# Supplementary material for: Computer Generated Realistic Interstellar Icy Grain Models: Physicochemical Properties and Interaction with NH3
Source: ACS Earth Space Chem. 2022 Apr 19;6(5):1286–98. doi: 10.1021/acsearthspacechem.2c00004 (PMC9125691; doi:10.1021/acsearthspacechem.2c00004)
Supplement: Supplementary file 1 — sp2c00004_si_001.zip [file sp2c00004_si_001.zip]

Archive with 223 entries (216 files):
- Icy_grain_model/
- Icy_grain_model/1000_water_mol_grain/
- Icy_grain_model/1000_water_mol_grain/1000_final_gfn2_grain.xyz
- Icy_grain_model/1000_water_mol_grain/GFN2_steps/
- Icy_grain_model/1000_water_mol_grain/GFN2_steps/100.xyz
- Icy_grain_model/1000_water_mol_grain/GFN2_steps/200.xyz
- Icy_grain_model/1000_water_mol_grain/GFN2_steps/300.xyz
- Icy_grain_model/1000_water_mol_grain/GFN2_steps/400.xyz
- Icy_grain_model/1000_water_mol_grain/GFN2_steps/50.xyz
- Icy_grain_model/1000_water_mol_grain/GFN2_steps/500.xyz
- Icy_grain_model/1000_water_mol_grain/GFN2_steps/600.xyz
- Icy_grain_model/1000_water_mol_grain/GFN2_steps/700.xyz
- Icy_grain_model/1000_water_mol_grain/GFN2_steps/800.xyz
- Icy_grain_model/1000_water_mol_grain/GFN2_steps/900.xyz
- Icy_grain_model/random_seed_study/
- Icy_grain_model/random_seed_study/GFN2/
- Icy_grain_model/random_seed_study/GFN2/grain_0.xyz
- Icy_grain_model/random_seed_study/GFN2/grain_1.xyz
- Icy_grain_model/random_seed_study/GFN2/grain_10.xyz
- Icy_grain_model/random_seed_study/GFN2/grain_11.xyz
- Icy_grain_model/random_seed_study/GFN2/grain_12.xyz
- Icy_grain_model/random_seed_study/GFN2/grain_13.xyz
- Icy_grain_model/random_seed_study/GFN2/grain_14.xyz
- Icy_grain_model/random_seed_study/GFN2/grain_15.xyz
- Icy_grain_model/random_seed_study/GFN2/grain_16.xyz
- Icy_grain_model/random_seed_study/GFN2/grain_17.xyz
- Icy_grain_model/random_seed_study/GFN2/grain_18.xyz
- Icy_grain_model/random_seed_study/GFN2/grain_19.xyz
- Icy_grain_model/random_seed_study/GFN2/grain_2.xyz
- Icy_grain_model/random_seed_study/GFN2/grain_3.xyz
- Icy_grain_model/random_seed_study/GFN2/grain_4.xyz
- Icy_grain_model/random_seed_study/GFN2/grain_5.xyz
- Icy_grain_model/random_seed_study/GFN2/grain_6.xyz
- Icy_grain_model/random_seed_study/GFN2/grain_7.xyz
- Icy_grain_model/random_seed_study/GFN2/grain_8.xyz
- Icy_grain_model/random_seed_study/GFN2/grain_9.xyz
- Icy_grain_model/random_seed_study/GFN2_GFN-FF/
- Icy_grain_model/random_seed_study/GFN2_GFN-FF/grain_0.xyz
- Icy_grain_model/random_seed_study/GFN2_GFN-FF/grain_1.xyz
- Icy_grain_model/random_seed_study/GFN2_GFN-FF/grain_10.xyz
- Icy_grain_model/random_seed_study/GFN2_GFN-FF/grain_11.xyz
- Icy_grain_model/random_seed_study/GFN2_GFN-FF/grain_12.xyz
- Icy_grain_model/random_seed_study/GFN2_GFN-FF/grain_13.xyz
- Icy_grain_model/random_seed_study/GFN2_GFN-FF/grain_14_GR17.xyz
- Icy_grain_model/random_seed_study/GFN2_GFN-FF/grain_15_GR26.xyz
- Icy_grain_model/random_seed_study/GFN2_GFN-FF/grain_16.xyz
- Icy_grain_model/random_seed_study/GFN2_GFN-FF/grain_17.xyz
- Icy_grain_model/random_seed_study/GFN2_GFN-FF/grain_18.xyz
- Icy_grain_model/random_seed_study/GFN2_GFN-FF/grain_19.xyz
- Icy_grain_model/random_seed_study/GFN2_GFN-FF/grain_2.xyz
- Icy_grain_model/random_seed_study/GFN2_GFN-FF/grain_3.xyz
- Icy_grain_model/random_seed_study/GFN2_GFN-FF/grain_4.xyz
- Icy_grain_model/random_seed_study/GFN2_GFN-FF/grain_5.xyz
- Icy_grain_model/random_seed_study/GFN2_GFN-FF/grain_6.xyz
- Icy_grain_model/random_seed_study/GFN2_GFN-FF/grain_7.xyz
- Icy_grain_model/random_seed_study/GFN2_GFN-FF/grain_8.xyz
- Icy_grain_model/random_seed_study/GFN2_GFN-FF/grain_9.xyz
- NH3_binding_energy_sampling/
- NH3_binding_energy_sampling/0-35.8-Y.xyz
- NH3_binding_energy_sampling/1-36.0-N.xyz
- NH3_binding_energy_sampling/10-35.2-N.xyz
- NH3_binding_energy_sampling/100-45.1-Y.xyz
- NH3_binding_energy_sampling/101-40.2-N.xyz
- NH3_binding_energy_sampling/102-40.5-N.xyz
- NH3_binding_energy_sampling/103-35.0-N.xyz
- NH3_binding_energy_sampling/104-35.0-Y.xyz
- NH3_binding_energy_sampling/105-35.3-Y.xyz
- NH3_binding_energy_sampling/106-38.1-N.xyz
- NH3_binding_energy_sampling/107-39.9-N.xyz
- NH3_binding_energy_sampling/108-42.6-Y.xyz
- NH3_binding_energy_sampling/109-26.2-N.xyz
- NH3_binding_energy_sampling/11-21.5-Y.xyz
- NH3_binding_energy_sampling/110-41.1-N.xyz
- NH3_binding_energy_sampling/111-39.9-N.xyz
- NH3_binding_energy_sampling/112-38.8-Y.xyz
- NH3_binding_energy_sampling/113-41.5-N.xyz
- NH3_binding_energy_sampling/114-32.5-Y.xyz
- NH3_binding_energy_sampling/115-32.0-N.xyz
- NH3_binding_energy_sampling/116-29.2-N.xyz
- NH3_binding_energy_sampling/117-35.2-N.xyz
- NH3_binding_energy_sampling/118-41.1-N.xyz
- NH3_binding_energy_sampling/119-40.5-Y.xyz
- NH3_binding_energy_sampling/12-46.1-Y.xyz
- NH3_binding_energy_sampling/120-47.8-N.xyz
- NH3_binding_energy_sampling/121-32.2-Y.xyz
- NH3_binding_energy_sampling/122-45.1-N.xyz
- NH3_binding_energy_sampling/123-32.0-N.xyz
- NH3_binding_energy_sampling/124-38.2-N.xyz
- NH3_binding_energy_sampling/125-48.0-Y.xyz
- NH3_binding_energy_sampling/126-32.2-Y.xyz
- NH3_binding_energy_sampling/127-27.8-Y.xyz
- NH3_binding_energy_sampling/128-42.5-N.xyz
- NH3_binding_energy_sampling/129-25.4-Y.xyz
- NH3_binding_energy_sampling/13-35.8-N.xyz
- NH3_binding_energy_sampling/130-41.1-N.xyz
- NH3_binding_energy_sampling/131-10.4-N.xyz
- NH3_binding_energy_sampling/132-38.7-Y.xyz
- NH3_binding_energy_sampling/133-19.6-Y.xyz
- NH3_binding_energy_sampling/134-32.5-N.xyz
- NH3_binding_energy_sampling/135-18.4-N.xyz
- NH3_binding_energy_sampling/136-38.2-N.xyz
- NH3_binding_energy_sampling/137-31.5-N.xyz
- NH3_binding_energy_sampling/138-41.1-N.xyz
- NH3_binding_energy_sampling/139-40.5-N.xyz
- NH3_binding_energy_sampling/14-46.6-Y.xyz
- NH3_binding_energy_sampling/140-35.2-Y.xyz
- NH3_binding_energy_sampling/141-32.3-N.xyz
- NH3_binding_energy_sampling/142-36.5-N.xyz
- NH3_binding_energy_sampling/143-27.8-N.xyz
- NH3_binding_energy_sampling/144-43.2-Y.xyz
- NH3_binding_energy_sampling/145-31.5-Y.xyz
- NH3_binding_energy_sampling/146-39.5-N.xyz
- NH3_binding_energy_sampling/147-15.4-N.xyz
- NH3_binding_energy_sampling/148-43.2-N.xyz
- NH3_binding_energy_sampling/149-43.1-Y.xyz
- NH3_binding_energy_sampling/15-36.0-N.xyz
- NH3_binding_energy_sampling/150-32.3-N.xyz
- NH3_binding_energy_sampling/151-25.5-Y.xyz
- NH3_binding_energy_sampling/152-37.0-Y.xyz
- NH3_binding_energy_sampling/153-16.8-Y.xyz
- NH3_binding_energy_sampling/154-36.5-N.xyz
- NH3_binding_energy_sampling/155-25.5-N.xyz
- NH3_binding_energy_sampling/156-43.1-N.xyz
- NH3_binding_energy_sampling/157-16.5-N.xyz
- NH3_binding_energy_sampling/158-39.5-Y.xyz
- NH3_binding_energy_sampling/159-25.5-N.xyz
- NH3_binding_energy_sampling/16-42.4-N.xyz
- NH3_binding_energy_sampling/160-39.5-N.xyz
- NH3_binding_energy_sampling/161-41.8-Y.xyz
- NH3_binding_energy_sampling/17-30.7-N.xyz
- NH3_binding_energy_sampling/18-34.2-Y.xyz
- NH3_binding_energy_sampling/19-33.9-Y.xyz
- NH3_binding_energy_sampling/2-35.2-Y.xyz
- NH3_binding_energy_sampling/20-11.5-N.xyz
- NH3_binding_energy_sampling/21-28.7-N.xyz
- NH3_binding_energy_sampling/22-35.8-Y.xyz
- NH3_binding_energy_sampling/23-30.8-Y.xyz
- NH3_binding_energy_sampling/24-46.6-N.xyz
- NH3_binding_energy_sampling/25-30.5-Y.xyz
- NH3_binding_energy_sampling/26-46.6-N.xyz
- NH3_binding_energy_sampling/27-25.0-Y.xyz
- NH3_binding_energy_sampling/28-36.0-Y.xyz
- NH3_binding_energy_sampling/29-30.6-N.xyz
- NH3_binding_energy_sampling/3-36.0-N.xyz
- NH3_binding_energy_sampling/30-35.8-N.xyz
- NH3_binding_energy_sampling/31-25.0-N.xyz
- NH3_binding_energy_sampling/32-46.5-Y.xyz
- NH3_binding_energy_sampling/33-30.7-N.xyz
- NH3_binding_energy_sampling/34-13.5-Y.xyz
- NH3_binding_energy_sampling/35-11.4-N.xyz
- NH3_binding_energy_sampling/36-25.9-Y.xyz
- NH3_binding_energy_sampling/37-28.8-N.xyz
- NH3_binding_energy_sampling/38-46.1-N.xyz
- NH3_binding_energy_sampling/39-41.3-N.xyz
- NH3_binding_energy_sampling/4-20.5-Y.xyz
- NH3_binding_energy_sampling/40-29.3-Y.xyz
- NH3_binding_energy_sampling/41-37.6-N.xyz
- NH3_binding_energy_sampling/42-42.0-Y.xyz
- NH3_binding_energy_sampling/43-30.8-N.xyz
- NH3_binding_energy_sampling/44-46.5-N.xyz
- NH3_binding_energy_sampling/45-28.8-N.xyz
- NH3_binding_energy_sampling/46-46.6-N.xyz
- NH3_binding_energy_sampling/47-38.9-Y.xyz
- NH3_binding_energy_sampling/48-43.2-N.xyz
- NH3_binding_energy_sampling/49-27.9-Y.xyz
- NH3_binding_energy_sampling/5-36.0-N.xyz
- NH3_binding_energy_sampling/50-42.0-N.xyz
- NH3_binding_energy_sampling/51-40.1-Y.xyz
- NH3_binding_energy_sampling/52-43.2-Y.xyz
- NH3_binding_energy_sampling/53-27.9-N.xyz
- NH3_binding_energy_sampling/54-41.3-N.xyz
- NH3_binding_energy_sampling/55-28.8-N.xyz
- NH3_binding_energy_sampling/56-27.7-Y.xyz
- NH3_binding_energy_sampling/57-39.6-N.xyz
- NH3_binding_energy_sampling/58-16.4-Y.xyz
- NH3_binding_energy_sampling/59-29.0-N.xyz
- NH3_binding_energy_sampling/6-35.2-N.xyz
- NH3_binding_energy_sampling/60-42.0-N.xyz
- NH3_binding_energy_sampling/61-39.6-N.xyz
- NH3_binding_energy_sampling/62-18.5-N.xyz
- NH3_binding_energy_sampling/63-29.0-N.xyz
- NH3_binding_energy_sampling/64-25.9-Y.xyz
- NH3_binding_energy_sampling/65-25.9-Y.xyz
- NH3_binding_energy_sampling/66-43.2-N.xyz
- NH3_binding_energy_sampling/67-36.8-Y.xyz
- NH3_binding_energy_sampling/68-37.2-Y.xyz
- NH3_binding_energy_sampling/69-40.1-N.xyz
- NH3_binding_energy_sampling/7-36.1-N.xyz
- NH3_binding_energy_sampling/70-43.2-N.xyz
- NH3_binding_energy_sampling/71-41.5-Y.xyz
- NH3_binding_energy_sampling/72-33.1-N.xyz
- NH3_binding_energy_sampling/73-30.3-Y.xyz
- NH3_binding_energy_sampling/74-31.1-N.xyz
- NH3_binding_energy_sampling/75-30.3-N.xyz
- NH3_binding_energy_sampling/76-40.1-N.xyz
- NH3_binding_energy_sampling/77-37.7-Y.xyz
- NH3_binding_energy_sampling/78-40.1-N.xyz
- NH3_binding_energy_sampling/79-29.3-N.xyz
- NH3_binding_energy_sampling/8-42.4-Y.xyz
- NH3_binding_energy_sampling/80-36.8-N.xyz
- NH3_binding_energy_sampling/81-38.2-Y.xyz
- NH3_binding_energy_sampling/82-33.9-Y.xyz
- NH3_binding_energy_sampling/83-41.2-Y.xyz
- NH3_binding_energy_sampling/84-41.5-N.xyz
- NH3_binding_energy_sampling/85-33.1-N.xyz
- NH3_binding_energy_sampling/86-29.0-N.xyz
- NH3_binding_energy_sampling/87-35.0-N.xyz
- NH3_binding_energy_sampling/88-32.8-Y.xyz
- NH3_binding_energy_sampling/89-40.2-N.xyz
- NH3_binding_energy_sampling/9-21.3-Y.xyz
- NH3_binding_energy_sampling/90-37.7-N.xyz
- NH3_binding_energy_sampling/91-41.5-N.xyz
- NH3_binding_energy_sampling/92-41.2-N.xyz
- NH3_binding_energy_sampling/93-32.0-Y.xyz
- NH3_binding_energy_sampling/94-29.2-N.xyz
- NH3_binding_energy_sampling/95-36.8-N.xyz
- NH3_binding_energy_sampling/96-41.1-N.xyz
- NH3_binding_energy_sampling/97-40.2-N.xyz
- NH3_binding_energy_sampling/98-40.5-Y.xyz
- NH3_binding_energy_sampling/99-35.0-N.xyz
- NH3_binding_energy_sampling/grain.xyz
- NH3_binding_energy_sampling/results.txt
- README
