# Supplementary material for: Computer Generated Realistic Interstellar Icy Grain Models: Physicochemical Properties and Interaction with NH3
Source: ACS Earth Space Chem. 2022 Apr 19;6(5):1286–98. doi: 10.1021/acsearthspacechem.2c00004 (PMC9125691; doi:10.1021/acsearthspacechem.2c00004)
Supplement: Supplementary file 1 — sp2c00004_si_001.zip [file sp2c00004_si_001.zip › Icy_grain_model/1000_water_mol_grain/1000_final_gfn2_grain.xyz]

3000
 energy: -5095.843910033042 gnorm: 0.000850330657 xtb: 6.4.0 (d4b70c2)
H         5.09584509296342   -3.50613090920255    0.90793295440892
O         4.56650911977986   -2.69851706944877    0.82733719601212
H         3.96386742854909   -2.71557036322895    1.60438861909870
H         3.70286798497905   -0.84288712181648    0.84172959938562
O         2.77974229157261   -0.62695335700886    0.67205892330744
H         2.42504030033973   -1.36904793443191    0.15755057804092
H         3.96907267610696   -0.19342971276550    3.00886878656801
O         3.13208182483724   -0.13368704870194    3.48894735711152
H         2.89049445602524    0.80877618602769    3.53386007295610
H         2.05199868580351   -2.83807186548698    2.24808998175462
O         2.84684575165827   -2.70129655128495    2.78077244625105
H         2.79607552904225   -1.79648146041407    3.10955990152167
H         2.95197548952941   -1.15022159959813    6.42434876136848
O         2.45720882427722   -1.44314741527931    5.64120155356203
H         2.80986983692935   -0.93936586189532    4.87946739562701
H         0.99551147224484   -2.48941319002805    5.10300553274591
O         0.42930761054647   -2.81974901970067    4.39281966943457
H         0.48800784231904   -2.15252934081991    3.68824459678122
H         2.95498948017172    3.04381513524155    2.77843252306286
O         2.34238640144078    2.33919179877271    3.04355953280050
H         1.98820854317582    1.99092643404527    2.20232957145491
H         3.36824320099232   -4.89518713061404    1.72901346018787
O         2.91389226372707   -4.92408452667128    0.85306326719151
H         2.18271443460971   -4.27942075838908    0.86581919550729
H         6.12491114989864   -1.01146272277051    1.86836104193244
O         5.55499589721262   -0.63726078717260    2.56508327119988
H         5.81164751031162    0.30628762674596    2.67533648872159
H         1.29608377090420    0.91573832637372    0.19074822541333
O         1.54707037776374    1.76872642060504    0.57532388636404
H         0.71944794989032    2.22118788940372    0.81790896818387
H         6.64448740167725    2.26495694389293    2.85452936338248
O         5.74567586372464    1.91956767198871    3.04588648119189
H         5.18828858820701    2.12200152397861    2.27446591933837
H         3.86034822604217   -4.89719093243958   -0.46849764848989
O         4.46649946774160   -4.84344717298404   -1.24685496459069
H         4.98702964020282   -5.65222296037764   -1.27156016788369
H        -0.05070337180811    0.81945764954084    4.76446381513248
O        -0.41042659135866    0.94379398616008    3.87110637139655
H         0.06802600422927    0.29030019396354    3.31289456330573
H        -0.03431034234161   -1.14897359641941    1.88450094767199
O         0.71028824606566   -0.89003153976652    2.46875720426721
H         1.46716595140087   -0.67304190161817    1.89728951282016
H        -0.36324709889754   -0.79059466074873   -0.14940442510519
O         0.34497476685249   -0.34451038569284   -0.63271942468996
H         0.58984157994120   -0.94701470811349   -1.34618275167201
H         0.32451020192662    4.82230249626820   -1.38047130567839
O         0.75682287137909    4.02714987216315   -1.02038747051216
H         0.06640710844669    3.34021191334292   -0.91680970463588
H         4.11082231648079    4.28845744257337    1.29200055826636
O         3.64976090800834    4.50421935948449    2.12982111931376
H         2.74064133617704    4.80402686119475    1.86141226608640
H         5.28278764623778   -2.22116505725010    3.41416889419589
O         5.50069537656709   -3.05463206221357    3.85591839469850
H         5.24196018841179   -2.96973816388069    4.79967991882394
H         1.91322935708713   -5.78837384462018   -1.33756498156955
O         1.52127538411536   -4.90476728309344   -1.24842357880946
H         1.06284545582685   -4.70613620116488   -2.08635834378220
H         0.41037759130026   -5.19882377481053   -0.09093051367613
O        -0.25052187452930   -5.59631615482848    0.51301763936684
H        -0.29036233376348   -6.51973378409490    0.21062273647466
H         0.48018306353981   -2.96442915949687    0.05860669873372
O         0.87949000486788   -3.11500043835930    0.94013734059212
H         0.14491388845917   -3.43588811712801    1.49305119343045
H        -1.72569982292296   -0.34153553361657    1.21374633065425
O        -1.46365263197148   -1.28331123882270    1.08896139796284
H        -2.13649521552432   -1.79410129685391    1.55798172152118
H        -3.53995639304945    0.47308125826955    4.07093271094831
O        -2.83686586876185   -0.20320582726156    4.14372202130009
H        -1.96995181981577    0.22777787766279    4.00969212325347
H        -0.56699915349632   -8.47102620365316    1.82207092568561
O        -0.34857951890740   -7.73224558462190    2.42842605528446
H         0.52522992277418   -7.41055051561421    2.14163518746567
H        -1.89221239920130   -3.42865611222718    2.57814896961962
O        -1.17025812756473   -4.06308064858892    2.47758099567769
H        -1.54677228849463   -4.83781741556809    2.02136858477225
H         0.98697043601003   -4.33172594943329    3.61057137967826
O         1.23842057313219   -5.12691395349862    3.11011151145753
H         0.62074690777322   -5.23446587896156    2.37774377381875
H         4.63288161508908    1.14634722387286    0.38397304780493
O         4.25575568425859    1.93502114377273    0.79113653535582
H         3.29916642125598    1.87374054212016    0.65826722152417
H        -0.81840095177729   -5.48291844946532    5.32435418750285
O        -1.24506971661460   -5.84698780502773    4.53136123997156
H        -1.04464799871830   -5.21401230496488    3.82530773415053
H        -0.50524236805888    1.16166501580042   -0.85515445855612
O        -0.98831541463339    1.99370002243546   -0.70789792294579
H        -1.46729557958640    1.86618887446120    0.12885455378143
H         2.10511646842702    3.23619692217754   -1.72988364549157
O         2.87925328843015    3.11586927787918   -2.31695043329952
H         2.52163845540830    3.26657967498125   -3.20746397975398
H         4.57848551716225    0.50754670320411    5.51080620713280
O         5.24752165763942   -0.21703153234471    5.41260510784427
H         5.43178077688543   -0.29296574232269    4.47141141285812
H        -1.78954662154788    1.95982923450962    5.25016510161883
O        -1.81584707640998    1.73831981172379    6.19311418488020
H        -1.72201975074314    0.76574780513423    6.27569138283980
H        -4.06743383756585   -2.80785767457436    2.89765066412211
O        -3.19662749882978   -2.37180609347582    2.79796482301068
H        -3.21175385460267   -1.50721879890340    3.28278360449713
H         6.92335452876917   -4.73956229498313    0.52123336229905
O         6.18199107052468   -4.80212621559870    1.15190106740724
H         5.67681552880738   -5.61061024147618    0.92159337693883
H        -4.99011823121181    0.10995008085847    2.59516519051800
O        -4.66197267411907    0.16232253791148    1.69253809864287
H        -4.65524410255045   -0.74702480168635    1.34532000097489
H         1.60911488169496    2.73090011856284    4.49266802483827
O         1.14778757075779    2.97968764478305    5.32040865043718
H         1.06656910988004    2.13353140643944    5.81014573135435
H        -3.26675869250741    0.86635798398115   -0.62442267311022
O        -2.85938762166126    0.01867197096401   -0.85326423372256
H        -3.34251075532025   -0.67658861130136   -0.39018407335636
H        -0.20969728817362    2.39146229885245    2.84185278564623
O        -0.26221696658642    2.98144170585744    2.07086934845085
H         0.37986101208196    3.70624058442713    2.15566630775378
H        -4.37580013225380   -2.12594906958406   -0.83342877565872
O        -4.27761666367269   -2.07948321131821    0.13957652678796
H        -3.64309491588093   -2.76769867933860    0.36166697806868
H        -1.94373889532627   -6.67992305683595    6.69473269579061
O        -2.69148303651506   -7.23316544620209    6.43956957255535
H        -2.41983998786670   -7.68592213974291    5.62115505994920
H         2.32491689898430   -3.39055823221414   -1.20895965255094
O         2.83212971538010   -2.55986884887970   -1.23076524654872
H         3.56802559895492   -2.67214986863723   -0.59795692329209
H        -2.01787339371656    1.64751826437833    2.38663930660922
O        -2.21534302489974    1.16808668803641    1.56946199319804
H        -3.16145128947010    0.93031373274283    1.59367873370335
H        -1.13840410703944   -3.19939395569991    4.97296423283307
O        -2.09195835480700   -3.14536992358096    5.18245298303818
H        -2.51823432192226   -2.91738453600967    4.34362353054307
H         2.02715038736433    4.22740281670901    5.90424502526811
O         2.58448887094294    5.02138261231736    6.08112725631532
H         2.53584296788890    5.20030880014473    7.02641826738189
H        -4.90799687132900    2.04809105149044    3.56684544690165
O        -4.89252212764172    1.42097088760763    4.30193789462084
H        -4.67203266027782    1.94014773422047    5.08720401191140
H         6.29169257464704   -0.00153388949273   -0.04401501634590
O         5.44550364685982   -0.16826693182762   -0.49456127053456
H         5.47974207298594   -1.09090351057560   -0.81296652178280
H         0.03825069564476    5.24020338552406    3.95093862218042
O        -0.59118491673392    4.60981983613922    4.34306570219076
H        -0.03063830618219    3.93564223700697    4.78592788883397
H        -7.41932291659923    1.06685790722511    4.40011030363409
O        -7.31047969355055    0.27345220399711    4.94985724243095
H        -6.53346476288928   -0.24088033222716    4.62037441771090
H         2.86082953355711    0.13277005106813   -1.00961820355883
O         2.70179270101728    0.26415219864200   -1.95392760156277
H         2.34779458214018   -0.57673480520194   -2.28083508706530
H         0.88598031426999    1.70388159018676   -3.74880902445291
O         0.46134163102521    1.44029871574433   -2.90834699702741
H         1.19161250877675    1.09423296960587   -2.36689867712046
H         4.28263801938405    4.14335623588832    3.73582182233995
O         4.56766690122528    4.01763617334450    4.64989494189105
H         3.97227759700249    4.54824802145836    5.21243025933253
H        -6.39309492325057   -0.15926893916897   -0.68071219841312
O        -6.13260680725395    0.76212983171796   -0.47984130684956
H        -5.61250519696011    0.72702309221550    0.34159004149579
H        -4.56412374880498    3.98958994173557    2.19876530713323
O        -4.49167767052940    3.00598588114242    2.15751430101030
H        -4.19204065038061    2.76722487892676    1.24176705289302
H         3.24254038606667   -4.89430738218375    3.67646094379743
O         4.03476567607330   -5.11009551394447    3.15537631471626
H         4.63385736145647   -4.35345233044604    3.31709000489692
H        -3.18243548019088    2.98532855630843    3.21761009567696
O        -2.42475099335874    2.77382201290920    3.78934899908118
H        -1.85378975988375    3.55405953934878    3.85106638490290
H         4.86557367517568   -1.65481686461563    6.10896350323261
O         4.79297501264109   -2.59943201411967    6.36344737656075
H         5.46502226812100   -2.70765179032411    7.06287311094622
H         0.72716564314969    0.43764652845801    7.18997438696421
O         0.79725327293935    0.55240114138583    6.22705988440311
H         1.36131581843595   -0.18699738056123    5.93396457094253
H        -7.46216138011408    1.99150072354901    1.87595188880389
O        -7.07008326348353    2.86476354000237    1.71623824675285
H        -6.14413061775121    2.83067700000157    2.02183604798471
H         7.79682978672338   -1.35427375635497   -0.86593556161233
O         8.17226166096177   -1.11172622362560   -1.72849997461475
H         7.43959670025330   -1.05842850320070   -2.35423710902484
H        -1.83227961918952   -1.60460278395741    5.91271406061332
O        -1.49126812220544   -0.90164047228388    6.49721759395329
H        -1.98205223867323   -0.99143648487186    7.34035472196838
H         6.27015273422942    2.33340828101964   -1.30757743600773
O         6.79236720953014    2.83206185555365   -0.65523445436662
H         7.09764393454042    2.19605948990163    0.01563966654123
H        -2.15904089787599    1.67336558418039   -3.65188415663657
O        -2.65628012556715    1.92351749837131   -2.85093915286430
H        -2.04482370285868    1.94963131021985   -2.08867966804112
H         8.57420695513610    0.85253079619927    0.60286651478107
O         7.65619301340467    0.82164660336934    0.91192465176118
H         7.74185560438573    0.48157192873922    1.81835303328577
H        -3.16136332099514    3.11040390742693   -0.58751342187115
O        -3.88903860282903    2.51904207576183   -0.30342505973294
H        -4.72017469254919    2.93256346262398   -0.61041644434971
H         0.02550242699860   -1.46408038514652   -3.03294804429938
O         0.98930745643964   -1.55583402729995   -3.15532437280131
H         1.10777954810050   -2.50532009505092   -3.33493907985074
H         2.26705328986984   -6.35275120542091    1.22112592847224
O         2.11050907404690   -7.31342938661340    1.39002314122554
H         2.77384088190895   -7.55565326957948    2.05055697061597
H        -1.66084711625540   -4.67302527416915    0.09760349073824
O        -2.48788705541336   -4.15781661822821   -0.02540841658346
H        -3.17426692008587   -4.61607718615818    0.49161390500541
H         4.79486694986572   -7.38483069172861    1.62303481486609
O         5.06659618768457   -7.16321940413606    0.69822779166003
H         5.89246164919882   -7.63812942589544    0.53266502519333
H        -1.45418425726131    4.16425520179869    1.75873015787072
O        -1.93777570978246    4.94220037431795    1.42694910152836
H        -1.87748907394903    4.85586270937582    0.46253458154342
H        -5.34875152436545    0.71542458256003   -1.99261227131041
O        -4.81627202342760    0.47497432133379   -2.76995366616970
H        -3.94843703156946    0.91658380509943   -2.65017132748662
H        -4.53630524166852    0.54082790136016    6.84043506444387
O        -4.20146129447800   -0.33766455510713    6.62367522702174
H        -3.76242657332441   -0.29189117204658    5.76206249524166
H        -4.98104796271627    6.14279759279584   -0.48429876459244
O        -4.25717596967540    5.88256569617924   -1.07727048557785
H        -4.60728991414251    5.23092611508628   -1.70807788205762
H         4.28781993156373    1.98975583166564   -2.40125346387411
O         5.16757909157336    1.57817471953594   -2.42498007407845
H         5.14562506553673    0.83716507622037   -1.77643303319764
H        -3.09567396969710   -6.22882274751035    2.62678972672300
O        -2.50918923864768   -6.32381789634769    1.85450078985088
H        -1.72665147190224   -6.84155187724175    2.13895418646627
H         0.90584858789120    5.90341175885987    1.19284863100205
O         1.24452500660746    5.00394469711501    1.34667514684079
H         1.18287555501315    4.58001981508272    0.46033030016702
H        -1.50323361543971   -3.13761505611449   -4.39451867072349
O        -2.26644044871533   -3.42991775032824   -3.85891871033694
H        -2.92489020236088   -3.72713253190098   -4.51270406130725
H        -5.26200746977560   -2.03432184519489    4.75427548310748
O        -5.43215288927095   -1.30598524494602    4.13888627808730
H        -5.81895431639343   -1.66418571760544    3.31498136929564
H        -0.62590851081189   -3.67001929152143   -1.73129851910516
O        -0.55077626335536   -2.81428259493830   -1.27951805094635
H        -1.39230365981174   -2.67734129141064   -0.83868173558906
H        -2.83241853444472    4.96127806174894   -1.24203088246994
O        -2.12642942868721    4.31084716442031   -1.11591686545580
H        -1.69279484819392    4.15594481018295   -1.97711832089345
H         0.69713509317875    2.40065034069538    8.08223521899185
O        -0.26763419954369    2.48386029637100    8.19801633294773
H        -0.69557436764887    2.22271676211228    7.35990638863110
H        -1.59488229121781   -4.72578893896902   -2.98758404318985
O        -1.09597618926254   -5.28097325462627   -2.35692541109683
H        -1.71615527074692   -5.81404975399156   -1.84147891051934
H        -2.26328465993120   -6.64821232360639    8.96552082656746
O        -1.41263110847229   -6.30195647630888    8.62654197813294
H        -0.75059234995342   -7.00855139618695    8.63196351627598
H        -3.75875237455422   -3.46857965822646    5.91270276421751
O        -4.59983531828359   -3.05698883432452    6.14332815999265
H        -4.36989362238738   -2.26754215309375    6.64823148143304
H        -3.21664389762026   -2.17833236347208   -2.93129344999978
O        -4.05321200245214   -2.02540814005439   -2.46342650838113
H        -4.35498990198138   -1.11101410636074   -2.65688277744218
H         1.78455213380566   -9.29279433078234    2.14151335234074
O         1.83650702345906   -9.50741152136135    3.07952941184207
H         1.69177863757799   -8.67883091164204    3.58580697646902
H         3.25741147924685    4.83578764510336   -2.40238942826085
O         3.64379011610385    5.70048002388592   -2.60198772794718
H         4.61069638852395    5.59690022367122   -2.48603447439049
H         1.55497487265716   -6.44534803983619    4.01804506289952
O         1.74240000141597   -7.26021578751454    4.53472295652001
H         1.08052729356610   -7.30412537568348    5.24917501259455
H        -0.46437080035373    2.91411546046216   -3.10709883791707
O        -0.81542510201563    3.76404370504019   -3.41737424714949
H        -0.02702094452868    4.21952469935303   -3.76641180931977
H        -8.90373235137841   -1.91230944158190    3.78725248737720
O        -9.29590787972173   -1.02667351883142    3.88148259205041
H        -8.67750772948679   -0.53939525696731    4.47004105699218
H        -0.68123691513467  -10.50867198468864    1.61622761969512
O        -1.24024272686679   -9.82719708942480    1.17960267010112
H        -2.00889232610158   -9.67085293690304    1.75498933350640
H        -5.40699640738179   -6.74521427202150    7.34585220884665
O        -4.94244721897674   -5.92989000503272    7.07144595570836
H        -4.05438181463267   -6.23699761151491    6.82768761788465
H         1.67483584797180    4.60027382300398   -5.21786028748358
O         1.61259521717710    4.55562527677103   -4.25285554123407
H         1.67885534453848    5.47097770908945   -3.92233726108837
H        -5.32698660491340   -1.55612611430727    9.84737472196849
O        -5.07842226603003   -2.12204317115589    9.09065960952977
H        -5.71806788346639   -1.94081695662475    8.37324450623168
H        -4.19913870092371   -3.73445738536745   -2.47393078541004
O        -4.09378870389880   -4.64644696601784   -2.15527007816908
H        -3.45299015723711   -4.57715968724995   -1.42017990112687
H        -5.00767781964015    3.84388437974546   -3.60446224378911
O        -4.35406191697514    3.95456993337582   -2.89636728030031
H        -3.79482021981230    3.15624527957442   -2.86691917962241
H         4.93293237029632   -8.14912976106658    3.60263316212763
O         4.22146773273398   -7.71660498339970    3.09725848314904
H         4.20760972401050   -6.77114887013508    3.34556644951844
H         6.85295268593974   -2.67196211378248    0.83331108793080
O         7.25405131904311   -1.80522631943614    0.75150957873696
H         8.18952244204162   -1.88507286450594    1.02787449958347
H         2.83438787341240   -3.32232985285036    5.44308040875558
O         2.87834909110953   -4.28272532676735    5.34487968299929
H         2.50803371203493   -4.70284631581303    6.13119470663494
H        -7.13062887303533   -1.04175332992174    1.80055845494080
O        -6.48569988578873   -1.77616897389253    1.76270544724128
H        -6.95127808752826   -2.62611872367263    1.74024676288896
H        -6.98578250759240   -0.62028380682058    7.75095832955005
O        -6.62677064222907   -1.29034368157982    7.14346779860137
H        -5.83820135689669   -0.89793458419939    6.72754809419111
H        -2.30714742523273    3.66905491614981   -4.68807521841358
O        -3.05342612542057    3.63789925430033   -5.30387295987772
H        -3.50746991173837    2.78259326241850   -5.16979548514577
H        -3.65567535823359    0.62282658177487   -5.24042514146474
O        -4.35138966002373    1.30645438848038   -5.20095735575229
H        -4.80737732214494    1.13491109898111   -4.35959355985281
H         5.24057451172016   -3.35143512798693   -1.42667059615157
O         5.82841417610922   -2.60430598655117   -1.64549980245323
H         5.92892318584802   -2.64608512436958   -2.61415198869625
H        -0.18470137140787    0.15811425152160   -5.25916550475282
O         0.66805266442827   -0.28827612395399   -5.42797539797806
H         0.88389070037915   -0.81424258669907   -4.62524981351670
H         0.29701335452199   -4.59762163239614   -4.12260363984408
O         0.99339472429491   -4.12555618816337   -3.64863362460454
H         1.84737393858346   -4.57962066443243   -3.78780983192917
H         0.31261171810749   -7.69205506946112   -1.52405824179889
O        -0.17064171481361   -7.95895020712776   -0.71969533679752
H         0.34987883392414   -8.65184160617098   -0.28373056677825
H         5.69464416612037    0.05466972205203   -3.56347517926728
O         6.18614042015841   -0.76078882031636   -3.72099974175618
H         5.73172453601905   -1.20453890823940   -4.45678572717046
H        -2.89149785443446   -5.84701752498320    4.46840202261619
O        -3.81733155374983   -5.93036904342656    4.13795376712063
H        -4.17619066992268   -6.77123083625376    4.46333709010809
H         8.86278462160419    0.33956332026847   -1.52742996913388
O         9.26986726945989    1.23478260929104   -1.46530279734592
H        10.22988609697891    1.09260425426590   -1.44597432145978
H        -5.22007057429393   -4.31805296479506    2.31619844517349
O        -5.28150343750402   -3.94125890084432    3.21527790570902
H        -4.83890299230365   -4.60086581726323    3.78025695005764
H        -7.18828764900902   -4.99612642754699    1.66462687867218
O        -7.44534177705780   -4.16301605735208    1.21984188391456
H        -7.26011969283100   -4.28555647604101    0.28007251121828
H        -1.84758163229893   -7.46140759591215   -0.84115810223821
O        -2.64365709611223   -6.91026725242883   -0.73412957713752
H        -2.69056091603544   -6.71221313294368    0.21891324309228
H        -6.22865051464510   -3.62507722233220    6.53911036919981
O        -7.16534421700421   -3.88790543511147    6.55525656669538
H        -7.62392351305980   -3.31923648537010    7.20000646495666
H         2.64964024259222    2.01101517271467    8.79186890780359
O         2.39960064098146    2.43790106048040    7.94415428146449
H         2.49064498065112    3.38948275518206    8.10113151823778
H        -6.44478263014457    3.00780251628643   -5.40504965730858
O        -6.24666485283151    3.73463336595645   -4.79074057103378
H        -5.91766261166811    4.47811891676499   -5.33616862026432
H         3.27688170432711   -2.52086109654878   -2.88740520648090
O         3.51232859080048   -2.48833925879623   -3.83709425054648
H         4.35505080358575   -2.96234161250004   -3.95143220207556
H        -4.63551124438040   -6.07036448829692    0.90410293010405
O        -4.73796298171527   -5.10929674291102    0.89008647012235
H        -5.36941198132204   -4.90968612858363    0.18964189857699
H        -1.50094780847151    6.21927138089730    2.51935168135660
O        -1.64500425384862    6.88223418658793    3.21604497160140
H        -2.15483567879300    6.42768458472519    3.90047312412299
H        -7.72075199231902   -3.38379071138525    5.00166529464255
O        -7.78790849676588   -3.30568769827013    4.03156839834896
H        -6.89360580079659   -3.49804089002909    3.68977963626490
H         8.98158272982868    0.63828150063039   -4.22701119630452
O         9.29186011761774    1.54989434949214   -4.06284909454667
H         9.31258786727287    1.64982346200616   -3.08829478823003
H        -9.35625841595792   -5.36064680094177    2.13733333743548
O        -9.12939524259425   -5.44268699837734    3.07158493837348
H        -8.71280339223081   -4.60856176292610    3.35522240092994
H        -6.33339231796488    2.45075566367420    6.94321914455572
O        -6.18288510224507    1.49405568151668    7.01160677340092
H        -6.60879971314050    1.06827349484366    6.23688664184511
H         6.39623226333085   -3.30024107165595   -4.79591732984288
O         5.85543144444578   -3.67149977373196   -4.07725067974787
H         6.37689331318322   -4.41174265323904   -3.71487377799356
H        -6.95064681747364    0.76486812658801   -5.14404948945424
O        -7.01244134175494    0.19777970168623   -4.35378909502606
H        -7.82505214848372   -0.32880597900286   -4.45785322982473
H         3.75733212066080   -7.23253932363360   -1.24401458829373
O         2.79974782489152   -7.33755416455560   -1.18429684947768
H         2.55079486670049   -7.45192396820311   -0.24474560035396
H         8.34171185630578   -2.26579006692050    5.88922900436705
O         8.61935350953828   -3.16927209511798    5.63722968976386
H         8.46790741592691   -3.22343918122702    4.66887705541654
H         6.02476613449634    2.35820496317206    4.92780942562312
O         6.42441938959536    2.36867168486742    5.81028502510269
H         6.40722342227132    3.28892939515401    6.13945435740676
H        -1.55108398846969   -9.72518341319758    4.46436985557067
O        -1.47877215370656   -8.77374107395480    4.62163147281899
H        -1.04041090087014   -8.35623277406065    3.84981727636091
H        -7.18963361170029   -5.32482358473450    5.16686640239485
O        -6.54431117878642   -6.00165172421969    4.94506593900330
H        -5.87147005417311   -5.94024171773643    5.65524475094770
H         0.66437826385538   -5.32512445383753    6.90540166339435
O        -0.18721585519590   -4.88995781471708    6.75761909839812
H        -0.76093136786748   -5.19918588991075    7.47362134438882
H         1.05194931604973   -7.69592381907203   -3.74899230719002
O         0.95612193269454   -7.07915467591541   -3.01016474676056
H         0.16657927409133   -6.53216960692909   -3.14147938410109
H        -2.35218221406201   -8.85540626080073   -2.32738868569678
O        -1.91254485206717   -8.40011830795452   -3.06489560154847
H        -1.05094787371754   -8.83384594430706   -3.14597557623501
H        -7.55768613379458   -6.86408287206626    2.47993758401754
O        -6.68919306726217   -6.45640557526459    2.36097551465022
H        -6.40774490805399   -6.20568628396667    3.26221777775418
H         0.39284580804203   -8.49333746662174    7.02064156725895
O         0.05356724704475   -7.75628830711837    6.50012025091148
H        -0.49079240263238   -8.16184899155856    5.79529641793232
H         4.43153016498788   -1.61055606357753   -6.70516072809759
O         5.15710232066398   -1.39267450757483   -6.11310100923165
H         5.26041639850988   -0.42474669735603   -6.10180542855375
H        -6.56027131346379    3.04750391670271   -1.36115477334699
O        -6.25895656935197    3.69001457370522   -0.69075551094245
H        -6.68907741297879    3.44480103312965    0.14962274523072
H         7.90628427038908    3.81801945095790    3.12681488955654
O         8.15346934555183    2.93784174476471    2.78824521143325
H         8.61940807142196    3.05263340249674    1.93807124367205
H         3.88719387234368   -9.40862688800861    5.39099362249075
O         3.62528497537908  -10.21882545623910    4.92192967154692
H         3.13361268180579   -9.92162707480906    4.13357615969708
H        -3.18766669131112    2.64803903231525    6.37108426214744
O        -4.01304240807824    3.17256131809701    6.30858277578184
H        -4.23595041223810    3.40116983925972    7.23027759701995
H        -4.49767747660515   -7.90054468820324   -5.77292723011711
O        -4.68714921290648   -8.65428745914889   -5.18531094825013
H        -5.56523435620043   -8.45095004082309   -4.79388996007446
H        -2.70533243017001   -7.03786004257726   -3.86022620887829
O        -3.36748200520198   -6.37539195015887   -4.12075020990754
H        -3.35429640161612   -5.67498039133603   -3.44986681684962
H        -5.15019048445313    2.94084198207182    9.26082838201263
O        -4.41089449188096    3.51351446453919    8.94632088669431
H        -4.47226893844596    4.31177862890815    9.49135620046087
H        -0.12934114508546   -1.71739297349642    6.99614680039105
O         0.51878294850794   -2.37804558144701    7.31186959082181
H         0.15876889726059   -3.25147173175460    7.09306102933414
H        -6.38072787437127    1.55661883059877    8.75452241746089
O        -6.33754983130446    1.89513344473755    9.66178576192907
H        -6.07426509849408    1.13538670086841   10.21274887363291
H         3.04963502839152   -7.55091034069489    5.50413955472820
O         3.77454812019903   -7.82575634944037    6.10834587827094
H         4.44243468386502   -7.11578513888878    6.06563988280073
H        -7.24603087273738   -4.67856760697259   -1.74449382336517
O        -6.49262509016362   -4.89302208732316   -1.16005773498108
H        -5.66251778295162   -4.82833455687096   -1.69042039844578
H        -7.79791187428160    1.67012499493502   -6.91345569199258
O        -6.94613287345212    1.76968380774702   -6.46210860601317
H        -6.26599457245264    2.08086435620788   -7.08634355673427
H        -1.71789524992865    1.86949619870481    8.97569450890976
O        -2.62578593764653    1.54126586387833    9.06802429392916
H        -3.20668574342602    2.32867250272458    9.03826000063855
H        -0.24738979944119   -2.80288058867072    9.72892732383895
O        -0.42790409139584   -1.88757677233810    9.98375980506505
H        -1.29775436670994   -1.66212512796302    9.59495613481440
H        -2.93138310914975    7.94977430602326    0.31145002301102
O        -2.52708681206221    7.73802279699267   -0.55523587268583
H        -3.12986686095229    7.06206480144768   -0.91253330108802
H         5.55316497693298    3.87260369204814   -0.31216575120153
O         4.69678158949538    4.35837198589365   -0.29273230228787
H         4.09821220180739    3.81687131160136   -0.81968626185544
H        -9.91410393756521   -5.16467214328783    5.79090376232589
O        -9.75444790834418   -6.10193238385334    5.58469064171553
H        -9.53370544164124   -6.11435438849127    4.63685660971173
H        -9.00383629816994    1.17244803351687   -1.29132400340296
O        -8.67376216573255    1.48885448282749   -0.43075497190801
H        -7.70469466634659    1.37453171899566   -0.47013433455553
H        -8.67656760841483   -0.07806870045239    2.56794521906273
O        -8.07269241725275    0.34027502334912    1.92718961931609
H        -8.56994292488220    0.48662366118289    1.10441049390066
H        -0.90510442979767    6.85021026271078   -1.15699986390285
O        -0.49616863399396    6.34222945254408   -1.86960058144549
H        -1.21903740780164    6.17988178333379   -2.50592356611781
H        -2.56673381802573  -12.14817000453577    4.14515545843515
O        -1.87845828616387  -11.50301362704924    4.38079175445586
H        -1.44807133406440  -11.85797716954166    5.16234541583273
H        -6.67881967706351   -2.63067805334948   -2.41637917235523
O        -6.56841114555183   -3.16170691449038   -3.22317377549724
H        -5.98674366385822   -2.63715131907545   -3.81151636404358
H         0.49743153328627   -2.96028069342294   -5.76356271334904
O        -0.44337970632731   -2.78667944647570   -5.60025809439977
H        -0.87394507621970   -2.61079152474767   -6.44529296056953
H         8.14414541427127   -2.09346224447956    3.05687626397298
O         7.99256638669777   -3.06618929715947    3.08993235624279
H         7.04480680815467   -3.17676609481289    3.29903221088281
H         2.63440880020241   -3.01691806814142   -5.15303917263242
O         2.17786830038035   -3.33448383973208   -5.96059596752815
H         2.15244146212128   -4.30623949093947   -5.93625586342725
H        -3.28888938632354    6.54989842631724   -3.71735123392492
O        -2.58965745934295    5.90356072514054   -3.50557800702351
H        -3.09599991405918    5.07669845381453   -3.38476048727908
H        -0.81583629853710    0.22192686041383   -3.03751894261711
O        -1.41796588439986   -0.54590081499378   -3.01299622378157
H        -1.96505380200016   -0.42409118971209   -2.21227756706198
H         6.20366706821337    4.40201168760176   -3.33183272250912
O         6.14977228654887    5.10402633130699   -2.67011022336617
H         6.93587187549125    5.65531645342148   -2.80468349097456
H         7.54926400241323    3.11856387581554   -3.77557476945716
O         6.69041895485287    2.92876499330312   -4.21653316894489
H         6.15160076286888    2.41967073950255   -3.59143863396824
H         8.34367953594453   -0.16663818529566    6.50234427542665
O         7.78288560798912   -0.68604752405292    5.88699518382502
H         6.85937137569120   -0.40775621704375    5.99145623486395
H         3.50418841378521   -0.85083138657196   -4.37052392649293
O         3.52723419174274    0.10860149265644   -4.54694014483564
H         3.22630758252626    0.52992890713721   -3.73773950106634
H         2.36954444552103   -0.32618923749227   -7.36773174393725
O         2.97239117347950    0.40099937889213   -7.12059270796905
H         3.17317105700804    0.31119687114493   -6.16498695114650
H       -10.89632985738147   -3.50694444250242    6.40731811100463
O       -10.16064795569378   -3.43002697057334    5.78990931146334
H       -10.54283645760560   -3.39522896492605    4.88878595689071
H        -2.37761824963335   -1.24060524801899   -6.06687920632622
O        -2.80531404480759   -0.88534460235601   -5.26884606805149
H        -2.18297094531313   -0.88158452682052   -4.51608441685248
H        -7.84651695090636   -1.55193164359603   -0.74655460085454
O        -6.90956360329080   -1.73847861189489   -0.92803325270625
H        -6.49393998547450   -1.98878908566867   -0.08374512070928
H        -8.31709228622479   -1.10171823251948    6.48344073061106
O        -9.27602074241281   -0.97946269623219    6.57255896795403
H        -9.65043589147536   -1.84498152541155    6.33918305740883
H         2.83293382747101   -2.37591794234905   -8.81474575505732
O         3.38254781599345   -2.29585525513323   -8.01451513612748
H         2.83710404404443   -2.67245310109716   -7.29035957250986
H         7.99181212497047   -0.42020268725738    4.22897392512214
O         8.24551284766591   -0.42577058206926    3.28396900181835
H         9.19587688367858   -0.18288135587513    3.31077011258195
H        -6.87231247348285    2.91547607964285   -3.41640063357962
O        -7.15519775359759    2.30387429704437   -2.72009648785809
H        -7.11845178989668    1.41310060114189   -3.11625839532112
H        10.27462283324813   -2.44436878617987    1.94185955349074
O         9.83556496323250   -2.09961732220794    1.14165796958417
H        10.16308474267229   -2.58168855032633    0.36227916319310
H         8.18566357882634   -5.73797170584132   -3.30797503425064
O         7.30259725623631   -5.59795917914324   -2.93163633781010
H         7.47644474798702   -5.11229533879583   -2.09249927211748
H         1.12612465377355    7.77849361237063    1.26187906490636
O         0.41202254278547    7.48084864852189    0.67901790459909
H         0.63331871144253    7.86185508215398   -0.19378076956425
H         4.49800939617130   -5.00987183523088    5.57791725613586
O         5.24508254123024   -5.62235496138168    5.71947229196037
H         5.69476614596538   -5.73500191185236    4.86303911694401
H         3.09296919144418    7.05262077457524   -0.97414142963502
O         3.12616698346889    6.69142812367052   -0.07972757706412
H         3.69230160533376    5.91568175026759   -0.12985159423123
H        -3.55515961370655    5.57580373097189    1.80840124844407
O        -4.42555116608467    5.56701786969118    2.24623550631320
H        -5.08365123324771    5.96551438952325    1.64330859586686
H        -1.36280647432980    5.98582095685688   -4.65894004928243
O        -0.58137466445741    6.04150920342522   -5.23909994398248
H         0.04454650701515    6.60637957379809   -4.78158527541315
H        -7.05266843362597    6.14290977402935    0.28906976273593
O        -6.22356286192658    6.55601106668337    0.59419278246085
H        -6.46917782329306    7.37589583507084    1.05998681454302
H        -2.72774540528226    6.52672007959902   -6.41987536970722
O        -2.84776651750124    5.71834018759096   -6.95507812372728
H        -2.81015438119911    4.96358152877169   -6.34172967476857
H         5.55784034333079    1.79706139402018    7.13555779819696
O         5.17687889111991    1.63281150262871    8.02168388680563
H         4.56537969147234    0.87193001031022    7.93278239771920
H        10.36665805757183   -3.84496619288323    3.79281564749595
O        10.78011947080751   -3.00702485680099    3.55629712971987
H        10.70946108680836   -2.41926106188876    4.33751679262463
H        -2.79330269048452   -0.16568226589716    8.89869857603619
O        -2.65573635622952   -1.12628863076928    8.83113789157713
H        -3.52595313941185   -1.56245336197635    8.94848029402628
H       -11.38409479420603   -4.56197551559819    3.26376942443258
O       -11.37952075506654   -3.58995384294542    3.38615066787947
H       -12.24772274380789   -3.27991388484880    3.05604018824778
H         3.14469865494907    1.89044142808812    6.46531526862029
O         3.53247356373746    1.68244528830365    5.59902444358819
H         3.93014153913376    2.49289653650655    5.24158455366787
H         9.20364423395260    4.15397527569946    0.11523316475434
O         9.38554550014524    3.24378099781254    0.44390219969866
H         9.30396863539188    2.62431997866615   -0.29830988213935
H         6.47306008300162   -5.38066727517979    2.71802950253195
O         6.69525391637187   -5.96041726810925    3.47129038375606
H         7.09977163634187   -6.74444243940481    3.06324005060030
H         9.44949845816716    3.57636483285920   -2.40851478831576
O         8.50096480839144    3.77704918788546   -2.55986436973473
H         7.99814487025161    3.39123730935177   -1.82216798141037
H        -7.61894623488332   -7.33549348852875    4.59002451912034
O        -8.17536932399545   -8.03940883722537    4.21397799061951
H        -7.58805486472748   -8.66819751104297    3.77546267040701
H        -9.28781056825073    6.23607745970400   -0.66327939613066
O        -8.55455359043486    5.63734012589278   -0.45477526307574
H        -8.85304029275641    4.99621271467386    0.21440480718652
H         5.71549989105948   -2.87770580791158  -10.16553083357773
O         4.89856147619361   -2.47681783466416  -10.53826857565881
H         5.24403571304709   -1.73373194747792  -11.05793875230223
H        -8.63268744659981   -6.44378866149829    6.88978352367688
O        -7.91309989229777   -6.32912889176417    7.53264024286701
H        -7.53848313942962   -5.45856769276014    7.32527098409756
H         7.18551483288265   -3.42526995147783   -1.13569178813300
O         7.77540261514536   -4.14784725036807   -0.81589798615458
H         8.69185803662877   -3.84011113784423   -0.88650804827439
H         6.20613660239016    4.69554556433615    4.37924033013336
O         7.11903556113474    4.95747725782693    4.18047919474725
H         7.65484516996135    4.78912609121788    4.98593222165167
H        -0.91333262532071    3.53823902113779   -7.09198368693387
O        -0.44069399279108    3.55748101439577   -6.24108891714512
H        -0.48866350769686    4.47126005226988   -5.89911955167671
H        -0.37236420236961   -3.48692565364041   -9.26622412545044
O         0.26302899920256   -3.66819626703363   -8.55675177961912
H         0.54972452268746   -2.77921939340565   -8.24682316716718
H         3.70979166535137   -5.17728235920235   -2.73113150823408
O         3.24032488565660   -5.47257122294748   -3.53867378627077
H         2.75764147923046   -6.27900776270074   -3.31266873771289
H         5.11646809582489    1.68790108040980   -6.02559199433012
O         5.92115794562663    1.12703211653819   -5.99797489270708
H         6.50887092480419    1.60110636164648   -5.39147924458051
H         4.14935582337373   -5.32191297765098   -4.97021879074114
O         4.58268964472931   -5.54738908749481   -5.81175265824621
H         4.82081990543795   -4.75320018101944   -6.33489100444154
H         1.48798105319660   -6.41870833953895   -6.94996673820221
O         1.76997940138236   -6.01417219120606   -6.10572318884387
H         0.92404403450056   -5.91650232391634   -5.60909174989689
H         0.34510183015100   10.04050350556764    1.35284992705151
O         1.22161818096938   10.43090831063694    1.17145464619653
H         1.49155795266820   10.88527715154433    1.98628526123388
H       -10.17447539736527   -0.49432503039156   -0.35193465005925
O        -9.47014445150356   -1.17037294589150   -0.37846380905208
H        -9.63327143097330   -1.75752246033877    0.39127564002065
H        -1.22486461846033    9.83885719023799   -3.33076230713707
O        -0.95541060779319    8.93320445357475   -3.59865642440282
H        -0.20580928117307    9.08260193167217   -4.20823920287579
H        -6.08871226248276    6.30578012294076   -6.64650312894611
O        -5.40484722800000    5.78103291945370   -6.18047964202364
H        -4.57666731766457    5.82991072021652   -6.69484005967146
H        -8.66669204824662    3.04928716320754   -2.16696509805874
O        -9.37487095975473    3.71503698583275   -2.20646541660598
H        -9.04967897922917    4.47473863297411   -1.69755702244361
H        -0.99831436814107    2.24375443549378   -5.39990036161649
O        -1.37135165053917    1.36903570386565   -5.16726112236092
H        -1.82233796224008    1.09376605978842   -5.99189449123571
H         6.60926122523220   -5.25189000530864    6.69069036182409
O         7.42852862251760   -4.94777259889880    7.12429969865421
H         7.89643471363765   -4.37720504363387    6.47831717037359
H        -6.62190996498515   -9.38892967483805    2.26886027152869
O        -6.21786972773099   -9.70884832041450    3.10293080600507
H        -6.75943835402404  -10.46174503167289    3.36742121286275
H         3.25711990442646   -8.72560700035361    7.40389325467952
O         2.90772047948979   -9.29201716893578    8.13186976681762
H         3.16298703029311  -10.21239245806515    7.88892504442345
H        -6.09388060492436   -4.69627162137155   -3.92791895997047
O        -5.96876759514680   -5.52568352360271   -4.41292567515598
H        -5.01735902352634   -5.68619404971423   -4.47671182648631
H         8.79994419089783   -0.71221932221797   -5.64169383010980
O         8.64965416427298   -0.91006173197087   -4.68600416985284
H         7.68943381403586   -0.86774222026764   -4.50546792043756
H         0.94609753876084    2.65584190049735   -5.68245692740102
O         1.58755413181445    2.11275824846829   -5.19305064879150
H         1.43596721013624    1.17681424830616   -5.45085813958769
H         8.68649095087951    4.40119395896057    7.06119025457071
O         8.82164887746306    4.43045774102912    6.09578938495626
H         8.98399234508320    3.50761505947380    5.81449027198738
H         8.22378473512167   -5.29707130338448    4.06870824463445
O         9.17553125187931   -5.47500044368077    4.18540817950588
H         9.47975469787327   -5.62098994677649    3.27317405884712
H        -4.83557974760924   -6.31732881003756   -7.74682354159831
O        -4.43937683869973   -6.62657295240657   -6.91013044107886
H        -4.22108430256057   -5.81209919896125   -6.40832438455289
H         4.09052556309715    3.78370466511434   -5.66896308991837
O         3.93978452957190    2.89765508193462   -6.04297686691296
H         3.09407764839473    2.57245671221730   -5.67611131844345
H        -4.27190881900877   -3.60585506448358   -6.48700948241797
O        -3.79485144648994   -4.23193210283918   -5.90967661520286
H        -2.95896171667742   -4.40495543757168   -6.38375775555586
H         0.88411877121407  -10.55653227498987   -0.23450656386698
O         1.44129687999679   -9.91797788536177    0.24712826262343
H         2.30066733079104   -9.83410942091016   -0.20094584442349
H         4.42536473606634   -1.03383503597135   -9.11769288756944
O         4.70738082622937   -0.11527878381364   -8.99801838212646
H         4.13381904171973    0.25181464475810   -8.28730678166601
H        -1.04212732611741   -5.36759154681608   -5.76465070470746
O        -0.59571735196305   -5.82463540841361   -5.01889849006893
H        -0.84554163744520   -6.76438986315849   -5.10666105505729
H         6.54986896308546   -1.38407273910810   -7.26545312473889
O         6.95711510380550   -1.05642748674691   -8.09702411832228
H         6.26313142200199   -0.52735622655140   -8.53819286440362
H         5.15242092036659   -7.84932399898528   -2.86520498939080
O         5.41844298389886   -7.19635875644753   -2.19376546565907
H         6.07669154286929   -6.62352290748469   -2.64167717060254
H        -5.46636957419084    0.25777001942504   -8.12420101247053
O        -4.81590372672055   -0.07191817667271   -7.47341810499488
H        -4.95306554485907    0.42539555038767   -6.64992136014171
H        -4.22555699371973    8.37953038880339   -3.19427282504668
O        -3.75464264990628    9.12419565466300   -2.78016854505360
H        -3.26271670273460    8.75783666791799   -2.03280192639677
H         0.73810545534856    6.92269333851185   -2.85847870154362
O         1.38330930386244    7.11242674239972   -3.56904175101468
H         2.15976709788016    7.49833966079877   -3.11964355255546
H         8.16002657055568   -2.79207956733565   -6.55838399449679
O         7.30277064777966   -2.88242862244157   -6.12610364502207
H         6.71002287867030   -3.34565501989151   -6.73930828890068
H         5.04598436596571    7.32110411635570    2.43587104486872
O         5.11274087864519    6.54691006580851    3.04019167390896
H         4.54857737046471    5.84909627015728    2.66461811757587
H         1.00278599157559  -11.90831382959292    5.11645366709187
O         1.03706891678492  -10.98006688402069    5.40304857388412
H         1.98743110350074  -10.75820825183652    5.40097308219241
H         2.37450008357551   -4.61423542008119    8.06875192596321
O         2.27034464316417   -5.51666901417376    7.67680186758888
H         3.14914534635364   -5.92918945020189    7.84249240783209
H         7.19530435110057   -2.41116984040454   -8.96471855285647
O         7.26614857569776   -3.15304891012817   -9.61062643403072
H         7.39832934451971   -3.97288555105842   -9.09086931774636
H        -5.26475259736990   -8.66921338199905    0.57974238100674
O        -4.89979643899069   -7.85182411342765    0.98196038954977
H        -5.62032747327327   -7.47224228622490    1.52342859544548
H         5.74069855092698    5.93944762845266   -0.65042605293023
O         6.11749721918894    6.81960661642245   -0.55011542121738
H         6.10783445019035    7.24847966607298   -1.42202007131951
H         1.99752429139685   -2.65944259620588    7.89898569957180
O         2.82228712713474   -3.05547155402779    8.25942579119693
H         3.53057837665445   -2.86866537794683    7.61516785746572
H         8.44746083213261    5.25724726963306   -1.40827714373340
O         8.72820042565852    5.62000973930288   -0.55734164598624
H         7.95109186063413    5.97597562073060   -0.10302573350645
H         3.70560283050695    6.10852843632199   -5.58694931554626
O         4.19123301738445    5.40529287207546   -5.12167347457050
H         3.93766132498310    5.50973157273647   -4.17198055789504
H         3.40549612991773   -9.34266520316435   -3.30024580180144
O         2.72834875854154   -9.56877774944314   -2.63911150328898
H         2.64277642989382   -8.75670911049652   -2.09702491198283
H         6.43157075473474    8.79291113778816   -3.10683137425964
O         5.99508142925848    7.94019635208797   -2.99666257704083
H         6.19400033866225    7.41999240059201   -3.80597636142542
H        -0.59444667635670    8.95511188239790    2.90664865355178
O        -0.98223174349490    9.23139593922199    2.05964461397504
H        -0.78785309722903    8.49234704569481    1.45296262196674
H         5.87609026716666    8.91927345074770    1.46760044560367
O         5.07368408236587    8.41534996461511    1.23604619670331
H         5.39594868643585    7.81506364135769    0.51754824875481
H        -8.10339641573782   -0.58175367263052    9.54184772862215
O        -8.20523437476276    0.05190712506735    8.79811756177431
H        -8.87420900625886   -0.32876389112355    8.20486779287159
H         2.01628998782159    2.66527017589179   -8.92631328938928
O         1.60935534018032    2.46139494936237   -8.05407881910215
H         2.19388408575455    1.78501614633082   -7.64812676509964
H        11.13607116936362    6.17896564903594    4.55677814815290
O        10.56368719619084    5.40987907368061    4.37578537950245
H         9.95273919359239    5.29030877378289    5.12506168940031
H         4.58574291717583    3.54801341309363   -9.10109725086321
O         4.34577336650522    2.68862828385247   -8.72002827217883
H         4.16265562677189    2.82619564430916   -7.77205837827180
H        -1.96475199582124   10.75369277628595   -0.82051830137731
O        -1.35073468227449   10.13712127379215   -0.40095476889705
H        -1.76447579387684    9.26739841301055   -0.46473018330370
H         8.69521269783280    4.31537611980188   -5.92057567733134
O         8.66535370859317    5.19692640447376   -5.50665689213090
H         9.31632024352250    5.75528969547475   -5.97418421911970
H         0.74643179207604   -8.64983263537281   -5.52920400695764
O         1.66364963663433   -8.60790492417059   -5.19466155062575
H         2.06893324522764   -7.82694680055320   -5.60097334140200
H        -7.35378086447401    3.17457029573443    4.36350972432825
O        -8.20273925575400    2.68005618751399    4.34162643630117
H        -8.50497832221727    2.51943740497314    5.25723077017313
H         0.47799044937757   -0.57323521287932   -8.38481187639188
O         0.92750158138332   -1.23686914300928   -7.82530028741036
H         0.68026644708686   -1.03625609423758   -6.89791048362482
H        -3.42364766513978    4.47149897859063    5.05768022720179
O        -3.45593487922464    5.38261745383593    4.72684748413282
H        -3.97140588508680    5.39560672833279    3.90248045317301
H        -2.74055980263341    7.76073059377172    2.41016882154282
O        -3.47580077404474    8.21944644140928    1.92356197828630
H        -3.28884913186655    9.16199996639168    2.00980039842610
H        -1.73270172592240   -5.79267879541451   -7.69666702713820
O        -1.61865896703282   -4.94357267508925   -7.24329733955815
H        -0.90777016743746   -4.44938204151953   -7.70757470295225
H        -3.85162009985844   -8.50199823428004    2.03806599073367
O        -3.29240918050155   -9.04477665981606    2.64026196960710
H        -3.44952878600299   -8.73750697077513    3.53734063019771
H        -6.93400778751920   -6.46452689630547   -0.94179857515147
O        -6.95204462007858   -7.44283179976480   -0.96433919210266
H        -6.10956280388980   -7.67120298668162   -1.41432053126065
H         2.65261135675885   -0.22848616699312    8.23677274351008
O         3.55762083763923   -0.44753837795421    7.92214016001112
H         4.02270315645276   -0.78252223302418    8.70400323297972
H        10.76527596913266    3.77791527644484    3.90745039236421
O        10.96989318768853    2.87201296641807    3.62782529392902
H        11.15110485234876    2.89666968818041    2.68583895080062
H         4.21870952154820    9.16472352846847   -5.44976211893162
O         3.58767546528291    9.60454400022423   -4.84675298512769
H         3.58796779757503    9.14317887372710   -3.98679924788195
H        10.21549311456757   -4.64081873404232    1.47039817715198
O         9.29320619155333   -4.94570639139698    1.56432175298094
H         8.78993248293297   -4.20396030037172    1.93833766492204
H         4.59253157717512   -1.24039596221652   11.03778476629109
O         4.65237766458197   -0.54746067702748   10.36023355058157
H         5.44324681551523   -0.04272732481536   10.59210017795300
H         0.60945090469883   -0.85971801636142    8.99341363793929
O         1.10365252587676   -0.03972941938415    8.79934929786723
H         1.03817522081091    0.48719630736895    9.60972332472816
H        -6.75578454765918    6.57610896763436   -1.93961943784934
O        -6.66811221721612    5.71374171169500   -2.38680238170774
H        -6.62015668634191    5.01934901054826   -1.69936872412611
H        -4.45953341511260   -7.33250781760152   -3.09077099494344
O        -4.69203672019655   -7.72891183427030   -2.23164233550065
H        -3.98748066570097   -7.41873268411415   -1.62479014667164
H         9.68149343613937    2.74146759844007   -6.85405005413365
O         8.81556724327821    2.63233268760801   -6.42011603956402
H         8.99854348276808    2.37718454988152   -5.49868560950111
H       -10.30035629401320    0.76312794698271   -2.94659016837549
O        -9.35217459810063    0.53982849069696   -2.83385733458236
H        -9.30685193422219   -0.41133845530336   -2.70053332436414
H         8.93122722768382   -4.51760477640845   -4.80613283462383
O         9.03001093331654   -5.05926584452635   -5.62271769570744
H         9.15347993725574   -4.39816963773292   -6.32629070920840
H         6.42537156553768   -9.30004651356556    3.12572797324735
O         6.38236531467311   -8.98233181002217    4.05306180353086
H         6.35407357005042   -9.78403048235360    4.61299184223737
H       -10.92345122442372   -2.19200079165450   -2.76677195885368
O        -9.95310803646552   -2.28730822894883   -2.64155215759994
H        -9.79149546884160   -1.97309423738156   -1.71828572303922
H         5.46489330097445   -4.65077097465252   -8.30924422232873
O         5.40341938501353   -3.92469170022102   -7.67270888489086
H         4.65535077674923   -3.35082645838759   -7.94241564629118
H        -9.41620944328757    3.20352503010523   -3.92405931331413
O        -9.41936607797067    2.57783225279178   -4.66990396507751
H        -9.17950079289096    1.72981954063557   -4.27212359487313
H        -1.85430399161841    8.33803594405281   -6.28922077710899
O        -2.51837300826336    8.05388042653123   -5.62959483462582
H        -2.09853855715784    8.26402137959358   -4.77431831449278
H         0.82209195860539   10.59891898776099   -5.30850212706246
O         1.01045704196338    9.64907918995943   -5.23409267685963
H         1.99083928240679    9.60559712985340   -5.17086812742358
H         1.68153369745669   -8.14950756614242    8.87331893427631
O         1.06470611008542   -7.42656972425404    9.03111896680572
H         1.46548361044109   -6.65348403058867    8.57609011778199
H        12.43046159841438    1.49902498526485   -1.17798472023211
O        11.94631231471097    0.65574024468113   -1.09144880745381
H        11.50650425529483    0.68948767738354   -0.21087220850646
H        -7.39274279612505   -8.21425953892346    0.41916233880767
O        -7.75521716800805   -8.70211904871877    1.18775625177851
H        -8.29622517078803   -9.41299696522228    0.78758404169891
H        -6.49116720926520   10.32440826731133   -2.25013257602949
O        -5.78067940524768   10.92972023325473   -2.47886803938589
H        -4.99215797159190   10.36777910177179   -2.61459076554501
H        -7.95661966184263   -3.57888590430882   -5.72499717430642
O        -8.39906524361724   -4.00710821496711   -4.97014040923862
H        -7.87342316341116   -3.74892254648800   -4.19060151308644
H       -10.24741588766253   -3.03656333270957    2.31350320068632
O        -9.55623796777189   -2.62763514376820    1.75814994474031
H        -8.88691504798451   -3.30259843965393    1.56332653992295
H        10.20122065305120   -0.51931573852702    0.97215154784940
O        10.42564567193106    0.43424177656569    1.01823492908142
H        10.71243218820236    0.55748124566853    1.93185748258467
H         3.38225459981744    8.92029703599725   -1.66668881602463
O         3.44711464056631    8.33799759012394   -2.45401139287986
H         4.38692397107900    8.09387278632384   -2.56269626758891
H         4.03710763786149    9.34676186565313    0.30361521534483
O         3.34993131757463    9.77189709409926   -0.25345848334460
H         2.52919062411023    9.82941642754096    0.26678982667312
H        -2.44515803700018    1.86810557260018   -7.88115600858192
O        -2.37191891391490    0.94854703610514   -7.57136419781280
H        -3.24984872741498    0.52085445544546   -7.64016729746731
H         0.78422979611606    7.70741908579743    4.11021100529787
O         0.68061758167898    8.68348017169350    4.06470323104577
H         1.43682304995540    9.00894457947899    3.57029474655660
H        -0.45221122509676   -5.12948760510525    9.52064797436289
O         0.22438576601221   -4.50484281284738    9.82638145922499
H         1.01313695831834   -5.00245858290411   10.07031879651628
H        12.49029541029715    2.95067393176170    0.32807200517178
O        11.88508441802223    2.85330694444210    1.09229875201266
H        10.96829738910902    2.98704217467941    0.75407331080518
H         5.69914422740977    6.03097535039044   -5.25974911088677
O         6.48211281580250    6.62113993688579   -5.23361605431519
H         7.27635674975035    6.07203313914436   -5.40823605202019
H        -1.01860258444970    0.79921247853293   -8.58272963627538
O        -0.16209066961171    0.81679678809159   -9.04932018932937
H         0.39785374589079    1.50229641536124   -8.62027692544980
H        -4.91714843399125   -3.73963529147694    9.40393900159195
O        -5.08580535685289   -4.70386886614507    9.45892788802304
H        -5.00494298233902   -5.06116060744535    8.55470845028930
H        -6.21817712015362    4.86983106300853    4.50806489149947
O        -5.90919256751585    3.95201540898474    4.42380497298522
H        -5.39073068358351    3.75950614436467    5.21516217114725
H       -10.76576325040204    4.28399998691961    0.08238998182900
O       -11.55511992498766    4.66058821946769   -0.36824805044721
H       -11.71930382700729    5.53687975659683    0.01083702012333
H        10.54264453076312   -2.83712933149974   -6.76808725945437
O         9.72736486356280   -3.03324844465523   -7.25131460341395
H         9.96532577121134   -3.43543065164730   -8.10097849366328
H        -8.80549196705251    3.43502682192861   -6.12179583453630
O        -8.56517772987938    4.21913498453447   -6.64437702361746
H        -8.22583408667021    3.89926802152533   -7.50412707196119
H         7.64974461555455   -6.00380612706169   -5.71617891367478
O         6.93742319281427   -6.67378438603672   -5.61658397018145
H         6.08396996857525   -6.18740573698949   -5.54729860412532
H        -1.54238513439392   -8.95267370283829   -5.26290204852541
O        -0.91965306990108   -8.35561385378682   -5.70167156820307
H        -1.30848509053848   -8.11754929161230   -6.57281828945188
H         2.52075695442346  -11.00857817068677    1.18422526094343
O         3.07172344715667  -11.75746471224299    1.46131016259427
H         2.47368197158106  -12.53253705706142    1.49675136009706
H       -10.45455391484429    1.30712717315519    2.57195768999401
O       -10.41276415548155    2.20734095599992    2.96647915907464
H        -9.59800572294101    2.30064539313997    3.49238251840700
H         4.83399662391147    4.94756888344809   -7.34442372211960
O         4.20117085288979    5.40502637499100   -7.91880972781362
H         3.30160399994668    5.21154496294976   -7.61088208901879
H         6.70541830863428    3.40469841173904   -7.30642014716317
O         6.32644227923094    4.09877504912165   -6.73479423654330
H         6.47671944325885    3.79823367014153   -5.82904804815990
H         1.17397365577399   -9.81488371458730   -3.13877845446203
O         0.22978786778821  -10.03494323150559   -3.29919895942748
H         0.17261654050218  -10.43267809934323   -4.18186524692972
H         2.58127229857978  -10.03079178983601   -5.37075524607552
O         3.09843671376425  -10.81951163257003   -5.65300120417030
H         4.03394561238526  -10.65637852204466   -5.44138089789945
H        -9.24331664392360    2.82374530499506    0.32990501086166
O        -9.58430688623643    3.57037603711069    0.86892648324111
H        -9.91907842704630    3.15972954284956    1.69120056751078
H         2.69423384735996   -5.16906323193387   -7.66220856502251
O         2.67854249985225   -4.93678593715458   -8.59259180511631
H         1.82445041912093   -4.50008685428146   -8.74515739196990
H        -5.07578495210401    6.67739353186499   -4.82985274608206
O        -4.90086936122531    7.01183851923408   -3.92322023032216
H        -5.44985909995579    6.46619240889561   -3.33569563086085
H       -10.47587783565322   -0.94049474654403    2.12657294365299
O       -10.87132472359976   -0.11903252822127    1.81733077493310
H       -11.82154859278964   -0.16842868030104    2.01858939462501
H         5.94757194896417   11.75285006548280   -6.43329572851982
O         5.35350041897861   11.27020114161355   -7.02446250875825
H         5.51216926929992   10.32344263296277   -6.84121318921155
H         7.59350927018459    7.37027316484592    1.74771450667801
O         7.50224134259647    6.40657008410436    1.74822376976700
H         6.75584404268963    6.20435206489796    2.33009851651372
H        -6.27210495602203    4.78088423742875    6.96321027096537
O        -6.91940528051042    4.05511923610338    7.07454211684459
H        -7.80213169143474    4.36111028334428    6.79159983777246
H        -7.65745102222399   -4.28399753453664   11.17498425801648
O        -7.60453934597868   -4.48660406217995   10.22047977289633
H        -6.65748427561340   -4.60485260675626    9.98203039550673
H        -9.60013102325858   -7.80901073145969    9.10515939932843
O        -9.65673250232982   -8.71457985743448    8.74358999338062
H        -9.24409710260852   -8.69612932223635    7.86382840293378
H         7.45769475992052   -2.50591409151469  -13.58793144752789
O         7.25103633781907   -2.82168875495993  -12.68884838398305
H         6.98222562703443   -2.02754316523589  -12.18499267770418
H         5.28158374498990    8.34636427654170   -7.37509228298364
O         5.43634338070626    8.67554451428660   -6.46835697521968
H         5.98121159444096    7.99098748992698   -6.02918071928270
H        -0.18323610332615  -12.26890001522654   -1.25793590278334
O        -0.44882258088126  -11.34651869901072   -1.11792423003983
H        -0.22279255182667  -10.86003247513501   -1.94080387136928
H        -6.65446404037144   -8.10075970482749    9.64119102988265
O        -6.48010532746288   -7.14704806219117    9.63432442775793
H        -7.02739052747561   -6.78529117143537    8.91579610326666
H        -4.16594116288058    3.21159524172339   -6.87946038511869
O        -4.78620388604363    2.95949099734476   -7.57080233544016
H        -5.10626447340659    3.79269939213267   -7.98358800350550
H        -7.85903293109284   -1.64375868817756   -6.14136846271333
O        -7.17832396006577   -2.17215404126687   -6.57493351549431
H        -6.34557666865237   -2.03713179425868   -6.07733292133243
H        -1.32084826856527    5.89488764176899   -7.67452180981290
O        -0.41488071203256    6.15621094437410   -7.95111767883330
H        -0.33058126282304    7.08996659666649   -7.67471220578195
H         2.04566550379638   11.28819626951306    4.33189893647956
O         1.73014440656665   11.66008554140425    3.49426217185822
H         0.92231971815954   12.14271025140674    3.73716525223174
H        -7.45304460590273    5.65171078674591    3.03611658477081
O        -8.03313501105910    5.25248052476395    2.36378287411638
H        -7.69071280492505    4.35925615748252    2.14402205378727
H        12.13191195495605   -3.38723703448822    0.74381655509262
O        11.77778989041029   -4.09928571254214    1.29127684547838
H        12.51669556164593   -4.58036365757313    1.68741064297543
H         7.42400284914247    9.55644770702789    2.87842507466369
O         7.46516601000466    9.19636826325762    1.99093901102885
H         8.01952714198363    9.79226455994597    1.44995182021952
H        -4.30339608890893   -1.47139539258086   -5.06278579309862
O        -5.24950451024926   -1.68478144057667   -4.92432738652586
H        -5.69943949328641   -0.88299438944459   -4.59090710087916
H        11.80546814506512   -1.24730487741816   -6.97998602589685
O        11.56682640500147   -0.72421655159479   -7.76491412274404
H        10.65937242171508   -0.39771550171397   -7.59293284652192
H         5.85672705181604    2.13074406376855   -8.61652949356362
O         6.78716642002834    1.94120151986955   -8.33813018966339
H         6.68525838878559    1.42338531039771   -7.51863246219795
H       -11.02632369467071    7.37383975747048    1.07115148642803
O       -11.91562650086862    7.01518261607571    0.92466564947071
H       -12.07473475254106    6.40086400135382    1.67139709252946
H       -12.66769058409448    4.08935810604300   -2.27876042195658
O       -11.97187779222199    3.72556832144404   -2.86230139274483
H       -11.14854043745103    3.71780544667956   -2.33402445051000
H        -4.42395609045638    8.09398573730420    4.66333883027455
O        -5.09741847726888    8.21472129232190    3.96208743584513
H        -4.59341973086055    8.08979272226436    3.12090864660181
H        -0.10661691291240   -0.40487880324407   11.08929665811561
O         0.38466620344519    0.38704740533042   11.35265301863588
H         1.17323060738614    0.05517314232550   11.82309892626848
H        -3.43658823802296   -9.02021091356110   -0.40962011594258
O        -2.88986866592306   -9.66924361213160   -0.85607307024220
H        -2.11439328644714   -9.80138212932473   -0.28132832659948
H        -9.62286376942721    4.52656973209249    4.82713692691261
O        -9.97660878905602    4.96547060503411    4.04388927122307
H        -9.26684586525278    4.93604153476545    3.35368093702054
H        -9.40672989418463   -1.79802209569951   -4.19187059234252
O        -9.15241569369341   -1.28014473856671   -4.97735662114685
H        -9.92285506857287   -0.71005647616371   -5.20395031506783
H        -0.61090589414086   11.65404816366679   -2.16206645601823
O        -1.16992421225817   11.51212925817244   -2.94480979881922
H        -0.71307524879569   11.97465751476486   -3.65784771667797
H         9.06721491704304    5.80514059914848    1.79467478896515
O        10.04083662171113    5.72611471428741    1.83499518405621
H        10.26967136505952    5.64082935742057    2.77946372427792
H         1.20344841482447   12.98672120494929   -5.23231554066253
O         0.70614764758944   12.32085494546199   -4.72109434787045
H         1.31492370284900   11.97563838482339   -4.04124390514332
H         0.05948604043819  -13.70104219490313    4.14591413943418
O         0.85355449286626  -13.54767265860179    4.69556207383188
H         1.48614161701504  -14.24519987690127    4.42338072430284
H        -1.17484892385781    3.13809970661713   -9.24080627582131
O        -1.80583963689400    3.35238876789742   -8.53302468145650
H        -2.36859736319712    4.05041990695465   -8.91014869366763
H         4.27311420733282  -11.58233091921417    2.58536160262166
O         4.99718347888221  -11.69312376231015    3.23445705151504
H         4.69056857295065  -11.22878886748051    4.03777529942599
H        -7.09826586607111   -7.04824336363147   11.29754536211384
O        -7.00107538598190   -7.24519503126188   12.24887564373380
H        -6.57645024972157   -8.11639836055023   12.27147551069184
H       -11.98174724670416    0.80788680849946   -2.25227174831199
O       -11.87998578288015    1.12984402722123   -3.17826874999099
H       -11.99920225866833    2.10122584768496   -3.14981634650052
H         3.43018206320571    8.39536268914903   -8.72395088320915
O         2.58489773285073    8.61432411129160   -8.31183416004977
H         2.56486456847891    8.14715233188921   -7.45155949888957
H         4.09340036215497   -5.73509029016473   -9.14298473968435
O         5.00544556322197   -6.05101776623095   -9.27134460598301
H         5.02085164278867   -6.49808471092709  -10.13915818873277
H         0.16269040364730    9.61036375656685   -1.01313481353506
O         0.72514928756250    8.99252709050447   -1.52066097409838
H         0.15401230689353    8.75150472840589   -2.27588811850048
H         1.28536503064881   -9.96075445410843   -8.10353467562340
O         0.31560404243678   -9.81916727759202   -8.01532632595460
H        -0.06657967067192  -10.06185276258513   -8.87319086141721
H         2.00068983609088    6.47530893948826   -6.41641031200109
O         2.46981324044403    7.23508064277497   -6.04605401236006
H         2.01648173604550    7.48267085568063   -5.22754099174811
H         3.11518496435247   -2.30510500548778  -10.72665722769790
O         2.20065113170703   -2.30838930579583  -10.41694811965199
H         1.79436193263869   -1.46711854119790  -10.68513476341550
H         2.60107682390426   -2.69363294767949    9.91657238867932
O         2.35465172196803   -2.68078340766151   10.85965283765625
H         1.39764017766405   -2.75373793529691   10.89659408096467
H        -6.78570960925044    9.50767822765809    1.81447582008858
O        -7.03474723132541    8.61227558542851    2.08962563011333
H        -6.58953294609850    8.47455068186699    2.93471348136095
H        12.74021920004236    4.88234407897547    3.45569173653051
O        12.94883228071571    4.94973580480901    2.51423360447421
H        12.41601142498243    4.29441645281786    2.03650250822886
H         2.06844881426455    6.60445618461667    3.26530138971164
O         1.48055088004931    6.17979596605478    3.91469457686084
H         1.99209242183213    5.94543130175031    4.70580633323145
H         5.19745472421290   10.40484906647350   -1.82527260282771
O         4.77137388632089   10.82101092595950   -2.61181346934470
H         5.33645191844128   10.58634426491420   -3.35489313084864
H        -9.44570883694470   -3.65558518041193    8.17479176776389
O        -8.81825105575870   -2.98009321711340    8.46787919113129
H        -8.33013024414025   -3.39167798445398    9.21676301467795
H         2.41926353885500  -12.42404639565222    7.49788206554813
O         3.13915924425594  -11.77668755021666    7.41115985353661
H         3.83853662501877  -12.22590412453304    6.91153770059984
H         0.03257622401993    3.66584159362890   10.75014495113482
O         1.01768549065213    3.72507497898328   10.72086060688264
H         1.34758624227728    2.82201868068237   10.76703389880994
H       -12.88374179424926    4.48696204519610    2.88907621586944
O       -12.32610172852787    5.28042474163352    2.86121823830611
H       -11.47712786223015    5.03695115221759    3.27809788954396
H         8.35219914906583   -0.35691981776024   -7.61388340846691
O         9.08369226455561    0.01904266495203   -7.08304067763570
H         8.91559040306108    0.97845506589450   -6.99626631970149
H         0.89597595636534    5.28665523016488   -7.40747786471158
O         1.71045007257626    4.87710622835900   -7.04296974198360
H         1.68278760757851    3.94571976617724   -7.36449092155022
H        -2.34150046328096   -8.43620087764726    7.53006947330872
O        -2.16741375312106   -9.24438937927057    8.06474344603681
H        -1.27842540620596   -9.56909766616082    7.85303909321750
H       -11.45513041184675   -4.72812003614626   -5.03471162768037
O       -11.07781178374127   -3.88998678078221   -4.72361948514933
H       -10.10891785804729   -3.98567243850041   -4.74263673168197
H        -5.19422513483591    9.99100287337594    0.49810856943680
O        -4.65667320260825    9.58400279890362   -0.19452061258768
H        -4.16573368865605   10.30132234975961   -0.61223702966133
H         4.78930981453089   -7.99105654055072   -7.22218228517079
O         3.91974345165118   -7.85061259178276   -6.79732735418916
H         3.93648001899027   -6.90639684592167   -6.52602689511069
H       -12.42010857114944    3.36326549491556    0.10206498774728
O       -12.79535113031898    2.51467939430278    0.43923264673841
H       -12.98188496779409    2.64365884491325    1.37675647910503
H        -8.63505292814299    8.10600660533690    1.58578869789823
O        -9.36995817898271    7.47354267154169    1.59660495034308
H        -8.94622938897101    6.60583869369597    1.74257971646621
H         7.11028930819444    2.16757880817919  -11.19335210501149
O         7.68598235918223    1.53192920128972  -10.71209326985675
H         7.43457957335146    1.65564082853618   -9.76246268499161
H         1.53210685641148  -12.41174539811862   -2.55160345264639
O         2.16364198681441  -12.15972308107659   -1.86104856889173
H         2.54824438275578  -11.31106441981322   -2.12937179046081
H        -1.36393570290583  -12.03226137297684    0.33856226832412
O        -1.87267035872486  -12.65679229548194    0.87301723756172
H        -2.61067627162085  -12.14679085636758    1.27692915159140
H         4.82651289987220    3.09286768731976    8.80024483794740
O         4.84551284744192    4.00672302895297    9.15921682209988
H         5.47077526004945    3.97743633406958    9.89866402172962
H        -0.55520107339750  -11.59989216239339    3.30893389646633
O         0.13322360113718  -11.47240722861470    2.63168291750347
H         0.80385431461919  -10.86189234067767    3.00216209912550
H         9.29734150077856    1.20709570354294  -10.26583284816351
O        10.06927320594578    0.67831939751742  -10.00835614872228
H         9.78950634186653   -0.24651273727938  -10.13985664894775
H        -9.98358768440697   -1.84328782790667    8.86408307021403
O       -10.80036799755447   -1.32455893971207    9.05105068986779
H       -11.46001890701872   -1.98707049000020    9.30845879001314
H       -10.84167117059956   -0.91766122093591    4.56945969802724
O       -11.73967239524609   -0.82161926784694    4.95606142761798
H       -11.65009521177756   -0.22386863857437    5.72591595167485
H        -3.82246864415982  -10.62059529269409    2.33713551146705
O        -3.96408339351382  -11.41963765850629    1.79219654660427
H        -4.60709929746604  -12.00333542508655    2.24080148293502
H        -5.31158426278479   -8.85317903218717    4.24602934054992
O        -4.69390084826248   -8.39954445209272    4.84957995956538
H        -5.13826519562536   -8.33840712924191    5.72167905973736
H       -12.33940275582611   -0.29674896716532   -0.38479796131140
O       -11.71123481470502    0.37038647453297   -0.70857846848893
H       -11.91086393030335    1.17274126521442   -0.19360655079060
H       -12.76625626089871   -3.71856364799252    5.77434757686752
O       -12.81241867486885   -2.86379519311405    6.24807508576392
H       -12.37561145909315   -2.16170615795340    5.70862208817592
H         0.53822958419810  -10.61434306533281    6.85531694973838
O         0.36646942349352  -10.20267786984254    7.74943577279239
H         1.25824863552155  -10.02236608536239    8.08440938191174
H         1.40658031188843    0.68499226549311  -11.83339779915715
O         1.04352246579774   -0.02137425200480  -11.27830912482567
H         0.54865356066818    0.37472587570874  -10.53773147955796
H        10.14548589828141   -1.15689170439357   -3.73073088202931
O        10.98429009678830   -1.42843765122192   -3.32996045726594
H        11.65751459228211   -0.84146653138995   -3.68468124843141
H        -0.79276885823073  -14.39443586377742   -0.43529938121977
O        -0.06023299510699  -14.00868506914499   -0.94891073937393
H         0.47830541035164  -14.75672160068442   -1.24068812662746
H         3.04594048880473   10.91487044871976   -2.75799787243619
O         2.07654435668188   10.95365456947631   -2.80791758008808
H         1.73481868285966   10.11313434365926   -2.45041603840542
H         8.51726794571619   -2.33772664436562  -10.34862984756552
O         9.25896351024098   -1.78958019411769  -10.68234288617172
H        10.09122150564835   -2.18583216643031  -10.35801224849000
H        -5.28080409504006   -3.01518172813351   -8.46028172412319
O        -4.57032304479840   -2.68829636439054   -7.89529717412844
H        -4.74190314891120   -1.73931662385601   -7.73659119330604
H       -11.99707167574479    2.55947468884990    3.20786601135610
O       -12.97531733988234    2.67296681599199    3.19162782597959
H       -13.23416466035623    2.86148804279509    4.11881120182814
H        -2.62805167042655   14.81848681252916   -2.10671936565818
O        -2.14990236664359   14.48816960798180   -2.89314302334167
H        -1.20890997300542   14.42970625793913   -2.64785185663310
H        -9.37495639769964   -5.43200641126591   -2.61103619493954
O        -8.88370965360207   -4.70796037145201   -2.16584197194357
H        -9.30495392131201   -3.86306543881690   -2.41438842649591
H        -1.76583984896647   -2.29537646524146  -10.43307361838258
O        -1.54947152892201   -3.24443501151222  -10.52877389431383
H        -2.19806296860123   -3.63141580064471  -11.14242574178918
H        -4.43839715913388    5.82479802954021    6.01613910983077
O        -5.06674639298064    5.90629296391826    6.76517438484330
H        -5.42455869540387    6.81657327652009    6.75298013508698
H         5.33889200936884   -9.28299989101135   -4.48248115841297
O         4.62634873081909   -8.65289755830272   -4.33705402779535
H         4.33784949670695   -8.31492803716805   -5.20830627096198
H         3.07360848434368   -4.67453086071853   10.51245309953873
O         2.67074232104881   -5.52411407078668   10.74777376273765
H         3.39951658445512   -6.05898331852685   11.10632834053249
H        -6.79257812453555   -8.55695508997091    7.17521939656468
O        -5.83519463887417   -8.40904112222898    7.23058461179134
H        -5.47100277922963   -8.95216849693273    7.95731589452356
H        13.36041671886624    0.85630959156379   -9.64287233118401
O        13.73673926296045    0.44377974455577   -8.83663027874787
H        12.96463307493819    0.24811707348298   -8.27170116509636
H        -1.55162407354749    5.54190575111150    7.07932466204311
O        -1.36666467862419    6.12730263063541    6.31541901648421
H        -1.13747859807706    5.54602245667537    5.55411553152574
H        -8.54257372886943   -8.86214972532404    5.64765632188118
O        -8.28110931402452   -9.33706464313295    6.47168789450872
H        -7.59367320092081   -9.97936414101988    6.20248275969508
H        -2.82173895181435   -2.41487018402286   -7.80300214660650
O        -1.98906832311030   -1.94660311270344   -7.63749040091933
H        -1.88193957568256   -1.35468804785243   -8.39464603107150
H         1.40990541505694  -13.45016503793823   -4.23157489212553
O         0.56462717538099  -13.07471425134711   -3.94149423301104
H         0.29926771284483  -12.45602663022451   -4.64306019783684
H         8.69318515174894    5.68488754082346   -3.76434586102769
O         8.49749697429215    6.42669176507392   -3.16296404445349
H         8.43998170045295    7.20120354473054   -3.76657356783002
H        -5.80576663268082   -0.37176581376657   11.84874430399241
O        -5.48842143479422   -0.27038230635501   10.93722514139696
H        -4.55256224217346    0.01823837313409   11.04588921961658
H         3.27199205776880   -4.35920867316418  -12.21257083816424
O         3.82275919936775   -4.76786891985743  -11.52528854784987
H         4.17825269540566   -4.03240836324307  -10.99932776610849
H         1.25543027062565   14.08611769176486   -2.37800996195682
O         0.41008911402160   14.55488917117374   -2.17444817598149
H         0.65809910109104   15.21508808294294   -1.50612121641823
H         9.60015176795975    8.46957750330855   -4.77928761672087
O         8.63735384551158    8.37956105057473   -4.87411252532692
H         8.45506358535059    8.20437789262631   -5.82333932061829
H         3.47967816361418    0.75287766403508   10.41876808276930
O         2.94639017866950    1.56760175320228   10.38042176829532
H         3.43554551384367    2.23706984316284   10.89267857270120
H         3.13717397935874   13.23149944994506   -3.51242399746226
O         2.79050738426614   13.72130539117900   -2.75117424317765
H         3.09673056460325   13.24602765715671   -1.95717076560089
H         5.65017166206335    5.45438692639604    6.49325877017854
O         6.18162462356459    4.82289013236384    7.00834664952809
H         5.66391141218581    4.58802009285346    7.80408560609553
H         6.62477787442439   -7.35050338612162   -7.02728840201549
O         6.34477850680480   -7.83312859637058   -7.85290390812329
H         5.98383731470136   -7.12374924173239   -8.43028334831166
H         6.36366230310476  -12.14976954391499    2.32263164662775
O         6.86955432746398  -12.38770712124910    1.52045492089439
H         6.17601740420567  -12.55593121396971    0.83811507744441
H        -7.20615160075319   -2.85542427570019   -8.08808520678252
O        -7.11567424883439   -3.54312487876599   -8.77647613102023
H        -7.11058387991130   -4.36544234759296   -8.25184972849761
H        -7.34913805925291    4.18037790259909    8.71154541630122
O        -7.71304510809527    4.35561896801404    9.60487706102380
H        -8.12622549901833    3.52418058046925    9.88868152132861
H        -9.26622189961500   -7.89978718183781    1.38732662744981
O       -10.19204574140222   -7.59921685211323    1.35539263297768
H       -10.19825970599060   -6.81566345835813    0.77748802174340
H         7.11924908092293   12.30574305034032   -1.75048417442313
O         7.95781205264695   11.82534538050347   -1.86684347307533
H         7.75651294875396   11.14950160188333   -2.55119146368282
H       -10.18781840169141    0.98608374139469   -6.77627336574385
O        -9.47890418122191    1.29345434482664   -7.36006520185957
H        -9.85596400629861    1.51873287853513   -8.23302558254310
H       -15.18123326300015   -1.16875023498433   -2.20084929832502
O       -15.30307463307298   -1.98746860493827   -1.70000162751723
H       -16.06209136408428   -1.89106978339253   -1.11014449171612
H         2.97997470655777   12.69158360279619    0.10104725621993
O         3.57144495435079   12.36410933987279   -0.59798798390848
H         3.51563920355015   11.38137439542236   -0.56177559522647
H        -7.49989767167023    6.83881349262959    5.08932331008241
O        -6.88103017343695    6.38647931395014    4.48787401907324
H        -6.16449673173575    7.03180355411884    4.29938392450344
H        -0.58694135544700   13.25373578796599   -0.58428800414097
O        -1.37919726778382   13.53380215001173   -0.08135636255337
H        -1.44251760365225   12.87293761087473    0.64485474706498
H        12.15743419385178   -1.07784478999543   -0.66651940511091
O        12.47435882392548   -1.92395982094585   -0.31835891284666
H        12.98153128716401   -2.33192188564180   -1.05571320775401
H         5.43200650065838   -9.86450102682525    1.07841993282787
O         6.31011064607654   -9.69261583338735    1.46241927993142
H         6.80459145706457  -10.51844668127635    1.40459174246630
H       -14.63898077833630    0.72458356610859   -1.95853366620997
O       -14.45419183515080    0.28589428509301   -2.81979567334743
H       -14.20935843950274    1.01344529116811   -3.42633523546844
H         6.37285862586198   10.72217534991976   -0.24967141184761
O         6.20559343461781    9.86895512950248   -0.67512825637890
H         7.05872580117209    9.43332811237624   -0.84640543761235
H         8.37069066545103    7.72654576528353   -1.60909217923130
O         8.53143035518490    8.60130576296964   -1.23851257544508
H         9.05606830580517    8.45361334294453   -0.41773180801485
H        -2.19562782556316  -11.35786463996125   -1.94298121188359
O        -2.72758416697407  -11.66116797719924   -2.69349562019189
H        -2.45498235058462  -12.58752397705777   -2.87561750302517
H        12.59660747790535    5.43727552026918    0.08555759888136
O        11.67936066380910    5.24190033873727   -0.20009807846488
H        11.08819667775370    5.36101447703205    0.56807395981460
H         1.40261760563141   -3.79110156704963  -11.03490072770250
O         0.68201217932245   -4.36357837344519  -11.35647860308436
H        -0.10441208315585   -3.78625857118731  -11.27231675567062
H        -0.52639047692500    9.47959536220295   -7.69447434962933
O        -0.41629491301939    8.68741951352611   -7.15466655457522
H         0.20629963542928    8.96576419576735   -6.44544653450064
H        -9.35157188132049    0.89828663085559    6.49056898207984
O        -9.05771643688789    1.79975628141098    6.67841099831244
H        -8.32033549088461    1.72093797339308    7.29029481172074
H        -2.79139379609359    1.03603172172889   10.59341895650571
O        -3.10945320147285    0.61148168952550   11.42518038918420
H        -2.45059161593609   -0.02859104604729   11.73454233476960
H        -4.25615919824402  -10.81990049896581   -2.54667646314847
O        -5.10563561321695  -10.34708171100340   -2.51527939844911
H        -4.90021617961521   -9.39282321440573   -2.55500919068974
H         3.93586527567598    7.04383485291971    5.73156678280363
O         4.84601520397712    6.72220709832884    5.62048171321934
H         5.01460375190007    6.69856492217293    4.65031483494382
H        -1.16694108525409  -11.07273331985087   -5.62472438382947
O        -0.21642367465468  -11.20656745226199   -5.74156072073801
H         0.02072249545266  -10.72939691450611   -6.55936474033688
H         5.61517712627712  -12.61262651292842    5.84062230389179
O         4.95416438528216  -13.30779244284864    5.99086935013712
H         4.81836711356189  -13.72321819243496    5.11934593131535
H         4.19837756077444   -8.68389961203874    0.17717266935991
O         4.08254974166082   -9.61923244333584   -0.04497041217803
H         4.59052072698387   -9.75272021272434   -0.87787462575830
H        10.45650049118245   -1.77671251203997    6.49810647923938
O        11.00219459430393   -1.51380952301825    5.73369278840517
H        11.93084122512537   -1.74941609726559    5.94158128300770
H         3.90206816653121    0.37352689752302  -11.81895821634482
O         4.06394934691673    1.08890535785317  -11.18605740755497
H         4.34778707223765    0.68621172283966  -10.32898749955234
H        -4.91239576538902  -10.73091705877605    0.58813143736502
O        -5.59894601896702  -10.24500663418437    0.07963512698931
H        -5.38459700464008  -10.33913298096487   -0.87448088237078
H        10.66802357717456   -2.52011462721491   -1.75757410003456
O        10.28269418745565   -3.27517252466600   -1.29055955789152
H        10.95624463952754   -3.98867395570051   -1.28132104225031
H       -15.47318839527840    2.26056355048196   -1.12126000534321
O       -15.03077145839005    1.57286633696883   -0.58632482199222
H       -14.20878086738173    1.98143672168836   -0.22655409484002
H         1.06368352270169    6.26536122359685    8.22672927745379
O         0.69924963640681    6.96120844012716    7.66545511768742
H        -0.04913927851380    6.59344643104819    7.13825763085082
H        -9.95040763455091   -6.15580928587769   10.77783510720519
O        -9.44079840050456   -6.32478957750036    9.97439018329230
H        -8.64581459724816   -5.73880670172870   10.03695017546257
H        10.64075920137170    1.43431031626914   -8.53386708278902
O        11.06005195880235    1.97959573713391   -7.85052754173342
H        11.55483786501403    2.65327987644699   -8.33527654119990
H       -11.21538503735182   -0.13768995940022    7.83492163928048
O       -11.67077290691501    0.53248794035443    7.29193452647043
H       -12.59895331959960    0.49084626409387    7.58817933965017
H        11.54853865057811    1.24663073234715   -6.18025681518636
O        11.61557838043931    0.95109901498440   -5.26010084155334
H        10.77803551777424    1.21283508520930   -4.83276281390118
H       -10.78754279157930    6.89874671274746    8.34536525263779
O        -9.83115864454726    7.01451369625859    8.14332518013900
H        -9.37006300173872    6.95211042012699    9.01701485155919
H        -3.79383232176733   -9.78273235260970    5.65389154984754
O        -3.74634797911541  -10.47499107946112    6.33254931642554
H        -3.32155446442273  -10.06412198512150    7.11168063363666
H         7.72356589792500    6.55863372864446    4.21667809429243
O         8.13882859557378    7.41203749559616    4.44393529444784
H         7.43382599564190    8.06921265349736    4.57035816378926
H         1.56154044129808   -2.83559018620771  -13.08077823744916
O         2.48980339641268   -3.08600860523680  -13.24576862602603
H         2.98308304232315   -2.24850157990747  -13.26248705089357
H         4.88326392322216  -12.30456956316102   -1.06178628373642
O         4.90745791995841  -12.67413817197862   -0.16417995822235
H         4.19131479241009  -12.23732493115235    0.35192189372267
H         4.79655972416987   -4.90222649795675    9.44083811617840
O         4.92692790610616   -4.09292630594408    9.98424326789853
H         5.37137215322573   -3.45964334391233    9.37262831564975
H         6.95142520489104   -3.55338101367692    8.01079165538049
O         6.42037012940990   -2.79854518807746    8.33605777868823
H         7.00124784993959   -2.15028035203435    8.79844991706679
H         5.24540483252367   -6.67075949799276    8.00510042265861
O         4.56656816444386   -6.28692537703444    8.59198413671356
H         4.39776291560522   -6.94942607302531    9.28726402956150
H        11.93566335014067   -6.51531834770110   -0.24361142198408
O        12.05595489432592   -7.35007498781021    0.25993999644472
H        11.54882450293921   -8.02627961365713   -0.22249960100606
H        -0.87097176827678    5.28587785136999    9.24956507609445
O        -1.35840771437835    4.82493371604779    8.53960801632119
H        -0.99946586439643    3.91231884383462    8.51244687265990
H         8.61591525881509   -2.56410689976637   -4.04089550360996
O         8.67725162775107   -3.42002540128534   -3.59551684219861
H         9.20757417869899   -3.29893854650155   -2.79873671625421
H       -12.83116269549533   -0.31543804353530    3.71817454587764
O       -13.27617046123617    0.03812833920317    2.92244532814333
H       -13.27071914189496    1.01157115419717    3.02292328266280
H         6.61243387799941    1.64469246119184    8.81160731936600
O         7.48836047782574    1.75865554159903    9.23896229331134
H         7.37685348148260    1.53802456388808   10.17465508163875
H        11.16225126687224   -3.14435182751233   -3.83145830659479
O        11.45206332176641   -4.07499784746097   -3.80661251167604
H        11.78104664619065   -4.29849547737345   -4.68844383247015
H       -14.10746083403003   -1.72398223996686   -0.45285822812728
O       -13.42620327183476   -1.47720671424536    0.19818993580545
H       -13.64744563403879   -1.90020328101891    1.05221082409491
H        -2.40583312542572    8.69792003343144    5.36618998973534
O        -3.06603835959034    8.01700657242929    5.59840745411642
H        -2.53671586037443    7.22074571882626    5.82414494011444
H        -2.83363991901573    1.71906486227894  -10.94676410708077
O        -2.08690511650759    1.50508987622578  -11.54271401226499
H        -1.35643166463225    2.07847800395400  -11.24932902794027
H        -4.97912176216267    7.93055744339461   -9.27526820599293
O        -4.71538660682808    7.42017477612335   -8.50128678008392
H        -4.90692314689848    7.93756961274847   -7.69482731356263
H         1.30484085802199   11.83719058344019   -1.58557373779730
O         0.62968100380609   12.08015331584192   -0.92351875979057
H         0.80992762316562   11.54439356342341   -0.13226974728836
H         1.52236952477406   -7.13307424112320   -9.05739981867781
O         0.91944341509036   -7.21230817061313   -8.29657494796385
H         0.64363041063856   -8.14229057601621   -8.18380891469635
H       -10.97856642059105    2.71720824333482   -5.29778109381191
O       -11.82650728947273    2.95951351075359   -5.73164897113135
H       -11.67402284684053    3.82905728936413   -6.13298156337370
H        -3.04997677276011   -7.29008293076361   -7.48409683951612
O        -2.16437367302049   -7.54935079427598   -7.82600170018980
H        -2.30995404351060   -8.10956302251326   -8.61209108488479
H        13.53829307214621    0.02428890000317   -1.81187821569254
O        14.36243348396093   -0.20538663221580   -2.26241649915027
H        14.89866827969835   -0.75151899966566   -1.64166471103457
H       -10.16768999199374    6.63473888754466    4.16406785341679
O       -10.26397780170110    7.61091742357453    4.07462099977406
H        -9.97576069912530    7.77886289157038    3.15397571472184
H        -7.30500813526786   -2.03294702423271   11.21213844634761
O        -8.07514604826821   -1.50585862927708   10.91935449831206
H        -8.06714516717597   -0.69220569428905   11.46276182678212
H        -6.31149164664868    4.98283761251619   10.38027036724809
O        -5.48813509009561    5.45264963860605   10.61076990584368
H        -5.58230612608172    6.36420493207634   10.30344944631705
H        -5.14184840484620    9.67287498872703   -6.51699175344325
O        -5.07530057509711    8.74275875134008   -6.21057173311433
H        -4.16674508922625    8.60860936036499   -5.87769136814857
H        -9.52388305206897    5.54399516178379    7.31182479861023
O        -9.45755223725649    4.75337375796855    6.73431104581709
H        -9.92142751341280    4.03299025701778    7.21222345460344
H        -8.28463276276584   -9.64774592609186   -2.49254092099986
O        -8.52289939341407   -8.71043384600350   -2.62426868049611
H        -8.02560339175669   -8.21404097462552   -1.93990159427266
H         3.21833009317722    4.96198024522934    9.14808339426753
O         2.30748939010557    5.00565093231378    8.81761110800506
H         1.74650090401005    4.58877458799299    9.51558289059757
H        -4.32825757032005    4.91022243515751   11.76113813227360
O        -3.60507440141791    4.54193584043590   12.29518142877061
H        -3.23011769090897    5.28160944364538   12.81951485527347
H        11.66521144050582    3.10215118742152   -2.60808859805356
O        10.97745876691195    3.29880911829141   -1.94882083525961
H        11.31451461501150    3.97858583641814   -1.34478289158199
H        -9.35420407798771   -5.13863722217519   -0.57333730238425
O        -9.77949589090359   -5.21050094310686    0.30262196576313
H       -10.41057373133934   -4.47656796073661    0.31018048130476
H         7.86244667737255    6.57665906207723    9.11987281310462
O         7.70798079676391    6.76011818901697    8.18312593131047
H         7.30149388341277    5.96008553280216    7.78865606681441
H         8.62597974361044   -6.87767861154466    4.91093693982157
O         8.35669871278231   -7.72633817221930    5.33326010080513
H         7.64326937956487   -8.12076401893768    4.78199740750056
H         6.39986088746272    9.36145366128305    5.76868865959696
O         6.56951344891083    9.57283391955115    4.82920060416489
H         7.34457704766709   10.19311773816898    4.84252527965000
H         1.03871962297867   -4.22063080410834   12.97028184887141
O         1.80806022065154   -4.80939778305952   13.13214284210886
H         2.09640110968148   -5.10638604937155   12.23883116927700
H        -7.68590456399745   -8.24055177315440   -3.92686601972089
O        -7.10456607346437   -7.90756475195806   -4.64842098449969
H        -6.87136547696199   -6.98285237777804   -4.45199064443003
H       -10.91048194569995   -9.17324721536092    3.85543972054213
O       -10.89195661151107   -9.60587919775719    2.96924553190523
H       -10.67430530045616   -8.89590996542810    2.34159527871077
H        12.48089112928590    2.12524352002869   -4.42303467978953
O        12.81221182469559    2.83548625382384   -3.82782934135032
H        13.71555569708584    2.59496364902571   -3.57131954100484
H        -5.57455018891793    9.10981747331976    6.63697910420555
O        -6.04137973902357    8.31534338831044    6.98242127747893
H        -6.94685820176478    8.34550950585886    6.63571554599142
H         7.89809343878636   -7.73120980357937    1.11698520183891
O         8.16534233467249   -7.76157265215558    2.04583162222983
H         8.23149244056142   -8.70738910264223    2.24962937630352
H        -1.22486860896553   12.05339972766733    2.76879450016485
O        -1.58903285161373   11.83175671367874    1.88933556736037
H        -1.44876656389105   10.88003782385900    1.74106704175587
H        -4.65921065681614    4.89807644805007   -9.51683717504095
O        -5.50545287058162    4.99600451369380   -9.03160936167821
H        -5.42490950263154    5.91975128293934   -8.70719528842774
H       -10.22252702732433   -5.44592544679581    8.82178868522432
O       -10.78039400015920   -4.88604950425085    8.22819350506968
H       -11.41718768254243   -5.52495768417509    7.85068427312084
H        -3.62213291289413   11.48104825802369   -4.60256637143091
O        -3.32401716857792   10.63009888925972   -4.98132921468605
H        -3.29956735078891   10.02892000196272   -4.22216845007784
H        -5.77992572625020   12.36311009472131   -1.38083125914681
O        -5.52371245688201   13.14864559701878   -0.86381858931102
H        -6.23269796536002   13.38116752419390   -0.23787908650257
H         8.76386849136017   -5.21506569007792   -8.50673364735275
O         7.83400256328640   -5.45471515068824   -8.36329845065054
H         7.59525896869112   -5.98736344447908   -9.13999351991576
H         9.93732971802332   -7.63253401923358   -6.97129490719940
O        10.53205442175143   -6.88426183452892   -6.78981895263056
H         9.97621995484314   -6.23223472307128   -6.30909790154188
H       -13.03320301340369   -1.04086317467598   -2.74449276952899
O       -12.53725164761046   -1.84765830410100   -2.92876980369234
H       -12.63261193347823   -1.99186404902820   -3.89017444910673
H        -3.25107435008730   13.35263485177405   -3.52804053725131
O        -4.05851602203839   12.86310442500608   -3.77176219514738
H        -4.46841599163114   13.40204071625501   -4.47342883230275
H         7.07718565683200   11.02011088676993   -4.49161331822122
O         7.15648826843005   10.27655247395654   -3.86368836748638
H         7.74401391669680    9.62164375383259   -4.30233137855368
H        11.65356152957640    5.72309238659016   -3.40395099485691
O        12.09347011547987    5.37294660297385   -4.19916508508585
H        12.43778136985730    4.48027843450477   -3.99806503419452
H        11.95942956208289   -6.11015586234423   -6.21847534838033
O        12.62393830182651   -5.50294182403223   -5.85382545160336
H        13.14395487498031   -5.15550028526657   -6.58291751626620
H       -12.55096448971736   -7.61813170929223    7.61084921105926
O       -12.59838444106951   -6.65245835928150    7.51314841511623
H       -13.45766035621379   -6.35203897239541    7.87642050928914
H        10.54537925475706    2.29971299290306    5.85511288497636
O        11.40556702527458    2.59583846250520    6.19538530528068
H        12.04796630789666    1.91005606728995    5.92970056329603
H         2.87812793271832   -6.23390164252552  -10.97577439771331
O         2.05671836975394   -6.68897143584188  -10.71685404964550
H         1.38208975987483   -6.06496861681169  -11.02384652464072
H         5.31212490269506  -10.72708528240248   -2.56813733687000
O         5.61028144580442   -9.91030621214806   -2.13748907848336
H         6.54431999716025  -10.03920203804452   -1.92060161295706
H        -0.91837485823411   -3.95398720913270   13.09675175326817
O        -0.35623334333460   -3.55426211852764   12.37789202009166
H        -0.54682065001795   -4.03838009103927   11.55863791392303
H       -11.66882704117368   -3.62228569821219   -1.10815149166033
O       -11.51624748062194   -3.24207579797039   -0.21986594783642
H       -12.12083946880586   -2.47987055171734   -0.12753430340789
H        -6.57823710427561   -5.41048084828040   -6.06944360881946
O        -7.05369753974589   -5.45866836967968   -6.91815568493086
H        -7.11943731019050   -6.38552381192843   -7.15181247263696
H        -4.31861308782100    2.21218698061606   -9.00958313422273
O        -4.14667009510604    1.85061965717862   -9.90597484241119
H        -4.54830969459854    0.97012331811632   -9.93134839946195
H        -7.63583801028120   -8.29594319932131   -6.25299973999610
O        -8.07630579318057   -8.13403252673359   -7.11476844523716
H        -8.57647116559531   -8.93181082234423   -7.32548515579929
H         3.00015128107768    5.45018062318610  -11.90374256651705
O         2.99198202350947    5.46022929872182  -10.92758722565627
H         2.09961641080469    5.74383973276497  -10.66509761629340
H         7.98491268079552   -8.42731138718302   -7.65749432216174
O         8.87756850432802   -8.82425063492055   -7.64425393210101
H         9.14036575533450   -8.83868982049316   -8.59315793442551
H       -11.62770071714863   -5.56649122069507   -2.43294523577732
O       -11.96788031956739   -4.66113641133001   -2.38999648750827
H       -11.65624111493317   -4.22509839966561   -3.21934721876647
H         0.40671994951929   -7.24592218326404   10.51958792195027
O        -0.11536760020524   -7.37646550653309   11.34272982697433
H        -0.72077537544072   -8.12355834050071   11.13404972080778
H        -2.58149328752129   12.57906369970252   -1.09758770136177
O        -3.25101900192772   11.88522234477449   -1.22519641277735
H        -3.62323656115616   12.02943960707553   -2.10453868788848
H        14.25414290017184    3.93467984393439   -6.35492163114223
O        13.64192217555590    3.43933372751714   -6.92285814871829
H        13.73926998074900    2.51254466631312   -6.63211921252150
H         9.54828797348420    9.59027760097714   -2.09034133078763
O        10.17969320441827   10.17923351381423   -2.56723242681625
H        10.05193709822198   11.07483286193604   -2.23407795750742
H        -8.89200698304686   -5.58272076392851   -5.54516240037721
O        -9.52553358379475   -6.30823857613538   -5.72145696931414
H        -9.05559138972659   -6.99227748364596   -6.23186248388082
H       -11.08912205550788    5.27261953483277    6.00639004405900
O       -12.05227951178715    5.32970606354711    6.07814960065195
H       -12.37933246713386    6.07442648478903    5.53845859741938
H         9.99993080824956    6.58903596822590   -2.38497880598436
O        10.94665897967243    6.71140928969125   -2.16254676539415
H        11.09066104717246    6.18788190688315   -1.33500322463906
H        -1.04084705309496    9.81921096985442    6.27377198875069
O        -1.24154010846770    9.91727313455698    5.30551830281622
H        -0.49410350895904    9.47143095243743    4.86134585926122
H        -5.90848230186451   11.48017041339868   -6.28938509870826
O        -5.39295176383169   11.21661935031394   -7.07565922646430
H        -4.62164839309036   11.81963963139063   -7.11155832038181
H        -0.19428420868144    8.45700106913650    7.87447527191570
O        -0.71514573350904    9.26676189805073    7.77622445109081
H        -1.62228364882565    9.08569357511538    8.07955630249166
H         5.74067294255471    3.65962038615634  -11.35475351849865
O         5.82143388131794    2.87792978313460  -11.94065619777477
H         5.17301921063268    2.21929537230978  -11.59221785357721
H         6.32600209971572  -10.92601129972623   -6.19603239153982
O         5.83320963500525  -10.97878344457327   -5.34419049858332
H         5.67211513560976  -11.93541932879394   -5.24148126862681
H        -7.03581976022788    1.76723828335457   -9.11125185823002
O        -6.60573414827788    0.89360143995079   -9.13479603062018
H        -7.29102828471821    0.22573289846598   -9.00409997022062
H        10.81864373379739    1.17412082730952    3.88577366549815
O        10.75966591058652    0.22738967120829    3.67109394265851
H        10.90940903440111   -0.27650884465576    4.48286639829491
H         3.21919696021643   14.54204942632023    1.05963654669953
O         3.71262387298092   15.35050373732401    0.80004810535793
H         4.22494199870038   15.60714363352570    1.58172380545766
H        13.84870342937845   -3.66541862951722    3.37714022988587
O        13.46328227513258   -2.81984439106117    3.63267763119550
H        12.49023915911372   -2.92543675044862    3.53472046582952
H        -6.94351235101292    3.99121123358872   -9.13563131955657
O        -7.65482970576638    3.34396033091734   -8.97157082235952
H        -8.35992755711077    3.50137614718855   -9.62301885291812
H         3.55863449219545    9.81514398510738    4.57957932875509
O         4.09125513631567    9.55626424910429    3.82412426321507
H         5.00595420522510    9.45597943759897    4.15416858013619
H        -7.32491692303357    8.52415524509274   -1.18029956579638
O        -6.50139586961250    8.26192524469889   -1.63394118882830
H        -5.75263189268915    8.59981264441019   -1.10060457934294
H        -6.35844141796681   11.50248355394094   -4.04737172366774
O        -6.83614355529217   11.69663434240469   -4.87849642559032
H        -7.07843204569152   12.63116571718980   -4.86112388397146
H        -3.20576171392498   12.16811408355166    1.67966984613366
O        -4.06308009852281   12.50569973838717    1.34075228913343
H        -4.00569972968601   12.48437846426401    0.36952744508257
H       -10.17831222160046   -6.65495101149019   -4.13354940884006
O       -10.29207341435743   -6.69441074094905   -3.16653791948515
H        -9.92073050334833   -7.54273973786964   -2.88538131947562
H        13.90181334647761   -1.70345271505122    2.42599573199819
O        14.03544997174493   -1.10473890865177    1.66554315996825
H        13.41607979182156   -1.40999958429031    0.96719518740559
H         3.75210043500374    4.27669491684632   11.94125112069627
O         4.12757764612657    3.38081266222343   11.98712783616182
H         5.09264588336861    3.47525577927403   11.90183080907726
H        -6.07781002303603    5.02786355306057  -11.29959936942493
O        -6.50599887376827    5.87969839830333  -11.51213986056930
H        -7.19894290622395    5.64772999196056  -12.15714508269470
H        -2.78053981350447   -5.92442831743101   10.79779956089578
O        -2.06451964948661   -5.44579428394849   11.22804174046815
H        -1.35077406364598   -6.08815573381291   11.36641531919024
H        -4.58809036066275   -6.88915285853939    9.62729400883076
O        -3.68939703644450   -7.25621454778736    9.62085265459705
H        -3.82376172224404   -8.19422690503679    9.41598266870735
H        -7.30409603717757  -10.64387943661015   -5.64252574978677
O        -8.13056139065201  -10.64831385207836   -5.13579766609973
H        -8.24829119976046  -11.54540802076319   -4.79015351773218
H        -2.06486732990381   -9.21828332354573    9.74083546231369
O        -1.78090099329925   -9.29582009137884   10.67828880344765
H        -1.35098860258157  -10.15978172376394   10.72316573418903
H        -5.19265654242846    2.76947765741436  -10.82289103028535
O        -5.86405596476219    3.25047534433170  -11.35533639585497
H        -6.69768104535660    2.75138457079310  -11.26066481161503
H       -10.53416624590809   -7.65816339743734    5.46092713567181
O       -10.84210757246688   -8.57160275360491    5.35929856907726
H       -11.39929380973728   -8.78739921642513    6.12318303099983
H        -2.59101170467359  -10.69033205763103   -4.05621584925240
O        -2.69392367189999  -10.36395811444304   -4.97865681471033
H        -3.41349520751373   -9.69909186313811   -4.94975672938491
H         8.40146478894032   11.76128911757696    1.30368412031046
O         8.73687816073634   11.12368395488327    0.64094431072019
H         8.41448017297513   11.40769625157415   -0.23557601117439
H        10.67863318127841   -5.36322720138843   -9.42303225190201
O        10.13898671796084   -4.55564310827400   -9.39907482320639
H         9.71913466838941   -4.49272420213335  -10.28313947433860
H       -11.56988649281932    0.53312033766864   -4.71948047082456
O       -11.26259637332582    0.11931419388367   -5.54732034885545
H       -11.87872117150933   -0.61344793780291   -5.72618746046354
H         1.76302886368517    7.49016487300778    6.57283898345212
O         2.49847848974099    7.91197315812425    6.07535767955815
H         2.20406698288853    8.82043245309745    5.88559827796303
H        -0.89771504763193   11.55418995412111    4.83095302610858
O        -0.72042461104634   12.38064531024989    4.33788870960338
H        -1.44652078702750   12.97959325495750    4.55415916514542
H        10.25746208655233   -5.95774896654497    7.05610855028146
O        10.05250585573869   -6.84974835625521    7.43612423912592
H         9.45190096737782   -7.27459234387217    6.80892614830216
H        -0.92846936045569  -13.84496983401403   -3.55248530474465
O        -1.84971625082847  -14.07231913764438   -3.33620180653784
H        -2.32589586457273  -14.31841437177250   -4.16559109620522
H        12.64867916344265    1.60931029483781    2.05203310897312
O        13.25907506773970    1.16625881200088    2.66626840114973
H        13.58229988693526    0.34139284170601    2.23599058484594
H        -8.71675327546894    1.90422987043190   11.02440803224143
O        -9.12577392870058    2.10021357169420   10.16354553340773
H        -8.71409954515462    1.41752731185325    9.57650568420111
H         6.99823306681388   -7.65813915463460    6.59870519107340
O         6.44321193728590   -7.66958436186698    7.39063776506650
H         7.04436392648783   -7.37868022763176    8.12817320424572
H        -8.45569571073585  -11.33494681614975    2.23185552112951
O        -8.58918577808813  -10.97425768379242    3.12100481196051
H        -9.39357532282714  -10.41390991149215    3.07350165877294
H       -13.26737488564705   -2.83343583655897   -5.65935626352590
O       -13.04558229784179   -1.89131233894588   -5.56130508539009
H       -13.90866725971155   -1.43320473955815   -5.49860532719523
H       -14.73009526832879   -0.04386295460484    2.00340422270296
O       -15.61905269956944    0.10580742956473    1.62626217603624
H       -15.48938690018179    0.66514315236820    0.83852354180580
H       -12.47609435241572   -5.76056493002194    4.46418497583417
O       -12.79824010560521   -5.31163635724625    5.26748122203505
H       -12.64039556046433   -5.91905105595970    6.01747327588083
H       -14.12916167495525   -2.31925605258051    3.20053153652643
O       -13.79145408263076   -2.86047261112456    2.45950853341682
H       -14.40344556902096   -3.61815811936159    2.42623683495628
H         7.33365699970898    3.11784194086107   11.53961512162856
O         6.65328267970600    3.76735208953516   11.29724023658597
H         7.13434115249089    4.61110370331746   11.21195317713730
H         5.16517933436726   12.54666901463821   -0.22894029774391
O         6.04854342716903   12.47182786245220    0.20081256683895
H         5.81978783712848   12.29401206338384    1.12610013632257
H        -5.43585022092143   -9.82060891620076   -6.12393204437016
O        -5.85775247218223  -10.56291754366976   -6.61443391416197
H        -5.25045533884844  -10.72360046285156   -7.35547439421175
H       -12.73356493359161    3.80390614491881    5.92551229023458
O       -13.24030616091678    2.98135427153241    5.77990740263621
H       -14.02115288673905    3.06909881150438    6.35476725916920
H         6.88892442913439    0.11581937826509  -11.21135221110740
O         6.33892539527841   -0.53344513549719  -11.70128078042542
H         6.12889279893989   -0.11585124205716  -12.54963522197072
H       -12.91733607784874    6.61724624122657    3.78911956252817
O       -12.87359038863667    7.33962581326299    4.45101720984174
H       -11.98298126239900    7.72003624474657    4.32807451708177
H         9.60510246230942   -4.51956847975461  -12.52613907920421
O         8.99343910666617   -4.61220614775141  -11.78041544678505
H         8.31359203744704   -3.92350355655996  -11.93614816921463
H        14.31825249098774    3.97282639907272    2.42637338701181
O        14.90706053099214    3.18356628014358    2.49169219378636
H        14.31681098671603    2.42927144794287    2.71240946116218
H       -11.11134478058351    2.18790166771691    7.72582576100123
O       -10.94027406502313    3.02489768945533    8.20343103796951
H       -10.34738353794808    2.81125059039252    8.93530638863577
H        -2.79485154676534    5.63708010506975    8.83075459612898
O        -3.54078859268649    6.26449661798193    8.88810454814860
H        -4.16134489769432    6.00589948493876    8.17381099561685
H        13.82038993769729    3.53973433347240   -1.52211296959659
O        13.54177473967355    2.79691194256972   -0.96153474893267
H        14.36001825180175    2.40601081924514   -0.57618269000509
H        -8.05862620411763    4.87666510182736   -4.92954890699351
O        -8.44743140623822    5.39757707901064   -4.21254113142710
H        -7.76773609450017    5.47524575061777   -3.49994238643342
H         8.15324050262694   -4.46192262939699   10.11696443108169
O         8.74308589815672   -4.30731327605922    9.35127176369398
H         8.34773704500761   -4.81223705786626    8.61912497769129
H         8.42374417803157  -11.16736811952298   -1.04718409225784
O         8.25009424609816  -10.34033983424468   -1.55966301033786
H         8.30328296725970  -10.61629007600719   -2.50032467670154
H        -0.18483399237037    6.14764510910993  -11.04916380726717
O         0.33332570415999    5.68552084820050  -10.37919393221219
H         0.01522076619969    5.95770285895390   -9.48764361126377
H         2.98658219747833    2.25368665582163  -10.79993740287060
O         2.31292706489711    2.91291890127453  -10.53944690988502
H         2.68752303800907    3.81105777708589  -10.66334180373554
H        11.17285400586316    6.68455952625460   -7.14600691251666
O        10.43906119905064    6.91834091745691   -6.56900658555607
H        10.84403901679984    7.29268249128792   -5.76953705134923
H        10.03065135767534    8.81038406539246    2.40705142859728
O        10.02424932343117    8.94168581270959    3.38043673181104
H         9.33836755519336    8.32341154479677    3.71032967156653
H         2.58531126525646    6.55632093072056   11.35923266132510
O         2.73640344477762    5.68341208847842   11.75547862107938
H         2.00055661699637    5.11235127899736   11.47918907177772
H        10.79007573066141   -2.56444039968337    8.34401559439229
O         9.91883172559529   -2.24256829999605    8.06744896564279
H         9.30446144321478   -2.86864973339463    8.47669149653740
H       -11.48974925796667    5.05429977217675   -3.66821277307159
O       -11.00474826871294    5.83956782097114   -4.02410673501868
H       -10.05551439468058    5.58858751629709   -3.98970911370063
H        11.24939485834418   -4.92652521956104    5.55027802068580
O        10.80649968291837   -4.58348972691831    6.35045778047450
H        10.04255263988542   -4.03830445017814    6.07429282542113
H         9.44087251820528   -5.82989969463047    0.10109037058950
O         9.53887658753124   -6.43890650818468   -0.64806086117638
H         8.73743264258650   -6.98531830343617   -0.66152451183718
H        -8.28359926713548   12.11401999502472   -0.62074068298171
O        -8.41549732319036   11.68762486760161    0.26011421960188
H        -8.72385302174830   10.78877254112850    0.07085226264074
H       -11.17419556252118   -6.76787414623727    2.58618925809968
O       -11.86475846253525   -6.20014889884197    2.96774705109874
H       -12.43937902270970   -5.94021483959917    2.22644731531376
H         6.65006998522133   -7.76350142089646   -1.23734588259919
O         7.35091877679310   -7.96951294403964   -0.57385815462625
H         7.69559649304489   -8.83955668705590   -0.81994383519832
H        -6.20108910500403    8.84202267751879   -4.97653241499622
O        -6.91142513084352    8.92443662507537   -4.29897788634145
H        -6.58715304158299    8.51108842976334   -3.48319272956517
H         8.86658939127778    2.17897749995309    4.23234140825628
O         8.95114305431694    1.92834316774743    5.17230322370142
H         8.04034279425893    1.84833280299028    5.50708399667318
H        -3.80900716440118    1.64391916947789   12.58524533722591
O        -4.27102782681927    2.13738534860196   13.29533276761425
H        -4.11468046954387    3.07315143385289   13.06351774122526
H         0.79949241021306  -13.53827616749811    0.48007675335317
O         1.17930646550494  -13.54633658794442    1.38167561318898
H         0.65291639726937  -12.91313061001322    1.91528544640455
H        11.01122791626861    8.45836243325097    0.60241758441217
O        10.10185633423032    8.18366208458106    0.83511063077655
H        10.12821082307564    7.23665375703343    1.09510133843005
H        10.23819990552782    5.26485073099700   -9.17858732920014
O         9.63130216977674    4.71879180793883   -8.65899846316089
H        10.10019132780579    4.54115207374868   -7.82214253066625
H        -8.92645276329260   -1.70362111959919   -8.27210776901067
O        -8.59713750516923   -0.89079902283208   -8.68136433941024
H        -8.96571797419573   -0.16383299608566   -8.14739140889118
H        -0.70699850866315  -12.52926135245792    9.47321443327764
O        -0.63022805334501  -11.63849611637280    9.87431184596702
H        -0.24802534040523  -11.10635765160212    9.15476638191272
H         7.22714218271722   -4.09259074898772   11.98993934613235
O         7.04142058938279   -4.81017518759046   11.34664509937255
H         6.25658816138637   -4.51567667975731   10.81919570651693
H        -1.91370065144457   11.04678479567296   -5.74331932561625
O        -1.27311734282915   11.41018702953837   -6.39356519404547
H        -0.65725749555675   11.96986910078189   -5.90868181218176
H        10.06752529409610   -5.12323318391607    9.79802596921998
O        10.83646666683149   -5.68271364377642   10.09744367925292
H        10.91000524591852   -6.38624540580534    9.44743213127597
H       -14.74004351386053    2.14823210588859   -5.37230659441962
O       -14.25314727806574    2.35000810055406   -4.56326933252798
H       -13.37251106862185    2.65506784816494   -4.84615501866496
H        -1.50828812246927    2.74880697433095   11.58923349135791
O        -1.59323733574498    3.42873363632886   10.90239782903528
H        -2.30006354461918    3.99980208916696   11.25008828522316
H        13.67424902425158   -0.73195137850098    5.78615636663742
O        13.62555974246893   -1.66210044168524    6.08638620188609
H        13.79139134070816   -2.19215120870130    5.28976270154323
H        14.38754726467577   -3.45108120534302   -2.60443375082570
O        13.57443474509557   -2.94408516107907   -2.47298149855449
H        12.86113887498540   -3.42540030017241   -2.92431267281988
H         3.68229557716166   11.34297482211469   -4.87708848136208
O         3.85126183045347   12.30430594390555   -4.80713507892147
H         4.78175332432517   12.45153972593962   -4.99951402463810
H         6.34455539399436  -10.82639363068471    6.54938563602047
O         6.62908648985489  -11.11091255817389    5.66512205179077
H         7.59464430272384  -11.21284217585471    5.71240327219255
H        14.16260571203052    6.67714597507845   -0.42881402159148
O        14.14789355560906    6.05597977723936    0.31389500389472
H        13.97128480527745    6.57332366326805    1.12886881723663
H       -11.96115773131064   -5.27114927970013   -7.28518727111671
O       -11.03375600445696   -5.18726628035109   -7.50921979728387
H       -10.51684739048863   -5.69168840768026   -6.81936388706760
H       -12.80052644779953   -6.59828465314421   -4.41345268306728
O       -12.42417668126298   -6.21901313081532   -5.23798996026964
H       -12.08626096265513   -6.97956187097983   -5.74002792206478
H        -3.67707454143317   10.21778531976165   -8.73529387538821
O        -2.97232674087092    9.79116337076096   -8.21010569040734
H        -3.09133840035750   10.04848806291570   -7.29004750160196
H        -6.57940691345170   14.59137519759840   -3.51996085698547
O        -6.17064928681666   14.92512689432143   -2.69642932821466
H        -5.85476125566669   14.15255859555776   -2.18137668307631
H         0.65577365980786   15.29119120699469   -3.71976301323986
O         0.96480075386610   15.80292638696993   -4.49738309764201
H         1.56473160563334   15.21964022285998   -5.00050750025456
H        -3.40485710228878    8.62454970762316    7.11826543362547
O        -3.29964127845138    8.72605461218603    8.08773625351301
H        -3.38043344097408    7.80638280913534    8.43191186801649
H        -1.10392402950798   -2.11234120199294   12.39093593994200
O        -1.62355849189408   -1.29524551983093   12.57579405159049
H        -1.06636777102317   -0.84784627709116   13.25333524726347
H        -3.19695670460386    5.15377877402243  -10.99792641152135
O        -3.07693030306700    5.13726425820642  -10.03204141768232
H        -2.79196376719190    6.02822726445987   -9.75980196474974
H         8.65625975725183   -1.48307235130568   10.09404394541189
O         7.83554261590559   -1.14399125256197    9.69169784267132
H         7.41498176408456   -0.58122661795809   10.34800562693713
H        -3.85111666990991  -11.76259441601526   -5.02647443011044
O        -4.64395855184041  -12.32391039636681   -5.04275692404459
H        -5.25777604551534  -11.84855307015969   -5.63776577304627
H         1.24272671419461    3.06154263092334   14.01384119717998
O         0.38885463192430    3.46805237451497   14.25725201928547
H        -0.27285238379093    2.94496475262974   13.73714785473087
H         2.16529384576016   12.84206102827509    2.24781464912720
O         2.12845956428844   13.33494630270662    1.41461266438267
H         1.34078241821254   13.91363258280263    1.46905730343319
H        -8.38481267313700  -13.88988220591824   -3.72039820012300
O        -8.66763591682711  -12.96754039764801   -3.82015025372204
H        -9.60589303456125  -12.92334808154930   -3.55019915463814
H        -5.28763217966684   10.20623575632623  -10.29237455256690
O        -4.90678118091218   10.87907018485000   -9.72008903373395
H        -5.49278693448232   10.98848134938051   -8.95146614174297
H        -8.01232142841561    7.30807342210963   -6.67670249812058
O        -7.32581550464429    7.13040877945755   -7.35298972903832
H        -7.73115249537827    6.60821762401844   -8.07453970808822
H        -2.45853521379490   12.39250217019189   -7.03574853604480
O        -3.28589531109607   12.81990013630450   -7.36459107401290
H        -3.18168645954410   12.96135650659267   -8.32286470866665
H        15.12781678115338    1.18398244222891   -2.82117879040233
O        15.37602663405917    1.98997643953847   -3.32622326313008
H        16.03533082602161    2.47468563394717   -2.81462989346735
H         3.16857720732577   -9.02166932007795   -7.77738735858198
O         2.93823854796527   -9.91013013937712   -8.11724838164103
H         3.06059514742789  -10.48468477929666   -7.33371109454981
H       -12.49750279938734   -1.68817674484167   -8.17826115258791
O       -11.73717105625225   -1.09047179412722   -8.00858423654677
H       -11.05118753072474   -1.67084290663252   -7.61016810805782
H         9.91056774487504   -6.22146081786275   -2.19390917985019
O         9.93322348190797   -6.22008410237937   -3.18230310500863
H        10.45953452613758   -5.43516363225756   -3.42994504247148
H        -9.69393684733140   -9.88655967184748   -4.35549151852017
O       -10.65024514647394   -9.77054357904955   -4.28344866078516
H       -10.85092130375368   -9.54005750716008   -3.35544937087679
H        13.06726230733350   -6.03506066139925   -4.29590668945141
O        13.34362509106457   -6.36916658279539   -3.42285435721087
H        12.94754796196672   -7.25187715472939   -3.36066297110473
H         9.76242651102070   -6.39328091081644   11.44427299882416
O         9.01577732123298   -6.63401375758472   12.01931712959556
H         8.24544849748909   -6.18526699321778   11.63501624895194
H        10.79800245919717   -7.62706062116778   -9.79725248347320
O        11.35652397138720   -6.96453302100953   -9.37308880110004
H        11.16505548550643   -7.00793798221239   -8.41581092865717
H        -7.51679581845221   -9.79991275577171   10.78156324888188
O        -7.49369172696039   -9.69081316541236    9.83062912532414
H        -8.38886204282223   -9.40536755390983    9.51811182660921
H         7.31412742234825  -11.15085246105836   -4.40446972390016
O         8.15113443753610  -11.42691801507009   -3.98287328577926
H         8.86748859664765  -11.00610875699180   -4.49110617285053
H       -14.31182688528393   -2.41482757703002    5.35572770791862
O       -14.76965664601666   -1.87866017210781    4.68602518647969
H       -14.53700741347026   -0.95269771438299    4.88894725660189
H       -15.25098619512645    1.89915224081854    7.94738777203300
O       -15.25717264093640    2.79099554975858    7.58860163943360
H       -14.68582792483795    3.32278819660087    8.18382781520022
H         5.49738279331138    1.40566427092110  -14.37807708016277
O         6.01979894055841    0.61101113405367  -14.20964542339603
H         6.92641957455483    0.93022299125348  -13.99744212327805
H        -6.83079622870264    9.05618571886574   -9.63100197436557
O        -7.26686630485250    9.33388139118138   -8.81914946487600
H        -7.17492247519424    8.57820598981931   -8.19304012553189
H         9.64762542232407    3.73153227398588    8.72528569808252
O         8.69950850173334    4.00623599506698    8.69696381519185
H         8.18522252942606    3.19457828330045    8.90463613276586
H        -4.11346916818304   15.19288424800174   -5.52315509808103
O        -4.70031570712088   14.46985473557427   -5.83780753114543
H        -4.17938390682308   13.94778405544204   -6.47931308426728
H        11.85626526856569    9.89446315180509   -2.40630770370675
O        12.81039888815136    9.76569294770445   -2.22308442095237
H        13.19407319287589   10.65021070929808   -2.11527600554114
H        -6.89010064001172  -11.22139424422080    0.46821567034571
O        -7.53218107425794  -11.89524852814690    0.79474916508448
H        -7.56450933935969  -12.59030251358601    0.11550142843062
H         8.60967811729119   -7.67439054590061   -3.34769233958660
O         8.01118417531697   -8.28314145591238   -3.79330720927574
H         7.50731400875530   -7.73529593673054   -4.43014237661881
H         0.70355674028685    2.88894137112711  -10.64616071785235
O        -0.22194692767803    3.20546120871567  -10.73473482739135
H        -0.11962633735891    4.18363233506171  -10.58042083398469
H         2.99511101415736   13.47724744103231   -5.69935911501358
O         2.28478728932057   14.06342303386269   -6.02179133891724
H         2.25274852400873   13.94530327747497   -6.99196520937287
H        -9.55480761529576   -2.16030678797433   11.47002467193901
O       -10.38663910653719   -2.38981717879075   11.93895023227378
H       -11.05856600182215   -2.55126309942994   11.27231762382397
H        13.71830913842089    8.18449940444692   -2.35270798188671
O        13.67428433586832    7.25321982255875   -2.09717911797657
H        12.72663650147516    7.05185101829713   -2.07686914736572
H        13.16844705620525    0.93102155203700    4.31132013925288
O        13.26271023191454    0.86728113135455    5.28518605166431
H        13.99422216010771    1.47320104200935    5.52920899260068
H        -6.73959930464105  -11.01459422238653   -2.31085879170388
O        -7.66578703351258  -11.19151011036315   -2.07315782358692
H        -7.98686238516586  -11.87189674316972   -2.69301836366643
H        -2.63038426140926  -13.60922342263711   11.10871029516480
O        -2.88855904863711  -12.66540884763159   11.11087527310850
H        -2.10615274477426  -12.18019167544029   10.80341405393817
H        10.43296566208232   -2.61083056220662   11.39727751487344
O        10.06727009147779   -1.83413240524969   10.92635729983439
H        10.83472642354962   -1.43577216395157   10.46563993654961
H         6.76614299884921   -6.96338311764789  -11.19494106627921
O         7.59467802188426   -6.70613924234679  -10.75606581960210
H         7.98458458168392   -5.98702787319017  -11.28546488650281
H        15.75201945662646    2.94495094204025    5.50958196105091
O        14.93673838751716    2.78588524768677    6.01977579218536
H        14.32131080716130    3.51327302762511    5.77700539078245
H        -1.60474635967406    1.35054825048035   13.68534876406970
O        -1.14331462638161    1.82204218925394   12.97063829223200
H        -0.53809268350473    1.20114117104060   12.51195473369832
H        -8.84666573905630   15.53233344526868   -1.41115752698172
O        -8.01266499247885   15.80270177429756   -1.01484706761311
H        -7.31568825268040   15.45015996500827   -1.62568424273797
H        -4.02952626849178   -2.51086249014701   14.20221035921349
O        -3.80234737608502   -1.56834572517926   14.14142047943551
H        -3.03968748869855   -1.51823213145264   13.53011725480643
H        11.99770587111534    3.87811576550180   -6.64248272963752
O        11.11816609348254    4.22663595684630   -6.42158342940352
H        11.25486069305472    4.74680358174579   -5.61619401880046
H        -2.52732114561912    8.20735678487584   -9.03752830024745
O        -2.08830969851922    7.66018904565030   -9.70867901838151
H        -1.14275093965850    7.90193683150015   -9.70274332309578
H         1.19582642843020   10.88965648222518    6.18670534058984
O         2.07359272284107   10.55205261072556    5.91321190123949
H         2.60999321683413   10.72321304382631    6.71576665102626
H       -10.87127753771287   -8.87325336555668   -7.07268784299295
O       -11.40444614669674   -8.36907206934855   -6.44469451833850
H       -11.21667995514029   -8.80116303999816   -5.58824706568087
H        -5.08573788657999   -9.69553411999974   10.14445900666493
O        -4.69403643194401   -9.74862846338522    9.25156594201917
H        -4.53707370381189  -10.69521295498478    9.07569438411394
H       -12.31981776817065    0.47438524871786   -7.68950701919388
O       -12.71290404556551    1.37033170785498   -7.65893476641219
H       -12.30147247138564    1.86896514252757   -6.92027339793550
H         1.25433054829257    8.42018456647727   -9.28550996926788
O         0.46336326133949    8.53490860919749   -9.85421725089474
H         0.16853691652146    9.44368408110562   -9.67575692320694
H       -12.47673755347905   -4.37715244892623    0.53920131999606
O       -13.04048625652821   -5.12170821190553    0.84557290224940
H       -13.95090329045887   -4.92582275027473    0.55180755956844
H         5.75598646776337  -12.85132055099634   -2.83919123354152
O         4.94598832846728  -12.31478628991738   -2.86147937344979
H         4.27713038675354  -12.75973096297527   -3.41144789720535
H       -13.00045078630717    7.16463450952158    8.22658692210835
O       -12.40273681380592    6.43532430167642    8.47194303696863
H       -12.35971674216843    5.89783851582060    7.65021836282571
H         2.98416491227624    7.51505867489437    1.39106420883597
O         2.60957378378414    7.88473717659049    2.21741700667516
H         3.28016753672745    8.46549191209946    2.60651617936331
H        -6.27781955296708  -13.19841854007061    3.42970598202600
O        -5.93914722764603  -12.96271677368686    2.53975736499526
H        -6.65849344909210  -12.54721758938321    2.01581921244620
H        10.95252213644324   -1.01334255816314  -12.86513394313245
O        10.01582013641074   -1.19187651070384  -13.10783554889896
H         9.59315417579826   -1.43098740656803  -12.24232161871297
H        -2.57290900484101   15.57052917420336   -4.11406902138502
O        -2.99973532212482   16.18305019425579   -4.75587924200972
H        -3.53095279337654   16.76800780705836   -4.19416492851132
H        11.29202403824221   -7.29186324899658    1.70386949131307
O        10.75139827990177   -7.27703705468429    2.52813521541456
H         9.81832511653591   -7.31814368592146    2.23530408953776
H        -2.81553853412047   -2.32038760784446   11.47825113418736
O        -3.38701534784718   -3.00173461202137   11.11885667248638
H        -2.92542539790369   -3.84577643920111   11.19995537506110
H        -5.15086269118429  -12.74440482914773   -3.45660314513519
O        -5.40592689039799  -13.15414097252945   -2.60613110158103
H        -4.63437838067913  -13.12374639525163   -2.01045878126915
H         9.30555909655419    7.32315710858804    5.75869195542055
O         9.83029131082957    7.26254374435350    6.57676343846569
H         9.16540835853275    7.12381874634500    7.26972140795379
H        -4.49063627848597    5.37391730512317  -13.02126475518721
O        -3.59729809899678    5.29152113851552  -12.65622335424838
H        -3.23179251132128    4.46710741230033  -13.04025092694052
H       -14.72335647318883    5.18485816352733    5.58469579087046
O       -14.89323831415651    5.45282285029780    6.50329989024658
H       -15.79498879448663    5.19762212275218    6.69558799017316
H       -12.47295226482066    3.58413834796269    8.72731446842858
O       -13.32503952242467    3.89707523175892    9.10091568447443
H       -13.23036155412137    4.86027079015797    9.13414921287338
H         9.31264405853542   -0.49112137478161    8.17232109339802
O         9.24490264245835    0.39171706996488    7.77015095164182
H         8.67534120463540    0.90916881137431    8.37087549456915
H        -2.65476566511786   10.31954023692189    4.12319141248329
O        -3.41522983211978   10.55457162416817    3.57593419893011
H        -4.17664929604247   10.08366048999000    3.93227265807084
H        -0.29671428563177   15.05193971519724   -5.63614579029115
O        -1.02668066847646   14.60343922007950   -6.09205200742893
H        -1.78692857658965   15.17818674236311   -5.96988327433534
H        -9.15623247150899    8.02778595135071    5.29033047400221
O        -8.49246510669765    7.90166799877847    5.99677466351549
H        -8.98743171506434    7.58935700169515    6.77343688952555
H         7.74817791176366    7.36147293891092   -7.77227804849747
O         8.10566103686284    8.23038182517418   -7.49295895863260
H         8.93814732088610    8.32337071989943   -7.98372222002762
H       -15.44170567425003    2.97112388973280   -3.29049055690471
O       -15.79874284003622    3.33868926142915   -2.46878983806538
H       -15.13824730218933    4.01224073991372   -2.20585664317529
H        12.56450668212633   -5.54970764481108   -2.08613330791387
O        12.21966049352723   -5.15774094891432   -1.26214719342106
H        12.97789770091323   -4.72581155685750   -0.82739582703067
H         4.48180790621945   -7.32759996735683  -12.14214410610151
O         5.08003599226113   -7.59869922218110  -11.41841487006976
H         4.77496052253793   -8.47304746140862  -11.12108955420702
H        -8.30016297162453   -3.25942476350845   13.16553979850018
O        -8.36366436108203   -4.14805166031400   12.77183161648038
H        -9.29966551969266   -4.31447067671039   12.60391577868731
H        12.15692131367053   10.13088928240498    0.53290679083673
O        12.49486107624153    9.22524011364144    0.37840543404060
H        12.72518303266649    9.22799129903968   -0.57217515672444
H       -14.79695240153079   -3.43214542421327   -2.50451911115865
O       -14.57847718888686   -4.35887932892025   -2.70344615037455
H       -13.60528168883109   -4.43400361347619   -2.54997662617310
H        12.82141569766235    5.14792571229308    5.96270138635413
O        13.07087807233541    4.52212550706991    5.24950616622122
H        12.38375145488170    3.82963879827379    5.32710189257598
H        -3.26688188153048  -14.62519832051481   -1.08529521181627
O        -3.63082412687307  -13.79598629862723   -0.72609410993172
H        -2.93333256805245  -13.40895873496159   -0.15307926367964
H       -11.05371611606848    1.85449195335249  -10.11764438919786
O       -10.19187634533712    1.42859320766081   -9.93492372098348
H       -10.31779043308043    0.48595563878655  -10.17426168703641
H        -3.46884215546941   12.25054915727286    4.13445932709784
O        -3.31397889164350   13.10530329718823    4.58753257920720
H        -3.99797212962810   13.70213006493472    4.27332342894995
H        -0.92227870316850   11.81923293680295    7.15397634808573
O         0.05306150739106   11.75208881099598    7.20666446658468
H         0.23242745178260   11.30737062065264    8.04684496688007
H        -7.46193399871392    0.78316180315194   12.91900683283077
O        -8.21155889566001    0.80171858737416   12.31649886846002
H        -9.02196935248482    0.53672063845992   12.81343186820378
H        -8.20586751278642    8.23773028344261   -4.94525785194581
O        -8.92658024515569    7.69185384187838   -5.34419428937124
H        -8.82931806206443    6.82046090751182   -4.90172380423433
H         4.44920230690823   -2.89615966395411   13.00522479343976
O         4.85274284081179   -2.51727071427377   12.20373365795406
H         4.71228002471956   -3.15837112750491   11.49042655644633
H         4.74393547849624    5.30257449895000  -10.29310603686314
O         5.52550170822685    4.74875441821959  -10.16037758517728
H         6.17456000140319    5.21761570736052   -9.60249873207960
H         8.50022934241915   13.37715494078807   -2.38736357077276
O         8.82438477023966   14.29854695348393   -2.45610678442585
H         8.34023289331589   14.75409574006261   -1.74563420137427
H         4.35350349286407   15.42953626282586   -0.79137972137395
O         4.76832592640966   15.56301647179246   -1.66483838899808
H         4.08646116128773   15.97000294221249   -2.21909462928207
H        12.22991731933290   -0.66703759800662    8.94804154752362
O        12.34026284477758   -1.35600426373708    9.64314665929837
H        12.55975536556283   -2.18754728141231    9.19774699535761
H         3.00551944826667  -12.36359996723700   -5.04208035252918
O         3.10827050083083  -13.26272132006701   -4.65717567047829
H         3.75145224013322  -13.71507008002350   -5.20981802209618
H         1.92004206115853   -8.19995511368263  -11.35303414301519
O         1.82634166981317   -9.12382336673010  -11.70136679070426
H         1.68686591656007   -9.02060278121186  -12.64953348367857
H        -1.94911927645189   -0.01760689644070  -10.65837379495095
O        -2.21758434339205   -0.74431482238369  -10.07204247154451
H        -3.18775497051256   -0.76436194958022  -10.10876984231430
H       -16.23264493056133   -1.34614282595743    1.02520745389787
O       -16.60660611773400   -2.15916827617116    0.61704432954719
H       -17.28499976693796   -2.46519219232281    1.23188179704283
H       -14.25613281003028   -0.83195000518211    8.45633288839624
O       -14.18326164561609    0.11326730733568    8.23611864146047
H       -14.09333655898770    0.59976058723780    9.10043632795239
H        -8.88328299386992    1.78870787645929  -10.93284789669675
O        -8.07622116728638    1.72307733910294  -11.48970543377510
H        -7.78431496993472    0.79428575269257  -11.41295758281798
H       -11.11959900686875   -0.08861098236109   10.25856757467285
O       -11.29993502734860    0.67549298364324   10.83529880734327
H       -10.59203623129922    1.31556613657441   10.63039783816263
H       -13.74338145216428    1.32260947004530    5.53592930621601
O       -14.34197843179074    0.56005176422219    5.57529801313589
H       -14.44990119205440    0.37124409624556    6.52089500429719
H        -3.94835344583950  -13.91111407457082   -5.38184783757533
O        -3.47609131382767  -14.75738267500236   -5.27652406402755
H        -4.06387163364693  -15.30459418925184   -4.73126141447318
H        11.99780199742023   -0.02591685810449    6.84959220088531
O        11.87565443226195    0.37383088348922    7.71563215677210
H        10.90783083493677    0.52052181596572    7.81889458349283
H       -14.02462005848159    4.75045048502559   -0.53487751327614
O       -13.92731485177371    4.91553547547884   -1.48365208711813
H       -13.70305595849100    5.86113603681359   -1.59037390655840
H       -11.58863780955156  -11.92943440380909    0.39290865479550
O       -10.86251063134453  -12.20665773772924    0.99552078553541
H       -11.23924078213967  -12.30356310115720    1.89066758035326
H         6.80068088115215   13.98100116747576   -0.19326155393329
O         7.14940736958765   14.87949311925838   -0.38504317048530
H         6.42834404374183   15.33585473082438   -0.83858020111633
H        11.70812961589720   -1.70699283260866   -9.03411211581298
O        11.71469831760424   -2.25255991897326   -9.86166459221687
H        12.06120958655224   -3.13822791299634   -9.69076721940353
H        -0.45304443060878  -11.02731521179409  -11.12611723184706
O        -0.30314665156845  -10.22893711842124  -10.62399277943361
H         0.46612401049005   -9.76616015135213  -11.04299621152793
H        11.53264943612704   -6.30599269636204    3.71490386845912
O        12.10925685674551   -5.87983218039436    4.37870771096044
H        12.33567715213965   -6.58710884582740    5.02124032574679
H       -14.89446778181556    4.41207944538023    2.10144524757262
O       -14.77782760379028    4.53835936486532    1.13715570927124
H       -15.66696614168701    4.50374675268369    0.72690330055819
H        13.45304440977282    7.01060025994312   -6.83308204286791
O        12.99462198320312    7.25761348319021   -7.66394928279450
H        12.74903573276860    8.18630817658087   -7.57482493689055
H       -11.69146205348228   -4.04075446306222    9.27733634068982
O       -12.15680054283356   -3.48880113223710    9.96255233049550
H       -13.05372264784557   -3.33272036551134    9.63959112307209
H        -5.43672082772930   11.66637078408884    1.48644792628683
O        -6.19365792049465   11.03000945967445    1.51733567085723
H        -6.96898761787382   11.42129435856407    1.05699505536632
H        -3.05476393834076  -12.00977744986167    6.54954724659379
O        -2.78340637206010  -12.93061809814047    6.73472366812353
H        -3.09380369178847  -13.42630642236274    5.95574342251986
H        -9.77651692280077   -2.63684264721295   -6.27959762128823
O        -9.90098134804111   -2.77677534149080   -7.22827198086491
H       -10.31793824855693   -3.64838633751094   -7.35037399832324
H        -9.50729438573754    8.47288246579239   -0.89634605343998
O        -8.85059707848238    9.17879525286156   -0.79868215357243
H        -8.88452562642035    9.66639313521461   -1.65224339765815
H        -0.41175287494505   -5.37870952659218  -10.25113663845990
O        -0.88447077054313   -6.15009584693092   -9.91067779416383
H        -0.33667132672106   -6.52632251222055   -9.19380231978990
H       -10.87018833133634   -6.38357562892794  -10.31433221588113
O       -10.19152011383371   -5.85777534841131   -9.89564253396199
H       -10.51796901962145   -5.63643940592180   -8.98834802740167
H        -5.60796455706649   -6.19756992216954   12.09999436471563
O        -4.74474590382057   -5.79443074599658   11.88791254263454
H        -4.84905804822201   -5.34199947854530   11.02878118208277
H        -0.79912012700312   -7.16099299954050  -11.39937105076005
O        -0.82739222383613   -7.42953423307234  -12.33346370003737
H        -1.00751412034516   -6.60615944603702  -12.81973244745225
H         9.62314134240693   -9.47213371231615   -6.09534775802068
O         9.75972427702416   -9.66326965588956   -5.16169878581047
H         9.08656687459138   -9.11744684788995   -4.67210211354215
H        -8.79293971208550  -10.72464864449466   -0.76960896810660
O        -9.37869204227335  -10.27439461030561   -0.13872044899064
H        -9.86536362811309  -10.96834094379942    0.34500736591114
H       -10.84204898891010  -12.60558947137896    4.01088566666445
O       -11.63641582166764  -12.17999550817458    3.63178343092834
H       -11.43463129938485  -11.23674617052390    3.53531811529563
H         8.18072445025623    5.45726649722325   -8.59637129829365
O         7.30059477842471    5.88113922066707   -8.43394954091172
H         6.93819348724229    5.36195530646592   -7.68825853384485
H        -6.05264567684368  -16.04788404390876   -3.38939245002203
O        -5.14979926340535  -15.73459528933163   -3.28655919483929
H        -5.24736940032471  -14.79224966308547   -3.01513720144169
H         7.58169584329899    0.32778226346987   12.08661131968029
O         6.79121985887675    0.65870486393577   11.60725343918462
H         6.11315317189658    0.72623784562176   12.30329113364898
H        10.40115647883561   13.57566412152741   -2.18233880733077
O        11.08131514963595   12.88772609135355   -2.30783332854606
H        11.25971875732832   12.91030407343893   -3.27468597461433
H        -3.65057750142510  -14.26931666207784    3.70123586857643
O        -3.80428786461503  -13.55463837999789    4.34823173381659
H        -4.72922348169099  -13.63245127479646    4.60618525919027
H        -3.75074141815543   -7.19303207250086   12.24342101605961
O        -3.38151812206261   -8.05336700702156   12.53258682374369
H        -2.86336127730351   -8.41753721514665   11.79475273386329
H        -9.63883699438153   -4.21607747282404  -10.26241386907107
O        -9.17281546935819   -3.37338357074519  -10.36738493116749
H        -8.43543911939381   -3.39969837381803   -9.69681118945519
H        -2.85312820475574   14.72349257911298   -0.14805442365189
O        -3.54874222577687   15.12672913186162   -0.68344120561521
H        -4.28496789536645   14.49464868323252   -0.69069048777066
H        -5.43566793695183    0.87518297882791   13.60445084695182
O        -5.87481952656931    0.00357964716551   13.61697806334493
H        -5.15100442541891   -0.62257141000846   13.85033209480146
H         1.95037748177895  -14.47240170648053    7.28178683435094
O         1.27376176179229  -13.75928708259540    7.29763173794640
H         1.01692215880369  -13.66352552730051    6.35501043971512
H         4.70195166999262   10.94890382161348    2.87409894120350
O         5.09330113193318   11.80896023242264    2.64727107060568
H         4.62572257181487   12.46341338533006    3.19488075091791
H         0.03241792309806    3.56463531036032  -12.44696252501542
O         0.26327773698628    4.01799553280291  -13.27880799296390
H        -0.08928156845611    4.92899346730439  -13.13426371004362
H         8.42387374408398    1.42727925695474  -12.48528564451308
O         8.52281074691925    1.09245028403505  -13.38370456057812
H         9.14039632440080    0.34370086776680  -13.31601343197067
H       -10.25644727350870   -1.87624868388550  -10.55909029869188
O       -10.84978866710213   -1.11402892797060  -10.48310392501318
H       -11.15208249895526   -1.12726135400935   -9.54211856478475
H        -6.59071774359552  -11.48698086916773    7.04553436757520
O        -6.33559513294374  -11.13886614291904    6.15816190111913
H        -5.38916521775124  -10.90097984422086    6.23068061004375
H         2.95438443017121   13.82007810926988    4.09555085525737
O         3.88309637408572   13.56260538040062    4.28437528782258
H         3.92274394182246   13.38570787375024    5.23661380946469
H        -5.38093787210558   10.93528683602367    5.41441780831312
O        -4.93936275915545   10.57304041461915    6.21502683733216
H        -5.39289394494724   11.02315241330764    6.94613834931603
H         5.32888121435567   14.08262622822036   -2.31638850038002
O         5.79823413844290   13.25961861439229   -2.55087635816539
H         5.16681386333122   12.51380111597611   -2.50169509894069
H         7.90015789356453    9.91211230573900   -6.93619332441071
O         8.03968191820551   10.73836217810395   -6.44888417295730
H         8.27497975654991   11.43780511964503   -7.08679566610322
H         4.30665441731017   -4.52829262791509   14.80690137459706
O         3.89043019626082   -3.78839854807529   14.35551155133316
H         3.07829275765098   -4.15662032649344   13.92908965015443
H       -16.92041556392071    2.48407324226916    4.80708231783114
O       -16.78653077413562    3.32327751856198    5.27856845765655
H       -16.36817583579610    3.09559239250304    6.12142917997185
H         9.40774966194842   10.68411647286087   -5.59243776525746
O        10.31125863625043   10.62847349806059   -5.19288121340315
H        10.21973696354856   10.36553945210729   -4.25505497371270
H         3.56669859329364   11.22593368557813   -7.11972046728226
O         2.61341302375505   11.09814775574753   -7.24862510307179
H         2.52093376322828   10.23949398347438   -7.69462184449046
H       -11.38824694627923  -11.07441903175027   -5.18096216407630
O       -11.77433042355332  -11.63349800083007   -5.88610520657164
H       -12.64654152255822  -11.27497518604709   -6.04743058544284
H        11.25028766176479   12.06691526825714   -0.55956379431378
O        11.33815112993578   11.63124667479167    0.29529493114242
H        10.42337057633215   11.39721410425505    0.55570825263772
H       -11.69968752700953  -13.67877809047414   -3.16365990442389
O       -11.13383323295512  -13.07006847036500   -2.69187593503987
H       -10.74970577634858  -13.55143739145246   -1.90808811368266
H        -3.02132318304961    7.31517342775016   10.31256566871308
O        -2.37421060970947    7.74476509263016   10.89013387541732
H        -2.29300189140307    8.68442720233859   10.65230707677856
H        11.89385564572030   10.74394620434126   -7.50735366866145
O        11.88870322257381    9.82372893866457   -7.15848149117472
H        11.28637128357671    9.89313132339104   -6.38321322568464
H       -10.48622572159593  -10.97466630643394   -7.13156263248124
O        -9.72053409071888  -10.40519883184382   -7.29955803779278
H        -9.15315094753538  -10.56441100727468   -6.51625453947591
H        -3.90700806117848  -12.58786596834450    9.73013692530953
O        -4.39816448431943  -12.40074260235578    8.90638130405835
H        -3.85602734988735  -12.73811948144355    8.17338044013304
H       -12.08504653741315  -10.47722709917923   -1.26812478201154
O       -12.46795385902714  -11.32519328285522   -0.94019356651255
H       -12.19869866927896  -11.96339674077573   -1.61681220212288
H         4.13114335796676   -0.03873710855772   13.06899420586831
O         4.91896316922168    0.37758246126944   13.46645774181945
H         4.70801642336454    0.57281495353245   14.37830119221822
H        -5.15536407896937   10.92907771019959    9.29551162106492
O        -4.55348680711232   10.30959504864508    9.72798241300104
H        -4.12614799969341    9.79308006243146    9.00277432443179
H        11.04903227177751    2.35186445974657    9.18658526935719
O        11.18696086029195    3.22378193075578    8.74085935332007
H        11.35199377042334    2.99398258818281    7.79762050459422
H        11.94274633614603   -4.44564360445871    9.15314534080978
O        12.17910861818208   -3.77650689224762    8.49787473266248
H        11.85913570725328   -4.10469443748945    7.63715058649390
H         3.25333050959460    8.13733589813437    7.58746999420307
O         3.70439400314861    8.37261431549406    8.42645320326134
H         4.65222382734437    8.42035244404613    8.18811045410681
H         7.91151894743247   12.75836081925471   -8.54591139688020
O         8.71162227117980   12.83477481811745   -7.96082105525447
H         8.56074440827498   13.56582417005394   -7.35478924425855
H         2.34374659750287    1.21250683793126   13.02110947764696
O         2.50586217980062    2.00446118067020   13.54962745673699
H         3.19560921839122    2.51213225951108   13.07788688074112
H         7.47348535339546   13.14190559415177   -5.19448920433088
O         6.64690615066082   12.68081797166162   -4.96795226449045
H         6.39523158825297   13.02367515568002   -4.07723151150567
H        -4.69556288785886    8.33364054872819  -11.39151673506014
O        -5.56640791734278    8.37768443749711  -10.94576548319664
H        -5.99259513957261    7.53750477700118  -11.19029800489393
H       -15.83529622985665   -3.70147734034356    0.10724055216455
O       -15.47037163280491   -4.58441390062447   -0.08129579357094
H       -15.30637276905478   -4.61998729071796   -1.03860635889892
H         9.36325139677757   10.36712840031275    4.22619142825206
O         8.73857454779996   10.98806330567935    4.64238617598623
H         8.54046841378886   11.66891465963359    3.97412425687407
H         7.74614003369071   13.49041284196473    2.60299235430694
O         7.73320533882088   12.50899875635435    2.68712586733864
H         6.80222795466025   12.25042211904312    2.80501196939164
H         2.37706294985420   -1.04811918348043   13.38575855951918
O         2.56763442737986   -0.63380689133502   12.51531625717499
H         2.62507339193262   -1.38088102887752   11.87924981491702
H        13.38452730421604   -5.59458068132257    3.27258197873494
O        13.94403458010751   -5.27349667452524    2.53487452148042
H        14.28451343409156   -6.07577138069163    2.07676069252919
H        12.65196355003761   -0.06926899244331  -11.86916487687085
O        12.46876066318327   -0.99779129490908  -12.07106031364331
H        12.20243247825617   -1.40214724592687  -11.21325165932548
H        -5.56705435955128    8.79913254974700    9.95843327874953
O        -6.10408635327298    8.04670370041239    9.65559572113501
H        -6.00872220493589    8.04433932537117    8.67788699193509
H        -6.23462211292773   14.29795841278671    2.51079895764660
O        -5.48383770804403   14.01238201858009    3.04753130739880
H        -4.88435108866841   13.59538256885038    2.39866509596036
H        -0.72760425341813   13.85443541260666   -7.59133547995784
O        -0.55851567698490   13.44379932665642   -8.46702245546880
H        -1.25376660151057   13.73054103223320   -9.06404619164878
H        -7.47850735666790   -1.65200631101763  -11.75160960523599
O        -7.48739282046351   -0.86441134456644  -11.20061356088451
H        -7.98647471772539   -1.07792849424914  -10.39265370165363
H         3.73780803730109  -10.03081090491950   -9.64306252568450
O         4.09198797786895   -9.99197462212743  -10.55123266823750
H         3.30300013312801   -9.85429144129844  -11.10535953843724
H        -5.43277910158153  -10.41401746458194   12.19166442630056
O        -5.51539483632401   -9.50742380414899   11.84632196456999
H        -4.73040475735146   -9.02245028019993   12.18683450827630
H        -3.14289002555301    6.96805715871990  -12.35615746370373
O        -3.17210481812780    7.90286402239388  -12.07721734120760
H        -2.71698475407316    7.89436503921016  -11.19678903664478
H        -0.04642810916604    5.94895365018941   11.28618162440007
O        -0.19098223600014    6.33266528318618   10.40056095793058
H        -0.96708570135946    6.91638255879085   10.53259357884881
H        -9.96791237391773    5.00359650716236   -6.74171454853581
O       -10.89884369649490    5.35391299248474   -6.68799585513641
H       -10.99307710975626    5.67357740702980   -5.76947390157216
H        11.09619800226365   -8.91070144465512   -4.20043582275979
O        11.49619162789982   -8.34414029924624   -3.52250995647157
H        10.91603742030614   -7.54734224080065   -3.46471511289547
H        -7.64532628924084    7.23312214702615   10.35049513078615
O        -8.49788095108599    6.77992986432373   10.37275214023707
H        -8.29614842917768    5.83603071180420   10.22718116708560
H         0.90778368172743    8.50484267072919  -11.45812375480970
O         0.93946034401443    8.51917600240724  -12.43872647298598
H         0.25467570502876    9.15332924820468  -12.71354961301657
H        -4.07815147726574   -6.36911235170895  -10.25995214844120
O        -3.34043286880781   -6.61657534053263  -10.86102295055830
H        -2.51778513818870   -6.37183485840184  -10.39592487382950
H        11.24295846101012    7.80987285987075   -3.49617654965897
O        11.29225407257023    8.22119160257278   -4.36891292702409
H        12.11464594555728    8.73830823477682   -4.40700436345307
H        15.38668647651237   -1.22946593172566    0.34094811844633
O        15.64895324392167   -1.67589271548664   -0.47735153644979
H        15.22518257031582   -2.54828201594316   -0.43440881710498
H       -11.57635825976909   -8.36836669983053   -1.37899911615988
O       -11.14918359677797   -9.16494680619521   -1.73884003150012
H       -10.42040280816520   -9.40439573539759   -1.12935085996530
H        -4.87950642145184   -1.83693342976263  -10.38297222538272
O        -4.87785987270604   -0.86240913622362  -10.34427968404067
H        -5.77738536545960   -0.61754687840880  -10.61250122560074
H         2.96203688088281   17.87460199045571   -3.31620613827192
O         2.71064259379638   17.04479267415116   -2.91569561033414
H         2.08371037488138   16.60547252079423   -3.54470057810645
H         1.85379752912347    4.65153973267244  -13.51461808781294
O         2.72447647860654    5.08930637227890  -13.59046887725086
H         2.56099153673476    5.90747387323620  -14.09325193299582
H         0.23631693793812    4.90920962467681   13.49383050667462
O         0.20183479498038    5.77254696407733   13.01348522837455
H         1.05542564731290    6.18726730084543   13.15783357239757
H        -8.23662869562054   11.98568941190039   -2.61039427167768
O        -8.01895580615700   12.79264738893536   -2.10538095820238
H        -8.62890545276894   13.48076640693460   -2.40825983991825
H        -7.20859232575111   10.85828682196852    8.32578762326576
O        -6.51965807934863   11.54512183903666    8.19914595170853
H        -6.97357691838771   12.38422622109717    8.14697120991244
H        11.40143247721519   -4.51079188441526   11.67962852671814
O        11.25657981142330   -3.76720938569591   12.27243586639225
H        10.63578241345120   -4.07936010216429   12.97409248182034
H         2.26746201128173   12.40582665039640   -8.17451169326965
O         2.14568083675274   13.30094487262522   -8.57927813680848
H         1.19207668943742   13.40046762290151   -8.72542489921653
H        -0.25487891676489   -5.27280941795154  -14.43801632486838
O        -0.73549135740328   -5.03428446236107  -13.62811750699540
H        -0.07167762441212   -4.69987217587501  -13.00143587034439
H        -2.25726461033354  -15.47880651723740   -2.44678764931550
O        -2.74552243312849  -16.10142200696251   -1.86845467682300
H        -3.58343659223580  -16.26374325241950   -2.32448525759729
H       -15.75265376262749    4.16704440292793    4.22357553926865
O       -15.03542263502467    4.68788025411321    3.80654986007613
H       -15.36230659807259    5.61276905150183    3.74288322674630
H        10.49810825616741   12.51586526389641   -7.97735183095413
O        11.43511493546193   12.35583961111799   -7.77839848541643
H        11.60130237559518   12.79976928090236   -6.93430639807690
H        -5.04213182546872   -2.89705596650950   11.56823403031024
O        -5.95909756928976   -2.85846166641299   11.90330115376786
H        -5.92956731545513   -3.12519645131711   12.82308069625139
H        -7.68404774328461    9.01303028960368    9.23785023906813
O        -8.27433406577637    9.59789662208307    8.73796502107112
H        -8.99519343308372    9.04750227291474    8.42058948163703
H        -9.35822377723334  -12.56546235980815    5.62719915493536
O        -9.25098023515291  -12.94867687731938    4.73485606946328
H        -8.93269912878172  -12.21114661341135    4.16434723505810
H        12.49790170787769   12.70840694488584   -4.87618371824951
O        11.53835025053465   12.90019407120595   -4.97392671739107
H        11.10466195986737   12.01521710136061   -5.08950280209383
H        16.04579063404904    3.68195374131960   -5.07523189962619
O        15.40479855536224    4.39288105052817   -5.06717808634864
H        15.00694717233053    4.39198131790237   -4.16747786039837
H        -8.79486355354376   -1.23761773118713   14.23047044794570
O        -8.01835296479957   -1.76298384683759   14.02824508801100
H        -7.25854257562364   -1.16693298222035   13.98256022074674
H        -1.64418668327472  -13.63933251571890    7.85897710052400
O        -1.01441883346332  -13.92260165431657    8.54312946775853
H        -0.13231997888387  -13.96588956103100    8.10432967846003
H         9.48738117102593    2.06454872198315   12.56771389795632
O         9.05022062267223    2.48426593111309   11.81154078218032
H         9.58693793565158    3.27832501137594   11.60682436994544
H         6.67440546196586   15.39774503040809    2.62754373651862
O         7.54094062828329   15.11146737146929    2.30531573866989
H         7.50428995328128   15.17300522075816    1.33326247754986
H        11.19032889872575    6.33985836307846    7.04154603058209
O        11.99345274317586    5.83502511832381    7.28307515482103
H        11.71277040019296    5.12200796979480    7.86181351937564
H       -13.70894816221174    2.44427010756721   10.11041562186423
O       -13.80326425496627    1.51677287993237   10.37963076944422
H       -12.91080205361183    1.22789394839794   10.65745092068081
H        -3.24035045007341   11.19023027442227    6.85147556037305
O        -2.62608029862931   11.92836765102317    6.96498003795094
H        -2.86056533329324   12.54542639548539    6.25566931113842
H         8.52662390133057    5.04708751021749    9.91180244022842
O         8.36389895222543    5.71486229218959   10.63171193754336
H         9.19394765888031    5.74153346500931   11.11460915711727
H         0.74500074269559   -7.19704441020878   14.80052354607109
O         1.65714426485560   -6.99564691601086   14.57011646978375
H         1.62086775385152   -6.13412741884131   14.08786052483914
H       -15.71170429770622    0.86838045210279   -7.66844650088131
O       -15.24822699609620    1.30556248877910   -6.92971386277091
H       -14.31149694343490    1.33929209750973   -7.23442203585132
H        13.35105246603533    8.40574662657763    1.75234713236984
O        13.74760895902408    7.76147112939449    2.35945845197499
H        13.11201994499389    7.63625527133962    3.08245609773543
H         1.11982857358852   14.43088189852468    4.88044029811206
O         1.42449909717357   14.43969911904595    3.95212726201470
H         0.74419317547696   14.81880274986759    3.38967381544806
H        -5.10178736398394   16.19019716452450   -2.75166525042573
O        -4.56588541195748   17.00964803513830   -2.64810912501139
H        -4.07430269830685   16.85919879623294   -1.83479157717397
H        11.11273377317261    4.15863111676572   10.33815011951064
O        10.79927567058288    4.45144879592655   11.20760355838636
H        11.48162728183587    4.18232682804534   11.84286036023064
H        -1.20779773375066  -15.54390155934011   11.18513680984615
O        -1.94634257817054  -15.14026967695405   10.73075293630751
H        -1.60910755581882  -14.84840983497588    9.85869121708483
H        13.44907243804639    3.55249584109904   13.25760879010544
O        12.64926998874929    3.25251224285785   12.82987074030527
H        12.92668479804071    2.63158311682586   12.10502285585914
H         9.87447134604162   13.73984713850840   -5.25210775253319
O         8.96317628041943   14.05660110567054   -5.19915225159441
H         8.87010634434190   14.38027860400590   -4.28684392599811
H         0.30544159238042   -7.91417611810665  -13.49793341064374
O         1.02753219147472   -8.08310962548636  -14.14179447651576
H         0.89001132384253   -7.43127797939325  -14.84606940970626
H        -6.19653691459917  -12.36003103646645    8.80093498491433
O        -7.05538286417570  -11.99164268771280    8.53785676248086
H        -7.16873119395043  -11.16794734886177    9.05660349420527
H         1.37678712228904   -8.18121758850809   11.92594089183391
O         2.21884476868091   -8.41907741027345   12.34637783390431
H         2.16666524568502   -7.96503935201629   13.20981807252046
H        13.55067603791759    1.84148026121212   10.05619358261611
O        13.22146588527401    1.57121870618763   10.93259690441106
H        13.71651960910171    0.74706383274960   11.14115656215954
H       -12.68964058602433   -6.46283247896709   -0.08393982557472
O       -12.60891673864030   -7.30841060741946   -0.57168866435088
H       -12.88518685279310   -7.99817289548453    0.06216815613235
H       -15.32346714659226    7.43198536075093    2.71818419412751
O       -15.56911805550705    7.29338789595399    3.64919359535454
H       -14.81530115871128    7.60493907291363    4.16398373736392
H        12.28421357202798    4.62429517374460   -9.62119819953704
O        12.58148544989157    3.73176547928343   -9.41748647920618
H        13.16861822367832    3.77498092915064   -8.64407029984382
H        -7.99333773000989   10.52017657673083   -7.60303811939823
O        -8.55893929755074   10.91785229928912   -6.92863363718600
H        -7.98662380394234   11.11821205745146   -6.17355744380585
H         0.42889749567146   -5.80720174419740  -16.66800332373404
O         0.73682093383311   -5.86860075947986  -15.76583368356908
H         1.55032703426168   -5.28423027685903  -15.70787364261849
H        -3.85548277506548    2.61775396060740  -13.85938987119482
O        -2.95544164249359    2.88978160479501  -13.63367409894176
H        -2.62863714438741    2.29183635309647  -12.92535236548090
H         2.10145028349639   13.93966587832643    6.80018153749053
O         1.17946066018132   14.13445982924200    6.59289926896930
H         0.68861070042156   13.32126528092772    6.81708292115449
H        15.62981515304340   -4.23180782332486   -4.11999631782515
O        15.49978170685390   -4.72068511117299   -3.28435776435569
H        14.80542088750767   -5.38386348173222   -3.43591490727049
H         3.58785096448351   -8.76932471597398    9.55819363929080
O         3.97970866408268   -8.25262869226006   10.29456180071659
H         3.35203489574389   -8.28444672410077   11.04248749605925
H         2.89672140019669    0.01253811677573  -13.49805159790717
O         3.60652494640574   -0.61044125101170  -13.27710358073674
H         4.37284331647463   -0.36625197808119  -13.80975173356197
H         6.46133227082585   -2.53340603430881   12.89282282951559
O         7.37516678818023   -2.82804673483845   13.07184103534944
H         7.91778459715619   -2.02031208481185   13.06868301012189
H        -7.52887472153048    6.13589237003015  -10.20341920828956
O        -8.29457918577919    6.19084809838217   -9.59111660467297
H        -8.79112402014412    7.01741619202432   -9.83111878648112
H         1.69732305791603  -16.90658170089563   -1.74975385204292
O         1.59325557328858  -16.20643388817155   -1.10857807646730
H         2.36794809696582  -15.59993060714004   -1.22185239232542
H        -2.87773987757869   10.59838402791512   10.21807156260190
O        -1.97297357466433   10.42077092433435   10.54315699076119
H        -1.90524274892581   10.82291487235146   11.40824228126171
H         8.21806032343763  -12.59267762697608    0.45891161153851
O         8.82813882285486  -12.56599147982159   -0.29468234467682
H         9.68248937434783  -12.23977894212616    0.07689052378232
H       -15.33688206763279   -5.46845361567427    7.32929072513380
O       -14.87920765853562   -5.48093135582959    8.17909059797272
H       -14.77401341745375   -4.55587969193519    8.43731239128263
H       -17.04350255875763   -2.39102946478692    6.44416267223374
O       -16.48385051797774   -2.96516692722537    6.97843528481808
H       -16.17983357878034   -3.67351863956106    6.37751052485030
H        14.46358720696851    2.24113124750205    7.64974124862964
O        14.06270485569867    1.77263739088636    8.39686368741465
H        13.22588651088171    1.38701094040475    8.07305477288386
H        -8.15987848988164   10.07091421057601   -3.75904848951616
O        -8.76313119179060   10.44972111462917   -3.09568816983956
H        -9.66131482890453   10.55311606541765   -3.48259095267954
H       -12.45700903063244   -9.54061004071777    1.80522769261573
O       -13.11645196696087   -9.36590572308755    1.11993115904269
H       -13.14376006612988  -10.13663367057504    0.54517396075539
H        -1.85189826432349   -9.37434205501896  -10.36898317926704
O        -2.67161154415780   -9.04462830532368   -9.96922424725641
H        -2.99602471948194   -8.31089473544715  -10.52786607288536
H       -11.45106757567280    7.32695031022861   -1.23920857550133
O       -10.55883146670806    7.18150857979261   -1.57458261541932
H       -10.67071411179194    6.77662251630849   -2.44893645709525
H       -10.53928406748316    4.26680463674410  -10.33395223464108
O        -9.62691482300110    4.23367731625584  -10.65136629097933
H        -9.20249912085480    5.03093844759082  -10.24976429232976
H         1.90384300095487   16.80295299333744   -1.30117029937454
O         1.54695281827295   16.40252463453929   -0.49235336248813
H         2.33153396128978   16.08626379717683   -0.00729103805282
H         3.78724203938607    3.75116630610882  -14.10441457669986
O         4.22041898490463    2.88133316911706  -14.04514519449853
H         4.86700088488224    2.98766153142299  -13.31289218175769
H        13.30237557751865    6.30762972593342   -4.83304041428898
O        14.06000980043271    6.76285254963736   -5.27893802867604
H        14.76461388501618    6.10695937017257   -5.30865694736670
H        16.96401605946854    4.41775762660082    4.33283687356631
O        16.82660704003096    3.47354385052548    4.22790473969426
H        16.10531125709819    3.40167232182583    3.54691883104977
H        14.40150619615281   -4.34006883546273    0.96702419336944
O        14.44490182132178   -4.14542485823565    0.02269844361383
H        15.11806780855488   -4.74964572762540   -0.33841006845812
H        -0.63709229800541   -7.21586016024016   13.09187391223146
O        -1.14713455909845   -7.23371968190863   13.91403879748117
H        -2.01127815508206   -7.60317661528539   13.66103291966844
H         2.96454010908297  -13.65038492027310   -1.75070600157428
O         3.49060554950032  -14.45949660338143   -1.54397919777378
H         4.08542835693905  -14.14753037228336   -0.83809190085275
H        13.75158790966816   -7.43838152325892    0.63260427922311
O        14.65787225331051   -7.27139101376971    0.95928695883257
H        15.18705747452496   -6.99077304867197    0.20580233084064
H        -6.02102839298306   12.57029478392760    3.98129485453171
O        -6.23965086510400   11.64144470263668    4.17672917906771
H        -6.31289219121511   11.22927427169943    3.30157134402283
H       -15.41366334607059    0.07970886437395   -5.82571339172709
O       -15.41040226363923   -0.70953859540925   -5.23400309291907
H       -15.29693681339758   -0.38003462648279   -4.33244003450298
H         1.29480705069510    2.23622610907351  -13.54495574912534
O         1.98589308144217    1.61062867463942  -13.31505001350235
H         2.83066691304809    2.07381072642026  -13.52572177385385
H       -13.66803091365882   -5.07251858448841   -5.49009836950245
O       -14.26774134875622   -4.30843397077996   -5.41658396644759
H       -14.52773785736537   -4.29594576263222   -4.47544329128455
H        13.24682401937330    9.60285171895969   -5.90801054117314
O        13.63165349016207    9.41758582207314   -5.03647999730352
H        14.01635431624706    8.52569004997251   -5.08074535888647
H       -10.08486341505511    8.75252301897624   -5.88465592709067
O       -10.63669643143002    9.44893920445264   -6.30407645729036
H        -9.96208000488773   10.07894656984323   -6.65085075121945
H        -4.24228576469653  -12.24858529316702   12.11245959008425
O        -4.99980916200028  -12.00093751835907   12.67518215268335
H        -4.77838117825185  -12.26446323304367   13.56691062864566
H        14.60204027469455   -2.10926358366161  -10.20377738065401
O        14.74949562236339   -1.89754052310569   -9.28205157375592
H        14.36200167116439   -0.98969190077244   -9.12268767870879
H        -2.37523683336681   -4.56531147369137  -13.00484488932867
O        -3.10411877215353   -4.45963660035066  -12.37595038179850
H        -3.22582158028908   -5.34490955919916  -11.95972719312576
H         6.75158036320144    8.02141164146673    7.62131456453968
O         6.01677171370582    8.48511655840236    7.17386820267292
H         5.62951775308511    7.80111539416838    6.57537535305523
H       -16.33552271508829    0.73104185966941    3.11229772322994
O       -16.58028405235737    0.90562017432810    4.04064687504411
H       -15.75564008625953    0.81416482673832    4.55463808927407
H       -11.85527253675859    7.32785886521071   -4.27166831456606
O       -12.41591742792405    8.12387648207286   -4.29956052635449
H       -12.39414004930141    8.44165785246566   -5.20413994684012
H        11.49889736916830    1.03207557136871   10.59330495207725
O        10.64468421310753    1.03414724170688   10.13396608328996
H         9.97899925869683    1.40065394569343   10.73859833429404
H       -13.18688093847664    7.78301275448776   -2.73015302342669
O       -13.41350400669675    7.52432383227557   -1.82503943749080
H       -14.35045214170249    7.72718513146789   -1.70158816110452
H         8.62051968936114  -11.26159534835818    2.91900400737825
O         8.86204317176153  -10.36933164968792    2.62289764913085
H         9.45875398070129  -10.00908899203753    3.30859596415610
H        14.95557238683269    6.66867486614005    3.41054811207005
O        15.36720038436832    5.93905260250620    3.89002695981458
H        14.63632100003582    5.48349218214065    4.32396307270984
H        -1.64715075801849  -14.83229702742203    3.18253636540571
O        -1.22978148064191  -13.97304321115746    3.15348905132560
H        -1.41360990614585  -13.58948108248235    2.27645976315748
H        -8.01437563840760   13.44436757094584    0.98181896237225
O        -7.31974855485980   14.11161982685919    0.96305551532039
H        -7.62148247616894   14.82656373936941    0.36730693220907
H       -15.19606856370738   -2.66154936396622    8.03017750210989
O       -14.29884196630144   -2.63549434234022    8.42537961324006
H       -13.69342308629247   -2.71296021207625    7.65763329199604
H         4.62586966008036   14.89848822012430    3.63153824380757
O         4.96920756906821   15.71817352481650    3.20020263739571
H         4.70785165020680   16.45251290424386    3.75280224725005
H        -0.78495486201816  -16.00307496365868    0.99520334626163
O        -1.60505552038122  -15.63305802237969    0.60367862454316
H        -1.88989385670026  -16.18558799176120   -0.13424869125941
H       -11.56513229029274   -5.35402039217492   12.67242123902065
O       -11.00803153247971   -5.20318462805407   11.91154783009226
H       -11.47320554878886   -4.57663806255201   11.33272442283922
H        -5.70035850465633    2.91447753598231  -12.95645528979284
O        -5.63661107682437    2.73581818364684  -13.92931128735075
H        -6.50345492775572    2.39773434687867  -14.18577672076192
H         9.15222525675555  -12.45200797251707    4.67699844620260
O         9.02363572800119  -12.85681188068976    3.80353834696078
H         9.89167635334351  -13.07231889310912    3.46095807751530
H        16.14214216302523   -5.47572575969179   -1.89774038488351
O        16.29882143851868   -5.82100905285092   -0.99543622707514
H        17.20977977874030   -5.62611882567276   -0.77890966777920
H        13.95839575258130   -0.33808617976584   -5.14021802194802
O        13.83177079030466   -1.20411429366351   -4.68651087922762
H        13.99562680508565   -1.03381169111025   -3.73484653477667
H        -0.52247243037824   11.69003063123487   -8.67348628672288
O        -0.67546679827143   10.81057165754456   -9.06725109444351
H        -1.58322190305879   10.55020294795661   -8.79792782976250
H         7.87237038487023  -13.39355701563939   -1.64657448787536
O         7.38481299831803  -13.52688529041171   -2.47199541186248
H         7.80610554326743  -12.92646613774270   -3.10980833051581
H        -7.48219628613808   17.41899989955918   -1.83553228529550
O        -7.18689960466569   17.93873963209449   -2.60152836726479
H        -6.22357815193151   17.80643836969643   -2.65390422550057
H        11.38853457742462    0.40115975829659   13.32160186770795
O        10.84860375614226    1.20046566715790   13.47308111198631
H        11.46922421975920    1.94177997824834   13.45041010945366
H        12.67560079805621   -2.09668710952424   -5.39805867152111
O        12.10695126194532   -2.61376538631574   -6.01426510306891
H        12.70720298719462   -3.08453870602717   -6.61641393306360
H        16.59432853660035    0.05424546475603   -7.54788637621763
O        16.21880063483463    0.95323801858842   -7.62699476254942
H        15.50264854076409    0.89422269447804   -8.27554817090626
H         8.70467265418349   -9.44578172574963  -10.46044690501018
O         9.24876771948989   -8.67983892722180  -10.25032060802845
H         8.66488233364253   -7.90948241189141  -10.47215295896577
H         2.31576405105730   11.01391722897821    8.86799828011844
O         3.11496396857605   10.94621344737949    8.32134287468023
H         3.43698330244372   10.02542726102413    8.47279432291034
H         6.47398539478657   -4.34756780695386  -12.79964662310606
O         6.09844143347950   -5.24411279665073  -12.83940532708170
H         5.26654577474723   -5.20276424490811  -12.32186897626671
H         6.44131305556747  -13.93649202039583   -5.98470510581735
O         5.68118771990166  -13.70788434031295   -5.45230060333866
H         5.64628612256247  -14.34600175415041   -4.69695947507601
H        16.51395468252331    2.26076448936862    0.05108601775432
O        15.65107604928824    1.88007256204783    0.27175096266704
H        15.39794270131877    2.33916497663489    1.09849228442945
H         9.66194744498009   -8.60295797905952    4.83424389764189
O        10.40747424982795   -9.09413784351375    4.40741706569499
H        10.71015378113953   -8.49313777019063    3.68734021883742
H         3.40796694633786   -6.69892207796937   14.97726248345088
O         4.35477254554155   -6.50856336842095   14.88018693519771
H         4.78899270879757   -7.36800518840991   14.82408716541405
H         4.73705410956236  -13.35921215732232    3.27243696158045
O         4.69477524412345  -14.32049315225824    3.46794524050853
H         5.57150185713266  -14.67944991350198    3.22618219763262
H       -14.40610211002569   -2.76319332723073   -8.19996125116619
O       -13.62706321088212   -2.74567597990287   -8.79127074031507
H       -13.87218740999935   -2.25321265750831   -9.57939267547144
H       -11.24342577769475    8.40721801154437   -7.54519826715690
O       -11.38833037497057    7.65246301897986   -8.14702744762221
H       -11.13280267660931    6.86534261945233   -7.63496790869349
H        -3.29510409127230  -10.15912526939873   -8.71983266032823
O        -3.53163683541212  -10.68393585694824   -7.94114178243049
H        -2.96475036948992  -10.39806107773152   -7.22099497897567
H        -9.22045814617152  -10.76678546673915    6.90326263153026
O        -9.46597548257962  -11.69158442818948    7.10673987459826
H        -8.79375027609068  -12.01552633266290    7.71833851293853
H        14.90988275400559   -3.56401872125808   -6.22573400457390
O        15.42700853668262   -3.16813570017866   -5.51406590909961
H        14.88910211632411   -2.42099904083259   -5.15601391702154
H        11.95072340848402   -2.00967371351324   12.85783169534110
O        12.24352971563001   -1.10167397547194   13.00227014562050
H        13.10525006014777   -1.02971002164321   12.57718467273513
H        16.30856498158885    5.51166453641421    2.31463876483707
O        16.55731940345518    5.42125122726674    1.38421559340536
H        15.72375248498614    5.54836572192550    0.89574106519488
H         7.19791527675463  -14.03825864182160    2.12721546994894
O         7.23779037933620  -14.77901351206353    2.75902287976506
H         7.83269601559734  -14.45704159899844    3.44438397478329
H        13.52092765260973   -4.35697826430059   -8.52093863365946
O        13.79991583436258   -3.81980812511965   -7.75780190312171
H        14.20378008615493   -3.04111593960712   -8.20724074724385
H         8.25298585900168   -7.78083036780030    9.79644305096601
O         8.08558589338305   -6.98683649318063    9.25351550163741
H         8.85360855697809   -6.91512899010208    8.65647667664603
H        -3.83424551027998   12.37013381935919  -10.12148386228385
O        -3.09465604809660   12.98709070743729  -10.03902295309518
H        -2.42214591426818   12.66293168977553  -10.67289859307769
H         2.68718135540328   -3.84166590903739  -14.74993318265291
O         2.79210046068089   -4.30237259236977  -15.60939198310363
H         3.63253393888032   -4.78306095759123  -15.54469309430794
H        -1.30505781029975   11.13087042668202  -12.21970121848771
O        -1.20833973159811   11.81770713505901  -11.54682093807045
H        -0.85460861160805   11.38321600034544  -10.75088251436375
H        10.25077510674399   -2.76143442367690  -13.66381134880718
O        10.42859099642483   -3.70528445653084  -13.90072178158200
H        10.08265844926591   -3.83020446813116  -14.78309433376284
H         8.64796383172160   -1.18038913931736  -14.66481197641408
O         7.83087073973205   -1.57577945473447  -14.98955547079062
H         7.17036561252248   -0.87282022646036  -14.99636783935919
H       -13.66064318525446    7.39631530588229    0.92685948585219
O       -14.58894102761864    7.17912753026261    1.11357439135364
H       -14.61375403553324    6.18888020301330    1.15059972335306
H        -1.10653383408529    9.31973389631447  -14.14674166787757
O        -1.38916791662215    9.63700629641985  -13.26315172672429
H        -2.03432269956090    8.99582496881568  -12.91513422434757
H        12.57702459411397   -5.66871113312066  -10.08176552608551
O        12.94660080328629   -4.77861167483917  -10.08820621937009
H        13.00856152855340   -4.48967855032010  -11.02218392305660
H        12.75053361648769   12.68972160273425   -1.85193524987628
O        13.63274565831568   12.31330041445936   -1.65890959743182
H        13.73835819032418   12.35149562513860   -0.70721537318587
H        -8.40375540062429    4.00108104140214  -13.54365129447825
O        -8.46042264514684    4.84278800424892  -13.06342793736104
H        -9.00168136663925    4.63493627714316  -12.27889000451484
H         9.91179210991479  -10.55746501107644    5.41784400141239
O         9.38863189897892  -11.19602845650089    5.91952762479977
H         9.29929483198789  -10.79082992931834    6.80843941260184
H         4.57444992179939   13.61198820188076    7.50467601449964
O         3.86233983548883   13.18984850798464    7.02668543495591
H         3.64056803048105   12.37681990345308    7.52259046586848
H        -6.49260922192772  -12.62674126437661    5.42912423372209
O        -6.61443717441575  -13.50351514504103    4.99975841994471
H        -7.57981838249548  -13.62667293858222    4.95805070817699
H         6.06600145884600   -9.20783263423521    7.89696659375289
O         6.14734814906160  -10.15995050333751    8.14094516636186
H         5.98561250228116  -10.24710031510785    9.08579854407977
H       -15.81240411880019   -2.00631027230220   -6.45222204989404
O       -15.72699336030224   -2.72658049911530   -7.09564420033304
H       -15.38070593178185   -3.46866490530160   -6.57160662827379
H       -10.31096918667978  -13.58323676695175    0.09597193030436
O       -10.03420872992547  -14.20107022798952   -0.61093720018834
H        -9.07156747920558  -14.11651745212357   -0.66926317260201
H         2.99548207625977   -2.36806493819868   14.99392468632307
O         2.32413799707694   -1.67130621543019   14.94789520871329
H         2.62234566751505   -0.89431480563121   15.46360718091430
H         3.99059309604899   -9.15235789544072   13.16833361720206
O         4.89883258865681   -8.86146741631496   13.29130366686962
H         4.96502960517387   -8.03648100349169   12.77301563111215
H         9.40899840511114   -0.02007133758233   13.35102610434527
O         8.81250473944775   -0.54243958088120   12.80733340690893
H         9.37628619955010   -0.95120524694308   12.10087124135314
H       -18.95044879857154   -3.51748444467651    2.89807586849831
O       -18.09289311687573   -3.13887412042048    2.71391966543252
H       -17.88872174134421   -2.51279873815937    3.46257768793012
H         1.18269534796518    9.66690778576042   10.08876677792264
O         0.81796157307059   10.51208251194310    9.76131885211629
H        -0.13390493635434   10.45932387052456    9.91606337953198
H         2.52146064820212    8.03485597205890    9.71323479358610
O         1.88946525736582    8.03844281385307   10.44871885481448
H         1.13914608604273    7.45504446025546   10.21691411967867
H        -9.10122169223492    1.79814499727146  -14.38834020855868
O        -8.34695695311681    2.25485242194969  -14.02152176313097
H        -8.29872013035043    2.01263530970366  -13.05700555047818
H        -7.69115297990708   15.20680859182609   -5.12583978139137
O        -7.22168807256990   14.36394079949496   -5.07742408815446
H        -6.36296073226616   14.48132930640303   -5.53165574045716
H         2.52877279279589   -7.33474149043563  -13.65190472211989
O         3.32946216319446   -6.89745006973846  -13.31473577501739
H         3.82302221225651   -6.57092388491141  -14.07584944784027
H        -0.03760304591245    7.15879495201170  -12.77941516413490
O        -0.69528999568226    6.43127158442873  -12.74436806355167
H        -1.23096412014910    6.49133431296432  -13.56047376601683
H         3.95287528528679  -14.80322412953788    6.64034572278755
O         3.22758208935912  -15.43818100564595    6.71992905978383
H         2.97980368777561  -15.67955093878548    5.81657084122146
H        -6.68483802299365  -13.52625302222003   -1.56311423777955
O        -7.28769247055981  -13.96849627158261   -0.92856789767806
H        -6.68995044736943  -14.44370058283816   -0.28898157543385
H         8.09062621759293  -10.51275040673797   -7.35552073704445
O         7.35281030000201  -11.12729190387209   -7.47704243123467
H         7.00978608070944  -10.90202072303206   -8.36195928648223
H       -10.48037605040228   -1.04345162905153   12.95665237567469
O       -10.45631066834631   -0.13352197111516   13.33208961337826
H       -11.01724577766717    0.36339548573630   12.71825009370097
H        -4.41596906707250   -4.71735611263704   13.14143322109988
O        -4.44136240425814   -4.22767353382591   13.99460415531279
H        -5.19518401831507   -4.63689186491381   14.45938697260375
H        10.95836370065525    7.18843250654403   -9.75915333836882
O        11.51866939118240    6.40100738500753   -9.71565070425727
H        12.20000788730949    6.63918572926262   -9.06189028034779
H       -12.67609940426878   -0.71097997957789  -10.71661308911444
O       -13.57105949087837   -0.37053716700759  -10.56159710977383
H       -13.47304648507868    0.58896588476358  -10.58257246082102
H        -2.89032862761775    6.65967220326317  -15.11286771815804
O        -1.95330066056595    6.40905860882300  -15.06812546261328
H        -1.82840231431670    5.48574799843963  -15.38989655491194
H        -8.96604224070541    9.00338307201396   -9.54051760268359
O        -9.57692207261154    8.40056699592717   -9.99606326332762
H       -10.32377240699408    8.22776182912185   -9.38958954738540
H        -7.75889136976819  -15.07112053796431   -2.15350635744137
O        -8.02570941068982  -15.54538517890147   -2.97222014761789
H        -8.77687050421825  -16.08700750801500   -2.73342054929455
H        18.20756463792561    2.83856662380176    1.02894492405909
O        17.91305398475138    3.42041717445212    0.30144378095631
H        17.47931653514733    4.18688089500464    0.74329212001185
H         0.03991772351912    0.32976537564537   14.96148845830226
O         0.11642473515202   -0.32303795786729   14.23979108393982
H         0.67189381701876   -1.03517913212849   14.57390185536284
H       -11.32487833875281   -9.30788942143810    8.19077693804895
O       -12.13259022888523   -9.27934062558356    7.65190950333182
H       -12.29565133193565  -10.18064628190115    7.30888887447463
H        -8.50410222143408   -6.50692577026140   -9.75837587226895
O        -7.64964565696098   -6.93590304239286   -9.60503158910084
H        -7.76777504834561   -7.49604851557344   -8.82624450235769
H         5.36460448763955   -9.11821968624885   10.68062105379282
O         6.03369392451842   -9.78392053551129   10.95929513331892
H         5.86531890381780   -9.88480936698632   11.90538939834882
H        15.16379430112676    1.04532009060920   -6.39954254261171
O        14.44547871114934    1.13711464372887   -5.72817892686327
H        14.86656644948566    1.47248352861631   -4.92201135924358
H         6.01903150584036   11.85488439348437   -8.52150569782438
O         6.48047879940193   12.34540627863038   -9.23000151367682
H         5.85754423820259   13.04943954346469   -9.47865590122271
H        -5.68692440109847  -14.20627256203399    1.48004242762519
O        -5.53351973801400  -14.86375896897423    0.76454687558472
H        -4.79739547309924  -14.48323484516615    0.22790978886979
H       -13.56912929937065    8.11849626569139    6.16268978867332
O       -14.03698959625848    7.98152216785712    6.99240856732392
H       -14.50619529669917    7.13468136902718    6.86796150262206
H         0.05197667049326    2.38965765859129   15.63906085889749
O        -0.13179976537153    1.57158182638553   16.14300463022434
H        -1.09078957069332    1.45957909056833   16.11523397089848
H        13.62183560684024   -1.10110369591688   10.62615136587946
O        14.39370145139858   -0.79539747503929   11.16481931297091
H        15.11323918987954   -0.82948030193060   10.52213755900939
H        15.49062047716004    4.63315491327575   -2.21911287593446
O        14.58280483260528    4.74766219085443   -2.53700344213885
H        14.33213874922197    5.67855376169212   -2.41240467611506
H       -16.43457221017111   -1.80644018076841    4.64837802654206
O       -17.39186205314131   -1.57791947801857    4.68030962974554
H       -17.39623276734063   -0.62356796158427    4.47321070081727
H        14.69081338217620   -1.24722935426993    7.74708725633331
O        15.13565540574545   -0.79708685756226    8.47437999549555
H        14.85980491647246    0.13392466373369    8.42708611307211
H        -4.20552209863927    7.88414997544823  -13.80706231151826
O        -4.37714885715904    7.61754135326816  -14.71742276620890
H        -5.00646379648128    6.87890077727414  -14.67877333237266
H        -9.01105428901196   17.38715994158327   -4.94289363369739
O        -8.52310283620349   16.70351688947028   -4.48644499122716
H        -7.96688195832630   17.17531050718267   -3.80245008478698
H        -6.76562901451309   -6.35317890268356   14.00326280507378
O        -6.74954505609811   -5.51998732565086   14.48636439137177
H        -7.38303956353553   -4.96709723688828   13.99479754568248
H       -11.26003361616719  -11.87718679506442    6.73152020820786
O       -12.17311815376538  -11.69101099419379    6.46849617711417
H       -12.23193175231767  -11.87833134963422    5.52161180104267
H         1.91660195149931    0.98071427882339   16.39800059837427
O         2.73810099610831    0.77676469679651   15.94021106313610
H         2.69137688116141    1.29675767296682   15.11180663814820
H        13.98490662889711   11.11397251610368   -4.57466098421704
O        14.01104116654557   12.07803829304304   -4.45472283854087
H        14.17018564344053   12.23256518369173   -3.51743277674376
H         1.96275992383498  -15.99549141894522    3.22315629041618
O         2.40459391670936  -15.58456030497350    3.97775839113408
H         3.24065221941133  -15.19243947078901    3.65768408016596
H         7.88223419413336   -9.98546821380357    8.12234054935736
O         8.84264417745357   -9.80308777023599    8.09970421625911
H         9.11388513819798   -9.73434823321062    9.02017363486867
H        12.09778808065678   -3.91475203163954  -13.07438459573265
O        12.90289592271331   -3.73287736312886  -12.56970294071746
H        12.95398367611588   -2.76833570847967  -12.52221825389465
H        -8.13255052177600   -3.51484780124066  -11.60047717200141
O        -7.39398290962670   -3.47856177274178  -12.26590945601844
H        -7.49236583323442   -4.23253891464282  -12.84369409482811
H       -12.08049394183886    5.86026278521116   -9.46458788052717
O       -11.92440299595549    4.93285116720325   -9.27035118414774
H       -11.62980480280492    4.91726330717344   -8.34746571253734
H       -15.80242528636700   -5.13183606114324    1.82532039236559
O       -15.82659326582376   -4.67204055610821    2.67076552299212
H       -16.63859391170068   -4.13288874478819    2.66195567712333
H        -1.19554447014330    9.11994354139902  -16.13221856233166
O        -0.55571581178237    8.60082650837501  -15.62430485521631
H        -0.97835325514113    7.72365538209222  -15.52382827695710
H         5.75199618938498   -6.09200062992592  -15.74746925960415
O         5.07962153278000   -5.75321538540582  -15.16087105135360
H         5.53415970175043   -5.53390208826161  -14.29403406489318
H        -5.29922439561332   -4.86083362953111   -9.67127545394229
O        -5.27601664180062   -5.76224149788690   -9.29667755748929
H        -6.14527634892606   -6.17054521752253   -9.48028939302514
H        10.13595219489562  -10.79027818162550    1.45540417467197
O        10.76898489091349  -11.20678000571494    0.84119573821914
H        10.98168523459734  -10.53110035004732    0.17853773445771
H        11.30419025821563    8.22485489562715    4.11936630508870
O        12.00748667498423    7.65218838323807    4.51617236708359
H        12.06153278752502    7.88183245144626    5.44422612689108
H         4.20578644515401   14.19842642389484  -10.69089770424599
O         4.45101469203836   14.10227845143550   -9.77160805230436
H         3.63716118504831   13.83570013442335   -9.30247762475638
H        -6.81462500745124    5.48191746117111  -14.13343496526700
O        -5.87353145659575    5.37160408387713  -14.29954062271979
H        -5.72944245059426    4.40285813478012  -14.36666234829391
H         7.71213582476573   -9.41559039551064   10.93852782600946
O         8.62665931714631   -9.09018843151275   10.81290391192204
H         8.81618081933640   -8.47416133901789   11.53695658150730
H       -12.66895105256872    3.32611403354454  -10.00099219598967
O       -12.68330255728493    2.36705778947802  -10.09781469096225
H       -12.79370914258343    2.02349276224880   -9.18213100833530
H       -15.57693012612615    7.42137363274119   -0.15758450427384
O       -16.09151269488950    7.47752494941738   -1.00515882177787
H       -16.78752740493489    8.11623399458113   -0.86108634285975
H         5.93696114601848    7.50198945298494   -9.22526539071711
O         5.05147805268030    7.65183422331526   -8.89161383811536
H         4.72194240535711    6.77614580880065   -8.56549800647100
H        -4.41487427817578   -3.75113891528541  -11.42326802190980
O        -5.10370185794169   -3.50358717184495  -10.78973390288582
H        -5.94176961149640   -3.49350868514970  -11.28612380693454
H        11.11854252874025   -9.03590502325828   -1.99279953640959
O        10.73696584494695   -9.27376951568366   -1.12478859208569
H         9.81532643237049   -9.53120240607087   -1.29978674757753
H         9.16082978198685   -5.46725680379519   13.40497064879809
O         9.36565959724612   -4.65182814841651   13.89544886591700
H         8.61575120952170   -4.05198517210074   13.78118898773267
H        -0.55393893959925   14.62263391066704    0.94893279720037
O         0.08833424084023   15.10075436305783    1.51331309983168
H         0.46863105343143   15.78392908670656    0.94896080431714
H         6.23398329934489  -14.95702802810033   -2.85658903135270
O         5.44678901539074  -15.26960393684433   -3.32546564911465
H         4.68762349923493  -15.04836208033352   -2.75323001488076
H       -14.46614076289062   -5.07681727373890    5.35467722126570
O       -15.43294212725256   -4.92061721664629    5.41184255955059
H       -15.72345303613702   -4.92771460174865    4.49017051877471
H         5.88174356139152  -10.08254967027866  -10.20640649989330
O         6.71810967141513   -9.87950046404234   -9.76830287800790
H         6.54888891157580   -9.08202701754314   -9.24298985356323
H       -16.88066974107500    4.25943018312633   -1.15172687372969
O       -16.94887246341782    4.84757429930252   -0.39060685380603
H       -16.74242740857735    5.73620801740569   -0.72213822708978
H         0.97521742969477  -15.17495822658630    1.64623685305220
O         0.85555234116909  -16.15290705911972    1.58879693965227
H         1.24658836834619  -16.38983957117189    0.73645380117574
H        -3.00517204943453   -0.01037159848093   14.99457331653061
O        -2.66150141468233    0.89054819383660   15.04209546097663
H        -3.32686523343837    1.45427077847869   14.59652680510701
H       -14.34287253090209   -6.36235107857588   -2.92814703979217
O       -13.70510742500491   -7.07013399836211   -3.05111248372523
H       -13.30809115818852   -7.22862578386631   -2.17376683185013
H         5.70797913524414   -5.92338734462713   11.97820543837311
O         4.85639641431575   -6.32675412428261   12.20452383575902
H         4.67310484872106   -6.11898032206542   13.13666373184167
H         1.26819594763025    7.76067633337326  -15.30356469894579
O         1.94278999834608    7.41710153479765  -14.70879124660030
H         1.80743386092067    7.89909605141084  -13.87781766832420
H       -11.74718986457523    9.94652034383279   -3.62806406585166
O       -11.21993703781225   10.66281491126468   -3.99964166897748
H       -11.07899872325329   10.39602858717828   -4.93255155241988
H        -0.56476486281790    3.89259090870561  -14.96128391334367
O        -1.34329418948555    3.88572587990145  -15.53789179872988
H        -2.01518384591802    3.42427104257006  -15.00653578860629
H        12.54842065056265    2.39565651331707  -10.61528963206143
O        12.43903379177951    1.48154243048964  -10.92278388740256
H        11.53804623936611    1.22085721908550  -10.62925354830351
H        -0.62194131906692   -1.67780066990047  -13.39333816071182
O         0.02413361379170   -2.00432485177034  -12.77211158991049
H         0.30071444884642   -1.25151600780269  -12.21158316851248
H        -1.46673599139470    6.34822480407121   13.42553520519033
O        -2.39160121937744    6.63932671700928   13.39160690348915
H        -2.45507214798832    7.17296981240795   12.58390183500176
H        17.80720372295691    2.36702804678915    3.17918275436080
O        18.10791891109142    1.79982454386900    2.44725173144938
H        17.39480775917487    1.18183637518185    2.27204089666211
H        -9.32254992050027   15.41853838458834   -3.58808425556798
O        -9.74101947903545   14.73866064906907   -3.02314768829085
H       -10.35523401292872   14.25379409918362   -3.57516746050282
H        -2.70176024043264   -4.48398853847719   14.28455031987512
O        -1.73711685459015   -4.60046741014968   14.29658613984699
H        -1.56348692863693   -5.55824991196734   14.27078065418367
H        17.46060506173779    3.66344557771814   -1.26838596120558
O        17.14009439306987    3.84566487307907   -2.17826927201996
H        17.87842016787184    4.23109036013475   -2.64676181404981
H        16.25094748593049   -1.90113075236067   -8.16823237439547
O        16.83463940557060   -1.67623064658750   -7.43085918325332
H        16.51644916771762   -2.17875596487444   -6.66361762407854
H        -2.97333444575021   10.35338038921702  -15.21153039044213
O        -3.02303367656933    9.76108375215068  -15.96536387542437
H        -3.59162062883554    9.02498197727361  -15.69811216021433
H       -16.00175110635171   -1.23507404709266   -8.52163113034853
O       -15.90732228859220   -0.36660598818747   -8.92634785311018
H       -15.14209369598734   -0.39719351006492   -9.51956210635729
H        -4.37271694562579  -15.59177601001722    2.05525443198963
O        -3.52501783734769  -15.57701216003982    2.52275089795711
H        -2.85670862015316  -15.59886136155740    1.81196245260099
H        11.57620422596929   -7.60768923730702    6.77832632896367
O        12.22754531524934   -7.89457852186236    6.11586409220844
H        11.77339010911851   -8.55739480955369    5.57448529311867
H        10.05609399074880    9.60421258226371   -9.59511900521143
O        10.26708459450836    8.83773713359071   -9.06315588361298
H        10.89224406198248    9.13952489248069   -8.36599008075697
