# Supplementary material for: Computer Generated Realistic Interstellar Icy Grain Models: Physicochemical Properties and Interaction with NH3
Source: ACS Earth Space Chem. 2022 Apr 19;6(5):1286–98. doi: 10.1021/acsearthspacechem.2c00004 (PMC9125691; doi:10.1021/acsearthspacechem.2c00004)
Supplement: Supplementary file 1 — sp2c00004_si_001.zip [file sp2c00004_si_001.zip › Icy_grain_model/1000_water_mol_grain/GFN2_steps/100.xyz]

300
 energy: -509.028793036465 gnorm: 0.000707616086 xtb: 6.4.0 (d4b70c2)
H         4.49101822755900   -2.76510819923664   -2.46339232874376
O         3.76053488108592   -2.12305113583598   -2.51719859838073
H         3.41687450831920   -2.12134800772982   -1.60145081667515
H         3.57362254888127    0.49516754536028   -1.26032067870331
O         2.64517950655564    0.46664183004812   -0.94948678933858
H         2.16890699459740   -0.12481240023769   -1.57622845138336
H         4.21151659955404   -0.21723434785865    1.19415333317007
O         3.40138540463158   -0.17231031853256    1.75451678552000
H         2.92869479285038    0.64898874792897    1.53579771725395
H         2.07758126966656   -2.67124275232700   -0.21668314178495
O         2.96828986808125   -2.41081011235828    0.09455918072003
H         2.87826669709761   -1.64757623439587    0.68574108971393
H         3.02838122725313   -2.19645676230840    3.80467355028506
O         2.20361821976047   -1.76178079414909    3.54121590599566
H         2.49453835983459   -1.08720606129411    2.89849061026081
H         0.94264110840981   -2.42365734189529    2.63758875804012
O         0.25484687957566   -2.89597627126542    2.12690785032978
H         0.06082421056224   -2.36722102388286    1.33644757774562
H         3.11583636577699    2.60860826721754    1.28189589075342
O         2.23368759901092    2.23510664185081    1.51090129272711
H         1.61812264879032    2.84363653427844    1.06655689720751
H         4.29162968847500   -5.14302263490302    1.13470066213042
O         3.39102537979756   -4.90627755735454    0.88115104756352
H         3.38624965968818   -3.94515748875675    0.66604525800056
H         5.62039617717018   -0.12535625850753   -0.50733584236032
O         5.69853104760741   -0.35099702293318    0.43490393838409
H         6.14148405482323    0.40554365583598    0.87816626608034
H         1.58454754346825    1.68765066483689   -1.20261271968801
O         0.97077199715263    2.42928141027779   -1.40324091600263
H         0.29310477426398    2.42437277758697   -0.71419442897221
H         7.23166313298654    2.32230079131941    1.53307812531600
O         6.43354563713053    1.81478944343727    1.76974283572642
H         5.70284808561287    2.35116147207768    1.40882603486263
H         4.71205141665344   -0.58734059984724   -2.49986857766536
O         5.03413948909576    0.24609655163114   -2.10612658516447
H         4.93606790746735    0.94853085722476   -2.78421406902472
H         2.93575544429158   -5.70604866163863   -0.53509349313677
O         2.78339031536937   -6.28453553349824   -1.31606187749418
H         3.64735217198402   -6.67049004942210   -1.49617942414062
H        -0.27770050664728    0.36407942565735    3.50519638863320
O        -0.55692436193473    0.85552808539177    2.70460103100707
H         0.04686954214761    0.56652513765600    1.99005541622971
H         1.65739181535901    7.50888276937870    0.21919499901621
O         2.26695714235950    6.88214302525135    0.67459858480793
H         1.82686892926030    5.99073856434083    0.65080654531946
H         0.09739234843988   -0.71940085931374    0.23398520922222
O         0.80672606270397   -0.41949046139836    0.81472443239298
H         1.47904628566499    0.00826918322527    0.26462626079525
H         0.12645929368745   -0.41707340377302   -2.29402928148548
O         0.97397492153537   -0.88317961560536   -2.42265776712497
H         0.85290693943214   -1.77015841967551   -2.01864569862826
H         0.66237571764123    4.71112776147070   -0.25533047937598
O         1.09857581801897    4.52506350314184    0.60626223063832
H         0.44335246893614    4.66100080014516    1.31335843706927
H        -0.30502273162151    6.03767967348780   -1.80885375412661
O         0.12166352642605    5.15819971987672   -1.75696419892075
H        -0.61101884750007    4.52172245953843   -1.86616858915328
H         4.10445465878383    3.44748750373435   -0.25460616895556
O         4.46961711131447    3.32732373672014    0.65142059162938
H         4.53499479410633    4.22227895831688    1.04270632670575
H         5.82581981426910   -2.01411451943024    0.91366700550495
O         5.73034088939883   -2.90641867038571    1.29674348437641
H         5.36251173046085   -2.75022807532571    2.18290195631505
H         1.69208733920217   -5.73778476762910   -2.59229915684255
O         0.97436990582473   -5.27228566045765   -3.05328010895263
H         1.37313587550015   -4.65861416114198   -3.69910833470488
H        -0.73559560564114   -5.68486124743776   -3.14487305880162
O        -1.70480318391858   -5.78411167232277   -3.06706414313022
H        -1.86712348957852   -6.60022958635656   -2.57444200900237
H         1.02340409047475   -3.94348162832668   -1.85239445065190
O         0.83054311192380   -3.26248551186820   -1.18344843814126
H        -0.06509819288513   -3.52050289741315   -0.87563079826711
H        -1.94870966433209   -1.48897032738418    0.82785432348048
O        -1.38286633751024   -1.81971607235843    0.09767344025597
H        -1.80060010909445   -2.64261055787433   -0.20474027023180
H        -3.27123419065956   -0.16462808287716    1.34369790204341
O        -2.69768415408697   -0.57268643408003    2.02082287514602
H        -1.98776695558754    0.07325620709154    2.24865487353736
H        -2.46339910253150   -8.01762494990515   -0.17648692612688
O        -2.09139722454624   -7.53110829921801   -0.93081718695377
H        -1.14017081404351   -7.44638395202837   -0.71698257525953
H        -1.52730976994702   -4.99628010407542    0.01738551075768
O        -1.50791215456337   -4.35817832229358   -0.72065162586630
H        -1.64113758158813   -4.85252445199050   -1.54434332710525
H         0.82026255618408   -4.47912283031992    2.19432905045108
O         1.08125538703126   -5.42230843997894    2.16506110664489
H         1.93170382743036   -5.42496856021030    1.69419247351781
H         3.19293584558605    4.68892831434655   -1.84681527960757
O         3.24965427490600    3.73153646971731   -1.66899738578390
H         2.33296786420738    3.42121894778671   -1.52870861260209
H        -1.82255184015813   -5.09167427741907    2.13313172838137
O        -1.49803846772879   -5.80241731435346    1.54924449396087
H        -0.53292857041059   -5.84772663213537    1.68843843256112
H        -1.74293625620129    3.14171894660962   -0.90865931850382
O        -2.11155394370203    3.66873136293905   -1.67114154040131
H        -2.65355289569510    4.38319501371612   -1.25956571048022
H         1.31818300053780    5.11348824668938   -3.03969952528581
O         1.73346390556785    5.01004442078586   -3.91955797182744
H         1.41548749765092    4.13556591000580   -4.21816257964046
H         5.82218526283880    0.80907099871236    3.27077633392708
O         5.15110526537028    0.31203082572890    3.76129709692145
H         4.37485371672300    0.31163986705056    3.17019645001172
H        -1.43244553354551    3.80965236848352    3.59069705834625
O        -1.78592791244838    2.95001879058488    3.85521221760910
H        -1.24744337369087    2.28190861490699    3.38542877595696
H        -3.67717657380102   -4.17700836121413    0.25657285809520
O        -3.65287523259756   -3.29908644574185    0.68605805642371
H        -4.57719750773842   -3.02289731103274    0.75026930428789
H         5.58595159976176   -3.49459159226413   -0.64959477119653
O         5.59377601339773   -3.81517953043477   -1.55948550309226
H         5.50349899865753   -4.77742869678199   -1.52142905221037
H        -4.95378860074619   -1.16554872287655    0.16286258719129
O        -4.38510329357574   -0.42333015217068   -0.08790810998988
H        -3.94840340600872   -0.71066375711987   -0.91091632263149
H         1.86396965754376    2.77432391006764    3.09222010537207
O         1.66036747321425    3.36724860465697    3.84793969719497
H         1.22858683925918    2.84114785309390    4.56294674460434
H        -2.15997401894816    0.50589285939147   -1.98427658355180
O        -1.32640310099545    0.19978344786221   -1.58061145444972
H        -1.54261112411727   -0.62765163515487   -1.09960240810844
H         0.46300972555301    4.40382074531626    3.30703435924147
O        -0.16887237654264    5.07386763491436    2.94939749965899
H         0.26851574157202    5.91982843659931    3.19517305307443
H        -3.48932238213504   -1.21742268735013   -3.09662191695402
O        -3.24613747326461   -1.67361025728727   -2.26931037030581
H        -3.63279162713768   -2.57052159370170   -2.31410744726966
H        -2.39794728584211   -7.24984375167212    1.67970677872678
O        -2.79459671490638   -8.14586111457439    1.68190907893004
H        -2.08214833609809   -8.70290753649436    2.02493910342991
H         0.99467220638115   -2.65954588963497   -3.88201091384565
O         1.82025548641455   -3.01571743319048   -4.24546097125508
H         2.53835174331892   -2.65769413795474   -3.68494998564823
H        -1.95373948913196    2.11920741396369    0.84431248093779
O        -1.19285773112465    2.15119986863681    0.21051451125741
H        -1.25732152831877    1.33339313940022   -0.33003031557835
H        -1.29910954691625   -3.23212243384064    2.62015545308169
O        -2.21384541406468   -3.51705743421188    2.83427221128940
H        -2.76009659821411   -3.28611319335843    2.03554181166362
H         2.79049718321597    4.55718308219002    4.07983215017293
O         3.41517349806278    5.31499900501833    4.19128010658264
H         3.86684326864062    5.17170388998864    5.02222250326331
H        -3.93717679584273    2.79550683914234    1.43004568355493
O        -3.31205039896035    2.10553396734839    1.74464163036154
H        -2.99698055277582    2.40509436327572    2.61320341873405
H         3.81176930068157    2.72647791479258   -2.97019573630057
O         4.22090974220849    2.21610650624819   -3.69980738016404
H         3.51781285648752    1.66113409367107   -4.08177312560969
H         1.80370612446566    7.23862695738233    2.40029790413738
O         1.46941159459891    7.13730961167767    3.30900067208221
H         2.17406976726110    6.67810211871026    3.78954479856716
H        -5.55822289903869    2.70680064743576    3.32382395437134
O        -5.86365100761194    1.80343859525031    3.23365804998248
H        -6.01749088224926    1.67681377791124    2.27110978599587
H         1.87975835661208   -0.07667844076147   -3.73083278923544
O         2.23195795531727    0.49005159614747   -4.43806055821101
H         2.11038966436627   -0.03576798119034   -5.26193488454967
H         1.17104879590511    1.80512600661812   -4.37417220159514
O         0.63700402509378    2.56573668429516   -4.06391102405445
H         0.64884346374923    2.49687623256674   -3.08735635017988
H         3.82087663881222    6.31201824339331    1.36934466356253
O         4.53250169863740    5.77345839903322    1.74805013530069
H         4.27093368592948    5.61885931531423    2.67401957030196
H        -7.10194567751452    0.45090737095937    1.12133840470509
O        -6.49607544287990    1.08020632246174    0.69509999008802
H        -5.69838836362232    0.58319710593903    0.43066783099805
H        -5.36251448818403    3.60749167152265    0.14202952695968
O        -4.93741576814902    4.02360849628160    0.91359829767493
H        -4.40998582115167    4.74748552470919    0.54387780459276
H         6.50769719445643   -5.77669165047007    2.18145112084078
O         6.11481480581036   -5.51734691558359    1.34862596465706
H         6.17361251572503   -4.53829588345141    1.29564062762586
H        -1.00509838012973    6.12152628963167    1.57392401437665
O        -1.09147659535129    6.55798526033960    0.71632074218473
H        -0.73995141585841    7.44597179279152    0.80453439896408
H         5.07663518293714   -1.34591634793039    3.87269831108064
O         4.90596325311371   -2.32375255462591    3.88922479802076
H         5.32429014229191   -2.65079088596312    4.68471979021243
H        -0.64705572975851   -1.11789002997747    5.02537195735420
O         0.12490467964806   -0.53764867291787    4.86926947797232
H         0.87033268130829   -1.08533867565867    4.57653191081543
H        -6.35040605981601    2.13950911342490   -0.76676724433108
O        -5.78812770226622    2.68520331595727   -1.33816482586506
H        -5.02102950927586    2.11435940480333   -1.56596614759517
H         6.20499664719142    5.87997672176715    0.96720002053374
O         7.00759540769503    5.82080342045654    0.42715945024809
H         6.71439164083595    5.77108582280164   -0.49336133928216
H        -2.24384819099304   -2.46112438495211    4.21095417984967
O        -2.21212906992758   -1.90262850043583    5.01504863431477
H        -2.88704148164732   -1.22300500961029    4.88692885848033
H         5.47273203448404    5.18595268172872   -2.96938974441357
O         5.79517899661845    5.20694452067100   -2.03492982376582
H         5.80610782357458    4.28473811857541   -1.76392751615616
H        -0.91306838715337    3.12875689381067   -4.46952082286425
O        -1.79419604772469    3.55202864160417   -4.42840926336627
H        -1.96505541554576    3.67925136686387   -3.48134910315686
H         7.85374306903297    4.37825237734131    0.73941294926248
O         8.32635149548772    3.53531862336253    0.93003453658493
H         9.16892655348853    3.78482589369040    1.30713706449852
H        -3.07836568019121    2.32091576486968   -2.08714538123986
O        -3.57133052222661    1.50183141771646   -2.29823047841293
H        -3.79710036225825    1.58124838901733   -3.24708660493073
H         1.75220714755363   -2.00507858721957   -5.79446064236411
O         1.55155508693225   -1.21511568232495   -6.32666891144013
H         0.58725474568470   -1.10524319114868   -6.28091150807894
H         1.29379954500048   -7.05618801985317   -0.66414733823074
O         0.53998401850401   -7.53630978220683   -0.28325582951797
H         0.77137498901673   -8.47894045797464   -0.34285671666644
H        -3.24713825528796   -4.69783945374451   -2.97867540265147
O        -4.03303812915036   -4.21718678404864   -2.67669080260294
H        -4.31397342038412   -4.69779646883478   -1.87941719618534
H         6.32752118377623   -7.05748957449190   -1.48887619070082
O         5.56801658167913   -6.60225955788530   -1.12552707992087
H         5.78360111854701   -6.37806328070061   -0.20381039362319
H        -2.56355606134698    6.15301299573179   -0.13982113362445
O        -3.33044632802202    5.70432769224683   -0.54114325270842
H        -3.54680156219325    6.15443432713483   -1.37636345203880
H        -4.69780582238987    2.88767320618565   -4.60289887803945
O        -4.06978614123758    2.18694203128685   -4.83817738218766
H        -3.20829595545824    2.64720790613636   -4.91735862395213
H        -4.88204402980587    0.48856867930173    3.83214764232880
O        -4.38836140938488   -0.33615989867179    4.01626716635375
H        -3.74849790090009   -0.41226994280812    3.26497734838415
H        -5.68307490222664    3.71043554469976   -2.71271189696477
O        -5.53619461047625    4.20328459145857   -3.54668202234827
H        -6.39024174251642    4.53777536105289   -3.81979948588188
H         3.56486484636720    5.10322130342544   -4.22364788543729
O         4.51182777456149    4.91836956675475   -4.34889206309567
H         4.57076105523248    3.95367325250583   -4.42691426987370
H        -4.61066869939488   -6.02500633887421    0.37366371503974
O        -4.13365141742022   -5.68965455129035   -0.41577919173620
H        -3.43480891894189   -6.33719106329514   -0.60914367149909
H         1.31139307892933    8.78011668082065   -1.45597470470956
O         0.71886831606815    8.53010565446922   -0.73203561356372
H        -0.07206929509056    8.18822950999360   -1.18098964039835
H        -0.94788090342134   -1.60779488016716   -4.76777707073109
O        -1.16656264787381   -1.26814606036469   -5.66915449259969
H        -1.40973190507036   -2.05839084896191   -6.16219308941552
H         3.13725472227938    6.63975223614745   -0.80349211830641
O         3.40892795322163    6.43685118713628   -1.72083249871483
H         4.36511704864866    6.25320330593976   -1.72489191289984
H        -6.22256522009036   -2.33916621649997    1.77078820474078
O        -6.19072231708889   -2.34197645643758    0.78093425074900
H        -7.01346364578284   -2.72104089869398    0.47592478991140
H        -1.25108629240515   -3.30736614315468   -3.95295602163314
O        -0.90490583872808   -2.59010192002788   -3.38794992796282
H        -1.65108191093205   -2.27989738259418   -2.84184375824072
H        -4.37921008489751    5.64444378850838   -3.27433109926308
O        -3.73699144079429    6.35946766139215   -3.14355519331103
H        -3.21033783288742    6.35707492026327   -3.97517180482926
H         0.22253020598955    1.14754842949802    5.55618196167908
O         0.21059590799232    2.11187383781467    5.65651801754129
H        -0.65701168998777    2.40663438391117    5.33662069226446
H        -2.92535923063142   -3.78949223224925   -5.42423838840542
O        -1.97954694137715   -4.06385787225418   -5.36515816391853
H        -1.97950342590560   -4.98875135055207   -5.10995816006934
H        -4.62273869848673   -3.01681733579354    6.53637314249608
O        -3.92921671603118   -3.66930128939725    6.33168661211567
H        -3.15421824566249   -3.13562530933325    6.09078676288112
H        -5.59100640871062   -3.20925593111320    3.57991254871563
O        -6.04586012552562   -2.35277717755995    3.40794105290301
H        -5.38587257430856   -1.65002344186338    3.61271478597564
H        -4.42252001761626   -4.40311716041778    4.87125600836595
O        -4.55624699741085   -4.53085333299062    3.90222714533720
H        -3.70568696395122   -4.27760426755501    3.51524975828667
H        -2.74582692713199   -0.68277372525469   -5.15268268519673
O        -3.62815908525713   -0.58382450692230   -4.73697613204099
H        -3.92080650385949    0.31473069690282   -4.93820400602094
H         0.06127800171854   -8.05977505197317    1.53529628385864
O        -0.13579055558518   -8.71758526063172    2.22147925025319
H         0.23083775812769   -8.34322116676405    3.04289468881586
H         2.75792546901493    7.70394788128279   -2.64894465802322
O         2.37099209226883    8.53172090606010   -3.01693841001187
H         3.09623750869347    9.01991126531868   -3.40560985589879
H         0.99237033388628   -6.45234556605111    3.55630303912423
O         0.79727280849763   -7.12883991095586    4.23582306096176
H         0.16032917712159   -6.74018904967856    4.83635175932576
H        -1.92209311361777    5.19575700441515   -5.12315226870908
O        -2.10406387216311    6.14578976607258   -5.24433691598537
H        -1.25294873134355    6.59933316299286   -5.21612426661987
H        -7.40567478382064   -1.09821055283936    3.00146937335356
O        -7.84145825994787   -0.31295258088818    2.64665247119281
H        -7.56258854503756    0.42195750024142    3.20368120960376
H         0.61652991921193   -9.93417565243980    1.07795670551408
O         0.90465693326445  -10.22582286879306    0.19277832582610
H         0.27972912182037  -10.89421413447889   -0.08935430901980
H        -4.48910376515785   -7.24585822169226    2.06857833598651
O        -5.10583170258336   -6.51364729598960    1.93492091988319
H        -4.99414179504931   -5.90394942513836    2.68008274336360
H         0.88565927051479    6.41638315200817   -4.45356426437231
O         0.40450459618792    7.27106545053881   -4.50455408284150
H         1.04658784333395    7.91729192602761   -4.17130862378072
H        -2.10585210036673    7.25010042548111   -2.57053012009193
O        -1.18017328281217    7.40680552366040   -2.34853067371478
H        -0.69443654025489    7.44331614344268   -3.20489999750502
H        -5.21794517908540   -0.96060293237548    5.69189346492160
O        -5.72366393596887   -1.58967167611074    6.22338894391042
H        -6.39543571377119   -1.94935095820436    5.63585765114295
H        -4.36167239276198   -2.21469563923057   -5.11276698349860
O        -4.48549721883435   -3.17353637865434   -5.21101551974401
H        -4.64596458153031   -3.52451227932961   -4.32313392265740
