# Supplementary material for: Computer Generated Realistic Interstellar Icy Grain Models: Physicochemical Properties and Interaction with NH3
Source: ACS Earth Space Chem. 2022 Apr 19;6(5):1286–98. doi: 10.1021/acsearthspacechem.2c00004 (PMC9125691; doi:10.1021/acsearthspacechem.2c00004)
Supplement: Supplementary file 1 — sp2c00004_si_001.zip [file sp2c00004_si_001.zip › Icy_grain_model/1000_water_mol_grain/GFN2_steps/200.xyz]

600
 energy: -1018.354881659172 gnorm: 0.000566933683 xtb: 6.4.0 (d4b70c2)
H         5.30089048544393   -3.09943083348274   -1.14433821978778
O         4.54462996917199   -2.52006571734717   -1.33342989486226
H         4.00681459125225   -2.50476407479219   -0.50228087648960
H         3.32399457219142    0.19194623906379   -0.87652879677495
O         2.34411135197248    0.08237617045564   -0.89250449549528
H         2.15984808435182   -0.59076980719927   -1.56675622463202
H         4.67389462170644   -0.06543230729275    1.34919303636047
O         3.82456380421017   -0.00628564525668    1.84099369105584
H         3.46215092424428    0.90662538826702    1.71235464774443
H         2.17122921468263   -2.23334116164769    0.29211130349297
O         3.00912594227935   -2.31623610119847    0.77502788306650
H         3.21189100844995   -1.43621549886966    1.12963950830661
H         3.52597221608435   -1.83144313954261    4.35092494880498
O         2.78148015620748   -1.36637910902161    3.95806127645961
H         3.10701512685335   -0.93748801928061    3.14631179443473
H         1.33904534800780   -2.23467235124401    3.46370747678185
O         0.57289389244369   -2.43280666736248    2.90244151868510
H         0.61063620411354   -1.75539036458551    2.19875400000905
H         3.77789202036243    2.92121396351960    1.41595001158585
O         2.99719036704649    2.42800839620905    1.75095075590891
H         2.28142808200485    2.53143731222771    1.07508310550510
H         2.85880414276127   -4.58290726958310    0.52570831537630
O         2.24741540561239   -4.88356404095403   -0.17981125419931
H         1.78160513810408   -4.08748939635405   -0.51944932492839
H         6.73651482295568   -0.31326782544339    0.40274804827918
O         6.33938841771765   -0.41187348442160    1.29537187972219
H         6.63572852284640    0.37686798685605    1.79195014868968
H         1.35212230886525    1.54403585200380   -0.51508952066446
O         1.14034392404929    2.40023985744138   -0.10747147321129
H         0.20169599640437    2.33995164104832    0.14275536360213
H         7.84087391553293    1.95623541082449    1.69881116910082
O         6.97234973771261    2.04231077456549    2.14000811280854
H         6.36500863837124    2.47756602309028    1.50610851896605
H         5.00817115918556   -0.83538188702115   -1.28108561177457
O         4.95208235556668    0.12344675955807   -1.10791568964603
H         4.99185410250912    0.56392008965531   -1.97019695832605
H         3.12509301579883   -5.38696380843935   -1.50045673707694
O         3.55367634641761   -5.75433602979936   -2.30927468303096
H         4.41938997470071   -6.06099162426789   -2.00641351278748
H         0.32252277047054    0.84959258570002    3.78219685393413
O        -0.22550206326240    1.16093658476972    3.03892262538440
H         0.21331173024823    0.82243941718442    2.22903277072519
H         3.11345672505025    7.67075934835941    1.51232097301369
O         3.41887853885798    6.81335763132434    1.85889362918404
H         2.99755034892133    6.12811051873827    1.26240511346192
H        -0.07490149946954   -0.60070315584353    0.71319013651213
O         0.76637568399481   -0.39245888415048    1.17152774286338
H         1.40962517873412   -0.21638629909893    0.45515729187196
H        -0.71326247280612    0.34621721310058   -2.54135989327030
O        -0.22015736777546    0.45799123248994   -1.70167204504161
H        -0.77034678873611    0.03381319801566   -1.03273303463729
H         2.08362194646378    5.05189757382296   -0.46122562500198
O         2.35408092897161    4.90367138390455    0.45950679235784
H         1.54023365710277    4.76456389060824    0.97207784124043
H         1.07302089551707    5.72907588357862   -2.16634773378652
O         1.49335134675390    4.85130382620558   -2.21809585713994
H         0.76178502212490    4.20458484915816   -2.29201469818251
H         4.77194313172871    3.11503633683731   -0.22630037506757
O         5.20411624183274    3.34984066352236    0.62048187216889
H         5.31476354629621    4.32083805440361    0.58663438065530
H         5.98554025457035   -1.93150431186811    1.81885728994236
O         5.86483216808799   -2.83950945451642    2.17250254568027
H         5.65602442566366   -2.73658721835419    3.12432360477500
H         2.25084810364820   -4.77375837181159   -3.14615875880351
O         1.43878573819508   -4.27890827066686   -3.31425452958631
H         1.19541823978982   -4.43902062523516   -4.24770225502303
H         0.01844871804181   -4.80639024421470   -2.31036028629549
O        -0.76882121069436   -5.09310803304478   -1.81772393426811
H        -0.75732450914790   -6.05965345527733   -1.76395997634153
H         0.41398807011726   -2.45871495904588   -1.62253983544851
O         0.86260437215736   -2.66336966833624   -0.78096041839276
H         0.16229676877061   -2.96871346535136   -0.18347193778254
H        -1.98934720792243   -0.86263545199812    1.06892879206675
O        -1.59255965213989   -1.13350742399845    0.21664836009352
H        -1.56171049571449   -2.10231136522909    0.23068027316985
H        -2.96368407619207    0.45553180430449    2.43546712214493
O        -2.38523708195449   -0.30207563940282    2.62778832967537
H        -1.52926287263129    0.12790218085252    2.85457265709954
H        -0.91156914509409   -7.57017816033592    0.51022081139609
O        -0.56563093229984   -6.66217965846594    0.49546288663166
H         0.37514163769859   -6.77161791329751    0.30752457216815
H        -1.93800690285405   -3.86709537582855    1.06180900887816
O        -1.08727000656462   -3.78835965683079    0.60196546617191
H        -0.99903507654737   -4.55251796240176    0.01216585033557
H         0.75063082276968   -4.03952168484036    2.51008379191292
O         0.85185042417208   -4.98325049632548    2.27080544868893
H         1.16051333285265   -5.00128296772815    1.35693587842891
H         3.58043015702516    4.15581657089472   -1.62406344912801
O         3.56539848536405    3.19073865683800   -1.44360546840000
H         2.68174353741286    3.01649054030641   -1.08966058405605
H        -1.37735588027443   -5.71659726990824    3.83463297363282
O        -1.61966938654316   -5.94855300746892    2.92188193146773
H        -0.84429316448781   -5.70347712983847    2.38606768023238
H        -0.47962412831145    2.26358293372645   -1.98155424208101
O        -0.61917285491614    3.17871017644097   -2.27975283859966
H        -0.98659201985606    3.66052153662509   -1.51690414683249
H         2.38438676132739    4.77946501344221   -3.69802001099631
O         2.57702771707018    4.62131614270941   -4.65082862773178
H         1.84688189831177    4.02498618404300   -4.92667626806444
H         5.04975861919798    1.10267640145880    4.56627790693044
O         5.23783265795931    0.25582410526236    4.12284167959501
H         4.75991035554512    0.27043919314512    3.27194484186069
H        -0.90959382074197    4.12372632573595    3.81027819635973
O        -1.06440869281274    3.36334925146054    4.38588558851806
H        -0.85885301752867    2.58733347513726    3.82692713055154
H        -4.16880296250985   -3.96838744366688    1.54159527527552
O        -3.49196197221418   -3.27701861626575    1.64073103753943
H        -3.99731791407531   -2.44798317390338    1.59509569317129
H         6.36385420662086   -3.85864538379860    0.61354544097597
O         6.52910715453776   -4.02744102108721   -0.32301753725047
H         6.31219845654783   -4.95874362266529   -0.50192604800969
H        -4.45326944255631   -0.41312574413854    0.73958528851085
O        -4.07042752914080    0.20756357890309    0.10550576959372
H        -3.42609777399958   -0.28016440775682   -0.43376678540603
H         2.46257179647758    2.79128042083380    3.22678770104658
O         1.94910304659604    2.97428992739268    4.05034192799131
H         1.87316466216379    2.13638573849263    4.51478168361828
H        -2.24029851400781    1.16505139835293   -3.22077393394463
O        -1.70355039944988    0.60936805203454   -3.82437016666178
H        -2.29453814954580   -0.08894550637112   -4.11236824592686
H         0.83854343513866    3.82602418410410    2.79354180839210
O         0.35932811171365    4.51324866651321    2.30990644988652
H         0.63182390036583    5.36073740397449    2.72076344231674
H        -3.62046270622030   -1.23624858979237   -2.89068704471188
O        -3.11741563733322   -1.38948547549225   -2.07754598975874
H        -3.30433769356730   -2.29724946668497   -1.78140281819265
H        -2.06167022506814   -7.50413137447780    2.77475184448478
O        -2.51222849729687   -8.39210147781891    2.71370590679535
H        -2.08953228918675   -8.95845971214772    3.36894076840966
H         1.97121927868644   -2.62932752826569   -3.06529503673552
O         2.49808155112314   -1.82577594466328   -2.90175635175433
H         3.28760156948988   -2.13488161728852   -2.41796623090462
H        -2.07088751487870    1.99629587388334    1.14652373457123
O        -1.52607565221441    1.88253326921212    0.36713723020898
H        -2.12790083120704    1.78112124550166   -0.38797982163114
H        -1.01927735970766   -2.91881729359861    3.49768676395374
O        -1.93097305212216   -2.98449071881306    3.82844471998468
H        -2.48676246545054   -2.95988181191639    3.02890524848687
H         2.34971424499069    4.33063643033937    4.96629832544915
O         2.68368482598103    5.12002221531277    5.45306197326130
H         2.81352042885733    4.81928946922212    6.35787737331541
H        -3.45342873255520    2.99808194366201    2.27039121418167
O        -3.48847856846736    2.10527271275197    2.70729255055926
H        -3.45891901666542    2.29931989064073    3.65328709468363
H         4.03318136092967    2.18102321736150   -2.61560140965638
O         4.20686114734898    1.52647731268835   -3.33195042326465
H         3.31112273437368    1.18654864862171   -3.53846573838135
H         2.14751655024896    6.79837754108060    3.04082220491633
O         1.39140427817239    6.62278886240960    3.63847575412125
H         1.76857828401697    6.24874756651452    4.44824265974153
H        -5.05718057748172    1.53793155551492    2.47228513535577
O        -5.97295156402769    1.18862910465487    2.48925125132412
H        -5.91732753781038    0.27389343583826    2.16559661489471
H         1.22322733277064    0.86228463932605   -2.74256481621169
O         1.60646461079866    1.00986337673921   -3.62001730396252
H         1.27360704923730    0.27240319720734   -4.16075361973800
H         0.56326858775407    2.44949666092035   -5.87123714949630
O         0.53696252644316    2.99988146772911   -5.07056585245149
H         0.73966010119278    2.38188620764216   -4.34009957293378
H         4.33495119676617    5.47780351134791    2.89538260672224
O         4.67117290964546    4.98346390208343    3.65334950727639
H         4.08976311683656    5.24438755940380    4.39092247413465
H        -6.23318982070546   -0.12093473373552   -2.21984922222750
O        -5.76624288253485    0.66158740331893   -1.88839899080452
H        -5.28328562229134    0.38567219373652   -1.08269759546369
H        -3.96871297637938    4.77267751477828    1.22649606916101
O        -3.17207858118909    4.43298355278662    1.66427054596071
H        -2.50900235500302    4.34509659610024    0.93956392375853
H         3.46440457311905   -4.60327320683264    2.85206986029089
O         3.82819836882320   -4.61210006319045    1.94524069634452
H         4.43333367679910   -3.85050314960564    1.89911387803947
H        -2.24749059902655    5.80084312635910    2.40473167471777
O        -1.78580813468800    6.64949525522798    2.51332153704574
H        -0.93419912107476    6.59972405829730    2.02962928485482
H         5.32675529443464   -1.34311986281604    4.68377705838964
O         5.29297015130264   -2.31905987453143    4.77898315874228
H         6.15054553354948   -2.54693829909737    5.19474572672032
H         0.48954728957225   -0.27678970989035    5.38752149532697
O         1.20567495755333    0.35663290905891    5.15977209454370
H         1.91716408739500   -0.22061671711542    4.80961386310705
H        -5.83779836645874    2.46758255562611    0.97783198844057
O        -5.24613861948855    2.87231117018443    0.33230447472950
H        -4.67686178766115    2.16185896235070    0.01358862216864
H         8.42918997082091    4.34136563415919   -0.09492227818014
O         8.82403701889781    3.77193707347867   -0.79007922112990
H         8.07428704332667    3.31134196187782   -1.24373446332519
H        -1.38801138618877   -1.82085678982757    5.16963079486617
O        -0.64541100350059   -1.43038410237683    5.66084132663723
H        -0.88184679456583   -1.33842781464939    6.59923636813994
H         5.44623579628093    4.30566853136605   -3.91808257778768
O         5.87239582707554    4.75527266352403   -3.16795419454133
H         6.69325413396210    5.14224367765982   -3.52468093990596
H        -2.04532277513461    2.80046145056743   -5.10544022674992
O        -2.43766325339777    3.25656772875142   -4.34604892720389
H        -1.77562679913772    3.21377655622178   -3.63217300018228
H         9.35164031337194    2.46090350729750    0.22308260756434
O         9.23697233450759    1.65848841959522    0.76679272819532
H        10.11542419588104    1.35807909790365    1.07517804912453
H        -3.39713832669547    2.73578435336630   -1.96555947778182
O        -3.17143624960365    1.78355925194462   -1.91971444952216
H        -4.01129799254732    1.33197603812328   -2.07635644784255
H         0.09786475615207   -1.43693609857573   -4.25887161088273
O         0.43598215848264   -0.96845978185773   -5.05572760014972
H         0.83815722161259   -1.63058016252486   -5.65573590525602
H         2.35295819917144   -6.73594901159279   -0.01471051390936
O         2.01401723704323   -7.63885730673212   -0.08470662655542
H         2.05344801565303   -7.87745983932596   -1.01797999986694
H        -2.33344430569390   -4.32776608608191   -1.72737763902347
O        -3.23128050277783   -4.01348852231143   -1.50365531962579
H        -3.47769386219865   -4.52662933291804   -0.71917832062269
H         5.59963610963582   -6.75085325390777    0.12582451166980
O         5.76274973039024   -6.61111685919583   -0.84633585927333
H         6.43852763106608   -7.23827967292532   -1.09876912408063
H        -0.56478264212294    4.76814836668184    0.53543491652038
O        -1.26695794231675    4.71820624480280   -0.12643855815413
H        -1.54405748048471    5.63102473081614   -0.32030913541433
H        -5.40270104782393    2.14886134803771   -4.03976384538432
O        -4.63740169498954    1.82444859093785   -4.54396264889804
H        -3.85616385728413    2.37923651218919   -4.29433862701793
H        -4.18747684275668   -0.10720081410710    4.98350834011554
O        -3.52661441496273   -0.83072684657629    4.95402286031700
H        -3.01611571394539   -0.71321363653096    4.12143307962852
H        -4.30486514886546    4.73434180557901   -1.24197332310427
O        -4.01160821747203    4.24856832029998   -2.04659405094956
H        -4.54214852247352    4.57374219039578   -2.80019162835127
H         3.91837252846865    3.81473036072791   -5.07347469518930
O         4.72678187844312    3.24967739255889   -5.18353957264643
H         4.59576035208447    2.53478297997850   -4.49507944594903
H        -3.68197220477136   -6.13939641532886    1.28727624819121
O        -3.25406786254929   -5.93347782158582    0.43772076748606
H        -2.31697552019037   -6.14752800243695    0.54761864565159
H         0.94788964079533    7.62540012645735    1.06040069049614
O         0.36890680077415    6.86961053045724    0.87248288263609
H         0.19824085596798    6.94267188482671   -0.08814528763092
H        -1.19659646699658   -0.85502998487940   -5.77855523424162
O        -1.97951763783442   -0.81279984701800   -6.36227480166306
H        -1.62191979456980   -0.99947570564407   -7.25410501126823
H         4.43327846758352    6.03694514128121   -0.93406558428669
O         3.96314247900619    5.83956389017867   -1.75816043192706
H         4.67123180578518    5.63450210428863   -2.39881401122850
H        -5.51936648714566   -1.86192229739717    2.64027579852665
O        -5.39982015647892   -1.41510659603504    1.77409396581743
H        -6.09856406727093   -1.76430374450525    1.17868727758876
H        -0.99014299460813   -3.02889315153636   -3.45076417057281
O        -0.68675491503220   -2.22728727586669   -2.98386094643660
H        -1.48781627933015   -1.81230429597159   -2.60182840766177
H        -2.69388400048414    5.13414028857819   -2.49699469250250
O        -2.06491658184377    5.84375211688416   -2.75653383698464
H        -1.69555842168288    5.59572966209116   -3.63068427176424
H         0.62021019230783    1.68404791100424    6.14894589373633
O         0.35976830424427    2.53173225630399    6.54676159679153
H        -0.12495706064625    3.00272580189184    5.83931223604806
H        -2.63123061879391   -4.07743804736173   -4.51481769070642
O        -1.67441440707337   -4.26651999296790   -4.48077160395897
H        -1.64113139392999   -5.19975091673089   -4.19940873548061
H        -3.15713120503644   -3.61931535504542    7.32870491762946
O        -2.62712493715864   -4.43045266904665    7.20762467374822
H        -1.84441375610794   -4.29675922994065    7.78001160223583
H        -4.79850940129543   -3.53682059446573    4.18446193100726
O        -5.22456426025171   -2.66012717684783    4.11222759039998
H        -4.54471413550733   -2.01733499421096    4.41915675863120
H        -3.61136237975949   -4.91896906648547    5.59995761464535
O        -3.72337980584905   -4.80099263552098    4.64949904248773
H        -2.92990947946950   -4.30482831116690    4.35296774322054
H        -3.53092118103175   -0.87400018557167   -5.40645685062117
O        -4.08340699603002   -0.75445351651081   -4.61804440720715
H        -4.36131904585498    0.19368578556215   -4.60722905570234
H         1.53521609951081   -8.89097326869274    1.13855812428119
O         1.08729943577986   -9.18973814574342    1.94524299568702
H         1.21176411461132   -8.40812809948953    2.54433068019762
H         3.05463144735626    7.08242370940039   -2.51360343900854
O         2.78083980668290    7.82311915093883   -3.09219066012778
H         3.54787079477752    7.96665496734978   -3.67593731322648
H         1.37861791820206   -6.27810187764386    3.11382446317463
O         1.63437292736605   -7.14441996116201    3.50145408275001
H         1.20088267279193   -7.22146962532960    4.36921501967563
H        -0.42405816524150    4.49716094038410   -5.03693390176682
O        -0.84009321675003    5.37487472144586   -5.05988201946906
H        -0.11361663683074    6.03102479512297   -5.10268380680931
H        -7.52388165246878   -1.76109428274258    3.43783274113883
O        -7.64408459030331   -0.84478850450388    3.75131937943550
H        -7.83554017175893   -0.32647139104342    2.95159131561778
H        -0.45855502688049   -9.50604370138667    0.94858134389061
O        -1.28183448208721   -9.27344577332581    0.48902270082732
H        -1.93328864488979   -9.11260616707306    1.20174936356660
H        -3.95805799825206   -7.39073180334353    2.89958710418100
O        -4.53635082003138   -6.61200961032227    2.82372265392780
H        -4.17297624435021   -5.95513755174342    3.45130176568802
H         1.88582511239025    6.22147766248350   -5.27741554953135
O         1.28510685952202    6.97002360528180   -5.12337731845735
H         1.65769200653643    7.38650365025089   -4.31570697640444
H        -0.76325643163446    6.57257518358570   -2.05338867081653
O         0.05532972176053    7.04108236688070   -1.78700786370559
H        -0.07311402117168    7.95188517971700   -2.10949568851401
H        -3.76177345572575   -1.72718141688797    6.46004253563184
O        -4.10141194850256   -2.11492756806445    7.28529538937509
H        -4.99276826948609   -2.47405205291274    7.07854209138719
H        -4.97800013931595   -3.60894295454995   -4.17869860526330
O        -4.26693498907029   -4.25378011932597   -3.96289928220887
H        -4.08255662880153   -4.17507481791503   -3.00386427513925
H        -5.94577473184122    5.23410109027474   -4.59467607780415
O        -5.13626502487091    5.49433225002598   -4.12147068842293
H        -4.43006662238538    5.51278486014789   -4.79985605969775
H         5.04649319434991   -7.36052888262911    2.29750648323671
O         5.45486516225882   -6.66305488883722    1.73754056791464
H         4.82211741025381   -5.90684356142170    1.80483949690967
H         7.26296725265232    0.85880636810303   -1.31737411138138
O         7.75962493827539    0.16065057183913   -0.86328170396411
H         8.42198136322819    0.62330523358894   -0.31135028099095
H         4.02726092274832   -3.75196013550026    4.82473452465187
O         3.31229825010498   -4.35129658798036    4.57667347337056
H         2.50186003288211   -4.05030620215806    5.03619165894666
H        -7.87308716957351   -1.34221801003502    0.53606071378627
O        -7.35120710488363   -2.08069188106308    0.12547973622492
H        -7.87974637868524   -2.90128898154817    0.18759054982405
H        -7.13457626769086   -2.00598204758604    6.54653416107997
O        -6.55422216626001   -2.77898618289382    6.39941170679522
H        -6.19780588775612   -2.67529435294346    5.48673466344465
H        -2.42381148027407    5.25377869382951   -5.78011196197308
O        -3.32845743483545    5.40580286769357   -6.11395160161556
H        -3.64818320364780    4.52770857498088   -6.42396879869990
H        -3.39096642327020    2.60574906988409   -7.11552814963616
O        -4.25094347391050    3.01294641170768   -6.92075097387709
H        -4.54919330073056    2.56149796480953   -6.10391599711408
H         7.46767399189155   -2.90093973703369   -1.43597250823421
O         7.79961441464564   -2.26461769970302   -2.08348223999919
H         7.90259127535184   -1.41665539972763   -1.61696415086535
H         0.69684336257137    0.39219533597337   -6.28915879254918
O         0.87233042957708    1.07359085201582   -6.95762991561762
H         1.84571910442253    1.16058156777521   -6.98986274357812
H        -0.32692556100173   -4.61914297664123   -5.52577623146614
O         0.58789587687233   -4.83440486172134   -5.79396785563029
H         0.67018558501695   -5.80191072820820   -5.79968539485200
H         0.17452903289452   -8.02188365735778   -2.18646449993307
O        -0.76831511024743   -7.91651721694288   -1.97336576227414
H        -0.99601251422284   -8.54435029331793   -1.27489311141269
H         6.63323079137678    2.73002367159059   -5.06250773080260
O         7.50258108765250    2.59967056956281   -4.66452590554912
H         7.79766693367018    1.69873341928285   -4.94536903005610
H        -5.91761838640418   -7.57698923735666    1.52913922212378
O        -6.36481138496830   -7.27695054815647    0.73228394429283
H        -7.30494134676374   -7.19307793818672    0.95200644331261
H         9.51272490732365    4.86851830193870   -1.75134674546575
O         9.90800118021539    5.60923029055536   -2.28930580868669
H        10.83020969550481    5.38687214784629   -2.41808126912128
H        -5.95173269943087   -4.27914714629729    0.15277298371992
O        -5.78911131478785   -4.57223628910335    1.06241765895665
H        -5.90542921301737   -5.53778326450754    1.04452950143457
H        -8.57744913316406   -5.16331612647408    0.55698640779392
O        -8.59635196889394   -4.45049270360152   -0.10336544106455
H        -7.89998230196265   -4.65656031119057   -0.75266457293831
H        -5.47543466818656   -7.33469034092064   -0.86916185616600
O        -4.84970747553005   -6.93016461577217   -1.48546514953598
H        -4.11286787279937   -6.63520325854753   -0.91391802121471
H         7.20100458012371    2.38913206570811   -2.96871572854188
O         6.86714964750089    2.52234150772224   -2.05711935180825
H         6.26503694208398    3.28171013304176   -2.15417057684850
H        -7.54073625210948   -4.10482463453734    5.74074799149104
O        -7.96803877878776   -4.64717176282622    5.05300881005031
H        -8.92614361288981   -4.41138084416939    5.05068345104862
H         3.02051221389535    2.79936082799106    8.16769320299999
O         2.88205213202274    3.10558675784176    7.27276113841578
H         1.93861991547800    2.93494879811197    7.05340367672054
H        -7.09623426465216    4.52919173017331   -6.36053160790112
O        -7.40365204505526    4.73539261182625   -5.42200688548608
H        -8.01486632321835    5.46787167384390   -5.49411828071948
H         3.20984471583090   -1.11685460120684   -4.20093718341564
O         3.81930647334309   -0.79118754171387   -4.90511159284984
H         4.70993186877333   -0.84514539782557   -4.51056811840144
H        -5.79718329827574   -5.43854901676397   -1.64373573143824
O        -6.33667883901035   -4.62554530016073   -1.63255779071158
H        -6.81086804775691   -4.61507367316715   -2.49015405331372
H         0.25270488095582    7.94906157775417    3.93501760301366
O        -0.51382896528410    8.55051054806739    3.96072305161752
H        -1.23465272532422    8.01019295056114    3.60053420137985
H        -7.62552814750786   -3.90854865364966    3.57603301565102
O        -7.55902847384948   -3.37915831329274    2.75103548289313
H        -6.91009210524032   -3.82832782956396    2.17552308551570
H         8.23555028512726    4.26819094663654   -4.55346636545226
O         8.19527740027450    5.23304861639580   -4.43210398281802
H         8.85523978674944    5.46734938068558   -3.75891172891106
H       -10.08902180818574   -3.71952361265147    1.05549531580776
O       -10.11087442883488   -3.35883568729425    1.94618688839540
H        -9.16632752484357   -3.32372002401679    2.22687879165555
H        -4.97342048884382    1.81952132670069    5.14447979382759
O        -5.47437029633839    0.99304774288461    5.07127500070419
H        -5.89156811252965    1.00938485180881    4.17498288587825
H         6.77297763565129   -1.77645579694177   -3.27472278148447
O         6.25978867154169   -1.46435319393508   -4.05894023627323
H         6.35707459624228   -2.16086069407581   -4.72814071609520
H        -6.08690469470636    5.15687417171157   -8.03010331935274
O        -6.51038676213222    4.29854767372406   -7.79748260625028
H        -5.76332066268321    3.69389738347777   -7.66634036296173
H         1.55359643800033   -7.75196933080774   -3.78810416397516
O         1.84804779207160   -7.77383188596720   -2.86390673074041
H         2.50066821109888   -7.04690078998917   -2.77970970056502
H         7.92817538294050   -1.38323104749058    5.11428903972289
O         7.90031434946320   -2.33423663234794    5.35723346465555
H         8.10080994100927   -2.81825103721190    4.52637737839111
H         7.23484447580495    3.44416645497039    3.06057453951053
O         7.36221820004361    4.32634687584549    3.48002395128880
H         6.46211674197477    4.66881910060497    3.60592156291685
H        -0.08080636796559  -10.36310812535330    4.74336923527484
O        -0.62435222719620   -9.87130110384672    4.10475325970373
H        -0.07982233222161   -9.80751904811033    3.30748759628298
H        -7.34006959681957   -6.14349000107548    4.42328139636528
O        -7.09349925081433   -6.85639140964838    3.80751912524982
H        -6.16683944487669   -6.70221180078645    3.55180029219126
H        -0.47977471402132   -6.24536628441817    5.75430358645733
O        -0.81523238632748   -5.39670793125637    5.43118162792376
H        -1.49422033509575   -5.08946715563460    6.06125028895138
H         0.52864818099227   -8.26165385228295   -5.96019950783311
O         0.63526864347246   -7.53091004019852   -5.35291143700592
H        -0.26039833425265   -7.35854942288833   -4.94662463127972
H        -1.57406738489850   -7.37005150976083   -3.39166249879785
O        -1.66453063218070   -6.96167979464130   -4.27258504226601
H        -2.39704983056433   -7.42073418859452   -4.73880449901221
H        -9.61947914076858   -6.58058254841239    2.07822194012036
O        -8.71419095657081   -6.43876926148115    1.80461236533472
H        -8.15363310369296   -6.56060461337891    2.61964676452661
H         5.01507458875802    6.48845578455172    1.09115570539393
O         5.53526575432334    6.01175025340248    0.42357285159715
H         6.47148590084186    5.97139745960303    0.69852327417825
H         0.85904434202160   -8.43972475427717    6.20938297564380
O         0.25618825479207   -7.87029708489252    5.72007758299003
H        -0.25865779915204   -8.48751308381447    5.16330417466209
H         7.81644882468254   -0.11874173722171   -6.24528707760604
O         8.01843924363353    0.13577337674204   -5.33382686525676
H         7.40307324837932   -0.38244334720172   -4.77338293830100
H        -6.88390327565269    3.82785230734770   -2.05307515913030
O        -7.05369588666897    4.25982997667752   -1.19724271042855
H        -6.33081941356650    3.96241698454894   -0.61521449707532
H         7.96884552849872    5.12765546001267    2.07670225095565
O         8.00788438928310    5.43243981972028    1.14285964624961
H         8.69489394180608    6.10978752548635    1.02911658276090
H         3.52672715520531   -9.75249008599748    3.65165572186697
O         2.89059579694177  -10.49515289071563    3.61483967278353
H         2.27120463368678  -10.24287280882460    2.91008793914351
H        -2.62128896324605    3.18759726103037    5.15209036197513
O        -3.50712731480610    2.86422658921940    5.39844651762291
H        -3.50087624166451    2.77310900188831    6.36474664272637
H        -4.37894605032379   -7.65768334738797   -5.07602309692353
O        -3.65923342484626   -8.11192053916082   -5.58192830498207
H        -3.82604991761239   -7.92602715776944   -6.50569179417204
H        -5.21659492666322   -6.96640047091372   -3.25485499350083
O        -5.33756355972490   -6.65515997605742   -4.16666923796883
H        -4.87220243128523   -5.78205229569107   -4.18132985678961
H        -4.27878630894059    1.57179419263613    8.05354534322432
O        -3.68469197273675    2.36536162150041    8.10661947885193
H        -4.09394486670675    2.97251300482329    8.72221499030312
H         0.56021989681718   -2.71908120267551    5.63202366215471
O         1.05671131868621   -3.54092846914807    5.80637244270539
H         0.43857271392785   -4.25721286406257    5.54820975766536
H        -5.35883763131539    0.50277119524809    6.74930791791533
O        -5.28264071390899    0.31749835001865    7.70269131184636
H        -4.81353289164547   -0.53823196921951    7.77365430239468
H         3.24881888918736   -7.71654469315748    3.43747572396111
O         4.13968317873329   -8.11250007922240    3.52459634372438
H         4.50209645292433   -7.67121289678396    4.33055777720366
H        -6.92622007351145   -5.65116775828843   -4.28388302374640
O        -7.49274957043398   -4.90225120528721   -4.03641681121029
H        -7.19055070637963   -4.14201690657038   -4.54728150548516
H        -5.43864541122021    7.26518956898138   -7.50809825457978
O        -5.08010968361789    6.53561547915335   -8.04636054075919
H        -4.31353864838226    6.21473840217596   -7.55220871886971
H        -0.60527248302908    2.01831942190245    7.94768113897051
O        -1.11472139536366    1.57251704073937    8.64728964291734
H        -2.03943909372192    1.83638318764196    8.51027922007290
H         0.35809063703372   -3.73858158422931    7.54354370155871
O        -0.26633987921878   -3.73959855994754    8.28894040091033
H        -0.45012615255751   -2.81159611267359    8.48521119691293
H        -4.20167930209050    8.08164395782891   -2.42378135140937
O        -3.33050786876566    8.13860112374642   -2.82102335404784
H        -2.89961102297999    7.25383345801253   -2.70388159219042
H         2.20801460767810    9.12129679510378   -2.12530730350493
O         1.77207477465768    9.79057127688092   -1.56080124666622
H         0.88894953756677    9.89057958500315   -1.93305172671804
H       -10.38860932272531   -2.79474908600478    4.87927510962509
O       -10.43527967782926   -3.75320776291014    4.69366318812611
H       -10.55625112006347   -3.80176483791746    3.73503629170274
H        -7.98299977303094    2.63367262984315   -0.73349210801958
O        -8.06348517731748    1.67123989034722   -0.80680306120576
H        -7.21314131801858    1.37471809961001   -1.19088477909946
H        -9.40087287616313   -0.14417930010481    1.50207619148484
O        -8.45493500903124   -0.01710510425268    1.26528827215500
H        -8.40041111082736    0.68881927285307    0.59030029126321
H        -0.62664582188280    9.43110231925061   -3.70280304256912
O        -0.82031048192350    9.40976476298423   -2.73493714414235
H        -1.75276370001772    9.14219115166665   -2.68491555672770
H         2.03594262859833  -10.47960617210821    5.01946812439285
O         1.41920106031005  -10.46483390398460    5.79959043798071
H         1.70610911903146  -11.17298703316490    6.37394574949134
H        -6.61208841784492   -2.18101511653741   -3.77266206147484
O        -6.13127454808870   -2.48344680871074   -4.56574707136168
H        -5.47129168685491   -1.78469839269994   -4.74046349321571
H         2.31583667779060   -2.60301173291618   -7.08215299472956
O         1.35051544241520   -2.57488338808028   -6.97776651619998
H         1.08528761821104   -3.46702695220133   -6.69991534534101
H         9.05271663261006   -2.57142779821747    2.73032020869221
O         8.45187549599937   -3.32154067448594    2.89678766485880
H         7.60798551735031   -3.11334861648268    2.45582209587211
H         3.95324172137896   -1.88674748100086   -6.11460961812550
O         4.03487168040670   -2.51743135388939   -6.87485503602754
H         4.85100671602702   -3.00526239266635   -6.71833482998014
H        -3.23687939334795    8.17664596160280   -4.50948758839333
O        -3.12422263009953    8.13837218259790   -5.48561134685126
H        -3.11489369102896    7.20026779413976   -5.72282731316653
H        -0.98035916955451    1.87378113810622   -7.17480108023031
O        -1.82653452920303    1.86152358842936   -6.72128107673722
H        -1.99356760118696    0.92025758728295   -6.50491827429576
H        -2.28574466477908    7.22319622260953    0.92135993670657
O        -2.37190910591614    7.28512190372207   -0.04862713178155
H        -2.18952558000839    8.22909040433181   -0.23154064184641
H         5.22063458835028    7.08263343018495   -5.25035305429557
O         4.87656436527452    7.88550218569737   -4.80984687009692
H         4.79190829185899    8.54586350934530   -5.49675445947516
H         6.85845616865272    5.68941179604388   -5.68525913958168
O         5.98452449073636    5.75669950701987   -6.09491477714622
H         5.57737001573744    4.88565026885854   -6.03545056546213
H         8.02181668922789    0.99173995001117    4.87513175937271
O         7.91572186119080    0.17499539740071    4.34716400546637
H         6.98486506594456    0.21605383865277    4.05674348137038
H         3.61994624591283    0.54420756979388   -5.94321553644602
O         3.53978692477990    1.22479380156021   -6.64548220382803
H         3.98350153201447    2.01839688206032   -6.30182326143484
H         4.38847815725208   -1.24095237370921   -8.06516385571764
O         4.76481553702314   -0.41878491979643   -8.43493483909713
H         4.34201285168474    0.29911816231338   -7.92720716846921
H        -9.90928017818878   -0.75653833768706    5.79350285920544
O       -10.04710846018355   -1.06237570666475    4.89456611045235
H        -9.15848117917744   -0.99020659863728    4.46916943493740
H        -1.18034585321979   10.05341351427826   -0.87745442217159
O        -1.65113060942748    9.85188417791955   -0.06298573313924
H        -1.03580851922991   10.00788499090419    0.67361772512557
H         0.25813107141165   -1.67992117027387   -8.11834703386605
O        -0.34757266110292   -1.00694350988696   -8.46964052921709
H         0.09820212183190   -0.16394977815837   -8.30980432089990
H        -8.30103550097948   -1.26966018554489   -2.54992228762002
O        -7.37435090910749   -1.45824996461044   -2.40663255393698
H        -7.30049096449816   -1.78791924647199   -1.47182425187444
H        -7.20502046343722    0.03130214978097    7.17655159453738
O        -7.81618645267359   -0.40027964315799    6.56746433868765
H        -7.53015533772056   -0.17530424160825    5.66902427592177
H         7.73270222115366   -0.89985966124665   -8.59419071428835
O         7.22283942471651   -0.90039031025002   -7.78506331214795
H         6.28784524983829   -0.64198454011976   -8.04683332530680
H         9.24889154931618   -0.48328039991250    3.42436545077613
O         9.96401169923105   -1.06687362483381    3.09921808007862
H        10.39940420823118   -1.39465620891268    3.90991387965957
H        -7.19851191415766    3.48602036251391   -4.25319050811531
O        -6.93329441247950    2.86669068580346   -3.54740540133148
H        -7.65646718805175    2.25713032270292   -3.39539099216319
H        11.00518887114555   -0.07849085256800    2.19461953083366
O        11.49948245798464    0.51086644536011    1.58037731150095
H        11.91690390774695   -0.06359456182144    0.93807839082160
H         6.95026941276164   -2.30686191800800   -6.83410402288224
O         6.71361924435367   -3.07060820339191   -6.26235295752601
H         7.50650692265939   -3.59605458149677   -6.15806622146520
H        -0.12285765075784   11.18351708850754    2.49227019941039
O         0.00896924431833   10.31732654181072    2.10972602484643
H        -0.22190149415448    9.65692882387749    2.82309725516080
H         4.19018024435538   -5.80691642955775    5.25093993813506
O         4.85583192065891   -6.48135931362175    5.46860057508256
H         5.68625254876796   -6.13131156135853    5.11055469842271
H         1.49927156431582    9.58389131769353    1.44040402405951
O         2.09095170760206    8.98306834345811    0.96104000956248
H         2.04531816173433    9.27801646270030    0.02346111233089
H        -3.83885417838601    6.49069975711820   -0.11913523863425
O        -4.62333514310902    5.90311977859858   -0.08073184778422
H        -5.31968018567615    6.35893817591147   -0.58811631501490
H        -1.42161285897663    8.79611316535680   -5.56687597594255
O        -0.53034709268101    9.12320127456630   -5.35118012724215
H         0.08391917878210    8.38944418541984   -5.48379239887552
H        -5.86313452675495    6.50376382712204   -2.82451802208244
O        -6.27675896513038    6.79351400416833   -1.99355937573473
H        -6.83498104615034    6.04320803414486   -1.72408999609276
H        -5.74170428486973    9.45444421196447   -6.68963327390353
O        -5.65290592183588    8.57556256158479   -6.32292850841492
H        -4.73323403254100    8.51100721102733   -5.98243533655022
H         7.76879167912324    3.25379265418290    5.02075316626838
O         7.55207347860889    2.52383492297609    5.61985915488270
H         6.58352183379860    2.51037188998682    5.65502531353265
H        10.99746101438468   -3.10816631317838    5.52087790336636
O        10.63349521371132   -2.22420426132858    5.47263492247633
H         9.68648822443995   -2.30103327440468    5.70288946820789
H        -0.82978534506038   -0.05058103480426    8.50167969056395
O        -0.45720696307335   -0.94531475800532    8.30201308687440
H         0.47827611666768   -0.87267614721629    8.49660410103099
H       -10.71580962319040   -1.70199489896316    2.04347068493689
O       -10.83513911254252   -0.74300042234980    2.18345690485197
H       -10.82404201337206   -0.63506242655232    3.14306618363691
H         4.11101728297362    2.81298020665314    5.93112800130412
O         4.74871923443300    2.63393758734241    5.22292449023251
H         4.68756711987441    3.35676858141554    4.57939908625601
H         9.21425543921165    8.06665683375487   -0.28340316762264
O         9.63994583885073    7.24184496593198   -0.04710522536695
H         9.75478324939672    6.74741918407503   -0.88011233037126
H         7.55983302301165   -4.90639365266453    3.58702859200759
O         6.80529874642806   -5.44144778467474    3.84864230379733
H         6.49737020565854   -5.90091171724898    3.05009726635574
