# Supplementary material for: Computer Generated Realistic Interstellar Icy Grain Models: Physicochemical Properties and Interaction with NH3
Source: ACS Earth Space Chem. 2022 Apr 19;6(5):1286–98. doi: 10.1021/acsearthspacechem.2c00004 (PMC9125691; doi:10.1021/acsearthspacechem.2c00004)
Supplement: Supplementary file 1 — sp2c00004_si_001.zip [file sp2c00004_si_001.zip › Icy_grain_model/1000_water_mol_grain/GFN2_steps/300.xyz]

900
 energy: -1527.830920390835 gnorm: 0.000603856115 xtb: 6.4.0 (d4b70c2)
H         5.20193261339142   -2.97120369801121    0.54555080341696
O         4.43650478971040   -2.42463143836793    0.31911473734958
H         3.77691367793390   -2.53340700005523    1.04990678065973
H         2.76269560496737    0.22778766466765    0.38763614381172
O         1.82495971157021    0.04002850048132    0.18338230386040
H         1.86640941389441   -0.68580987115110   -0.46433246202518
H         3.94413062483838    0.05241997320747    2.24456460014999
O         3.42910268500705   -0.12834996313314    3.05518085829225
H         2.76955102486537    0.60556288162697    3.10326024445838
H         1.78307070054848   -2.31331595103338    1.64984136593084
O         2.58633353236589   -2.47068959402166    2.16102342376409
H         2.81132166744033   -1.64012743980674    2.61551524177221
H         3.14696622198897   -0.73994111168634    6.30998079960081
O         2.54339786917801   -1.00937936825747    5.58467390476322
H         2.94654103821651   -0.68743846323567    4.76750009708853
H         1.13171157612415   -1.93609771349953    4.89021094669827
O         0.42260971668435   -2.24517657119089    4.31257011127237
H         0.41095945756442   -1.66328012360506    3.53094894194312
H         2.59778081834960    2.47761190549870    2.73949714857991
O         1.84989901868731    1.92520009341303    3.05143835027503
H         1.15225944111891    2.01664055009529    2.36151400082882
H         2.92627933022116   -4.54955204760725    1.11288295729235
O         2.47358778113855   -4.58245458659430    0.24417370513947
H         1.77497074897121   -3.89436434981862    0.26425057550638
H         6.57496929910629   -0.80055907538546    1.55965351724758
O         6.34678184737041   -0.72644868747067    2.50666428285955
H         6.43296626256432    0.21965764402386    2.73696914270148
H         0.30235825738991    1.45761395504641    0.51039838100493
O         0.04061927179696    2.13228303826500    1.14940217340116
H        -0.89837342102851    1.98073994654358    1.34206902203557
H         7.18720531610984    2.33529826170293    2.53935467022035
O         6.44223107402797    1.87214584052569    2.94602002218830
H         5.60635208627947    2.20346772417564    2.53738754098854
H         4.58617223837178   -0.75620480524761    0.39619927409138
O         4.43596471584920    0.18596804368747    0.62274480275012
H         4.98432972178267    0.71736251404103    0.02334293469373
H         3.66945329176011   -4.42248686031082   -0.95515323885185
O         4.36244598410808   -4.46586028091822   -1.65008705424968
H         4.73915388950965   -5.35064111584145   -1.56558753023232
H        -0.45593981012170    0.77523363258453    4.67345348905523
O        -0.99985741203853    0.94515260201626    3.88063343675811
H        -0.48718231254111    0.53974471163986    3.14987250501292
H         3.07768578334402    7.23356716230871    2.37140134362628
O         2.94480204652105    6.44054149966194    2.91987683795741
H         2.55312274182630    5.75407577761046    2.32814451805065
H        -0.55419382449138   -0.90256546909111    1.65882478752090
O         0.23184201086956   -0.62262910531805    2.17054613836455
H         0.90313677822068   -0.35869682360394    1.50098850752055
H        -1.38270640301026    0.39271940854487   -1.53079151690760
O        -0.52476357503400    0.48363747860426   -1.02905354327377
H        -0.45180251214094   -0.32914443841423   -0.52356091644948
H         1.68814811650088    4.26787977086598    0.77205190539829
O         1.89686538233936    4.33820721366896    1.71716998597927
H         1.04034453758622    4.44178167991075    2.15533908201421
H         1.08599538433786    5.08144383138204   -0.93091617971410
O         1.08706075758856    4.09982245931246   -0.86840070072328
H         0.16688615734756    3.79579303094987   -0.99441356946016
H         3.90800078159928    2.51605593382457    1.13581176706743
O         4.15855739360870    2.77352019718505    2.04785985407971
H         4.27879881336730    3.73721694859664    2.01457689374793
H         5.23179703125975   -2.18567007131605    2.83054025310431
O         5.12519131485324   -3.03540859991075    3.28167650254904
H         4.99586344150393   -2.79866581599533    4.23049258234362
H         1.52605027392917   -5.05093143549666   -1.83319639076760
O         1.02091991580020   -4.26113725259201   -2.10075928728756
H         0.96636312866294   -4.28242089997097   -3.07040980190248
H        -0.39800609437176   -4.63792306911106   -1.20190175679120
O        -1.13516305549170   -5.02680789914328   -0.68884381673198
H        -1.00732222532397   -5.98826399910267   -0.72843713045964
H         0.06158188422209   -2.57269570256468   -0.47313683593875
O         0.57019078240299   -2.67758652948665    0.34869617724402
H        -0.05856511638504   -3.08371435160587    0.97761842857101
H        -2.33028944382699   -0.14855396892163    0.93334916449405
O        -1.99010909653222   -1.04597265254509    0.74379010304840
H        -2.53987598867030   -1.67078719484933    1.23888514212706
H        -3.90332064292084    0.40971238005201    3.51097122852574
O        -3.29129709433332   -0.32484116231233    3.68163304862967
H        -2.39667080460845    0.08400651122001    3.75563611309716
H        -1.19940056540236   -7.84730682182685    1.73244660474606
O        -0.82666791081776   -6.95299287521173    1.76849104869948
H         0.10413813369180   -6.96827298606612    1.47285976565205
H        -2.02139841864020   -3.66140025831070    2.00616458587757
O        -1.16649683669904   -4.03455674837560    1.75053925301656
H        -1.29495479695666   -4.51380534804770    0.90556192932856
H         0.91049933337162   -3.84400557539505    3.83572101474057
O         0.91935492930761   -4.62322789125291    3.24573729302506
H         0.14482710731334   -4.51123007319127    2.66701866541815
H         3.25502898607882    3.39601456798098   -0.63334689050327
O         3.21143033903496    2.43960169974473   -0.42991147814467
H         2.28176957251385    2.24739234463289   -0.27962727005601
H        -1.12442317476792   -5.54390384121873    4.66250172301431
O        -1.76949110014286   -6.02117350557595    4.09750595573568
H        -1.35304088443317   -6.15540844598296    3.22925064221542
H        -1.07386645103575    2.20233248431445   -0.97894654704735
O        -1.34237448618102    3.10277344948212   -1.21065053524147
H        -1.64434416546321    3.53838943916587   -0.38357980107424
H         1.79858476486359    3.83676474375936   -2.31744323036018
O         2.05432120397404    3.86395722648661   -3.26897558609081
H         1.32452344140785    3.42909901905061   -3.75865004940049
H         4.60183617310788    1.01066505359045    5.41764310226880
O         5.17617532507474    0.34528768518551    4.99101792451890
H         4.76191825378534    0.18950636219322    4.12433862642591
H        -2.48476077663109    3.58500701319973    5.07633160078543
O        -2.27529892929873    2.73783502540172    5.53398539095714
H        -1.87195274366137    2.16512454887277    4.86251138040884
H        -4.17351783962134   -3.24998971907614    2.40523455574972
O        -3.37933673999564   -2.67228445664223    2.40971122332226
H        -3.60342285492163   -1.83524439467009    2.86060752382800
H         7.53867333246279   -3.79194840627524    0.68695735434327
O         6.61670738827605   -4.10712275946415    0.63282098831111
H         6.57144181359400   -4.74065281250075   -0.08513695085413
H        -5.25985768400012   -0.55227665546328    1.65934517561279
O        -4.95463543046467   -0.02801372740970    0.90430463198138
H        -4.53260852002585   -0.67053434394838    0.30100953182420
H         1.26607372611729    2.64266288008280    4.36456343502736
O         0.73198377037902    3.06910381674457    5.08544907186314
H         0.56116576422696    2.34800756182399    5.70234411896899
H        -3.32317734354955    1.10485817021497   -1.65146462001372
O        -2.84385552576530    0.37298209582095   -2.07967083337650
H        -3.24821285873844   -0.43961813293678   -1.73741815788915
H        -0.12023220765963    3.97588847344156    3.93984245837876
O        -0.40334032979132    4.62517962976736    3.26749039011217
H        -0.01476191904772    5.48237081063738    3.55972100317693
H        -4.70914796986342   -1.58327622609187   -1.85906458685552
O        -4.19500625181156   -1.69087646869414   -1.03057827400258
H        -4.01391121331845   -2.65013787044778   -0.95779372396910
H        -2.23367062550084   -7.61392744461895    4.37483657319089
O        -2.55858177933451   -8.54387553080689    4.43426108829263
H        -1.86366850190549   -9.05925747902654    4.87098945805949
H         1.92823438690626   -2.81303338031950   -1.66054534595927
O         2.41891338062722   -1.97699710351699   -1.54962730814736
H         3.23031006359700   -2.18526357469724   -1.06199414338386
H        -3.12727026942992    1.67905217765669    2.09884136001874
O        -2.62724873344697    1.53085922398183    1.29062189316943
H        -3.22913836049756    1.78135494737588    0.56535545340981
H        -1.17101384701691   -2.95872184001608    4.64006291950991
O        -2.11249273894285   -3.07786716726942    4.84628386476133
H        -2.57729705540810   -2.99987965262917    4.00348436370642
H         1.48171643552177    4.32314023675646    5.86698263251752
O         1.98240490043501    5.03766417238168    6.33306811617480
H         2.13533388753535    4.68623725023494    7.21450270030930
H        -4.73010921810123    2.73910517943334    2.79085099905049
O        -4.61941982575573    1.98988012181636    3.40149144571273
H        -4.80118189094543    2.34327051800424    4.27797819938000
H         3.69727319403829    1.16603827843678   -1.61311263410291
O         3.74563514991582    0.62233302719163   -2.41569516083490
H         2.81615567376882    0.52175256212767   -2.69292592399544
H         1.56179180709351    6.73289077322590    3.84983076302605
O         0.76542818000270    6.69246654225927    4.43137529084562
H         1.08229907838946    6.34868670503296    5.27555638711399
H        -7.11273364909555    1.24939622869841    2.99601359961562
O        -7.27696028138588    0.49905885750151    3.59141082099091
H        -6.77782373856302   -0.26010740300748    3.21802947777340
H         0.65015997999660    0.64325091045785   -2.20147226400214
O         1.13867943401602    0.62294578356721   -3.05010547838955
H         0.81945883457292   -0.19463900678284   -3.48874892534113
H        -0.12052794553228    2.43025118593276   -5.27644581795870
O         0.00398501796622    2.60233810721337   -4.32787327954075
H         0.35627384659696    1.78174945457016   -3.91677118672592
H         3.76331868788082    5.30470779830465    3.91264985255060
O         4.08662429408299    4.82430248864438    4.70131422669654
H         3.41379376957332    5.02067715420678    5.38606497126921
H        -6.57898637983471   -0.43114659286566   -1.68794549322836
O        -6.47057061778164    0.43965927384117   -1.26146541729470
H        -5.91433554996099    0.27214257636569   -0.47444146839331
H        -4.67280211939389    5.05498624786145    1.73497161570949
O        -4.29991692361826    4.16417799455522    1.89726449704529
H        -3.45009604680310    4.15928282393686    1.40561151971336
H         2.67147789562056   -4.78829112341807    3.06773342671876
O         3.51076861921376   -5.06131160601092    2.65287895449180
H         4.11935480506455   -4.32509225281984    2.86572775121420
H        -3.49951676205093    4.54032788226758    3.34157197411793
O        -2.91935107988547    4.82615306007120    4.08149802266284
H        -2.01712462528928    4.89741585280425    3.70073736169544
H         5.14918921220827   -1.23976164208456    5.60480970814111
O         5.18841765414371   -2.20477376408939    5.76407891776703
H         6.10948720968898   -2.38130745341768    6.00778506773959
H        -0.26672447058294   -0.18733882135256    6.33749523442541
O         0.39528377231086    0.50649139135943    6.14093128056972
H         1.24084394891905    0.03657405462294    5.98419070735550
H        -7.54555680727419    1.77281352534912    0.96992228328768
O        -6.79133123983179    2.15392723359487    1.44881381242774
H        -6.01676322951037    1.61474895145074    1.23129158959222
H         8.76834460947961    1.93932304659485    0.78331276641896
O         8.62256801722633    1.86697048554522   -0.18425286763028
H         7.66641082101841    1.80706077036570   -0.34804989286962
H        -1.89697069067106   -1.92505881879221    6.08190954837509
O        -1.41138486643778   -1.29765548615317    6.65664462504522
H        -1.90200988907164   -1.15699891609478    7.48413292804661
H         5.20365313404825    3.50369564196180   -2.74091095205659
O         5.62984709448147    3.87592913161638   -1.92672980838419
H         6.32419437883135    4.50817631769567   -2.19461113580329
H        -2.32881415862519    2.05365053112739   -3.94839248930666
O        -2.76766545264786    2.75589580580157   -3.41929994923470
H        -2.25653992993752    2.85042202141894   -2.59190371456172
H        10.04778763324229    2.52577188038538    2.26881960573852
O         9.16796837756287    2.12406909591573    2.38762117681761
H         9.30424701798435    1.30623923840223    2.88549863183663
H        -4.08652576501038    3.24978527409373   -0.80388600995314
O        -4.22456259219101    2.27631039203510   -0.76196648219082
H        -5.13188548738298    2.10938554006099   -1.03688370469787
H        -0.26426458430093   -1.87001190081368   -2.95306080647131
O         0.09459153500850   -1.64393530669596   -3.82990374311937
H         0.82916499051466   -2.23979017219074   -4.01373001635750
H         1.96262924733847   -6.11304373493298    0.64235164593343
O         1.75969972183929   -6.91901210861430    1.17853806310787
H         2.11368546301326   -6.73730589756554    2.05487969878744
H        -2.75278265164654   -4.56303137698145   -0.95622435789391
O        -3.66110290924339   -4.23279819174189   -1.11783061904930
H        -4.24333032979701   -4.76442747130059   -0.55231517365112
H         4.96615692969691   -6.98620709806565    0.15671298072427
O         4.83024222317727   -6.98945990498692   -0.82169994897710
H         4.88913210660977   -7.90480013551227   -1.10651713852428
H        -1.18247820305085    4.34223335658956    1.66622951319509
O        -1.83300337593248    4.48971572856365    0.96391409004417
H        -1.87913426438890    5.47038240739794    0.87021320259939
H        -5.77692128808971    1.83070933656250   -3.16269988679668
O        -5.12132940542407    1.52246119442341   -3.80630732833432
H        -4.25503495084528    1.86571536634765   -3.50103245017232
H        -4.94726041165248   -0.47324778889798    6.03680216579655
O        -4.16901131546478   -1.06850852560473    6.01911876905003
H        -3.67092664890377   -0.81055413502287    5.20962489787899
H        -4.75507737182217    5.26915023419615   -0.50899316774201
O        -3.98048367833630    4.89814498470551   -0.94853708046402
H        -4.07379239587400    5.06211665621578   -1.90945696303206
H         3.47117242151859    3.16483770081419   -3.73496283440892
O         4.32806191967800    2.70996425029614   -3.86699050337636
H         4.21250532009666    1.82819402867753   -3.43642990950834
H        -3.73497438912630   -6.27031944059865    1.72811394179320
O        -3.15712450008669   -5.93335101968395    1.02724872717716
H        -2.25825570711819   -6.19436616524565    1.28651995215611
H         0.52306277550236    7.74400957501648    1.75341872858138
O         0.61947856745076    6.83201800086817    1.48129572709807
H         0.85390772755807    6.84515912993374    0.54539569297959
H        -1.59844140883477   -1.93527809928434   -4.43428051767523
O        -2.56544224923654   -1.88564014773829   -4.46851129085540
H        -2.84317589955552   -1.87957376459729   -5.41534231581071
H         4.03715991293681    5.16640808217442    0.13075091944755
O         3.64644419704402    5.08053899672517   -0.76310264451940
H         4.39746942428649    4.76580558216836   -1.31259488084709
H        -5.82890964609539   -2.22305590428180    3.60132811321565
O        -5.94660946257281   -1.65183468721626    2.81655025199600
H        -6.37932672469107   -2.20536236984805    2.14347847221511
H        -1.58609583414347   -3.06656354612519   -2.15244490400950
O        -1.21833417185976   -2.33575033548514   -1.62440855423074
H        -1.92066456450336   -1.98091816479673   -1.06567853835729
H        -2.21552772737214    5.46564020353874   -1.19898977506301
O        -1.59505872337717    6.00943316260584   -1.70522989642769
H        -1.44460514150780    5.55411396076377   -2.55874582846687
H        -0.42378783312666    1.54784070080025    7.44157055256854
O        -0.76950640231239    2.40588170808654    7.73244495403374
H        -1.32646716036466    2.70642597311854    6.98623805171442
H        -2.69772904345672   -4.18843655118971   -3.77701680280440
O        -1.83395725353355   -4.34934770306331   -3.36525982734445
H        -1.80220639336622   -5.28514438695480   -3.11551014547366
H        -2.92342317250260   -3.68954570231089    8.09271405740853
O        -2.35247819765519   -4.31153531173070    7.62202426707682
H        -1.71661257717071   -4.68430074702800    8.27146384794362
H        -4.89480819138071   -3.94720804838002    5.08703894744395
O        -5.43543370664546   -3.13014415241376    5.02062534747889
H        -4.86045702543204   -2.41311958277981    5.37275136490102
H        -3.38014373036498   -4.89915164705326    6.32798699782891
O        -3.87958322994204   -5.21622653752379    5.55297398769397
H        -3.19592964142829   -5.38380664629383    4.87679056930829
H        -4.06723051073322   -1.38560834116362   -3.84076015729421
O        -4.94509347831583   -1.12529452627979   -3.51439181106045
H        -5.02093064852592   -0.16109116254840   -3.65575808373741
H         1.27701451917824   -9.42359614368236    2.06590558753938
O         1.04120312738736   -9.38999513628935    2.99682957249388
H         1.07679168069899   -8.44141614192816    3.27253272409700
H         2.25125726378873    5.46954417726666   -3.39831350861332
O         2.31573608462198    6.44707680173257   -3.51874794922151
H         3.26061839537316    6.63602970982577   -3.43119853225920
H         1.13343454923787   -6.07887315512047    3.81145509989835
O         1.37351294146507   -7.00722712071197    4.06228587614175
H         0.95321715743205   -7.15080220568011    4.94031248895120
H        -0.86747824394961    4.02464084525384   -3.91624191090822
O        -1.03943378170192    4.97265410066135   -4.07793555117672
H        -0.26602247921193    5.24250898328086   -4.62535898921405
H        -8.31654272037898   -2.44614708955799    4.11154019518443
O        -8.66268726096901   -1.66512085195217    4.59276810760429
H        -8.41703088757626   -0.88440552396574    4.07446943035908
H         0.25363361653057  -10.06361062753410    0.06706073647502
O        -0.68388325843737   -9.97776284116904   -0.16476755425431
H        -1.19680005728017   -9.86409109599227    0.65556964363748
H        -4.09256527515727   -8.21390656117765    5.32100733745429
O        -4.89213728103409   -7.68847607478035    5.49643818731346
H        -4.57666250814965   -6.79225775816012    5.73818637678169
H         1.44167038713096    4.52921067425567   -5.79517103926407
O         0.98854285845129    5.38458077803717   -5.69209057586532
H         1.58501002407679    5.94491352323032   -5.16880343674641
H        -0.01040313009616    6.62409964192958   -1.38415513674966
O         0.94789773391824    6.69743633617678   -1.23071620714212
H         1.36587542000386    6.79891964745400   -2.10803508382366
H        -4.11054265018580   -2.05134583643160    7.45354395985229
O        -4.35591301054628   -2.47812218155698    8.29848762530667
H        -5.16862978757459   -2.98962073587316    8.10402075374961
H        -5.24713290561747   -4.01322436589277   -3.89298558415144
O        -4.49249753976190   -4.57503514118062   -3.62512664344876
H        -4.27649285033922   -4.34693878885234   -2.69339988590492
H        -4.85461221312061    4.88846884424517   -3.90944655931429
O        -3.94693853624377    5.03768503686927   -3.59718007358789
H        -3.47070207692893    4.17561541910492   -3.63610132260674
H         4.77900212220722   -8.01012748980325    1.90182684282596
O         5.07361467341128   -7.08197128536943    1.79591051939023
H         4.40326459330501   -6.47666004339722    2.16637447695960
H         6.94846649608736   -0.02806840659504   -0.42210649720865
O         7.18302486931192   -0.86728633098925   -0.00897195635385
H         8.14181980591054   -0.81372334744352    0.20683852101686
H         2.92487784880530   -3.04235998679326    5.55769727772762
O         2.88435172083877   -3.97080937994541    5.29817073790889
H         2.46907899297762   -4.46127142438004    6.02596505246160
H        -7.92995608210995   -2.20584368963723    1.08724038841141
O        -7.27524344026507   -2.86220948518477    0.75480692660049
H        -7.78692805741430   -3.68272224907562    0.61427138532103
H        -7.34897426966589   -2.57395201077281    7.44561796360830
O        -6.71824023657499   -3.31089866086533    7.34175493259136
H        -6.34006543937812   -3.22870082488833    6.43328817808453
H        -2.10821561566267    4.62970345549577   -5.39051059606929
O        -2.54742841585887    4.37615510959844   -6.22834269481663
H        -3.08310052499592    3.57578372165409   -6.04507198790231
H        -3.22459451001698    1.50401303263691   -5.93206170493403
O        -3.96625739047291    2.11100520256287   -6.15021654918328
H        -4.62444356110550    1.92071908181488   -5.46163197768932
H         5.55326507193782   -3.09155941768994   -1.57907160632299
O         6.27302656110434   -2.51918970884792   -1.89511715670389
H         6.55865091768586   -1.94457684237082   -1.16099847024482
H         0.17506506105741   -0.66077740502598   -6.20827145331491
O         0.32863437337583    0.27380296767001   -5.98320786355587
H         1.23844730686344    0.35871506841200   -5.68389298643061
H        -0.52914936881182   -4.28309109200790   -4.39125728742403
O         0.34777643530816   -4.18667076149491   -4.81968878427173
H         0.44236787891254   -4.87946076753617   -5.49471773964372
H         0.65820623602165   -7.31517141645212   -1.19672801477442
O        -0.29689740058328   -7.50250411442782   -1.13716532243064
H        -0.42516573190880   -8.41616999102242   -0.82614488105638
H         6.35700817492956    0.79767937450073   -4.21226272175809
O         6.95958884414036    0.58359274589028   -3.46186559393180
H         7.43289675087558   -0.21536103073551   -3.72940133014396
H        -4.77867818095843   -7.21648869203182    3.81199708508847
O        -4.77822965088761   -6.91589242596474    2.88669386589569
H        -5.00604539892931   -7.68941233845820    2.33951333528647
H         9.10794589145404    3.14336864628590   -0.89913430926542
O         9.45053678090515    3.92025904631551   -1.44480826638699
H        10.34295046594759    3.60757111961771   -1.70851256504472
H        -5.57551703981296   -4.50163060298779    1.44468981376109
O        -5.41527750848675   -4.36810720663164    2.39667496801769
H        -5.16117972015304   -5.24775228363615    2.73086323124067
H        -8.52325724159526   -5.66124273611655    0.73332797710225
O        -8.77083072939550   -4.99471932991935    0.06693923507477
H        -8.46727290104755   -5.33920949033813   -0.78578379871473
H        -3.05553132735345   -8.16953079902627   -1.06883261487592
O        -3.16732532622770   -7.22536878228542   -1.23111465034809
H        -3.23548321388373   -6.75869038260994   -0.36188919463491
H         6.23783943056047    1.06148083966512   -1.93092851629633
O         6.12595877167465    1.47124995555022   -1.05088172776271
H         5.88662427437632    2.40765356458560   -1.24143832319010
H        -7.80942864987147   -4.52301290727271    6.67244322804881
O        -8.25651496055256   -5.07051794868985    6.00138420943364
H        -9.19719795022689   -4.80203793934523    5.93876424650095
H         2.15323878621641    2.02450738082901    8.56854235713092
O         1.96679184531735    2.78919577901651    8.00421878190389
H         0.99689101015236    2.83754763558686    7.96372338296992
H        -6.53548028135807    4.46926408271160   -5.20816641425170
O        -6.50444942872968    4.86914460965401   -4.31050508377195
H        -6.50911041942940    5.84937722470047   -4.46986532996890
H         2.69890767774940   -1.61170559055906   -3.16833897249517
O         2.86761947381751   -1.66776226244105   -4.13254405671722
H         3.70495423839740   -2.17145815596242   -4.18011657754776
H        -6.26541774140795   -6.07316415415603    0.54331803158745
O        -5.78091160685461   -5.45672466200546   -0.03771666763453
H        -6.36288175016564   -5.28478883907558   -0.78692643950096
H        -0.70549089604648    7.59018956188754    3.83409585087936
O        -1.38059828833255    8.03723028812013    3.30277728917588
H        -2.25862872636821    7.91328110739189    3.73143228814723
H        -7.77581046237706   -4.39294216629528    4.43675757695777
O        -7.79421886696755   -3.98290503593678    3.55211776182392
H        -6.90918001467949   -4.11484383184985    3.15278569670500
H         7.85500054838467    2.02635854849215   -3.55755990059079
O         8.25402149223922    2.91007870231919   -3.70878555437598
H         8.68554723778911    3.18722483612602   -2.88351832090701
H        -9.99579658236135   -6.08969634987511    2.80954769007021
O       -10.07566940651894   -5.11665992214419    2.79929529470457
H        -9.17100205238773   -4.75818635614621    2.92758742482965
H        -5.75380375423486    1.36507116023256    6.04176010393480
O        -6.28871276624750    0.53399910423202    6.00168347502440
H        -6.67689246387108    0.50617545396938    5.09108260561396
H         5.65005142824826   -2.47390130519423   -3.48086874525988
O         5.22190037124166   -2.80565567826268   -4.29117206904958
H         5.41248184784718   -3.76348540425083   -4.31209636200538
H        -5.85061633294219    4.77438287502192   -7.16192216014374
O        -6.60214264429298    4.20109208025765   -6.85214313861447
H        -6.49348090343813    3.37115313173336   -7.32220194619453
H         2.16036219498011   -6.91437300497431   -2.53256003588727
O         2.21498407293761   -6.68602920762958   -1.58916175144190
H         3.14424779934975   -6.79543272692962   -1.31771688055824
H         7.98090884153614   -1.49607091606028    6.15489150563195
O         7.94644144783547   -2.47147176997598    6.08961039653575
H         8.04756499179933   -2.64704334803698    5.12967846959136
H         6.27500657558638    2.55137379243272    4.47119232366869
O         6.21675285398601    3.18799180002255    5.22516360505904
H         5.44317679976089    3.74795035896398    5.04373916041642
H        -0.10908677572284  -10.67832211478295    5.82413934800779
O        -0.39793017035602   -9.89660757266349    5.31416199238525
H         0.05729671171501   -9.93006745558175    4.46035060832057
H        -7.63396249221236   -6.34794368194135    5.06204500907929
O        -7.30618735470429   -6.98939050698074    4.40732741722648
H        -6.54542557689042   -7.42007620403833    4.82537071353751
H         0.01264925461855   -5.72331813806704    6.36730024502119
O        -0.24373938883140   -4.88298620010003    5.96348608645485
H        -1.03963437440535   -4.57664622743631    6.42839598048958
H         1.74334706636426   -7.03018864064495   -5.00314846007647
O         1.40943649824786   -6.83245952533870   -4.10939770000191
H         0.44589019955248   -6.92965660701959   -4.10308874750493
H        -1.00227877165141   -7.20427831568211   -2.62119067092537
O        -1.29418473555891   -7.02597069416822   -3.54348326103124
H        -1.95896686765988   -7.71360060935781   -3.74261065839941
H        -7.59742444005653   -7.65627650435999    1.57747184941043
O        -7.40721407811056   -6.70352512050206    1.67195354998494
H        -7.23766491184551   -6.58989332787460    2.62278349252667
H         5.20851792170168    6.14341776903368    1.69219113553861
O         5.06448235733860    5.20333086734997    1.47092027691044
H         5.95493917227035    4.80276406828970    1.51033009894619
H         1.18151031110966   -7.74185966122003    6.91002351880387
O         0.34888263810715   -7.55909685524645    6.43319255601518
H        -0.02610560931199   -8.42186823100473    6.18132231966621
H         5.41508905756588   -1.69268738483908   -7.26516332994287
O         5.82129257619582   -1.41202050633602   -6.42295334011686
H         5.43829787047260   -1.95559753348452   -5.70636790915563
H        -6.56365634573137    3.97661038846155   -0.77242189789696
O        -6.65923205113262    4.54618405862172    0.02054631416529
H        -6.67718127929910    3.92742330698061    0.76726295270388
H         7.74929822023297    4.41768498507409    2.82298888356331
O         7.51856874383764    4.27585478447402    1.89984395988226
H         8.20399961974286    4.72697425772688    1.37766013219972
H         3.64900792595201   -9.07808572542862    4.50096837802961
O         3.33159015428191   -9.98299631732852    4.29598311254651
H         2.43603929887466   -9.86524465605577    3.91308242801717
H        -3.86963170427176    2.62676029098581    6.06016901077854
O        -4.83852866254882    2.67313837529613    6.20302637524494
H        -4.95381406737802    2.77729881444231    7.16613286952224
H        -3.99864655152660   -8.13267002312852   -3.79103778790205
O        -3.29891724555150   -8.69179661197342   -4.18508890895957
H        -3.44609995689952   -8.63499032472048   -5.13952134250327
H        -4.36469835857710   -7.02506923553458   -2.20691358574183
O        -5.05999382795916   -6.99585175427438   -2.93249231074418
H        -4.87173816380366   -6.10360985898618   -3.33747712999741
H        -5.34131375062830    1.37674676278727    8.83511967780875
O        -5.19867051438590    2.34462364274839    8.85370377247241
H        -6.03206331672676    2.69671061157923    9.19416278138304
H         0.03415568276544   -2.16342594734897    6.88461253078813
O         0.82139138060999   -2.65014059566653    7.20081679875086
H         0.68252665330900   -3.54998639232153    6.86096907994569
H        -6.17137537766302   -0.15057648767627    7.69885564466205
O        -5.87149498679421   -0.26302453584121    8.61563336257543
H        -5.29951872977861   -1.05520211994210    8.63299651559310
H         3.00205771051468   -7.09956513651814    4.54706024730840
O         3.84499231679214   -7.44625015523336    4.91286514500790
H         4.42956492585922   -6.66600536581914    5.06070468018031
H        -6.67556826689960   -6.35350958459859   -2.43694893545263
O        -7.44138229129370   -5.79329233579234   -2.22451633398015
H        -7.82082770703992   -5.53968420267103   -3.07923514608436
H        -4.55984262312524    6.52902366490468   -7.33013017357364
O        -4.49104684428329    5.58889671255952   -7.58254972964706
H        -3.71304495293978    5.24771926262722   -7.09121201567004
H        -1.92694235859048    2.12676794894409    9.04208784737368
O        -2.58543818645565    1.75689406557587    9.66072301371715
H        -3.44486127425742    2.13582802246746    9.42656232162895
H         0.48863951114801   -1.87375283915592    8.71255049912488
O         0.30327954571779   -1.33486024545108    9.50852325231073
H        -0.63772865047025   -1.08757456267806    9.45017358194960
H        -4.14022428590916    7.58351747987864   -1.84104593419128
O        -3.29708266162240    7.96552662230698   -2.13398633847478
H        -2.59605688789399    7.32994118095894   -1.85872493843407
H         3.52419251255959    6.69633056540016   -1.10456400706920
O         3.69896764178756    7.66610733050805   -1.12708201525619
H         2.97829087470016    8.12364065126774   -1.58658071107130
H       -11.12222996571926   -3.63464441859182    5.30385474775798
O       -10.78942575832178   -4.55208632767041    5.32376215260612
H       -10.62293046540780   -4.77090863689535    4.37837297693142
H        -9.14852392045579    1.65420767630391   -0.70009521763976
O        -8.75334432501791    0.96161438248558   -0.15428442296100
H        -7.89766095314629    0.74251651077135   -0.62723176660226
H        -9.79962965406112   -1.58260519038577    1.89130120190378
O        -8.95314977269157   -1.11227585636906    1.75635221205040
H        -9.11207624225378   -0.31353873611222    1.24408282663271
H        -0.70980042478612    8.91502936122274   -3.83675157733073
O        -0.30244370565812    8.14819035520928   -3.38198719357499
H        -0.81836130678318    7.38129670477054   -3.64816391902198
H         0.34354461880827  -11.81469163651146    7.76721714118233
O         0.65516963850492  -11.81479928348529    6.86187716709246
H         1.57989525754712  -11.49467103018939    6.88075963531020
H        -6.86503304592717   -2.82938612717316   -3.25573729542816
O        -6.59555006758369   -3.02908916037341   -4.18041578164132
H        -6.06007892293323   -2.24590870752293   -4.40085319649021
H         1.03820900827527   -2.26305396659033   -6.87852243862526
O         0.07628396978455   -2.31494361851859   -6.65786786019447
H         0.05447517926188   -2.94431974224833   -5.90458167678865
H         7.46273007422362   -1.78210022550367    3.17714756000893
O         7.75543494974845   -2.68413639714820    3.44964894503522
H         6.92147475751457   -3.18888753212759    3.41309137823295
H         2.72129528903193   -1.99731542520772   -5.86951274638151
O         2.66462772296819   -2.23266136576937   -6.80907065391847
H         3.04825229464589   -3.13247900324961   -6.86097714021547
H        -2.95754603661261    7.69360231123331   -3.80555387450254
O        -2.79380839919023    7.16645205542257   -4.61343519620980
H        -3.13849974864468    6.28079472682710   -4.36578271546503
H        -1.17117954401286    0.60501449325502   -5.31469008739047
O        -2.06388516576952    0.73762718190776   -4.94218268732753
H        -2.33509212602674   -0.11274937760426   -4.55655503725263
H        -1.78687463312997    7.41328001328474    1.77912440127889
O        -2.13866589930020    7.09688944669498    0.91942733649470
H        -1.73081976811293    7.67294858989454    0.24910610608677
H         5.51502931803527    5.73106625570713   -4.06630853403833
O         5.03451432791662    6.51156326211340   -3.69510184273915
H         5.70687049862984    7.12529527957741   -3.39093377594096
H         6.94630790762147    3.96043317352966   -4.36947498771451
O         6.17468410023067    4.38988667535672   -4.77012695711856
H         5.47354637829134    3.71929417445208   -4.75998773233834
H         7.53026186686300    0.69836534509822    6.54353984154097
O         7.72591771677300    0.16980207465243    5.74680764653286
H         6.87883207245476    0.22069845854627    5.25857422111928
H         3.03744261843455   -0.17363212855833   -4.86901223208658
O         3.05686655001163    0.57005299495101   -5.51115505804227
H         3.99545602451289    0.85975469896074   -5.53269731747387
H         1.83568649313140   -0.37122801962838   -8.45411573626972
O         2.58022907030806    0.21653290940397   -8.17757300188750
H         2.70433286296223    0.14189877996658   -7.21096535414472
H       -11.55738428511431   -1.33980027932389    5.52922152938631
O       -11.30424678495800   -1.94264495202961    4.81179702780213
H       -10.33582278846529   -1.80149281417685    4.70355823931340
H        -0.59414776902992    8.59962405377379   -1.68303027807541
O        -0.94220939534280    8.83754852415396   -0.80182093776644
H        -0.16984187454306    9.07685697963462   -0.24375690076274
H        -3.30127004688579   -2.47316476010769   -7.39596150653027
O        -3.39247197708778   -1.62977928106348   -6.92539130789890
H        -2.75845702567614   -1.00288684514791   -7.32073921684102
H        -8.06347302887099   -1.85177403132433   -1.83542998286923
O        -7.12822457605613   -2.12911711241344   -1.76648711249269
H        -7.02577711559351   -2.46441342511809   -0.84671846622879
H        -8.48574649155221   -0.35451398544632    7.32820653543278
O        -8.54955546877160   -1.32729175887107    7.25246428765069
H        -8.57872480635558   -1.48573827760355    6.28571774541968
H         4.92587200053387   -1.49659218849902   -9.48067904831248
O         4.63967291413526   -2.06519437293191   -8.74424317982952
H         3.74688603531804   -1.81121552519488   -8.47532229364752
H         8.84626742516814   -0.10085943771871    4.40562193453272
O         9.40539956202070   -0.31151404142274    3.63788122189727
H         9.83217035203421   -1.16478579246009    3.83445487581218
H        -6.55122377801923    3.75542920034980   -2.91378611155601
O        -6.62436482943571    3.10209009324604   -2.20266514984405
H        -7.56239967452903    2.80125627898453   -2.19862675370646
H         9.52782678083642   -0.56284734495534    1.88177500419105
O         9.63689330548866   -0.82211725111042    0.94995555525597
H         9.72656031273093   -1.78926031905535    0.96574254390908
H         6.39371834254422   -5.26426053324960   -5.31966482756038
O         6.15320126236627   -5.34601945351873   -4.38639047836913
H         6.92958339239028   -4.97557306749728   -3.90202632220267
H         1.13178260222396   10.55247301058699    0.26927069374152
O         0.98064042432278    9.76241272856896    0.80763728335819
H         0.45223750088824   10.08812238573177    1.59943056597380
H         4.41355376074470   -4.65719855948915    5.25286947028971
O         5.21640786418561   -5.23199086965807    5.31271196966916
H         5.71652845463381   -5.12455175147610    4.48437565573794
H         2.47877017666733    9.05282192816663    1.24111441649233
O         3.35324624133263    8.61617129872257    1.30976387143945
H         3.48382470807086    8.18330620191946    0.43137056714574
H        -3.81259239301204    6.97704226888004    1.24501466234755
O        -4.74407518304805    6.74284392657052    1.44892997418895
H        -5.24347423101947    7.08770383210401    0.69728694639242
H        -1.51249978126511    7.11380220483608   -5.84075601443741
O        -0.84248725480259    7.19484296576716   -6.54288739861281
H        -0.37913254112289    6.34787480418943   -6.58083555072964
H        -6.58520410930814    6.92923048168087   -1.27673258397983
O        -5.71933949877244    7.32084721399863   -1.11719912933818
H        -5.84135494375680    8.29013002476218   -1.18499333589246
H        -4.02361833187532    8.74696612102869   -6.89737037935568
O        -4.49120597932123    8.04039130839313   -6.43555460216996
H        -3.85001299091157    7.74305547053258   -5.74436410326704
H         6.18640983624249    2.24836043157635    6.83329375188494
O         6.31617295289183    1.59634117928818    7.53961481643358
H         5.51884021587598    1.04246588890947    7.53848579756942
H         9.95440124302384   -3.56456035551089    4.19780588043700
O        10.53622085370702   -2.78560219078556    4.07955951531760
H        11.18486087536979   -2.82379982409357    4.78061987005255
H        -2.46352276125632    0.16370178628691    9.38226211100495
O        -2.30903331682504   -0.78180140228096    9.12310825159549
H        -3.06525050135462   -1.29995106769290    9.40657580845542
H       -10.82587218387659   -3.56513659230080    2.33714938302974
O       -11.13099390497696   -2.65365792018938    2.18204661960364
H       -11.45662379859920   -2.34348212028234    3.04242883090086
H         2.91301132438518    2.34463633986029    6.53011902711665
O         3.34820894416551    2.13629985879023    5.68718843273706
H         3.51626082284306    2.97014545430039    5.23578310595254
H         8.78953592891013    6.43442649804100    0.22368855161590
O         9.38296873906258    5.71638731568548    0.50497971878444
H         9.43863228407798    5.07422416796161   -0.24372562547036
H         6.62674318575364   -4.83636947079643    2.24322625420213
O         6.74272281848662   -5.40336464442664    3.02987419625173
H         6.35923134060925   -6.25062370031347    2.75190168388338
H         8.32625109143302    5.13159125800519   -2.13063547781942
O         7.55291746041260    5.67483249075284   -2.34818888891441
H         7.42321012000870    6.28389738304851   -1.59825322058591
H       -10.28095919210773   -7.78725143412629    4.11982292264790
O        -9.67697694531201   -7.77637976829584    3.35758788372672
H        -8.80108288861336   -7.59311116389109    3.75096907193843
H        -8.93486503488488    6.60571804241794   -0.43992548341850
O        -8.35220848240960    6.22204265329620   -1.09503234169210
H        -7.79899301515370    5.55587892919388   -0.60773206112480
H         6.81329649954453   -0.59144099110729  -10.17183077693578
O         6.06045605193617   -0.82207913388056  -10.73042122402727
H         5.51981117503870   -0.01910695120573  -10.74372802132824
H       -11.04421798338329   -6.32086166649534    5.69930559071462
O       -10.85815015093870   -7.27152885227428    5.77693238779490
H       -10.17897032818551   -7.35116058828028    6.44876098689560
H         7.51899067098111   -3.41936162698318   -2.63728532250198
O         8.07294959191950   -3.87901097648457   -3.30036317522955
H         8.25437778847875   -3.18488648861997   -3.95259690057315
H         5.40639775066634    6.13003349873229    4.65450250835882
O         6.15907262317672    6.72420656884087    4.49791934509559
H         6.95165395101634    6.16906149027583    4.55287998733371
H        -0.04689677319120    2.75084490703066   -7.67597770474756
O        -0.70331110807866    2.56613948068992   -6.99654981040217
H        -1.31242572204396    3.32196953664657   -6.93319638864795
H        -0.11467169126683   -3.18435385625787   -9.52078547778344
O        -0.42204620683851   -3.72030573583315   -8.78662595205828
H        -0.28585225517669   -3.13082515960940   -7.99557028015155
H         3.59294041153379   -4.52993627737427   -3.20171228583694
O         3.06955998058483   -4.56620595218011   -4.02429526132606
H         2.54807978180905   -5.37934247810778   -4.01318444154654
H         5.99710896865088    3.62972096197776   -7.14787035096281
O         6.74986382653230    3.01606490666318   -7.21748932002760
H         7.50093006709685    3.48582575392415   -6.82678842926010
H       -10.41553526487488   -0.88478224802553    7.29125565920308
O       -11.13108901913863   -0.29824069806247    6.99905157168473
H       -10.71013920686595    0.55909972281589    6.87961664899929
H         3.68060504476547   -4.51379318577390   -5.54904539866936
O         3.87755879069969   -4.57433915326973   -6.51759816172350
H         4.83133211725460   -4.43890271926643   -6.63424946508686
H        -0.72975253561171   -5.96356125044317   -6.77275535759476
O         0.19280132538453   -5.79646217843935   -7.04692412398000
H         0.13227742903393   -5.18240120065971   -7.79413949769018
H        -0.22840891669719   11.74579141173398   -1.17346381690526
O         0.75107629294644   11.76747919639604   -1.09996879884059
H         1.03559367438554   12.66712385854373   -1.24891698292464
H        -9.49495890507588   -0.49693509048479   -0.99985753579610
O        -9.61369744229638   -1.18322848125455   -1.67924312363419
H       -10.13239743784479   -1.92164438738085   -1.27398839511997
H        -1.80811370547301    9.89456902351408   -5.60016554223963
O        -1.42466377183494   10.17209583598337   -4.74076825927410
H        -0.58920973413360   10.62431594904602   -4.97138336156446
H        -7.42644162147609    7.16330188707711   -5.58388583888460
O        -6.68926952251779    7.39535964478299   -4.97981863007629
H        -5.96687544770480    7.74993405382264   -5.53061403184782
H        -8.18626257223716    4.90392984506368   -3.81257019418494
O        -9.10778426990196    5.00301917804915   -3.50451656930130
H        -9.03671015831033    5.51812343502554   -2.68692722548485
H        -1.25039755900190    0.87036771635396   -7.45232740422859
O        -1.65484938339056    0.16327120678995   -7.98859311651378
H        -2.08445181278312    0.61437059037118   -8.73380139510604
H         6.05313910901097   -4.72863080074555    6.75876187116001
O         6.59962610914090   -4.35516919295436    7.48027206039259
H         7.24954398652656   -3.77652727481058    7.04717347817342
H        -8.26617969453437   -9.57490622323381    0.85725882670874
O        -7.97898393046713   -9.33033383345249    1.75622455034032
H        -8.76995017359579   -9.09843449131606    2.26476986071223
H         3.31271404025507   -7.83320662108454    6.46629674118631
O         2.85839767549629   -8.06492186994275    7.31093119546806
H         2.97196374800096   -9.01855876474629    7.40718754883735
H        -7.06177705380184   -6.54138619430055   -5.34699630503798
O        -6.45761415816610   -7.29754840845064   -5.35996544206273
H        -6.10399383876928   -7.36187154796200   -4.46479435617643
H         5.80058101058261    0.22836530840944   -6.12651047484529
O         5.63970063352625    1.09604446274389   -5.69726495805021
H         6.05480372643536    1.78635157660106   -6.25316397740939
H         1.94148008191956    2.87805966999279   -6.98904622015770
O         2.31383008565890    3.09052849957701   -6.11544422146910
H         2.53986986717584    2.24098517364521   -5.69722110042764
H         8.66087761479650    4.93702569912770    5.54052098323853
O         8.17056566305687    4.80860618239770    4.72873244342054
H         7.46957455983924    4.12505258036241    4.94965097330574
H         8.25180079059384   -5.18608799595498    3.91824940685818
O         9.02346358886784   -5.02393187300887    4.49364447569610
H         8.68569874036736   -5.02005978405573    5.39092274050043
H        -4.98349267768944   -7.50609897863297   -6.26282471272927
O        -4.08298782963095   -7.64628398763775   -6.61766728470902
H        -4.12222745415255   -7.35256281284248   -7.54757920483510
H         4.26048724982109    5.38980772110156   -6.77968415012055
O         4.39285274612140    4.46253850723875   -7.05458134698388
H         3.72008487325825    3.94209711006584   -6.56426384910309
H        -5.08636256486020   -5.99793710095800   -9.25194115933334
O        -4.22315815979278   -6.27931741937559   -8.95026774600505
H        -3.75458145596418   -5.46675189523528   -8.65647799130751
H         2.49023743888581   -9.36057886122409   -0.68357498838117
O         2.01750785198473   -9.34476913577739    0.16425930073217
H         1.96325888975658   -8.39000061005715    0.40021776719508
H         3.94203620762151    0.77778514384288   -9.03699743348253
O         4.69455681088291    1.18343147700776   -9.50703450014162
H         4.48928638983420    2.12880801759737   -9.56539885140987
H        -2.92313360830566   -6.51992400429636   -6.15659111231004
O        -2.23876463902147   -5.86401625455515   -5.90072632326871
H        -1.92672507281010   -6.13451418623108   -5.02727355341752
H         7.39272847176809    1.28882152974150   -7.99404068213719
O         7.06961891697244    0.46184101924762   -8.36553093917973
H         6.17394119521847    0.69251314657985   -8.68031220752701
H         3.83902725692475   -7.37026281608110   -4.85952434198263
O         4.23513644268150   -7.33448072438270   -3.98280466294251
H         4.93533300954433   -6.66176121292932   -4.02527165442287
H        -4.41487445883082    3.85603192837031   -8.58279950116503
O        -4.55821113558781    2.90366079171171   -8.63283072727638
H        -4.34152453738372    2.54733410258597   -7.74486520554452
H        -2.90176287853909   10.55776268435447   -3.77697407467514
O        -3.56972986689431   10.49215601976413   -3.07508201128598
H        -3.46066868335889    9.59103882593045   -2.72205476992498
H         0.67956258186422    7.92572262995902   -6.01385471766209
O         1.48484551198162    8.25567791936338   -5.57029584832615
H         1.32911337276273    8.13700953063515   -4.61856214534241
H         8.84525814299304   -1.62041235985092   -5.57689637992429
O         8.12746270586476   -1.56830643014874   -4.94385673043321
H         7.32527667601561   -1.53103310996116   -5.49972507004768
H         6.00108476498159    7.48156410995754    2.98652348072429
O         5.84474845642111    7.69211103331884    2.03897449033103
H         5.04815922749568    8.23649928367178    1.99355036507640
H         3.91510536785157  -11.37862193140569    6.97581074910519
O         3.17038151734087  -10.80700952391161    6.79179918724439
H         3.23737761746405  -10.56215143812531    5.83059609802169
H         2.50528608838641   -4.74649754034057    8.15275725763739
O         2.08063361583879   -5.38903704176721    7.55006770979651
H         2.50726193854401   -6.24133775818964    7.68364872141825
H         7.75982693441195   -1.21466621930992   -7.87633614694693
O         8.14138266402467   -2.10141444879070   -7.77073846024472
H         7.88245733340981   -2.59141390223053   -8.56521642990475
H        -5.37246874302114   -9.01804518948084    0.36248260852141
O        -5.22161161472272   -9.06108282772596    1.32439492473350
H        -6.05642744949406   -9.38176315466011    1.69059367281771
H         5.10833885701885    8.38284652603597   -1.73654436905221
O         5.93008428209407    8.88401132015829   -1.92895085619795
H         5.81695395167160    9.29529949025776   -2.80720366186500
H         2.36386210726187   -2.77886341609016    8.29099100829401
O         2.90410144686065   -3.27082697673344    8.92761036046167
H         3.81605206079495   -2.93494522702833    8.86300448298127
H         7.01533946936986    8.06755380595162   -0.81806882972432
O         7.36299663425662    7.37226940052175   -0.23257392695403
H         6.84630450183634    7.45349053691243    0.58880932080062
H         3.07063256342526    7.46263149701328   -6.03227579610036
O         3.88700772559399    6.94044850762522   -6.11029109198492
H         4.22957750477939    6.83285265406723   -5.19959622639051
H         3.88616442313189  -10.05617891186832   -2.54440808600289
O         3.62696841305861   -9.22873543427776   -2.14275650965912
H         3.78424063465715   -8.53516644375054   -2.81747276236401
H         6.34022524171171   10.69357959623319   -4.47691776980236
O         5.69602524130421    9.99157738291733   -4.39213278306636
H         5.90251797700469    9.34356011520751   -5.12645631381137
H        -3.19222491188505   10.68263293960437    1.35943702268187
O        -2.64378721851671   11.47608978340479    1.48917436253467
H        -2.34314552505738   11.69885465504402    0.59419157843277
H         5.12627450635109   10.17384618987687   -0.85167479880237
O         4.38572139676787   10.62410849197350   -0.41269357349864
H         4.17467316335713   10.09852956447668    0.37264814004248
H        -7.23430819469620   -0.27260894784341    9.67629453242834
O        -8.08726164402125   -0.08884709458509   10.12039058071919
H        -8.74619421545161   -0.58244822545026    9.62715724757794
H         2.22082181754416    3.07464238369595   -9.10465012241005
O         1.51296338213337    2.56533772723649   -8.67413179955129
H         1.88969208318836    1.65875540727064   -8.52663925687706
H        10.05503796172866    5.67447790592143    2.26582858043931
O        10.42508931396097    5.42460872102674    3.12405288694133
H         9.67154105497170    5.19454092881929    3.68278321298154
H         4.01260443403943    4.50467499634271  -10.09829462126978
O         3.78281407588899    3.80111256681018   -9.49422858586744
H         4.06334921406114    4.09821435595147   -8.58391907230305
H        -2.53547382681075   11.27963794433582   -1.84189659312752
O        -1.85805869499849   11.32154561200035   -1.14367620702267
H        -1.62064166846228   10.38135208377332   -0.96858035100192
H         7.83176929459529    6.33032918305896   -4.03415415928245
O         8.01330258672615    6.63115727386761   -4.93833757765594
H         8.24178387844469    5.83396805855229   -5.43559679096924
H         1.78739059333315   -6.76085203093768   -6.94265318443927
O         2.62744800701832   -6.96569317745061   -6.50684911010246
H         3.14865857548044   -6.14295340136938   -6.61607750817249
H        -8.42155451732350    3.05668340012296   10.16908950639068
O        -7.89357760685790    2.51172650228800    9.58717876222603
H        -7.98452080540278    1.58136258751566    9.90922181055564
H         0.39478384276314   -0.32401930043170   -9.93057985819113
O         0.47126546655223   -0.98182986639284   -9.21470891312109
H        -0.26670564817559   -0.74674027869430   -8.61523336076775
H        -3.60310268127416    6.46094763826324    4.27262664096128
O        -3.82719872809550    7.39056111514869    4.08674371606517
H        -4.32960027449736    7.37725164193860    3.26031926986364
H        -3.42017657755260    9.00954177115924   -0.33724240417956
O        -3.98331099500347    9.37037458991195    0.35848976884660
H        -4.72463510349514    9.79575676547363   -0.08307459897583
H        -2.06139346936989   -4.02595772970530   -8.38049936321877
O        -2.92333332953215   -4.14561791731822   -7.93079737553761
H        -2.71973424477326   -4.59398075613597   -7.09349609966936
H        -3.29862386550854   -9.23252621909725    1.54391723814836
O        -2.38189040815081   -9.20222594003403    1.84810154708727
H        -2.45604018528138   -9.06685435189743    2.82092694584510
H        -5.62643187215397   -8.46016290369233   -1.93348812670007
O        -5.65547058463301   -9.24130344173573   -1.36534830012599
H        -4.81600447085338   -9.70735069862922   -1.50997656399320
H         3.48947252075815    0.02899064610795    8.31835803473017
O         4.11478146860535   -0.21706617094193    7.61723626194426
H         4.62064803415214   -0.98581221130263    7.93049021539623
H        11.34521450710486    3.97469887610678    2.59813569670325
O        11.58939261558761    3.26448728213278    1.97438227370518
H        11.89605588645491    3.75349089040679    1.19081621125050
H         1.23318370776728    9.92939891363586   -5.74775512885636
O         1.00276698505195   10.88190525262835   -5.68156138968280
H         1.78176083166507   11.25427468756374   -5.21578319379331
H         9.83801918807181   -4.08028548365193    1.63881935055760
O         9.15042080328650   -3.47073472537811    1.37433339427934
H         8.71838816074301   -3.17564406635660    2.21952784373058
H         5.99741091828777   -2.20599405461913    9.47588564018156
O         5.42397949044529   -2.37399673735045    8.72992912392333
H         5.82235888918914   -3.14614634108775    8.23777042932354
H         1.47737317105202   -0.17820758268954    9.48124927909838
O         2.24105974920260    0.45261566261305    9.50140084528032
H         2.47800704610674    0.55386647269691   10.42211811789896
H        -8.26175553338862    7.87789253454763   -2.38903560471032
O        -7.93663792199637    8.63450624301336   -2.88480298859552
H        -7.48293428496570    8.27257901813713   -3.66722413290577
H        -2.91089694456956   -9.76165929467280   -2.64175907144153
O        -3.03752657370584   -9.95965120786372   -1.70315062671417
H        -2.17988956091687  -10.19060063556593   -1.32440816974760
H         9.92484485258666    4.16081177240901   -6.11222471189617
O         8.98037696306332    4.14543092453645   -5.96563771944960
H         8.82314142662223    3.64224338986348   -5.13982388565556
H        -9.41046099561015    3.41436279757677   -2.78029735383972
O        -9.21465762037422    2.58378479040644   -2.30577021573874
H        -9.36643258541035    1.85010797787325   -2.93695169500045
H         7.07703447916789   -3.44368529354131   -6.91265936776286
O         6.61248195306427   -4.30164395735284   -6.90950232972518
H         6.72943199517044   -4.63919163071760   -7.80113345499270
H         3.48245389459726   -9.69023052228540    1.19169020013398
O         4.27889044004747   -9.61582784298296    1.74307128475459
H         4.06024095167378   -9.96475570498118    2.62129088162608
H       -10.50404762291944    0.30616463783900   -4.27435271220515
O        -9.65926268647747    0.42416726199787   -3.84198770801598
H        -9.61138645090710   -0.25192381548698   -3.13638814422792
H         6.77437245607684   -3.18827610163181  -10.54643665134847
O         6.71415466602341   -3.58553097480201   -9.67560851857343
H         5.88382159771759   -3.24212857374847   -9.30295387765171
H        -9.13577125944923    5.71923521973711   -5.54478288323916
O        -8.62239625693337    6.08355676205050   -6.27501966812623
H        -8.09156367569591    5.35898984191351   -6.64019702444808
H        -1.66043804337763   10.13645669773174   -7.64874780197980
O        -2.23000035132563    9.46841500786871   -7.22238256170485
H        -1.72545544569929    8.64169879752282   -7.26395172688652
H        -0.47161912311140   12.20182361828500   -8.10136045623646
O        -0.34807557202418   11.26232685424226   -7.97185070258246
H         0.23428858480710   11.16654986746398   -7.18723390030335
H         0.45061156583266   -5.38651217060350    8.49060319150987
O        -0.31787801913609   -5.23133238498291    9.06206962851343
H         0.02803108952373   -4.71901160638110    9.81923359518562
H        11.18262507941860    1.69882857629197   -2.74794149377468
O        11.46968582711242    2.36888674684522   -2.12709805889268
H        11.60495183345263    1.89067793815211   -1.27582844029936
H        -8.46960142224154  -10.74633202716054   -1.25769278913215
O        -8.28078203422017   -9.88985251300246   -0.87572634582467
H        -7.36183276569071   -9.67211058335165   -1.11162924910119
H        -6.76423544689347    9.75859184197376   -2.10372738889180
O        -5.95795583197867    9.96985947258829   -1.59902664533255
H        -5.32462718845673   10.34741790076056   -2.22421096807907
H        -7.82365014405369    1.34012678439878    6.64063797486101
O        -8.63639688084199    1.37712002253725    7.17034373429775
H        -8.42659022567951    1.91489522786171    7.94948761698498
H        -8.93821419491971   -4.80748317188505   -5.15846224319803
O        -8.09091809752121   -5.09552923198442   -4.82233564519709
H        -7.53122975913665   -4.29331580676361   -4.73102778650546
H       -11.15194201774337   -2.94486011016879    0.37084409185376
O       -10.79902106265683   -3.19725187189375   -0.49330817231984
H       -10.15632946074082   -3.90342463706922   -0.31064788917227
H        10.88298291850445    0.40393421445785    0.33899093477657
O        11.63517730388252    0.99224536749234    0.16191871153143
H        11.68379402197335    1.61343176680204    0.89692774467196
H         2.88240999156866   10.74617143025112   -3.48281550074117
O         3.19853833974814   11.27569841360319   -4.24313128150201
H         4.04793273648234   10.87178399903300   -4.47017391499678
H         3.13050666777929   10.19765304332312   -1.50849456194894
O         2.41212912479659    9.84512153782229   -2.08073602488230
H         1.64389544889108   10.38954321756373   -1.85654656666927
H        -3.28008928358202    1.07713819173696  -10.70568987610601
O        -2.77656903906948    1.56404612821150  -10.05417981398143
H        -3.43099282655981    2.11977668581920   -9.56146161382234
H        -0.85279157680438    9.68225216737679    3.08914227148886
O        -0.49527531334694   10.52821715547738    2.76076042926792
H        -1.27034348841137   10.99144706356954    2.37094951365405
H         1.79472399358783   -3.64885522560932   10.37586189295568
O         0.95060874079918   -3.63707529043582   10.85194634560756
H         0.57972753122042   -2.76502143378188   10.64221134502156
H        12.67849684269104    5.95048094448449    0.83506970096278
O        12.15741645996582    5.36281357168461    0.28816744140232
H        11.23983805311688    5.67179852586780    0.33944577462046
H         5.48880725233773    7.76885664823345   -6.40966472541667
O         6.30046049563608    8.27833343671889   -6.25079391668234
H         6.94196778859249    7.66913622602796   -5.83159665877091
H        -0.94141787262936    1.47509019284551  -10.52629715691865
O        -0.00250137877398    1.28330924581068  -10.64425048695245
H         0.47085336620813    1.87018506659688  -10.03300381319489
