# Supplementary material for: Computer Generated Realistic Interstellar Icy Grain Models: Physicochemical Properties and Interaction with NH3
Source: ACS Earth Space Chem. 2022 Apr 19;6(5):1286–98. doi: 10.1021/acsearthspacechem.2c00004 (PMC9125691; doi:10.1021/acsearthspacechem.2c00004)
Supplement: Supplementary file 1 — sp2c00004_si_001.zip [file sp2c00004_si_001.zip › Icy_grain_model/1000_water_mol_grain/GFN2_steps/400.xyz]

1200
 energy: -2037.329683531624 gnorm: 0.000845652899 xtb: 6.4.0 (d4b70c2)
H         5.56646654496724   -2.65567638860244    0.90407289047146
O         4.81562644115056   -2.05040944922838    0.79784884951263
H         4.22369640501670   -2.18804157216787    1.57808142280738
H         3.06291875507997    0.65117645810273    0.80254213950605
O         2.12581209542394    0.41411725023748    0.64751022593369
H         2.15539614569146   -0.40062549555211    0.10987443796222
H         3.93407065537478    0.56266509154790    2.73558532437412
O         3.45209439843958    0.36856704493886    3.56369358339016
H         2.82651884819793    1.10434480211081    3.70253981846669
H         2.25735491699786   -2.19053402199706    2.30360149928287
O         3.11009103252519   -2.16736273765880    2.75846295587506
H         3.17773899605355   -1.29670817509010    3.17992011027864
H         3.37785957826933   -0.53576931551452    6.83583490470598
O         2.71487817404298   -0.62323615105785    6.12151517591543
H         3.07235807050670   -0.16899405176442    5.34896452358026
H         1.64509407436978   -1.78084353396431    5.36205633307170
O         1.01356739524897   -2.13001719826335    4.71424016610424
H         0.94655976746498   -1.46315671679110    4.00711982547530
H         2.71859149643157    2.95056612731061    3.32754802492292
O         1.90555478328513    2.57944444992771    3.73887194285790
H         1.25596014434842    2.53270894645730    3.00617985749251
H         3.48277766630300   -4.29759223348882    1.54697520958054
O         2.96046780453593   -4.25763057801793    0.72092957010791
H         2.21295833301495   -3.64169110133167    0.87289558804164
H         6.92357191070601   -0.76886335786639    1.98133554195576
O         6.65340738859716   -0.66555223095492    2.91464101923146
H         6.54240060628456    0.29138821726514    3.05386879303643
H         0.94572005546691    1.75929757798842    1.03129131497869
O         0.45870566714396    2.45393589841190    1.50335757190551
H        -0.45126054419494    2.12231285148797    1.63013495411128
H         7.03096106392043    2.57522011526645    2.84528107683124
O         6.35510925300117    1.94364054702208    3.17231028881766
H         5.49164595379053    2.26834416570256    2.83767350145421
H         4.87632664712055   -0.37656561656748    0.99500575531163
O         4.68251730366312    0.55668695634851    1.22168557384095
H         5.34574465176693    1.10043798752797    0.76864788350777
H         3.94809612342993   -3.99477635381361   -0.58873103374046
O         4.54831300235965   -3.89691578573599   -1.35957903987195
H         5.07167619231396   -4.70749043097361   -1.36712460316284
H        -0.19542889367036    0.98459899592076    5.23978592708051
O        -0.68090022488916    1.19204225852747    4.40694721572131
H        -0.10926936133765    0.83047498425734    3.69804608951336
H         2.84752257928591    7.06492117855196    2.66151506751161
O         2.67562034967054    6.28754788643902    3.21406020996029
H         2.42593078504618    5.58964309472336    2.55791551669239
H        -0.07291612481304   -0.73750958001579    2.29504782639334
O         0.68126929980294   -0.31094031822149    2.74681782594186
H         1.30338652558797   -0.05796059426022    2.03084737113885
H        -0.84117725633371    0.18761925237192   -1.16641661493214
O        -0.23788454078641    0.43347895707108   -0.43763442924677
H        -0.50140857111027   -0.12612000514066    0.29804499931450
H         1.80972778883904    5.23521963423503    0.56269338426118
O         2.08190061271654    4.65874337547712    1.28097513529500
H         1.42445041626403    3.94909521559105    1.35209786604074
H         1.35682831267001    4.72998592213035   -1.24029344273427
O         1.48240106618845    3.77474949955002   -1.36002867355857
H         0.58114934440903    3.38178054846416   -1.32897502816331
H         3.85008652858028    2.95256893733531    1.52271567083769
O         4.10335275255060    3.13091633476512    2.45545858949930
H         4.51330158726712    4.01288715190089    2.46478033978350
H         5.73922156575226   -2.06781396645695    3.29408188014293
O         5.65103639214042   -2.94533135104592    3.71165368509449
H         5.39954038816818   -2.75792079341308    4.64579615953638
H         1.94934424307423   -4.79480503220864   -1.30141408500442
O         1.38891789326830   -4.00479492280420   -1.42347367477291
H         1.16717332453159   -3.94841504053224   -2.37074021076352
H         0.09938318763137   -4.65622144217036   -0.48876362585202
O        -0.56879943062429   -5.15211473711796    0.02577164942043
H        -0.44798660496958   -6.09178310686345   -0.20584602111122
H         0.43933970266504   -2.44710149920853    0.31243577489112
O         0.93471321952185   -2.56181347838494    1.14036787716382
H         0.33683629173693   -3.07779193183177    1.71863162594857
H        -1.96478654729015   -0.21422951747293    1.66016168929155
O        -1.54464815156632   -1.07534160583880    1.46736090712334
H        -2.04672660069796   -1.76155738726931    1.93068352036504
H        -3.40053981338611    0.19196961578627    4.02073287090911
O        -2.72213194342786   -0.47242613606734    4.21022087297469
H        -1.89285858732899    0.04912164973853    4.27152008142958
H        -0.28186990872735   -7.94581691112293    1.87904922997079
O        -0.18967738606260   -7.09417829882553    2.33815012388523
H         0.68240425716117   -6.74532784023286    2.06613993430280
H        -1.58569205940251   -3.87864625087488    2.60636880566906
O        -0.69055532929568   -4.18718791852511    2.41919666785410
H        -0.72749746763596   -4.69607822748805    1.58005721923254
H         1.59048155569709   -3.70688379316968    4.22135950926534
O         1.59352298202334   -4.51561236435630    3.67766246548624
H         0.72400737841192   -4.52780028273441    3.24342496533382
H         4.25563696936581    3.51706529503995   -0.28824581866837
O         3.64701396105752    2.76141406485993   -0.14537184422925
H         2.79127731911227    3.05269762324674   -0.50696994348818
H        -0.61564698025069   -5.44781650666026    5.02170965410252
O        -1.29231458752977   -6.00282454571244    4.59034264342490
H        -0.87449208422169   -6.39102160192818    3.80739862634505
H        -0.70576918623545    2.00764236876246   -0.74042457381274
O        -0.94404803124386    2.90540366707920   -1.05719071868885
H        -1.29280443475344    3.39101855013672   -0.28821888238013
H         2.30862318153581    3.78342385521266   -2.76395582992563
O         2.89086630565354    4.01918459675641   -3.51775438422837
H         2.45411606697150    3.71743462693606   -4.33711109622114
H         4.84014699927041    1.00529900273401    5.86003570412264
O         5.37848178407408    0.33842774936261    5.39461145412923
H         4.97562580632757    0.27910984810168    4.51399968264437
H        -2.05982482958884    3.97037169075766    4.97125561439700
O        -1.65319003358677    3.34293083913335    5.61583816192629
H        -1.39527786260620    2.55421021282339    5.08997108396298
H        -3.73012531674855   -3.48495892087445    2.94345530937451
O        -2.96884820668618   -2.86102517883400    2.94986961473498
H        -3.25475503351158   -2.04858039060856    3.40022533327295
H         7.80482229092686   -3.63583053561327    0.86070106280443
O         6.86923880513541   -3.89046303412232    0.87458308434916
H         6.75762110537992   -4.49142498229138    0.13276042401199
H        -4.62558175391628   -0.53533378320927    2.19634976499111
O        -4.36408611415671   -0.00179011292669    1.43223915524304
H        -3.98942169504858   -0.64125545672531    0.79134989160682
H         1.33995169855566    3.55168361184257    4.93288213061676
O         0.89120081313177    4.26707541712195    5.45325714594272
H         0.01490191924087    3.91279907644691    5.68258129650702
H        -2.69708445355882    0.88117980543074   -1.52932401291864
O        -2.31043580468095    0.08645340795269   -1.94009994377201
H        -2.70994629556669   -0.66145280850691   -1.47166419086853
H         0.29415959697109    4.72744131009032    3.81877200911595
O        -0.23720053903486    4.85466166220235    3.01919780623983
H         0.03287962939887    5.71052742178113    2.63426982851714
H        -4.19632279803626   -1.72842138011898   -1.24304514234561
O        -3.65851150280707   -1.70490955255425   -0.41812975789104
H        -3.52210654690863   -2.63017278169425   -0.13474848148089
H        -1.99677243207748   -7.16678497558676    5.71864134819727
O        -2.57117806825903   -7.92973363256375    5.94546407634420
H        -2.23477618422065   -8.63852526643528    5.38135109027077
H         2.19767814125837   -2.54434635156674   -1.01832891257548
O         2.67514146906533   -1.69357825845958   -0.93472967556957
H         3.50185744068468   -1.87394180628436   -0.45738742560646
H        -2.61816982892072    1.69610012876012    2.52122276611276
O        -2.06495917100964    1.54527821373207    1.74742560971670
H        -2.61675216790400    1.74573119847861    0.96562433331158
H        -0.52131530670504   -2.82693031778454    5.00695678793301
O        -1.43669285553538   -3.03524788876280    5.26711713157850
H        -1.97127978626711   -2.96545759364069    4.46775953654967
H         2.03034601180037    4.86243812559909    6.63941035906276
O         2.83197177785853    5.03065384683004    7.17020524414658
H         2.83335902694747    4.32264009971767    7.83264373653793
H        -4.31967235608465    2.44640772608538    3.11885753707042
O        -4.05966250440717    1.81030634014741    3.80553856885183
H        -4.16191434263612    2.26477333255618    4.64656011615944
H         4.22565199979255    1.45441080557830   -1.09095202889234
O         4.45174066379312    0.84644461880684   -1.82256003288544
H         3.58341307839715    0.60863900890008   -2.18132247421707
H         1.37269240712575    6.86452016039734    4.19139627573504
O         0.62198572162663    7.04572014476889    4.79306870860044
H         0.57040092223490    6.27571823697739    5.36600555930951
H        -6.61686962298659    1.29114199104581    3.57211164042716
O        -6.73611830291396    0.51306253428775    4.13386160478873
H        -6.14902832049885   -0.19948762637460    3.79113302903016
H         1.62348368354906    0.93166710673587   -1.24647374208265
O         1.77667894733437    0.85087826832371   -2.19728751589687
H         1.26617092996359    0.05774418244755   -2.45880357983718
H         0.39248347815708    2.09224486774280   -4.47830136188967
O         0.24312809719456    2.46006800918751   -3.60316536680818
H         0.83583733491057    1.96042118937326   -3.00365417353884
H         3.73576788962767    5.43995465001324    4.23041012610294
O         4.27291118683136    4.97513113368202    4.90370262480822
H         3.79572479391530    5.07966602505868    5.74841858628289
H        -5.97052642984491   -0.13890234522868   -1.34969224821635
O        -5.74440112455365    0.64274961553479   -0.81427975903752
H        -5.43108324100598    0.28969413852516    0.03788696874225
H        -5.24694737358245    4.05296184657406    2.17310397587851
O        -4.31716488259718    3.77385620783766    2.07064753129140
H        -3.98918535011289    4.09030912965497    1.21955037311052
H         3.37567580673951   -4.71206128940117    3.48998925882151
O         4.16727284451891   -4.94279487227056    2.97439014396987
H         4.79244164861485   -4.21875304767282    3.19327473576737
H        -3.29184310170560    4.50665829540432    3.14871524351763
O        -2.71890579781704    4.93749868212164    3.82254789051775
H        -1.82288682260752    5.02891713712143    3.42192005839074
H         5.23523683138154   -1.24867461181033    6.02015913897730
O         5.33366094599961   -2.20536128541490    6.19778277746175
H         6.27056034433655   -2.29878419372002    6.44071054979151
H        -0.07078055333098   -0.15795263634930    6.92336290681358
O         0.47789880984058    0.61519275734580    6.66448170525316
H         1.38746570611973    0.25745067307234    6.52381694008466
H        -7.03733785866054    1.12806743082081    1.64243977951301
O        -6.35008553725318    1.80703288902009    1.78189267185733
H        -5.49749462822681    1.35122882464388    1.69384271604524
H         9.32573316535074    1.22939596454164   -0.07876457171450
O         9.44156293331263    1.05059987487257   -1.03813643426602
H         8.55805720708118    1.06318674427571   -1.42989894461006
H        -1.27623629195056   -2.09370327691636    6.62552490114362
O        -0.85338711779007   -1.52513539550017    7.30662288036673
H        -1.44903303269503   -1.46550417820500    8.06793146534234
H         6.52181732025009    3.49228555659808   -2.33361622435782
O         7.19337763542708    3.83572255538519   -1.70303694203641
H         7.67061044985844    4.55490876156814   -2.13867301858924
H        -2.11738814571285    2.10090656211638   -3.75136775403121
O        -2.59263387105555    2.70875735343101   -3.14512591563075
H        -2.00303452380821    2.77994077315980   -2.36572473907873
H         9.89913085653564    1.94400476189116    1.86180593086643
O         9.03055021534525    1.61585886653124    1.55620326175882
H         8.76176007636439    0.99318240118180    2.23816404818543
H        -3.58489074733825    3.01864457075102   -0.58318320406291
O        -3.47812318777584    2.05007488274288   -0.51467703586880
H        -4.35242518251841    1.65839449145909   -0.66912690038789
H        -0.05023015558184   -1.55081316165963   -2.08981166593954
O         0.26801219658090   -1.20557452526671   -2.94777148974243
H         0.70567893433406   -1.95915655094046   -3.36867379585429
H         2.46280881847539   -5.82437654456736    1.04709215284047
O         2.31019063522895   -6.60861251042928    1.62214129479774
H         2.80673710366974   -6.43538854921798    2.42681022193413
H        -2.16690616178373   -4.61642299064097   -0.05182353808412
O        -3.05258751796615   -4.19593629317590   -0.03050760449578
H        -3.64445023587884   -4.82621264577611    0.42285596765075
H         5.55834518243837   -6.55934428435739    0.19844645388980
O         5.44102465445040   -6.37990325554879   -0.76596075354868
H         5.75949429965676   -7.14585287935661   -1.24270595051721
H        -1.12256567521844    4.23579359450063    1.57603288446743
O        -1.80716812539178    4.43684098954551    0.92320637561240
H        -2.03514052232789    5.37618568772174    1.07083508332286
H        -5.48436288087703    1.51850529323276   -3.27854776049568
O        -4.70568693034413    1.00156410383746   -3.55450831944440
H        -3.93502450445926    1.49613752011557   -3.22639587569588
H        -4.19774410583985   -0.34739414869279    6.62488106436831
O        -3.51568218980603   -1.05431320300398    6.66609273290232
H        -2.97104450446991   -0.90092502802579    5.86696164924294
H        -5.01746167000090    4.39842414910158   -0.48365747263397
O        -4.08307911073765    4.65071116007447   -0.64544058834248
H        -4.01814641867094    4.88274308030533   -1.59012047657393
H         4.37625336221130    3.32894639463667   -3.36319967298570
O         5.24378407246781    2.88681453992042   -3.26112075245838
H         5.02674895165564    2.02690202274598   -2.82914076914915
H        -3.26932052346048   -6.64869460739118    2.52712978935697
O        -2.71916706139555   -6.35194652179563    1.78657869272466
H        -1.79488556263042   -6.51869162454038    2.02583031735340
H         0.46881737384720    8.00865579159705    1.81306555126932
O         0.35245417488709    7.06095776120106    1.74975318521984
H         0.53498403453950    6.79739444042954    0.82927131699561
H        -1.38740957521750   -1.75824828698203   -3.55298313230589
O        -2.19039071740853   -2.22505139381265   -3.82497138711153
H        -2.34649772055028   -2.01319142792987   -4.76777742623611
H         5.48558610101798    5.01410188579961    0.66822810585127
O         5.22702330254045    4.85211451060086   -0.26621080465201
H         6.03401940109815    4.62561989175578   -0.77452072642658
H        -5.31212840648942   -2.14165733358623    4.12787715483903
O        -5.36478987452161   -1.55883626962260    3.33879192525744
H        -5.82879763080237   -2.04546736236093    2.62896415062548
H        -1.11953876058168   -3.21814969117435   -1.41099225824116
O        -0.84859165965937   -2.42681025425894   -0.91458139620211
H        -1.58609302110722   -2.14935926893815   -0.36053347275624
H        -2.03368460863683    5.24069754771156   -0.84376660403345
O        -1.67313395347381    5.85797690612437   -1.49371298498476
H        -1.48442106438044    5.35026390517790   -2.30629675754313
H        -0.09842093816243    1.83650060445806    7.57508557066618
O        -0.48553479562933    2.61902075312784    8.03784880165186
H        -0.90982087453398    3.12915800417353    7.33789998077903
H        -2.40839660431933   -4.40792104790308   -2.79645327814285
O        -1.49021158629776   -4.59798997699058   -2.53808017359090
H        -1.37648902028221   -5.56474304063632   -2.53513535144042
H        -2.44380830475661   -4.23088060278049    8.67457196534242
O        -1.78464289828614   -4.46478637041134    7.99109865925274
H        -1.22641917595757   -5.15555333665522    8.40393297276214
H        -4.43528469784192   -3.71250634189497    5.55325456005534
O        -4.97451400638206   -2.89397075629824    5.56918325473172
H        -4.37206522381442   -2.21961351660955    5.98082061447984
H        -2.76421925486502   -4.65182748483639    6.63705628822987
O        -3.33836967819323   -4.91286982168667    5.88017253595975
H        -2.71080947558498   -5.19736713315026    5.19051682079960
H        -3.65748557789043   -1.80475647564962   -3.24319486277126
O        -4.54031800684862   -1.57876704993226   -2.86173704525976
H        -4.69871011715880   -0.65976677152966   -3.14825485704391
H         1.81121488020579   -9.08756491359595    2.30742197123577
O         1.63826702558056   -9.07779950942673    3.25797458954868
H         1.81898388578481   -8.16485257836308    3.58582957998434
H         3.47959431061095    5.49478233834781   -3.36690549764699
O         3.85705087270395    6.40531952486461   -3.33323552091532
H         4.82273539670794    6.30998827923943   -3.19484957856184
H         1.97740372081263   -5.92776497344814    4.31344076786701
O         2.21462236033081   -6.86179624988511    4.53694472211431
H         1.59782338571322   -7.10621296773432    5.26338670859945
H        -0.43900765995398    3.91308166691399   -3.54585401325614
O        -0.76467452802722    4.81928272609593   -3.76895320168115
H        -0.04257870162386    5.15832630833500   -4.32866665143974
H        -8.15830250695777   -2.13333317199523    3.95519329261462
O        -8.59631571363038   -1.34697278368484    4.32748074783111
H        -8.05647452522374   -0.57149527458922    4.08828729601243
H        -0.08565491802047  -10.25071743482282    1.64911622825919
O        -0.41264979554730   -9.51931883582424    1.08317760080243
H        -1.38075221529707   -9.50773853555144    1.24069697971723
H        -4.31583575753676   -7.47147843555697    7.00820549811049
O        -4.89292031745145   -6.70745902714412    6.92635407069602
H        -4.31561200873451   -6.01141932995275    6.51161330862300
H         1.71263990521869    5.28521186793348   -6.11744794885037
O         1.20901117073970    5.61594041771094   -5.34719255688142
H         1.69230631363389    6.36180195866729   -4.94753147539761
H        -0.10600569271775    6.19804270412230   -1.04791340077679
O         0.83267299591051    6.28124270992597   -0.76489116351358
H         1.16530242300834    7.14494811666804   -1.09044337340106
H        -4.12331405866987   -1.28205150819878    8.37382757520107
O        -4.72189928343497   -1.51357331534751    9.10363104576554
H        -5.48856341392247   -1.94351436086522    8.66613385251768
H        -4.51058103585262   -3.46952997173852   -2.68812474572197
O        -4.11414426116465   -4.31322941748963   -2.44885868383295
H        -3.80478765193496   -4.25090696892020   -1.51485604153317
H        -4.63130043419228    4.92237300369823   -3.72673038360317
O        -3.77664816741187    5.03281867486199   -3.26528274233602
H        -3.31475064204721    4.16267915483262   -3.31571386649050
H         5.28527688954534   -7.78548303687607    1.85728366426790
O         5.64953525308005   -6.88473877136086    1.80031521740838
H         5.03864255969017   -6.26946351442599    2.24714641308304
H         7.35808693556789    0.26027018618700    0.29263705495584
O         7.55553993776807   -0.68361638256799    0.45043547022298
H         8.52980887509228   -0.76905489660529    0.51517629481999
H         3.75278562122721   -3.45713938114078    6.12919247470736
O         3.53611737623405   -4.30817658521869    5.73296215893255
H         3.09106063395169   -4.85522247709875    6.39989699784067
H        -7.30936753766239   -1.58049777413512    1.37729424133428
O        -6.66135711281799   -2.25915482449659    1.11849639889958
H        -7.14459224489567   -3.11631377729871    1.10930711571801
H        -7.13921303812888   -1.85852209453336    7.41470448743233
O        -6.60090199280863   -2.67382416573433    7.59699213546502
H        -6.01934274747878   -2.77150521382675    6.79987055825068
H        -1.87579440972326    4.23281546999658   -4.97838687914906
O        -2.24925767996942    3.88922290813661   -5.81594760097119
H        -2.82914325823390    3.11846870070570   -5.64581408561011
H        -2.90894920281449    1.07043689537947   -5.75434645026053
O        -3.69057574700175    1.61839265000536   -5.95103141300229
H        -4.30470154485650    1.38499256002174   -5.22747981872661
H         5.61774341307489   -2.40665711956719   -1.23571292468112
O         6.36793020190939   -1.88039986398767   -1.55918756183406
H         6.76481014480663   -1.41956460109263   -0.79280486993459
H         0.49531380408795   -0.51256871800412   -5.64908411923208
O         0.84075839393330    0.32089211542239   -5.26114237705313
H         1.42322523304647    0.05679735859331   -4.54583947128077
H        -0.36417850410184   -4.03436437400064   -3.54287658770258
O         0.45762916851612   -3.67347294989128   -3.94731198940213
H         0.77488944160968   -4.29860986756746   -4.61984990877864
H         1.21470824943129   -7.18505093370860   -0.86419301672337
O         0.30650000872399   -7.50813748851520   -0.72150980923616
H         0.37341830257666   -8.27737070349033   -0.14472925819029
H         6.70888791497762    0.83867155973358   -3.58610046930019
O         7.26235132036383    0.81154218225040   -2.77955615524297
H         7.55824241636319   -0.11455515423901   -2.70225344870940
H        -3.67789521423633   -7.28786103620648    4.69135020782132
O        -4.23669330909920   -7.05310322424214    3.93147413575027
H        -4.90230196988566   -7.76070879478826    3.87075610890669
H        10.07123153215315    2.39639137297355   -1.60974442286428
O        10.35231493797104    3.29651076853425   -1.93671894991729
H        11.28886264399041    3.35681125909064   -1.62061038803815
H        -5.11954249283902   -4.89216061206598    2.12844229700320
O        -4.98387682801663   -4.56337292622274    3.04364819959179
H        -4.73203246184927   -5.36122880345281    3.53899459874122
H        -7.75234325538245   -5.12928998915002    1.43262242439659
O        -7.99688217716710   -4.47686719848541    0.74569317253489
H        -7.54245264816640   -4.77878108892195   -0.07179929508776
H        -2.56473416280010   -8.25859991284693   -0.70877100664777
O        -2.61220830338434   -7.29231660043558   -0.68196837158107
H        -2.72694400001652   -7.00191069763456    0.24693441239085
H         6.33699486728230    1.32140114453908   -1.10448709678886
O         6.61224130578643    1.68960027394666   -0.24770645965687
H         7.01841181554478    2.54335472017797   -0.44413214937579
H        -7.77266377734329   -3.76241748135708    6.84140510120251
O        -8.10259459446339   -4.33336405706525    6.12648513773349
H        -9.07144940477011   -4.23469680170523    6.07174376972878
H         2.42675957985749    1.94292060092776    9.05993871116709
O         2.26322751457199    2.72112725921426    8.50075178625114
H         1.29776841306422    2.81171979253439    8.46296873830602
H        -5.86461183163629    4.18365874987088   -5.33519825213781
O        -6.05151342402099    4.77688704986108   -4.57089356277774
H        -6.23192990614408    5.63714915002472   -5.01823571106223
H         2.95529121042663   -1.46933032158234   -2.56172461012364
O         3.16226517851304   -1.39246487071211   -3.51883233974867
H         4.02851552122559   -1.83849100304052   -3.62694406760360
H        -5.07539764351779   -6.59879739454018    0.90368203082774
O        -5.11099620102678   -5.66016030122715    0.64464754877968
H        -5.64973016364520   -5.59424268491893   -0.15897956065689
H        -0.77508399161391    7.64030866409137    4.05601296730314
O        -1.62265651816280    7.99106433699231    3.70002532297575
H        -2.28363642597047    7.84164440646911    4.39004985197282
H        -7.54405041346168   -3.89943388321569    4.59397412419795
O        -7.43387993874261   -3.66826380847551    3.65120208045163
H        -6.54971031307984   -4.00632603988551    3.39784895678751
H         8.33829746062091    1.86350600106833   -3.61277557525152
O         8.95728121021293    2.46032231145930   -4.09571246213817
H         9.54363108914342    2.82614298909626   -3.41015340175628
H        -9.53378231528409   -6.06016258846845    3.40016284635900
O        -9.70204566544448   -5.11450403226170    3.23392566695820
H        -8.82956790546329   -4.66589443827622    3.23358668124962
H        -5.01215932317359    1.56778676629120    6.36722409711492
O        -5.42418510727482    0.68885832462040    6.40392169361510
H        -6.00118150700222    0.62497789387836    5.60760026950778
H         5.97579541735714   -2.06588428847024   -3.16306974643377
O         5.54108047152004   -2.45946109041465   -3.94248923713363
H         5.64883392084035   -3.42785247225007   -3.82614867159823
H        -6.23496371809926    2.11761813766322   -6.06868845775634
O        -6.84111807166281    1.79603411388634   -5.38913234611088
H        -7.16678854449115    0.92791375791820   -5.66827825334738
H         2.54757616387258   -6.49628285273154   -2.17845237301782
O         2.70775201838340   -6.35161789607357   -1.22337356109834
H         3.66331865569803   -6.43546504207603   -1.07307356853545
H         8.13830425968015   -1.16297532312335    6.36481752690648
O         8.07577964969353   -2.13786845655081    6.38310395407630
H         8.27399588761316   -2.41875679492097    5.46437435603248
H         6.29726273738418    2.56059551488402    4.69252336804195
O         6.17223330196630    3.12760029937480    5.49058234449660
H         5.47671166935095    3.75799401141879    5.25370216348636
H        -0.73940376851073  -10.12050900128812    4.58574513108285
O        -0.93666382101343   -9.24095250338529    4.21579429164580
H        -0.14674748911183   -9.03456205634278    3.68447864190486
H        -7.40753877339545   -5.80039226227902    5.62931556748353
O        -6.95186071798645   -6.56819276347182    5.23661115240837
H        -6.16838200874353   -6.70738017034641    5.80328208006177
H         0.61389415945876   -5.69198540571956    6.63492182400072
O         0.39922517792804   -4.81439282393391    6.29803132109668
H        -0.39411732767466   -4.51209722407535    6.76445144721718
H         2.09901963269579   -6.74060465148666   -4.33712403786516
O         1.61788397695950   -6.28498198847678   -3.61110145238779
H         0.78243209033318   -6.75270837357252   -3.48066953333824
H        -0.57435748968076   -7.45025262302569   -2.20096666636755
O        -0.93743344951507   -7.16193168447210   -3.06355644621695
H        -1.65369125227249   -7.77966373169600   -3.29372471889174
H        -7.42526403426395   -7.18808176136323    2.27608121367055
O        -7.13974829687199   -6.29197300129671    2.50485734260985
H        -6.91717490625733   -6.30776301980357    3.44852170985550
H         5.64346103954981    6.22623662036925    2.49599080033365
O         5.68116679886192    5.27897137820293    2.26800792222204
H         6.56716670229480    4.94040424283902    2.50105282070471
H         0.80143208373676   -8.29306678686011    6.85271728209236
O         0.39631922407011   -7.67571715048772    6.21185940114251
H        -0.12049349505083   -8.20970825148662    5.58874416787327
H         5.89122150752057   -1.69304001142707   -6.83261843799066
O         6.56076259879081   -1.58620223875737   -6.13733958806230
H         6.15044790905337   -1.96612859013235   -5.32305640640191
H        -6.45297387263124    3.06007100117932   -1.03924426383659
O        -6.41212833494532    3.57208136482378   -0.20992355530478
H        -6.47179082796225    2.95900893987731    0.55504333512856
H         8.66768924303936    3.88995808697698    3.34926349842296
O         7.94952581104948    3.96311365733655    2.68609447875662
H         8.38049407483670    3.85964371406315    1.81991950801710
H         4.23477631451096   -9.18438410854701    4.76126909204663
O         3.84703422347532   -9.97614357601263    4.33664203266285
H         2.97285711093679   -9.68844477082287    3.96018063601427
H        -3.24376245727606    3.15692132301484    6.27732478124660
O        -4.21653983889106    3.09027997564691    6.34012522840248
H        -4.44755252874810    3.18278838431524    7.29747239231983
H        -3.71978292700054   -7.88438206745737   -3.39014959669495
O        -3.12878753046803   -8.48809294940711   -3.90100629571117
H        -3.38553256240035   -8.35044414928145   -4.81835906070498
H        -3.83959138630520   -7.00530861129658   -1.64328054345708
O        -4.55417104027870   -6.89078822211770   -2.33279264827048
H        -4.52342790810151   -5.92617572564935   -2.49042691980917
H        -5.54583649278020    2.37026142180476    8.97310055564142
O        -5.05337716243146    3.20895554346547    8.83246273145165
H        -5.72679725723312    3.89713370076823    8.71395289445155
H         0.68292313584350   -2.18959472083232    7.37284362895464
O         1.47321808953614   -2.72044395786455    7.59705430668503
H         1.32204452740875   -3.54254642054843    7.09234616492122
H        -6.08149513966757    0.67701792513261    7.95719342500536
O        -6.23444317366779    0.79974142209607    8.92226656705032
H        -5.73422889955455    0.07674916454380    9.33009611373303
H         3.74607029104341   -7.22010065126062    5.07417360348135
O         4.58943863053123   -7.63649234624202    5.36848034546578
H         5.23028920463327   -6.89717422080323    5.44493188627191
H        -7.32055039553319   -6.05299867044022   -1.74711709182242
O        -6.77144957259781   -5.30597785936088   -1.42894235339709
H        -6.68095106346156   -4.64493981987390   -2.14125776492630
H        -6.36288642929004    4.12434301829839   -7.38436543030849
O        -5.61953529747991    3.69600756604682   -6.93766049932824
H        -4.80826153783273    3.96540487315600   -7.40047591775896
H        -1.94992620976017    1.84845939799856    8.56058313363125
O        -2.79278093737591    1.37032186238860    8.68830543151458
H        -3.42521983361205    2.00116669984584    9.04056594375751
H         0.91874333119957   -2.04378770282351    9.17922174117514
O         0.64304530637191   -1.68123015308115   10.04171253112821
H        -0.27794057444472   -1.38152817774462    9.94064780113499
H        -4.49165111216000    7.23733817886924   -1.51475513983039
O        -3.66720189395652    7.72846259019366   -1.40394712830321
H        -2.93359626522792    7.08905164127609   -1.47967530654337
H         4.20576931365697    6.10481945111897   -0.50582093991341
O         3.75619763654884    6.94128811801481   -0.75983468643927
H         3.61901507765196    6.85576977562829   -1.72955408959416
H       -10.99073256279205   -3.34240539252317    5.29662879239458
O       -10.73280595190145   -4.26488230272843    5.52546040164867
H       -10.45016073956230   -4.64179008917612    4.65779360804601
H        -8.67151819543302    1.34686831630077   -1.63021792997330
O        -8.35047550704828    1.15645378564686   -0.72654924416725
H        -7.37780161614130    1.06602860792284   -0.80419936311008
H        -8.88117793834992    0.28651749354352    2.12165925605839
O        -8.22973757627742   -0.14740106053204    1.53778425025937
H        -8.48149115419804    0.09968858242139    0.63102409079857
H        -0.91449586413339    8.34425029429052   -3.89909007213496
O        -0.56423998374263    7.79209878493449   -3.17318065655338
H        -0.84232764897411    6.89412839437508   -3.38243271971124
H        -0.48703754626133  -11.17716275130913    6.20941612395447
O         0.02593359817002  -11.43212540617975    5.42126869309569
H         0.95392228418312  -11.46120919512263    5.71623732323129
H        -6.74178455689633   -2.59420054044566   -2.68191165666966
O        -6.66145023012121   -3.36703332437083   -3.28289543468162
H        -5.99686039049091   -3.14196793582269   -3.95777581058996
H         0.93962808871812   -2.23577724426996   -6.21416164296005
O        -0.00031877520501   -2.05394704288623   -6.03172491959081
H        -0.19807833799328   -2.60668318038064   -5.26022179453039
H         8.14385486582316   -1.70520197286240    3.51457760757073
O         8.24475858508433   -2.64286355560151    3.76090659132603
H         7.32814000330307   -2.99261891510062    3.72545507929765
H         2.77713617688664   -2.13269520577657   -5.01701685832420
O         2.61722500461783   -2.46562541038276   -5.92067025072986
H         2.55870442542045   -3.42547072325306   -5.82539507557884
H        -3.09549429029950    7.69801607550095   -4.62859741958391
O        -2.71921781212369    6.83371877169498   -4.88204190039174
H        -3.03843860493886    6.17017588164582   -4.23233570307692
H        -0.77966734034730    0.50185202584494   -4.73914661947788
O        -1.71971332924161    0.62812979208719   -4.51999273830811
H        -1.88619899417181    0.19804366963085   -3.66694469554139
H        -2.09798522573663    7.34367021626059    2.14142132940113
O        -2.42399138755420    7.01243317224740    1.28118079039020
H        -2.00301408631022    7.56441736784612    0.59903610850335
H         6.67363633476745    5.52308011443859   -3.76691702852959
O         6.44882020244826    6.16422104072844   -3.05953927168196
H         7.12065332319229    6.84431851516545   -3.06581606537225
H         7.69754451361213    3.68232614635620   -4.55434894555866
O         6.90573512289456    4.19690567902111   -4.78900534782405
H         6.16035571175350    3.65232818917126   -4.46077266816456
H         7.85221971657942    1.03886543918060    6.75185213686401
O         7.97925147473433    0.52401600262155    5.94368714222193
H         7.07306973443776    0.45782909770687    5.57193744062944
H         3.44240563064411    0.05553713119211   -4.22133593881525
O         3.55872136928386    0.86359524844965   -4.76250389509678
H         4.52452281003309    1.00060144600248   -4.83724239593007
H         2.43471250692095   -0.21324996258567   -7.50880467147384
O         3.09855603706128    0.47423451367149   -7.31308600581344
H         3.21353350150902    0.51691671332490   -6.33770015825021
H       -11.57920398019326   -1.16932885560754    5.30005787220677
O       -11.17732100239719   -1.81299404061898    4.69666737444140
H       -10.25521813382561   -1.50524241650373    4.55847988382657
H        -0.89510560095586    8.23118613987297   -1.45632995339724
O        -1.07899199011854    8.58816462374934   -0.56755456920132
H        -0.22305566214684    8.78485518730482   -0.14721440862634
H        -2.37988616549406   -2.50629559695324   -6.75162768059206
O        -2.79925392081497   -1.72075087001387   -6.35590070056293
H        -2.21951946926459   -0.97986912607573   -6.60824716130359
H        -7.98609251501853   -1.36816282391865   -1.42398858812909
O        -7.03495762737202   -1.55596951014370   -1.42507928511533
H        -6.81576254370307   -1.91468051572937   -0.53569099033859
H        -8.82597375028303   -0.51868158989264    7.35349272712235
O        -7.97821809534530   -0.59635616666394    6.87214625912289
H        -8.22554580190342   -0.86180105253624    5.96423515608899
H         4.05117345554798   -2.24632571982759   -8.62168210495440
O         4.49564199615641   -2.16216867767945   -7.75782346214561
H         3.79557658355418   -2.24529792356965   -7.07725271327058
H         9.05020646109608    0.23597504381260    4.46696509459668
O         9.51684725110067   -0.18793511055329    3.73037823037859
H        10.04166084116972   -0.89746373251636    4.13032205296844
H        -6.33715254390153    3.45966373407561   -3.36772712795879
O        -6.52279856897749    2.75816618793944   -2.73321170760894
H        -7.38359785911971    2.38467506401796   -3.00191578493134
H        10.05619971670471   -0.64606014208145    1.96709891851969
O        10.12257117097091   -0.98659424398831    1.06359395807663
H         9.98869484294655   -1.95714680110873    1.13239395495798
H         6.64710101919214   -5.26034004991087   -4.34710614192693
O         6.19787532589708   -5.00837686393055   -3.52802191483946
H         6.90272980825052   -4.74060296067073   -2.88918688283284
H         1.00046108696012   10.45915893062534    0.47988116466149
O         0.83054816667681    9.72451664737407    1.09394745739728
H         0.23893715177458   10.07144465616908    1.80962732736144
H         5.09888348707762   -4.90352957244348    5.52966005137199
O         5.96874972676138   -5.36793603574011    5.56895241073772
H         6.41309114067622   -5.22197610467442    4.71275758181236
H         2.28669595634378    8.87186110450113    1.27453555801068
O         3.11274235372073    8.36990106625323    1.42376006413537
H         3.25286899629205    7.82741768497937    0.61958383603115
H        -4.08331207880916    6.60064024586826    1.15942047523428
O        -5.05561534560357    6.53180383955668    1.25805852983602
H        -5.43225165677367    6.59630376474335    0.36760981763733
H        -1.42802899607649    6.97772937372898   -6.11914337686138
O        -0.64611785168070    6.94754653249790   -6.68878617143327
H        -0.00013672812116    6.39612810625646   -6.19008412960081
H        -7.02747380063226    6.32051853618597   -1.12220314336059
O        -6.28789606295832    6.97498060439820   -1.26004594356476
H        -6.62436398263760    7.80433648752838   -0.86743006832222
H        -3.76238885992467    7.78179314495327   -7.40541786009094
O        -4.08816136162256    6.90723789013928   -7.13766394706046
H        -3.58971859553136    6.72676791154331   -6.30167638667383
H         6.14905946277203    2.27212430625107    7.05385314756029
O         6.38704925202659    1.81744947097753    7.88106832051939
H         5.71788547165080    1.12448455584451    8.00945339876942
H        10.24866335045697   -3.24902816271240    4.80574149453749
O        10.84185646086929   -2.46438808907596    4.77262032866078
H        11.33044772720882   -2.46833689083530    5.59474237973825
H        -2.29071242108442   -0.07507235710292    9.38836047270634
O        -1.96252642600467   -0.94718910796850    9.70343508681924
H        -2.70476528360143   -1.38829902366302   10.11918462095344
H       -10.70473907740231   -3.86898440466191    2.44094478564774
O       -11.26013503511219   -3.09156592551175    2.26474727693070
H       -11.41849470396655   -2.72046773195744    3.14797581661725
H         3.06781365991846    2.27024917825533    6.99327523013139
O         3.49838604561822    2.09809893160103    6.13901984892169
H         3.52231437567851    2.92180259036598    5.65000353591257
H         8.69403716215640    5.07073096857202    0.12997854629697
O         9.16983647676282    4.24471663757666    0.33060061110133
H         9.44731200039476    3.84746960360462   -0.51318076870499
H         7.14096591711050   -4.69142726901924    2.48403754292454
O         7.33693631489401   -5.31546215468672    3.20757564359409
H         7.04466629687605   -6.16644764115554    2.85531588938426
H         9.74175732035068    4.95803298212459   -2.34683833871728
O         9.14300374522261    5.70167782674298   -2.52317020362434
H         9.04434899021424    6.19306447631401   -1.69748719559528
H        -9.78916463823565   -7.48774340584380    5.08100560092057
O        -9.25253506040781   -7.61917957177942    4.28638763331152
H        -8.35696282492924   -7.37221198808080    4.58327987443094
H        -8.65367048350070    5.65871642678456    0.08495480362554
O        -8.24349322218876    5.36280307133578   -0.75271627710444
H        -7.70499646501947    4.58473096555713   -0.47698442438889
H         5.63288687040207    0.16348376567269  -11.39819361359163
O         5.18357981290433   -0.53429345479221  -10.86598172560691
H         5.25031556201096   -0.18956121863418   -9.94825041277268
H       -10.60700297552830   -5.88435852468897    6.36927797508425
O       -10.19094868042822   -6.67670001558982    6.73911072427886
H        -9.59461688778624   -6.33936056821715    7.44372198398233
H         7.46087445480350   -3.13390304023844   -1.74309397913890
O         7.97011595199124   -3.96588100477444   -1.90204773706126
H         8.71450995144915   -3.67444559222988   -2.43161379994661
H         5.80943923029996    5.87538028343515    4.85966460629993
O         6.59966525294186    6.40718396873024    5.07570932256055
H         7.23196665058983    5.78297907866184    5.48276950333980
H        -0.27295274433414    2.94264907282910   -7.89856564418060
O        -0.21403410190628    2.63418909271311   -6.97092330882125
H        -0.91264843028526    3.12417473356075   -6.49002075921538
H         0.62593561574217   -3.50721151986870   -9.65195317407523
O         0.72402014044276   -3.49158705909400   -8.69864137148794
H         0.89324416701021   -2.53566234930604   -8.48193110516347
H         3.75572139925059   -4.06730689732712   -2.85733702966655
O         3.27793518215320   -4.15878376132147   -3.70412487609640
H         2.65619806069132   -4.89372738761335   -3.61895442362522
H         6.04585342452790    3.10730561010605   -6.87257112793352
O         6.83973473169180    2.58028933947572   -7.08002244902334
H         7.61031830984203    3.10645427032871   -6.80219183799134
H       -10.64765982082551    1.47386988123784    5.70557996038547
O       -10.00004037740476    0.87687733858737    5.30526084952461
H        -9.12339647724476    1.29005473633941    5.50048913977041
H         4.02481297017506   -4.60225867127997   -5.06853623020542
O         4.30009124159623   -4.94099088329765   -5.95644855614425
H         5.24911374208717   -5.10043628416045   -5.92028295543759
H         0.97746908289658   -5.69729930280443   -6.48250397963612
O         1.23030606904391   -4.79106328621437   -6.27017197947346
H         1.00126177450997   -4.27662529832057   -7.05212756764040
H         0.16356351389899   11.60683404400591   -1.07107577515923
O         0.96252192225242   11.89180652096177   -0.59705502935628
H         0.63862261913079   12.44398164750544    0.14502434464224
H       -10.49032075096546   -0.75622216174356   -1.14859863134429
O        -9.76238892264349   -1.32445099291059   -1.42935796985142
H        -9.96230025203302   -2.22297544752470   -1.07971676960519
H        -1.65125583271426   10.26097199812879   -4.76370199116880
O        -1.19736910419645    9.47957679208193   -5.16052478625065
H        -0.47822908677013    9.85876103222099   -5.73033587233710
H        -7.13603310166918    6.37670598349505   -6.66415541299729
O        -6.54312245191664    6.87205812518962   -6.07130228340840
H        -5.68420644963459    6.94701502726676   -6.54461086883193
H        -7.70625059240229    5.05195993051117   -3.69591149133747
O        -8.63421399886785    5.12099826498397   -3.43457639822852
H        -8.62946640267411    5.18706375614999   -2.46287316732929
H        -0.78486867261582    1.05037013901639   -7.10203913760506
O        -1.16722140677957    0.18523086236629   -7.36107934947711
H        -1.50961280042572    0.29332766614871   -8.26457087960673
H         6.66972530991124   -4.70919322287003    7.04096660183853
O         7.12606971072390   -4.24358483840974    7.77014770112539
H         7.65328804452196   -3.54307745072735    7.35216679192346
H        -7.99703316268714   -9.09509012342073    1.14859047755060
O        -7.84356346309008   -8.87809170140820    2.10537404083248
H        -8.70016224172461   -8.81346198187071    2.53794490491022
H         4.29088164590765   -8.07009736733081    6.96399542405318
O         4.00232795323897   -8.25398788897349    7.88885338634423
H         4.45173916536854   -9.07214413536819    8.13875795064633
H        -7.17324843841732   -6.05701201635991   -4.58681448091934
O        -6.58185313743562   -6.81793660834225   -4.42407335706119
H        -6.05491894847710   -6.62740846089417   -3.63824093037076
H         6.34309945363963   -0.05294096634566   -5.51920854420715
O         6.15199644603030    0.84545120535725   -5.17460785064265
H         6.44292910546136    1.47210684390473   -5.86442052819963
H         1.31862782399056    2.74361099015655   -6.26979360150286
O         2.14614268059315    2.89477728516810   -5.77331628170879
H         2.44272300514962    2.04391031302892   -5.40844486300150
H         8.05601686726590    4.51712888231932    7.29248505906889
O         8.20138664270457    4.57641854459650    6.31422922856672
H         7.53400965953762    3.93938195066737    5.95996866717500
H         8.76846412002513   -4.95372907873703    4.32892624472321
O         9.38516193745966   -4.75787799162548    5.05430495669889
H         8.90329107041074   -4.92281154821450    5.86695575972249
H        -5.08248693745413   -6.99867850711495   -5.44144676888898
O        -4.22542299578227   -6.97325598776932   -5.90224635056551
H        -4.31647074502715   -6.26033095929345   -6.55629261947333
H         4.42966533589050    4.77778305975300   -6.35618502193621
O         4.50073463237160    3.82654432641737   -6.54918466072355
H         3.64630502671686    3.43436520197827   -6.27535033554828
H        -4.89948679780006   -4.34215819868676   -8.06114174173417
O        -4.31432679798388   -4.72608461661259   -7.38013859086502
H        -3.40454323508374   -4.44486215098054   -7.57315555918028
H         2.91262366848345   -9.06348300918065   -0.28591613812988
O         2.33767979019818   -9.00248868847268    0.49666417981921
H         2.47298878336307   -8.09079709193838    0.81968257723635
H         4.57942020908729    0.51396090579240   -8.02650563132539
O         5.39227953001353    0.71741835866647   -8.54401193015661
H         5.27690165109800    1.61803561088127   -8.87459868957783
H        -2.49218791441349   -6.42833966472316   -5.64627121303440
O        -1.56358177899057   -6.15096127663627   -5.60021246716349
H        -1.26282921769766   -6.34012748021916   -4.70106829739227
H         7.94125017857523   -0.09999051874576   -6.90447699248952
O         7.89318434642304    0.08625206704776   -7.85761022490741
H         6.97746482432458    0.37842798296019   -8.05594316487413
H         4.86179393214159   -7.52444802529229   -4.34979207602695
O         4.56108648569335   -7.16584564407606   -3.49562464014277
H         5.07632711453063   -6.35188173071361   -3.36960342113790
H        -3.77693609143884    2.78177863847946   -8.71926437879733
O        -3.98009516522118    1.84375760707225   -8.63843778951598
H        -3.93547790044762    1.65219295561123   -7.67946394169774
H        -3.75787371375687   10.22185734520910   -3.20172303308803
O        -3.89195061490153   10.26315350527773   -2.24101923665757
H        -3.78851849954329    9.33401236280746   -1.94348137721110
H         1.11954863393561    7.98098672657395   -3.71507214818747
O         1.91298429328513    7.97839286620791   -4.27716249940057
H         2.65176138706823    8.33860439492445   -3.75721305104563
H         9.46045258582061   -3.03775709044755   -5.67387076350607
O         8.62178414501233   -3.28525795951399   -5.27739239622158
H         7.98739014585885   -2.60369476284453   -5.55929451132782
H         5.39165142598751    8.02693056734289    3.87446165981164
O         5.35653913741577    7.85434983309526    2.93419900793724
H         4.51214642811722    8.16063014367177    2.58601982876275
H         2.78686444692175  -12.41484932862275    5.85922328664897
O         2.67080305138822  -11.49563619469865    6.19052477461855
H         3.13748870306950  -10.93255718038657    5.53093254997038
H         2.88989659891775   -5.25077979266338    8.42544008237330
O         2.55394569859984   -5.91945202535827    7.79536379559127
H         3.09093518726412   -6.71140162653669    7.92779512293221
H         8.03620588541527   -1.47538245280368   -8.49197474319329
O         8.33024328280415   -2.36909928744203   -8.77768599188962
H         7.64833731957683   -3.00651557925299   -8.46813247909677
H        -5.17675589018160   -8.68676266126819    0.33529202892690
O        -5.08690084674126   -8.29286370959599    1.23393064781237
H        -5.87639183892054   -8.54943896063427    1.71583739141051
H         5.22714152561173    7.74486231824961   -0.86237358658958
O         6.08245875870773    8.23790145062973   -0.82862382692228
H         6.26802553481835    8.54808994512266   -1.72687389840808
H         2.69088698926813   -3.25987716629278    8.68521183935119
O         3.22466970145814   -3.81021464462118    9.28838137684004
H         4.10786896716887   -3.39337142682368    9.31051107927574
H         7.32801331568981    7.16134382289497   -0.32082515869235
O         8.09329011973018    6.65145775472473    0.00783999020558
H         8.10680665905556    6.81291454163577    0.96593065355130
H         3.48027932445488    6.98594710141524   -6.42821483822501
O         4.15046410512143    6.47615184058468   -5.95563805652398
H         3.94726504648086    6.55190425610825   -4.99416448234208
H         3.96562151676870   -9.88116604096913   -2.17848225373408
O         3.77347849104845   -9.00865885635171   -1.76988721737637
H         4.11100691710163   -8.33270334084489   -2.39447042301583
H         6.57212350190669   10.05505662254735   -3.73309606829657
O         6.44524287652080    9.16025917650057   -3.39178468352934
H         6.49535828952032    8.56646100801095   -4.17706534286446
H        -3.42147392476459   10.76533463928563    1.08870131922256
O        -2.71852071074463   11.43032516655085    1.19342682433096
H        -2.26675360289571   11.43500036430886    0.32627208497150
H         5.56814021318211    9.47894692573741    0.15061571605382
O         5.10234215405227   10.11329295759362    0.74626485905515
H         4.37348705921424    9.58356904342262    1.11925493594487
H        -7.93752364986453    1.20250741317773    9.28921380106033
O        -8.85264112652523    1.52236432749144    9.37858833061609
H        -9.42443539063543    0.80384627315378    9.07253840448269
H         2.99621933206949    2.70958182930092   -9.22654389464141
O         2.15643682953336    2.47382540548648   -8.79393824578910
H         2.41204630537498    1.77965700329615   -8.14310284926352
H        10.29605801641131    4.74644240935675    4.12195074919859
O         9.97395652239585    3.86899630294306    4.41891130175798
H         9.50506312269405    4.01993590577608    5.25619241715076
H         4.65862053502944    4.25563733468257   -9.55296102750039
O         4.65584366170844    3.37040206556175   -9.16994583307751
H         4.60895891110804    3.53134820840186   -8.19608763724639
H        -2.51500015340667   10.97578359774669   -1.59868356193124
O        -1.60518800851256   11.07730794311233   -1.24229697371672
H        -1.37458568928047   10.14754384700744   -0.99672878428425
H         9.03232832455573    6.12480825613707   -4.32864974801295
O         8.84149100460104    6.27658653359458   -5.26577624024945
H         9.06934273512231    5.45557510518188   -5.72248537187975
H         2.18693474225094   -7.24416723970343   -6.39559140231031
O         2.85618035225333   -7.21618776406942   -5.70270852912286
H         3.42659316591355   -6.43848748815775   -5.87545550328292
H        -8.45584901614218    4.27478555202698    8.02788719147931
O        -9.19175562365677    3.66151649175857    7.87578067108861
H        -9.10910617253835    2.93766237428953    8.54425561080020
H         1.02342153691711   -0.39525451102988   -9.05137000590654
O         1.06648939521824   -0.94133790273098   -8.24411119765648
H         0.25793252211741   -0.69151280349171   -7.74033803943562
H        -3.42550666528096    6.23478129783160    4.60571136283143
O        -3.86438097673840    6.95406298850067    5.11025931577532
H        -4.34997642807683    7.50038259376327    4.46356760949712
H        -4.02370738926881    8.77482923337760    0.05955706673288
O        -4.44001924221418    9.38214837752682    0.69710407239353
H        -5.34223918622780    9.51968044854164    0.39861698868519
H        -0.87710753148413   -3.82356932734478   -7.86007726886904
O        -1.69828239554770   -4.01519586017312   -7.37891676252093
H        -1.48909252430873   -4.68727091585882   -6.70794818173069
H        -3.64693067723056   -8.98002478034323    1.87464722600680
O        -2.83557928802791   -9.48916672047888    2.06990445664563
H        -2.51731598888028   -9.25456713912732    2.95063691676557
H        -5.26666073841671   -8.43711964369844   -1.72557644393736
O        -5.35098962200537   -9.25563313569812   -1.20782597176569
H        -4.51166065591056   -9.72994616714240   -1.31730978755411
H         3.81635244849022   -0.00042242169479    8.76917663226996
O         4.49154609082375   -0.23469412980299    8.10306965377410
H         4.90365404730580   -1.06361977865198    8.39628551876138
H        11.00341686996284    2.63974175783675    3.48228302926625
O        11.37384581666101    2.40208640442524    2.62070272664246
H        11.58147250175003    3.26077100862277    2.19280398827663
H         3.58541117385343   10.19640248407132   -5.52734334573203
O         2.85294796429305   10.63559184722644   -5.05669678506179
H         3.25639631234844   11.40357559778110   -4.61350989465756
H        10.39919779623988   -3.77853866046116    1.76011325216884
O         9.48651230304593   -3.50954452850006    1.57874192485832
H         9.09323539997831   -3.29516062164394    2.45667286301312
H         6.04693769610500   -2.41614569420422    9.96869892896334
O         5.59124878180530   -2.58430453113284    9.14491448098972
H         6.14167838713096   -3.23383919991632    8.63182643924881
H         1.82361820478395   -0.28234365859161    9.90007140115271
O         2.54984190161955    0.36125156371413    9.84993400205765
H         3.08567337571141    0.21730588478113   10.65877240929574
H        -6.40098950696398    7.61560433320776   -2.94184355583681
O        -6.44844105933336    8.22199113131666   -3.70631930555107
H        -6.75373702660642    7.72619191964210   -4.47904968169825
H        -2.81234247403709   -9.60580071402397   -2.51393423649209
O        -2.71947283223775   -9.86917242564843   -1.58680208045488
H        -1.84013048627298  -10.28087458095044   -1.51574953081470
H         9.59436464279124    3.17279629127349   -7.19953034057696
O         9.25617212662964    3.74432825113275   -6.48258427668209
H         9.36192169981189    3.23940071377911   -5.66183609661557
H        -9.70537436006897    2.41184430738763   -3.20526550603402
O        -8.94222482516342    1.79644638554360   -3.19826619477777
H        -9.20115310534742    0.97397785761475   -3.65028486501689
H         7.83668171230687   -4.72683066130345   -5.78064512771698
O         7.15734152734665   -5.36353572020009   -6.08729970334657
H         6.88443268029499   -4.99682140771828   -6.95492959702491
H         5.13161873708856  -10.15951181361031    1.35914240808897
O         4.76858027987992   -9.40895572401168    1.82720523058340
H         4.55182744393809   -9.70177737561995    2.72887547950543
H       -10.72994425313864   -0.16384415930530   -4.01118463531784
O        -9.85427467356361   -0.60124885637031   -4.03539094321085
H        -9.74355639616190   -1.02022075570248   -3.15936337689626
H         5.98531710883938   -4.40931633741558   -9.05425236858986
O         6.31993798446572   -4.03868756890816   -8.21043080673531
H         5.61084512309716   -3.41688922415516   -7.93008737361052
H        -8.95486228030841    4.02232944903486   -4.90585278420056
O        -8.88299347552927    3.48971028821693   -5.70994588480561
H        -8.17398953894803    2.82865823268017   -5.52654513262982
H        -2.52910564119487    9.90942291619788   -7.86989097658774
O        -2.92699219788692    9.34601953981026   -7.20850311849784
H        -2.26139914561584    9.26417337071593   -6.48431944346620
H         0.35682645447378   11.69657019869337   -6.25771847210698
O         0.58717704589137   10.79577094186660   -6.52999871208132
H         1.47654535652319   10.64996309112787   -6.15462889520806
H         0.90419803487776   -6.19659786116707    8.57075661159159
O         0.07030486412804   -6.09505334438278    9.05954319822744
H         0.30465358563719   -5.56746592964190    9.83925837707393
H        12.51855874579814    3.82563983579058    0.04224655826517
O        12.64200064314828    3.22729974015678   -0.70607636344457
H        12.59824617702244    2.32105189407427   -0.33836249513464
H        -8.28595399938955   -8.58226216620766   -1.04336059278148
O        -8.01931303290357   -9.31825527243563   -0.46662098684547
H        -7.12386740321893   -9.54478581394156   -0.75763636799115
H        -6.68600733467801    9.89749745360228   -2.98154909500575
O        -6.54755503404662   10.59452911212381   -2.32139013957234
H        -5.57329833117057   10.66844907643043   -2.23720180714209
H        -7.62310454670620    1.32164301810509    6.62541582552737
O        -7.83143965803205    2.11596426036026    6.11204142132090
H        -8.26704379230539    2.74700899240187    6.70893021279270
H        -8.29846587992371   -4.28400996945386   -5.56163739026138
O        -8.36400259189020   -4.72288556237597   -4.70189311482914
H        -7.81646898812743   -4.15490672472622   -4.11331176704834
H       -10.88999196715212   -3.54771387804708    0.36465651791865
O       -10.27171026162256   -3.68965449152192   -0.36070864945709
H        -9.45257631564041   -4.01932436214044    0.07666361183780
H        11.49159675387857    0.21642942730900    0.40195719409657
O        12.23793344918299    0.81718510142847    0.53646267246861
H        12.07557033768925    1.23690289393755    1.39330370637277
H         3.77942080972504   10.02152179656551   -2.28021921035321
O         3.83072731354613    9.16227426464454   -2.73403498784877
H         4.74352511841593    9.07713136812591   -3.05682365005277
H         4.22937399559089   11.03335545242451   -0.39681721172310
O         3.70340043194903   11.35120577515389   -1.16476794473443
H         2.79816427867996   11.50755218842775   -0.86451914756660
H        -2.50712917998327   -0.26220570200160  -10.26818794264962
O        -2.10381064557599    0.50842141919030   -9.87120701646248
H        -2.84498071105592    1.05124511927665   -9.49591692145573
H        -1.17671285380000    9.63169870675670    3.28007429923049
O        -0.89286307668634   10.48113040688485    2.89087147479581
H        -1.64932550600715   10.79942034276411    2.34884795742685
H         1.98060696511929   -4.23056933988538   10.44183271140192
O         1.10046101352553   -4.27592224461603   10.86437457921967
H         0.71177450534833   -3.40329305425076   10.68139782341818
H        11.41560045561427    5.44523293236577    2.11193360831036
O        11.54246754919485    4.78411292974521    1.41920545661700
H        10.65112706745700    4.64450928575430    1.02414637069308
H         5.81144193067421    7.06902609564537   -5.78878572731846
O         6.53798192516156    7.68759892618239   -5.56971779675224
H         7.37451514964532    7.18516603782717   -5.58714151828252
H        -0.27869128086385    0.97761157846517  -10.21207717630248
O         0.66528199091248    0.77609163599642  -10.27835826883534
H         1.14085084218461    1.51787474929288   -9.84560202589676
H        -6.22034684890770   -4.26866807216350    8.36466536455638
O        -6.09080609329687   -5.12760854550596    8.79611306499046
H        -5.68838952838644   -5.72713619001737    8.14061105094526
H        -5.14295449011197    5.86820869414333    5.47008325166126
O        -5.79266510605106    5.12994437952924    5.49162996549446
H        -5.26221933513288    4.33016413194947    5.67114719309675
H       -10.25050822389958    3.70606502250902    0.06411423274312
O       -11.06649799067819    4.06710586653870   -0.36836858113622
H       -11.37519416582301    4.73409079694818    0.27672277880943
H        10.97211213084126   -1.24159532906807   -7.46398190257068
O        10.35196528660851   -1.79860693035056   -6.97399604001433
H         9.69965745042060   -2.10688055867548   -7.63346646171556
H        -8.58732884213736    5.17110227422679   -8.22297640852987
O        -7.93331904712434    5.06111186426206   -7.53564973115494
H        -8.35043602174266    4.46615070072295   -6.84024495922115
H         6.31405647608632   -7.10540000252860   -6.07489705947567
O         5.63955008027277   -7.78039586498090   -5.93864334849768
H         5.05195291759126   -7.75145051372042   -6.71215933870062
H         0.61767536383040   -8.14537645656652   -7.41064444826178
O         0.44474405154143   -7.23427130980498   -7.14782464036637
H        -0.40520384692602   -7.17312199559415   -6.68455668229450
H         2.64653645578438  -10.60907188607543    1.06983012000837
O         2.62541780058642  -11.56716080261964    1.26602250242744
H         2.49251248049719  -11.98358870717219    0.38652902069428
H       -10.76231103494787    0.70348426672106    2.42520256289444
O       -10.08129672192177    1.30618027029604    2.79472104758569
H       -10.00444753740927    1.06194496397544    3.76535175839176
H         1.22610728671327    9.40665909182501   -1.93453018569236
O         1.58670026180071    8.74257236176912   -1.31412856699191
H         2.51913812373200    8.66472388858999   -1.55012184882110
H         5.24696080133190    5.97434297453869   -8.24196383952993
O         4.50032575120308    6.12309499281812   -8.84457076452163
H         3.70643193251179    5.79072937051045   -8.38236163163541
H         7.62283988165593    5.63781816876972   -7.53648212511411
O         6.72207646703739    5.43619474735744   -7.28750213556621
H         6.76119072427897    5.05288658106843   -6.39297449694526
H         2.13017658701540   -8.96526822426283   -2.37151946266889
O         1.28557087879291   -9.06694359167464   -2.85751689191000
H         1.54277477751223   -9.41838282514048   -3.72396806150538
H         3.01100896272221   -8.97911320290993   -5.14306441233117
O         2.57544855802166   -9.84907130411500   -5.12353832334886
H         2.30789003375330   -9.98011570037188   -6.04287986810123
H        -8.71920118676260    2.41163683780821    0.31050248375244
O        -9.01823599380167    3.09883383429089    0.94125543817086
H        -9.30290673525827    2.62456278630407    1.72964291725584
H         3.59947270688049   -4.75893193367662   -7.57411540650033
O         3.26784393468221   -4.94840935269415   -8.46864330866443
H         2.43424426186309   -4.47742470132913   -8.57362980516012
H        -4.13058669995543    9.41271253124899   -5.54153935524495
O        -4.09269540604636    9.11471262210533   -4.62869263861405
H        -4.98439696734057    8.81343537988637   -4.35850660113074
H       -11.55835011212043   -1.34681418054348    1.92880219457575
O       -11.81929541973530   -0.41929039661398    1.82180125278643
H       -11.95664340411267   -0.27899643777896    0.86762537967177
H         6.99703845231370   11.99749991209278   -5.37975069806490
O         6.33417539148401   11.51925387297701   -4.88394397690629
H         5.84174058029083   10.96498585993891   -5.53474910825852
H         7.82408141544067    8.08441447700901    2.63238599154184
O         8.03805331373995    7.13998759582884    2.74812308506170
H         7.51799425068845    6.86030141280179    3.52296495639264
H        -6.81751594017082    6.04724084407776    8.21734409741139
O        -6.85785079978935    5.13415151844779    7.93568787237762
H        -6.56607062125894    5.12103079462064    6.98901709972842
H        -9.09636397686489   -5.86446346480666    9.57264236888538
O        -8.79743118041822   -5.49708643316193    8.71701999324882
H        -7.82507929254123   -5.42632707087847    8.78858622480591
H       -11.34606436819340   -7.65681453930321    7.46568627928259
O       -11.99776614616042   -8.27179098835717    7.87527486927711
H       -11.89992750529601   -9.10832151903507    7.41975249878224
H         6.27674587353201   -1.78649842450470  -11.09923412701626
O         6.93109469392993   -2.51383460388744  -11.22113216046176
H         7.50536268389195   -2.49176784927657  -10.43757526531385
H         4.69592113091240    9.54573763214712   -7.31065465642321
O         5.04852435931896    9.77750585332012   -6.41656788985413
H         5.61298408286128    9.02340375272478   -6.17346380408921
H         1.63081061156621  -13.25044417822047   -1.04765178365798
O         2.00201111127037  -12.36032722573079   -1.20910656719431
H         1.22525275715316  -11.77393562980561   -1.30572692922551
H       -11.65109202666889   -8.37033569192181    9.53629726697482
O       -11.46062747271404   -8.41322692809767   10.50027937035451
H       -12.27823767511831   -8.17683965537493   10.93942235665913
H        -2.80913566530303    4.35627099540693   -7.30034336545743
O        -3.27951476932698    4.54994196927692   -8.14225954674368
H        -3.54868462275737    5.48111035498045   -8.05250990661923
H        -7.75012263599420   -2.03907624633967   -6.56398342803524
O        -7.41525006430598   -2.94694815403912   -6.64463835003127
H        -6.55911713649447   -2.93970327822658   -6.15869848040409
H        -0.30528022759042    6.52338757029905   -8.25559720752649
O         0.13418727524167    6.26262538503271   -9.09927789519588
H         0.41251559051857    7.06641700733385   -9.53486557070237
H        -1.16153827453158   12.97705804217997    1.43110258009742
O        -0.21261857070698   12.93057541166537    1.58592854914261
H        -0.11169158384972   12.31178814702099    2.31917280258567
H        -6.15434309892400    5.66777250867364    2.42606222509494
O        -6.61989037700623    4.93575805254634    2.85794248639089
H        -6.45962762562157    5.00506364810313    3.81516405374353
H         9.35389267014681    0.66787629656015   -5.12605347243257
O         8.99038333573684   -0.20688750268916   -5.29017795507741
H         9.60806654981151   -0.71917364117098   -5.84975399063608
H        12.31433786754285   -2.29775456050757    1.92845419990123
O        12.05420943115410   -3.10658018726948    2.37390450677113
H        11.72905220799194   -2.84998235003572    3.25513872384102
H         8.05443986680948   10.22364030832456    1.69314837259760
O         7.43805197659366    9.77411004846491    2.27035663633564
H         6.55423364585684    9.88953298601417    1.87765790827288
H        -4.74054886276965   -3.78029921096427   -5.98412664240971
O        -5.02759824914858   -3.02072307707430   -5.43780414248315
H        -4.38270302269027   -2.32613215533065   -5.64207433047916
H        12.49807576410561    0.50333926775185   -8.72001921178806
O        11.64984732708546    0.10752541792113   -8.52613575168824
H        10.98389304578724    0.83298502203101   -8.51244247360687
H         6.99108710688543    3.71651444652335   -9.98264628505215
O         7.52098619033843    2.97789718275529   -9.68204901509639
H         7.17370872306467    2.74921234142244   -8.79249964624240
H       -10.58319149041940    5.82504840752495    1.85414135808690
O       -11.50668856053812    5.51138076266783    1.84542671554051
H       -11.54000150619484    4.82015880717432    2.52365782657602
H       -11.03861166594062    3.76960865945897   -2.05879363565746
O       -10.93589190529763    3.56030680658475   -3.00879399834822
H       -10.45365067771370    4.30945968893888   -3.37608446221715
H        -4.68524044858542    9.09952823819954    2.78675942305619
O        -5.12512901134802    8.33774648398407    3.17556267086492
H        -5.10436060249539    7.66191728748210    2.45699713344784
H         1.16635418892287   -1.42677595455955   11.86644675871429
O         1.56036779700104   -1.31390704906064   12.74135148772961
H         1.61183045469472   -2.20589328181617   13.13303240032115
H        -0.11037569861708  -10.25230924544980   -0.45211189477054
O        -0.12554647950229  -10.65303914650725   -1.34559474069200
H         0.35287900904751  -10.01867568706966   -1.94453751532902
H       -12.01816888062800    2.91919633508352    6.93589257668798
O       -11.30830522168789    3.07398408609646    6.31319971422809
H       -10.54650076895662    3.39875121012246    6.83420454180714
H        -8.83541701320928   -0.55173478487687   -5.38246952293996
O        -8.31256151625956   -0.39264824914931   -6.19649989546549
H        -8.91654584027741   -0.00464173562843   -6.82998249454472
H        -1.67154613202530   11.68376005190674   -3.09662414278718
O        -1.96410588355255   11.70035728322230   -4.01757213457862
H        -1.34907851897260   12.30541986479272   -4.47745526599550
H         9.64362550640094    6.61459107227762    3.10066567149040
O        10.49791504328595    6.34611473553519    3.50078282779922
H        10.47274399100359    6.74260588873420    4.38757242424734
H        -0.11375546929600   14.04178720173469   -5.20869359372908
O         0.04094378549590   13.09663941350619   -5.11828751321290
H         0.64297961326036   13.02893326271781   -4.34616956586036
H         2.28752267669597  -14.22007284537411    4.44261676476236
O         3.00730822087926  -13.78115149706074    4.89669321523598
H         3.60572852446685  -13.42327050461308    4.19688790909759
H        -0.39630192214108    4.50925906848023   -9.46523138586218
O        -0.87221466479028    3.68136954606580   -9.32904531563484
H        -1.77821140936147    3.94131717463742   -9.10854872035855
H         3.79745999046910  -12.21455475289545    2.35996648335399
O         4.41053068366276  -12.41941604733208    3.09408656633371
H         4.44363604689349  -11.61724527070312    3.63146888132438
H       -10.21612180961579   -7.30104193040892   10.85459899217661
O        -9.49503901653452   -6.65771370513916   11.02770980897056
H        -8.78604141186798   -7.15030334807073   11.44181184044498
H       -12.06472474743676    0.69595856266418   -2.56021112944210
O       -11.95407701507081    0.94905179984008   -3.48800802131736
H       -11.81181969902568    1.90494360492843   -3.48299573467553
H         4.24926108852545    7.90166929814965   -8.81361064862111
O         3.93844395439825    8.80181859023718   -8.59714408614085
H         3.09719646926046    8.66812082149501   -8.12931729067602
H         4.46757971071578   -4.08805963396243  -10.43542012160784
O         5.30306168526447   -4.54894869192215  -10.61542096975788
H         5.90037699837238   -3.88222568507366  -11.02069370187685
H         0.08462185042893   10.18887192605434   -3.70992230397055
O         0.82519467378675   10.50487849187998   -3.18403240293375
H         1.59426917012449   10.49268512021638   -3.77818102270608
H         2.79923861003235   -8.71399889979662   -7.95979711020757
O         2.08114005480029   -9.38452472414182   -7.85075682232149
H         2.18748526023338   -9.99801052150343   -8.57611289227790
H         0.98815543552251    7.96808972319046   -7.07027373707375
O         1.92932087315901    8.09821925340187   -6.91238304401637
H         1.98233740597205    8.31383279427526   -5.96171305581793
H         3.99573327031720   -1.78000708137012  -10.61701275802134
O         3.43661624238581   -2.47417521611495  -10.22616577783891
H         2.52744470785864   -2.27805742521682  -10.49884440866165
H         1.40396884162437   -4.20984631667458   12.55467937809112
O         1.53696298220323   -3.93335318935376   13.48738261433401
H         0.81745615393090   -4.31291599708373   13.99088854785031
H        -7.52807476623362    8.87513427288891    1.61544105062546
O        -7.75457378626717    8.45826241114317    2.45414202240680
H        -6.92544667271104    8.43051149188093    2.96090854961339
H         8.80450544684413    7.60873743946539    5.91261778637783
O         9.56692523754531    7.02957922323280    5.96703977090650
H         9.22612784977402    6.16606440377301    6.24212929294605
H         5.76216630761049    6.37059633620513    6.90726241614792
O         5.43914946152248    6.05697295062274    7.76157774157243
H         4.50484991082349    5.84510630375222    7.65594867592457
H         4.16019927135413   12.15313554120666   -2.66545746007484
O         4.14198267941062   12.52125304307827   -3.56683538405404
H         5.00736388470915   12.32815788054312   -3.96237118756653
H       -10.68031417447865   -3.58995001670343    7.38064538883195
O       -10.21899377334536   -3.22096584421306    8.14003211411055
H        -9.67764242933054   -3.94853681832946    8.49735724814264
H         3.95926424394577  -11.22110323971986    7.41738359912122
O         4.67142457807833  -10.91699266187032    8.00973766141403
H         5.01599689439432  -11.69106300165768    8.45145644930545
H         3.08666955727266   -0.72228599623298   12.41644198114748
O         3.89676522993316   -0.28537226759017   12.05447995414925
H         4.15104317137551    0.38223017545191   12.69017545410427
H       -11.54213309128981    3.37839751106744    4.52863250433049
O       -11.71556295959715    3.27391208655476    3.58007421202187
H       -11.02092154818168    2.66826021918795    3.23505865836451
H         9.01763637568685    1.22874590701380   -8.16950947292597
O         9.69607359253500    1.91530970472246   -8.40916970796274
H         9.29593752699154    2.35675281997501   -9.17006002314836
H         1.50627980520564    5.47683669944672   -8.30266939436235
O         2.18857250833924    5.01411105741916   -7.78976208822529
H         2.11497763700232    4.07253384028334   -8.04594260506188
H        -1.65052356194870   -9.23055707498079    7.27376950103015
O        -1.15821732081353  -10.03839569128941    7.46538657493674
H        -0.36062863442941   -9.77002032657484    7.93778786153493
H       -10.23964640728967   -4.76504377725916   -1.95934460454947
O       -10.18298661570184   -5.41580951755786   -2.67302465601743
H        -9.71841158999499   -5.01138392895521   -3.42223557674721
H        -4.49008875120751   -4.54149578989899    9.64285389724316
O        -3.72973240577338   -3.95483896323503    9.77054131316684
H        -4.07945293743279   -3.05344914308523    9.64895050946214
H        -8.23799992843652    9.22334347993266   -0.28420963475907
O        -7.28163313759632    9.27243501349039   -0.24550245834242
H        -7.01919763108486    9.88210048001296   -1.00180108949274
H         4.57788945864551   -7.63155570105210   -9.02531010638965
O         4.00092614281171   -7.53966448008251   -8.24598542986798
H         3.64130589214814   -6.63202864480442   -8.33649315747058
H       -12.31035068928614    2.96399231004236   -0.43578542255424
O       -13.06610334910888    2.33535667507543   -0.36826526293580
H       -13.53689851241646    2.61484449886046    0.43857571871243
H        -8.53972777045487    6.96591747940504    2.05991210988645
O        -8.85059145694540    6.09182175720253    1.75307412372376
H        -8.24766979769941    5.44001975540057    2.15563868347331
H         7.48955352812180    0.75377054007470  -12.12681492434438
O         6.75391193823060    1.33636211679266  -11.85040817985511
H         7.08285063699667    1.84657972063489  -11.09476644217498
H         3.20113811802200  -11.81293709589043   -2.49280278998400
O         3.84282471958468  -11.32240217890347   -3.03243289262498
H         3.39107216284584  -11.02162328049064   -3.83435207386018
H        -1.10263907021840  -12.24680001953352   -1.17684448532481
O        -1.53944878618955  -13.05439396071624   -0.87752110636515
H        -1.92827712198762  -12.83150407846011   -0.00709270095617
H         6.96363743362887    3.38152046938885    8.66789243102311
O         7.32545266635097    4.27872478454125    8.76005139750842
H         6.58819406828160    4.89581932167396    8.61603864625642
H         0.33275553340216  -11.67050638684666    3.51824844857996
O         0.28761471677619  -11.62969637114150    2.55638591540294
H         1.18875245274845  -11.75362827373796    2.18839574869068
H         8.03452752901021   -1.34060531960558  -12.27545044488931
O         8.61012512928056   -0.56567261126079  -12.36285239599758
H         9.36922894517644   -0.76347649649292  -11.78706531378027
H         5.39497848977635   -6.30758146547779  -10.56693913961510
O         5.59059261551971   -7.25173361996454  -10.41331414171132
H         6.54381930623660   -7.31809923534153  -10.35373219684890
H       -10.36267080363068   -1.46908811170245    8.26645795444924
O       -10.33605821576882   -0.50636294117648    8.11704939368108
H       -11.04662804603675   -0.29662064788967    7.49441451082705
H       -12.80058835953765    0.30739623583470    3.25026107482603
O       -13.13854943381033    0.85857741142933    3.97272813995272
H       -12.80464242439398    1.75417286547360    3.81346302524651
H        -2.65309508919188  -11.31663152754490    1.71409580658216
O        -2.26392654973993  -12.19189800416507    1.57579656063057
H        -1.38504915897548  -12.16155978287705    1.98117211572830
H        -6.70086820959667   -9.21427174718440    3.47876857793963
O        -6.01574409795190   -9.08718598212032    4.15130551057100
H        -6.46843684078592   -8.82422617034908    4.95456806335548
H       -13.00700684339676   -0.53717413806678   -1.01907134374491
O       -12.22912275321599   -0.01407539269039   -0.82231728222179
H       -12.56346919906124    0.92154574430055   -0.61615329833808
H       -13.34721544854608   -0.46872891189752    6.70566984412483
O       -12.54428055536052   -0.07476339252883    6.36664923792752
H       -12.78605040725014    0.34702202970779    5.50384391216374
H         1.87708606564703  -10.24926073511850    7.34365708091226
O         1.59635459920344   -9.44166753061479    7.79288654175829
H         2.42838215151934   -8.95715454323276    7.97851639256056
H         1.01791039736674   -1.82380916453224  -12.17353130167536
O         0.94102915618736   -1.80014806448619  -11.22045790511998
H         0.83693298667402   -0.86245459263104  -10.97632673691641
H         9.51817530614389   -0.85945961300457   -2.23894846360381
O         8.88356976708597   -1.35212424697295   -2.76570068436723
H         8.99904271253964   -1.10048960983641   -3.69702420586297
H        -0.25201443073460  -14.08172783895752   -0.65976369179765
O         0.60859916845873  -14.57306105012032   -0.62903167485179
H         0.49353514009238  -15.34554374034384   -1.18021873961500
H         2.50900270161127   13.23233957834255   -3.18755011894846
O         1.59441875365394   13.39412994263953   -2.91840848697013
H         1.42523330527983   12.82431273036616   -2.15029739503041
H         9.72705775454588   -1.93348768923111   -9.94654351542569
O        10.38550244497713   -1.46359950442139  -10.47552521985440
H        10.90070331803464   -0.93072735777933   -9.85395648638885
H        -6.78400464806144   -4.28199185669951   -9.38000452715789
O        -6.22528037293278   -3.64009768231535   -8.94336150199983
H        -6.72713333304144   -3.32935716522023   -8.15474332688243
H       -13.21796495021123    3.46619706008650    2.53632810615665
O       -13.89258638364813    3.62604265253181    1.86024434264731
H       -13.76829618877380    4.54022752302011    1.59420040221359
H         0.78790128172063   14.98439241737205   -3.43389590358608
O         0.28325575437474   15.62552881215671   -3.95960174586451
H         0.40732519579000   16.48001068117848   -3.54922583560033
H        -7.99278069663350   -7.47166342900341   -3.14988058378569
O        -8.34574207704536   -7.27144847476494   -2.27171973960581
H        -9.14619609294587   -6.71064967389500   -2.40458582744283
