# Supplementary material for: Computer Generated Realistic Interstellar Icy Grain Models: Physicochemical Properties and Interaction with NH3
Source: ACS Earth Space Chem. 2022 Apr 19;6(5):1286–98. doi: 10.1021/acsearthspacechem.2c00004 (PMC9125691; doi:10.1021/acsearthspacechem.2c00004)
Supplement: Supplementary file 1 — sp2c00004_si_001.zip [file sp2c00004_si_001.zip › Icy_grain_model/1000_water_mol_grain/GFN2_steps/50.xyz]

150
 energy: -254.423062375678 gnorm: 0.000936523102 xtb: 6.4.0 (d4b70c2)
H         2.18985365611670   -2.90930581000357   -2.15743623437947
O         1.86532525094986   -2.00793855835952   -2.35905141819015
H         1.49416491482478   -1.70015054233969   -1.51155195242007
H         1.39179749784095    0.73897903482439   -2.01109914122952
O         0.49833130534774    0.89477631451674   -1.64619863294061
H        -0.13184953117070    0.33013685069074   -2.15084441747173
H         2.57367502721757   -0.08659774898698    0.93322564373816
O         2.19604725525178    0.32236674956212    1.73823288306049
H         1.96718958707754    1.22744462613304    1.45747520968732
H        -0.10943227403284   -2.05006134630359   -0.15810262111840
O         0.71825294063319   -1.60166751354695    0.11307362343882
H         0.45983157031396   -0.80279919820840    0.59838333461322
H         1.06105665953657   -1.08351729501469    4.22111395591114
O         0.54092215931721   -0.55030124203369    3.61981913745138
H         1.15115966094553   -0.27169197395401    2.89573396125066
H        -0.74863556666373   -1.48893969446876    2.85830009981123
O        -1.35330161862471   -2.06812363592198    2.36328227672775
H        -1.85876152752822   -1.49825482488679    1.75495052161799
H         2.58733849724012    3.19680945872962    0.43888277537456
O         1.76455617123751    2.83824031415587    0.82830053408958
H         1.03481195758271    3.13996278187512    0.25671329906520
H         3.04284462139306   -3.29130253354471    1.23218361036186
O         2.13663489159110   -3.62479872555103    1.09128667409532
H         1.62148270469393   -2.83521545015092    0.81830271787026
H         3.45910193727054   -0.04999753409786   -1.28746012113288
O         3.72278973352840   -0.26497639081183   -0.37989545381338
H         4.36757889251568    0.41397384268207   -0.11332423027742
H         0.09470931022960    2.46335774728583   -1.45717864072393
O        -0.15324544440387    3.34605927726183   -1.09672214110629
H        -1.10634626388524    3.27315723991703   -0.88209228195517
H         6.27819374493368    1.84191970063287    0.11671683178083
O         5.40054577014156    1.72235599977550    0.47970182401198
H         4.89131263009731    2.52010404927844    0.23898644963614
H         2.61075642806614   -0.45717076308781   -3.12409066845474
O         2.86594411816028    0.43823264287606   -2.85330360257613
H         2.64798494537473    1.06767928783700   -3.56846011560194
H         2.22508695881289   -4.29370836756719   -0.49224391881218
O         2.41399778946860   -4.48246519130661   -1.43969347114085
H         3.37606302788220   -4.61340318938890   -1.45998947069746
H        -0.46780849471883    0.99876311962326    3.70603072906119
O        -0.80739247642712    1.78884896927704    3.25666524535056
H        -0.67436960692271    1.57488913071261    2.30619108937974
H         3.66040210965930    7.16311992248122   -0.32570719085242
O         3.44012028817000    6.46931160404390    0.29559905188584
H         2.49971773113128    6.19806594519222    0.09741487397366
H        -1.41850753353783    0.37613808318405    0.64685448920107
O        -0.54701338150992    0.76065941561107    0.81132062028909
H        -0.13533002791118    0.93172654519003   -0.05763246378274
H        -2.20114626958208   -0.14951850832552   -2.41298763666102
O        -1.39113392753981   -0.64520691211634   -2.63991447510412
H        -1.35349190374801   -1.38284601505749   -2.00583079667530
H         0.41173070226766    6.31067746720619   -0.59828732965194
O         0.98862658627234    5.68700862084636   -0.13227887098983
H         0.64443992433944    5.63333957831954    0.78751512970342
H        -1.46230030547437    7.75775978413888   -1.29972288198595
O        -0.73312651503905    7.23740228819956   -1.63537885301208
H        -1.11758198028826    6.44828435479461   -2.08961320213088
H         3.48641391700681    3.96431253970896   -1.20753589191161
O         3.95666246224511    3.88143462663623   -0.35498739031846
H         3.97656329462501    4.78578119885772    0.01034247717850
H         4.25751110299759   -1.74746748946502    0.36132275964665
O         4.55061675991652   -2.38862779771430    1.03826263511612
H         4.78675822629749   -1.81755483674361    1.79304316592826
H         0.73086338637976   -4.82592968163915   -2.15509102167848
O        -0.18819280871039   -4.69008073496512   -2.43235141631586
H        -0.15000933898190   -4.10304532668309   -3.22349725464486
H        -1.81723683056360   -5.56796074227406   -2.35901394526138
O        -2.75835176304076   -5.75256387688647   -2.20406770138562
H        -2.80770764345924   -6.70144956201954   -1.97221945271106
H        -0.86480914174246   -3.53651634418315   -1.45829454911383
O        -1.36569602416726   -2.82446445669259   -0.98600121790431
H        -2.01996942677302   -3.30897698445610   -0.42874511331914
H        -3.29932819609756    0.11991918161446    1.59796488326563
O        -3.00424358978166   -0.48996726199571    0.87418188956953
H        -3.69731669974080   -1.20205031829578    0.82655436896350
H        -3.78481396506195    2.08097188234188    2.27073239518872
O        -3.52077537346851    1.27036886389688    2.73820150016057
H        -2.65012625626691    1.45972791785620    3.12387309270075
H        -2.74790844369020   -8.25603255786298   -0.31562071700275
O        -2.88239231695661   -8.28016948270675   -1.28816786890293
H        -3.67392563669535   -8.79938373305847   -1.43152925840152
H        -2.91192571644270   -4.93802185508274    0.82606478249446
O        -3.17937671834901   -4.39611031876008    0.04789005935009
H        -3.14826890078461   -4.98232251409140   -0.74024467908849
H        -0.48456712499658   -3.63681634872993    2.45983690284845
O        -0.06234581792142   -4.50974707332636    2.50865591001370
H         0.78023087312147   -4.41400583463570    2.04022491632024
H         1.97504419768542    5.12425268547812   -2.81566986805277
O         2.17963225455625    4.27979490975249   -2.36422187761508
H         1.44014360803573    4.15187002439345   -1.74734984301385
H        -2.95331191714155   -5.03950034721591    2.79934903309639
O        -2.44450286888683   -5.66772416575005    2.24573556575399
H        -1.50809220546512   -5.39594912246755    2.35863959527830
H        -2.26305029940633    4.59004890938307   -2.65570576449338
O        -1.40526936356283    4.97546345478685   -2.86248907641496
H        -0.77967437124708    4.41817309695978   -2.35340033765275
H         0.71988603316571    6.99154666530645   -2.93031225059188
O         1.11059055267031    6.41447200614435   -3.59948392647243
H         0.36621551418008    5.93914013338484   -3.98328160597085
H         5.21833174574844    0.47684520096235    2.12627669655521
O         4.75558824490566   -0.18191627294662    2.65550509460456
H         3.81359926924964    0.03514731841118    2.54401707249049
H        -1.30217589943842    5.02695770751845    2.85346537571046
O        -2.01203953997617    4.40970805721030    3.10391576189418
H        -1.57707757391055    3.57624744422336    3.32686216821069
H        -4.29207271171568   -3.17399717213326    0.41403236661395
O        -4.80713343077474   -2.36668804460009    0.62588833251997
H        -5.19762126005817   -2.08412047520182   -0.21618338929038
H         5.00197234132115   -3.71938778941855   -0.10662821171944
O         5.07421812598171   -4.45868517350146   -0.73479010580765
H         5.42835595368221   -5.19740975016869   -0.23915265461594
H        -6.09880072683906   -1.61120473731560   -2.53358900886787
O        -5.32330658677977   -1.53751237595403   -1.97846067985362
H        -4.64714095136195   -2.15351754173431   -2.36367410988000
H         1.65402130128846    3.20337191103374    2.45417374680030
O         1.38140815759932    3.43207012770835    3.37102644511663
H         0.63146864308571    2.84053249041337    3.55523966504241
H        -4.30277916066573   -0.00512666456594   -1.81126941528944
O        -3.55476371277716    0.54266029365591   -1.52491592009968
H        -3.34545035387156    0.20600261792847   -0.62417726251977
H         0.70912631240576    4.90558594510518    2.82862103729425
O         0.29422031847216    5.70654872039815    2.44018678900270
H         0.93636583468041    6.42254990503268    2.65292276410941
H        -2.67627863934500   -2.91016605517150   -2.37314168380852
O        -3.45100874914075   -3.14023295352658   -2.90959098401275
H        -3.48301674228297   -4.10605858859691   -2.89127921341925
H        -2.62709923403947   -7.31267625435625    1.74094752457423
O        -2.56973046921865   -8.22339092117178    1.38969348223461
H        -1.72896841981616   -8.56814102051366    1.69443704505031
H        -0.73761967459034   -2.00875550984396   -4.02660342209189
O        -0.04156808472878   -2.66345311579593   -4.15449497591226
H         0.71313767563507   -2.33722876820975   -3.62315515683756
H        -3.25086370761310    3.36254250616574   -0.20339202813289
O        -2.83093206570097    3.17866967783208   -1.06010859292188
H        -3.13039056254319    2.29176457960377   -1.32087172777994
H        -2.78048745827956   -2.92911618589816    3.06399562249291
O        -3.58977912935573   -3.44136319023222    3.24258407408680
H        -4.25671775249620   -3.09895573771588    2.64011011817117
H         2.68804241642579    4.40689217162278    4.11566172324328
O         3.30065437144791    5.08185653264405    4.45402637817151
H         3.19649510621946    5.09169196259456    5.40531282022861
H        -4.66758863006710    4.18767513058964    1.61812534078198
O        -3.88132002833124    3.67454708190818    1.43337889749318
H        -3.16637183971710    4.03531775524746    2.02344808228170
H         2.12048045248516    3.12848278875791   -3.64290620729859
O         2.12213492529124    2.49571617843699   -4.39414624917337
H         2.65360513457399    2.89389670700412   -5.08313817665338
H         2.94796044649439    7.01696306359360    2.02388846752792
O         2.47406735386336    7.16925154854567    2.85634103508932
H         2.87771213160040    6.54941203260944    3.48988478600356
