# Supplementary material for: Computer Generated Realistic Interstellar Icy Grain Models: Physicochemical Properties and Interaction with NH3
Source: ACS Earth Space Chem. 2022 Apr 19;6(5):1286–98. doi: 10.1021/acsearthspacechem.2c00004 (PMC9125691; doi:10.1021/acsearthspacechem.2c00004)
Supplement: Supplementary file 1 — sp2c00004_si_001.zip [file sp2c00004_si_001.zip › Icy_grain_model/1000_water_mol_grain/GFN2_steps/500.xyz]

1500
 energy: -2547.024330041673 gnorm: 0.000592076868 xtb: 6.4.0 (d4b70c2)
H         5.28545728421959   -2.87542593512601    0.64879360283773
O         4.67004376669119   -2.11789733816878    0.55068886879410
H         4.07093943177893   -2.18893379099925    1.32762969124010
H         3.19464966778456    0.53191625106263    0.75304093094952
O         2.27808790870784    0.23776414904393    0.58738415985838
H         2.35932857313731   -0.46303263217362   -0.08379129790174
H         4.25962061993544    0.29128129952587    2.63930018459869
O         3.69938605794693    0.14813281915048    3.43433052519663
H         3.05463113804800    0.88924097882063    3.42631419518567
H         2.13431631628621   -2.16646224128999    2.09806089904474
O         2.97333503532543   -2.24443219994082    2.56325286649520
H         3.15887501263095   -1.38321526265600    2.97759666625875
H         2.71772691936307   -0.31161720270339    6.62272754351306
O         2.33876243607967   -0.53424425705511    5.74612368204490
H         3.00035661882275   -0.34580647832934    5.06917968185942
H         1.31707643509901   -1.72167184121427    5.11660531792980
O         0.71778040434411   -2.19927733992824    4.51985691888021
H         0.66257333348337   -1.63493399120072    3.72527368064446
H         2.92465692033691    2.73670240795474    3.05383901974914
O         2.15598988961861    2.29884210161227    3.47874739132814
H         1.44316116911165    2.33217234267196    2.81503316156484
H         3.46112256166781   -4.35993878387022    1.34850057417043
O         2.95085170035556   -4.30700265645273    0.51496110459579
H         2.26202582374301   -3.62596533121958    0.62746267948473
H         6.75139599924002   -0.91917414951708    2.01583680618924
O         6.44063122358170   -0.81831451572036    2.94194763175906
H         6.63150363591912    0.10865705798193    3.17968053890916
H         1.11013328857168    1.62352794957543    0.86015943750032
O         0.56125786471429    2.29881392464907    1.28927528499374
H        -0.32970792117837    1.92839176044476    1.36897062917086
H         7.30232929052663    2.36479671379163    3.13299576189456
O         6.58502885214081    1.80339523435305    3.47925796842029
H         5.76253556797394    2.11915376725808    3.03890619725915
H         5.01188973777364   -0.44525890560115    0.74627714446924
O         4.84563787325868    0.45708847597307    1.08077070424992
H         5.57885865563344    1.02948073847613    0.80424537114213
H         3.89080731391672   -4.07108022119082   -0.91901958850447
O         4.43685817978246   -3.99187263424134   -1.72695016503269
H         5.05919048661918   -4.73066488443935   -1.67835078445563
H        -0.30287317672375    1.38459926821852    4.47808016150017
O        -0.84589631760524    1.26966914386016    3.67489140369934
H        -0.30830875868218    0.65912628531221    3.13401267694400
H         2.48519495476020    6.24253788383452    3.63499677718378
O         2.74208986830239    5.31869397153165    3.65525633063685
H         2.59062798069587    4.97475934541493    2.73903312579271
H        -0.18523138189503   -0.92191362862372    1.89912120488370
O         0.55022936495521   -0.55199817925377    2.43141626065694
H         1.24398031523917   -0.25480666365219    1.80335685307783
H        -0.80671305930528    0.00950272563266   -1.14560978399498
O        -0.03257444760016    0.22496211382134   -0.58328958424832
H         0.17987365754476   -0.58086080834245   -0.11102147254061
H         2.48252069911942    5.01966600997482    0.56823867648841
O         2.36414152810811    4.38747988689823    1.28899683701504
H         1.58485673303281    3.84349945292453    1.12465667340973
H         1.34328669336567    4.59349537904048   -1.08688026355424
O         1.54151994728030    3.67950302562196   -1.36533826862444
H         0.66814533605140    3.23902163681887   -1.36292479008762
H         4.18071103603947    2.67366805149114    1.43694261676961
O         4.43730507966856    2.88427950069151    2.35806692224877
H         4.91136851945836    3.73801158239363    2.29644248741318
H         5.48125317818480   -2.20717651454559    3.44691583374266
O         5.31122669915216   -2.99958409602208    3.97819519356574
H         4.88811333397467   -2.69894773401096    4.79035417748604
H         1.88257324260712   -4.89734134276390   -1.53841027446259
O         1.33976446991418   -4.08658276341441   -1.62635422906538
H         0.97370834931324   -4.09202312605814   -2.52650622670940
H         0.14979492209519   -4.69158076000915   -0.52804834072879
O        -0.49863259633624   -5.14577371759724    0.04729760561656
H        -0.38643364350700   -6.09318183152380   -0.17094682074818
H         0.46396998873322   -2.66660560660518   -0.10624196909133
O         0.88978898989689   -2.59867490444261    0.76625856001920
H         0.25886659118753   -2.99528261162058    1.39125101733938
H        -1.86880913908671   -0.35961771291864    1.03075126194369
O        -1.60899286932256   -1.30551547097437    1.04780666080372
H        -2.24767629025206   -1.76745827936159    1.60733566017872
H        -3.78574914840426    0.56919492575699    3.66859796680492
O        -3.09066385009665   -0.11442180913040    3.79450959445538
H        -2.22158517592666    0.34862374768185    3.80480271430880
H        -0.75165239141712   -7.90216903444291    1.86938713652169
O        -0.64968978098641   -7.08324230611812    2.39063091516636
H         0.20445339477141   -6.70357921423141    2.09190017660718
H        -1.78067214644673   -3.54454883145406    2.35832061719160
O        -0.89423707746523   -3.93368748371626    2.30926267613868
H        -0.88588185895441   -4.53508420202291    1.53258806377946
H         1.37300111836213   -3.73161952301725    4.08616980451283
O         1.39398990863801   -4.55256425699943    3.55938828130632
H         0.62151327360185   -4.49834520777917    2.98571201893196
H         4.45542665802024    3.34720877374475   -0.41061469146758
O         3.83241118923739    2.60514411892438   -0.25853580402658
H         2.96660042458929    2.91661749746484   -0.56265672726382
H        -0.84313941468345   -5.06047771515090    5.27434200565115
O        -1.55042192392818   -5.25764141439266    4.63100407496473
H        -1.30155047471290   -4.82743155706334    3.79940720636079
H        -0.66336598766404    1.88732078238994   -0.77716454507381
O        -0.91205647893013    2.76249963267197   -1.10820970359329
H        -1.26313590247411    3.26077727039103   -0.34034511990445
H         2.39477922378062    3.45015548096620   -2.72744431142419
O         3.00660085635616    3.48952271676881   -3.49888342205741
H         2.48710050081034    3.39349687076578   -4.30843076962744
H         4.70494551635016    1.00210232802269    5.86337245065194
O         5.22672994127976    0.20321045702575    5.63343582301433
H         5.06465896560755    0.08909539792937    4.68091013687798
H        -1.86329622172235    2.68592131837359    4.75464572350302
O        -2.12483105552099    2.53339868966556    5.66901142132889
H        -1.89243749079122    1.60075990199044    5.86497395503490
H        -3.99926132107785   -3.18235606117163    2.81146944782621
O        -3.20645340263453   -2.60228817776122    2.79242013788956
H        -3.45736635174479   -1.72047435504344    3.12570667470518
H         7.11582695308279   -3.84822109652080    0.89689189788971
O         6.20100118160389   -4.23325760855332    0.90331132396918
H         6.19111004684531   -4.88656474720235    0.18093242465242
H        -4.99273740975019   -0.35886035223834    2.10604041686143
O        -4.70276529918556    0.15294657476187    1.33565721727282
H        -4.29280299524383   -0.50104322306335    0.73519924146640
H         1.73380276551078    4.46610596819774    4.65178265700003
O         1.04290881601784    4.15648062330091    5.28415509305104
H         1.10931190725642    3.19094535225284    5.38053174474200
H        -2.64138268181570    0.81107718110217   -1.67817713743890
O        -2.23867975798127   -0.04434132116563   -1.89842904077963
H        -2.75471018942278   -0.69482313334671   -1.38085502869410
H        -0.19672424942475    4.07103121322001    4.10394906311376
O        -0.81596957549346    4.29737030963800    3.38562643745653
H        -0.41119852098255    5.09803339781521    2.98792455253232
H        -4.30853560523760   -1.66122020385224   -1.38395133397717
O        -3.91437723501080   -1.54697614413829   -0.48364102351354
H        -3.58912954653459   -2.42248684090310   -0.21332400255732
H        -2.33910031397893   -7.18759751509793    7.56979153192995
O        -2.88881749543570   -7.87827022460637    7.14509222157736
H        -2.60764544732487   -7.93511154294883    6.21706046705741
H         2.22910959225413   -2.60392156611380   -1.35261238554718
O         2.70350045324248   -1.75706008117159   -1.24886809386027
H         3.50645257745048   -1.93876772165140   -0.72016552403454
H        -2.58169286247143    1.42762501152715    1.96522506487718
O        -2.10559453291879    1.28533128411479    1.14684034379094
H        -2.71028910742401    1.56286306880113    0.42864377127829
H        -0.91119539244920   -2.45968414086767    4.94799721903778
O        -1.84983921668725   -2.40099741246157    5.20816343747903
H        -2.35704759232649   -2.56494302556886    4.40376915752801
H         2.31077849122871    4.85515754821129    6.61183649216188
O         3.01378947584337    5.46663030863235    6.87707081742446
H         3.34655618286636    5.15582923443572    7.74306742370010
H        -4.76552989520957    2.30093072616859    2.95724570857357
O        -4.89545371460385    1.74231592121567    3.74056814379335
H        -4.83518748985545    2.32632917215598    4.50134926214713
H         4.41502308944874    1.17569565572139   -1.11878000865609
O         4.43937110183535    0.58756717844529   -1.89214639163363
H         3.50989160134861    0.53777102644657   -2.17211080518558
H         0.66820878582388    7.09466782107897    5.52223154020502
O        -0.18385302787222    6.60939580711355    5.50680780172384
H         0.05157964451855    5.67324118025805    5.57470612034233
H        -7.22381715813001    1.18997854421798    3.50210903571863
O        -7.31938018446176    0.43479193544515    4.09938846884995
H        -6.66824627281955   -0.23339608430962    3.78931181109026
H         1.41509285311619    0.72438662053138   -1.51546013180830
O         1.79678696351550    0.69898661106163   -2.40893876208526
H         1.41304890318792   -0.12005875411979   -2.78440157295281
H         0.67551068331332    2.55885882390761   -4.49873627218704
O         0.22845412468140    2.37519297616870   -3.66311461188181
H         0.83182084410472    1.78640215339780   -3.16009264547139
H         4.28830680656647    4.92583089007659    4.33884073164239
O         4.92388216096009    4.87241692468986    5.07536634878792
H         4.39370325374416    5.15701923021866    5.84360629830072
H        -6.07971152567424   -0.26234614452655   -1.43918613140358
O        -5.92882199953644    0.61038167971145   -1.02178672304042
H        -5.63721327702196    0.41195778193053   -0.11036523324356
H        -5.11256892636509    3.75063071350206    1.32038720321370
O        -4.33921830252437    3.34798344423873    1.72562098148222
H        -3.52752842841719    3.60903637537029    1.24144817550323
H         3.12180307011894   -4.78698403608648    3.27445139791541
O         3.97579929465920   -4.98835175623470    2.85195364900710
H         4.56147438000321   -4.28240772364746    3.19005984146851
H        -3.82591774506772    4.21852490426859    3.14828799930009
O        -3.38815969267266    4.50792795488518    3.96592378330184
H        -2.42678515249611    4.50791150312600    3.78358842614396
H         4.80314615590964   -1.24816355509414    6.35467310033108
O         4.50455216934013   -2.16159857549599    6.54670022041366
H         5.28337357180062   -2.66709073062942    6.86220003651805
H         0.25112755808266    1.32625755674897    6.68635124079388
O         0.68538301035337    1.52512747490390    5.84944904453437
H         1.31820870812319    0.79046981896117    5.70709751410005
H        -7.52558912273255    0.92970070881850    1.51760154316787
O        -6.93425711946447    1.69494804980533    1.61899910060887
H        -6.03217957763041    1.34440702845239    1.64361489415865
H         9.40497316149212    0.86885650554379   -0.15617212861273
O         9.39428425071146    0.66413264861271   -1.11122678722896
H         8.46878058854554    0.75062321956834   -1.45044682989022
H        -1.81960198306382   -0.81285484384783    5.81717505202803
O        -1.47619944418325   -0.02146152731659    6.28686587587077
H        -2.03361791217853    0.11286154379706    7.07436264085483
H         6.73808915530071    2.94674723020118   -2.54479258009379
O         7.29830979382474    3.40738901232536   -1.89907210049764
H         7.96554894108335    3.92338590872062   -2.37206896984076
H        -1.85317981670145    2.05518583087472   -3.83564913485154
O        -2.43707107429826    2.56471644826005   -3.24174188092177
H        -1.92175813332504    2.65662682445094   -2.41068736814741
H        10.20713446194086    1.78984015329895    1.77595157401960
O         9.37294701174243    1.38258828751828    1.48175013480625
H         9.16012226279828    0.75615936119129    2.19943519221048
H        -3.83226699256402    2.97908401278919   -0.86493667044112
O        -3.64919363747866    2.02045850108402   -0.90386125160122
H        -4.50176249531834    1.57086254102547   -1.02259446176079
H         0.04725845961814   -1.71825383287232   -2.42100082642337
O         0.42622504140415   -1.39881384368909   -3.25809919112157
H         0.68657356109628   -2.20103543263865   -3.73441699876506
H         1.98022723132839   -5.65285523666856    0.97049479285648
O         1.67119394284659   -6.41461901874353    1.49716645965601
H         2.25944276776759   -6.46909410146165    2.25135490574501
H        -2.11802325263212   -4.44189915484650   -0.07301684591325
O        -2.94354904321269   -3.93191040515168   -0.16605515132033
H        -3.64284801344655   -4.46303843002213    0.26472563441392
H         5.29403125228686   -6.64008284227944   -0.16665834401120
O         5.81734503951744   -6.23012567093972   -0.88388393859673
H         6.59364024052225   -6.78961054619255   -0.98927742859889
H        -1.38920703356394    3.79580710294728    1.75323835676497
O        -1.90680809887222    4.03988021772480    0.96835085409734
H        -1.96984988921555    5.01942208485569    1.01355949412979
H        -5.23219503136335    1.26781640983103   -3.56731760602779
O        -4.38724336217705    0.86503730930366   -3.82732950191014
H        -3.69404331686717    1.41627296158771   -3.41043166381660
H        -4.97203525547623    0.03662807341997    6.22491566343222
O        -4.21162604864191   -0.58285210661487    6.13763516041580
H        -3.75219391803650   -0.38816449905007    5.29129536989933
H        -5.28250635082017    4.30024529135908   -0.67560865114999
O        -4.37485062605793    4.60117265125697   -0.86825838618170
H        -4.35175146691089    4.75195977101405   -1.83425770972111
H         4.50427906281682    2.86806624833214   -3.44177391311209
O         5.35331665906925    2.38588919552363   -3.52627462477797
H         5.25078398761427    1.63941469244649   -2.86833905243414
H        -3.45287264730879   -6.13762168607432    2.44134715213163
O        -2.84997795718035   -5.87796426450115    1.72901588699999
H        -1.99092858096482   -6.27505806178600    1.97774247047878
H         0.38936009798339    7.26347741858037    2.31148569454461
O         0.45085840230619    6.30678807619837    2.27036532094274
H         0.53711234185903    6.07658606561406    1.32408815241896
H        -1.42074576213042   -1.98608954067689   -3.78437539982069
O        -2.11501924949820   -2.59026144070863   -4.08153317840346
H        -2.40979819605976   -2.22856318936239   -4.94187953063794
H         5.80850487581412    4.77577226873931    0.43164086930731
O         5.46008580926801    4.65604314359351   -0.47283323420320
H         6.20714412484288    4.40013311909734   -1.04803861207621
H        -5.65395100504472   -2.07190373237374    3.95003623286350
O        -5.73552537482298   -1.45737280617481    3.19308478808347
H        -6.09424450973231   -1.97711727733451    2.44734382110625
H        -1.13248445615321   -3.39744986468471   -1.68146471262578
O        -0.85061493784039   -2.55344989287600   -1.28623146737538
H        -1.46959844844956   -2.30387681064751   -0.58696773976658
H        -2.59276553545675    5.16368237389723   -0.98796845228062
O        -1.93686792133209    5.76866535125950   -1.35026688387451
H        -1.56798195096294    5.36115487783001   -2.16380431416410
H         0.16478552290411    3.81531699221360    7.32178656473105
O        -0.76625604612545    4.10812132468742    7.35809206719483
H        -1.24652268846196    3.61908004086103    6.66317808759024
H        -2.25936966789398   -4.62824893392468   -2.94397557028273
O        -1.50195615265348   -5.01256673580252   -2.48403948699105
H        -1.87302640968661   -5.64095717051570   -1.84214239687311
H        -2.13956290703054   -5.27314827905409    8.79233282728060
O        -1.55260561542891   -5.90190507631231    8.34463013055217
H        -0.82713450863861   -6.12607076768966    8.96948656629730
H        -4.68494072329255   -3.50981026821741    5.58563463907592
O        -5.35119723416246   -2.81133536489472    5.43385749309175
H        -4.89072117042692   -1.97968817457770    5.71027654302112
H        -3.17958313893940   -4.19617384948711    7.20030499498141
O        -3.47436377833280   -4.42176152625878    6.30244089308694
H        -2.68971326826552   -4.55978606012119    5.73617037780019
H        -3.58460488672062   -2.09329932076274   -3.34159348605329
O        -4.38450948466164   -1.65627833931528   -2.98931039960731
H        -4.35380456405184   -0.73505946829788   -3.30226264736506
H         1.56664802802907   -8.77699762009926    1.89180886963662
O         1.37448422239972   -9.07794500810232    2.78934063122871
H         1.33689460513897   -8.28478144632061    3.35954903125411
H         3.53014745942177    5.01097469620661   -3.28602543915660
O         3.81276204556581    5.94681693734226   -3.20454017849368
H         4.76307980997851    5.94783330478243   -2.93557348182411
H         1.61069935078527   -6.04950368929929    4.18853213768380
O         1.72649680924155   -6.98865303015594    4.44630168264020
H         1.18062038498622   -7.09053215651821    5.26834736041435
H        -0.44562024540646    3.80906838722256   -3.30739550092078
O        -0.73166910150094    4.74399921050981   -3.43780180713676
H         0.06090380166008    5.16142472610782   -3.80240264726234
H        -8.72326583168553   -2.17413792748416    3.72640701877372
O        -9.23133529525920   -1.45055248554677    4.12882098986939
H        -8.66126823334242   -0.65755381578298    4.08084728144139
H        -0.65317821697777  -10.02923672763553    1.29859802574328
O        -1.16052611888295   -9.27790815859533    0.92869027221943
H        -2.01564843671136   -9.30259169994146    1.42530179216265
H        -4.45157754467433   -7.13961832289220    7.07703507099126
O        -5.07422319671034   -6.41401139471128    6.87214299695893
H        -4.48994968781571   -5.69332620752235    6.53815826452952
H         1.75706461961604    5.26916889503706   -5.81492666356562
O         1.40202346425977    5.36707563764405   -4.91465162525069
H         1.78136355174322    6.17985890820295   -4.51676845092794
H        -0.38028724997081    5.92924963579288   -0.67873584623543
O         0.54895635717634    5.93744686227483   -0.38262711123266
H         0.92898606284536    6.80621874105203   -0.61647774009119
H        -4.01472466233606   -1.19105139546776    7.73856008512899
O        -4.28853599009881   -1.60658478335843    8.57649845820590
H        -5.19185773379111   -1.93606902472067    8.38495906778815
H        -4.84933733773658   -3.87653654734666   -2.89095283357483
O        -4.05626414512621   -4.36841156936221   -2.62128739057842
H        -3.81862703500466   -4.13071312434006   -1.70800981180031
H        -4.54913023541290    4.40051816464388   -4.14510003095771
O        -3.94422614546001    4.67874253616625   -3.43647991504847
H        -3.30639239918566    3.93298307630543   -3.36276795784152
H         4.76269232478582   -7.83809351868943    1.58128148927826
O         4.33736229423285   -7.06326676486893    1.15326736655926
H         4.35169688780536   -6.33317574326306    1.79934820104539
H         7.36516586462416    0.07679328666393    0.30083810986487
O         7.43035188831042   -0.87573210481103    0.49128127454698
H         8.37399212732262   -1.10558755347479    0.59207666139994
H         3.41628140658344   -3.47736841458041    5.83111654184407
O         3.22197905120893   -4.36284443528623    5.50376340870203
H         2.79426283038691   -4.83878309725717    6.23692374442943
H        -7.51595895099376   -1.84899944273840    1.14024877120532
O        -6.79436032423534   -2.48531271007502    0.96775767243387
H        -7.19811415318120   -3.37898624610128    0.92834118742866
H        -7.39806063698456   -2.03037532366650    7.48328049073841
O        -6.61817462088053   -2.58302697623452    7.72350987742862
H        -6.23281131054218   -2.78486076847188    6.83611429230272
H        -1.74943746427770    4.44953832005199   -4.78153355145981
O        -2.18380333596307    4.34521595772158   -5.65702098264353
H        -2.68265244089292    3.50320657759540   -5.67674413205366
H        -2.42261809539647    1.48806216450476   -6.32268473238293
O        -3.27682477569266    1.91623887543492   -6.07551081558703
H        -3.62133346946878    1.45187427401319   -5.29020257475023
H         5.60688276557573   -2.54971304760267   -1.56724491033847
O         6.41521174814803   -2.03082388695820   -1.70792282452311
H         6.72683793109093   -1.72812083739859   -0.83330006938607
H         0.75540331047777   -0.44861491450702   -5.64214719395292
O         1.32569299948709    0.25133604357852   -5.29273446866273
H         1.95989990438488   -0.16103063674992   -4.70243242426891
H        -0.64649586538192   -3.77203741483769   -4.19502943796612
O         0.31009955840290   -3.91110998656630   -4.18413701860382
H         0.53229624524224   -4.52354067184017   -4.90940065354104
H         0.61927173736393   -7.13981773764767   -1.64999555861535
O         0.07578663481786   -7.53636822357138   -0.93632569446453
H         0.71165721589118   -7.93276365907953   -0.32766541826078
H         7.30829881187073    0.60159345982109   -3.24464970786887
O         7.08213635709805    0.59527180653412   -2.30259591002605
H         6.67289989054640   -0.26424261979687   -2.12245216055242
H        -3.15204316285524   -6.08501635895588    4.41414185492828
O        -4.03280835329055   -6.32113088792221    4.08698478343553
H        -4.23408645142095   -7.21428668740644    4.42845670975731
H        10.01066879194956    1.92982106403881   -1.84068851502825
O        10.25533397108744    2.83937412745834   -2.15741914941888
H        11.18506503047441    2.96728036474605   -1.91073708986717
H        -5.28719299591959   -4.58680546965225    1.95320831183979
O        -5.27224575118669   -4.27137554660680    2.87714944314696
H        -4.96634072621670   -5.01842952097306    3.42524641842838
H        -7.70293933604962   -5.51735637319558    1.18022478063651
O        -7.93134865918345   -4.82113234191763    0.52689714412701
H        -7.46327587310895   -5.07667195330364   -0.28972724096954
H        -2.14832448469485   -7.69696370411692   -0.48529909544784
O        -2.68081728629694   -6.93189723785246   -0.70843854294636
H        -2.89005036739076   -6.52352836734664    0.15566555317404
H         7.09518627628852    2.35848613863466   -0.48011775420928
O         7.00332498627280    1.85219580812162    0.34172699136084
H         7.82384656572418    1.97682907722553    0.84390688605096
H        -8.23269764335495   -4.31783854888147    7.03547422215919
O        -8.29936804381428   -4.22989585197626    6.08014552371184
H        -9.21149019197844   -4.51793670852748    5.83873495214000
H         1.42187769328739    2.36717508250765    8.12428470854519
O         1.76330268482957    3.21106115134031    7.81880237640007
H         1.80219524636780    3.80193891893554    8.60616987210780
H        -5.45265735392347    3.51050087826534   -6.26102096685332
O        -5.56511203256628    3.80119668936064   -5.33991304206042
H        -5.91000623364617    4.71961474955049   -5.38683040742385
H         3.20123967764125   -1.48728334169652   -2.80828540136476
O         3.45805056292189   -1.40355335517114   -3.75684400397587
H         4.28314466061419   -1.93490845260483   -3.85861857034002
H        -4.93559446070986   -6.15198922843188    0.74079963642452
O        -5.11738221444586   -5.24321278221069    0.41377173052241
H        -5.53984039548640   -5.35101091924666   -0.44987153644591
H        -1.04896380140732    7.18643647875942    4.21434849412327
O        -1.72511121306071    7.63690866333062    3.66402696782294
H        -2.55684913076060    7.52307157745638    4.16373457476323
H        -7.81446726038983   -3.74378694738778    4.43376750393740
O        -7.76066428708328   -3.62110871831383    3.47650308072207
H        -6.84229119252572   -3.87995154520785    3.23738559336314
H         8.54697114008755    2.12434025072245   -4.46028076404770
O         8.91362955277725    3.01805942502783   -4.37954827321312
H         9.48411108758763    3.01355693147289   -3.57837768677076
H        -9.79230967925943   -5.64043012381385    1.90699926262500
O        -9.86687915953882   -5.02865261318609    2.65167480714854
H        -8.98697751124156   -4.62823793510354    2.82302875671689
H        -5.76981253728210    1.90678253170142    6.29734970570544
O        -6.22383183935497    1.05684129227581    6.45130352714283
H        -6.74429194108816    0.85981988672148    5.64233361498890
H         6.22447275385360   -2.32329720900168   -3.61309651226761
O         5.64504079855645   -2.78982398801263   -4.22751484345324
H         5.71618935911652   -3.72769339238174   -3.94745590929928
H        -6.24937976645452    0.90308066710792   -6.52610635533112
O        -6.89999236174199    1.03651212789596   -5.81821372083769
H        -7.63070728774893    0.42688583174631   -6.00033732552539
H         3.42279954898122   -6.58957136750375   -1.99890097828515
O         2.80834605175349   -6.33599309614436   -1.29104685918247
H         3.32367320038764   -6.23369931123413   -0.48844726761329
H         8.41361836202423   -1.38868631561570    6.40883606752327
O         8.62823923750656   -2.33252051262062    6.32101650107015
H         8.46375732433037   -2.53349154257485    5.35831160284398
H         6.41612047898525    2.32239568087724    5.05595436575448
O         6.29876666660415    2.78877896844868    5.91774600548052
H         5.69881625314566    3.53432270395435    5.69264053074601
H        -1.23389376744992   -8.92135146255433    4.55403601493772
O        -1.67602842454736   -8.05079268562649    4.65491357750621
H        -1.30957696676846   -7.49788845612776    3.93733190315703
H        -7.27827489464471   -5.38508897001630    5.34782133752796
O        -6.81471498404605   -6.11949002546866    4.90125651644455
H        -6.12598133525815   -6.40622893140271    5.53147535427064
H         0.78378343196618   -4.92306605380966    6.83448087831201
O        -0.06469866393288   -4.48850623777928    6.68297794730333
H        -0.67563517478175   -4.99312773780099    7.26789792109490
H         1.03023625646517   -7.02836256116067   -3.89315744221931
O         0.94783625729938   -6.37573114897615   -3.17249288059243
H         0.11298014682337   -5.89723868788004   -3.26876998631757
H        -1.25368060304382   -7.55020435317606   -2.31446609176175
O        -1.66731100184091   -7.74064997398917   -3.16703645680317
H        -1.16075830617485   -8.49206309662924   -3.52127221171225
H        -7.96418673854614   -7.41381292679187    2.40364278460871
O        -7.27707817571878   -6.73148306670345    2.28943415772880
H        -7.01046608818999   -6.46488584346926    3.18544639338455
H         5.81282491857504    5.72375083713977    2.58340813478591
O         6.04194638247804    4.92671377969300    2.06607900405299
H         6.90325485104204    4.58807128476609    2.37049017118951
H         0.40195233835193   -8.05965620690210    6.94928173161254
O         0.15446281017555   -7.24674690530561    6.47389969964258
H        -0.61730702684555   -7.46470122096589    5.91887492998464
H         5.33440998940819   -1.53394692975052   -6.81674268139393
O         5.95830670757814   -0.88341395751328   -6.43781100648857
H         5.39308715854740   -0.23827065740435   -5.96086738628634
H        -6.57364588834162    2.67227477420604   -1.26918283269285
O        -6.62414848844650    3.28947998248255   -0.52914772403170
H        -6.83796215650756    2.79014601411451    0.29052021367761
H         9.09949185211699    3.81360314547835    3.22790026648978
O         8.33886953110009    3.69384644715841    2.63068508954230
H         8.70190954204040    3.65789381328842    1.72898291463128
H         3.79625641848253   -9.39215678323412    4.41650052459514
O         3.44008996519407  -10.14509878975645    3.90867729519745
H         2.64654394174900   -9.77943563293834    3.41961765912303
H        -3.68055044496096    3.05377058779664    5.94532445595624
O        -4.63409832862525    3.20369732417092    6.12301310478782
H        -4.67081107765540    3.57914579239029    7.02367725711367
H        -3.59910135544125   -8.19743685366262   -4.79007750023073
O        -3.44181308018058   -9.11581532837294   -5.03629333530163
H        -4.33473307104868   -9.45271916373531   -5.27596346293335
H        -3.39049605676094   -7.25800760082837   -2.99816380414051
O        -4.26372868922127   -6.88584211790233   -3.21198730728459
H        -4.20997862100980   -5.93429085422115   -2.96058536574380
H        -5.16000266359633    3.07765471038515    8.98784203769924
O        -4.41576713342754    3.66211957677230    8.73020251948898
H        -4.50132199738605    4.51114692127660    9.20486136312424
H        -0.24005535725380   -1.25945949872781    6.73429630113176
O         0.12111472926620   -1.93221411407536    7.33636872181767
H        -0.06296645928519   -2.82460731257767    6.96695302832310
H        -6.40193916407024    1.31835755760406    8.23081654401806
O        -6.25666973090057    1.78325124148754    9.07182337061059
H        -5.85580291085258    1.14716515824195    9.70283806024350
H         3.23138295012018   -7.43675390104677    4.85433684661261
O         4.09195181810849   -7.85780767769715    5.10356022002302
H         4.74123018750834   -7.13597888210012    5.16907908749348
H        -7.27536588660282   -6.37073768956730   -1.85237817555339
O        -6.67343975472850   -5.60599478741339   -1.73742608056878
H        -6.72326771661130   -5.03087934197690   -2.50703666174297
H        -6.46940961187829    4.01312956909581   -8.22402877541160
O        -5.66557501539090    3.51100192259954   -8.06511762462178
H        -4.92922977347043    4.06037098659768   -8.42365084508380
H        -1.41418911822157    3.41490488593705    8.70032565364784
O        -1.95705863113036    3.02270668249246    9.42708384200687
H        -2.87734825797168    3.29848142888881    9.21926984424140
H        -0.81431692815104   -1.58373671574634    8.61101886795099
O        -1.19118998812494   -1.25142916809754    9.46350890044548
H        -2.05606325256158   -0.86911269810651    9.27070037992167
H        -4.51760505399608    7.42320155820281   -1.33494884258199
O        -3.64683056151678    7.83270708756946   -1.27169051973912
H        -2.97781847435970    7.12122073154482   -1.33865463985353
H         4.18801217777926    5.70750622798373   -0.42504388201773
O         3.35384716709547    6.19978079613909   -0.56097488818009
H         3.28479511486480    6.23543392595517   -1.53248368915327
H       -11.13827950201897   -4.21266139460833    5.24365832379386
O       -10.65724742868150   -5.06093345882830    5.24023025906244
H       -10.45788180892530   -5.26641523583939    4.30864433262395
H        -8.80268046968836    1.03263568498153   -1.91235146191838
O        -8.55745726009850    0.95720179189866   -0.97089938836748
H        -7.57944467465061    0.88716753237590   -0.97512506536334
H        -9.34763411852928   -0.55615426105755    1.75186141309716
O        -8.52332838874223   -0.51077748161593    1.23704878839310
H        -8.74922157793213   -0.13760691081859    0.36601789637032
H        -0.77941940820909    8.74421228698651   -3.28467861722036
O        -0.63622674657286    7.98242101438068   -2.69394619239986
H        -1.32416209808990    7.35834250559512   -2.99274107530624
H        -1.46574254547621  -10.83272974255110    4.73044771463310
O        -0.62500268898737  -10.44392434851627    4.37284160273029
H         0.10625041038396  -10.74153203238244    4.93864456508736
H        -6.62865867482983   -2.78226918127141   -2.72961575152856
O        -6.42692699350579   -3.39056232577836   -3.48084650114126
H        -6.09618717253223   -2.77987512890597   -4.17424390224855
H         0.82336224000251   -2.37591151735022   -5.97676149707676
O        -0.00806513257050   -1.88247889793465   -6.13441021764079
H        -0.65722147994953   -2.55103241793093   -6.41716442263375
H         7.52763869621300   -1.91308165088564    3.56953295083308
O         7.98843279854402   -2.74376378191320    3.84174514830966
H         7.29896940032454   -3.42246672200902    3.86766652246066
H         2.76614508464933   -2.19774996898070   -5.00286552889098
O         2.43656515568922   -2.83116651238467   -5.67755678065185
H         2.48418624028303   -3.68202615618970   -5.20131927252222
H        -3.21761034185224    7.59632764612415   -4.28322711236723
O        -2.60021433527721    6.88672327031421   -4.02698504348553
H        -3.12820421195175    6.09340394774656   -3.81082935135994
H        -0.50875451331697    0.42108275237403   -4.57747253976510
O        -1.46526419579096    0.39951341691556   -4.45116197701658
H        -1.63908257557604    0.08285012429286   -3.55003467362988
H        -2.00555191794321    6.93829379527136    2.23481654676611
O        -2.25638694136838    6.58999482999529    1.34620088981939
H        -1.92996378636936    7.25758774099814    0.70633299315926
H         6.58975411162755    5.52859149295790   -3.55933519732039
O         6.37362638322412    6.09447064478951   -2.79624382505463
H         6.44369707948030    7.01281648795220   -3.11336398271518
H         7.55760647732103    4.03949048766752   -4.67597290282920
O         6.66806777835188    4.39775472696632   -4.86362140230637
H         6.06057238533976    3.70837213285929   -4.55505798888353
H         8.09601047973042    1.14267156592127    6.40527940341485
O         7.87703528560230    0.27208697555427    6.07232771872767
H         6.90869618310553    0.27551115853507    5.90410174240680
H         3.97875470176521   -0.00923987027819   -4.52933307586756
O         4.25712414872155    0.66216154551646   -5.18451692498225
H         4.71647405974290    1.36514001909889   -4.68102980362611
H         2.40019468627841    0.06866167480644   -7.68069262321185
O         3.06620354174025    0.78347364021069   -7.56882269656316
H         3.45059506646582    0.72938468704887   -6.67357848490400
H       -12.14241322453511   -2.10415956715036    5.56682594218584
O       -11.59226607497360   -2.58531292370807    4.93568235407467
H       -10.79230671952859   -2.05461356112777    4.76759083883698
H        -0.85486733452421    8.17678840211353   -1.04800407522331
O        -1.11338486118746    8.42383562332617   -0.13323112697287
H        -0.29849519509703    8.51232733909108    0.40163659289786
H        -2.40786649771048   -1.25459498931591   -7.00950217821882
O        -2.85630817803758   -1.10638540307004   -6.16861061794522
H        -2.30348145502150   -0.46690892485077   -5.68051802377345
H        -7.88280325579625   -1.60591022974317   -1.60982185735367
O        -6.91983330405510   -1.74781351044468   -1.53804308082407
H        -6.74567946387090   -2.09840085801055   -0.63231511314926
H        -9.46280299798840   -1.31790586465287    7.27116917248991
O        -8.63564173526335   -1.20048334912939    6.75850302058683
H        -8.81407766622259   -1.52544733607734    5.85736941503232
H         3.96091462627419   -2.59230885293600   -8.37308747052510
O         4.35026347697308   -2.64204194249973   -7.47751480873351
H         3.60192200823691   -2.73773143529623   -6.84467524328019
H         8.74165122901081    0.01697333326792    4.49584487510671
O         9.08112324349218   -0.14826677034825    3.60531158944310
H         9.64547802758754   -0.93314521716526    3.62762770969700
H        -6.17823462885826    2.81148822585511   -4.09531043253975
O        -6.52371546117268    2.40332278228693   -3.27400490529584
H        -7.26891339035907    1.83637909608442   -3.53833460608747
H        10.31125093104169   -1.59999549177487    1.67091794451534
O        10.16974860287547   -1.25556816126177    0.77984377256411
H        10.36036055986520   -2.00210607696799    0.16877656844855
H         6.86026903807076   -5.44249129152156   -4.36229655091742
O         6.26249203872193   -5.29498464311451   -3.60787887958501
H         6.84747233617388   -5.08191214197070   -2.83740322052400
H         1.09730912548165    9.72508333499495    1.06519803082456
O         0.79374335769365    9.01417903751862    1.67421029634753
H         0.28357704672241    9.47455009371759    2.37868571118816
H         4.72334709469851   -5.09739865246694    5.38156011290886
O         5.56822977376447   -5.59523939730907    5.52080855235367
H         6.07751164123692   -5.48778186763060    4.68694571435379
H         2.22624356094568    8.09061704696624    1.76873331222935
O         3.08982219866083    7.63757488796145    1.78078787271907
H         3.14475383710952    7.12290885120087    0.95695276264129
H        -3.82966137504958    6.43895703501760    1.37331735288107
O        -4.81956991468648    6.40977639696764    1.41823275069939
H        -5.13358263362955    6.59459888690615    0.52052742871912
H        -1.31780923463691    6.93511207528564   -5.17601599542507
O        -0.58517382771816    6.88567753569325   -5.81696344167195
H         0.01951288923458    6.19519343646894   -5.48413616274631
H        -6.96065920702096    6.34429252748261   -0.92607186157501
O        -6.25882239451425    7.03962421635114   -0.86747863270452
H        -6.62484951385062    7.68610044032898   -0.22811077168506
H        -2.98347004874231    7.17131074872414   -6.70070603046822
O        -3.55498692078623    6.39276635711282   -6.61213858807376
H        -3.02847567087957    5.69604188358949   -6.15620268717138
H         5.53806168388916    2.23607644263076    7.39094979996786
O         5.12242044196900    2.03343773795196    8.24985445962695
H         4.34251460963862    1.47943296012346    8.07165562146532
H        10.30327934790806   -3.26133588436736    3.39012772769753
O        10.75801020187412   -2.38847969004205    3.33353665931056
H        11.14303465380718   -2.27704499376782    4.22381168092173
H        -2.39447659591102    1.48454778735159    8.83731945158901
O        -2.87211373139346    0.73533955148251    8.42236448280935
H        -3.76692187006408    1.04398061290441    8.27203792312531
H       -10.81036260057536   -3.69783995073143    2.38493428304145
O       -11.50722151603946   -3.00253198855243    2.32074976178846
H       -11.85317421322732   -2.94531800183156    3.22697283684114
H         2.97065783780421    2.60376055260035    6.61375164254642
O         3.53661657948217    2.25894572729527    5.90798566337353
H         3.03935065442802    2.32804746063215    5.08422959004568
H         8.77578991649683    4.74225646059216   -0.11764337396342
O         9.26254378547278    3.92688583448542    0.09906430805296
H         9.52583976855204    3.53322214013698   -0.75819980937866
H         6.55030557872731   -4.91625178483649    2.45997601541956
O         6.96046406438124   -5.33507813853487    3.24843355172770
H         7.20340683553315   -6.23756465223961    2.94514336613085
H         9.93382948001645    5.33231396406957   -2.37709478139269
O         9.03596792009169    5.43702436173455   -2.78291552079950
H         8.49395271553774    5.81396022876580   -2.06950755270085
H        -9.46425008133934   -7.42561226510344    5.53889094333480
O        -8.95333613723642   -7.66946776142742    4.75171596817642
H        -8.12790564823893   -7.14177998402503    4.79016763564176
H        -8.79344449640142    5.61666853273432   -0.15959127030978
O        -8.24239319293261    5.34389298279642   -0.90764658560699
H        -7.81034306160043    4.50797519895327   -0.61906220833033
H         5.20050004659558   -0.96405410552192  -11.88611190635571
O         4.26811618305097   -0.74204948751174  -11.78039828983192
H         4.24956318805558   -0.12125767475411  -11.03409306173268
H       -10.57325129616966   -6.21630933589453    6.57704909280661
O       -10.14329910942164   -6.92192034665151    7.09313984175578
H        -9.45360374861601   -6.47682879744968    7.62010688926315
H         7.55834587953565   -3.45577072205922   -1.68393012043690
O         7.86823519230008   -4.37738686748331   -1.74874089533634
H         8.66048629893834   -4.33622120271580   -2.30130328035274
H         6.49821984230321    5.48393449975170    4.78157451258845
O         7.45539924477062    5.62590544304464    4.61512050823701
H         7.91353925830699    4.90552333212711    5.07954452761639
H        -0.58628067672954    3.86378858352347   -8.20922679134353
O        -0.32861850393925    3.55953511488877   -7.32285491514136
H        -0.99044681647276    3.93964517941316   -6.70257339621755
H         0.53748274871098   -3.67785978404372   -8.94941501526119
O         1.24181274950320   -3.53630830825372   -8.29138900468005
H         1.40051562458710   -2.57551555827218   -8.29067237706464
H         3.52149012532179   -4.43790514929626   -3.13586346201102
O         3.02055959654106   -4.73595766347462   -3.92263703676223
H         2.36906424206099   -5.39776126405510   -3.63218373977046
H         5.58773479547970    2.54533208342062   -6.63985323207105
O         6.46298039807749    2.13188503546188   -6.75567453592808
H         7.12315757087997    2.83348875527220   -6.62774134964953
H       -11.46482221684799    3.20120804796986    5.82328613792846
O       -11.69515895861037    2.28909646237405    6.06606184746152
H       -10.84312878566280    1.79149197194411    6.01796895990685
H         4.00798112296313   -5.15528171358832   -5.15876859726991
O         4.59700469445374   -5.13957047499872   -5.95254176978057
H         5.16310070586760   -4.37179426487534   -5.83563158905116
H         0.54293417450579   -6.05489237685487   -6.84647171111766
O         0.99193511934705   -5.38029705483875   -6.31506050194668
H         1.10147288376815   -4.62749403542491   -6.91903417668804
H         0.41533479995316   11.27007947215767   -0.34337209804241
O         1.24868147892784   11.12579496575471    0.13301438494170
H         1.24031788221240   11.72940671301878    0.90490830404332
H       -10.14826940087143   -1.01328410283966   -1.19405384532181
O        -9.58085902402511   -1.59572401878879   -1.71971277756344
H        -9.78855623104251   -2.52989802132255   -1.47353510213321
H        -1.43439553366906   10.56207704023523   -4.18311865704659
O        -1.15857608535282    9.77730966071612   -4.67713200977802
H        -0.35423172970368   10.05899965405487   -5.16393763236561
H        -6.73380399526710    6.29212618574857   -6.29576079623439
O        -6.09110281931394    6.37931536173270   -5.56893040334043
H        -5.21569850209958    6.54758142457340   -5.96863553395928
H        -7.55771256323758    3.83469795279673   -3.18284793128739
O        -8.18790134783332    4.53357481690099   -3.44568810499121
H        -8.31809097944747    5.05959762590279   -2.63966194974280
H        -0.62074877655884    1.87470456291413   -7.23870260425017
O        -1.03579082051395    0.99486282077660   -7.18207003961693
H        -1.48850775469661    0.87700031686750   -8.02988527177937
H         6.34111300621678   -4.45483400155680    6.63018297274167
O         6.54048890967712   -3.69549704078075    7.21518046722396
H         7.37659242375119   -3.28033542428606    6.90466398033361
H        -6.68169785309372   -9.61468934679551    2.30451891112744
O        -6.41156118682052   -9.43293622461388    3.21250229206509
H        -7.07125849765487   -9.82537884480658    3.80041011738980
H         3.77951446281304   -8.63868012908369    6.58720886894509
O         3.65415415311353   -8.96125804811593    7.50589458808637
H         3.95278374696972   -9.88573707963306    7.50545018846827
H        -6.85159745716675   -6.16636886330770   -5.14269051493434
O        -6.13632009726438   -6.82437588215754   -5.21873267343792
H        -5.61509990079009   -6.80192087734188   -4.39836989597605
H         7.80695513554167   -0.34177704644859   -5.02180483165667
O         7.79932666126254    0.63971006376199   -4.91785739119145
H         7.22476603485826    0.99930538563185   -5.61908035282631
H         1.07928021951400    3.08533304591338   -6.48785017633782
O         1.76279723644447    2.75326041753296   -5.87875197777066
H         1.69674863527378    1.77617656714965   -5.85559099670082
H         8.65339755990695    4.45651207092431    7.08828947340509
O         8.64274569775041    3.81155212028202    6.36671138526333
H         7.73570882302666    3.41711702548770    6.32960797163676
H         8.79331895856300   -5.05177432647319    3.52737442998657
O         9.75088659677127   -4.89446042273817    3.51157501490596
H        10.07794076587282   -5.32165331333864    2.71138035401462
H        -4.82438187917624   -6.50819195039289   -6.31913596139252
O        -4.03225742688861   -6.11587822715302   -6.72995819377870
H        -4.21542749513514   -5.15271314529426   -6.74020986457867
H         4.22407925150482    4.47241974579835   -6.40245079216503
O         4.17676787077563    3.54158996437355   -6.69652028160479
H         3.31371757356493    3.19593478490649   -6.39627965312696
H        -4.41351462327178   -2.94234958389354   -7.50324338395395
O        -4.21950214547094   -3.46053815493398   -6.70009378829734
H        -3.24355202309900   -3.43826063859784   -6.60449336711492
H         2.36796375615492   -8.80921838405550   -0.77109938824289
O         2.34020635604806   -8.74353423310975    0.20862740231303
H         2.98693502291969   -8.06428970285776    0.46412209778213
H         4.08488771631107    0.75250158369573   -8.84581443693563
O         4.64735229674402    0.90003979580561   -9.64283371282633
H         4.58458676282295    1.84351576702301   -9.82050606672248
H        -2.68294965168904   -6.17366615383104   -5.69886090839232
O        -1.79399488653603   -6.10778960971687   -5.28814003403222
H        -1.82316572808944   -6.51000973934247   -4.39959122494524
H         6.60393123531204   -0.23532714347360   -7.72024625990567
O         6.98274887273506    0.04206097998234   -8.59814171364627
H         6.21391918546884    0.32339098002037   -9.12872678785739
H         4.68573366062725   -7.95060635606738   -3.76788797602973
O         4.29674353040192   -7.15380176162668   -3.37241586032251
H         5.00128302657262   -6.48087000023510   -3.40659845126219
H        -5.34746193040119    1.78621421439269   -8.13200164765401
O        -4.96076897666144    0.94730676416212   -7.83264424959473
H        -4.29274901309351    1.23217718841536   -7.15301200502534
H        -3.36383591330147    9.83543130734822   -3.51279803543833
O        -3.25541951181367   10.12042805996938   -2.59376705713987
H        -3.30435305076300    9.29018314791599   -2.07572022483157
H         1.01372537098015    7.69419686711199   -3.18927994252029
O         1.79160735072723    7.72952495886566   -3.77325073932922
H         2.58984605700370    7.84544297238781   -3.22975870499011
H         8.83174635368497   -1.97504143135107   -5.85467799686385
O         8.11434608556474   -1.94851790699626   -5.18729147409718
H         7.26338262013082   -2.05846767275890   -5.63571925917762
H         5.88309152810227    7.80747277743845    3.08952740020850
O         5.24239866078618    7.10310085693451    3.32316906857069
H         4.41917883009461    7.27433687724447    2.83601398452065
H         1.50030840422231  -12.23439846935388    5.00204747069126
O         1.64825760763632  -11.40254658007874    5.50473625741778
H         2.33722215406038  -10.92771328733304    4.99137447632021
H         2.47303097445878   -4.50023679213177    8.19059367449989
O         2.31512498446591   -5.37975341140707    7.78643713404100
H         3.12789567533313   -5.89844685265071    7.95222529401724
H         7.89592864346233   -1.26153640418648   -8.91812550655763
O         8.42304265408627   -2.07812199236641   -9.10479766037417
H         7.89673640809613   -2.80269654424400   -8.70640914093481
H        -5.10736295531564   -8.09468400087301    0.40624577021910
O        -4.96368934931251   -7.71303982278396    1.29472823007632
H        -5.82888102025673   -7.61531994736845    1.73366111477150
H         5.09783672099184    7.74749149985581   -1.07778246136928
O         5.87573924883263    7.89955055107803   -0.51225860000284
H         6.36779569880445    8.61678758075565   -0.94881825302988
H         1.74046338967834   -2.28739440550598    7.78143403184194
O         2.47982579689023   -2.72171306472733    8.24505112023338
H         3.28886259792881   -2.43483818413346    7.78836291308888
H         7.13017039622519    6.60830706231033   -0.55081708128564
O         8.01319888806368    6.25864201833434   -0.33832267454348
H         8.16177758723277    6.50334090734971    0.58881576332186
H         3.38086951777508    6.64946874301860   -6.16432481814333
O         4.13410414876659    6.13511129484456   -5.82995864075569
H         4.04632229716128    6.13916774573369   -4.84688605494480
H         3.17748793379929   -9.58401469297977   -2.42677586322406
O         2.37514169381618   -9.01820925768356   -2.44362023138407
H         2.64238974604192   -8.18875804041614   -2.85949539617904
H         6.88088495702878    9.14619297485263   -3.83196870886154
O         6.17927676336888    8.48550388429628   -3.89828342909311
H         6.16189601587436    8.21851398179533   -4.84248263865291
H        -3.22887307374464   10.53738965242713    1.50659331952184
O        -2.56533725443989   11.26133859581756    1.58650380930636
H        -2.09316715367514   11.21659048847486    0.71955208199326
H         5.33485901754045    8.92420527372072    0.67751736835811
O         4.86124871273346    9.55662232847487    1.26910523157716
H         4.12358473488394    9.01833914865717    1.61794428131743
H        -8.68230016448483    0.18440116701666    9.56901317677911
O        -9.40194463785179    0.62650583491756    9.09027359184744
H       -10.00985067350800   -0.08510565543684    8.85010968648660
H         2.61092902058687    3.09033463979146   -9.37123052168459
O         1.85254351284743    2.77220004642646   -8.85686244650726
H         2.23497769697697    2.09233685815718   -8.25804060817284
H        10.72498030795720    4.88489239623235    4.46112804350910
O        10.39682265721889    3.97789499073974    4.35655343593262
H         9.87838990767196    3.78736074778997    5.15787010267562
H         4.26377399677514    4.65397628336115   -9.49345774736001
O         4.30936715683985    3.68794877695504   -9.35417914035626
H         4.30525101322376    3.60112842819493   -8.36189495067588
H        -1.95198688863105   11.00692510385343   -1.49863008512522
O        -1.36959663625973   10.94805268632986   -0.73024543133919
H        -1.30623179125942    9.98237649349266   -0.53002593038846
H         8.57690846253610    5.54309509253766   -6.83041468041070
O         8.71198614465880    6.51285955983369   -6.82800773655797
H         9.50000379818898    6.63420372288302   -7.36476155303628
H         0.59077886123390   -8.36173429275561   -5.47094788315095
O         1.44682754324497   -8.15399718515292   -5.03913146693946
H         1.99804577055766   -7.69804611828185   -5.69669309927963
H        -7.46527045074089    3.85539756775023    5.56906514264244
O        -8.21906049755793    3.56188239843917    6.12187523298225
H        -8.02040361952244    3.71829741628296    7.06834089458799
H         0.68357810225285   -0.25586832971691   -8.83874094292200
O         1.13214420534648   -0.85141413226782   -8.22260958974625
H         0.49894192393440   -1.03636671781868   -7.49455391943298
H        -3.76176638241549    5.89173381415076    4.66019979532965
O        -3.90813256429753    6.81002271998271    5.00416950834507
H        -4.61271187801116    7.21429730243417    4.48164737659686
H        -3.84507122577691    8.78728948835420    0.22452421429408
O        -4.19164748564252    9.27228333557738    0.99430158152000
H        -4.94947604268367    9.78831181268467    0.68225791033870
H        -1.69059171960996   -4.35087929933830   -7.60503912994449
O        -1.60161427159807   -3.89268332262194   -6.74707445813950
H        -1.49934511946997   -4.60902595242863   -6.09417956422449
H        -3.93040936982588   -8.73343566195024    2.13163299823082
O        -3.20940932461839   -9.26758303541487    2.52747839775535
H        -2.98404851608600   -8.86972420378740    3.37968662420635
H        -5.03590585451901   -7.63248285885329   -1.88573268241883
O        -5.34234987751218   -8.34762248147092   -1.28728584067630
H        -4.68244736182204   -9.05351145972295   -1.42630428738406
H         2.04482570026380    0.46980827962408    8.41099378927279
O         2.96909423113488    0.27111041194770    8.17363080423608
H         3.32044561365266   -0.27353064718657    8.90723905535864
H        11.33011114324164    2.65176567318628    3.39901198682817
O        11.67532080216583    2.31079332248639    2.56342004128646
H        11.81636150997926    3.11424359514044    2.01255761984711
H         3.90299024864543    9.93421131980103   -5.86773687458499
O         3.28640076025203    9.81664922734960   -5.11149722367018
H         3.79535664372027   10.09751643052774   -4.33123948231649
H         9.25246505077527   -4.03009395482958    1.07052162838993
O         8.57908570466383   -3.34405315585236    1.22857567895826
H         8.55433625975673   -3.15848419591484    2.18099877431372
H         3.26077416167284   -1.36398539667238   10.92391394374214
O         3.92426705060284   -1.03007278926507   10.28159508952262
H         4.54539787096471   -1.74660369095987   10.08973004834527
H        -0.16653095218725    0.19359051494375    8.90353613536081
O         0.37270560239454    0.96421966203325    8.67335751538206
H         0.36231199250109    1.53203465796150    9.48582416688554
H        -6.41358395925961    7.60454407082939   -2.50579308258890
O        -6.46468053975862    8.02817739667406   -3.38401553195100
H        -6.59527400277493    7.32787964323310   -4.04205768395227
H        -3.45426701307893   -9.72795507902978   -3.42852476414766
O        -3.65503846346105  -10.01561715152675   -2.51565127888999
H        -2.81756738913668  -10.26439005418258   -2.08587851567258
H         8.93057613501073    3.12666602135044   -7.50726198975758
O         8.65377482349645    3.81892021553072   -6.87649005511939
H         9.02759183128953    3.55617905435498   -6.01688973607423
H        -9.61825125186236    1.99066668871404   -3.60292998336573
O        -8.94659970660121    1.28596704394430   -3.57576099363366
H        -9.35501633818655    0.46974719115750   -3.91621776368950
H         8.62496122720924   -4.91475237350640   -5.21361245095526
O         7.93073316103659   -5.34182752830075   -5.75724262541723
H         7.67225657619039   -4.71789620763067   -6.45505040516299
H         5.52441418580724   -9.81252234725676    1.34515886928480
O         5.33769452211618   -9.27015097922209    2.14262541530125
H         4.72520056278998   -9.75677031569170    2.71572660016046
H       -11.13738967934727   -0.46374573153571   -3.94702368011781
O       -10.32806467426828   -0.95011293170158   -4.18064619060553
H       -10.01624951322773   -1.36137857310812   -3.34388561847932
H         6.55022725363107   -4.53050591862758   -8.45712637889450
O         6.80175258460265   -3.82883670080088   -7.82030999903311
H         5.96192627236274   -3.36642403778652   -7.64342710313541
H        -8.18818400304768    3.78803880894994   -5.13553882227642
O        -8.25069772182966    3.32862713123871   -5.98510916921562
H        -7.71236736518079    2.50479984956335   -5.91339146892307
H        -1.45771960912317    9.03777831339583   -7.60564436122443
O        -2.19905487764823    8.81775747833366   -7.02995486695263
H        -1.93590967614615    9.10775374359267   -6.13319869269548
H         0.94532797880156   11.70663598348817   -5.79015085908121
O         0.95972624920453   10.75080979220186   -5.95505264721059
H         1.84210926215293   10.44547713116864   -5.64259984160211
H         1.23554349122840   -6.04178118511612    9.11454078505272
O         0.60497213654219   -6.01131031715164    9.85609113125003
H         0.55843559289900   -5.06845598280641   10.10243695149246
H        12.47795451085947    3.45168394826391   -0.31689767327789
O        12.64689454199502    2.71231068105228   -0.92450967168182
H        12.45893893064241    1.88792021266450   -0.43015616101624
H        -7.09993527790370   -8.92833269620862   -0.19769749660799
O        -7.16073536830430   -9.60351008391735    0.48521677046644
H        -6.34187841187214  -10.13620836647839    0.38535751882196
H        -6.25661708350099    9.83021704386312   -2.81744681999052
O        -5.89949278750653   10.63914036957451   -2.42876997596709
H        -4.92186971270624   10.57053433574362   -2.49544119799786
H        -8.98358359603493    0.45023745979263    6.25135451692029
O        -9.33657712058166    1.21303012231787    5.75493040045191
H        -8.80072874370291    1.99455692146571    5.99722039431674
H        -8.13318384527311   -4.31793728976093   -5.76451889662338
O        -8.01351023730158   -4.85403632350971   -4.96701342242799
H        -7.47561962610191   -4.27832866521140   -4.37755917442514
H       -10.89430948467019   -4.17261048667288   -0.67378745837697
O        -9.99408308165774   -4.07956213090185   -1.07058521721243
H        -9.35520031190833   -4.38473497457288   -0.39843768551544
H        11.30570585634564   -0.02470964776600    0.54573692534205
O        12.14964519527420    0.49162411449056    0.54167991472575
H        12.18022331201315    0.93206065934986    1.40248080326311
H         3.87453458034615    9.41895225669025   -1.91139548670043
O         3.95007595863495    8.52043680147010   -2.29357455308221
H         4.66508887837886    8.55259578282950   -2.95047328308117
H         4.14539813918552   10.39453765754126    0.01747801385929
O         3.73191285416542   10.74308122662697   -0.80350442500949
H         2.81816056035390   10.97799720337363   -0.55068487889894
H        -2.54778430302648    1.50421748675428  -10.08385536875361
O        -2.65529193486674    0.85829058182131   -9.37675513731584
H        -3.55414133197218    0.91959729790172   -9.01318820813141
H        -1.24078914240119    9.32497737547633    3.59840086482011
O        -0.86266670160350   10.18870160363843    3.33773292557845
H        -1.50290288146838   10.57889168430717    2.70306400485411
H         1.31509020852599   -3.11161017709094    9.49626676269914
O         0.63645067326105   -3.32009205757364   10.16237849154911
H        -0.13394051307773   -2.76791427431282    9.98293276586769
H        11.61725442327975    5.30187981352175    1.43685040357498
O        11.69406838938501    4.43435068126410    1.00856016755569
H        10.79745234572278    4.27871072080325    0.62123925557617
H         5.50098895956168    7.02971252161926   -6.31373105329758
O         6.19288119132302    7.72247661663107   -6.41924835425208
H         7.00136909087134    7.27246816847365   -6.70576091210880
H        -0.41558473032161    1.40181017538653  -10.55546729563362
O         0.30012641722071    0.96157576876516  -10.07672365966454
H         0.84281656918203    1.67950087951511   -9.68953845538073
H        -6.09669729573968   -4.07188198344726    8.47252739683592
O        -5.86304091070365   -4.91832103578594    8.89378348064109
H        -5.60587081065014   -5.53987881375432    8.17028580407097
H        -6.51448770482052    5.40280650326968    4.66249808521121
O        -6.33304651820556    4.46053937618450    4.48504396086180
H        -5.55307638491515    4.20833352062575    5.01405506757649
H       -10.40523878948107    3.75260912301636   -0.36765360091991
O       -11.17092118615798    4.14633487522793   -0.85149999466191
H       -11.45442675202410    4.87632157916617   -0.25658205623463
H        10.56118155267168   -1.04497336880270   -7.01122218458242
O        10.09241889317596   -1.90053985115056   -6.96394354281159
H         9.60172579385629   -2.01882445265219   -7.79788964839726
H        -8.67406115214721    5.85838335716158   -7.52443473857721
O        -7.77138479680244    5.49217196590523   -7.49344752237332
H        -7.90150632993958    4.65860497289563   -6.98972284969739
H         7.01051627302594   -6.86327411725918   -6.14895607383519
O         6.16057422581129   -7.31174393150099   -6.26207618141923
H         5.49660961386864   -6.60215509444390   -6.11531484667261
H        -1.69596364722823   -9.03217165486488   -5.88831032692175
O        -0.94303587001678   -8.49724707468813   -6.17026587392909
H        -1.20304180245724   -7.57341684604689   -5.96777171444094
H         2.48717876850476  -10.34168505466479    0.67500995370682
O         2.36753196423985  -11.30206902649520    0.82841115510382
H         2.09832309407691  -11.65410878221746   -0.04485151183966
H       -10.13351857572374    1.03937874285564    2.80580468744062
O        -9.65497720469750    1.81729192387992    3.12477016624530
H        -9.41596506494780    1.60909241810717    4.04894061501764
H         1.38128309560866    9.12024395689523   -1.37771317630930
O         1.58610290586061    8.34448581869596   -0.82933619856796
H         2.51464222968932    8.14907199206320   -0.97940335497962
H         4.90894264419232    6.13723714697498   -8.34555478269453
O         4.11650791429775    6.30182327536954   -8.88459952141222
H         3.35777821374859    6.00458880626400   -8.33744274592122
H         6.88832851534797    4.69794447129440   -8.06155892526592
O         6.24743180751132    5.19310533373030   -7.54450821815868
H         6.38075349306254    4.95336670859070   -6.61262267481292
H         0.89626344948226   -9.50880868267198   -3.14865310354381
O         0.00365252893917   -9.77236637111936   -3.45631304709417
H         0.09716330319750  -10.34147683022421   -4.23989030365380
H         2.42033812713493   -9.54919208045626   -5.10561388247516
O         2.93423158126503  -10.31972808922393   -5.44247885107447
H         2.65908071547294  -10.38906154016066   -6.36982085271113
H        -9.01660430569915    2.25751712077691    0.02391231283335
O        -9.25770482157237    3.03970113256737    0.55521702265007
H        -9.17852986891078    2.78223874349381    1.47934274312911
H         3.78185229688777   -5.03503157301398   -7.41235987360403
O         3.31689388600883   -5.17217945946753   -8.26871707669430
H         2.64138956711675   -4.46730688441485   -8.34716790993554
H        -4.57606005314844    8.89706122886277   -5.65113269936946
O        -4.30030370792811    8.82824908675430   -4.72739413161903
H        -5.10053131414948    8.57643635597366   -4.22298573439666
H       -11.18531822133420   -1.34653803634702    2.29082566476320
O       -11.03102706882703   -0.37984082959261    2.20192589947554
H       -11.27048595864027   -0.16643092472753    1.27635997961519
H         7.21636264622862   11.22824024131610   -5.35147920195249
O         6.41396420786171   11.74291785311017   -5.53265435584543
H         5.95140868309376   11.28600389433208   -6.25334831349702
H         7.97713090778111    7.69210532300342    2.45886362509492
O         8.34993856528487    6.80442619138487    2.32486556400579
H         8.05392905219344    6.27425437420287    3.08886538702506
H        -5.26500311670288    5.99002033646840    7.30895237265727
O        -6.08741180660242    5.48679123111326    7.19005994718115
H        -6.63000763048155    6.01210620362355    6.58834436502150
H        -8.79609359993647   -5.90332032581262    9.47258521314520
O        -8.47140776041325   -5.40562870050095    8.69894376833371
H        -7.50935855903825   -5.30229152590389    8.86667957810339
H       -10.09929583166475   -8.80270146916667    7.28909866314972
O        -9.80126567197202   -9.70470012549657    7.46657865096249
H        -9.28178879020976   -9.97973424884818    6.69007646381575
H         7.24016032903221   -0.40689708024855  -11.46199923710844
O         7.06697839444516   -1.36264826023230  -11.46993421279463
H         7.64598186163480   -1.73090773300636  -10.78489542107040
H         4.35146920988919    9.73983183985985   -7.85992158229938
O         4.98287192882489    9.99300540986555   -7.15575954957427
H         5.51225185404996    9.18838490295059   -6.98409154182545
H         0.89204960152046  -12.75949313104680   -1.45179595601451
O         1.17894714773920  -11.81864715633652   -1.47053177894730
H         0.35974464913839  -11.30852878318102   -1.38568365197596
H        -8.65964098217769   -9.33292292414390    8.69510760517554
O        -7.93965719277748   -8.91785383219420    9.21879093375004
H        -7.22757186614366   -8.76023514649665    8.58412248753103
H        -3.69348825890798    5.65272108166489   -8.04532180215888
O        -3.87878300645180    5.24679560811834   -8.93114201871840
H        -4.53905437316861    5.85967580340384   -9.30885894265536
H        -8.41693535079860   -2.03384171558955   -6.77745731972729
O        -7.79337829672509   -2.77613698818770   -6.78473082154590
H        -7.00468941146461   -2.42531421306506   -6.32378778195798
H        -0.49109549555879    6.77434693915980   -7.47393914566477
O        -0.14300473149148    6.78358654172000   -8.39419774155253
H         0.06076349156711    7.71583472235049   -8.56400346053305
H         0.34783450555602   11.70753298001009    2.98633174552815
O         0.77189297247542   12.37396608101794    2.43174886728347
H         0.08529986411531   13.00586159445804    2.18024327321112
H        -6.10491399793359    5.38654280255018    1.78885703858272
O        -6.83606196077884    4.74893349809082    1.88334175722017
H        -6.77135696342119    4.41035181299869    2.79087375626715
H        11.02739318209571    0.78832853670884   -4.40749876845354
O        10.46373154974634    0.00640130556086   -4.28500852625256
H         9.59470700949497    0.25464833331686   -4.62589879902657
H        12.82960354663534   -2.97529032890658    0.90928861923739
O        12.61843559242232   -3.55257051425146    1.65881680027816
H        12.07765151621577   -3.02845803617588    2.27487708777134
H         7.04446473011350    9.39524890919406    3.78934054887322
O         6.99432899727005    9.07105123112659    2.85612842164411
H         6.33669480334039    9.60319664220618    2.38138828046858
H        -4.97457080710731   -2.20731529761008   -5.80358685407656
O        -5.72354123894159   -1.69019406001818   -5.43879442875895
H        -5.38100105730142   -0.82630103783315   -5.19410950530146
H        11.59590022349872    0.98798516577390   -6.47384477272957
O        11.29647316822598    0.53185147049453   -7.27482773035295
H        10.43097433677692    0.94221773112415   -7.51506931567813
H         5.99061718875172    3.34410357423323   -9.50603769460670
O         6.87839783799851    2.96985489903413   -9.36165314478153
H         6.80221202526560    2.45558137131915   -8.53497721710055
H       -10.69682858672992    6.13872464924069    1.30049673253360
O       -11.57036528089903    5.73487592838373    1.20313937960842
H       -11.59492346261438    5.04583155444208    1.89071766191058
H       -10.94685526128930    3.73018734556499   -2.50365418406400
O       -10.62565674968682    3.41902078363715   -3.37187262860297
H        -9.79603834567757    3.93052146405915   -3.49640722518919
H        -4.90695782776637    8.87416132944124    3.44720737355704
O        -5.54927398152174    8.18558112048665    3.20472546247713
H        -5.13227629835434    7.62123811206047    2.50589537321459
H        -0.49395101220186   -0.59326692982057   11.02446234284652
O        -0.09137316112634   -0.13261166217912   11.77727500903892
H         0.68312718086211   -0.67072739173700   12.02365568743238
H        -1.21501730201508   -9.93134637989044   -0.59291913861521
O        -1.29585635615095  -10.54308903140631   -1.36012195132839
H        -0.83004433110565  -10.16010625696518   -2.14015065248357
H       -10.74731715998288    5.15271467262811    6.36686476060936
O       -10.50757562703675    4.72070534055085    5.51079055529386
H        -9.63259374041266    4.29365444220852    5.68724605953875
H        -9.62223043218365   -0.68735252611136   -5.68095932903229
O        -9.15660489939753   -0.42708941137393   -6.50226890901991
H        -9.78574281165093    0.04771701657556   -7.04465357820955
H        -0.61459643843129   12.56923521876290   -2.43067827888915
O        -0.65663442274983   12.01891082614013   -3.23502618513754
H        -0.13525480965122   12.50893787546076   -3.90488058946866
H         9.99109438130223    6.76834368415071    2.17330176856356
O        10.97712240866820    6.81263949130750    2.14872481287003
H        11.23293911578582    6.85795024294206    3.08090575228819
H         0.85867972648613   14.11409786920487   -4.51034652951138
O         1.11624396041439   13.23061524279907   -4.85109790167129
H         1.87166855528884   12.97349731178038   -4.28006593946920
H         0.72751212681435  -12.98864159426528    3.08644275530720
O         1.39019095283164  -13.33899545727057    3.69846228343614
H         2.25140469212073  -13.21704930880845    3.25605200483290
H        -0.86805561309290    5.52147384985771   -9.35395127534258
O        -1.33160117574234    4.69341640153899   -9.57577430298973
H        -2.27751844435824    4.86955844608870   -9.40140216057317
H         3.31946457510064  -12.16579725993057    1.86954574033187
O         3.79706724174415  -12.52567768439830    2.65221628016507
H         3.88193870227821  -11.75329425848125    3.23441222518866
H        -8.75011522120369   -7.82261978977146   10.13466751493250
O        -9.21921147036864   -7.10213998554861   10.63122379506993
H        -8.90172971831350   -7.14805096667667   11.53200496396427
H       -11.66623660004960    0.64949930758082   -2.13759436156283
O       -11.97125888848590    0.84929307888573   -3.04064141257203
H       -11.78525871202670    1.78125735735959   -3.19725126901827
H         3.52417035310090    8.05402697997866   -9.03911426983033
O         3.07340541903462    8.83212296615094   -8.67243190598123
H         2.65540751848312    8.48609238417324   -7.85376684570078
H         4.73846889925499   -5.28176728416211   -9.19175437500342
O         5.61719238794700   -5.46301715689711   -9.58735889606108
H         5.63452179844081   -4.95078236112545  -10.41033573912834
H         0.43974214880376   10.80840280536836   -2.87546879647691
O         1.24443478945171   10.26833681500045   -2.70011032971405
H         1.40919476645108    9.67705770776523   -3.44679950506910
H         1.82637627316061   -8.93306081548371   -7.49084961198116
O         1.47506393276975   -9.81781939066015   -7.71593928521940
H         1.86451740884994   -9.97808355393579   -8.59418131772136
H         1.10929783966609    7.70983892217523   -6.22229416509868
O         2.04843571478312    7.82524780105202   -6.42303331830504
H         2.40303419203688    8.39767262508591   -5.71933790053774
H         4.14864293217024   -2.94020599598258  -10.48738840394538
O         3.36525867087933   -2.72729496827695   -9.93834520403256
H         2.91054852021025   -1.98089970328765  -10.36252228240479
H         1.51433521055673   -2.48168537637269   11.36930990244401
O         2.00676292371202   -1.86592563924088   11.95148282414934
H         2.22824921458654   -2.41581538245083   12.72521747606538
H        -7.20455744139938    9.41772196827984    0.78754435103021
O        -7.30240195098059    8.51424359173986    1.12645443654575
H        -6.74041018186072    8.47748197216306    1.92467874827758
H        10.26422915365698    6.99401538747100    5.22580180442807
O        11.11395453827032    6.60949971394046    4.88025050920704
H        11.78357426546941    6.79332749808172    5.53678778398702
H         1.77310110154763    8.32576904861878    6.55025470505394
O         2.19902321881010    7.77808178475572    5.85610959176091
H         2.48978954607662    6.95512708607964    6.30207348891644
H         5.68029986149551   10.63379186984720   -2.73883671113436
O         5.04404030335076   10.92269190561901   -3.41025030740775
H         5.56073103476991   11.24401480037370   -4.17702684814990
H       -11.39044272211719   -4.73331262264562    8.66283450407686
O       -10.83122973874031   -4.08530617297787    8.20139899115191
H        -9.92692256298471   -4.33964233757237    8.43847656023282
H         3.02062336997164  -11.68351032269452    6.78297425160839
O         3.93947350296104  -11.63187925887951    7.08561231639120
H         4.38566989236699  -12.34259018192692    6.60818018701853
H         0.38937365254660    1.54265175683109   11.42290278124232
O         0.60597776653464    2.32531290177027   10.88411461187583
H         1.55462810816706    2.51061437880158   11.01966182993996
H       -11.22936712759275    4.23733931995075    3.97859673650762
O       -11.39980586030354    3.78824185935449    3.13603320923995
H       -10.70123851850797    3.09284970116476    3.07215688387543
H         8.28886103381828    1.02029750792394   -8.27710423897341
O         9.09159766480712    1.57963781927667   -8.19750180406743
H         9.38876816468421    1.74485487196766   -9.11730899532399
H         1.24484127738096    5.83317123419640   -7.93973504419491
O         1.96598745247794    5.25885028645846   -7.62071833320183
H         1.79801288010681    4.38042860576687   -8.00470380876108
H        -2.23713931366699   -9.38702544880985    7.76382095677721
O        -1.81014720734685  -10.26165877413185    7.83461856116385
H        -0.86396167226910  -10.09286573377580    7.91169398189301
H        -9.97397203404910   -5.09816854698103   -2.54488414709082
O        -9.88986601374043   -5.80791675706683   -3.20714171653449
H        -9.32757585863329   -5.46462224105025   -3.92204860079338
H        -4.13625493501810   -4.43699434873046    9.21920653245707
O        -3.28641145536488   -4.00893747551675    9.01527164945336
H        -3.48507689938428   -3.05291244702921    8.98779306022059
H        -6.44837062261287   11.72624223126956    0.33184106981183
O        -6.32276189063079   10.80354037399059    0.11940873030985
H        -6.20838451280906   10.75413152276951   -0.87192849155955
H         3.69374201528934   -7.83908495278445   -7.65448610921447
O         2.88091982117214   -7.58752401990297   -7.17251313977595
H         2.74223410146984   -6.65160074834687   -7.38315933089830
H       -12.26333575226386    2.98741699324455   -0.54985938309322
O       -12.81982508400356    2.22231088588077   -0.25922906109195
H       -13.05977313782051    2.40334296861970    0.66914759681975
H        -8.45123147776168    7.18244836746222    1.40663851259169
O        -8.89809967119570    6.33854412356164    1.57752084859659
H        -8.17791702907098    5.66957146692870    1.73065858904185
H         6.98825936556832    1.79877311528569  -12.15345301750811
O         7.43757840155799    1.40241614861003  -11.40848116804202
H         7.21833377392327    1.95799575302356  -10.61417700204583
H         2.18445727859612  -11.94966105770219   -2.88633483750352
O         2.91268941375885  -12.20854050635194   -3.48579827073624
H         2.88290163907050  -11.60592836049083   -4.24970374558368
H        -1.81672734524711  -12.11085156310510   -0.86344544921715
O        -2.12888447405712  -12.97239588603419   -0.52559932425363
H        -2.48398923424472  -12.77623957630530    0.35602081561722
H         4.58350563519308    3.56907059261074    8.74378280040693
O         4.25753308858595    4.45744850387650    9.01079705113830
H         3.67522814708203    4.30527831311820    9.76735216971342
H        -0.08065051799991  -11.00617504126115    2.87680899971434
O        -0.02702561576123  -11.48467385769588    2.01935775519462
H         0.88201358378678  -11.37704235573210    1.66635046744862
H         9.21834350394938    1.64643561753322  -11.15097401219448
O        10.05936197396381    1.74723617073952  -10.67591289280919
H        10.43035979984442    0.84348314422367  -10.59397343251319
H         2.63005116916185   -6.37067049198504   -9.44143801136547
O         2.00306476083154   -6.78299502205047  -10.05809567811973
H         1.83084759185697   -6.08113771475780  -10.71389809308901
H       -10.98775962401822   -2.41197491157888    8.18830722632799
O       -10.93825017757812   -1.44173505115560    8.05457308300462
H       -11.72277529045821   -1.18908037843110    7.54486396106531
H       -12.05307151922267    0.27725424954935    3.64642947663471
O       -12.74327672960787    0.55975271872681    4.26661584090671
H       -12.39100731017739    1.31016178644806    4.78539473230012
H        -3.08870972046825  -11.06613667513147    2.32601205648385
O        -2.80564905885763  -11.89364830031027    1.89924907872187
H        -1.85201331704356  -11.92957326051210    2.05442798372834
H        -5.13307072885971   -9.07938863498357    4.23152015065862
O        -4.53507100081595   -8.80379511577164    4.95429125973673
H        -5.07542630865644   -8.84026433732462    5.76231135011573
H       -12.12346777814831   -0.68320618076807   -0.46416060565489
O       -11.43127356921473    0.02625282701908   -0.41710076920788
H       -11.93024677830005    0.87528088487580   -0.30574590409920
H       -13.91427020579983   -0.65543276800305    6.86744051146677
O       -13.09639274278485   -0.89029239743986    6.43316919829051
H       -13.01018614944773   -0.30403034169983    5.63860291372999
H         1.11866643238719  -10.29077528315023    6.85975974351420
O         0.98952132077888   -9.57817296171270    7.50096952173634
H         1.89199918392596   -9.30138733301218    7.74750986221527
H         0.53076508016153   -1.94990117311323  -10.91076237916368
O         1.26311516995672   -1.36673721755482  -11.12858104444418
H         1.00041471010369   -0.47404942090452  -10.84767385836682
H         9.23865872728530   -0.95210902092959   -1.78209158626979
O         9.21002839704403   -1.65458676786394   -2.45327008967376
H         9.64081040436974   -1.25473984427793   -3.21669600452619
H        -0.64364960061853  -14.01426246640769   -0.98758255554525
O         0.13123157738402  -14.22825688122639   -1.53274865360450
H        -0.16472921654822  -14.07155269457755   -2.44601499131812
H         3.74208834030201   11.99207356350670   -3.13750436485074
O         2.84685924094190   12.35372893314722   -3.00542831705812
H         2.29439553370389   11.56883968708456   -2.79572471360560
H        10.07140659403342   -1.28901062289409   -9.75053021428067
O        10.82346507335220   -0.70545474694517   -9.91673039645529
H        11.22559868304151   -0.50322650490143   -9.06397637112225
H        -5.55824428548507   -2.07569266209999   -9.08353183061509
O        -4.71182575774376   -1.75172633501966   -8.71457142895343
H        -4.87762282688888   -0.86968451264829   -8.35113297839547
H       -12.77635378823646    2.99287384906556    2.70082809491395
O       -13.56131514539752    2.55392476283654    2.29269476367750
H       -14.32299438989960    3.08820393380148    2.51145482465766
H         0.20245432908222   14.84259491395013   -2.51593762580580
O         0.56164365529107   15.30940040379717   -3.28784290107313
H         1.47673093384722   15.53389140491947   -3.05522215702072
H        -8.29507899944916   -8.34433257290972   -2.18668740663682
O        -8.53259365663465   -7.50250126062159   -1.76851739250472
H        -9.10304164751374   -7.00428979935748   -2.40810255488925
H        -1.20135696876431   -2.82828093290226   -9.68375937344989
O        -0.72040904824056   -3.56786798716613  -10.12613729347514
H        -1.26450242800073   -4.34691196172737   -9.95086505688063
H        -4.02299688276845    7.25021063356871    6.60593676073152
O        -4.20949373575898    7.45095789234966    7.55121131281383
H        -5.00361552696909    8.02125638223614    7.54627870232032
H         5.75063375917819   -8.68085243102108   -5.30499066557905
O         5.34004768666435   -9.30509502973706   -4.67642630949514
H         4.57056527363820   -9.69731564900780   -5.12721556320747
H         3.06186706314878   -5.43366382484311   11.33616475229412
O         2.46096016432808   -5.82371009012943   11.99934500563399
H         1.69327859815436   -6.11791021635799   11.49075830834751
H        -6.95296727532316   -9.74162302300621    6.37849235750386
O        -6.25791873243504   -9.40570170114115    6.97135732521867
H        -5.83676794197577  -10.16953455477485    7.36779610191327
H        11.16502720784239    2.82901865991447   -9.57569834468701
O        11.61760809981904    3.11210251890660   -8.76946773530186
H        11.78548450430599    2.30802171207174   -8.26271130797404
H        -2.51325845476983    8.36846958747081    7.12020599369630
O        -1.90046219015284    8.66694096640968    6.43749450509657
H        -1.38007091263245    7.88615791183881    6.18458469627876
H        -8.50899933137337   -9.15875794560401    4.98991030065570
O        -8.25251910871157  -10.10474524948444    5.20332050823256
H        -8.86691195353036  -10.63018130845124    4.65701817915074
H        -2.97501494245276   -1.90577283178295   -8.89237386446817
O        -2.03074031125116   -1.68107050819862   -8.84136155130886
H        -1.99306346239788   -0.77881901571564   -9.19546063588049
H        -0.88553856812233  -12.51306065156521   -4.47279919508163
O        -1.00364547727407  -13.18994769389984   -3.80019834198846
H        -1.95273213295342  -13.26505049854409   -3.62319627915349
H         9.05025269975854    6.75545378740776   -3.78728931854042
O         9.15129728228057    7.54843557161666   -4.36398787090131
H         8.99548691263812    7.22290314649797   -5.26881062800149
H        -4.53203461380134   -0.53878557295853    9.92175494898813
O        -4.90162817232172    0.07648994692920   10.58487216018411
H        -4.13778652330941    0.49079331814123   11.02518371127227
H         4.76603820213262   -3.51700598971344  -12.30925767107781
O         5.36925183274677   -3.58004387211976  -11.53735735471441
H         6.04010839711964   -2.89311478959757  -11.64934836366104
H         3.60641433416352   14.66347130378876   -3.10213582207477
O         3.26672850479507   15.45324949569581   -2.65812494999995
H         4.00094757135086   16.08484205123491   -2.69325826169926
H         8.87312889442623   10.48498127782959   -3.71889322519257
O         8.35876069863115   10.12628325985831   -4.44470956129373
H         8.70335863942990    9.22263682645202   -4.58407393209969
H         3.94802450726939    2.32735461919319   11.11587970580180
O         3.20914952128553    2.98588485464622   11.22283581324040
H         3.36631533663718    3.43771346311521   12.04971593783218
H         5.87104852471311   13.27690955292701   -4.31348772561275
O         5.49358856849478   13.81893351802348   -3.61272321467826
H         5.60545373820173   13.33429047280189   -2.76945591475016
H         5.59572237204626    6.66303904446017    7.00865126003465
O         6.03141082728780    5.94298149643027    7.50394227791432
H         5.39013694320329    5.55338522217566    8.11301190637333
H         5.66769802327537   -7.92923933305541   -7.82159926275818
O         5.11947468982252   -8.02183600405236   -8.62400526402183
H         5.34442860635974   -7.24338950143271   -9.15818518720309
H         5.06335655003737  -13.05681768763104    1.33976666361697
O         5.48425082915588  -13.07517510327933    0.46904060340585
H         4.80035574588367  -13.39473319682547   -0.14024058083791
H        -7.37867578506504   -2.87410529503616   -8.41506086179577
O        -7.05162080448859   -2.84278589552388   -9.34420957573202
H        -7.04848309903214   -3.74424176766394   -9.66372047112790
H        -6.67569686691937    5.67003722982762    8.71211137429080
O        -7.04392432910315    5.76722667556095    9.62840928285673
H        -7.54718629353392    4.93878894933351    9.71373036381074
H         2.58252688635014   -8.55357882480230  -10.17725321012557
O         2.97450388243330   -9.39905018389436   -9.90966423921663
H         3.84724255521083   -9.16867813575271   -9.56529728698932
H        -8.58116676712580   -9.13837147951148    1.38056137043112
O        -9.19207185801805   -8.68589359212205    1.98665485965676
H        -9.72052603125577   -8.07585327984397    1.45038767341879
H         5.83430195926763   15.51760108122467   -3.34295125693296
O         5.77601468372194   16.47705813839154   -3.16146269036014
H         5.96751355113528   16.92090804510642   -3.98735437807706
H       -10.68374139458141    5.10252223461080   -6.84813827370992
O       -10.41767583897199    5.95697545835714   -7.25825760982402
H       -11.08676310126766    6.16171923048292   -7.90945369138215
H       -13.82770850880918   -1.40864046536170   -1.29216150232463
O       -13.36673320880562   -1.71870716094301   -0.47050606060009
H       -13.82940150280114   -1.32310576103173    0.28296450132501
H         5.30788143282954   13.35504813829548   -0.56004000564549
O         5.58360146987111   12.63874688890766   -1.13273278613884
H         4.85754736373681   11.97168895011220   -1.07903800595921
H        -8.04501673145836    6.99030423971668    4.77150059836458
O        -7.08411698903161    6.98929947337441    5.03511037814375
H        -6.62644967937262    7.52460223708520    4.36233129706858
H         0.84037140594027   13.61881913386323   -0.85143121596416
O        -0.11132950896807   13.65405878613732   -1.11312984505402
H        -0.61404651518989   13.70745887533593   -0.29159457935509
H        12.93281800200266   -0.91168847940167   -0.09175499969085
O        13.26754054250487   -1.77031664400950   -0.42375569689145
H        14.20642304909051   -1.67348108276623   -0.56934111571090
H         5.41109931339083  -10.45413245112959   -0.89569525058550
O         5.96145271963314  -10.52986591039186   -0.09231074249361
H         5.94490268316369  -11.49121182914899    0.12050207499084
H       -14.92042649151696    0.10326429987433   -2.02290131123178
O       -14.39581697582402   -0.52262073766173   -2.56165293823265
H       -13.65937474431275   -0.00833557291969   -2.92260655688098
H         6.95097129562160   10.95219082888459   -1.09952813875649
O         6.98475266746336   10.12377382843375   -1.58617261971963
H         7.91811501563059    9.83666919780888   -1.66411289328840
H         9.42383502995594    8.50108833391436   -2.70709708618257
O         9.44514314599481    9.13005359036789   -1.97340199142863
H         9.98577278208870    8.71119968637961   -1.28631422142703
H        -3.04326402581108  -13.52246784172964   -1.81828861445848
O        -3.49204704453296  -13.80270057225290   -2.65088741926928
H        -3.53061288115504  -14.75793789074159   -2.63176715711001
H        12.12600153679058    8.35877174528048   -0.27247642597959
O        11.28063916217821    7.91145338511238   -0.27514607206125
H        11.14197749367460    7.56373203981708    0.63024860572083
H         2.26331843316772   -3.88466131007101  -10.67703013227356
O         1.71327244990242   -4.40679656398293  -11.29992128434023
H         0.80054406654500   -4.14004361198160  -11.14079469449575
H         1.16037795401098    9.49134091303798   -8.78812310693005
O         0.32257054727957    9.50090155325168   -8.30793227219990
H         0.52650084431724    9.98120032328308   -7.48190832063253
H        -9.17054409902160    3.30101529453717    8.81077354533200
O        -8.23949697857563    3.58631892485750    8.78273813441099
H        -7.69721312122772    2.81250461031276    9.01073184746837
H        -2.22115903080135    1.92005816375562   10.95257412800128
O        -2.59785522169987    1.22096122883574   11.50240030457839
H        -1.85153419994768    0.74832146087153   11.88450242747878
H        -5.03214049064710  -12.73458374402810   -2.51237737873952
O        -5.48377799634965  -11.91835838914383   -2.26354727268240
H        -4.84688568899094  -11.21156925095515   -2.51013163906242
H         4.00516321017730    8.04777888722155    5.92502085861199
O         4.95387550078455    7.84304567199174    5.88240441499198
H         5.07458205602171    7.42927057491135    5.00094999488703
H         0.94128191568438  -11.93504658114529   -5.64555473872528
O         0.21483069504434  -11.30823971254473   -5.67563543839665
H         0.38175764378980  -10.73038271288424   -6.43876503392310
H         3.29636814831264  -14.16841438455283    5.26050514573939
O         4.15350449780876  -13.73786639218974    5.22789929486987
H         4.30553131891953  -13.51692939028415    4.30245508911181
H         5.09182962888379  -10.10584645105237   -3.12532699899935
O         4.58534521788598  -10.46967126266238   -2.38136402814285
H         4.16046443712094  -11.29052173636349   -2.71010145564182
H        10.35986892460837   -2.43462872968245    6.21622224211705
O        11.30409570147309   -2.49476248202540    5.95887315611134
H        11.55117737638048   -3.41356993966030    6.06753941177093
H         1.14695245384039   -1.19740421097943  -12.95204795140126
O         1.02673782741919   -1.20859653202892  -13.91458002936941
H         1.72395467836514   -1.77829193899159  -14.24920752467694
H        -4.27619398725792  -11.33701840302970    0.74270211213467
O        -4.84136928319280  -10.83908656370090    0.14397923507261
H        -5.06305780579273  -11.40570652399840   -0.61627861351309
H        10.24000888916698   -2.70707227513199   -1.69723100128902
O        10.84937638432208   -3.13058391443711   -1.04849797368830
H        11.73474050659545   -2.79994633909207   -1.22235197415247
H       -15.26192738427947    0.62362843385201    0.19549796043111
O       -15.29308299956022    1.12385729218755   -0.62716122426420
H       -14.47628207637098    1.65210028405457   -0.63215612756772
H         0.35640379329820    8.07206620647571    8.15171899272452
O         0.63858029624198    8.88817553744780    7.70372645064309
H        -0.15294112981869    9.20836191715215    7.25218363623627
H       -11.00111015599223   -6.64430582556249   10.03555704434069
O       -11.67660720349230   -6.39689735789197    9.39000191068761
H       -11.42780875950343   -6.86751930115375    8.58207741628112
H        11.22841298289475    4.63904841649952   -8.09222268090040
O        11.17337564079244    5.53078060128004   -7.68447929434845
H        12.03963210337597    5.91938366783188   -7.80295772242908
H       -10.46955810580705    1.99609193099045    8.98686713382957
O       -10.84815899923520    2.84708091162760    8.69656597457183
H       -11.30394224958112    2.64623275047450    7.86168551197103
H        10.90633399372607    5.11405754541366   -5.99864014582912
O        10.98139437003562    4.75591084032177   -5.09401103012586
H        10.19012854422226    4.97743502010508   -4.59239132530021
H        -9.23728381169338    7.96194824878961    9.44577018466432
O        -8.87216914367599    7.41398042165417    8.75264611338596
H        -8.20460399746475    6.81072880074880    9.17644719437679
H        -3.46389899197066  -10.24511194698291    5.27937581747392
O        -2.90330163967154  -11.01566705394813    5.47833726753654
H        -2.58206827948629  -10.89001194123464    6.39289627361592
H         8.22634692373012    6.87740975198282    5.37837376788620
O         8.83555306356785    7.46356298710578    5.89283348256764
H         8.83116567511554    7.08068582375325    6.78504799174426
H         2.64043084486872   -3.47483096551609  -12.67296931720817
O         3.32562607519286   -2.98766962722654  -13.15738280269641
H         3.38555634534249   -2.10369801450942  -12.75922928581677
H         2.48997383556265  -14.29669118005129   -1.06514438711362
O         3.31890219699854  -13.82028350190332   -1.15355815657370
H         3.32094000551975  -13.44762968492696   -2.04303950337186
H         4.37480074397494   -5.45583123317164    9.51265572909214
O         3.97029322180330   -4.74659789994598   10.03004527253669
H         4.63017046027571   -4.04468404311925   10.08034076491753
H         6.16775145059925   -3.20500535155043    8.80607608720576
O         5.94374745797017   -2.85301139354417    9.69203874474818
H         6.76937240331891   -2.63516158200201   10.12196993625696
H         5.16999137705199   -6.35893296682674    7.25735950278018
O         4.71080094712023   -6.56436875189096    8.08246196659658
H         4.44812381297324   -7.50374874137894    8.04321733103223
H        10.56208732581581   -4.82083957820702   -0.11238588115085
O        10.59857570871371   -5.11608662668075    0.80688784316874
H        11.41018288155059   -4.68202050807506    1.15015977494893
H        -0.90561432219395    6.28850155592567    9.41335651248323
O        -0.35673581517330    6.49309116505393    8.62737809439178
H        -0.59170348725696    5.82354275028289    7.96383872058867
H         8.86681044652964   -3.22496154288494   -4.11825850766890
O         9.42053284262482   -4.01655269461218   -3.98397606869227
H        10.32944911165012   -3.68785413571801   -4.10240726549308
H        12.64926808214369    2.28168492733006   -4.50878047530257
O        11.86552079945704    2.16975198358092   -5.06808171804237
H        11.44212471861048    3.04874339748012   -5.08553375214717
H       -14.09091755527815   -0.63280748497641    2.56285578915633
O       -14.14317816914453   -0.14126806549440    1.74142631415120
H       -13.87170915257888    0.76065958518533    1.98429980405326
H         5.40361771162411    1.57070516330817    9.95427090838364
O         5.17899737319877    1.29757404009529   10.85891361975915
H         4.75353952084413    0.42474546365289   10.75907754825390
H        11.33849676278284   -1.62037730434465   -4.42612693495533
O        11.57411559675583   -2.52723490502117   -4.67752027877684
H        11.31898551114456   -2.58950987497300   -5.60512220495154
H       -12.86720425018262   -3.50694134948644   -0.35538722229752
O       -12.36092501023128   -4.22569217712549    0.05219162812371
H       -12.16603826486303   -3.88670141842545    0.94512795555232
H        -3.21988891396004   10.48824758067587    4.12024992384268
O        -3.64165635174040    9.70410239224483    4.47109724970291
H        -3.06104607944196    9.37896890451206    5.18320884198513
H        -1.54571442228784    2.86052974087181  -12.13668140675396
O        -1.61176283332225    2.60829974155874  -11.21721121801289
H        -1.44052833381319    3.40805092658996  -10.67801651326816
H        -6.62570407212989    6.53074852253279   -8.60849093950081
O        -5.90124442054021    6.97156471584077   -9.07151755365365
H        -5.59053715892970    7.68406926809783   -8.49015412775971
H         2.75518735585746   14.56383032221197   -1.03291844819445
O         2.52584248218349   13.68875018121707   -0.69456260783400
H         2.70013890737779   13.09782524664340   -1.45702937651582
H         0.71798899582472   -7.06606362784466   -8.96743013462635
O         0.03654817984920   -7.05138876446096   -8.26134492741510
H        -0.10669235569213   -7.95129921857356   -7.94402827082331
H        -9.97546533949921    3.31673599413395   -6.21036945332576
O       -10.92616889749062    3.53656742428331   -6.17003816012400
H       -11.12885224925606    3.58313502487846   -5.22642413410848
H        -2.86307352063214   -5.93376682888715   -8.29038251054423
O        -2.11037642727968   -5.55941984891092   -8.76815538097103
H        -1.36407740167965   -6.17976960536280   -8.62661323141629
H        13.44285071873435    2.69218655461401   -2.38474536357148
O        13.88474174818552    2.69624860515491   -3.26450076912381
H        14.71418127426494    2.23353406428658   -3.15791012482684
H        -9.97414594438665    6.13743323130044    4.62035108295653
O        -9.51599810551631    6.87594930373415    4.17958195109486
H        -9.43426213304440    6.64713146639686    3.23602265068755
H        -7.20653691199391   -1.67983146029635    9.55254797330177
O        -7.44758388370595   -0.99688064541358   10.18360044028391
H        -6.62607690597253   -0.66609551627372   10.56925700709047
H        -5.28292518938067    6.15521265471707   10.14422572114526
O        -4.34350468056723    6.06590166736637    9.92291630112282
H        -4.18028128080881    6.65548213200132    9.16645023988365
H        -5.05563823737358    9.89526889680435   -7.82268450786942
O        -4.82586138585151    9.03466722132950   -7.47471765679089
H        -3.84586780987138    8.97723913601941   -7.47375608940656
H       -10.15690729914374    6.23421051877514    8.19776980162082
O       -10.88065111759429    5.64258977095684    7.92994602162520
H       -10.82552489881656    4.83383555246132    8.45505048106757
H        -6.96300267632795  -10.60930334529011   -2.56265715064217
O        -7.13775294046198   -9.68298723116272   -2.76788401712941
H        -6.44701070650622   -9.18496909405869   -2.27632116017704
H         0.94013020831822    4.47293070211026   10.43197689888559
O         1.50650965030526    4.92288100460346    9.79957574919654
H         0.96146486306991    5.62567617865326    9.39193215364358
H        -1.70310040296120    4.52602069447704   10.45869882884015
O        -1.71620321109616    5.47152501002039   10.68614978804333
H        -2.64192509135868    5.74231328414031   10.63958791611269
H        12.09685901166374    5.48810895032022   -2.26730148656906
O        11.36552464152263    5.46096121452405   -1.61899517850088
H        11.35650594562741    6.31043610046943   -1.15685438186180
H        -9.53558818762110   -6.98001401154186   -0.38590850040967
O       -10.11294579215805   -6.71423265730033    0.35509515600864
H       -10.94224723394390   -6.41237733134091   -0.02027529485196
H         8.60346464978439    5.98875840174010    9.09279632045163
O         8.52220605298167    5.93701555646427    8.14230826441941
H         7.54462237232315    5.95951507220501    7.93884600076531
H         7.70918823155706   -7.73636359893931    1.28258838069885
O         7.55376096597564   -7.69179593839138    2.23828222806962
H         6.84628218902128   -8.33033977569059    2.41199727113574
H         6.23860176883015    9.05759017551467    5.71545121037496
O         7.04148285379437    9.53818884817401    5.43748975530821
H         7.78202243021873    8.96486311942249    5.69154053947281
H         3.05405630634390   -4.05326280394574   14.39964251581784
O         2.40748620768590   -3.80976800070464   13.73923029977675
H         2.34530410418535   -4.58005889035094   13.12444937333631
H        -6.46919681097587   -9.73483410520002   -4.45698827313313
O        -6.03910391944569   -9.56088471903237   -5.31274250234436
H        -6.23792815636389   -8.62985684677685   -5.49684730993794
H       -11.02396219570791  -10.53112142462403    3.76973201510719
O       -10.15301596573495  -10.75159379921436    3.44060725858190
H        -9.85804687983732   -9.98545853048408    2.90441450743334
H        12.43703031167501    5.24534005811815   -4.23517657811824
O        13.16715213067753    5.38868733054180   -3.60591727650500
H        13.59402634191324    4.52529020673226   -3.51963958766580
H        -7.46900902770922    8.26890590008614    7.83646881556016
O        -6.69151542457425    8.49888318133262    7.30730446169335
H        -6.87976298625129    8.14446205770146    6.42287899567980
H         8.40965506430157   -8.60528215976830   -0.83521305495096
O         7.56565562746617   -8.34387931492546   -0.47122522845646
H         7.03941382050067   -9.15750841324368   -0.34632968264052
H        -1.99738901656901   14.48018016854981    1.71818371054966
O        -1.46775712725202   13.73968099540530    1.42752763056348
H        -2.00004248135702   12.93156964230850    1.54879020972094
