# Supplementary material for: Computer Generated Realistic Interstellar Icy Grain Models: Physicochemical Properties and Interaction with NH3
Source: ACS Earth Space Chem. 2022 Apr 19;6(5):1286–98. doi: 10.1021/acsearthspacechem.2c00004 (PMC9125691; doi:10.1021/acsearthspacechem.2c00004)
Supplement: Supplementary file 1 — sp2c00004_si_001.zip [file sp2c00004_si_001.zip › Icy_grain_model/1000_water_mol_grain/GFN2_steps/600.xyz]

1800
 energy: -3056.699025056916 gnorm: 0.000995664330 xtb: 6.4.0 (d4b70c2)
H         5.29432930666970   -3.04915841655328    0.84028736603942
O         4.59612981780348   -2.37800689835510    0.67932686161527
H         3.98476926601074   -2.44441961449764    1.44958060680340
H         3.11193532877095    0.13145908884603    0.88002580902580
O         2.19870140765363   -0.16696339233265    0.68133599333673
H         2.29746024077246   -0.83925900395049   -0.01760153546539
H         4.18862878774392    0.03673872297084    2.87021657943422
O         3.57355347789446   -0.11629048929861    3.61828439179927
H         2.92719310676979    0.61518306404969    3.57620359638712
H         2.03432545394375   -2.38915509220144    2.19941005878380
O         2.88153223489354   -2.46642956034199    2.64709089108544
H         3.05331833222762   -1.61668983085038    3.09205314625560
H         3.03997652516657   -0.81000112988851    6.65832519185839
O         2.57771040995755   -1.11241601066146    5.85198678005487
H         3.11466195206046   -0.80924596391166    5.10103330105041
H         1.15911716732152   -2.00744025984627    5.25261540138294
O         0.53558875566808   -2.42456272258412    4.64763216752049
H         0.47299628588471   -1.82273814458104    3.88870517793898
H         2.88276936589583    2.48728371468120    3.16309735277152
O         2.05769851152867    2.06524846182444    3.49781741970294
H         1.52109425167504    1.92183487026908    2.68680967800967
H         3.42185186977706   -4.49973514655348    1.38544193152453
O         2.84628389717602   -4.54394160397515    0.59651636298558
H         2.15810022024060   -3.85737210542103    0.69375993340530
H         6.61503360314105   -1.14731059988959    2.21187410899058
O         6.30994854856794   -0.86449820371781    3.09588563546110
H         6.54992956626122    0.07964381368238    3.14903623510583
H         1.25223723076500    1.24629683930300    0.80926883871466
O         0.73804896618492    1.95878887596746    1.23101808386819
H        -0.16989270901672    1.63267856589778    1.34094793811903
H         7.19757389831515    2.33477483476561    2.95904879760808
O         6.57112470434429    1.72138870209560    3.38979627436780
H         5.68084738972418    1.98595609701473    3.05600027321296
H         4.87146884405096   -0.72261701019357    0.93601837731570
O         4.68670438532654    0.18232393729741    1.25673565281405
H         5.39186535581668    0.76217283514491    0.92388064613267
H         3.85054687214188   -4.37150971164248   -0.85000682744781
O         4.40880191369487   -4.34840537699549   -1.65135453257443
H         5.09938862841865   -5.00805253618881   -1.49533276233079
H        -0.20063083555876    1.24870079887847    4.78178949164912
O        -0.77453246227205    1.15236091783668    4.00111973304321
H        -0.27683759419570    0.52686390021383    3.43938867653539
H         2.72965456736345    5.77166918302076    3.94349068165614
O         2.99528232869964    4.84863120859596    3.83014979699358
H         2.81078865592811    4.63324573825520    2.89019563179527
H        -0.31453052883201   -1.07110369516939    2.05114050248217
O         0.43327986852253   -0.71912270135731    2.57434356864997
H         1.15063414683612   -0.52243929274977    1.93559208668437
H        -0.95170299285491   -0.27290052213159   -0.99884922874676
O        -0.07052619592173   -0.06051672158287   -0.62211707397292
H         0.15367700648294   -0.79193853206798   -0.04420350396578
H         2.43238560596064    4.88957114398226    0.71828678206314
O         2.40427363132495    4.18872422655025    1.37573965785766
H         1.68382691953496    3.58151722568257    1.16858912008582
H         1.30020670855460    4.36668200837858   -0.95150698699787
O         1.46930574627179    3.45484152827398   -1.25970742291981
H         0.59670684853027    3.01214103159058   -1.22401266328150
H         4.08254614929802    2.42187520308862    1.53193350565370
O         4.34593933831369    2.67146727420168    2.44151791307704
H         4.70693035101162    3.57918668773276    2.37178551163679
H         5.35548618394339   -2.18462398601308    3.68337686579999
O         5.34309659321038   -3.02483269796466    4.16925261410063
H         4.97377917489692   -2.85175022491805    5.05204768358675
H         1.91029095747880   -5.18657806977555   -1.41005966426928
O         1.33260004799579   -4.41546363226639   -1.53914653864917
H         0.95736275022106   -4.48504730264862   -2.43233941888106
H         0.23428146267590   -4.93264187441216   -0.37231677564232
O        -0.39480149442902   -5.29988954957270    0.28479474551723
H        -0.36112883266496   -6.26277759771131    0.18482131844840
H         0.35592427224675   -2.80907307678394   -0.04688358250483
O         0.81432985645494   -2.77283667876570    0.81236263460626
H         0.20077163652512   -3.14772705976370    1.46427101002860
H        -1.92128262438492   -0.51804916368623    1.19467846404138
O        -1.68742363477772   -1.46350076204559    1.10821420412469
H        -2.31943865983015   -1.96314042964110    1.64257183531875
H        -3.68682521067625    0.40958088599944    3.75685255729728
O        -3.00700278259876   -0.26368744275279    3.98293722437581
H        -2.14725178449052    0.20380352045025    4.06093208221417
H        -0.81589668617018   -8.10488123804526    2.03548761517926
O        -0.70071365204828   -7.24781211957982    2.49259410467650
H         0.17524669671912   -6.90570964403338    2.23248432970417
H        -1.74056968510174   -3.63119686677380    2.58682989077994
O        -0.86716422792556   -4.05771537251788    2.57185725021015
H        -0.83157952925348   -4.68877688546012    1.83027063136695
H         1.85113619166977   -4.25897546233349    4.35360442158636
O         1.48728884289027   -4.78044197322767    3.60585353304697
H         0.65839800912797   -4.34960350889774    3.36230559731668
H         4.32540780362715    2.98715909412304   -0.31639882187793
O         3.67664275676700    2.27405032414975   -0.14097956699992
H         2.82471677263765    2.60321670130064   -0.46559057677078
H        -0.83698519336223   -5.44792730293483    5.33731905015213
O        -1.55962704830812   -5.62704340466130    4.70622850980772
H        -1.34002807763201   -5.10626646803761    3.91895669427617
H        -0.66106882093215    1.57621648594975   -0.69883189789031
O        -0.93467842286784    2.46383096295850   -0.98038152303029
H        -1.11474322661211    2.98118500605768   -0.16589420165369
H         2.38190709668212    3.20502109520946   -2.56460176726567
O         2.98642046270189    3.24796371382425   -3.33743570874673
H         2.47642170065329    2.98731291552847   -4.11909917359693
H         4.95112736628782    0.65292349762805    5.71829572503766
O         5.58192620964763   -0.10268923061057    5.71175179508121
H         5.71642417991677   -0.33659586498426    4.78433416595108
H        -1.90310789588039    2.86797028894610    5.81600362333471
O        -1.83008533363876    2.24237698155373    6.56375291018028
H        -1.57262128248040    1.37361280169246    6.22421177672855
H        -3.99481243858025   -3.27471949096757    3.02382201895692
O        -3.16544446461653   -2.75603019659157    2.94398028723626
H        -3.32523273512264   -1.86077521575398    3.30511853042131
H         7.25680185260855   -3.95810346516746    1.13965124405533
O         6.32521063043994   -4.27323960651804    1.13602357612253
H         6.29421783612161   -4.96622262074127    0.44936801746108
H        -4.89866878658912   -0.37069305317582    2.29587919087019
O        -4.68673152548020    0.01763214655873    1.43959784300369
H        -4.45249484656429   -0.73620539473484    0.87256026180174
H         2.03608296276984    4.07987386513911    5.02291821290736
O         1.47667689485172    3.86095994138055    5.79659428431488
H         1.36089499374272    2.89720330020123    5.81966511347380
H        -2.84770364321554    0.64757116319976   -1.09375963253462
O        -2.52067853215340   -0.20243713912100   -1.42733317909109
H        -3.05578431932335   -0.87788050517252   -0.96348812307374
H         0.75001164525559    3.32351554943950    3.60785303928068
O         0.05684329160361    3.96753487328296    3.39848489478426
H         0.47721063506959    4.82419118443879    3.17614845225917
H        -4.38965032083732   -2.09619137884260   -1.20953806867101
O        -4.13504298320859   -1.92315200537356   -0.27980306426922
H        -3.72507434028550   -2.72770608331933    0.07114510205831
H        -2.48152781628477   -7.26077962644752    7.30516870392143
O        -3.04423887558278   -7.96605190812598    6.92980716695276
H        -2.74368841131398   -8.12022103386897    6.02042321988784
H         2.19550129297433   -2.89077200345113   -1.27201815763154
O         2.69975986156202   -2.06625670772164   -1.16144849350092
H         3.47884514531789   -2.25388893333528   -0.59946998288314
H        -1.97921752166515    1.44525981369667    2.38699079451384
O        -1.88758628135259    1.14322274117526    1.48026908947204
H        -2.66099372762595    1.44999518699597    0.96833821016532
H        -0.99585280264210   -2.83953534751752    5.21463293501089
O        -1.94216130895175   -2.77675702528076    5.45100021799751
H        -2.41767985481776   -2.88305803195238    4.61996300194403
H         2.51348502199404    4.87370036158331    6.74579515991334
O         3.12884861514971    5.58014160434114    7.02642753354466
H         2.76925494666873    5.94169031227907    7.86063711957777
H        -4.42734076648073    2.31657454099032    3.10701597322114
O        -4.79794771390713    1.63378072913793    3.69322788977846
H        -4.73653728901906    1.99718451120871    4.59352571679022
H         4.32301909150987    0.87834382406852   -0.96379432927960
O         4.41938981689540    0.26368126134849   -1.71079717657466
H         3.51817352452973    0.18494288740482   -2.06057507001447
H         0.84374319913957    6.56466782306435    5.53906989691922
O         0.00089560222357    6.11980066890758    5.77534554556821
H         0.24489075572747    5.18351862437460    5.86168748092932
H        -6.68928207480706    1.15932357766286    3.65881941756105
O        -7.14926733879466    0.37872999814183    3.99430719267717
H        -6.53244263156289   -0.37545706578273    3.84678558058598
H         1.28567286216866    0.27578094877218   -1.58955852293768
O         1.78844246978317    0.36220182212339   -2.42249286290493
H         1.68364953886106   -0.50589902339667   -2.84481028330546
H         0.41226088595939    1.94963118731745   -4.48161920180311
O        -0.08525525491774    1.62469378755740   -3.71385205813335
H         0.60932607135490    1.19087033691463   -3.15923097915252
H         4.45946558254140    4.71203465681233    4.68185149202493
O         5.13389444467493    4.77735321369137    5.39044989217631
H         4.64090009916411    5.10009478762069    6.16060276150876
H        -6.09027632625187   -0.57239279885907   -1.41973776253040
O        -5.92896005067784    0.32555716247611   -1.07325085961819
H        -5.74086057386889    0.19230191107080   -0.13463771994912
H        -3.94919225216236    4.39768947541455    2.39368333871987
O        -3.52375290579717    3.51676991451104    2.43142469753644
H        -2.74198839743302    3.57691376705573    1.83644692901181
H         3.17297912537382   -4.87178531925708    3.22977549355889
O         4.07437589935391   -4.98145146259704    2.88484022911213
H         4.58814300762379   -4.25061691099804    3.28164959041744
H        -2.75812826194998    3.74843884481874    3.88855257309395
O        -2.22527126001346    4.04104271266054    4.66150353726287
H        -1.31184358515009    4.09347910881532    4.30890925816906
H         5.18639160475586   -1.50387233688617    6.63916561409448
O         4.79900223921112   -2.37985760774774    6.81744683794298
H         5.47842949368106   -2.98131161020829    7.15864475818499
H         0.78916409734991    0.97579661109929    6.92589351047143
O         1.03613003600574    1.17379708640231    6.00737145922237
H         1.56016179865999    0.39793665049823    5.75053797271998
H        -7.35023900027938    1.14955503935194    1.26210174214072
O        -6.69325390023637    1.86482193987867    1.38017396333157
H        -5.85509519501096    1.42041151858140    1.58588728130901
H         9.14967642674479    0.57402736400915   -0.01649660004995
O         9.27770510528142    0.35226736809165   -0.95580330498499
H         8.39833693058064    0.24318915559732   -1.40350881621959
H        -1.59656918206517   -1.19442749912428    6.01110050913266
O        -1.12943926788739   -0.45622118408957    6.45070935921499
H        -1.65122205073759   -0.23605983208563    7.24374987086336
H         6.68254043526775    2.56204867141224   -2.46246157912944
O         7.21232112571955    3.00347443109054   -1.77591267594980
H         7.86387072591496    3.59252571036648   -2.19134084780862
H        -1.95987294130116    1.84873533573866   -3.55208692469287
O        -2.63659731402472    2.13579235213932   -2.92743151410965
H        -2.14381322750123    2.25302329009666   -2.08418746433210
H         9.78582527943735    1.81103808265557    1.83346597234048
O         9.03915710280803    1.21937606211961    1.63595522899303
H         8.90024782720762    0.66694672679237    2.42279425884913
H        -3.78686881084420    2.92072650528907   -0.14722195852364
O        -3.64513978524313    1.96521045550849   -0.31808107944932
H        -4.50228228227939    1.62712952537636   -0.60300074498524
H         0.13433593792796   -2.02078184566212   -2.60532296749548
O         0.76871483156551   -1.94883909631210   -3.33364101691703
H         0.79969267287796   -2.83129310210964   -3.72700447606124
H         2.00148790498485   -5.87920970104489    1.13220887715643
O         1.67900470671271   -6.73333637061257    1.49405130155737
H         2.22182601110708   -6.93221471669771    2.25861691375132
H        -1.86660866820762   -4.52235818200073    0.16137756759136
O        -2.73477436162444   -4.08271480122803    0.26475579568880
H        -3.23616922572503   -4.64552535092770    0.87867354890021
H         5.38699722191266   -6.65856753119556    0.15218448644081
O         5.99839601328514   -6.30775041168651   -0.52729545559953
H         6.68849397492302   -6.99155663261427   -0.59976618108119
H        -0.69745038374574    3.73767183682600    1.94118871587792
O        -1.29396840154259    3.90993977834562    1.17947061969245
H        -1.41602890378807    4.88256296864060    1.19055507720221
H        -5.29509141495087    0.74904341747789   -3.33049100530552
O        -4.44975157708610    0.34089257673437   -3.57855261941124
H        -3.76128239176146    0.87201056629726   -3.13516896411377
H        -4.73863666089821   -0.18834903953493    6.50042254488144
O        -3.88560196564565   -0.65187653388567    6.42834200247427
H        -3.51945076482624   -0.44687321193028    5.54210480101278
H        -4.94587718081709    4.59751100124051    0.45693913136179
O        -4.13325301694574    4.55274327386817   -0.06954045482842
H        -4.39392155414255    4.57305911688559   -1.00586835744973
H         4.46313023040195    2.54514208269423   -3.28922127683809
O         5.28826227115708    2.02730289358845   -3.39783434766952
H         5.18912602850028    1.27756217659358   -2.74497934945145
H        -3.59210995620954   -6.36511793243165    2.66750150921084
O        -3.00296866444159   -6.14258094926791    1.92686074521827
H        -2.12163499464514   -6.47779110788004    2.18453326137111
H         0.74970083622962    7.15030069072253    2.62783847832835
O         0.93505160157844    6.22949231654768    2.45213138594771
H         0.84334011973746    6.08161763846173    1.49345334711326
H        -1.64070535259787   -2.54572162687260   -4.27139061075624
O        -2.12996436397064   -3.36957480410747   -4.11060818647980
H        -2.68048149776899   -3.53463158022467   -4.89637961300495
H         5.67550103530628    4.46937671010049    0.50127257139947
O         5.36943457157519    4.25503520736457   -0.39788716252819
H         6.13467655533012    3.93346609747191   -0.92014365515510
H        -5.43034249165495   -2.20232788493805    4.23085550333379
O        -5.54430132227025   -1.56186077778584    3.50740483059129
H        -5.90306992412466   -2.03655072002913    2.72819330875423
H        -1.10863776650590   -3.56691260453961   -1.62762529242265
O        -0.87634378303482   -2.68146613924377   -1.30271033699045
H        -1.51533808792731   -2.42938552917266   -0.62396655408804
H        -2.38570527976379    4.84282701346722   -0.67394243552051
O        -1.76063033384331    5.38908443217130   -1.16354138209001
H        -1.47200100282284    4.89560999168154   -1.95702180324228
H         1.01400074875103    3.01059202754050    8.00708533579489
O         0.06676403612848    3.18538298733506    8.15948706432394
H        -0.48754652016824    2.81440918054291    7.44161696904921
H        -2.15303052687473   -4.88324573117497   -2.76957735082031
O        -1.51650133611960   -5.24316091624874   -2.14145149784825
H        -2.00393659737231   -5.84161819643374   -1.54438073500004
H        -1.71981321037038   -6.36273971993244    9.11920069424469
O        -1.29485656464974   -6.52606170318791    8.26077479044589
H        -0.46933647080158   -7.00098464014732    8.44702284164698
H        -4.37434352345474   -3.78487369161337    5.96523104920573
O        -4.86127087233334   -2.97760935140778    5.69505372480553
H        -4.24961801893451   -2.23970408160840    5.89871294187466
H        -2.79779323690107   -4.59201970065048    7.36115964785171
O        -3.30479854955792   -4.92654769108186    6.59684055544330
H        -2.64971414916475   -5.05166289102528    5.88401764487873
H        -3.38978941151972   -2.47531291227708   -3.29439047872760
O        -4.21209029544365   -2.16749884800461   -2.87682908062356
H        -4.36363160838360   -1.25755183472500   -3.20423384856888
H         1.58634700005249   -9.44517527761309    2.09131561434832
O         1.24213364917469   -9.55333411654387    2.99497275373556
H         1.19382121160358   -8.66423563305134    3.39004185562989
H         3.41205185419636    4.81479740761073   -3.15890301398959
O         3.64430187401985    5.76430892306302   -3.05509412048014
H         4.61719081069364    5.80701400075221   -2.85161430149912
H         1.54792747198802   -6.29519250911532    4.06098013606451
O         1.68356699379540   -7.24246186203615    4.30230215060785
H         1.09199585376683   -7.38431048212180    5.08409086885188
H        -0.55220508290890    3.23641777558265   -3.14051978010478
O        -0.79888845784203    4.16346844439464   -3.30762701917825
H        -0.03735242968960    4.52233029754095   -3.78886853182340
H        -8.84364572259653   -1.92588045762875    3.28217196718609
O        -9.23015384711710   -1.04168310814121    3.17176791983207
H        -8.56389150583977   -0.43412765668459    3.55533556991614
H        -1.14764827875086  -10.42676172029299    1.70848981861034
O        -1.49325819530855   -9.54833354643769    1.46050488183240
H        -2.36664662255979   -9.48650234680815    1.91356747037823
H        -5.28464236452679   -7.32915262455987    7.48667106258258
O        -5.37217353562081   -6.37623106808341    7.31381568614822
H        -4.49989880938056   -6.06124301182915    7.00100731072576
H         1.61271848606947    4.73027394650845   -5.77208374952195
O         1.23522037517229    4.83147976541165   -4.87995157333747
H         1.52300655396964    5.70080643038667   -4.52233674978192
H        -0.21292843068493    5.74336748241045   -0.54084389937148
O         0.71808274309904    5.79413458973212   -0.24774157224179
H         1.10376393132538    6.63210096841343   -0.57199889434510
H        -3.62965214250214   -1.56229864068030    7.98881776413460
O        -4.00780737877614   -2.11147937999607    8.69648707640020
H        -4.97068921599183   -2.06070748664448    8.51412484288315
H        -4.41453066966660   -3.83161796108671   -2.37635717500986
O        -4.10507853640377   -4.65563614191668   -1.98199862987156
H        -3.68569866012142   -4.45389602494934   -1.12407026530914
H        -4.73690193333030    4.19057317821337   -3.45732522683473
O        -4.11171998264060    4.34074160990535   -2.72720418980641
H        -3.56131111394429    3.53425664131508   -2.72906633169780
H         4.87750458968608   -7.83416147968442    1.93319886361798
O         4.42285123538937   -7.13063336152783    1.41976773099790
H         4.39403581020023   -6.34049899060814    1.99977527342967
H         7.10752283318839   -0.27489646211063    0.37728156421739
O         7.20938331319840   -1.21365999950605    0.61818360050576
H         8.16366489269014   -1.38218806292299    0.73468611828996
H         2.94434739971324   -2.96600508445780    5.71242450312490
O         3.02943796849773   -3.90270355840592    5.48575427168495
H         2.83516354289256   -4.42477211383309    6.29233442021230
H        -7.16581811541117   -1.60749098572758    1.12258029491233
O        -6.55409882652978   -2.36658149641535    1.18249465797243
H        -7.08614989552676   -3.18224654551394    1.25099095661906
H        -6.67653068041733   -1.06726026485709    7.34272308790445
O        -6.39191146399851   -1.96221907429596    7.58137790876093
H        -5.85146862478154   -2.30282862359563    6.82758683413165
H        -2.11799149424426    3.88082244278409   -4.52284236752055
O        -2.52093105461302    3.78264578411451   -5.40406308756384
H        -3.02410874273491    2.94271526989715   -5.46052752732970
H        -2.69336927262820    0.93227726583525   -6.06165564356602
O        -3.55880489328554    1.34665954049437   -5.87253551790438
H        -3.92733046137299    0.88799056891261   -5.09042630889543
H         5.45306854203391   -2.87249721384060   -1.65792266300520
O         6.23973257643200   -2.30217627221492   -1.64541122935219
H         6.34198891886054   -1.94736491400061   -0.74359310493616
H         0.34133945734245   -0.20176426109737   -5.92780391117017
O         1.22063633663556   -0.32263135334660   -5.52861792650141
H         1.08929182787064   -0.91880340220105   -4.77924798970087
H        -0.61926976863168   -4.36540273882135   -4.19274327192889
O         0.32780163204350   -4.55817873807887   -4.10282192018396
H         0.58731793517624   -5.16353767619908   -4.80790238276456
H         0.22309984186356   -7.67791258838469   -1.14198365206834
O        -0.04068221648624   -7.97774411170841   -0.24218599000418
H         0.73869039810132   -7.85436769058551    0.31707659980592
H         7.44203066977392    0.17700047241348   -3.26256567660253
O         7.11234617581523    0.17048915982049   -2.34819651931867
H         6.61704959801405   -0.65190231183406   -2.21669107953361
H        -3.34071077725763   -6.37298165072401    4.60203299019883
O        -4.22359957522069   -6.54840390910834    4.25018887181316
H        -4.47356698517193   -7.43676406633329    4.56478701005281
H         9.79555195602699    1.68686240378314   -1.59703869104073
O        10.17274213362225    2.54108282178183   -1.94354564706065
H        11.13738834697781    2.43451952153114   -1.85038895838723
H        -5.35607882140384   -4.56510607400903    2.21604868935323
O        -5.35814625769972   -4.28475856143674    3.15242456035310
H        -5.11698218013514   -5.05673275268607    3.68898715329176
H        -7.63900963971334   -5.30512999006645    1.61268031287687
O        -7.90602247897520   -4.62522500971153    0.95711046177400
H        -7.51665294016005   -4.89559409315900    0.11304219860409
H        -1.83215860765609   -7.63881941054647   -0.26097491410114
O        -2.62320866806318   -7.13437104657312   -0.50397819470213
H        -2.99297956347369   -6.81620522490007    0.34257287805688
H         6.93637482060216    1.94516645008016   -0.47484739823240
O         6.77549453138827    1.48845398866978    0.36522735774281
H         7.55948474500030    1.63565579058989    0.92193013151017
H        -7.45816678924284   -3.00713539784222    6.86137471680867
O        -8.04994829211586   -3.56329281140535    6.31712918135084
H        -8.92599407277956   -3.43110766573626    6.71326007184157
H         2.95842314922401    2.25489710894410    8.89279673862964
O         2.73635553905018    2.80548378288835    8.12379065790381
H         3.27554478308851    3.60052118253752    8.25706857480140
H        -5.48978490504239    3.22788819247649   -5.66566635038796
O        -5.54858654489245    3.74429861620757   -4.83305947997415
H        -5.94620968090386    4.60667303481108   -5.08478722048669
H         3.29608508557136   -1.85732734737732   -2.69629144567996
O         3.60005155606119   -1.79553039773899   -3.62720495608047
H         4.40060279063933   -2.34442732026034   -3.69389733567737
H        -5.05098047132449   -6.05984793410785    0.87843318768190
O        -5.15588020554249   -5.11849322709416    0.65406064541545
H        -5.55595129752221   -5.08181889142411   -0.22230789092950
H        -0.68448366195373    6.97453914020714    4.49932496580137
O        -1.20142262843614    7.55322446259251    3.90262232417539
H        -2.10108929594527    7.51231794295440    4.28719984684535
H        -7.98187933397530   -3.34059575216691    4.63563780751105
O        -7.87536753735400   -3.37220253919823    3.66342031280188
H        -6.97749384123530   -3.72730200110838    3.50594408854109
H         8.73826563777341    1.84396902317482   -4.40032907573574
O         8.99054488732192    2.76963578967610   -4.22236866255685
H         9.40129074503505    2.76711238067834   -3.31915063394990
H        -9.76483006292930   -5.42289340491473    2.16160480298569
O        -9.81776186396970   -5.04711924752862    3.05950773227347
H        -9.03336277594880   -4.46574736839623    3.20032502971460
H        -5.73149817676683    1.40225127170211    6.42982822331948
O        -6.28247934249292    0.59990289267266    6.52029330237496
H        -6.76719053001641    0.49279410245749    5.67627057313586
H         6.22778955897801   -2.77388326408637   -4.54096360204432
O         5.62365713515734   -3.44960269174130   -4.21645594693188
H         6.12759665443874   -4.11553129707265   -3.70858258194727
H        -6.22257353097067    1.06098460763011   -6.14793482460731
O        -6.64189594190147    0.39548198022526   -5.58238321896551
H        -7.42436853577749    0.07503163836992   -6.06991419765522
H         3.73510943676887   -6.84097450477807   -1.77643746132770
O         2.97544565456039   -6.66889504548741   -1.18700797027120
H         3.31042528299173   -6.65200737126119   -0.28643842253977
H         8.26043869082097   -1.70942843625149    6.84324430754316
O         8.25578811943957   -2.66646706284825    6.68760755145550
H         8.21715319233600   -2.76818296816851    5.70321534090262
H         6.60934936901553    2.20240594591038    4.93180437609700
O         6.63160869193811    2.66032660022627    5.80786232000418
H         6.01817929289383    3.42033865543623    5.71049070061710
H        -1.52445506338071   -9.33637705505663    4.42057877943134
O        -1.85849418443386   -8.43207412724814    4.56733149025320
H        -1.47158917533215   -7.86581100493525    3.87425295135585
H        -7.30213837009650   -4.95556610504295    5.63554229403198
O        -6.87944398590212   -5.75026053704524    5.26715189758355
H        -6.24769857766946   -6.03289291597003    5.96575571266498
H         0.93455319889194   -5.14771839324557    6.87195365068557
O         0.04609295990650   -4.81854325658430    6.67765437808983
H        -0.53692300894601   -5.33529747978271    7.26470633845071
H         0.48355130837603   -7.46420647537555   -3.32027153660470
O         0.57386764027456   -6.86729335405973   -2.55417191658478
H        -0.16545355436655   -6.23192716293621   -2.58827795497598
H        -2.56074148990907   -7.73773806692245   -2.12439411146905
O        -2.34956692324574   -8.02313486727327   -3.02677257002552
H        -1.59302946000373   -8.63672201069556   -2.96370251856566
H        -8.09381834820080   -7.07591533831934    2.75527026061370
O        -7.28863024156392   -6.51929752040744    2.71600911262112
H        -7.07548824103268   -6.23218927210019    3.62414784800994
H         5.51365462488061    5.67494890575616    2.69751365745802
O         5.70686136975632    4.90111805786068    2.13385521234803
H         6.60460529251122    4.57755151395118    2.34186787344003
H         0.26431673208336   -8.51858815709126    6.70728805992450
O         0.07594255381636   -7.67946534339369    6.25539974054885
H        -0.71779188266745   -7.83401605086168    5.70719469074349
H         5.46790257149088   -1.84469738219385   -6.30808448202170
O         6.04669581616003   -1.19955360187060   -5.85734894911799
H         5.43322763992827   -0.48852816391754   -5.57825822835353
H        -6.30475656145581    2.42076567433296   -1.74489002582316
O        -6.10435722691851    2.98824627294006   -0.98865454762235
H        -6.43345407609018    2.55390067567978   -0.17665913823842
H         8.65335471879971    3.87418513932394    3.13250111067156
O         8.01990135041365    3.70218201883447    2.42433266254698
H         8.53065866282275    3.70577008558076    1.58224479459561
H         3.66243998821798   -9.44252052627854    4.78687862566994
O         3.42977184790519  -10.20736247566593    4.22469335274343
H         2.61580478291809   -9.94793053056970    3.70286993489691
H        -3.64202452549591    2.45559334750088    6.58856443177801
O        -4.51931208470161    2.56618242879750    6.17906537967410
H        -4.93394761555125    3.33306968279144    6.61237905689160
H        -4.09149396933874   -7.97366439375049   -5.76446829109497
O        -4.25681948444444   -8.52163082520573   -4.96427433956766
H        -5.21409838312491   -8.71475955791663   -4.98718434339704
H        -4.41907282736661   -7.23350753061118   -3.60161411495700
O        -5.10733667463422   -6.71719538352670   -3.16626012511183
H        -4.68306190249500   -5.98278611297606   -2.68394491592439
H        -4.36341446353266    2.65892226997316    8.91358852216056
O        -3.76346426708560    3.40747126754833    8.74467369810199
H        -3.96572721949707    4.09833389978650    9.39770550126454
H        -0.11021493929938   -1.61906713670504    7.13184297915131
O         0.26942804972969   -2.32270261299268    7.70370976175277
H         0.07828298751562   -3.17863250943515    7.26901835547158
H        -5.87341183350553    0.76268996830657    8.59482218447663
O        -5.02298456250078    0.99374761136170    8.98235691994617
H        -4.98615255000183    0.56135194641535    9.85625518783044
H         3.09246630593873   -7.53909144558828    5.05774257648640
O         3.87962003199655   -7.92200887031002    5.51396823806866
H         4.53050388802028   -7.19707645238212    5.59128948067158
H        -7.81188024177388   -5.55465051180905   -1.64926895741274
O        -6.85393633825340   -5.39673349335267   -1.48575307971220
H        -6.52451139334266   -4.91210909267624   -2.25874336977512
H        -6.65088397686591    2.78262781058966   -7.44194074133623
O        -5.78110689230753    2.49006224499515   -7.13733769134207
H        -5.10372507294772    2.90723529014809   -7.70125095853382
H        -0.88063366388957    2.66334430607452    9.41420468903755
O        -1.68559965049027    2.46183736611964    9.94041964164102
H        -2.44575469635868    2.86853695757252    9.43321598737606
H        -0.62183648133960   -2.09290375339222    9.17048731039279
O        -1.14292784364144   -1.72025355091632    9.91356390330055
H        -1.73035206966679   -1.04921628181294    9.51355236484543
H        -4.38488941264977    7.11439356699864   -0.71071174191007
O        -3.52688031608091    7.43173964812011   -1.03588001448747
H        -2.91855363645737    6.67476037837485   -1.09415863293607
H         4.17793835918578    5.36050136643438   -0.33632760232809
O         3.49955952285716    6.05906338708509   -0.44702133325740
H         3.31653034378404    6.03891964323837   -1.40743092818972
H       -10.36711155023319   -4.46121973842017    5.65350854973924
O       -10.12979013776360   -5.40913593709742    5.71606376134993
H        -9.83501579458729   -5.64639978994904    4.82584946190590
H        -8.74336865917231    1.08908190356777   -2.44395503985788
O        -8.52802202765902    1.08896153152058   -1.49514027842207
H        -7.58756501363701    0.83670797605961   -1.42898222100535
H        -8.79411047908847   -0.50311590940225    1.57572877182429
O        -8.16360122190324   -0.29134027689822    0.85925860819356
H        -8.67264377398909   -0.09694965003147    0.06113585433104
H        -1.02402704759903    8.25205972670259   -3.30055663605233
O        -0.84718288168939    7.47510737483459   -2.74202286487302
H        -1.52890966836005    6.83768595559600   -3.04161915723163
H        -1.72726969834787  -11.19825202348245    5.16776950867251
O        -1.01208459823024  -10.97236803493471    4.53278344285284
H        -0.14808571733054  -11.19604727703684    4.91821578072248
H        -6.53912703506067   -3.02386377674492   -2.82757169446519
O        -6.44845278814992   -3.66578844240861   -3.56271961139415
H        -5.95005537553931   -3.18055819839325   -4.24918467932006
H         0.75056569875404   -2.89617300693267   -5.82630087871530
O        -0.10992232744252   -2.59044962131062   -6.16544990713345
H        -0.49944263009106   -3.34596571922799   -6.63015956923778
H         8.15006709644883   -1.82887228816264    3.90086408766629
O         8.00409131830836   -2.78031101301525    4.08890713035353
H         7.04032709510058   -2.94459208658628    4.05785073312883
H         2.75055204320893   -2.63249191839603   -4.76403529715911
O         2.43097533223208   -3.32473797482030   -5.38770014462982
H         2.52009169528102   -4.15580544456195   -4.89000483890332
H        -3.47668808684437    6.90184646070186   -4.17939257124741
O        -2.78841579242483    6.24286966616395   -3.97104358443038
H        -3.23704673567432    5.53928589278864   -3.45589807598859
H        -0.96443197875784    0.04766769855031   -4.03265671372494
O        -1.63381172476866   -0.64423723125197   -3.94449767526160
H        -2.01220615301400   -0.55101716581792   -3.05487621038255
H        -1.45598122976492    6.82866796208104    2.42312976732054
O        -1.78225259676113    6.44052983984385    1.58347048101297
H        -1.59607321801047    7.08668150114842    0.87264831408297
H         6.41466742023486    5.32975583062810   -3.38569072975966
O         6.17950179731052    5.95818009159407   -2.67589975096271
H         6.29214434069740    6.85070044595952   -3.05779337470471
H         7.48416861333079    3.87800210998859   -4.40700563942557
O         6.57688235372625    4.15162811520857   -4.60963804482793
H         6.02077263462430    3.39197253199004   -4.37749400636189
H         8.25086895523848    0.81802251439530    7.10906120135066
O         8.08776697864131    0.06262555001377    6.54230313350184
H         7.13172674364656    0.08589394824560    6.30331520166052
H         3.76205370382486   -0.33852624894232   -4.49310189286919
O         4.07408464668155    0.36946541397329   -5.08956658282945
H         4.52687511713951    1.03774666648386   -4.54073874581906
H         2.48123971639445   -0.42264994275522   -7.62540645276820
O         3.14574180195586    0.29382114561552   -7.57856567125501
H         3.44880110006146    0.33467507641018   -6.65051513922359
H       -11.17563495862330   -2.43327714558114    5.80360844438415
O       -10.44860428888854   -2.77768466141531    5.25070640727607
H       -10.71730134100977   -2.65028163816313    4.32380483637545
H        -0.88721784080729    7.80140991821319   -1.12751986447927
O        -1.01539924385087    8.15320190313512   -0.21799607243181
H        -0.15118103409622    8.29115307666299    0.21131247019506
H        -2.28964153903920   -1.87489652000464   -6.76637105515477
O        -2.92608601952831   -1.57988110533339   -6.10823375667487
H        -2.42529505143111   -1.11291208734743   -5.42024608644590
H        -7.73483035224003   -1.92686342175451   -1.50867922420109
O        -6.77819667421650   -2.12386143064862   -1.47585636789562
H        -6.55503283175093   -2.35921591916322   -0.55127834851603
H        -9.34454578057470   -0.55316254575644    6.84879360071263
O        -8.83827044721941   -0.73006760116846    6.04069410069235
H        -9.24039561999782   -1.53202636718314    5.66252363288771
H         4.16482781506536   -3.00196463833676   -7.90082356410272
O         4.51521252201730   -3.03071655102469   -6.98935928847662
H         3.73415544258343   -3.16191338603941   -6.40683341903672
H         8.67153329897827    0.00297094686980    4.84817981961477
O         8.89145387918603   -0.23044124245995    3.93190634357320
H         9.85958224171691   -0.19914597938263    3.85271491602562
H        -6.18081836799915    2.59199161750631   -3.89768409535946
O        -6.62907748447105    1.87842140393201   -3.38836455475670
H        -6.93829963616731    1.25354148577243   -4.07283467723192
H        10.01258652542183   -1.74991936584220    1.99358388677364
O         9.88241973157610   -1.43885314724171    1.08360078459386
H        10.16160034038281   -2.17467975621491    0.50633563029062
H         7.60628516842300   -5.75798548759842   -3.81071862461201
O         6.89678243535490   -5.56190012258653   -3.18367377850122
H         7.33366537121371   -5.17938147422089   -2.37896807713670
H         1.12859739443402    9.63553213217330    0.87802396373388
O         0.91944224505417    8.90764479669115    1.50497831519215
H         0.49687571883170    9.33376368436266    2.27791100260064
H         4.56459082269816   -4.98686825670844    5.34993745621301
O         5.28677398151702   -5.61091489415900    5.53005258877924
H         5.90906950379183   -5.55278369641822    4.77532283964676
H         2.36104738874726    8.12121093031472    1.69250652114844
O         3.25764445679028    7.73294197348713    1.74465569105359
H         3.31107502262634    7.09887948694041    1.01325875551472
H        -3.34263358168895    6.27579974091605    1.99218414893207
O        -4.23680780858200    6.08673357407940    2.35305610103715
H        -4.85481810620332    6.39055241309901    1.66987113795876
H        -1.53552859171881    6.26340529571047   -5.20305360947092
O        -0.81757958846504    6.19723543820130   -5.85364367785523
H        -0.19211064831025    5.53380621108194   -5.50504937911054
H        -6.39955891841200    6.28693352087383   -0.15742597670856
O        -5.78249265095411    6.89497494014944    0.28057216994669
H        -6.28422742427568    7.47812182267044    0.87268346047805
H        -3.17704003051381    6.52710714325258   -6.81876833078549
O        -3.77302702609573    5.78127766080828   -6.64588542102885
H        -3.31608223503862    5.18082238474225   -6.01752363295650
H         5.99206535442581    1.94770178941764    7.17632809809830
O         5.69556259294893    1.68916783907387    8.07413578011945
H         4.91931326008396    1.10869856244093    7.96575462434452
H        10.19588988775760   -3.29634663614550    3.89963350872129
O        10.65797579616134   -2.53152690143971    3.51963896044028
H        10.98060874404535   -2.00320067232935    4.27847310675803
H        -2.04026189502852    1.01674664617788    9.11093989311646
O        -2.44314631617387    0.23463466823640    8.68924432747162
H        -3.38474562354165    0.46401735779246    8.58619398974685
H       -10.90634641528983   -3.73900392816829    2.77628490596200
O       -11.26455406158344   -2.83979030934562    2.62397579417977
H       -12.23367076350593   -2.88256381708590    2.66891995144513
H         3.43738140101320    2.19041514910721    6.62518270013117
O         3.87239195253312    1.93286287554736    5.79312780074554
H         3.20645594421892    1.98008980278672    5.10376889154632
H         8.97510947280835    4.73443273522975   -0.05730981633006
O         9.38113760604007    3.91184519570240    0.23345290823376
H         9.63295799452080    3.41436951433140   -0.56530791176268
H         6.64661548156466   -4.95419637108410    2.71217372316354
O         7.01390891337358   -5.44731270246207    3.47417327352904
H         7.26220984243414   -6.32024233726789    3.12042433592658
H         9.66506936848183    5.08037387351634   -2.25479662017603
O         8.75075902934524    5.03562828712735   -2.60901851843122
H         8.18442433333682    5.49049134887799   -1.96640936182242
H        -7.98745086314913   -7.00263487816172    5.38805590589825
O        -8.59840951039294   -7.75491205093608    5.24306210460101
H        -8.17053401836438   -8.30732758485528    4.56910064066658
H        -8.11077137863573    5.00640612188210   -0.64233688484063
O        -7.34088042186138    5.18824802843966   -1.20053086717988
H        -6.78626632475301    4.35699762119889   -1.10268431557921
H         6.10258544804686   -2.12067353702408  -11.15426578765750
O         5.22780011760413   -1.82031146120290  -10.85910181662622
H         5.33473250331717   -1.01895166470671  -10.30441668803518
H        -8.95594120076166   -5.75828432595450    6.96503158519162
O        -8.44866245081714   -5.98769888468790    7.76814799270609
H        -8.17401672792115   -5.15038409634760    8.18109466014533
H         7.44459755521560   -3.43436030609107   -1.36411774822580
O         8.06851209336414   -4.19189043545901   -1.33878286705467
H         8.77510074677363   -3.95181185795005   -1.96689789164006
H         6.61002602740431    5.45230821304278    4.92642575871358
O         7.50001164573661    5.74487194665789    4.63366789664831
H         8.12085163858932    5.01090583943375    4.75810143679910
H        -0.65166607791654    3.29573579473653   -7.76443941985081
O        -0.43579038863936    3.09151169083157   -6.83778650105684
H        -1.17844215030764    3.45133887627916   -6.30247226270371
H         0.83761912089372   -4.48230731059967   -8.74540301302073
O         1.53231766234124   -4.27418761551203   -8.09059787045033
H         1.55723861182944   -3.30723614007917   -8.03606124384317
H         3.45483374551340   -5.02118594586437   -3.01807967581753
O         2.91661193487881   -5.43393171524798   -3.72290592489121
H         2.26230241985905   -6.00833818434505   -3.30701177513331
H         5.60115063389914    2.14171773302430   -6.23810558025347
O         6.48844284335905    1.75492472789239   -6.31457847481091
H         7.10704736239772    2.49611112189858   -6.41530015686612
H       -12.16654412412041    2.68719979108571    5.59452523750545
O       -11.66939707269649    1.90261176741402    5.89003156527372
H       -10.79557954187451    1.92454731763851    5.42306312308522
H         4.04406978223132   -5.80308636125501   -4.94591193339571
O         4.71943616779377   -5.56630817343106   -5.61007293568908
H         5.08362265594443   -4.72324124817638   -5.27003770495535
H         0.91629994636148   -6.72964668418754   -6.97103496625052
O         1.32841072902129   -6.16750299468530   -6.27777623508970
H         1.47566582164672   -5.32517723184457   -6.75169164253610
H         0.29455874998496   10.99106133549579   -0.56107693593310
O         1.14081583147457   10.99763403125990   -0.08194586439073
H         1.05246412666646   11.66102765857592    0.63019137004143
H        -9.99316381355089   -0.90742269856426   -1.60602103446475
O        -9.37937453288704   -1.66196088065078   -1.63674750457780
H        -9.76348157638509   -2.35682589732244   -1.05317736440682
H        -1.85941833201272    9.82649314638246   -4.67943526047524
O        -1.26508562618277    9.10030400848342   -4.92065336825032
H        -0.52460310254164    9.53342821362206   -5.38984461706544
H        -6.96693341963946    5.77464775099462   -6.47753192801364
O        -6.33830493386374    6.04600403982215   -5.77336993600009
H        -5.46636358900662    6.16984003964368   -6.18970660253213
H        -7.94307523550640    3.12308822201858   -3.24925528902300
O        -8.32913476345835    4.00591130297766   -3.38619886578754
H        -7.98799513229596    4.56525482273951   -2.66552553556678
H        -0.77418093712737    1.46962368475238   -6.75012835322586
O        -1.08583237766064    0.54885584947431   -6.62242898577117
H        -1.41401066123266    0.24945116300768   -7.49290992414742
H         6.11535669259385   -4.95853717136120    6.84605625155773
O         6.45861789309003   -4.37706424751238    7.56765304447762
H         7.22700658256811   -3.87464159298360    7.22680883268228
H        -7.20282810873396   -9.48743971133347    2.69475720378653
O        -7.12122486818877   -9.46158417373872    3.66382166634522
H        -7.65888510979581  -10.19641119804528    4.00759521979626
H         3.32806865884248   -8.62538962931924    6.91964879411713
O         3.07339708017411   -9.01478173437702    7.79115894911702
H         3.45265973151668   -9.91034218584607    7.79009065056083
H        -7.38544775289084   -5.59904113465763   -5.00124359889757
O        -6.67421048505548   -6.23279150215584   -5.18052857764965
H        -6.07246006558957   -6.23802998174905   -4.39695754231270
H         8.26850647663286   -0.61292934317986   -5.07697222043123
O         8.17891087194493    0.32754152775593   -4.80833047930497
H         7.47403518642553    0.70120112548316   -5.37556150481730
H         1.13873174784585    2.53109872493434   -6.22413917244790
O         1.77181908220008    2.20175113268401   -5.56598987012335
H         1.76950092159599    1.21285307964135   -5.59608935932757
H         9.02281680116822    3.69725692055716    7.29779318021085
O         9.02342660248781    2.85953723204956    6.80219757970766
H         8.10446965499054    2.77992836235918    6.44185712525267
H         8.64172088569461   -5.01012084930294    4.12238560148744
O         9.58792864299873   -5.05662207481400    4.37271917419745
H        10.06001702258086   -5.39822988867657    3.59372552303662
H        -4.77584758957414   -6.99024534169553   -7.54595976991680
O        -3.90922525186461   -6.95356037413810   -7.10090323409837
H        -3.84989619958600   -6.03042655785912   -6.76831935840958
H         4.10102015216090    4.09626864274946   -6.12265155041862
O         4.14756629469568    3.14201103990282   -6.31294070163555
H         3.30531035530551    2.74325290136107   -6.02393439071623
H        -4.05334695409124   -3.82421170360922   -6.82893311821213
O        -3.55678854245997   -4.42095849563746   -6.23362112586124
H        -2.65595858269716   -4.45694377257815   -6.63092519231773
H         2.38002878567946   -9.16717497695950   -0.14048842546707
O         2.69840376298932   -9.17277570969075    0.79058931581475
H         3.30601380182584   -8.43016651517521    0.91115563177102
H         4.43326040374737    0.27625065423729   -8.61316296842029
O         5.16585119196676    0.29549265830831   -9.27105417673722
H         4.86913679686045    0.90743930643686   -9.96052899147974
H        -2.78241276183510   -5.77922095293311   -4.94205944128511
O        -1.96621835904312   -6.27890981735326   -4.86946954420415
H        -2.07499451358957   -6.91617168936143   -4.12462212197950
H         6.95627796077761   -0.65104182139568   -7.07838106090893
O         7.37637646377570   -0.31339202016929   -7.91168081392870
H         6.62264866404744   -0.01384201209938   -8.45198497632964
H         5.02230600311238   -7.84906402721927   -3.69882320452833
O         4.93286900676604   -7.32818956853642   -2.87845710213476
H         5.68270188285650   -6.70217219440574   -2.87483884413804
H        -5.31985138850614    0.38538793038661   -8.44613246401410
O        -4.74646640814583   -0.14259065479484   -7.87223274396786
H        -4.45861153054692    0.42844526630642   -7.13074284314164
H        -3.45313274370422    8.99099976426299   -3.56197076272605
O        -3.07069043592788    9.37467614885641   -2.76120825510394
H        -3.11462034092441    8.65745069385825   -2.09688502915720
H         0.71939723377098    7.20713647127011   -3.25479366953299
O         1.52463020154578    7.20751673501666   -3.80885526914306
H         2.30651743547551    7.15428287053145   -3.25017522629077
H         9.41657680048643   -2.13953100207710   -6.08745071584907
O         8.68240003567055   -2.16581697735113   -5.44544275991553
H         7.97204221780753   -2.68100316609429   -5.88052726025926
H         5.78234272786342    7.71455021014828    3.31823462162394
O         5.08480398993371    7.06261461836861    3.53531373431888
H         4.30145246144293    7.29405795963419    3.00085213078532
H         1.51447274202419  -12.52057614635512    4.91605430201829
O         1.46945867715090  -11.69892871087528    5.45128342600418
H         2.15913082554305  -11.12648162783548    5.05725848490777
H         2.54859741184230   -4.59400979265730    8.24031076653687
O         2.56259834562233   -5.34742468014817    7.61524032811343
H         3.37249875445658   -5.86029059025990    7.80488815439555
H         8.19524232954275   -1.32402262501723   -8.85672789745229
O         8.68079643565957   -1.88269558515745   -9.51078375701366
H         8.62007151452800   -2.80690658478189   -9.20673689107267
H        -5.74664724800558   -7.93540919267444    0.52921403699706
O        -5.33602144795800   -7.67828047938568    1.37414788412903
H        -6.05703831351003   -7.37801804217442    1.96822435064849
H         4.80891593212261    7.21334175849237   -0.50617670802186
O         5.63408052595880    7.71572696508539   -0.37727707542865
H         5.73961209367723    8.34022828219748   -1.10873459265440
H         1.89146069595031   -2.59687869818378    8.17021623027200
O         2.74039351231059   -2.86290791049227    8.57269000384995
H         3.45892866937223   -2.58462063991105    7.97876973630765
H         6.86793972689745    6.47170653737866   -0.35922197356667
O         7.78821106161924    6.16683146050793   -0.23094547409142
H         7.98953599847817    6.38050436884857    0.70111872423310
H         3.14093127828625    6.30313396505007   -6.09343131981198
O         3.90789903041357    5.82785053790845   -5.73233454503043
H         3.83762113812293    5.90031885852664   -4.75914205906927
H         2.83138963437713   -9.45781808500677   -2.02972073217689
O         1.98902267312046   -9.06320337105497   -1.72694325525320
H         2.11660128839456   -8.09892915621409   -1.77619065603025
H         6.82974802230665    8.91378182240589   -3.91150239119230
O         6.08485642017031    8.28403898367422   -3.90834953191752
H         6.01881342262721    7.96186300526095   -4.83417224513997
H        -2.83416399331003   10.03797695622622    1.62159098603199
O        -2.18219249677348   10.78228339163451    1.63999537238115
H        -1.77605531515307   10.75925563109705    0.73883132026123
H         5.48070609287861    9.06804317975938    0.70453139225890
O         4.98011155924533    9.67387842820744    1.29043022198874
H         4.25996938908457    9.08644439310686    1.60905878347991
H        -7.57134625211105   -0.35083542013595    9.61166559823373
O        -7.82477370723084    0.33981307192435    8.94806795140577
H        -8.73943724046596    0.14386683823908    8.73042880782579
H         1.95539106421299    2.49247935455370   -9.42430875294069
O         1.61247481247753    2.25895571737766   -8.53189564853941
H         2.26237065292359    1.62609323477349   -8.15173848582028
H        10.44525211955553    4.65243927449044    4.61314476275076
O         9.67967314055519    4.04982346132552    4.51038113329326
H         9.60407488640780    3.52266410627706    5.33314879805018
H         4.21387587009785    3.89057327134446   -9.23565586247855
O         4.29415392547563    2.97156434302331   -8.96535986395509
H         4.21641568748374    2.97551386249387   -7.98302704084607
H        -2.17057906146102   10.79189889512049   -1.43165211815463
O        -1.42476510774368   10.63145488311317   -0.83581655142381
H        -1.35323033657046    9.65525655042906   -0.74207806702087
H         8.39464542108863    5.41889519751111   -6.76092361923306
O         8.52174820338162    6.38974991913122   -6.73051249295328
H         9.39112137672054    6.55519922116091   -7.12190761803463
H        -0.12792017328273   -8.51359676692908   -5.31721810291563
O         0.63708732769286   -8.29064519879562   -4.74836459262697
H         1.08008823669886   -7.55866883346124   -5.19600134343289
H        -6.71332861771771    3.55879748858520    4.61679086207668
O        -7.52990965708851    3.10342535440933    4.91089146023043
H        -7.53769617996779    3.08351690293805    5.89375056248528
H         0.72352391930230   -1.00300232123385   -8.75376393655830
O         1.25359090677553   -1.53301874883262   -8.14326434837182
H         0.67293398596528   -1.73799197518586   -7.37057557388754
H        -2.88710995584076    5.61050222321989    4.95405610521060
O        -3.37585670550356    6.45257600025106    4.85987383973642
H        -3.86214301628899    6.39040114804495    4.01626785875230
H        -3.46194353080148    8.28581902666118    0.52104567380721
O        -3.77145030059500    8.77182999301837    1.30856437807162
H        -4.59441677455402    9.22312941211616    1.01380825846456
H        -1.29904696666123   -5.49130184231019   -7.79792810010768
O        -1.10571287462896   -4.94261202688169   -7.00955648555677
H        -1.05998282561789   -5.55052531182300   -6.25750021974982
H        -4.41519867989332   -8.83278360465064    2.08909926439887
O        -3.86607097432114   -9.52400302037973    2.52150675130136
H        -3.94523988850549   -9.38684301553501    3.47517618112408
H        -6.48026000731920   -7.08972569615314   -1.33379437701043
O        -6.47087082456132   -8.02607134400177   -1.04153680845213
H        -5.71439420511894   -8.44548305007762   -1.51127299088441
H         2.67753214343796    0.18979600476534    8.30935951588864
O         3.59462498831644   -0.06233662715940    8.08231436396671
H         3.97025902858186   -0.48252885403021    8.87909746399283
H        10.67629345731140    3.34958218138040    3.07686592608358
O        11.11266554252678    2.83990747317291    2.38112592675620
H        11.32659512297029    3.45005555656532    1.64662298053973
H         3.57163160587557    9.60034281010591   -5.60956841866580
O         2.81343924934272    9.41335195582426   -5.01869121007244
H         3.17051113414356    9.20238483904608   -4.12803224815147
H         9.45556419113862   -4.41986433363981    1.75634428760125
O         8.77739321181485   -3.73671732240887    1.66996332034164
H         8.55910044712583   -3.41576512993398    2.56345351390228
H         3.78978145446032   -1.22938178933083   10.83756218152071
O         4.63365108230387   -0.89463062502522   10.45002833867123
H         5.14334822234250   -1.71036019374357   10.26805454719257
H         0.66596240900701   -0.52218658015512    8.84726269215763
O         0.96818574459493    0.34339902846205    8.56578837752872
H         0.81723812906703    0.97537255075538    9.30257159522114
H        -7.29744697825739    7.93022643022589   -1.72308912173326
O        -6.80505021442873    7.50534627579777   -2.47159629638786
H        -6.77877300687817    6.57184449521723   -2.21954702675764
H        -4.24477806847595   -9.11897450767226   -3.05489410950603
O        -4.58141674755274   -9.45833443302664   -2.21556966709216
H        -3.79031433900459   -9.60931969790021   -1.65724096238042
H         9.10626581889627    3.44289105420698   -7.34401011398664
O         8.41729510922751    3.68169476818861   -6.70477544679975
H         8.75855905265296    3.43563547311680   -5.83532492411851
H        -9.99958084976940    1.38411289635269   -4.26060558201701
O        -9.08038687742674    1.05973797789281   -4.18366639336893
H        -9.15381952864600    0.08595907368764   -4.24099645415710
H         9.29931667870600   -5.01129861767373   -4.69538366482430
O         8.71269343594934   -5.53112929140023   -5.28424245102999
H         8.11748697954557   -4.87639810444367   -5.70365727330986
H         5.46229433657347   -9.79277404822960    1.78813787522342
O         5.41846900327939   -9.24097915689123    2.59888620167106
H         4.78093329396089   -9.65621819024471    3.20422216501670
H       -10.57982907342888   -1.49877886151082   -4.48266736835159
O        -9.62990132278376   -1.53263135791482   -4.29283849811907
H        -9.53217614409829   -1.77289185042251   -3.34539035888002
H         7.42678183153407   -4.02056202501645   -7.49032390662097
O         7.03513047681544   -3.88943330270142   -6.59829349329638
H         6.09127390839266   -3.69086175852582   -6.74010149097346
H        -8.25819173018000    3.68098454580433   -5.25520255140078
O        -8.32692228192897    3.00092037855863   -5.93982448112256
H        -8.44846225863564    2.16943754981486   -5.44892590233882
H        -1.76204175010115    8.42464720316092   -7.80782073461935
O        -2.38753438534022    8.11329110330957   -7.14834579350934
H        -2.01997763177742    8.39583874855812   -6.27866137236527
H         0.64641154906439   11.37093334278772   -5.98392144639308
O         0.66721042872152   10.42635714768923   -6.19360044331313
H         1.50375187844489   10.10313271952296   -5.79754012088195
H         1.82346656872479   -7.42812798339973    8.68803057317451
O         1.15367388246185   -7.18517783086801    9.33297934094202
H         1.09193593238427   -6.19836518804646    9.34754931119644
H        12.65498363179936    2.72898003990570   -0.56294969610128
O        12.65517287978174    1.95744479160758   -1.17707823238978
H        12.35036130860460    1.20736009215301   -0.63428807716714
H        -7.40392914631117   -9.02208051177654    0.23910503510931
O        -7.68566006034339   -9.55498567249025    0.99347665322419
H        -7.36961111657702  -10.46873676190069    0.80892064470671
H        -5.87817305246278    9.09844763813751   -2.42946868056952
O        -5.55284054525085    9.99646047190555   -2.27906613284354
H        -4.57076305988403    9.96497893605306   -2.39367941364789
H        -9.20616964691252    0.57824630987641    5.15028618972973
O        -9.48146083004231    1.38963632006963    4.65429837357036
H        -8.70348469827049    1.97277776266916    4.70035175141158
H        -8.38082799649082   -3.84693510705143   -5.72698872298504
O        -8.59161972966354   -4.31009545528456   -4.88784204012429
H        -7.88969976495820   -3.97855325701231   -4.27053242297925
H       -10.61064801693789   -3.03630656432661    0.90010466967140
O       -10.17574155356839   -3.41476678472426    0.12292432531276
H        -9.38300862434726   -3.87668894629028    0.44036841770377
H        10.93923862565720   -0.18524185982543    0.85994538598348
O        11.70994109433780    0.43092584747897    0.83661659152739
H        11.67114402349403    0.90220642179672    1.67904595857647
H         3.90230308934467    9.54793220748528   -2.07522881964775
O         3.81219215765072    8.73876844752543   -2.61679211262245
H         4.68313532730161    8.58030382956031   -3.03149593273542
H         4.17606964901339   10.38401468602963   -0.00933060479856
O         3.71643151243495   10.72752097685125   -0.80513033220492
H         2.76680624158364   10.78540575241382   -0.59055236036802
H        -2.25300746292229    0.57361686970815   -9.61274575831530
O        -2.30765487852873   -0.07771003062868   -8.89355431495397
H        -3.23863544448812   -0.13077033865368   -8.58262467756710
H        -0.78786536447235    9.16762386408795    3.78635540985312
O        -0.46930961231037   10.03254737151937    3.43878270830319
H        -1.15792908835747   10.31784005601841    2.78116921206786
H        -0.21521546032962   -4.36664126762570    9.13272370355610
O         0.61601872191591   -4.58771986696399    9.57637819231837
H         0.46678650107276   -4.38705522256766   10.50976177743566
H        13.03070201491208    4.71825847616221    0.44992439920757
O        12.32571982886823    4.06721789384341    0.32507060201906
H        11.66587449483534    4.50175125970990   -0.25413348263751
H         5.31877771579720    6.69170167138153   -6.27930549669904
O         5.97558923384247    7.41400500908739   -6.37257962818411
H         6.81320127347548    7.01443320185297   -6.65663052201235
H        -0.38908362585856    0.73285765640618  -10.40138993518671
O         0.29003630913240    0.35154425117825   -9.83583559691681
H         0.65613731879974    1.09266381063684   -9.30404920915385
H        -4.68054575555068   -3.94268837743399    9.01691233353747
O        -5.25424244250310   -4.64081242763053    9.34530688560804
H        -5.27455562380047   -5.34429069203346    8.66225203907184
H        -5.83611200874625    5.39642525202915    4.46080959367388
O        -5.48472041461081    4.52284536091495    4.15999276847202
H        -4.75377850822900    4.30231010327995    4.74401589563971
H       -10.45037548659776    3.81824264889823   -0.46963116637944
O       -11.37161715687923    4.10902257557725   -0.69877679392886
H       -11.55804730912065    4.85169911049311   -0.09265691224195
H        11.19179278810691   -1.44194589460851   -7.34163432691628
O        10.64291509778137   -2.23842972468133   -7.24024049225304
H        10.78712533770518   -2.78961561984384   -8.04217922129286
H        -8.97221109191172    5.50129949602052   -6.98773455793945
O        -8.17999475552922    5.43211876805586   -7.54493965374867
H        -8.16130782936954    4.53178906293903   -7.92184100031257
H         7.52023926013435   -6.81994648227355   -5.80920665781145
O         6.69997956157688   -7.19343512278491   -6.15339835521629
H         5.98393254846296   -6.54099449561791   -5.95336264160378
H        -2.10437460729560   -9.19602038912273   -6.40110640531889
O        -1.44652561423381   -8.50131916227540   -6.38485073890988
H        -1.85577618417983   -7.71012180452390   -5.99353132544670
H         3.06812865047552  -10.78544824522348    0.84212144284440
O         3.06845527001038  -11.76328415864936    0.88609489028763
H         2.13361022226085  -11.99956439039338    0.87200752354884
H       -10.34007208776993    1.11585035830923    1.64880998320623
O        -9.91197133183757    1.88579214591562    2.05887059454041
H        -9.67893123592389    1.63038884910612    2.97145618223588
H         1.23015455000184    8.77897417387861   -1.53380465982219
O         1.71790542156824    8.13270794280301   -0.99543098258298
H         2.61576420682491    8.16730104018128   -1.34412518377070
H         4.81107870307710    5.62210837377700   -8.21023374964988
O         4.00713885177594    5.84803022161897   -8.71994660762010
H         3.25449051554051    5.48123054669167   -8.20579042767721
H         6.61572473640981    4.24610030383651   -7.91319614767103
O         6.09027367940053    4.86279350503429   -7.38638836238382
H         6.23433094750502    4.63578065893664   -6.45623029419257
H         0.49868111525156   -9.57921269619999   -2.38763174347180
O        -0.40424715043136   -9.82453796979756   -2.67228447051942
H        -0.33508436802597  -10.29864200441036   -3.52300411418214
H         1.82760246701390   -9.54505886711951   -4.34536798085015
O         2.47772586673592  -10.22465436926099   -4.09767750030395
H         2.83793090768531  -10.60581811307339   -4.91064548415134
H        -8.81477213759170    2.49175759144579   -0.63098578220759
O        -8.97477371373172    3.27135642779604   -0.05491095780087
H        -9.17295062673203    2.89341133654156    0.81762567685312
H         4.16070211646612   -5.54887000100931   -7.21708323683672
O         3.83303215830507   -5.60545750446991   -8.13819634416171
H         3.07493549942589   -4.99016557256832   -8.20496524205153
H        -4.95434239058435    8.14347958146406   -5.36610191821802
O        -4.72845431233566    8.01101586975267   -4.42059197234663
H        -5.51789613675644    7.69189801779503   -3.97126829086556
H       -10.83032462129878   -1.00646582805774    1.84639759303780
O       -10.94777448656505   -0.45310303158329    1.06456103386795
H       -11.54797418776158   -0.96390290632470    0.50128619615146
H         7.15667861661518   10.66695992706126   -5.41009683064021
O         6.48901895596067   11.30317639439219   -5.72123439764319
H         5.91187945623797   10.83226575647220   -6.34149032643952
H         7.94752668254232    7.73761701948339    2.43833569261047
O         8.25433855568951    6.82629147458449    2.32048956810519
H         7.91609858632651    6.34828500485408    3.10452317928584
H        -5.27787785476662    5.54705890353982    7.06578282127885
O        -5.84735077214232    4.74437089168004    6.95004375366278
H        -6.69352384426803    5.05483800331704    6.62300490809421
H        -8.09059825067368   -4.49534259483763   10.25042103308730
O        -7.74638049506187   -3.94736666053032    9.52454571962433
H        -6.78129493429409   -4.18295707777967    9.44988233111841
H        -9.57888942813235   -8.69284233804602    9.60361764795184
O        -8.85045213416544   -9.33318024500607    9.61785331523469
H        -8.71901259880132   -9.59894350915631    8.68876830783402
H         7.49340404141637   -1.56856274709590  -12.34099189779610
O         7.68008462910591   -2.40546467221093  -11.88499950438799
H         8.07216166578682   -2.15647330784416  -11.01395380177190
H         4.05220204309588    9.40048261072221   -7.68847019147207
O         4.64873452936022    9.63832583955423   -6.95428836474126
H         5.19980803953225    8.84163248994032   -6.81603886972528
H        -0.09592404948883  -11.62416835218686   -0.30178231541081
O         0.61054600303653  -10.97488817867787   -0.14993361937004
H         0.23514839140839  -10.08753277899397   -0.15661575479706
H        -7.59935735457331   -8.22123291695884    9.73147066754771
O        -7.06997136008890   -7.38890927225786    9.70070129889518
H        -7.21912997941917   -7.01070060053615    8.82029824837498
H        -3.95368969440779    4.67322548399757   -7.78770537639535
O        -4.02521543670499    3.99775619128653   -8.51077301039740
H        -4.43577292769082    4.46395306787064   -9.25363899434252
H        -7.98050287692325   -2.20249672614012   -7.11943797031627
O        -7.50424667217389   -3.02969303386029   -6.94726943377288
H        -6.68081545180420   -2.75670677270928   -6.47915827776312
H        -0.63017681702692    6.17218782930676   -7.49050575932060
O        -0.27602147265601    6.21429086924782   -8.40989829298858
H        -0.11399350391108    7.16444028242677   -8.54838639980294
H         0.56996408592354   11.60459500059113    2.78732079852110
O         0.68521824480036   12.33970476717039    2.17607826304587
H        -0.02497907433165   12.96446789082768    2.38979230847684
H        -6.11417731783282    4.66404688394169    2.46892029984326
O        -6.51558032204427    4.54963303753188    1.59521919552640
H        -6.76968667396676    3.61410126932408    1.55605630201485
H        11.72141898904599    0.16884896342749   -4.73099419257743
O        11.09651479984265   -0.48532124000111   -4.36762899492483
H        10.20332282468430   -0.18428016101187   -4.56273018175087
H        13.06040938122563   -2.69929941292965    1.59360434783691
O        12.74230464977545   -3.39780677171307    2.19665600772103
H        11.91011248969390   -3.04676661965922    2.60337232165753
H         6.93966531990219    9.35983430577017    3.98521113115817
O         6.88016514095141    9.00705535281336    3.07451535673775
H         6.28123084410987    9.56162423035686    2.54645179916127
H        -4.55599372008270   -1.93918255605823   -5.76353596325376
O        -5.48895739786003   -2.05261230628377   -5.49968247952934
H        -5.83839216882274   -1.14618767886138   -5.41057461648314
H        12.36190195087890    0.42480592420965   -6.83922763638453
O        11.89088043249904    0.14469687335713   -7.63523369884397
H        10.99017484678091    0.57373013696197   -7.58138821821272
H         5.90960764486069    2.69526232546278   -9.04578964412229
O         6.88968999473575    2.63313668070349   -8.94394027455125
H         7.02881854564088    1.97125062714846   -8.25422005863448
H       -10.42401986250785    5.95490608915336    1.29850566682633
O       -11.39196801572095    5.88631844275515    1.33068937905284
H       -11.59786822121330    5.08410285284479    1.85591746468877
H       -11.22106132486835    4.31530732605767   -2.40713833088729
O       -10.95981397970507    4.23454376699033   -3.34453980172342
H        -9.98351648620073    4.10901521693807   -3.33350865490906
H        -4.23113115134771    8.96185766797961    4.48049377659501
O        -4.85044376490963    8.62044424983138    3.81280254267727
H        -4.32377159384481    8.50601394632267    3.00362800397181
H        -0.41094240886905   -0.88231348975416   11.18384078020097
O         0.08929063486331   -0.37581540122687   11.85830388131130
H         0.94512396028485   -0.83071954899882   11.87920531540784
H        -2.03010617068665   -9.80924572335224   -0.03510419744241
O        -2.35821324386296  -10.05476105169070   -0.93391334373335
H        -1.59208680002925  -10.04322810014481   -1.54247905087905
H       -10.01709265475256    4.56598842398159    5.23511705520664
O        -9.79032247457681    4.37648316317705    4.31068745442076
H        -8.93832265374830    3.90051941017204    4.36811136115754
H        -9.04162488691177   -1.12086256040540   -5.88029642480317
O        -8.78213014262834   -0.69459187387690   -6.71556722909086
H        -9.57346902409845   -0.18410185336141   -6.98206531444318
H        -1.10069374370397   12.15573135525237   -2.58864181945780
O        -1.04813004794975   11.59596626334122   -3.37930731714486
H        -0.48800348610387   12.07110196076275   -4.02011662894919
H         9.88696471649410    6.26928103908372    2.13844732785654
O        10.79563685868716    5.95278723440169    1.99849786741379
H        11.21560868018209    5.87216455804592    2.86090604045271
H         0.37697441779075   13.73101009425821   -4.66997414187664
O         0.70074368588562   12.86820204243267   -4.97419299298843
H         1.41965427442238   12.61647720343205   -4.34731202074016
H         1.45408614199758  -13.82750805731126    2.91559348731724
O         1.93546726136307  -13.69616576522288    3.74245176901700
H         2.81783176557820  -13.36840474698415    3.47132852928000
H        -1.15261272233170    4.80169630040842   -9.08881242465698
O        -1.45758144948130    3.88622657536973   -9.17285523173735
H        -2.40378372708697    3.87520696398225   -8.90445926883840
H         3.84907076544713  -12.25263220737233    2.18268006013935
O         4.28430267140063  -12.51375879980944    3.04021200155314
H         4.17629444734504  -11.72238228079903    3.59085843250775
H        -7.90501737776970   -6.46181524635627   10.75614840760372
O        -8.53581329970144   -5.88003720888899   11.26036262387914
H        -8.25879241327498   -5.89512687136797   12.17440877282347
H       -11.51411568334968    1.25745391256541   -3.15322222223905
O       -11.61372003922804    1.76889059074034   -3.98698229276504
H       -11.49135850282806    2.72467181235573   -3.77509344683599
H         3.42612229551014    7.60973593068537   -8.90531332535593
O         2.89495381050730    8.36911142906080   -8.62074480393870
H         2.42613014555493    8.03012683300400   -7.82983921212199
H         5.11915643965914   -5.43165443154854   -9.24712064867843
O         5.93576718719887   -5.55761818636033   -9.77487870762509
H         5.76221790115350   -5.24148364713705  -10.68286172444247
H        -0.07198495785889   10.32999700563367   -3.00595710858587
O         0.73181825707979    9.78478822237820   -2.81891199953906
H         0.94125913104097    9.24163514432696   -3.58702524784230
H         1.86883654425903   -9.44201450264685   -6.53807105444867
O         1.24426681217629  -10.10345378443742   -6.90973889641194
H         1.79604636377392  -10.85218791646437   -7.14532325907576
H         0.83170146602382    7.20238886899122   -6.17682785697985
O         1.74719527278860    7.39480294778218   -6.42083966673366
H         2.07284569166499    8.04936529892951   -5.76796466980878
H         4.13396628785974   -2.55340620756447   -9.96796783129652
O         3.41346375905528   -2.87121329802525   -9.37777979951149
H         2.83061782789475   -2.11071801294876   -9.23936873915207
H         2.32548423812913   -2.31612528676233   10.18001196002004
O         2.26357844814819   -1.85761224604941   11.04028772243677
H         2.15933275506817   -2.58012610296604   11.70307345243227
H        -7.69154756730176    8.99919482283314    2.30085944196258
O        -7.03872264660957    8.30472606723560    2.23888441125376
H        -6.30528626230555    8.55598641699210    2.82158746845092
H        11.83356391634898    6.34293631809264    5.03077111890255
O        11.89743481174105    5.48769670301321    4.55759303195254
H        12.33527887046113    4.82173961690744    5.14539746018719
H         2.44586803028850    8.11416975572374    5.22011016707926
O         2.30849235481172    7.17353842537819    5.06111698441032
H         2.75312585405766    6.68917184847088    5.79637480095747
H         5.38692143203494   10.88331287551577   -2.93912593494531
O         4.87413632220206   11.37025908596122   -3.61042432773688
H         5.42798821609097   11.38644530700513   -4.41854905442692
H       -10.70771299525770   -3.65593806030187    8.38968939241192
O        -9.95749544576485   -3.06500126379354    8.16361025318687
H        -9.23538100207323   -3.26555523929503    8.77869014151296
H         2.73798932854185  -11.82166229731871    6.87290483801003
O         3.56525683190852  -11.64159947611963    7.34137838782215
H         4.19113384811393  -12.27888136234176    6.97337488271881
H         0.51931831026661    1.17280191775394   11.29158590296867
O         0.89287699613589    1.86457059638995   10.70552046082893
H         1.86255389929234    1.72702808723430   10.72671839443587
H       -12.11028058518451    3.80593505188963    3.46184348755593
O       -11.94600247315857    3.56158824676265    2.53309542235028
H       -11.07539539280570    3.11129423807477    2.48638212002089
H         8.78615071109814    0.68720044242123   -7.68612357823649
O         9.55161256053158    1.29027220115688   -7.69563570943882
H         9.65033637969220    1.59358558998457   -8.61828106048742
H         1.14900668052375    5.25328347745122   -7.86071523173692
O         1.88862856800296    4.71978113209770   -7.52902641301413
H         1.76052911759394    3.80690558732850   -7.86974036172094
H        -2.36239445551292   -9.05525011907607    7.88727079810864
O        -1.96562300414516   -9.79980020208989    8.42508913778798
H        -1.04922751151001   -9.92128544435981    8.12762128555648
H       -11.50716553496189   -3.68982561546943   -3.59904354040468
O       -10.66913451202658   -3.92754788676334   -3.16911020929708
H       -10.00416545049531   -4.01270173591930   -3.87723350656941
H        -2.35881436409664   -4.60021837622848    9.54626611112639
O        -2.09998592733451   -4.02342741128191    8.81398874656935
H        -2.62828314448808   -3.21513754370546    8.88778023046287
H        -5.84030090298328   10.98728178510367    0.71596659236301
O        -5.86277606753113   10.06981508339553    0.36934946617683
H        -5.68847843680502   10.14291613273556   -0.59336905851333
H         3.64055368469251   -8.51539177326562   -7.02621933918775
O         3.14363153108272   -8.26284290048851   -6.22096581991039
H         2.82131859035376   -7.35658044512458   -6.33098678810186
H       -12.18455311590526    2.67210869072108   -0.37276904921123
O       -12.60728543128259    1.78374787190944   -0.34144061209829
H       -12.73081481894890    1.53433827571083    0.59647574097884
H        -8.40390348262638    6.98125899111766    0.65054684092033
O        -8.64922228117628    6.17223951055349    1.11832123064326
H        -7.85028819100698    5.62730147675406    1.28960362453451
H         7.02284097592456    2.77103955117615  -11.86579153248021
O         7.61576972255520    2.15057401229479  -11.40423279302549
H         7.37833123379032    2.27683339846291  -10.45040238298784
H         1.66498177462374  -11.50718148021079   -1.43752834056710
O         2.12749561481610  -11.97521099841202   -2.16793415862148
H         2.27222355269325  -11.29104111494213   -2.86516711788196
H        -3.05841570404899  -11.50431759487314   -0.97483626752546
O        -3.42589515982822  -12.42119191001716   -0.94157174822347
H        -3.77424669558359  -12.48728253067746   -0.03326907474637
H         5.25905424046665    3.23083446951130    8.60885814881927
O         4.94367991825291    4.09616266039070    8.95601061352425
H         5.25896408170228    4.11975587280932    9.86758412733280
H        -1.11956241322818  -11.79101608797648    3.08976213339580
O        -1.21436741228631  -12.11044433214798    2.16596364731599
H        -0.44613857805026  -12.65095093960389    1.96523676555327
H         9.32278429033747    1.94345864268726  -10.86460441813382
O        10.10326365436272    1.73581021321048  -10.33049416530377
H        10.34757184371628    0.80563620808579  -10.51245753156265
H         3.21476944754792   -6.89282551076371   -9.01115536457097
O         2.82263573146467   -7.59403749136836   -9.57704607821314
H         2.90182483424178   -7.23322845975126  -10.48019114489544
H       -10.36392994420154   -1.45601154060056    8.29492069563352
O       -10.54925386683962   -0.49896414125359    8.14078688055397
H       -11.39383968182516   -0.50396959794538    7.67597377317658
H       -10.90350010554571   -0.43986742732975    3.88005604028421
O       -11.81779287601077   -0.20434029205755    4.11587745131131
H       -11.76701337632097    0.52726732992197    4.75858820336201
H        -4.04845447574358  -11.15624380809061    1.97230927192828
O        -3.96638509021456  -12.07687744915606    1.65463244654481
H        -3.06010363661764  -12.32305970772338    1.89675544478458
H        -5.68037217841226   -9.26381214768148    4.54637814969105
O        -4.84411695569995   -9.07926031919109    5.01686399516270
H        -5.08287641155127   -9.00526962668180    5.96581164693569
H       -12.15019886350738   -0.53202015575840   -2.10401338933189
O       -11.42176892802421    0.07970781015674   -1.92544796364631
H       -11.73415183301191    0.67257679971801   -1.20750606276161
H       -13.08568726073295   -2.45991109840626    6.12120180379255
O       -12.60777301574010   -1.64391681790297    6.31993118365854
H       -12.60856443205545   -1.11631697834459    5.50243680830705
H         0.79861589457835  -10.71349314277283    6.84926647564633
O         0.59517703692775  -10.00370128996357    7.47255026737343
H         1.46063195397523   -9.67748966102785    7.79776190598731
H         1.94122175131404   -1.65779166846210  -11.47704508126433
O         2.31105190578097   -0.88656597009123  -11.03922872846041
H         1.56190660669344   -0.38634394727821  -10.65734119791959
H        10.74702969319327   -0.44860164097096   -1.33247114181198
O        11.57310154167481   -0.83733445480870   -1.67745615637973
H        11.50166265376690   -0.74798780327147   -2.63805067599085
H        -1.83769598313915  -13.01811424398473   -0.86296858270826
O        -0.86840298931162  -13.15552595157321   -0.86133816851008
H        -0.58959893718814  -13.19832942841534   -1.79527380332603
H         3.18363217553247   11.64391618701816   -3.26157919756177
O         2.26521706425565   11.89440926685195   -3.06669732101710
H         1.78453966406168   11.05558121940188   -2.88969647109302
H        10.13304406803620   -1.23144631784207   -9.96758574827918
O        10.93800649952619   -0.81918787203940  -10.35896210510986
H        11.59269478156154   -0.80192768083579   -9.65606114056072
H        -5.17444919141691   -3.33751779847694   -8.70502578008747
O        -4.43029339205628   -2.90802362641408   -8.22524278610547
H        -4.66173264819631   -1.98158242940517   -8.05935639334790
H       -12.86706776179920    2.13078997073637    2.42000194389850
O       -13.13473242228543    1.20602758443889    2.23240010117644
H       -12.61109418487407    0.64514712227810    2.84153444430448
H        -0.69736231589776   14.43367648300102   -2.61737265569102
O        -0.50182708480645   14.84172633428099   -3.48348485760394
H         0.33819355410342   15.30848341888453   -3.35370657869728
H        -9.74156275622478   -6.53033506265551   -2.18807688017435
O        -9.39319465135563   -5.75870417204158   -1.67359473914386
H        -9.80786991418173   -4.96112268292300   -2.04228540993058
H        -0.92977130362199   -3.75597976961645   -9.48837493860961
O        -0.40234431532293   -4.45873920872739   -9.93766482058485
H        -0.93288790996116   -5.26218994885487   -9.88937080663380
H        -4.11188934476580    7.00624192766578    6.30205262647343
O        -4.50838134946075    6.95157971317887    7.19518243713526
H        -5.27840823453529    7.55693086454303    7.25035024351931
H         5.94974526361286   -8.54895479251294   -5.40314779254795
O         5.36447359896916   -9.07546856584698   -4.82818200219890
H         4.47642962463036   -9.01169337695132   -5.21742881279013
H         3.51348994507514   -6.11832281771323   11.45886345263646
O         2.57583554096818   -6.22490255788201   11.69945270549682
H         2.14802950338940   -6.70643871117487   10.98157035742044
H        -6.66418008331411   -9.33456502939021    7.41600055016271
O        -5.72785514337387   -9.06429837879256    7.50466143000583
H        -5.33490885928953   -9.55763852934860    8.23477347654545
H        11.81782558220202    2.23711485751524   -9.89937383540032
O        12.50635715832856    2.29769355534741   -9.21944298220564
H        12.43132466866524    1.45737111609640   -8.72577158403106
H        -1.64692341847299    7.97959693732033    7.95908685192877
O        -1.10079777636185    8.18340632226512    7.18132322548778
H        -0.82480377070638    7.33067374523775    6.79377595865371
H        -8.48941750439429   -8.84236993549843    6.45058054625360
O        -8.29401433836411   -9.63973072806367    7.01313369754319
H        -8.45977213726389  -10.38824132869616    6.42585995300069
H        -2.73564963715916   -2.90272633819817   -8.56437442523298
O        -1.79191039933433   -2.65993423586569   -8.58973994944820
H        -1.78903842328493   -1.72763925382458   -8.86657042573219
H         0.92391269814116  -12.84911158944529   -2.99716777956045
O         0.09561828006987  -13.18920067376366   -3.39819673183735
H        -0.14735583841052  -12.50801643129323   -4.05374252278559
H         8.98563173243818    6.29046764643635   -3.75127861769175
O         9.04813733141226    7.14851308640834   -4.21526142819446
H         8.82618010938191    6.94343209093672   -5.14371744627901
H        -4.09777902222952   -1.29275218498558   10.28272747540507
O        -4.49583354022972   -0.74113706742890   10.97942585491314
H        -3.76941062422304   -0.28729404862030   11.43862610169351
H         5.02937275320389   -3.96930915835130  -12.63418467856881
O         5.71330878363195   -4.57223993325623  -12.26101285307974
H         6.53078976516795   -4.06186227403403  -12.28908848455167
H         2.89397331824924   14.96425320104760   -3.19120704307132
O         2.13694537265522   15.50037232976265   -2.88726791066568
H         2.54977610993816   16.21702921094657   -2.36794726551806
H         8.62024244580094   10.34059092694703   -3.59112099006137
O         8.24832954595573    9.79579113533823   -4.31634097081609
H         8.80662231121764    9.01234031920711   -4.40487323979436
H         3.99568289230056    0.79992910801401   10.57686223928143
O         3.50068893457413    1.61893967510318   10.46147569984042
H         3.67810459413655    2.19556695321481   11.23985407505948
H         4.55306613793571   13.06811790785199   -3.36830181084166
O         4.38807322697142   13.95452433093169   -2.99269789639275
H         4.28493531154910   13.78882554291568   -2.03021895313707
H         5.84803092994893    6.68653523114956    7.32472099219817
O         6.32594605712454    6.15044436747680    7.97566158791556
H         5.71630933672856    5.44851212059239    8.27966176971686
H         6.67410383027599   -7.62639519731941   -7.75806888855568
O         6.64146514984879   -7.91205185006486   -8.69906356506054
H         6.39281623304966   -7.11305595965828   -9.20640465551731
H         5.41382179580409  -13.27149148159375    1.34257830143867
O         5.47937037222783  -13.21576890950703    0.38364199825087
H         4.59099732749963  -13.44494267812545    0.04674108383183
H        -7.06893094181175   -3.76181153975693   -8.48015441919043
O        -6.53387602584284   -4.17092607300173   -9.18528464529781
H        -6.44780580047926   -5.09757012913548   -8.90658574675800
H        -6.15040611602845    4.51037970270237    8.62328594600826
O        -6.40011990514066    4.73310077373856    9.54399765079391
H        -6.81599244339528    3.92608500101673    9.91262335928727
H         3.80778524174001   -8.93605998733409   -8.95505675369658
O         4.40658260022232   -9.33868870950922   -8.29893336268244
H         5.28516017825363   -8.95071538289472   -8.48598584248457
H        -9.01442427430459   -8.73596466135583    1.86572119681884
O        -9.47062340804112   -8.06366373853689    2.39637501275651
H        -9.96156727732417   -7.50932802543312    1.76483652229199
H         6.02796735537871   14.42750075050243   -2.80396555365828
O         6.93853017382977   14.48954930045218   -2.44383159751090
H         7.52014202976321   14.18278587660982   -3.17022445797283
H       -10.68119292572788    2.71376444131320   -8.34841357278742
O       -10.31207242058562    2.17690266435873   -9.07637018138010
H       -10.53004308512301    1.27260801399342   -8.83207928005504
H       -13.84145935718694   -0.71090334090793   -3.15848643567359
O       -13.75881033151702   -1.40073803579526   -2.46217134735035
H       -14.58466776385000   -1.25951701214115   -1.92859941744510
H         3.22902505528534   13.53766979244564   -0.27860419473013
O         4.16858442944014   13.30181952498103   -0.37169780054481
H         4.15140483958903   12.33421846152219   -0.55677740369828
H        -7.40660580348604    6.86206888016779    4.42191456769114
O        -6.54752697207354    6.78769222420227    4.90128586052907
H        -5.94097634185437    7.45136599451082    4.52273521262695
H        -0.08362476729897   13.41242461002573   -0.97436530724802
O        -1.02871199326615   13.39753076256023   -1.24696491598505
H        -1.57000605311735   13.39821671323515   -0.44356678091820
H        12.81537846269726   -0.69389831832539    0.62751732984965
O        13.51806657242609   -1.39788764093160    0.53441616868755
H        13.59974201429040   -1.51785516532490   -0.41337709078421
H         5.13726291693320  -10.23347460398760   -0.51712477756061
O         5.65456021313678  -10.46738634817256    0.28580593201151
H         5.58824692075325  -11.43162695874457    0.36379000300831
H       -14.51284718195523    1.12787007122934   -3.48463893623585
O       -13.99109704146116    0.65295052750627   -4.14993001073358
H       -13.16054867484434    1.17751182546442   -4.22978201118779
H         6.56382547882004   10.82377086799956   -1.28615433670559
O         6.34368180525560    9.99672504569073   -1.74656108615824
H         7.17696451636824    9.49490624011061   -1.81648866773736
H         8.68016903654241    7.90195541162751   -2.63835255050090
O         8.42705914721715    8.26504182713551   -1.77520811324573
H         8.25605031658082    7.50607063977085   -1.18186368939156
H        -3.87856910656587  -12.49832930937842   -2.62538185723603
O        -4.06563003220501  -12.62479479615710   -3.57414478035898
H        -3.56238083394895  -13.42491779205554   -3.79980558127217
H        12.81625347180859    7.13380430595628    0.13134922253434
O        11.88656292272687    7.37458246209908    0.01866296323834
H        11.42990005873026    6.91803181176896    0.76079065374878
H         2.39701040031845   -3.60217325933955  -10.54002170248654
O         1.85213344514733   -3.81161251393028  -11.33226918696957
H         0.97860925771192   -4.06319415442400  -10.99200849071013
H         0.97227616346475    8.91125703924042   -8.91839086883976
O         0.11724859850728    8.92531211008052   -8.46882972507633
H         0.27276604739475    9.47516270532040   -7.68077953955204
H        -8.75061425221435    2.73750688179191    7.78804273770066
O        -7.82417877761810    2.77057297197225    7.50663472450953
H        -7.49277958807444    1.86708848518120    7.59630666377346
H        -2.11983289710535    1.39581489055013   11.25807753035827
O        -2.46952581747884    0.82466335215645   11.96564065645923
H        -1.70041365618631    0.37767873433256   12.33410126814309
H        -5.94640321624419  -12.12588513244586   -2.86558206010963
O        -6.33812723684239  -11.46272210302040   -2.28831915120562
H        -5.67072634058115  -10.74304149963678   -2.25208054559570
H         4.28262993582595    8.30984332015876    6.20554409917196
O         5.04421019800976    7.71261592947315    6.10473400990707
H         4.99003278953767    7.32731072758929    5.20143519180404
H        -1.41007623912303  -11.05125828750195   -5.26781207228996
O        -0.46945427398834  -11.10528115010038   -5.00754202105791
H         0.07029071676348  -10.74387594925005   -5.73471473751992
H         3.59276246127911  -14.17607617572221    5.50384741746565
O         4.41251230637360  -13.69371232667627    5.63679823437064
H         4.67707474926258  -13.38115235606451    4.76362770059565
H         4.81913184374230   -8.91441810035847   -2.20841398508673
O         4.48553940132987   -9.80329080899214   -1.97942626118084
H         4.63455713516662  -10.37271411878619   -2.75358956448969
H        11.34788514410433   -2.31578077829077    6.23803035146647
O        11.66801975953296   -1.50056571570349    5.78417842655787
H        12.57231450417644   -1.70196092627826    5.50934224229267
H         3.54469356919630    0.17579542798933  -11.58623761028512
O         4.19256771788909    0.88534222370155  -11.77249670029731
H         4.97342783809398    0.43815120297763  -12.14091056344548
H        -5.74071866290187  -12.06245242335310    0.85124202612850
O        -6.59026456874982  -11.88380825123073    0.43106593751089
H        -6.45430044606851  -11.86944179903214   -0.53302762959778
H        11.37862893370308   -2.42810834937622   -1.14328771195508
O        11.20188284603256   -3.19481703586848   -0.54811742402490
H        12.01931726555211   -3.36523290644462   -0.07797770619993
H       -15.17906217198419    2.72739652485405   -1.67064269059608
O       -14.82130134322749    1.84766176198520   -1.77949573924053
H       -13.98908054846655    1.81635067731230   -1.24123531025349
H         1.61293834511320    8.20014218584123    8.63436334808295
O         1.31489349707571    8.97422125248826    8.13370141071030
H         0.43514994620236    8.73044961747021    7.77637885151233
H        -9.98474799888138   -6.64885998756087   10.21120799602443
O       -10.27781210314044   -6.96571725340942    9.34619523841998
H        -9.56727049472746   -6.64047765307202    8.72545515879853
H        11.47684510324885    3.42043944724574   -8.37963572140228
O        10.82344443828216    3.91023639184580   -7.84606180438574
H        10.95599415523880    4.86019489726094   -7.98543274014121
H       -10.49152956253716    1.48811475172994    8.62766287977112
O       -10.48609540570518    2.35291106665784    8.20521586260030
H       -11.01194592141974    2.21422678373983    7.38074815517651
H        11.13315765032119    3.66285409867317   -6.25774523562714
O        11.29699352314737    3.43327951290174   -5.31098277663651
H        10.43597286395923    3.21360522010966   -4.90002606960285
H        -9.10386304845654    5.88477928508100    9.43852597478364
O        -8.46780463626869    6.19347320401654    8.77630497343172
H        -7.64282278000223    5.72326398400600    9.04685045740920
H        -3.68364305936614  -10.43040351588796    5.75269427048196
O        -3.09673844123289  -11.09387868388183    6.14573242751847
H        -2.82547294985375  -10.74617135023893    7.00728156340655
H         8.29299756801652    6.98168305381772    5.48891341856346
O         8.81157267856304    7.52021516202939    6.12748127130862
H         8.90959074669506    6.92532420477542    6.88703883695995
H         3.03346127231868   -3.18076791644411  -12.63451993511792
O         3.84620312406478   -2.80449367251870  -12.99594764296930
H         4.19565961606644   -2.21057731273853  -12.31028447083735
H         3.04343912164548  -14.74470691701660   -1.38431353600879
O         3.09448241131694  -14.02369063155932   -0.75822753004565
H         2.79875644434535  -13.21201850401311   -1.22760296899618
H         4.88165141613856   -6.13435757227411    9.83616976346992
O         5.10910222310114   -5.76825953573838   10.71549604556174
H         5.17600689145474   -4.80423960576947   10.60299022634592
H         5.93466023843156   -3.57407356824591    9.08084245798452
O         5.85057078527924   -3.21494391605633    9.97806696341528
H         6.76367531310314   -3.20069090425132   10.32636611556036
H         5.44300434725747   -6.99310574424425    7.80241378135065
O         4.62522707655192   -6.85173560087209    8.32283988772828
H         4.19433733501544   -7.71977393467245    8.37602938519051
H        11.65016174226876   -5.03109833303635    2.00141004742068
O        10.83934237147008   -5.55291802721410    2.02918115160044
H        10.64177170669332   -5.82326140763088    1.09982718871048
H        -0.78177646046225    5.33532907617092    9.87247730963057
O        -0.63371511482031    5.56604805150452    8.93281657786510
H        -0.41731837467660    4.71122831328351    8.49502430223036
H         9.27944419253294   -3.03881084820282   -4.06952142057858
O         9.60465643313171   -3.73603373273932   -3.46782457703415
H        10.55929050131906   -3.56301056601116   -3.35067583619291
H        13.45223984764424    1.54651714771074   -4.59723709877377
O        12.83954653159937    1.35684670320984   -5.32852103607934
H        12.21703386337717    2.13291289814004   -5.32791366184523
H       -14.56972497099933   -1.52206038588872    2.12363281724801
O       -14.60923086268436   -0.87994145470979    1.39991151405723
H       -14.17688406826415   -0.06639352045588    1.71713234915223
H         6.40899264478188    1.32238258776494    9.58256502690169
O         6.62904945980307    1.15883792465764   10.52062112794583
H         6.09618903679945    0.39312208195784   10.76646448829913
H        11.94494404279306   -2.16746388305822   -4.00530745276600
O        12.18584830072640   -3.02058020962727   -3.62033580085268
H        12.23356358334520   -3.63938909144645   -4.36346758470925
H       -12.98506209483904   -2.10231841983913   -0.95411082917879
O       -12.75022246215400   -2.19065653173025   -0.02375100661104
H       -13.46787586277691   -1.75686147616797    0.48413586907032
H        -2.61713863634894   10.36779545791664    5.45350636390353
O        -2.82964349737030    9.42826025615083    5.42875426311636
H        -2.24887729369420    8.99849811123581    6.08167170999144
H        -2.74894804951374    2.02176799640786  -11.16174122437611
O        -1.87465028097989    1.78788244249971  -10.81220317331073
H        -1.58490235842354    2.56729933994455  -10.30636593761834
H        -7.08060784664041    6.51131897232877   -8.54283635454093
O        -6.29433015038165    6.91639579884086   -8.93766995231734
H        -5.88686928960916    7.48380272507410   -8.25297634036353
H         1.71641986989526   14.40866635067475   -1.61786558205502
O         1.59228661838369   13.59100888732138   -1.09385868224614
H         1.83290789394208   12.87627338051219   -1.72417516404608
H         1.30098128368160   -7.74753088845307   -8.85225350604165
O         0.52648970243601   -7.78360125813806   -8.25093640027865
H         0.50081293914231   -8.67523351218269   -7.87458567812949
H        -9.91138338167408    3.18437541997132   -6.43356114017094
O       -10.86507242604394    3.25879419590897   -6.67958626162306
H       -11.11708461405726    4.15160517431211   -6.43576909811233
H        -2.57966792998474   -6.95969741268030   -8.37623827146507
O        -1.82182943243255   -6.64597286946620   -8.89896717854722
H        -1.07618137437308   -7.24684212173714   -8.71101185979053
H        13.65869435872466    2.10857085793731   -2.44222133633335
O        14.24379692046421    2.31553606453753   -3.21258536294260
H        15.13605054385664    2.09796568240755   -2.94989061039451
H        -9.26037995616927    5.87307631990310    3.95195766404826
O        -8.89738588428966    6.76787160946085    3.72962070163394
H        -8.72385151671534    6.72909265534913    2.77026099177408
H        -7.27130596161185   -2.35059303307209   10.25637059426899
O        -7.16796398394784   -1.48521888838333   10.68601425295136
H        -6.23902586173509   -1.36639456350813   10.92898733131655
H        -4.99534094790009    5.31097375465023   10.47320174623970
O        -4.04818248051400    5.30394401226130   10.70906272056497
H        -3.66229209159722    6.09522122679615   10.27624770430145
H        -5.25379659576272    9.40855178829396   -7.00419061713428
O        -5.08251437446850    8.43552020816604   -7.02953118773531
H        -4.12901234696878    8.35940353774832   -7.21477587011644
H        -9.35537764558738    5.49624516758218    7.52539205456585
O        -9.96888926951789    5.00403143878543    6.93418754469111
H       -10.33286916693744    4.29870229046824    7.47526147162341
H        -7.75805241912685  -10.27633039815724   -2.57581761290780
O        -8.09967421429259   -9.38133225025908   -2.73072310811552
H        -7.60796468736713   -8.81496035693636   -2.10098404195150
H         2.04194315990264    5.90303709188326    9.94956098754635
O         1.83589930430545    6.44850748324657    9.17759377068065
H         0.89626254566398    6.21422221607718    8.98252725780852
H        -1.42113361728013    3.77811633862210   11.05239811292419
O        -1.32164582306548    4.68973889796193   11.40002525008419
H        -2.21705153438609    5.03367482671836   11.48400416130707
H        11.82551037035014    5.28823535409674   -2.34722647181517
O        11.15585084249699    5.43708861463323   -1.65298804784903
H        11.36745910370845    6.28280928604540   -1.20570136467935
H        -9.97130552468644   -6.05620386111875   -0.11511638335248
O       -10.42970038070419   -6.20992149587177    0.73568383390627
H       -11.28436589375885   -5.75092583458603    0.65235774571142
H         9.07751874511419    5.47511581251272    8.76721587417145
O         8.77126556167329    5.35409784710758    7.87042136460229
H         7.80117581735554    5.59983695088504    7.87518129488859
H         7.95113644831165   -7.93692288001432    1.49010352388905
O         7.71766106136017   -7.82731619095324    2.42051604446848
H         6.96303036778544   -8.41754434343914    2.58422083766420
H         6.24827746644213    8.80264170516735    5.89962908374819
O         6.94095098335830    9.48633952817039    5.70558791526093
H         7.76115216341973    9.05505443607912    5.98938879139861
H         0.76014266094447   -3.87483340255393   12.63229728211457
O         1.72505490568863   -3.84080319591908   12.67103227204200
H         2.04698322326446   -4.72034949677214   12.39289150471533
H        -7.40064317905932   -9.08687325239553   -4.25444363616828
O        -6.93411960515248   -8.85160761957650   -5.08405779258215
H        -6.93548470416888   -7.86405626582082   -5.11717448103883
H       -11.00561952438991   -8.77695459838536    5.18358752799965
O       -10.84704565676018   -9.35224460902870    4.42017945580707
H       -10.42203388169933   -8.79265618340965    3.74564365850146
H        12.21627792643929    4.32734701268618   -4.21634098311949
O        12.86614474149575    4.76016280123094   -3.62393861922704
H        13.50947856853522    4.06580326731620   -3.42734866832911
H        -7.51857028729273    7.60212351585810    7.89318590429114
O        -6.91877449754558    8.06579552898498    7.29489467382338
H        -7.04795619014668    7.67443901577200    6.41494563174354
H         7.69226724803513   -8.77643776584794   -1.27237451037929
O         7.49466053408301   -8.51719401642525   -0.35875736479723
H         6.90913263545135   -9.22365448451504   -0.03771016231858
H        -2.52427535111378   13.76033823902509    1.62450553083533
O        -2.86556045162228   13.21636152532572    0.90395339958132
H        -2.70073202720113   12.29932278385678    1.23408393593631
H        -4.54079500197062    6.00825796672065  -11.16185666863349
O        -5.04277898097937    5.41017090002455  -10.60845057877619
H        -5.54648210875037    5.99930321695598   -9.96813763867122
H       -11.38445095846691   -5.61587119709356    9.04232444048192
O       -11.85576760655986   -4.80055932557083    8.79100029841748
H       -12.56493659129722   -5.08058442500692    8.19903803287611
H        -2.75874002863949   11.99305236667941   -4.89433427266815
O        -2.66449160297067   11.37403008211146   -5.63851984089958
H        -1.96608294980966   11.71685788612234   -6.19647159058828
H        -5.56414188869898   12.29442955925873   -1.74003002948696
O        -6.43966017731233   12.72092004244976   -1.67048808698754
H        -7.09690449165125   12.00805382292951   -1.61764378582941
H         8.78837524036849   -5.06725154940907   -8.58361266173704
O         8.13500581038887   -4.40538363222125   -8.89244889135225
H         7.38228069237552   -4.87155617449618   -9.31455941524267
H         9.76137593321085   -6.94773329374957   -8.02212051569628
O         9.90111125989960   -6.02417518017063   -7.73574071097272
H         9.59457250142379   -5.95751878885795   -6.81076299329770
H       -12.94592241904434   -0.69876452806576   -4.96295014255035
O       -12.24134129790300   -1.31187698143852   -5.20977661497436
H       -12.61834455499270   -2.19735432618950   -5.15407175037707
H        -2.16262405873471   14.05942731897477   -3.87961118995198
O        -2.99146958343983   13.56060440767217   -3.93704364760382
H        -3.68719171475350   14.18275995734495   -4.14691816221546
H         7.66613781640762   12.67037390610493   -4.91940163277512
O         8.26690553461369   13.18950738122084   -4.37078948857846
H         8.75658774667530   12.56421494807016   -3.81890001677733
H        13.15427056755028    5.74531236164468   -5.22022652910691
O        13.22621969526888    5.89079145131884   -6.17511032494453
H        13.55436114138967    5.04759641403554   -6.54004765838949
H        11.58145507876621   -5.08684798731757   -6.50151106866843
O        11.52100690477294   -4.40034324430746   -5.83684542032914
H        11.21380988584993   -3.60023367956415   -6.30314769136048
H       -12.83050956201699   -6.74641370928484    6.82594324178777
O       -13.59471920561888   -6.16378668677767    7.06465759961752
H       -14.34201687471565   -6.73847301874184    7.22035901613130
H        12.34599309780664    2.69379739296629    6.02854850309755
O        12.94676636572667    3.40085222642364    5.75001826942897
H        13.37293540857365    3.06343728536965    4.93920130171515
H         4.09196964312243   -5.87202080292337  -12.09964866247094
O         3.22249605921572   -6.15273201136147  -11.80114395911037
H         2.68065447047085   -5.34556019005125  -11.72642560358506
H         4.05063664118228  -12.30483614754787   -3.31976548185414
O         4.85427076105619  -11.93241368997987   -3.69148138762879
H         5.59431336161217  -12.23948268999952   -3.14759920656033
H        -1.53993108268311   -4.54750061374859   11.59464794931183
O        -0.90872465774967   -3.83541298871216   11.76083540488377
H        -1.15883460123091   -3.08149446666887   11.20644889771915
H       -12.90351533789817   -5.25954817568447   -0.35496727731947
O       -12.81269094225632   -4.87286465239688    0.53264615067732
H       -12.65550459621201   -3.91913366100708    0.37368943061179
H        -6.47987846432618   -6.22881688865554   -6.90976834032646
O        -6.44151879866814   -6.55759678099685   -7.82835719609671
H        -7.18941489130033   -7.18244716955304   -7.87186716891817
H        -4.56501872953659    3.57012378422973  -11.09075176944526
O        -4.43681396632563    2.63227199619930  -11.27357824118321
H        -4.93290626685875    2.14495238127816  -10.57702284442826
H        -7.99994905575175   -8.69452162382275   -6.55115136043616
O        -8.43872244850558   -8.31655861980348   -7.33357391209658
H        -8.25777935012825   -8.95046204675215   -8.05037852662803
H         2.67003159714369    5.55049611577532  -11.41908760508519
O         3.55779772039695    5.19110280476880  -11.26470991954176
H         3.82766877187076    5.55009430198379  -10.39622641090049
H         8.28404610344056   -8.33606414767307   -8.77324779625274
O         9.26325661243837   -8.42256616992873   -8.74035747542414
H         9.54669738296330   -8.69054295504880   -9.61308716681460
H       -12.11425070114226   -6.63468371271888   -2.26883768034064
O       -12.48447247530641   -5.77305936076656   -2.05283540387635
H       -11.80807328697478   -5.12832956726835   -2.32004694204454
H        -0.12939398918638   -8.08629275876026   10.37732909233081
O        -1.01940115613601   -8.32122713742427   10.67328575398913
H        -1.39969291924124   -8.88157692977416    9.97878877176691
H        -3.46810601401790   12.56530723940368   -0.89749916866785
O        -3.75574299686840   12.04874112964627   -1.65739942598034
H        -3.41159258506590   12.49003289054313   -2.44648304604570
H        13.75657368837627    2.65598800534788   -6.50784389083436
O        13.96641090670800    3.40117363848175   -7.08568157347961
H        13.66357930344372    3.14938861441306   -7.96648747017290
H         9.82552780882731   10.91253585858807   -1.81724650318899
O         9.17551842141405   11.38931900752628   -2.36346616796287
H         8.53382971817820   11.74689990645179   -1.73450973548074
H        -9.47947095481895   -5.89189139481093   -5.39165014879763
O        -9.92249045733997   -6.74745598713959   -5.46856452566472
H        -9.52584916335888   -7.21941730632888   -6.21203291269486
H       -11.30457095151147    6.10908097150572    6.27207154248191
O       -12.14795173339719    6.32642718411683    5.84320718060889
H       -11.94343221896693    6.86842432457297    5.04751071936409
H         9.69571623370570    9.13769228183707   -0.97950381964197
O        10.43858167803997    9.68832555673225   -0.66973911275773
H        11.12274430122562    9.05390493681387   -0.42251383798831
H        -0.72022643391708   11.96367707013491    5.79246367351810
O        -1.40439337722794   11.89740899033580    5.10555201823198
H        -1.05475616350596   11.19642367191331    4.51368327484430
H        -5.69818546310819   11.25935158580834   -5.91299580997257
O        -5.16275621973844   11.02919935105598   -6.68851635001640
H        -4.24205750923518   11.14366019969553   -6.39324888507842
H         0.74344674413921   10.94265294421954    7.44483907291783
O         0.81201680013920   11.44108482359113    6.62523809639820
H         1.46132950615338   10.96386406868817    6.09422619292379
H         4.89907271675061    4.13944129373243  -12.09279607455341
O         5.42602484168139    3.38542786002886  -12.38645201711484
H         4.88231748623363    2.60091023834772  -12.23616510731366
H         4.15705681137735  -10.70640837072042   -7.00376816287058
O         3.77035576746753  -11.26413947847220   -6.31305396945997
H         4.46911917482709  -11.46969180734875   -5.68128595832345
H        -6.80695273840479    1.91382856448241   -9.38003838941314
O        -6.16537401627664    1.26262213811164   -9.75983918645437
H        -6.62109048004735    0.82736191883884  -10.48205426649797
H        11.47504458284073    0.85811928102607    4.40299616995026
O        11.49200648214868    0.36856959881321    3.56596296499843
H        12.39605898637526    0.03458268743983    3.46210157074434
H         4.01569739939111   17.96683712574311   -1.66838300145842
O         3.59502938332118   17.16676296761699   -1.35643657918188
H         4.30510164213489   16.63850347553358   -0.92167833257624
H        13.53094293557439   -3.01572441427725    3.64637648682151
O        13.92185564374836   -2.60196720585413    4.45647305894643
H        14.39880333402342   -3.29070375237397    4.91619940449450
H        -7.79708492989519    3.60230160361365   -9.77401996259700
O        -7.86524756008852    3.10599946948361   -8.92212073528334
H        -8.76427199953511    2.69631453361480   -8.95475505444314
H         5.13549752782814   12.09385810486895    6.08977759917013
O         5.04873112564649   11.26664578660423    6.56185356203031
H         5.82818961058967   10.72620249782502    6.33516496457084
H        -8.47455821863363    9.35115610768105   -0.84670856688752
O        -8.01702244207762    8.61193511136543   -0.41081714232535
H        -7.26998406117544    9.05285096400751    0.04480367380680
H        -6.01266427129163   10.93135971294494   -3.59602251600235
O        -6.35427319215537   11.55614608001690   -4.27874630304238
H        -6.51137778885891   12.37186739235555   -3.79255954926086
H        -4.73827448069925   12.96025697298231    1.00456563364051
O        -5.65785048955091   12.65731994683412    0.97242833859708
H        -6.01878385153364   12.94877975594459    0.11674580317814
H       -10.29357370363819   -7.45023761997960   -3.96235548978916
O       -10.37023477057581   -7.75235276953234   -3.03197042716548
H        -9.73491171187467   -8.47680799079284   -2.93586152651007
H        14.25667208238989   -1.00909924291600    3.63459472161527
O        14.11488644008315   -0.26063747073709    3.03645943490027
H        14.14175507377018   -0.61873210830649    2.13800845670644
H         2.97671200928701    3.95077931344722   12.08213656129704
O         3.65922164673570    3.35099731111592   12.42798794118794
H         4.52680629468653    3.71241418370359   12.19495669443961
H        -6.66251010693727    4.67796528206187  -11.22105433974665
O        -7.49610437057393    4.19273684871105  -11.28774198391309
H        -7.34334767804090    3.42082997343891  -11.85710287817594
H        -3.25640328172400   -6.39041350097260   10.53397861981153
O        -2.37692018019092   -5.99926352484815   10.72666019352217
H        -1.83760360233196   -6.77616100944491   10.97921930289194
H        -5.33056233183525   -7.33229638784442    9.90568506808130
O        -4.37283888882606   -7.48226321236056    9.92491614246464
H        -4.25520746999562   -8.43779303503697    9.90560145657601
H        -6.51412423955694  -10.23406470512413   -8.43036038414534
O        -7.16494722885231   -9.93488325255965   -9.09013674642623
H        -6.66897198781415   -9.45395851042832   -9.75333590424256
H        -3.41303855875741  -10.26470294817448    9.23870702510964
O        -4.32249810803712  -10.29290215287084    9.58806085272527
H        -4.35778719596412  -10.98569382633269   10.24483325598333
H        -5.72197332896633    2.12050614235174  -12.38244209311335
O        -6.63854679995806    1.95838904454779  -12.68255366728351
H        -6.61337270664083    1.81193387992891  -13.62645690274051
H       -10.87908155947011   -6.82058863077672    6.23544290011441
O       -11.38602743578011   -7.57395593004588    6.61301788282174
H       -11.02347056171708   -7.71564691976911    7.49247190378104
H        -3.47083756726561  -11.53005450545761   -4.76062557616624
O        -3.13231733255310  -10.87575252588830   -5.40678541865048
H        -3.46699631638594  -10.00513114458380   -5.10147813729263
H         6.50959498095256   12.66619318524723   -0.02081268877291
O         7.03472407778819   12.42519039606601   -0.78500217600800
H         7.00939289521558   13.20960251361782   -1.39018991013458
H        10.85184850169815   -4.77520184797186   -8.85853864110532
O        11.18829394834679   -3.93026184314875   -9.17754494339298
H        10.90868416942475   -3.82843532988571  -10.10672682282192
H       -11.24243434995149    1.38166018883953   -6.62751657481375
O       -11.12454584769582    0.49656087767276   -7.00376537093113
H       -11.59643770301972   -0.12646149150575   -6.43400413715336
H         2.46160833666296    9.36932675522823    6.97139030342790
O         2.99383867018388    9.55028675821980    6.16191262705690
H         3.64426265248082   10.24170047645550    6.38362949363040
H        -1.52388542528998   13.12724645940273    3.93589664776525
O        -1.41117218483044   13.81505578383292    3.23408077492087
H        -1.19242026811635   14.62531391778152    3.69220135302744
H         9.12799444076955   -6.74585113186241    5.03014316757028
O         8.69434642603669   -7.60979049878416    5.09892227724904
H         8.44776322884276   -7.85385151940965    4.19848829965395
H        -1.37405658800419  -14.24372638856626   -3.63517215913370
O        -2.24520581532409  -14.66619374415563   -3.57464326852553
H        -2.28932861614084  -15.07369344568641   -2.70853136287866
H        12.73301175127050    2.55839298031183    2.91106388561500
O        13.64975138970225    2.52549047822130    3.26468255097241
H        13.95674066241790    1.61630215360531    3.16373081232475
H        -6.56642713012965    2.31967125454273   11.05981542113110
O        -7.40685760094157    2.49353411240733   10.61005193986176
H        -7.55500841478995    1.74820849971419    9.99772450720391
H         7.49940901778378   -7.53808887713383    6.36921115917539
O         6.94755749272915   -7.41944949534631    7.16464343774298
H         7.55399856554023   -7.28176499682234    7.89808500515992
H        -9.24457189264679  -11.95122207652218    4.41189475194591
O        -8.95296320685437  -11.11692823310366    4.77470089246038
H        -9.71199595045351  -10.47524164126152    4.65910073576342
H       -13.51694484439487   -4.40921550085148   -3.56185029895778
O       -13.24328414464294   -3.57346786898322   -3.94983741423782
H       -13.54104859623565   -2.86398370085345   -3.34258651404058
H       -15.55141086390248   -0.73172322067055   -0.10498715524861
O       -15.80424863492217   -0.63953117064603   -1.03779125845227
H       -15.66947629887762    0.29574718657140   -1.26052929234569
H       -12.86641791445140   -4.74885405330774    4.59876788792047
O       -13.28740602203376   -4.14923021682340    5.24861715501378
H       -13.55020422680568   -4.74540866606597    5.96564793117669
H       -14.14370787248988   -3.84563182271377    2.33320284311005
O       -13.99266271918132   -3.07506852979858    2.88678263941138
H       -13.94781651105552   -3.39108646757885    3.80832414789861
H         6.33903578389202    2.68014060542025   11.12634573936217
O         6.18252015263829    3.62466556649635   11.38673052007957
H         6.95490107828501    3.89691498343276   11.87812331903334
H         5.11502461724062   14.84318232565330   -0.15629019008064
O         5.57493862200704   15.68212821008346   -0.31255106509855
H         6.23245361096402   15.49366806421862   -0.99701056112977
H        -5.99740208514447  -10.06797537362970   -6.30600461415641
O        -5.44447156598051  -10.40145270150777   -7.02296377090244
H        -4.63999652346290  -10.75842154849261   -6.62040971156713
H       -12.64147599335591    4.94927845945523    5.33209600990756
O       -12.95245684207933    4.05761737492615    4.97500950116913
H       -13.90645030745537    4.09972700782723    4.95013969035716
H         7.10448947880983    0.78751102645451  -12.13082473251220
O         6.70536287523537    0.04528196614663  -12.65950785848273
H         6.74900415099782    0.31654252456584  -13.57532260298388
H       -11.66773673003343    7.10327170949409    2.75422351340996
O       -11.47167859107157    7.58641520426028    3.57299503770548
H       -10.50751973989192    7.49895225920115    3.69322269552289
H        10.77314681843421   -2.38418310900188  -11.55962147042072
O        10.43379376271262   -3.27619750640247  -11.71813241982842
H         9.49726378522816   -3.17393543221770  -11.93403638096796
H        13.43441664543737    5.45923231065671    3.55333202803941
O        14.23539387824079    5.20244554229744    3.06836706193965
H        14.21584149406682    4.23111457919932    3.06037658534465
H       -10.13023232799623    3.57441086993465    9.63226543683686
O        -9.68385989982017    4.18528457832159   10.23017717649427
H        -8.92929328468699    3.69070553462579   10.57688963671160
H        -2.09221184431890    6.46791759232216    8.98189040174654
O        -2.77865348265456    7.13573932884780    9.16552239746853
H        -3.44417690000771    7.06958360527828    8.44893701282547
H        15.14649337349488    6.10323275521421    0.30758143189665
O        14.23958817372925    6.04073122691647    0.60131548238117
H        14.26906856710098    5.81007635838539    1.56845444050866
H        -7.58873110584208    7.27213454173002   -5.27330792824618
O        -8.26899140756504    7.66044241850260   -4.69950538426695
H        -7.88967438356807    7.58008569841862   -3.80242934470821
H         6.89114189868543   -6.07797568410116   10.11768979348089
O         7.63511273955394   -5.90289472271560    9.51745101487543
H         7.23832905317839   -5.42807616945222    8.75996570845964
H         6.43567310268371  -12.72883610284640   -1.05312114398265
O         6.86389815712280  -12.47078530490582   -1.88782099855121
H         7.71980911143145  -12.89697059523497   -1.90418195953621
H         0.78334035862297    4.44853254958204  -10.96474508648796
O         0.84709595089868    5.40833797099599  -10.94206061759445
H         0.50849377729291    5.69556964489905  -10.08746901575775
H         2.82345907727925    2.08818167479117  -11.34826587177383
O         2.26523522913840    2.80513189557971  -11.02737872714024
H         2.79715103206628    3.61784469212495  -11.12726204673414
H        11.46609861265119    7.30984258601843   -8.17397943163369
O        11.15489420897387    6.59510706855454   -7.62115332069902
H        11.89976616283375    6.38848253518494   -6.99486394074914
H        11.43258789635776    8.61462897792540    4.85761940647488
O        11.36999541109514    7.90673719452199    5.49838314885408
H        10.41787764978045    7.82220915398664    5.73451745571383
H         0.69930628223253    4.84648921408235   11.59979560783347
O         1.49100266785054    4.52233654203807   11.15825433937645
H         1.24615124778996    3.62459545348009   10.86469341983923
H         8.74857953301026   -3.75970517023565   11.54685519836536
O         8.41069875270963   -3.61311850016005   10.66521710793548
H         8.33510496401636   -4.49741615108711   10.23900872770030
H       -10.49807618207469    5.35809031280161   -4.78465624205959
O       -10.10402929221250    5.77739723103209   -5.56284690376081
H        -9.59293227896254    6.53254732097993   -5.22543954222561
H        10.46626816438811   -4.39401989177948    5.91276887175178
O        10.68230401325741   -3.80438895014069    6.64856630395924
H         9.81878923544662   -3.45285447236057    6.93541599560230
H         9.22878264914885   -5.50185417044437   -0.57492988807613
O        10.16115487659629   -5.74431820160200   -0.49916512032020
H        10.62114860909980   -4.92535027827018   -0.74335277585060
H        -9.38907657659677   11.44756109433023   -1.51311492458756
O        -8.63834462739393   10.88869665531836   -1.70723376214258
H        -8.71783222646538   10.64341696629898   -2.66959803163820
H       -11.51139286697694   -5.82459357487629    3.26799605809379
O       -12.47044574547229   -5.72568823121454    3.22325811291721
H       -12.68332618183872   -5.58138536108780    2.29204638763879
H         6.70456096102213   -9.58239408563860   -3.55065085958330
O         7.31508270493062   -9.72657580677535   -2.81681077366198
H         7.17356300289610  -10.63198106719930   -2.51878259572522
H        -7.94736136713488   10.76340297337740   -4.51266467408582
O        -8.77766108343432   10.32215857011480   -4.25850367330389
H        -8.68681058352735    9.38960093241504   -4.52060075015153
H        10.37124279306426    1.64694180444924    6.45105429258265
O        11.19414190073029    1.27718663763152    6.09960631391148
H        11.23030516587754    0.33407807330808    6.31430267438849
H        -4.08820559007007    1.93866486795022   11.87355308863231
O        -4.76448820830431    2.49472128984771   11.47305561234412
H        -4.46073924432131    3.40529817203130   11.52223389866199
H         1.75877712037122  -13.97779612679159    0.59047653581046
O         0.95201927101201  -13.76387776222068    1.08243340577242
H         0.25632922580264  -13.68740379360373    0.40628828194621
