# Supplementary material for: Computer Generated Realistic Interstellar Icy Grain Models: Physicochemical Properties and Interaction with NH3
Source: ACS Earth Space Chem. 2022 Apr 19;6(5):1286–98. doi: 10.1021/acsearthspacechem.2c00004 (PMC9125691; doi:10.1021/acsearthspacechem.2c00004)
Supplement: Supplementary file 1 — sp2c00004_si_001.zip [file sp2c00004_si_001.zip › Icy_grain_model/1000_water_mol_grain/GFN2_steps/700.xyz]

2100
 energy: -3566.427457199076 gnorm: 0.000697181426 xtb: 6.4.0 (d4b70c2)
H         5.19458666128952   -3.28410600408607    0.71452234887355
O         4.40556391065348   -2.75078107787365    0.51471379185804
H         3.82027774008985   -2.81092597758894    1.30413735589444
H         3.03373571368903   -0.23828097375375    0.62743044957329
O         2.10795833179833   -0.49772352710032    0.44359528120403
H         2.16783571661756   -1.15773550979417   -0.27202809389205
H         4.15686832386032   -0.38066370796956    2.56396388951658
O         3.61208132885542   -0.51244447618252    3.37592402824836
H         2.98069750903743    0.23594626394180    3.38824780097702
H         1.89105435627401   -2.61303588932939    1.97404623002541
O         2.69510449373948   -2.77952120443245    2.47449584122683
H         2.95973409660336   -1.94548662626907    2.90592943731568
H         2.51820223754077   -1.05321348127555    6.50456218988238
O         2.15736492414705   -1.09870779305211    5.59957253122770
H         2.87247425059457   -0.96851851480204    4.96815609286686
H         1.15046517325564   -2.38065966258812    5.08882188013678
O         0.61773885261158   -2.87226310791408    4.43742472007304
H         0.55472158463112   -2.26761498265360    3.67558790189531
H         2.90338304158458    2.03201518431292    3.03446242335699
O         2.07173782030036    1.63196111667100    3.38567750043461
H         1.51048848103071    1.50064062016962    2.58915041402903
H         3.21630866907866   -4.75175077374773    1.31450638408010
O         2.63332740428069   -4.86927783656815    0.54076376158490
H         1.94128865616225   -4.18010527449711    0.56439042167119
H         6.52726994786458   -1.49256561944880    1.95583573639613
O         6.26699387671092   -1.36000910842378    2.89150339402422
H         6.53859382252122   -0.45812256345420    3.13176453825358
H         1.16235838267560    0.90637614273118    0.64702792009700
O         0.69394278065811    1.60555321407238    1.13554933333361
H        -0.23294581637553    1.32866709865804    1.21713193560754
H         7.26784412059466    1.79282065975604    3.03634242063978
O         6.59774524205577    1.19105041301674    3.40994042341825
H         5.74280562846022    1.45629801442230    2.99801549987866
H         4.78253078049873   -1.13633987482473    0.68013395118363
O         4.61584833102244   -0.22065691954278    0.99271790213069
H         5.36348149896272    0.34213391806825    0.73860935618741
H         3.58222606257880   -4.78272835039886   -0.85514324543716
O         4.19870033705814   -4.79471066344983   -1.62080104296352
H         4.89906758686411   -5.39555103796969   -1.35681653629944
H        -0.26759842870655    0.99736314476958    4.67820767178120
O        -0.77501440739651    0.81398265907327    3.86510758392431
H        -0.23100370072846    0.17170340728264    3.36912940911272
H         2.97648489111288    5.36661816706377    3.85545843574952
O         3.14506014943490    4.41306666839758    3.75422145091609
H         2.90289605698700    4.19774154249310    2.82737227790570
H        -0.37742048517186   -1.36976167501151    1.93111807494509
O         0.41039202126185   -1.07168562433325    2.43683065764254
H         1.07762937689402   -0.82893223613805    1.76367719703652
H        -1.15777575688193   -0.51156902951364   -1.03603487320776
O        -0.24140781332343   -0.31903218681555   -0.75337759937881
H         0.04354009680719   -1.10616533363456   -0.28402464679303
H         2.61452578366827    4.33150472083058    0.66111362344645
O         2.44667891548450    3.68698335062234    1.36216084572256
H         1.69064371834041    3.14346638962365    1.11202181129080
H         1.40514759670526    3.94861056707976   -1.01618750231595
O         1.57915632861131    3.01209536926972   -1.24750199733025
H         0.69829319764333    2.59394220100196   -1.25700380306574
H         4.20558092015338    1.99822481168546    1.41624112956337
O         4.39549846391599    2.13064223582001    2.36661314151502
H         4.75375084231081    3.03865319281013    2.43809827138381
H         5.80777361432334   -2.61944812577714    3.73216151218871
O         5.50822904320058   -3.41474147980949    4.22080865369738
H         4.84776344859959   -3.10865327389574    4.84517236845236
H         1.70305499817130   -5.56497519811691   -1.59762334669589
O         1.18995896972150   -4.74325079408037   -1.72101338433390
H         0.80186080013939   -4.78855682941777   -2.60991407238442
H         0.16457845147645   -5.27939332749483   -0.52954585827603
O        -0.41849130881106   -5.72405689208392    0.12178229303492
H        -0.37090283162723   -6.67530324622032   -0.09650914335989
H         0.16331395943693   -3.08489564139072   -0.28746965899046
O         0.62942796130537   -3.06623603612724    0.57359928088824
H        -0.00082333949934   -3.41121383887420    1.22304479466166
H        -1.97727607858340   -0.74492228944016    1.12348807430403
O        -1.76078294516610   -1.69323958129759    1.04538293833706
H        -2.41104219210714   -2.17608146852923    1.57211785546827
H        -3.67414708882435    0.19778672459032    3.63874724802080
O        -3.01894269607181   -0.49673556663140    3.86822525909903
H        -2.14024149518551   -0.06139992702032    3.93972684173505
H        -0.78719999325060   -8.49463632059732    1.64432095731473
O        -0.56122837715275   -7.74789637144257    2.23085984167453
H         0.33716778720523   -7.46300461076375    1.95634029490839
H        -1.90668654694810   -3.98752530679996    2.37642875558812
O        -1.04111012328749   -4.41977624953860    2.33502915052098
H        -1.03546390122302   -5.03549285426748    1.57973739205388
H         1.29898738626170   -4.35992234905905    3.86996594458249
O         1.39554297872655   -5.13294948981229    3.27679233864830
H         0.64086843322107   -5.08989147332838    2.68690814818155
H         4.54321527359559    2.87738044558173   -0.42605471080697
O         3.97321781154782    2.10627757756657   -0.30637767405512
H         3.06733593223071    2.38975450810296   -0.51751455181038
H        -0.88170204521311   -5.37889740785104    5.26038470671505
O        -1.35948520438036   -5.89920788523836    4.58393809058454
H        -1.16407768135961   -5.45591980469887    3.74302695474280
H        -0.79016487447825    1.37460894691328   -0.83476598323154
O        -0.93677903770529    2.29150364477659   -1.10412686655978
H        -1.07100857971125    2.82682519577870   -0.29399391589411
H         2.52435166792138    2.64398526768622   -2.48917741945306
O         3.17277459874950    2.57396456827838   -3.22267689145230
H         2.67055900342307    2.25972452932816   -3.99502417599954
H         4.62052717148760    0.37304921523592    5.74322135221961
O         5.10720686155426   -0.46209966099164    5.54884596023620
H         4.93427077797238   -0.61040026309480    4.60296404977578
H        -1.81327986969511    2.28063768686825    5.66805434248579
O        -1.91900682482104    1.82663654286294    6.52923585287376
H        -1.67396777336322    0.88775836430378    6.42434512177744
H        -4.17979358390611   -3.36446772459929    2.91728460046508
O        -3.30448693088501   -2.92443784102307    2.82107556721183
H        -3.40591699000823   -2.01773848203480    3.18394768308647
H         6.94267662119845   -4.30544416725912    0.42313953851691
O         6.29542676843518   -4.51174406983332    1.13056607959302
H         5.77154028248690   -5.26828460029096    0.80233236112382
H        -4.89311441448625   -0.38367730408122    2.15266010357752
O        -4.68200674289961   -0.18507629088676    1.23177000789821
H        -4.57863737431545   -1.05835973391874    0.81799093479922
H         2.14128653172528    3.79987694198985    4.95313812701129
O         1.50620388794409    3.68591207977771    5.69408343879625
H         1.25351304942201    2.74801643220937    5.74837602155579
H        -3.10884079899393    0.37794474873704   -0.84960051122271
O        -2.79344697253528   -0.42625833474596   -1.28179403103601
H        -3.24818432172692   -1.16378455516417   -0.83757547670242
H         0.93819321799159    3.00832167673775    3.39360367871002
O         0.21813143638089    3.62421530602003    3.19463664204122
H         0.59372379091186    4.51187817320431    3.00319660636716
H        -4.41300137433109   -2.51729571045725   -1.20395189557356
O        -4.27977374517832   -2.37187094193863   -0.24927224066358
H        -3.87656971893563   -3.17442987819071    0.10612789950207
H        -2.72419811636580   -6.56403796909052    6.51630974730879
O        -2.87122836152350   -7.52494404170786    6.49546346219996
H        -2.63381440312545   -7.84800408479912    5.61308771051335
H         1.99882630270819   -3.20051265997760   -1.51135049002953
O         2.55754613154281   -2.41130847698860   -1.39742355769894
H         3.28025698359409   -2.64440089316036   -0.78417939466253
H        -1.86225513396058    1.18539185184907    2.35790177378759
O        -1.91733184794202    0.93238582777179    1.43013106905606
H        -2.71183720001265    1.32173949366346    1.03247330495144
H        -0.91561245227834   -3.06967967650045    4.91118425907154
O        -1.87571342998684   -3.01198402467889    5.12771278536131
H        -2.36033182592616   -3.02151205442580    4.28813150442774
H         2.45789285178836    4.80960142753241    6.68878103088470
O         3.09277065114151    5.49669620431951    6.96036199861551
H         2.72578087145212    5.92933291768091    7.75297175640007
H        -4.38806568821333    2.12613882989958    2.97335377869784
O        -4.74668850009891    1.43371301734853    3.55592113198536
H        -4.75940922456387    1.82265548476708    4.43672709037784
H         4.26210718921291    0.62235413713900   -1.21446046369070
O         4.20036060741470   -0.05098953550903   -1.90856864325915
H         3.27869722873216   -0.01647633151684   -2.21239670243069
H         1.08340238665197    6.33368243567247    4.87927307836408
O         0.23876034811627    5.89016296335773    5.11302762994361
H         0.49081281676199    4.97032277813549    5.32946888451027
H        -7.09035693081979    1.17353112799672    3.36982253494814
O        -7.32513372613565    0.42910555194212    3.93691780928410
H        -6.67302099095560   -0.28807371758405    3.75777350258183
H         1.03435001465085    0.02517356779818   -1.79859018560728
O         1.57359073811647    0.10632318917309   -2.61070718136750
H         1.50100586644605   -0.77430059633761   -3.01250431428817
H        -0.13268439642185    1.96282163909023   -4.48839055916227
O        -0.41579569084798    1.36276687986963   -3.79414005209581
H         0.39728109281042    0.99013541421013   -3.38103711514008
H         4.49332937323139    4.26404255334200    4.75863373309946
O         5.11375231665016    4.32706674075981    5.51379196709206
H         4.60360839793186    4.75204436079335    6.21933635491284
H        -6.39121210527332   -0.90191580896601   -1.29898172132490
O        -6.07858301205375    0.01718146551999   -1.16343371580571
H        -5.62062522694006    0.01508256551228   -0.30991327753886
H        -3.85657137305422    4.21221068614895    2.37365208565278
O        -3.46712552419864    3.32006027199004    2.26924393935770
H        -2.65830958743103    3.44987495304947    1.71918387847291
H         3.20185969278081   -4.86943092452249    3.20591104249124
O         4.06474692751916   -5.03526905698618    2.79111220825967
H         4.69108779156955   -4.41770511245010    3.23229279585499
H        -2.61747440256780    3.23428238466017    3.69215438413836
O        -2.00410052101645    3.35658616435830    4.44740502505028
H        -1.10973042202990    3.45333956058594    4.04988789549414
H         4.58872281823351   -1.77354680804151    6.43764721299038
O         4.24775068847648   -2.65937837405246    6.68214773738149
H         5.01725079084257   -3.25225440477020    6.79593410060641
H         0.52255998684062    0.93307514915700    6.90494403279580
O         0.77967228807181    1.11165306178472    5.98411695506639
H         1.29986618787225    0.31800477411569    5.73406546193962
H        -7.41821557588800    1.00583321960317    1.30019349132310
O        -6.74287509390715    1.70796721132185    1.44939715491931
H        -5.89517158173074    1.25254967204287    1.54621114735870
H         9.02385561188181    0.16208807266125   -0.13696531810013
O         9.11299199497704   -0.03117681343834   -1.09279921950712
H         8.24910245064601   -0.15626374123649   -1.54824929314860
H        -1.61950539225323   -1.51633266068354    5.99298607224294
O        -1.31142077495836   -0.79927156772879    6.57507848250212
H        -1.94203221636811   -0.78454301030769    7.31954319014860
H         6.73982654188200    2.39719234318876   -2.42196457363274
O         7.30818051293007    2.71483000364000   -1.69392041479890
H         7.93901369417823    3.36228444800094   -2.07037265100489
H        -2.02536078518702    1.69257830818832   -3.26740597211105
O        -2.93276826848879    1.84937985018108   -2.95294065892006
H        -2.87778823602429    1.89898669748185   -1.98123972205381
H         9.95397244455178    1.21819403081686    1.60633581532671
O         9.13419131950021    0.71828737068368    1.43371088775951
H         9.04372697065118    0.07327754364456    2.16422527457740
H        -3.50523178648955    2.92905718119109   -0.09424351547669
O        -3.60851089639430    1.98872850705119   -0.34381164189984
H        -4.55662754437369    1.97019168817885   -0.58392779242667
H        -0.25430618242198   -1.95503694013685   -3.44062093497424
O         0.67201395907918   -2.20732172659325   -3.61167038355899
H         0.65046686459107   -3.14608539467601   -3.84329854351473
H         1.98257773026732   -6.25707700173631    1.14013262253862
O         1.83914957279922   -7.21553797665164    1.31185088589642
H         2.59417240086794   -7.49692839836011    1.85182384539115
H        -1.87468412862861   -4.96879702919555   -0.12038053689962
O        -2.74139733433252   -4.53774608663220    0.04802338397489
H        -3.18145153117813   -5.11000383368494    0.70244881442667
H         4.73693325667144   -7.07478261007694    1.13205899804328
O         5.19829067812551   -6.80234137999345    0.30776939301929
H         6.10049063548473   -7.17639800917484    0.37585456411252
H        -0.60119513257377    3.54954622310333    1.75618185018303
O        -1.24381804170217    3.78167772408170    1.05093791456101
H        -1.32001826816538    4.75920851600633    1.10525230965127
H        -5.32539046758356    0.04260458437157   -2.77890898480253
O        -4.63586648010027   -0.10400664141875   -3.44611765776718
H        -3.92392033443197    0.51823563132061   -3.19345719863547
H        -4.77988479647492   -0.16224290390401    6.38170091282709
O        -3.95847100630439   -0.66470025636666    6.32076071970682
H        -3.58192710646814   -0.51928685610512    5.43034450180826
H        -4.89522363335370    4.57475009387357    0.45236899296041
O        -4.11316284313331    4.55000798617015   -0.11906418079071
H        -4.41995707864149    4.50887220306300   -1.04078731687689
H         4.70784681673597    1.97909328089718   -3.15001808805801
O         5.60550497464200    1.75524602355127   -3.47667611731040
H         5.88788086166708    0.90186615935817   -3.07239990902396
H        -3.41548060540272   -6.43476949467034    2.53314795919472
O        -2.92899946317019   -6.60301550072940    1.70413936763993
H        -2.05744878067832   -6.95871698839366    1.94947479652612
H         1.04047386587077    6.83363977270946    2.33185295338683
O         1.04234269989685    5.87440377262338    2.24182686777227
H         0.95572245548148    5.67007125902584    1.29573784970793
H        -1.73289566141899   -3.29751491177016   -4.99198062626521
O        -2.31425720570265   -3.86576784107111   -4.44225171147572
H        -3.00246842724652   -4.18916555528963   -5.05642359219865
H         5.81466926599151    4.16211355550204    0.71311285647538
O         5.76221081678095    4.23038309490928   -0.27243277749566
H         6.39261480738654    3.61165154468430   -0.71186344784976
H        -5.45940421682879   -2.09089967424329    4.19842544458077
O        -5.61367579065675   -1.45141234942573    3.48763797076670
H        -5.99180311798811   -1.94789982523946    2.72906558320167
H        -1.20740693327579   -3.85803285747064   -1.91686971485062
O        -1.05674325031217   -2.99572454726601   -1.50883195975020
H        -1.76778165292772   -2.84505201505405   -0.88034070427553
H        -2.53965929099492    5.03846359575051   -0.64301469814841
O        -1.84852715623097    5.49703985245645   -1.14090469179680
H        -1.70198096657575    5.00752992412979   -1.97280170272960
H         0.82417114750427    3.01178529019217    7.93379591584488
O        -0.12498939108484    3.23716520090390    7.96287772149509
H        -0.59928787413127    2.77618231065043    7.24661051562757
H        -2.25850193272333   -5.29794735300037   -3.10145795828553
O        -1.68879437353074   -5.63682965363875   -2.40212064136373
H        -2.20254393076359   -6.26538752822361   -1.86561122272679
H        -2.21848312579525   -6.44572757401549    8.67835714351102
O        -1.30711465753135   -6.18438889705700    8.49569241565228
H        -0.88836019862359   -6.86504858786558    7.94724174536689
H        -4.35876112457852   -3.80221307852660    5.89196551550169
O        -4.82026106870837   -3.00369635098115    5.60277370622260
H        -4.25685291421989   -2.24331596563224    5.87728209811561
H        -2.84232544117956   -4.35165385603080    7.52710493877039
O        -3.01300366432231   -4.79197560406311    6.65421228810403
H        -2.50126296442758   -4.22704250142398    6.02918033688714
H        -3.31159396930986   -2.91160467150480   -3.42103583730354
O        -4.05492653682923   -2.59670127341372   -2.87318110787794
H        -4.28826847703503   -1.70295810279782   -3.20139714689455
H         1.64262042829665   -9.46378177263118    2.01376442471345
O         1.65700605186072   -9.64386459672352    2.97216856310440
H         1.58202834703239   -8.78885729106197    3.44628836941302
H         3.56080228383103    4.15786431613103   -3.25639097441612
O         3.68801253754456    5.13340585870535   -3.20511489456581
H         4.62573950899329    5.32049421951574   -2.98638794754995
H         1.65737505692576   -6.55894915502758    3.99344527313564
O         1.72238677886007   -7.43071191716121    4.45065700258078
H         1.12746174939178   -7.37274160842994    5.22186017703122
H        -1.02765538482406    3.26616347329273   -2.53017283744071
O        -1.14159008090071    3.97801164611209   -3.18225116246959
H        -0.26665343912828    4.11291396282868   -3.58509606027460
H        -9.15429062637987   -1.84977842515634    3.39581247892395
O        -9.51190940588084   -0.95919110076376    3.25134079661750
H        -8.86778081778940   -0.37066533947550    3.69115622172157
H        -1.04567520812002  -10.58475573311198    1.45284123213951
O        -1.56508610242962   -9.89603003901561    0.98635060496563
H        -2.39154494510990   -9.76765609112723    1.51196611883066
H        -5.14901870960948   -7.09908444640162    7.20572513072032
O        -5.27998619750115   -6.15336309201665    7.02837209575084
H        -4.40884036179297   -5.74899560554853    6.88406002317380
H         1.50415551143473    4.32449190188674   -5.37565301429560
O         1.16227677965608    4.33861482738419   -4.46419713305718
H         1.55630429439856    5.09916043227688   -4.00849915228930
H        -0.20531202830836    5.48650117296355   -0.69101971209821
O         0.73017041277054    5.37472846490761   -0.44091701865387
H         1.22801951639844    6.16748258618102   -0.70638693817254
H        -4.91884259513669   -1.85181173372661   10.17477275118425
O        -4.85037626879273   -2.38400450959151    9.35655053896809
H        -5.38617660418661   -1.93940728181297    8.67125751986154
H        -4.52409771593012   -4.13457077135076   -2.34362471736466
O        -4.47554640075892   -4.99211209320752   -1.88475152512711
H        -3.75961398956361   -4.89682941266885   -1.22009913934881
H        -4.96493668786859    4.17472988670954   -3.46284627608495
O        -4.29078170317435    4.16914546980482   -2.75610378582195
H        -3.82625088343103    3.31910875041135   -2.85626773669312
H         4.83741485681588   -8.05183669184131    3.05567623136634
O         4.11126443556536   -7.59113678160891    2.60028257571687
H         4.13797214987815   -6.64366930882866    2.87304028693704
H         7.02379767077669   -0.70779396860079    0.14323925948185
O         7.12480451522533   -1.62542654931845    0.43083575645997
H         8.07173826310983   -1.79155355110307    0.57705438062156
H         3.19855263989631   -3.77290133497731    5.75126244184080
O         3.00104813729056   -4.63464839874992    5.35881272043266
H         2.64488607033079   -5.16192559961117    6.08988019490533
H        -7.30958480355947   -1.65159255019761    1.18144884152758
O        -6.65119608019072   -2.37269256411623    1.24955725651451
H        -7.13418102207419   -3.21262277842703    1.35445265650832
H        -6.63219160010361   -0.93964636563410    6.97068676556834
O        -6.43055863940061   -1.81926349918144    7.31869116844015
H        -5.84182501704415   -2.26430863005854    6.67299156502255
H        -2.37025044215989    3.69711688332604   -4.46972529778012
O        -2.79702745995943    3.51807262193879   -5.32805027039605
H        -3.26063099314061    2.65476192390898   -5.26851353977969
H        -2.97812073390320    0.67762005565645   -5.87572307135819
O        -3.84496549826838    1.10465440056850   -5.72412256613411
H        -4.27214830295011    0.61965074344853   -4.99934429544989
H         5.03540318013884   -3.16023411812122   -1.83127006690120
O         5.58556333798205   -2.36998561924020   -1.92693224439000
H         5.02141575906843   -1.58957313109695   -1.77867429528692
H         0.09482313080181   -0.39156450081693   -5.90320593386692
O         1.02226264367747   -0.65273707861577   -5.70568122637210
H         0.96092134182467   -1.28723924421581   -4.95751956258906
H        -0.74271401707931   -4.69166175821232   -4.32919943442987
O         0.21259250765062   -4.83192850461829   -4.24691352501595
H         0.47450934441540   -5.44500866928197   -4.94942719916471
H         0.09726518901857   -7.91616431318466   -1.62157867675286
O        -0.29349371194295   -8.21682979312671   -0.77201450161640
H         0.37602172712638   -8.76671971697694   -0.32279101486109
H         7.52869096884669   -0.24677943559800   -3.53189070651765
O         7.05910844716518   -0.26671165482071   -2.67517423788332
H         6.70188454523434   -1.16485072895472   -2.59214521732472
H        -3.10333792642905   -5.96372089833157    4.43474152999728
O        -4.00729253268697   -6.07759243234689    4.08660807172983
H        -4.32918589961277   -6.95449662629230    4.36847303729791
H         9.63029987782322    1.35692235366691   -1.65727944513555
O        10.10105975088366    2.18104110770860   -1.94042125337542
H        11.04491322820286    1.95606039133623   -1.82019928541509
H        -5.59567884192152   -4.54081391800485    2.20408214868685
O        -5.62188402129937   -4.17900100487820    3.11146847453434
H        -5.26087566620655   -4.87086296482823    3.68773661853149
H        -7.70856051732086   -5.38710427038316    1.63845330485382
O        -7.90767566933787   -4.67346879412468    0.99239878472079
H        -7.55996068506534   -4.97158881072208    0.14086811373791
H        -1.97188712655800   -7.96731996935383   -0.67203000970464
O        -2.84997444442955   -7.58314834371464   -0.85427431643377
H        -3.15782986693437   -7.28132182025029    0.01365538394588
H         6.99782564900080    1.62766444977563   -0.44758911532055
O         6.78553829494885    1.11921467716791    0.34806789273490
H         7.55991416167903    1.18514816593623    0.93204985122839
H        -7.50711110071851   -2.97189416378315    6.86458741604974
O        -8.12078792147730   -3.61511961913219    6.45589423087768
H        -8.91355789832921   -3.58085880521159    7.01757437794971
H         2.76697823503802    2.14497468411661    8.85980815919298
O         2.57672677057466    2.74164617805986    8.11206916871591
H         3.14137757547436    3.50816589192491    8.26877667301469
H        -5.93680465374274    3.38927949973496   -5.56508841860693
O        -5.94483492677495    3.97548143222305   -4.77871692019989
H        -6.09734124907565    4.88024939034339   -5.12756656462420
H         3.16833505878957   -2.22302498221321   -2.95805401385880
O         3.51197924641274   -2.16887611660200   -3.87433162464283
H         4.31271020849348   -2.72723937148384   -3.92814693336341
H        -5.14010172260328   -6.21812452237271    1.04409078169411
O        -5.20037949777964   -5.28202190513621    0.78287773984900
H        -5.45951117433413   -5.25043564188819   -0.14398809845653
H        -0.62799386118101    6.91842682993235    4.11180260680004
O        -1.06039934076004    7.67680837326464    3.67655906861351
H        -1.81859821251622    7.87730731679237    4.25820536061111
H        -8.18945218313007   -3.21402838028645    4.76530942737814
O        -8.09746115673374   -3.21341382348288    3.79346688616346
H        -7.20436312099144   -3.55528608299112    3.60040894689059
H         8.81869758449943    1.67262102072557   -4.54019738780567
O         9.09930309813397    2.57199400291101   -4.29524949440132
H         9.46564999129320    2.50062101795474   -3.37623410400433
H        -9.88650402526208   -5.36028641764675    2.30790669942736
O        -9.72770966028432   -5.24670539937981    3.25397538314119
H        -9.14514708971465   -4.46918229951408    3.37183790628397
H        -5.72816552606167    1.48499047066299    6.27084291317732
O        -6.35575684786003    0.73928250601100    6.34497459049120
H        -6.80339911617582    0.65022729638056    5.46702718626327
H         6.34936485906448   -3.28709701119401   -4.22417115612805
O         5.58022468885837   -3.89771009047163   -4.28884448231921
H         5.78708114614051   -4.58436331706818   -3.64185372189028
H        -6.40962551243812    0.97797388639377   -5.98660367962747
O        -6.72392594705365    0.22813532263033   -5.44817034347170
H        -7.55229722359638   -0.06634566329012   -5.86439135359539
H         3.39660894952489   -7.16158108453816   -1.47942776433328
O         2.44393373576878   -7.10221127035910   -1.29264302046306
H         2.28867872192860   -7.26269585961590   -0.34447279058843
H         8.09166348894001   -2.31003595194828    5.69396717136132
O         8.18602223542973   -3.28302054626018    5.60884478572001
H         8.08621196679517   -3.48120052101209    4.65438057063738
H         6.39569394181591    1.63734372622694    4.97012068681845
O         6.40329991515515    2.03809028830171    5.87122510348452
H         5.87370830883711    2.85973329493107    5.79962796725027
H        -1.38190356951814   -9.60792764577639    4.53218950047382
O        -1.75253174033948   -8.73462406321326    4.35938636994726
H        -1.20881260579133   -8.30204928511783    3.66606318520190
H        -7.45467426182032   -4.90907030579928    5.55422678715899
O        -6.99147553778611   -5.65401361703069    5.12997321480624
H        -6.27374615002262   -5.87804403239184    5.75662882055035
H         0.73412826730879   -5.20132152918819    6.81433216729960
O        -0.07465446671099   -4.71902938601899    6.60942911461082
H        -0.70050064956250   -4.97365303118186    7.30798919167629
H         0.48791303044292   -7.81262776740193   -3.85045126228512
O         0.50103050216637   -7.23404811005849   -3.06505614118944
H        -0.23144327319431   -6.59873659636514   -3.11735873751997
H        -2.39269813834742   -8.23889944901878   -2.55537882007188
O        -2.15956390083628   -8.57107855344278   -3.42930072535289
H        -1.39128162057371   -9.16154119831157   -3.33331068678015
H        -8.32344110855343   -7.01985965981943    2.74875334668937
O        -7.42845964051777   -6.63764794450529    2.67862635460192
H        -7.23134981492111   -6.21650169512892    3.53709501692983
H         5.66505246426501    5.12202780286373    2.80836215106695
O         5.81670544520730    4.29388052621978    2.30060266354615
H         6.72021499707412    3.96152498576235    2.48763589306564
H         0.00293427182148   -8.46957909233727    6.53381393047040
O        -0.04961359566527   -7.50609852851166    6.41820993953613
H        -0.71375850187491   -7.31606373942570    5.73699118233178
H         5.56881908976196   -2.10587953238172   -6.33610326534512
O         6.13472728209692   -1.37819371998494   -6.03230829220888
H         5.51111391174134   -0.71261584642437   -5.68898588981742
H        -6.30444238229837    2.23841456724165   -1.73031814965900
O        -6.03964854773420    2.70247012301713   -0.91396133511305
H        -6.50830646328186    2.32217205604464   -0.14482035357991
H         8.78100598398056    3.41834460446856    3.10029345852258
O         8.12492406599969    3.13125764940789    2.43965112720757
H         8.59789885527599    3.19035577063967    1.58196736562032
H         4.05692124698636   -9.73828530323895    4.74028021506379
O         3.86800672553879  -10.47869363541222    4.13035251687181
H         3.17076727365479  -10.13912757193814    3.53121655193300
H        -3.52376803014845    2.19020435142145    6.29370710752848
O        -4.42330429494200    2.54780014436846    6.10973883106662
H        -4.64146007808308    3.01933248068458    6.93162459635685
H        -4.22097664217209   -8.20649828315294   -5.84742679976765
O        -4.43017846958878   -8.71733026548793   -5.02768157914873
H        -5.40937795869490   -8.81796916397208   -5.02982951711480
H        -4.18934829344251   -7.15264593086474   -4.11858739072121
O        -4.15822725727743   -6.18718146327024   -4.14492042847682
H        -4.32519541933174   -5.84038644719559   -3.24272038215988
H        -4.83699108904965    2.14745980130014    8.88892329248021
O        -4.37073766488577    2.99052303735696    8.69215022872597
H        -4.57265768833742    3.63457614684839    9.39779885904785
H         0.04296827451384   -1.62502076653816    7.21486403064210
O         0.64370404873700   -2.30636866812016    7.56698642581205
H         0.33840669019701   -3.14083302655199    7.17717476085989
H        -6.23199636434366    0.42833931718526    8.60032877429132
O        -5.44899887933883    0.60808636957834    9.14152575743991
H        -5.80042191774257    0.71487154552945   10.04257066620510
H         3.10785469570748   -7.95557393874086    5.14965286714952
O         3.88793890328405   -8.31668379584547    5.63461618753170
H         4.54240250777982   -7.58504130949654    5.62405513395413
H        -7.93301444413052   -5.47394038200243   -1.69574650835270
O        -7.00192989867488   -5.65512763560107   -1.44474487389879
H        -6.45189028653320   -5.20383805649421   -2.10250677476352
H        -6.77914495200087    2.67697508100954   -7.43936356936729
O        -6.04267301447916    2.37912996505038   -6.88749193346482
H        -5.20078936639958    2.56923980994139   -7.34731136001911
H        -1.24867289349830    2.49579722373692    9.00518857353072
O        -2.02840862084695    2.21436988432170    9.52665250834959
H        -2.83562038432276    2.54456968135454    9.05775909859460
H        -0.37484715720915   -2.45630119419890    9.53385547632502
O        -0.70239159987972   -1.62315881185022    9.93102125710867
H        -1.55300873486051   -1.40450517839905    9.50287569526604
H        -4.19480986973036    7.45994513558496   -0.43858834628714
O        -3.29939969211476    7.73009762217135   -0.70085745476313
H        -2.79830004510982    6.92336148174890   -0.90979567357876
H         4.29689087764510    4.95733396340966   -0.49429879913042
O         3.38390455448747    5.27670386001249   -0.56832872233451
H         3.22666786880750    5.39452352572517   -1.52091251414827
H       -10.42181439913004   -4.60453346487952    5.94196984498544
O       -10.19647801871630   -5.54975359384636    5.83797052785257
H        -9.99710908613330   -5.64362847267254    4.88873130969705
H        -8.84539897469412    1.01263042715085   -2.24796347966902
O        -8.56477894992837    1.06968866271749   -1.31516296762211
H        -7.65117533101309    0.73234730267122   -1.30344092571969
H        -8.89917506621355   -0.51847245489905    1.73282294682473
O        -8.29485370925220   -0.35416497783349    0.97534554740826
H        -8.82232491511705   -0.02832622844631    0.23292193558241
H        -1.23567136716486    8.29706105424367   -2.98473482940283
O        -0.84035461815496    7.43664139476643   -2.78139805256233
H        -1.50868390509148    6.79237036701711   -3.10217369149321
H        -2.29054946680819  -11.34478279867054    5.17040631687280
O        -1.33467169399550  -11.43714200231807    4.94006242930877
H        -0.95386541396459  -12.08664838798134    5.52918145518471
H        -6.65338323229039   -3.25715343105883   -2.72748860058703
O        -6.49576276340334   -3.84055276474948   -3.49534456421285
H        -6.02253912923245   -3.28474419700728   -4.14977428363618
H         0.36952209833896   -3.23522225511905   -6.02203553240979
O        -0.50432516057402   -2.84307884540720   -6.15536699556926
H        -0.82669182545119   -3.15916464362803   -7.01167828557319
H         8.38884093621374   -2.46050697712734    3.01592673287659
O         8.15197701585725   -3.40735645320240    2.94192851845401
H         7.25663158537120   -3.45117181262704    2.59300138330360
H         2.57202151146312   -2.97566347540213   -4.96616695312078
O         2.26857553174401   -3.66927237634872   -5.59366881889469
H         2.35328690765978   -4.49272720166497   -5.08957908116859
H        -3.52540506903568    6.74294979076292   -3.98860322436466
O        -2.83198899358646    6.07795873139172   -3.83545941051514
H        -3.29340894534424    5.34875633305173   -3.37431680086093
H        -1.27804961040348   -0.14743898091064   -3.91932887726132
O        -1.71243885289637   -0.99365429352133   -3.72291458600714
H        -2.17969126681603   -0.88719624167907   -2.88106807261632
H        -1.38167904300898    6.79784808983748    2.33500261955700
O        -1.66750347142992    6.34474173876556    1.51035525234548
H        -1.31955752890993    6.90548531539365    0.78752720637961
H         6.50952214653359    5.18795087472813   -3.33256453097864
O         6.15675989658206    5.83359070055241   -2.68925106003708
H         6.22961105216801    6.70812963670153   -3.11684508699787
H         7.58817310575855    3.73334683677846   -4.37531817630593
O         6.67312020353083    3.99959330479363   -4.54924299853595
H         6.13522339143033    3.21747461435779   -4.34171265389078
H         7.99902992626455   -0.31299050806330    6.64458934332207
O         7.74897480258127   -0.66512148390323    5.77355826464310
H         6.78621045035252   -0.52514705795621    5.67180698189377
H         3.83499424001271   -0.66604240574675   -4.51969049710212
O         4.14281347799860    0.07805710276436   -5.07989317350891
H         4.57420921140136    0.73742747747613   -4.51990691956336
H         2.82984354316001   -0.57515397299374   -7.74638991715017
O         3.39417426971608    0.20081486164328   -7.58596862371879
H         3.64181541340640    0.18949293299525   -6.63854388737663
H       -11.38339620545539   -2.52722254119566    6.08118039421990
O       -10.58313198897950   -2.87285004195718    5.65504577751267
H       -10.80243994251532   -2.91451024401266    4.70145103563364
H        -0.68009027952951    7.71927470164431   -1.14265293367467
O        -0.58790389016922    7.97478748505046   -0.19929149404586
H         0.35671363610848    7.97623981687238    0.00263684777541
H        -2.50133542283031   -1.86254326680532   -6.62656663636592
O        -3.11098937163264   -1.66302266997329   -5.91628738520195
H        -2.57575164296235   -1.39916907567683   -5.14469602989202
H        -7.97955943332245   -2.31420053500856   -1.32264950433200
O        -7.00455204421923   -2.41535305389978   -1.35562574530836
H        -6.69726035528316   -2.57965567498764   -0.43700734543227
H        -8.75169400433248   -0.54745568792486    6.99302634420278
O        -8.98552486268631   -0.68292757024777    6.06150409008349
H        -9.50046740106102   -1.50274834888505    5.98762537552793
H         4.20008794193899   -3.25968585827473   -7.90818223057348
O         4.49581975567829   -3.28739250211937   -6.98006697024025
H         3.68332529491702   -3.44049526743832   -6.45130197965698
H         8.62588826020566   -0.68695751639210    4.30943747361022
O         9.08003437828482   -0.92352611359657    3.48117141624576
H        10.03732020635518   -0.80184585140917    3.62355541535642
H        -6.30164019710301    2.59831109919080   -3.82507574145294
O        -6.64867559267579    1.85492623712808   -3.30967734763627
H        -6.75968570828711    1.12479009573259   -3.94663111302921
H         9.97767564664161   -2.53780074494955    1.78765240693476
O         9.71564238861368   -2.14923083669517    0.94320858690337
H         9.93802433088360   -2.76827258585681    0.21625397213368
H         7.44307378193103   -6.47165582915399   -2.63677259706061
O         6.72504228371013   -5.83350623608055   -2.64572673194700
H         7.04715488386954   -5.10504147211361   -2.05707945280094
H         1.40884275904723    9.28389052128329    1.47984090574993
O         1.53396069134642    8.49502425465959    2.03910853722428
H         2.09278513705831    8.78296009060113    2.78424213348046
H         4.48403941654752   -5.53759689053249    5.10650182275533
O         5.24819159655515   -6.11178269345635    5.32603573497228
H         5.92327596171132   -6.02357407223973    4.62164351437003
H         2.88217886795164    7.47606499447600    1.60976882310389
O         3.74582915513042    7.04952320142134    1.46201686185241
H         3.61739542347430    6.41794134918176    0.73519175069581
H        -3.20735542581334    6.11460296021247    1.99874823563287
O        -4.08128110220570    5.93082316598160    2.40183321430850
H        -4.72380479575388    6.28472173554084    1.76517051128607
H        -1.52602161649366    5.99275799900185   -5.10521061801778
O        -0.84508364956896    5.76489152845082   -5.75463258513505
H        -0.28570711455110    5.09188066273617   -5.34654321874933
H        -6.23648913235850    6.28791451151751   -0.03994439417970
O        -5.62507568458160    6.88793054005751    0.41061101524314
H        -6.12896996830214    7.48871260085845    0.98664460574077
H        -3.12294580575512    6.57880389809225   -6.38956462991194
O        -3.67214169421001    5.81920972360312   -6.59872284080671
H        -3.37851007888604    5.10955406177787   -6.00692816375037
H         5.69390031474950    1.32062106088731    7.21929273734227
O         5.26935928079383    1.14228198550552    8.08354709041359
H         4.43297422018081    0.66079279273385    7.93680983776037
H        10.37544009006538   -4.14884422885609    3.50834011824648
O        10.87400280302398   -3.30495605085203    3.39010749612660
H        10.68988363615344   -2.77469135279300    4.18953816778519
H        -2.41968833869320    0.55696458990745    8.96792610888259
O        -2.75237270048126   -0.34299741839702    8.82194475898931
H        -3.71540944522659   -0.27223418034947    8.80123847749550
H       -11.73927883443515   -4.12430009449023    3.24147176008527
O       -11.55266622708502   -3.16844164652927    3.19170741091259
H       -12.41222011751696   -2.73016216768975    3.04074441701872
H         3.20194378682703    2.04511582972205    6.59850798476964
O         3.62901796034703    1.68557839600439    5.80094022762487
H         2.98036797112760    1.69145531733070    5.09195969976102
H         9.27381208702205    4.47985372146567    0.06196899410743
O         9.54217188674945    3.58690309321167    0.29398602110041
H         9.72464943523753    3.10460471864718   -0.53548329143828
H         6.76813473666371   -5.47882003632306    2.50688830233863
O         7.01218903848915   -6.04396833403390    3.26327224824013
H         6.92094538588086   -6.96254672233138    2.99566719653592
H         9.70450287236524    4.64228625483995   -2.34587433573595
O         8.73822164589384    4.76367088162058   -2.52007061014561
H         8.38775418457571    5.24906657217748   -1.75807710924852
H        -8.01913581146508   -6.98579472944364    5.30755738329217
O        -8.52540950898829   -7.81681699262879    5.20797221362453
H        -8.07592647116729   -8.31371225253423    4.50278314297902
H        -7.93187540003668    4.71824712168970   -0.41880410175525
O        -7.19807219925701    5.00183743767071   -0.99073638716179
H        -6.61159242041810    4.20293653469175   -0.99944041839722
H         6.10250219692051   -2.10613296263602  -11.04360950241377
O         5.22750872364892   -1.83315787952841  -10.72636142798819
H         5.34533041484284   -1.02280325644140  -10.18107461799996
H        -8.95731408553879   -5.96284530412909    6.93817639482492
O        -8.34714881716309   -6.19301275123844    7.67197760107627
H        -7.90080575223484   -5.36909187194013    7.91504327225775
H         7.04421191052930   -3.13881895556320   -1.31904477274577
O         7.58272741972582   -3.92289079912560   -1.09165447128099
H         8.52078104612810   -3.70010663736539   -1.20112063546137
H         6.61718239914628    4.92491371534640    5.06163797396333
O         7.55462902289686    5.13137764021012    4.85132986466042
H         8.09287685110409    4.66306531018857    5.49404990334622
H        -0.49494666948935    2.85845703300655   -7.32682541782358
O        -0.43211786790563    2.83865841349711   -6.34487111036627
H        -1.23846584448508    3.28589138850633   -6.02374905629313
H         0.65513714996409   -4.51086611847720   -8.86447606946224
O         1.32101834974049   -4.36254794369821   -8.16790324214306
H         1.37125785946172   -3.40131502429865   -8.02132993021367
H         3.29320250535911   -5.40533983651665   -3.06890347736704
O         2.83055902423163   -5.79269969253040   -3.83442662719959
H         2.13247665621590   -6.37734162873878   -3.50031080160938
H         5.68876781609362    2.06770872555974   -6.23411110922765
O         6.58066932463032    1.72163413931400   -6.39716567716417
H         7.17967862162737    2.48269377743723   -6.43462623074734
H       -12.59261913157316    2.67147662191681    5.36133749168989
O       -12.06734161271689    1.87371664531693    5.57630168958898
H       -11.17264505509784    1.99590585587320    5.18983673010623
H         3.90811639574860   -6.05418567466639   -5.06482059994688
O         4.61228643490962   -5.91118311543914   -5.72941826091838
H         5.05007542224259   -5.08719410914066   -5.43364258496057
H         0.71324963898834   -6.92904166203566   -7.16969539976505
O         1.01089507411381   -6.34390176278901   -6.44890014974346
H         1.18460838015132   -5.49939660105240   -6.90645346075860
H         0.35353441100178   10.77174220596195    0.36218999753242
O         1.25431987635916   10.79471947265729    0.74212233563398
H         1.21690984804507   11.34123709599602    1.54342213815800
H       -10.09068745214276   -1.30770235127886   -1.52367536626895
O        -9.63382914193246   -2.16915439914165   -1.40257753161749
H        -9.88337818125345   -2.47754532820274   -0.51056800258632
H         0.09844547348164   10.35073202568997   -4.83911719510630
O        -0.04892921090362    9.40231310388208   -4.67973024019770
H         0.51016297631807    8.90594286326963   -5.30000058699390
H        -6.76760511805313    5.91991993606729   -6.75201911332625
O        -6.19343823358423    6.25410251833503   -6.03824608869067
H        -5.26154408281023    6.22534387392041   -6.35770263752123
H        -8.05571615034251    2.96904648051608   -3.09107773978674
O        -8.45763117017598    3.85424694753975   -3.14827702226660
H        -8.05022754042350    4.38312280362377   -2.44610234323462
H        -0.97219799190375    1.27900555027340   -6.38022252713746
O        -1.32192825042478    0.36484698408188   -6.36821709488504
H        -1.59193350197485    0.16864104996036   -7.28722366718328
H         5.93751474142866   -5.13075022848588    6.41427026179592
O         6.26432765420121   -4.35295788920325    6.93442659243136
H         6.96402307414010   -3.94551531431147    6.34893392678007
H        -7.34225188567819   -9.33215194459065    2.59154216339610
O        -7.05260544582262   -9.36360787244429    3.52004002450476
H        -7.47867692049732  -10.15044228456970    3.92260774058114
H         3.25844199218520   -8.94015452574117    7.00457611343354
O         2.84576748654991   -9.27971212157209    7.83745400644987
H         3.09263283207403  -10.23302142692057    7.89832454483439
H        -7.02589480080591   -5.39847689936833   -5.29476826691743
O        -6.37078209848852   -6.04772295279729   -5.58905208128694
H        -5.51696712768121   -5.85382335073476   -5.14272172589283
H         8.33591119385622   -0.69793612586021   -5.52564473229927
O         8.22805251880778    0.15082541658188   -5.05551845605447
H         7.51881514368783    0.61887068649112   -5.54779747137818
H         1.19777123056539    2.24376177153153   -5.90291593999403
O         1.91970606755431    1.79125520874148   -5.44536633080949
H         1.74663309574187    0.82721519531078   -5.51038528996808
H         9.03069790074750    3.07211717104971    6.61673720276438
O         8.97551008334757    2.30418632033677    6.02352826932886
H         8.01057728754681    2.10204515691995    5.96296378346557
H         8.74583481032600   -5.64138401484663    3.69444275885911
O         9.72345939839317   -5.66916982996584    3.68473962219921
H         9.93472752764716   -6.35069599497114    3.01959039227571
H        -4.79866727770385   -7.31941428979071   -7.78732550319203
O        -3.97229664607602   -7.36172931759342   -7.27597732838815
H        -3.88356640258920   -6.43980483941175   -6.93428806619792
H         4.00982399850995    3.91452652394905   -6.05929162840572
O         4.16613707324040    2.96878075302390   -6.19826391634746
H         3.36222232791140    2.48969984385453   -5.91530151400578
H        -4.17975364397132   -4.13686440434188   -7.03220336659696
O        -3.72805310839318   -4.81402752524318   -6.49237201303619
H        -2.80826716371255   -4.83002075454802   -6.86564006860173
H         1.24827903991895  -10.58437351618203   -0.14762806077597
O         1.54121143402580   -9.78525092350630    0.33302473187134
H         2.43229088718300   -9.54701589426806    0.00627086419607
H         4.66933366266776    0.31615185132044   -8.59551474595610
O         5.37136288144651    0.34763478039289   -9.28650777399901
H         5.01228317642645    0.91616450034598   -9.98296246585974
H        -2.58844791119669   -6.26286580419194   -5.15264115322952
O        -1.73404379238833   -6.71114758104483   -5.21850427021524
H        -1.78707731842806   -7.40406187438504   -4.52773941335935
H         7.06029130530244   -0.82732277472816   -7.22657338111469
O         7.54013230338340   -0.43568805146122   -8.00417059914165
H         6.83307961975868   -0.04494608169512   -8.54408648333639
H         4.50946257379410   -7.99762552380581   -3.14371535879616
O         4.86928084440655   -7.65787994552319   -2.30090270530093
H         5.44545960112894   -6.90016145298294   -2.51785743429884
H        -5.60924098305478    0.03616277794580   -8.26068342538666
O        -4.85838805339524   -0.36096775180452   -7.78477458930829
H        -4.64896629345970    0.19040284401943   -7.00482122920098
H        -3.48278161089686    8.67568235295755   -3.35233516848101
O        -2.87337244036818    9.19921039336769   -2.79646848654717
H        -2.96473672830570    8.77218961684038   -1.90912361009300
H         0.74965657236730    7.06733413687362   -3.14350699094947
O         1.62359512696023    6.80732992426107   -3.49568915021641
H         2.28904397571520    7.44865168165756   -3.19074723047731
H         9.69007769805924   -2.35371432261400   -6.71258357572031
O         8.88619962792323   -2.22571791304869   -6.18112387744580
H         8.18907243107724   -2.78947726208931   -6.56553037603854
H         6.03853995617083    7.18946229524229    3.28571728822933
O         5.32313459645060    6.55212755323571    3.49878633651056
H         4.59303808711736    6.76095017392070    2.87901061865905
H         1.82837494305749  -12.64403126682564    4.88232842018387
O         1.78690931720361  -11.77014596524141    5.33366324344341
H         2.52969558149478  -11.27223967276750    4.93378593924259
H         2.38206892016574   -4.85252625002558    8.22503960814445
O         2.29189742382590   -5.69970921501916    7.71130052405002
H         3.12450259329592   -6.18157430256316    7.86144535371703
H         8.35930294351071   -1.51398447359437   -8.89319996315309
O         8.86100517045248   -2.05111547928821   -9.55431693097665
H         8.92405097090197   -2.97478846416019   -9.22763867397433
H        -5.76565710353379   -8.12101181597590    0.65405977460681
O        -5.39835488123910   -7.83933405059388    1.50852497593413
H        -6.15270097950777   -7.55116007144059    2.06248868986285
H         5.26911785760694    6.84567001566603   -1.40776110987165
O         4.83521510319005    7.60499243352140   -1.00765322396704
H         5.29118658115949    8.38524985592412   -1.32988670404969
H         1.87118640748129   -2.92995402943564    8.53059350506874
O         2.71451646783960   -3.34914646366148    8.79945563197350
H         3.35550207335088   -3.02089050861249    8.14314900069488
H         6.98007615357733    5.43126526486913   -0.21962007633097
O         7.85444892704728    5.86620342849031   -0.13785089993093
H         8.02589615919564    5.97524840021030    0.81957826407383
H         2.84156239135760    6.23991884544229   -5.95228648283810
O         3.64779114933333    5.75966556938437   -5.71544990835407
H         3.62057428320851    5.60992350618271   -4.73776911884555
H         2.72108042037803   -9.38245797853181   -3.25583753082087
O         2.13073883686321   -9.47504635904069   -2.49274743645219
H         2.10462433572211   -8.58703316884551   -2.08777082895079
H         6.64106490536074    8.94336950327524   -3.67991857189648
O         5.94323578949846    8.27410431819273   -3.76946444802824
H         5.90317550583989    8.00702097342399   -4.71261217149055
H        -2.35357629476381    9.92200784060581    2.70482010243102
O        -1.70165088991366   10.64096796344848    2.70360755508254
H        -1.33839181247439   10.58740584600927    1.79802499455860
H         5.69374686456162    9.51659216481341    0.42981690682734
O         5.17113619991718    9.29151499140588    1.22230129722281
H         4.79278025130862    8.38782385905057    1.10284463124508
H        -7.84830273635220   -0.79014762032421    9.14986920288778
O        -8.09342020282115   -0.05104227084466    8.56711633040210
H        -8.79261089305820    0.40917857378980    9.04891187094399
H         1.92021872600336    2.29238497650830   -9.22309027956734
O         1.61721008298634    2.03835573028906   -8.32987688942430
H         2.30438813412967    1.42447680706114   -7.99374464629866
H        10.45627260596398    4.39227047894990    4.53590529491963
O        10.13653021202226    3.60743087789102    4.04493289697203
H         9.83577978094396    2.98214983753989    4.73536965075232
H         4.07646556984659    3.75164105264687   -9.03609949833715
O         4.29029974320095    2.82627119662737   -8.86459220954542
H         4.23179585259121    2.73451522634303   -7.88853269553147
H        -2.00999197912113   10.84964882371358   -0.37974573134151
O        -1.24503400281058   10.48612854473927    0.10465355477401
H        -1.19014919222298    9.52501236990931   -0.07353805122946
H         8.26894347051050    5.42240709635092   -6.60077069729921
O         8.19609672919693    6.39127099617259   -6.48972329163395
H         9.05615868673621    6.78161356668257   -6.73577824484612
H         0.03619859663748   -8.88771476408268   -5.78407405340336
O         0.80903627047395   -8.76558254111013   -5.19016885620323
H         1.33320477945206   -8.06928132511027   -5.60405746425188
H        -6.63042310100770    3.48861997924354    4.50264700367504
O        -7.48998335471288    3.11364151228485    4.80349382425127
H        -7.51148352648560    3.18935317667393    5.77245732510518
H         0.90608896276790   -1.19098268969915   -8.60307751226065
O         1.51547676053039   -1.68241929568506   -8.02826088259707
H         1.27597393762747   -1.42905106676264   -7.09773387794353
H        -2.42310199993857    4.94204050538998    4.75488382152411
O        -2.80412190228571    5.84140937777060    4.79236180006841
H        -3.38296683440062    5.93383499182701    4.02023003990866
H        -2.99526639841413    8.23314830533569    1.18010086008567
O        -3.46670194455616    8.81118978725680    1.79474619714600
H        -4.17807381368476    9.19880914080354    1.24559174931015
H        -1.50815777391033   -5.68962554707579   -8.13290241746647
O        -1.32232367254663   -5.10824894910470   -7.37005166783895
H        -0.98644377844363   -5.67874954297996   -6.66517605009889
H        -4.24552836436579   -8.81740248042741    2.17895392819143
O        -3.61311976720433   -9.49529768236031    2.50376485145030
H        -3.18248262537962   -9.13724553028234    3.30105638488014
H        -6.55840890057237   -7.20645738619780   -1.15686387346033
O        -6.46529563866685   -8.16365788145587   -0.93982868212329
H        -5.71776201689368   -8.53800173806771   -1.44924859613409
H         2.12177734403036    0.00566932565810    8.23190587327277
O         3.00349020624091   -0.36706710760177    8.02207184437975
H         3.29223163090893   -0.83056866198710    8.81993581312864
H        10.86921344101542    2.65426942438144    2.82142519572928
O        11.32839770712065    2.13401856101010    2.13487801836701
H        11.50052582211480    2.73624435253889    1.38910382723516
H         3.35309401602993    9.74030576688641   -6.07652903702003
O         2.73443560979575   10.08050705061946   -5.39641998720746
H         2.93737408977966    9.60602316748167   -4.56300983727615
H        10.07270052440832   -4.86779821810641    0.91623699310153
O         9.13160884554363   -5.06886481436165    0.96136881084992
H         8.76115106041888   -4.53274324605258    1.68037039075063
H         3.64099992193918   -1.71118758872188   10.99924308142422
O         4.21867922279882   -1.22187711351744   10.38845683757901
H         4.69646718663648   -1.91377739356636    9.89220129933687
H         0.09233806334104   -0.30728036702982    8.93852886981091
O         0.51246804628214    0.49059572400686    8.58484883267888
H         0.50818509458484    1.16534923955685    9.29042766479948
H        -7.38269496720546    7.81325863355708   -1.77665237698775
O        -7.10306084101932    7.19143457760289   -2.48614955128099
H        -7.07791900445393    6.32226313211289   -2.05821751420284
H        -4.40307596804921   -9.25893261786769   -3.20073111688361
O        -4.63298572049923   -9.51098458493987   -2.29662088861186
H        -3.80039718099982   -9.75270953104561   -1.85362066060615
H         9.24253578938233    3.69793710894294   -7.32030636235379
O         8.50415043563327    3.72653412254552   -6.68985285199600
H         8.86224208963704    3.39340683594441   -5.85610202788832
H       -10.01444594378657    1.17792363168898   -3.99215292499395
O        -9.08676958853941    0.86172597175538   -3.94221799815934
H        -9.13718021140928   -0.11165135657154   -3.98810291884949
H         8.64753007666429   -5.48179809170423   -4.74036078978047
O         8.32146422076078   -5.80251802619232   -5.61009909529324
H         7.84273243027883   -5.06156615723459   -6.04883020875368
H         6.25223547690156   -9.46776285993555    2.76936424042657
O         6.29760016328778   -8.80172686926416    3.48963216244000
H         6.17504479429429   -9.25408105682313    4.34368751522790
H       -10.43526738896655   -1.76728104841954   -4.16636077804478
O        -9.46266688919838   -1.77643256416786   -4.07041916304282
H        -9.31516546732948   -2.09133267891180   -3.17068128277669
H         7.24522763605392   -4.29398782317968   -7.95507724532460
O         7.07414849538080   -4.00554992089738   -7.04591527459379
H         6.11480347015963   -3.84937754303417   -6.97659056735500
H        -8.36090290174588    3.50547095997852   -5.11446519574101
O        -8.56102094398383    2.79185793818993   -5.73231937929955
H        -8.59970451635270    1.98680078368964   -5.18334536355375
H        -1.80799550572808    8.07626647080798   -6.44765551055317
O        -2.28971468949450    8.23436193803606   -5.60338647517465
H        -1.65180326776505    8.74523388362342   -5.08069402877676
H         0.14515110961738   10.69148688058470   -7.23614426204619
O         0.82736835315107   10.01964465803177   -7.41136910980388
H         1.50093154625984   10.11518092486743   -6.72478846573186
H         1.66826849541531   -8.36075498970939    8.97181965496259
O         1.14020727432914   -7.60438269967976    9.25088173556566
H         1.34644727163795   -6.89530599218391    8.61060166859503
H        12.61883212455557    2.06038527817263   -0.55804433515560
O        12.43564886361382    1.26253245680791   -1.10024338295987
H        12.19121795294031    0.55702088171221   -0.47186049845849
H        -7.58356627218507   -8.97143695337016    0.23089932208009
O        -8.02118393259588   -9.39047498301412    0.98326816707782
H        -7.79600211745106  -10.34761529501692    0.93853298120071
H        -5.75553381629708    9.90989438829308   -2.81296626136934
O        -5.15740688886827   10.51757373653613   -2.35327959397077
H        -4.24458206789436   10.21058868802715   -2.50546138506722
H        -9.45819591002685    0.68271032422452    5.25552605876821
O        -9.65564686852028    1.50661547497404    4.75370761546655
H        -8.82938792051697    2.01034239316125    4.76778726968157
H        -8.29101925789673   -3.91426161618693   -5.76483850241068
O        -8.50660711722987   -4.45883102547644   -4.97405045857968
H        -7.88066567836007   -4.14841972332650   -4.27015926816741
H       -10.49483188429618   -3.03889897518323    1.90502906851610
O        -9.91930168388742   -2.88477016751206    1.13037036108701
H        -9.23741383238035   -3.57494334206210    1.13208130935624
H        10.89776374993995   -0.95768218867172    0.71392479129602
O        11.78622495151291   -0.55234213519132    0.78161148326266
H        11.91057490830466   -0.42098658467234    1.73808326661180
H         3.43303916843783    9.27905142052567   -2.30949418231228
O         3.40220900729635    8.78400226487918   -3.14627845625311
H         4.33119278291952    8.57057956893206   -3.36265505578215
H         3.91887616893132    9.81333990008897    0.00220145715372
O         3.38646651666369   10.17740405034449   -0.72035436901574
H         2.53941492435765   10.43252059484511   -0.31057889737624
H        -2.28709074976774    0.43509280002987   -9.49142596544482
O        -2.38610140183831   -0.14178607278273   -8.72551209581015
H        -3.33706160995310   -0.20258647087277   -8.49043723546702
H         0.03871331367822    8.93861289226680    4.03654383742302
O         0.51885931508474    9.68634681542822    4.45373848079113
H         0.60319404709777   10.36448871643295    3.77322007724550
H        -0.41002166015824   -4.85634419497088    9.36716624863541
O         0.18565307996551   -4.18691033736941    9.72366055034126
H         0.81107384462668   -4.66922207020499   10.28767274958223
H        13.33407071770563    3.97157269680984    0.02318259284308
O        12.46734353082553    3.54745030128489    0.16462303367362
H        11.87431130462331    3.92849928799557   -0.51400481792169
H         4.93354017433238    6.70546124599588   -6.04852227472240
O         5.67232529129980    7.34541285847609   -6.21456395961671
H         6.40941191696113    6.79645257990299   -6.53209188905240
H        -0.43547274855218    0.36104943346422  -10.22818008536124
O         0.27769529493087    0.09168946278110   -9.63352495131185
H         0.51435419839994    0.88521586369766   -9.11212074239402
H        -5.79647855385429   -3.77287776733870    9.03209101550028
O        -6.40590498200789   -4.49480433506638    8.79677019009349
H        -5.91834513139913   -5.10784067351514    8.21952123078300
H        -5.52024659820769    5.14453043498687    4.43711125626629
O        -5.24328678935418    4.24074100065061    4.16077485624624
H        -4.71732996391061    3.86546927407161    4.88365638994677
H       -10.28679227457922    4.10788605947154   -0.34259608784128
O       -11.16723467052839    4.47381811030680   -0.60749124144417
H       -11.37824866831444    5.16257042942487    0.04811419755443
H        11.53058434176850   -1.65245608021313   -7.60778861021412
O        11.14620584379769   -2.54963004119947   -7.62231895168329
H        11.22256016285264   -2.86634684800406   -8.55442875912360
H        -8.95238071130535    5.25356713555041   -6.79825644346667
O        -8.23507615729286    5.33213436623367   -7.44650396734177
H        -8.14359015723174    4.47172398180872   -7.89303261737839
H         7.27229802378649   -7.01269499657774   -5.81188530945043
O         6.56196729138867   -7.67053664418133   -5.99388118809197
H         5.73496156228374   -7.17215376631828   -5.81581348641067
H        -1.97515022932729   -9.47840492618452   -6.63658542931984
O        -1.30891393124448   -8.80839552518206   -6.80849558333486
H        -1.61840835498997   -7.97884841953207   -6.39176719512101
H         2.90305884457594  -11.30800459770298    0.85827899890076
O         3.23163492175461  -12.20888015801037    0.78335253739858
H         2.46001987375931  -12.79391181730294    0.89849677981253
H       -10.39093679627068    1.06753505513133    1.65225700676412
O        -9.86134510670689    1.77927852709580    2.04201052564947
H        -9.83514691700659    1.63762989010839    2.99926013750126
H         1.72180007736607    8.45337221147874   -1.30690696883754
O         2.02312809956566    7.70179721311143   -0.77221314449112
H         2.98902156303531    7.65397146582573   -0.83597714743077
H         4.53711407140387    5.42430267537584   -7.99520446653854
O         3.71200112247297    5.49468590875503   -8.51476520711531
H         2.99810665897167    5.11071786365284   -7.94088258198353
H         6.52722366616912    4.28962996927913   -7.81080156725778
O         5.98447778714192    4.83828546584085   -7.22753279025582
H         6.17576866585609    4.55833237352285   -6.32028819247307
H         0.67388026047773   -9.97940122631823   -2.94516168899230
O        -0.21708280631700  -10.40675459278820   -3.10250965459068
H        -0.17670432188126  -10.79939919614546   -3.99769515305726
H         1.80660293720196  -10.25107602951188   -4.94275915330961
O         2.27421207459419  -11.09060530743827   -4.79221474017440
H         2.83155893362194  -11.24942010221636   -5.56390583547553
H        -8.82801259738401    2.52698137388913   -0.48844409515423
O        -8.93243539498552    3.29556878374181    0.11220824762021
H        -9.23330363124587    2.88587537466859    0.94737210176814
H         3.95370944218567   -5.71719355518417   -7.24560285265902
O         3.54086509246637   -5.78890648485884   -8.13736937059609
H         2.79785814103605   -5.15075292153057   -8.17577578445363
H        -5.13257826623493    8.08220735581872   -4.74835224545224
O        -4.87712476139573    7.80519435051266   -3.85252343546339
H        -5.68704811358889    7.56725937352707   -3.36362569000789
H       -10.71212637253779   -1.27188041253476    1.05794953510921
O       -11.09644147058787   -0.41565083979413    0.83406761970390
H       -12.04652205891633   -0.48860532319759    0.94974898495957
H         6.80682073257534   10.51322617388112   -6.19448973424424
O         5.97468735398327   11.00178444363070   -6.11413516106701
H         5.35292861857586   10.52262874651042   -6.68419608302879
H         8.17264908331984    7.03151410570223    2.60118818659422
O         8.36305575854121    6.08822339261288    2.47536775440515
H         8.04603232235204    5.65276913681540    3.28757154418573
H        -5.35739156419425    5.05020616827673    7.00846221188764
O        -6.26454532292116    4.66972313514153    6.95021911707145
H        -6.71776320539586    5.28398584172629    6.36115209226670
H        -8.45395175518419   -5.01282652273375   11.08979533771647
O        -8.32381060724311   -4.22237661278557   10.55655393004018
H        -7.57755478873781   -4.42256842307147    9.94920134489007
H        -9.64607189317629   -8.89359738878727    9.43057496554454
O        -9.20832234251795   -9.76572753858010    9.41273864052646
H        -8.74920739666984   -9.80470647287392    8.55258306544147
H         7.48116490137579   -1.50942963511345  -12.24709964843344
O         7.65020223682459   -2.37454878003893  -11.83052437802670
H         8.11942321395753   -2.19393999124903  -10.97378740175508
H         3.58607101920312    8.89748122672570   -7.95446324305315
O         4.28972127923334    9.28080010200668   -7.39010893694537
H         4.83024012272147    8.52762870740692   -7.07748183737122
H         0.10545359884787  -12.60811331271489   -0.73642159445630
O         0.68642178448626  -11.88221838015128   -1.03854183086345
H         0.26414685563472  -11.46143510457030   -1.80897478684230
H        -6.30504487537726   -8.23936739750743    9.49930060888594
O        -6.52581284183869   -7.29083093720565    9.46734843050774
H        -7.04418127327989   -7.12210169943522    8.66667215376591
H        -3.34004826126725    3.35941771724096   -7.12783809167640
O        -3.77502505205391    3.20413188629665   -7.97547418421454
H        -4.14000634017546    4.07619943209936   -8.26026493780194
H        -8.00267708214861   -2.32269575234469   -7.15007586923161
O        -7.49042110158364   -3.12795484440925   -7.00675751465157
H        -6.68401923976163   -2.84032637911103   -6.50871565057085
H        -0.98850534702035    5.16312693551640   -8.90086607438680
O        -0.18833179784020    5.60552695971867   -8.57322611482367
H        -0.48326131299452    6.48150897729769   -8.24921449930408
H         1.83354320655480   12.01633449651953    3.72533255723295
O         1.11860843306815   12.15873058675636    3.07598616617438
H         0.38502911827445   12.59542922306662    3.55163095960272
H        -5.96053106749078    4.48921990375177    2.49162865033500
O        -6.42413946352948    4.43288916459394    1.64581192953001
H        -6.74459434174934    3.52065929926975    1.58878384346365
H        11.62919638603934   -0.06383435014898   -4.99329270375236
O        10.88631503441740   -0.60698707623737   -4.66118596769090
H        10.05712277497805   -0.18203485515967   -4.90701894938724
H        12.34311157076237   -3.73494574782243    0.49486493362865
O        11.86163276034632   -4.37286180043739    1.05439554258795
H        11.64340534518341   -3.90697726664916    1.87070333107720
H         7.02445479553811    8.95216658337574    3.72845471091412
O         7.09463834130738    8.43485142012154    2.89623306853069
H         6.51173255152357    8.88070081572794    2.25590627953932
H        -4.67062368312818   -2.10973187550884   -5.65314948986809
O        -5.61374712668215   -2.22337067833523   -5.41124800822639
H        -5.94948752388289   -1.31344415259675   -5.29377078153668
H        12.45310239452176    0.22865746242288   -6.93892705074698
O        11.94353801092466    0.01409908757541   -7.73849057896525
H        11.04237515375604    0.42637850902518   -7.59461422302125
H         5.90402716748161    2.75926877812473   -9.00268539726412
O         6.89087250795215    2.80021506434267   -8.92962485094219
H         7.11741907173680    2.11217261414568   -8.29124055713015
H       -10.28055642495154    6.08108982213927    1.54744846587105
O       -11.25109132416464    6.05076525412659    1.57709225396657
H       -11.49454198416805    5.22860648727626    2.05361183284655
H       -11.23435885164374    4.45835552853328   -2.29542364697271
O       -11.04735618953297    4.25608274767882   -3.23403136519718
H       -10.08115394695404    4.05889221499040   -3.23111728656998
H        -4.12872579972829    8.46271460785581    4.78457483016389
O        -4.78079969906872    8.58762953639660    4.06642317585354
H        -4.25881588798885    8.51778947969105    3.23747995042543
H         0.46925936857427   -0.70186695347731   10.89614545832458
O         1.11041335617251   -0.35317092342781   11.53426440162348
H         1.68243185653546   -1.11469764332178   11.72458868424722
H        -2.01889394217147  -10.28173599761240   -0.46974671462177
O        -2.31780654005639  -10.61927278877857   -1.35809572367084
H        -1.53270526104077  -10.50477181335254   -1.91838649865212
H        -9.89040053515650    4.53898940176762    5.28600335146736
O        -9.65218161265201    4.48615294399120    4.34069757738490
H        -8.82217467232702    3.95811248066328    4.32831529753795
H        -9.04860721039366   -1.39006424828149   -5.70528967134846
O        -8.93188427985909   -0.87915501679078   -6.52501695872710
H        -9.74794035870859   -0.32831499819915   -6.56504886466848
H        -0.17735692734817   12.37274410085536   -1.72469407328265
O        -0.74647849157013   11.76879284037214   -2.22752770686859
H        -0.54128189132097   11.92918817083371   -3.16052417946623
H        10.11893644607539    5.72888870061470    2.51003667672914
O        11.04304825532152    5.98843835468364    2.35395575687730
H        11.66310953390263    5.31905299517692    2.70242864897717
H         0.62629370585626   12.78729898583884   -5.25252839765337
O         0.52012353376996   12.05351084736861   -4.64542755972755
H         1.34406230321617   11.98195680425771   -4.11927763148147
H         1.81055804620419  -14.02614960743877    3.10144278256836
O         2.29799714542958  -13.94518826206048    3.93523506105368
H         3.20994307470183  -13.71833229647646    3.67594543420290
H        -0.78366755527310    2.97490404338131   -9.67117518368044
O        -1.14321989524897    2.65663495588493   -8.82356692738876
H        -2.06058845060875    2.95186175756410   -8.78016105474267
H         4.13558574269030  -12.64501855698843    2.13383769860816
O         4.61242710061175  -12.78639532631152    2.98497233760352
H         4.50658346581292  -11.93520697174819    3.44458539002539
H        -7.56589466071514   -6.97099402400026   10.75062956471380
O        -8.29097496327249   -6.92245531329254   11.41639468679501
H        -8.22579749446657   -7.75965027396063   11.88610252336519
H       -11.63732812357750    1.15029011061325   -3.17603866087579
O       -11.55891289040715    1.71360834836212   -3.97089098116025
H       -11.49400956278228    2.64081731011803   -3.67807368035820
H         2.83863713609510    7.00562341453255   -8.63634881981003
O         2.33555668150158    7.82865702639842   -8.50133752550023
H         1.87205556718241    7.72088523020812   -7.65286087186190
H         4.92526813307328   -5.12619321016609   -8.99685708143874
O         5.84228058252571   -5.01143377004427   -9.30748601975007
H         5.80123430555116   -4.78584970769517  -10.25049789161689
H         0.14864251555604   10.33311482624633   -1.96225777603464
O         0.82573224981848    9.65893160562407   -2.19147206036819
H         0.57677451466571    9.38379747835896   -3.09515119097470
H         1.87784111765298   -9.63195117327872   -7.21719200149635
O         1.32535657734398  -10.37653238074636   -7.52932084376866
H         1.95255364554144  -11.06706244369820   -7.75514799448762
H         0.44777939534583    6.82701276078315   -6.13902197029270
O         1.28559336869164    7.32229741220774   -6.01206250174165
H         1.47575641264068    7.19006556908790   -5.05046675413418
H         4.13443886063006   -2.67369029739946   -9.93255623292005
O         3.43195918752465   -3.11859878932084   -9.40448885196024
H         2.82895812226462   -2.42030102191876   -9.10978214816338
H         2.30527361256658   -3.14513219961622   10.70202042068901
O         2.42212278623120   -2.71088519966663   11.56025839929718
H         1.90643886159180   -3.23088865164202   12.21714347065972
H        -7.27065339545524    9.23091877721724    2.12371876895912
O        -6.89534011433060    8.37588517135634    2.32941740813437
H        -6.23972803348073    8.52379626295881    3.02500067877618
H        13.10986778266447    4.41035457586331    4.10032289717515
O        12.94356455776803    4.28562272269598    3.13721063794921
H        12.59034415850487    3.38941942632060    3.04736365413725
H         2.94782122500656    7.75557735940816    4.49935536282122
O         2.63239741760328    6.85571181943648    4.66679315170326
H         2.93675763592704    6.58603925585501    5.55348910471166
H         5.58224766051806   10.74262295208793   -2.61843677346569
O         5.06244711555840   11.10204530415875   -3.35386814728313
H         5.56182324720567   10.98821100915745   -4.17019712708349
H       -10.69471617238019   -4.09092313580943    8.54043349155746
O        -9.93135859421718   -3.47903700992822    8.45452949501350
H        -9.39169693907802   -3.63688077537048    9.24922249700332
H         2.55468597233057  -11.99211041472949    6.89149131075335
O         3.12141979272868  -11.88435438715981    7.68409866841662
H         4.01223548092863  -12.11615972575559    7.36093758655407
H         0.28757341408389    2.22386390126800   11.43323218997545
O         0.76295235593993    2.26540126722465   10.59044166094934
H         1.59037022682720    1.76493134790703   10.73019370512693
H       -12.54293198743561    4.01328868566632    3.58742126121177
O       -11.83645301065680    3.82441675178301    2.94951380408405
H       -10.98897343327335    3.90474064201419    3.43412725908370
H         8.87720681933102    0.58072532349174   -7.63792444536712
O         9.63073310249169    1.19910572677665   -7.56589413740554
H         9.70247626917889    1.63534239325907   -8.43430729586061
H         0.96425566479261    4.87759117970024   -7.55257981851673
O         1.73124747321806    4.41115665382377   -7.16498460853351
H         1.68964301893326    3.50671230482692   -7.55094382148949
H        -2.48381495225447   -8.85034161610829    7.35194978810795
O        -2.25095084125294   -9.73121437465518    7.73315198645244
H        -1.33402462155152   -9.91022488448888    7.48881865934478
H       -11.48061888796252   -4.06414651640738   -5.13332185396835
O       -11.08163169885907   -3.98005486445155   -4.24156695117445
H       -10.13435153696632   -4.14922700021690   -4.38868198974545
H        -2.39276703528841   -4.04485592238618    9.56960267001490
O        -2.51048124700567   -3.45766882422445    8.80734757438360
H        -3.33143503573192   -2.95469499530800    8.97424295105693
H        -5.61134359390578   10.55157637265222    0.80707613660228
O        -5.44846463475563    9.75616179873085    0.24801993433772
H        -5.19508326758540   10.08747475243548   -0.63394404952327
H         3.68387525544286   -8.67245106846256   -7.54122994570828
O         3.01321597091128   -8.28541872479235   -6.93665947868054
H         2.89760234508454   -7.36741927962146   -7.22451199338581
H       -11.84362811755292    2.91073540576943   -0.44060144378167
O       -12.11030954061734    1.97204950627041   -0.39837911399738
H       -12.31520470028388    1.78079297702684    0.53110608382535
H        -8.25000261232245    7.01000446073831    0.79688146566617
O        -8.49749234343100    6.26036251563301    1.35091699318345
H        -7.73713940056014    5.65287925101547    1.43909415190616
H         7.09561668932188    2.88513228809594  -11.87827642984365
O         7.65349926386554    2.29218466241409  -11.35980271888528
H         7.38084550610882    2.45969585288809  -10.42065453239121
H         2.15063169661567  -12.22456651622854   -1.89133058953016
O         2.83286217135333  -12.44247985429472   -2.55564160596886
H         2.66829944764724  -11.85173391124363   -3.32121258466306
H        -3.12352168038543  -11.93834868222594   -0.34121290674007
O        -3.38479691782726  -12.76674120083928    0.09020923965453
H        -3.85805726314207  -12.52554493990520    0.91059363333680
H         5.12120380380685    2.83014342682336    8.44094987083856
O         5.13871257397132    3.72837278562466    8.82554367503862
H         5.76028098903839    3.63771704132205    9.56312867161468
H        -0.67340589474728  -11.62704356346628    3.38013846725252
O        -0.18335729012205  -11.49490146945240    2.54986789016964
H         0.54468970556676  -10.87608670434661    2.78122960456380
H         9.33772386362203    2.18264102672146  -10.71133884684776
O        10.09570588187032    1.94462397061749  -10.15909911807901
H        10.31923638756945    1.01922364624290  -10.38327794958926
H         3.14659926022280   -6.92534152051108   -9.35156492816329
O         2.84272815288860   -7.61418953395147   -9.97441545637573
H         2.89090523919474   -7.19045501613487  -10.85341305427796
H       -10.76345144935544   -2.01030938280603    8.39446951139882
O       -11.32981918242783   -1.20687433999490    8.40404811738869
H       -12.07619326340219   -1.39563197852576    7.82108359765151
H       -11.15646032819133   -0.61527166359699    3.83062035564142
O       -12.07535221171527   -0.39218104379572    4.08841409764174
H       -12.03363382071576    0.36370231979794    4.70170576071146
H        -4.38431314930211  -10.98336060180034    2.37394737760535
O        -4.77738878593767  -11.86424042483279    2.20260460078259
H        -5.07317328845285  -12.19817118888574    3.07572326247049
H        -5.62157550080437   -8.81701670769870    4.21896666108932
O        -4.83634496992654   -8.53696190750041    4.72803002279196
H        -5.09899065679053   -8.51252558092956    5.66478900962759
H       -11.87483708838569   -0.61812053248817   -1.86482096676994
O       -11.12693214238989    0.00315594133969   -1.95603669167049
H       -11.21402935921995    0.61909196142217   -1.20714963628527
H       -13.29172135755788   -2.75495866494945    5.96209460190055
O       -13.00897059740018   -1.85967185416222    6.20892060180307
H       -12.85401273579295   -1.36551651727537    5.37879479750015
H         0.73894125224433  -10.68056551047223    6.20697447366910
O         0.45890164421508  -10.06283493572802    6.90877167348249
H         1.30564345412350   -9.71247203384889    7.27573188764651
H         1.99197153088839   -1.72031501091043  -11.38651609036619
O         2.35462213993811   -0.92968734673411  -10.97594081663452
H         1.60705673529315   -0.47766839291334  -10.53560629254522
H        10.51087213236707   -0.71614241875499   -1.62417764022352
O        11.25285369871484   -1.18372463103300   -2.04977503745066
H        11.19592206166862   -0.94263270836349   -2.98718853840628
H        -1.83735491400580  -13.57282422758613   -0.08011960017775
O        -0.97401048914332  -13.87845911018327   -0.41466751162662
H        -1.12581156236771  -14.13902939364266   -1.33839649572195
H         3.41067577679098   11.37975644033284   -3.06260694180456
O         2.47077949727314   11.59028266259946   -2.91167763150704
H         2.02161863100316   10.76320279294420   -2.63137286169038
H        10.18039052516074   -1.18170277607045  -10.06204034370944
O        10.91727941837905   -0.59380448726954  -10.34940344136400
H        11.54861658965191   -0.59351039173168   -9.62191656609479
H        -5.15121713077667   -3.39852355431240   -8.79755439046143
O        -4.42605478301224   -3.00320435246674   -8.26833616617708
H        -4.67115280284939   -2.08776925207163   -8.04816125061361
H       -12.47894911356367    2.30009543646481    2.48137769204969
O       -12.83671394737678    1.43696308534489    2.19820683236449
H       -12.56489776895535    0.78434925625308    2.87166290833301
H        -0.91821950614793   14.58844615376883   -0.96329138007884
O        -0.80558536959857   14.86284820891717   -1.89814592260561
H         0.10387805329425   15.17384093697708   -1.97339757203867
H        -9.87912741378430   -5.65033906866152   -2.50602740061780
O        -9.48941508317262   -5.05224194026250   -1.83387839858675
H        -9.84439662007232   -4.16371314793315   -1.95024459671222
H        -1.03197553742466   -3.79687035702318   -9.66069581823568
O        -0.50619617433404   -4.47687751768574  -10.14480392305688
H        -1.04095635906642   -5.27608853208018  -10.16462013970603
H        -3.53672134740090    6.01081747144639    6.16972989361919
O        -4.07630952477110    6.06920130103605    7.00496590731914
H        -4.57829606364351    6.90719935168977    6.94129443101842
H         4.45095257173756   -9.51333469939366   -4.67494689790670
O         3.90004516575890   -8.73333519059873   -4.49341185048351
H         3.55434623754656   -8.44968974217541   -5.36062424728392
H         2.86524338215144   -5.53243122710421   11.03049942302546
O         1.91715397024061   -5.72998910677578   11.12980374902123
H         1.73922581880021   -6.54491279074057   10.63758968274410
H        -6.45231394909189   -9.15501689579545    7.16962924639009
O        -5.51672028282236   -8.86480808990627    7.26786577963143
H        -5.19580216240395   -9.32021984025195    8.05436664673643
H        11.89450694155896    2.30546224630311   -9.77058811965149
O        12.56042554296830    2.31571091614621   -9.06757594326469
H        12.47496613675742    1.44350763043776   -8.63474635583262
H        -0.90500615699200    6.51403996521783    7.82243939679243
O        -0.88074567353199    7.13085978973038    7.08270670415188
H        -0.48896650167655    6.63356807853615    6.31786338281869
H        -8.32341220029497   -8.85300677604995    6.39894905146780
O        -8.02637771448924   -9.61127045351627    6.98209092676832
H        -8.15427185363301  -10.39742049377581    6.43826251911511
H        -2.73387007639136   -2.96526137508532   -8.58243287000858
O        -1.79260595400829   -2.71493743139627   -8.64568802220301
H        -1.80824305435668   -1.75660407594820   -8.82558247400432
H         1.64363137152984  -13.40144480826191   -3.68938318378910
O         0.86856571481293  -13.60770302054060   -4.23526276033074
H         0.70515006534648  -12.82726807257815   -4.79072015036378
H         8.76665714637865    6.15057025802485   -3.54071840394241
O         8.62854259396769    7.03481791276163   -3.92378355630021
H         8.40142645228296    6.87407813275457   -4.85621649069649
H        -4.76039800413445   -1.53584339714647   12.35545234152186
O        -5.03755268670381   -0.98941770129250   11.60451305983134
H        -4.36149275658562   -0.28862413493789   11.55204611410743
H         5.16259045513125   -4.00752180058637  -12.43211778494203
O         5.87410531231129   -4.54319696383142  -12.00482107522630
H         6.64989448258088   -3.96609150353148  -12.05303788774517
H         2.86087993923604   14.89711018426360   -2.56101532063725
O         2.10333057890524   15.34983689730162   -2.12156940784485
H         2.51864337896752   15.75130533250220   -1.32021151115933
H         8.68299387025724   10.39824246628531   -3.13231053135864
O         7.92890787219289   10.18159320391435   -3.70962423215402
H         8.27778673478666    9.78729824672664   -4.52810819952810
H         3.55378583134843    0.44837244714560   10.45539991103731
O         3.24900516783646    1.35360106586222   10.33061087580654
H         3.75589623265840    1.92523860642699   10.94347556832856
H         3.98777611462463   13.33865796283089   -3.75715853189512
O         4.17086634324374   13.92045160762989   -2.99971724704694
H         4.21919992904290   13.34915823368986   -2.20100276786981
H         6.08976909511083    6.33071273091027    7.20146660363279
O         6.58486817878082    5.78772111239587    7.84628234646206
H         5.96594897907982    5.10259681945253    8.16134388448964
H         6.60814772371575   -7.55599421980811   -7.66028843913906
O         6.61467533473419   -7.46000777563361   -8.64229921917856
H         6.38908154256793   -6.51626849750607   -8.82340005209519
H         6.01893952296808  -13.05471804705627    1.74694525974788
O         6.48151772183582  -12.82043519357829    0.92818387342861
H         5.93414096390703  -13.18511602556214    0.20321120152805
H        -7.05406876207998   -3.88212234487840   -8.57092038498138
O        -6.51677779167525   -4.25284867969083   -9.29220879431938
H        -6.44946206634056   -5.20027913025770   -9.10472688899513
H        -6.64398290768990    5.09334153918159    8.48693364197957
O        -6.93247850435507    5.40054963862074    9.38459893419207
H        -7.47332763122720    4.64844352271111    9.71194570337922
H         4.00781095030948   -8.87264889196884   -9.46086640205787
O         4.61770474237947   -9.26188858991270   -8.80685176905114
H         5.41734434432850   -8.69990283047881   -8.81757628134914
H        -9.32386980191780   -8.56773221512538    1.76555773272380
O        -9.85161773247219   -7.93876792395961    2.28549434373693
H       -10.20526488885964   -7.30483599842757    1.64551614407783
H         5.90607686629626   14.10255610654942   -2.90640718529453
O         6.86717709836597   14.10441145676600   -2.72517230295269
H         7.28615602206241   13.72854526617635   -3.52515862332202
H       -10.64559201265792    2.40721111323727   -8.11074737465075
O       -10.28422873558480    2.07835752899780   -8.95630389324842
H       -11.04790582817285    1.98836993834312   -9.56072831037366
H       -15.03317304319808   -1.10847773193054   -3.49002694457547
O       -15.27259995971094   -1.77955586149465   -2.83335497584096
H       -15.74396294774222   -1.25235208658109   -2.13690185390282
H         3.88371160977015   12.92488169597498    0.09788125098274
O         4.44086400237589   12.63081945331635   -0.64266237496176
H         4.20585295962920   11.69177516137689   -0.78753623701002
H        -7.15802111100476    6.68004677567755    4.51537577803318
O        -6.27687412227352    6.49797514491325    4.89196516586896
H        -5.71786968471859    7.25568766766100    4.64584321126386
H        -0.32672869281122   13.05753481184131    0.41443232450372
O        -0.93851911401669   13.78603588985291    0.54576656218494
H        -1.70252948535761   13.43668599028018    1.03822961451558
H        12.59667632399943   -1.77040245809174   -0.14497867489000
O        13.16059700806789   -2.52259412457331   -0.43418096940067
H        13.34096197469045   -2.33759036406256   -1.37548362984804
H         5.32906151340472   -9.96227461284220    0.83854217127000
O         6.18013620918613  -10.18513236461560    1.27470737723838
H         6.31836519634924  -11.14617975043105    1.15220848190404
H       -14.15998581719372    0.84030057251329   -3.31631619165165
O       -14.09854488010927    0.37027986061886   -4.18273002254820
H       -13.86405776690584    1.08585782612266   -4.81186508915102
H         6.77161008127894   10.93592780926729   -0.95622250082066
O         6.32519987775328   10.08169106535094   -1.11016668624992
H         7.02117779432380    9.43303125211019   -1.34084050885844
H         8.12138524634855    7.75600067676408   -2.52291309034604
O         7.93292302732923    8.06087213418225   -1.60847358056090
H         7.81010636424834    7.26466388701873   -1.05155168213178
H        -2.90001313860683  -11.60592944108973   -2.74830365290012
O        -3.11420977800531  -12.20604378691790   -3.48079900117872
H        -2.43683047695420  -12.91533324152132   -3.43781744327232
H        12.46554052420915    6.79955850127200   -0.16426311319004
O        11.51323684594897    6.59805159953093   -0.09851216986361
H        11.34170388006234    6.28295288691108    0.82182983482651
H         2.37055388193599   -3.67645956833770  -10.59802078237299
O         1.81762406717254   -3.77903755121850  -11.40826743302242
H         0.93247578833039   -4.03265142396372  -11.10079448275903
H        -1.50203266887619    8.63333798818050   -8.36331736399941
O        -0.93112138955360    8.05968460072324   -7.80777427730580
H        -0.15433966058776    8.63286983571346   -7.63299525831487
H        -9.11967665764221    2.02380989397223    7.34966279349164
O        -8.22669944215645    2.40830769641827    7.32596442873133
H        -7.62382019559040    1.66288315602336    7.14737370133590
H        -2.45880198366669    1.17374691530970   10.92636256128200
O        -2.93914420589034    0.78002535676177   11.66832243056088
H        -2.26085167785180    0.43079473694962   12.28422945857079
H        -5.97141093034804  -12.33523856908255   -1.79096607876355
O        -6.44188866919010  -11.50372466912404   -1.57604400323929
H        -5.89548081547168  -10.78439894868377   -1.93621856421337
H         4.53931879744687    7.77711235699919    6.30194207997129
O         5.37288313315463    7.35119876138961    6.03783968797193
H         5.23814658812905    6.95796002665694    5.14995964862748
H        -1.22001202002235  -11.34268072886886   -5.90840703553370
O        -0.31411611308309  -11.45964237370684   -5.60278523001823
H         0.26099682845161  -11.07343437605203   -6.29234813834073
H         5.84102368682039  -11.40846937904644    6.13459700599854
O         5.37958939903789  -12.25521099593581    6.25679465544794
H         5.24138880722733  -12.62717546265518    5.38326028964885
H         4.43483440059566   -8.41403468137915   -0.28083130378684
O         4.10194226110057   -9.31530859446563   -0.14068110486124
H         4.31135622327760   -9.81684101543645   -0.96030985868327
H        10.38986600802333   -2.30226865040846    6.60886592968873
O        10.76564889127795   -1.95065075766369    5.78260870629042
H        11.72536080083609   -1.90764627494905    5.88608642076895
H         3.62049235335165    0.10340689836250  -11.53022170228024
O         4.25126007686148    0.82948810320415  -11.71130924643616
H         5.06598835725646    0.40799833517046  -12.05408159531581
H        -6.25931530463305  -11.86254282239624    1.43786051167867
O        -7.12207908851432  -11.84053417886323    0.96465204846777
H        -6.90347408840961  -11.83758815526783    0.01293965713541
H        10.65044231404553   -2.64391113205026   -1.67790868391256
O        10.29195619702250   -3.47086350805335   -1.26536410445772
H        10.95362909374966   -4.15067545708184   -1.44056604269550
H       -14.25034337745975    2.63142818124775   -2.44528296419162
O       -14.24661322327146    1.77886489740652   -1.96490567589035
H       -13.47173964481047    1.81589247096582   -1.35932529551144
H         1.33799541544618    8.25107248420430    8.61287357518303
O         0.90880133676413    8.83322142514917    7.96850300415379
H         0.21982914880650    8.26468252945250    7.54127853491188
H        -9.61953159983483   -7.03302700497208   10.24712611665842
O       -10.04449244657149   -7.19264019278431    9.38201402948728
H        -9.40097906551694   -6.80629084497659    8.73098379941748
H        11.46626665608467    3.42814246264573   -8.28129286388810
O        10.91010902678752    4.05573439807996   -7.78430992241749
H        11.17869725021818    4.94233776082650   -8.08112676666649
H       -10.87607501057388    0.39741937285905    8.02908928327111
O       -10.69703378311935    1.32024186275685    7.76740064877709
H       -11.30198708618172    1.51192368826271    7.02338535869609
H        11.31885715568765    3.49877692432335   -6.24734535264239
O        11.47889354337198    3.11291187844835   -5.35992746505691
H        10.60939572077451    2.91527217036810   -4.95876266761273
H        -9.55759531795952    6.89929154276945    8.78071350912612
O        -8.81092535405462    6.84530446562913    8.14938996960546
H        -8.08159936502025    6.43113698480552    8.65943829706038
H        -4.04328785218206  -10.00167172563513    5.26481452720630
O        -3.75452486018646  -10.81461316203133    5.72998549093139
H        -3.42203260562923  -10.51646956904801    6.59495428915646
H         7.94416558410867    6.75316353969791    5.49228582915549
O         8.24991796479152    7.51589254407375    6.01910034345979
H         7.96335904158823    7.33508025910518    6.91557229068261
H         3.11664187468782   -3.19283471847834  -12.63641742141351
O         3.99622910232943   -2.89904138743870  -12.90237649696430
H         4.28116940646000   -2.25882068121226  -12.22797161873168
H         5.61729007204013  -13.68807265556296   -2.18255556106135
O         5.19484740851690  -13.62352351148988   -1.30563083518281
H         4.25198633817366  -13.52539919077118   -1.46625633672897
H         4.53131079258575   -5.96237645506344    9.75454020875590
O         4.53012866741107   -5.28297616507795   10.45741668011980
H         4.61990274042589   -4.42382850600517   10.00882976002684
H         5.95224897742562   -3.50828259087099    8.43750538410782
O         5.69501059217084   -3.09844190464840    9.27640328130977
H         6.50872143241303   -2.86973036023079    9.75815969943022
H         5.36740868035654   -7.32460129917453    8.19568349529336
O         4.45740248706840   -7.09956877586011    8.48519209392360
H         3.98345804515152   -7.94199286916570    8.53339830857275
H        11.78482327457574   -6.04773453813114    0.43265406604035
O        11.70076702812486   -6.82742889348027   -0.14178289267947
H        12.13538349737139   -6.53931132217833   -0.95656761919266
H        -0.83417469374415    5.10673736426750   10.11049975063726
O        -0.60459839907075    5.44531789195128    9.22460152208178
H        -0.42278981757443    4.63283591741338    8.69199441873121
H         8.26790685565351   -2.44618961560461   -4.56636759464554
O         7.86433011753316   -2.69851690060090   -3.72495028169671
H         8.33238728320013   -3.50053034778738   -3.44480013161736
H        13.42907985071498    0.79858641709664   -4.57468144378729
O        12.93872352681521    0.91952133277696   -5.42068426973170
H        12.47541072434624    1.78476673675364   -5.36795609900854
H       -14.13778594534555   -1.22318807556774    1.56431922902927
O       -14.06203500219457   -0.52591042861452    0.87589890305478
H       -13.86889107916937    0.30815338640348    1.33380815939179
H         6.03599321097178    0.60235948250451    9.38526779026661
O         6.47447183541694    0.21492399316693   10.18909602493946
H         5.75184424422871   -0.29161714854279   10.59140713505857
H        10.92389607760144   -2.38139655271258   -4.43772926912749
O        11.27023003728047   -3.23079858254064   -4.11455974023852
H        11.56894771582905   -3.72585785439516   -4.89966282640234
H       -13.82287654554885   -1.80060086026169   -1.94770388432482
O       -13.07069923715076   -1.67512696482776   -1.33424696922973
H       -13.43707266693414   -1.22607832096692   -0.54937413093028
H        -2.36665130998253    9.31151327366026    5.75599663026547
O        -2.74682183193708    8.41578739296270    5.68420490057108
H        -2.24171426858843    7.86281292003452    6.30553999632604
H        -2.74325759334971    1.32852457615699  -11.16733157509336
O        -1.80432581758028    1.11165777023113  -11.21395454914206
H        -1.36243985229873    1.93289374690574  -11.47756977988782
H        -5.10652046570069    8.28608439301963   -9.21741486929503
O        -4.35363264961395    7.88865825834574   -8.75567732794251
H        -4.45387247770827    8.20208811953222   -7.83223331913403
H         1.51482291912604   13.93277684384481   -1.39776617003121
O         1.33653927771478   13.03924111299698   -1.04137536803901
H         1.87185548495936   12.45002189641627   -1.61700190735437
H         1.29566846473183   -7.82703426864384   -9.24128883531014
O         0.51343933656279   -7.88392936290688   -8.65588213719224
H         0.43822881718036   -8.80206351513864   -8.36920078496659
H       -10.09159109817248    2.99692007818425   -6.23319574743358
O       -11.00419788164359    3.19616158752911   -6.57276396342781
H       -11.06834885884556    4.15455663076133   -6.52391886596180
H        -2.60832934328570   -7.29356338827985   -8.66839859202805
O        -1.92504547010239   -6.88833772873717   -9.22326657099429
H        -1.10564296460221   -7.40097873111263   -9.08071464897405
H        13.39269158316361    0.69043794437943   -2.33707500937778
O        14.01031599396418    0.43143613998916   -3.05640222374149
H        13.99142098293717   -0.53726965902844   -3.06467333644911
H        -9.12162126120677    6.01485189234099    4.08721488068686
O        -8.75044225557280    6.92161272890921    3.95264156820119
H        -8.54870493650114    6.96852111061285    2.99790011996073
H        -7.83276305678016   -2.53643382722323   10.82376210964387
O        -7.68933083867474   -1.58273763448787   10.72327903728370
H        -6.86243053222164   -1.34108334140537   11.16224262280219
H        -5.54771437080036    5.11426129700626   10.35152139670063
O        -4.64126864556449    4.83616815963064   10.60577443330555
H        -4.07226136972382    5.55346716357883   10.24154495881718
H        -4.78977550032478    9.86480246181800   -6.36630663074020
O        -4.71650215648150    8.89782776630421   -6.29828203997750
H        -3.78640912076743    8.72607688603062   -6.02170208417792
H        -9.53514238354215    5.60781628961039    7.28199310260153
O       -10.10173788642073    4.88899559155430    6.92051970988699
H       -10.34203613647128    4.33576675010951    7.68856204175653
H        -8.66688421754408   -9.60628200407779   -2.72464964138112
O        -8.37929161884368   -8.67213123534587   -2.79254551940274
H        -7.75482409657704   -8.52474465263928   -2.06137255832151
H         2.27976918870391    5.97229110132544    9.82312599362484
O         1.86137342563949    6.52115096250746    9.13566996544468
H         0.93912768036420    6.19804009127919    9.13772091271368
H        -1.95536117386973    3.44988817890378   10.67320582360744
O        -1.85739385013313    4.24815943751845   11.24442362439007
H        -2.73939177863543    4.56367282138177   11.45191403300182
H        11.86306715848677    4.78676565956239   -2.60036899003005
O        11.21374524033566    4.72987058503462   -1.86255832600107
H        11.29274815599719    5.54489960670380   -1.32004063645746
H        -9.88446415185414   -5.76333390324358   -0.13912991115539
O       -10.47157988164463   -5.82495875915503    0.63055870459551
H       -11.11453601189559   -5.12140263466246    0.45419424095923
H         9.03987301513075    4.07206131223388    8.23276561980388
O         8.86403053385973    4.59476178278269    7.43997022778433
H         8.00597751604610    5.06536548842468    7.60784638746343
H         9.48714122789742   -8.41187661693694    3.63581489638072
O         8.86625566843691   -8.61975861997178    4.34425521574258
H         7.99568704446315   -8.67895714041424    3.90941531185646
H         6.11062436081762    8.83249295822305    5.55862080500217
O         6.60708228927771    9.61435283919132    5.22545973710845
H         7.46392282801959    9.54308512953142    5.65148741927720
H        -0.08960117227220   -3.75644145668249   12.76514998950858
O         0.76493885676046   -4.10245020198047   13.07426446480796
H         0.93315808925791   -4.92602009924095   12.59858210707364
H        -7.57703218779828   -8.62528906680378   -4.24169615021090
O        -7.03994818913241   -8.52122594741251   -5.05982558478902
H        -6.86934702973478   -7.55689657917819   -5.17233288639905
H       -10.75948005743329   -9.06635648953023    5.22162916673536
O       -10.56007920769270   -9.60731543742276    4.44242995308935
H       -10.34269838561847   -8.97579401982663    3.73949150977442
H        12.41220351237550    4.16367995692166   -4.48836572130576
O        12.86597353743399    4.77965255820080   -3.87273247324197
H        13.67761815497902    4.31366845168913   -3.58284612780349
H        -5.88645718877209    8.19725808197594    8.14386223601566
O        -5.54598914323663    8.29657442066150    7.25359930695431
H        -6.33587845208648    8.46160542561209    6.69294314825673
H         7.84087373688117   -8.00123785451498   -0.31067242176604
O         7.57438728919769   -7.97051495680991    0.62632424707715
H         7.22224439943107   -8.85428083836922    0.84905584675986
H        -3.21794011205969   13.32911509193652    2.62006571221243
O        -3.06205711677512   12.72206889386861    1.88127900124936
H        -2.58734243572392   11.94013022880753    2.28174216772379
H        -3.94479780291428    5.16596041925756   -9.67956123294936
O        -4.77423012693216    5.31219885712596   -9.17484419430574
H        -4.67829892431198    6.23823328709658   -8.85909829599342
H       -11.31447733146621   -5.98143071182402    9.17318957431915
O       -11.86111637017067   -5.22207347785302    8.90030753114253
H       -12.52644403349561   -5.57396235745530    8.29619403151029
H        -2.61104112182347   12.06305422863436   -3.93051589045932
O        -2.53160429811135   11.26738368323175   -4.49950114760806
H        -2.50165341197730   10.52133863582375   -3.88143965089289
H        -5.20532394867032   12.31214514465963   -1.06325076013055
O        -6.04033322868234   12.78681946510081   -0.89350281329449
H        -6.75455759706176   12.15536924822089   -1.12581280904686
H         9.47341209956137   -5.04672675370432   -8.28209054940756
O         8.90354185808338   -4.62986643346443   -8.95223420214940
H         9.04680317234821   -5.14646993790918   -9.76606831527759
H         9.99217607978017   -7.03649006942072   -7.76659820032348
O        10.30123330471263   -6.25410191060855   -7.25558263549868
H         9.61181177729765   -6.13308063356168   -6.55895808262919
H       -12.79799959257171   -0.72116814211207   -4.22029358235578
O       -12.12699637147828   -1.39025435216788   -4.47246391339536
H       -12.61415282900449   -2.21087766047292   -4.63873247897141
H        -2.08975365023319   13.78601195728274   -2.60208760604509
O        -2.90499142419010   13.34928667938451   -2.89112282949366
H        -3.44875661344926   14.03285438399498   -3.34015325658980
H         7.15743047251760   12.53847429050352   -5.50973816761129
O         7.78090374848535   12.69663236560050   -4.79588853298709
H         7.86046491637073   11.83970939260118   -4.33398215717393
H        12.34785766708664    7.81673765917122   -4.09693159982989
O        12.25778518416766    7.19834844557829   -4.84061519992980
H        12.43043511113854    6.31647958970373   -4.45734819546881
H        11.60046259161400   -5.28250351320867   -6.56046838337282
O        12.16948946833590   -4.55251040284325   -6.26774976592273
H        11.91097316595526   -3.78566464885100   -6.83145622217159
H       -12.67240172011345   -7.17773306397704    6.85941023689838
O       -13.46903900347663   -6.64441724900148    7.10807228020027
H       -14.19101913378086   -7.25703209291686    7.23583639078826
H        11.82485374810005    1.40452057061570    5.79325078213576
O        12.27629030600368    1.84348797624387    5.03635077174492
H        13.18117110222648    1.46602015825107    4.99039856455954
H         4.03409823509373   -5.77117761091092  -12.32383912903624
O         3.14649002555423   -6.06531322508955  -12.11036645454597
H         2.60846392803689   -5.26499587101924  -11.95799296041152
H         4.18448717867456  -11.51514703944844   -2.13193935626131
O         4.90458372653010  -10.84546990407946   -2.11204330713649
H         5.69276636297991  -11.26347458347545   -1.71894096047537
H        -1.91563428765336   -3.76831776137637   11.72875989276434
O        -1.55439732547498   -2.93760225627378   12.09327783714023
H        -1.24223624984135   -2.43577802894965   11.30231294968995
H       -12.22415829214398   -4.55439100822158   -1.31091857105577
O       -12.03932124918930   -3.97719922458385   -0.54550342916210
H       -12.33285439715556   -3.08143360587027   -0.81842631523125
H        -6.44194478492449   -6.38306218879411   -7.26448455981735
O        -6.44267077079249   -6.80459932802893   -8.15035711562453
H        -7.21179174858941   -7.39093024750622   -8.14412287070522
H        -4.10709271856515    2.21194667468803   -9.42660273771678
O        -4.34109352280803    1.67699296648693  -10.20285062818536
H        -5.14473698795514    1.17876740116100   -9.96145913729889
H        -7.94805578140411   -8.61955759881477   -6.45220863971876
O        -8.44714846857722   -8.45356005515736   -7.28987700705425
H        -8.90482628203746   -9.27727268212140   -7.47047615382207
H         2.41464971331742    5.45647106007029  -11.26252953642225
O         3.29847334154332    5.04586775408182  -11.14700662568035
H         3.58494721747608    5.34265534561138  -10.26604396194093
H         8.29273566568536   -7.91318778408337   -8.81893770553445
O         9.25793254627558   -8.03589237470422   -8.90928478119695
H         9.47617633470746   -7.71961863558714   -9.79072768354564
H       -11.99727634463164   -6.27055624175940   -2.74363293284876
O       -12.55192827930181   -5.47677775941014   -2.73683852509338
H       -12.03859333470007   -4.83447444133932   -3.30632035466284
H        -0.24282750501391   -7.35007863740854   10.40043010977703
O        -0.89129352033832   -7.30746618831749   11.12053810254419
H        -1.58490246192241   -7.94330951946056   10.89750384718774
H        -3.33393632212513   12.31773677444798    0.07180537635825
O        -3.44297536779037   11.79757212278935   -0.73377704300142
H        -3.13816511945847   12.33298268254082   -1.48784202579620
H        14.17078988984544    2.89725998120768   -6.30971519503295
O        13.86077257288737    3.60775872019547   -6.87365106167912
H        13.57210041446425    3.20837937309159   -7.70390558062112
H         9.91923543701108   10.33786703461858   -1.40963356260689
O         9.78054802942284   11.14780364960069   -1.93675096946548
H         9.11020542651803   11.67947219995414   -1.47108269734021
H        -9.30442133871834   -5.81394027200315   -5.80760058630569
O        -9.90949934256783   -6.48773343990130   -6.15777677517101
H        -9.37358905241500   -7.15462714966220   -6.62972483589182
H       -11.41978934939661    5.75295396521705    6.30863894383898
O       -12.23975320042744    6.19767411109045    5.99965482043422
H       -11.98758136464521    6.77316258167563    5.23856426199940
H         9.44575867308239    8.47511647820220   -1.15947403092129
O        10.34615420606190    8.78638220053008   -0.91910537380883
H        10.73723271926541    8.05624720886253   -0.39789779867060
H        -1.30486673705613   10.82397804181652    6.64362465312248
O        -1.48905171752292   10.73668185218961    5.67945424461861
H        -0.68133142795097   10.31485746431165    5.26167009590471
H        -5.22448157471566   11.88189068047577   -5.59481506511508
O        -4.52549533299093   11.59151547119836   -6.22284338750112
H        -3.73752692745184   11.45345623081398   -5.64911002020609
H        -0.33350202066015   10.13078666769607    8.37655684606271
O        -1.05028992789566   10.77580225552305    8.26424930916172
H        -1.87367553113963   10.29903718882866    8.49694929320206
H         4.67492090301168    4.09428743230156  -12.06412777524277
O         5.24913151964010    3.36780274593187  -12.34115511424079
H         4.83005204010213    2.55319923855001  -12.02354284596109
H         6.38335956550726  -10.48980320363974   -4.70590143318739
O         5.50608734095826  -10.92551538951747   -4.67260691099178
H         5.25346061943020  -10.91404338403162   -3.71810164147638
H        -7.06112637114031    1.59678932378257   -9.17178535997247
O        -6.68887458629474    0.71535722250222   -9.38482956239721
H        -7.48294422736866    0.14931178813095   -9.50256192979898
H        11.74149189021751    0.59527648495189    3.80228142603621
O        11.70450013691283   -0.32866288690629    3.49423446354433
H        12.29259560818890   -0.81959114305326    4.09366729894027
H         3.10182300838735   15.20417739304756    0.67936795199275
O         3.42195366683574   15.91541717418002    0.10018707411278
H         4.37786937227914   15.75458235941648    0.02057530422310
H        13.78611716966154   -4.29738407200696    3.20017602315933
O        13.55251671526545   -3.40665751592686    3.45763310903606
H        12.56928408539226   -3.36127546423414    3.48561944688968
H        -7.55229289205081    3.65915742899763   -9.62372796084327
O        -7.82393092982655    3.07613235728004   -8.86285411172684
H        -8.74634567989423    2.78316115750109   -9.00504582571309
H         2.68530913584452   11.51068268749000    5.67956097229458
O         3.12127612642598   11.63527762522842    4.79331054188860
H         3.88673778908915   12.19052732389226    4.93364199628279
H        -8.25785916411193    9.44807639895665   -0.70103626715965
O        -7.79279648982955    8.65945208009680   -0.39667145116751
H        -6.90671024758020    8.99856127973645   -0.12547509096321
H        -5.67998296119743   11.77238523812285   -3.51022014450734
O        -6.12515244900607   12.21191114834999   -4.26133333845616
H        -6.35883680001173   13.10332500528374   -3.94647164841569
H        -4.81059079726267   12.17934019387600    1.87791787816967
O        -5.73084579764324   11.94082518620624    1.67407475662397
H        -5.98253731763776   12.48830561153352    0.91019554429854
H       -10.35901861232721   -6.88643119615049   -4.40183118286524
O       -10.38912422575706   -6.95784060834820   -3.43407945397892
H        -9.77333524535305   -7.67684684802844   -3.20829176381697
H        14.24617010881452   -2.04536365841490    2.38989653500065
O        14.53048698441829   -1.42722017897048    1.70271764046799
H        14.24642584267364   -1.81888370237209    0.86341067629781
H         3.92630373262301    3.80565135099057   11.46362709149066
O         4.46766848309229    3.11462740679264   11.88944994842582
H         5.38538211933236    3.26888307076631   11.64551713021879
H        -6.14895732486435    5.01275487992891  -10.12366501093394
O        -6.86503305455083    4.64684553227173  -10.68759796385427
H        -6.40738040052702    4.15177928211346  -11.38211603369415
H        -3.18550981525481   -5.64071325645375   10.54869057231878
O        -2.46725462949871   -5.15547507879740   10.99234210564972
H        -1.77068738947173   -5.83423901813466   11.12428546236765
H        -4.83400087521118   -6.82654254624567    9.43347882042408
O        -3.85971970066847   -6.83255655548576    9.45838235891869
H        -3.59957535088255   -7.68868740328641    9.82210783155416
H        -7.60298656780425  -11.08564438242146   -6.53468043900029
O        -8.55605290059890  -11.10971580391805   -6.39681741279800
H        -8.73546476146059  -11.88984008834510   -5.84701042569945
H        -2.58733644120619   -9.51395538523007    9.36448465641249
O        -2.79185140334099   -9.27647284355719   10.29635583812321
H        -2.15785348712141   -9.80705539478572   10.82514127509167
H        -4.94324678185589    2.51314019433250  -11.46603942768501
O        -5.28826799165265    2.99710655447360  -12.26162657437942
H        -5.69136928951475    2.34017553932111  -12.82779556468528
H       -10.76256403881865   -7.07571946184113    6.25263311055868
O       -11.18679281093869   -7.88690542010795    6.61429689331409
H       -10.79193120697346   -8.02464288134208    7.47990724035951
H        -3.02886688186486  -11.44931219982966   -5.09256136517569
O        -3.08312109332488  -10.82434819005940   -5.83463675114718
H        -3.49146806675156  -10.01797315534320   -5.43713096532306
H         7.48721634718248   12.92555206561423   -0.04849560516625
O         7.63227592156462   12.42029083765049   -0.85094458162665
H         7.33422348201069   13.01824698720351   -1.58964731992188
H        11.88861492783701   -4.36257399627804   -9.89094482472291
O        11.57825311622197   -3.44947012239770  -10.04581490082469
H        10.90219709419823   -3.52470409298466  -10.73959642530675
H       -11.32573966358663    1.05981621445355   -5.78440694261461
O       -11.26946042068345    0.26195319966272   -6.33174261779852
H       -11.60890293691969   -0.45349611536330   -5.74492984304989
H         2.34882672825362    8.72401629828190    6.92807183965448
O         3.22847095367499    8.81545500374244    6.52620192223364
H         3.51577157283390    9.70895928670993    6.71167823962482
H        -1.18159414954466   12.20757206927101    4.90908136157902
O        -0.86922211808648   13.10306672651169    4.64557162521190
H        -1.67165618998605   13.60336089685023    4.45309618522588
H         8.71879670065852   -6.02594474547110    6.18153329928106
O         7.95685828677630   -6.55848211449718    5.88709443091533
H         8.32261612252356   -7.26055419547222    5.31920836466145
H        -0.47922799594735  -13.94612118875441   -3.52254912344066
O        -1.36785674890714  -14.16969001864179   -3.10782442413258
H        -1.61391853968585  -15.02432721039152   -3.45846023439974
H        13.08781115940699    1.36424436505011    1.96822829350986
O        14.04309262776121    1.20747208970749    2.02268534708998
H        14.20554536466659    0.27880146391281    1.76704145925795
H        -7.63211053507938    2.50717842141269   10.39516014556280
O        -8.16298304525060    3.13342000525549    9.85852456601149
H        -8.07423782193779    2.84921208543021    8.91584372427620
H         7.21773676019328   -7.30321579966217    7.03001872845675
O         6.88705365045952   -7.88728005318502    7.78004020316529
H         7.63554592172584   -7.93064212288075    8.38398799270549
H        -8.65014037169538  -11.94805709593166    4.09593478808356
O        -8.47300721897827  -11.22810020907107    4.73499967370895
H        -9.28907730323520  -10.66750853129657    4.68660301434030
H       -14.12512466149282   -4.24256891146456   -5.07729594501782
O       -14.06317006378491   -3.29862847216416   -4.87810676957699
H       -14.69998110963287   -3.10135699903798   -4.18288273328783
H       -15.49841588468296   -0.28320786735728   -0.19598328521738
O       -16.01982532978344   -0.07730881565850   -0.98932642565376
H       -15.59618724244272    0.71879636045112   -1.35288798751944
H       -13.17397483599586   -4.89114710701186    4.67608066837515
O       -13.53874893230575   -4.47075397970739    5.47218409500705
H       -13.56788752134979   -5.17828816898083    6.13657479295910
H       -14.72113042624390   -2.59714933801772    3.29322850023844
O       -14.06573569211943   -2.53071289915903    2.57075342511744
H       -14.15487131940973   -3.34896752540287    2.03701906247041
H         6.83199299618132    1.91241765277909   10.64233686620831
O         7.03724197949875    2.86468818624580   10.63230522890214
H         7.90130652859587    2.91858814420315   10.20693455702469
H         5.52779271692803   14.01724036043460   -0.31076324132821
O         5.99243068146659   14.85635979163450   -0.15703072715356
H         6.41775033311768   15.06590528814617   -0.99462800460967
H        -5.75621263546964   -9.79679253862775   -7.37644443091310
O        -5.66098195330779  -10.63624035322959   -6.92236163308425
H        -4.71019762522094  -10.82488393361089   -6.86454602027450
H       -13.14514305896161    4.88885347176782    5.43301995796215
O       -13.50466666136478    4.06416335661039    5.04238455318212
H       -14.18465592012071    3.73375657172564    5.66265218810393
H         7.18037058743325    0.80114606905964  -12.01482392837337
O         6.74106228510295    0.07940228694122  -12.51949296130972
H         6.61707055714728    0.45349589116607  -13.40580648356569
H       -11.58316718117089    7.15124730912135    3.02466028372758
O       -11.41849365212335    7.57026166334381    3.88774329749212
H       -10.45161467879706    7.57557089357108    3.98280885740385
H        10.60219390721694   -3.12804512408080  -12.65859086660985
O         9.95074441329715   -3.76798857463252  -12.30954454992735
H         9.09946048653033   -3.29882933681332  -12.29523167753382
H        14.43898600031152    4.06423033552752    2.37414272824178
O        15.28858633679876    3.69050097242174    2.05025427325243
H        15.08046322995009    2.75522892724892    1.89232943324117
H       -10.83113356338027    2.65200085446514    8.77651533991598
O       -10.71976497870958    3.53000925118020    9.20451499394171
H        -9.85071111560342    3.45490543957895    9.64503414172111
H        -2.19435242469173    6.29885859166457    9.40103253501880
O        -3.11145450355290    6.60300612384514    9.36244189273202
H        -3.43756008038013    6.35414214943678    8.45989016917776
H        14.73439518821455    5.64159265446832   -0.45601516432097
O        14.81726314333988    4.68052658794776   -0.41420344495064
H        15.23160829925062    4.44582762177344    0.44085460311059
H        -7.47551917330613    7.11351162664887   -5.33501016889632
O        -8.24309683218010    7.48401435145572   -4.85353980980582
H        -8.02678015681538    7.28994160826110   -3.91759584602666
H         7.77905047716295   -4.86522955151839    9.57230988210021
O         8.16839954094479   -4.75781291853974    8.68056368372655
H         7.43870792299823   -4.78797850503606    8.02645342644534
H         7.41586083582530  -11.99901319854353   -0.51073184587421
O         7.41538039203520  -11.39357817234156   -1.26110025369208
H         7.94491061637328  -11.77787403259574   -1.97406490078541
H         0.63331332793891    6.90855924508124  -11.17214708043332
O         0.79264029814501    5.97318082761878  -11.01059563316035
H         0.53099082168511    5.84348649778449  -10.06634842031651
H         2.94338539646004    1.92933272191384  -11.17802037674664
O         2.32218793033393    2.59012565048998  -10.85197705961471
H         2.73899460423979    3.47211119305686  -10.96954070417768
H        10.92397246134207    7.46974563527333   -7.54301228664232
O        10.44649777947009    7.80060358682827   -6.76692876056885
H        11.03190982943128    7.61862497818067   -6.00485733185830
H        10.76532480423253    8.43996590511510    4.21527050796110
O        10.74683735787715    8.13119798482237    5.13676275424422
H         9.81479857135835    8.12419712994182    5.40890853628922
H         2.10365068068729    4.59681827420101   11.78728613998203
O         2.34910673143417    4.51575992210023   10.84270205426903
H         1.78247683803686    3.78909530202248   10.52150266109639
H        10.21529922408166   -2.64211367610779    8.98867297159016
O         9.64273908457497   -2.54725550720197    8.21778987946064
H         9.07390528277234   -3.34411323027940    8.25232138666549
H       -10.55644145445400    5.27029619962569   -4.69892599545424
O       -10.16361835284330    5.63641232469640   -5.50482525535862
H        -9.61271543264730    6.38788612361591   -5.22406141676398
H        10.32498668553005   -5.33233610050019    5.39170213938237
O        10.14479551130277   -5.04209423820157    6.29761704678216
H         9.57099495735475   -4.26067080530126    6.19217101944682
H         8.91867057168576   -5.94585366825859   -0.52641378179541
O         9.18846835976258   -6.53421479735696   -1.25755630945779
H        10.06492615055701   -6.84635671950157   -0.98961932630759
H        -8.60268533140741   11.86821639283647   -1.96412000686689
O        -8.08046303943124   11.12170115430168   -1.62661001351984
H        -7.80046377695119   10.63126067372236   -2.42233034365929
H       -11.87127264139829   -6.33628156668029    3.02483565449687
O       -12.55707817739505   -5.68988542354531    3.20747968122367
H       -13.11099415912365   -5.57930436079677    2.41627839383426
H         6.32956392443175   -8.53340506127113   -2.00952397632369
O         7.27799787099350   -8.77786112132890   -1.96057686123423
H         7.32054087075739   -9.68573095735647   -1.62262857191285
H        -7.16496665854370   10.58476940295173   -4.44003198453343
O        -7.27578336068108    9.80455675352614   -3.88382102443843
H        -7.73252509269640    9.10865182574778   -4.38448654943555
H        10.05831879108946    1.15042732156265    6.63165525472585
O        10.84149293741423    0.61721307383175    6.87423192048602
H        10.69569672992886   -0.25566958631550    6.47813768167848
H        -3.96832792016176    2.05103550726619   12.13669694914933
O        -4.61441457494753    2.72116814769236   12.44996840393326
H        -4.58822483719339    3.48116436809608   11.85172128469289
H         0.43121619728327  -14.02790352273716    0.87390086628595
O         1.03426039340109  -13.61494162531107    1.50134609064991
H         0.54164458474532  -12.85087360185088    1.87334021575819
H        11.47191663084121    9.05989515435558    1.81819677039753
O        10.81234876268364    8.70479132255863    2.42340140128399
H        10.89471167300420    7.73819098449380    2.36826366813929
H        12.20989560751194    6.54888774176783   -9.53110205800023
O        11.88549096269685    6.44128788621472   -8.63892530870803
H        12.69153374971572    6.43454031469169   -8.03654967575192
H        -9.09643764579428   -0.75316412036196   -8.41317497423076
O        -9.09032739642177   -0.36581790841257   -9.29490879871291
H        -9.57171989337621    0.47826182940150   -9.20726742051270
H         1.67990838082106  -11.77236634380544    9.14979013846144
O         0.82596039672452  -11.37856762792300    9.35705674170336
H         0.50400288550692  -11.00459527457162    8.52476379830707
H         7.18211264014210   -4.14342130769555   11.45298024603319
O         7.11855774549408   -5.05533659771077   11.14731902966804
H         6.16061271441428   -5.24273443555014   11.04250149664480
H        -1.65078869018694   11.33819547488441   -5.98812393127861
O        -1.27712135315788   11.60942843572336   -6.84756759686713
H        -1.21090186655547   12.57202986300212   -6.77960090978759
H         9.05623268800825   -6.14776581198355    8.50061041320003
O         9.54174033048525   -7.00273987612805    8.58170651328312
H        10.25553931153262   -6.93303725255316    7.94631213337427
H       -13.75322850652098    1.88515782183263   -6.79168205196102
O       -13.56029547529939    2.36264355414094   -5.96549802516903
H       -12.64445959174139    2.67573288098991   -6.07503907335798
H        -1.18383580612341    2.47727481885093   13.67846486244453
O        -0.52473494492885    2.69436274389959   12.98712793157413
H        -0.95579651797467    3.40551421551343   12.48097351001999
H        14.04355250081483   -0.66524782634395    5.22547913344999
O        13.43710377917910   -1.41949934925872    5.31972918499408
H        13.81393775500879   -2.14862902413362    4.81143507701601
H        14.17542557041129   -3.03954944207435   -3.52534391834969
O        13.63540442291593   -2.36244413611241   -3.10812697514422
H        12.71592885873348   -2.56350374766887   -3.39265915425832
H         3.24566557180133   11.65737208009780   -5.30670205489783
O         3.66973610149534   12.55055736724938   -5.38097827126854
H         4.54708760638884   12.36975258226967   -5.72992075392309
H         6.62996602938877   -9.20125127674104    6.66203654427106
O         6.70494312547626   -9.85406279951204    5.93507732975742
H         7.64166180440363   -9.88743642567540    5.71890665010148
H        13.64461819774445    7.77474535301411   -1.46072128337244
O        13.98890780077680    7.46187248218355   -0.60214345129534
H        13.86822915929671    8.21688886142963   -0.00630151222192
H       -12.71588274975763   -5.12760865158569   -6.39423782939753
O       -11.92706500871192   -4.63660488391763   -6.66881095844285
H       -11.22386458148084   -5.29184379715874   -6.77611510083883
H       -13.49588784821401   -5.98185126593541   -4.21034885721081
O       -13.81027971773963   -6.04930099496755   -5.12828460548204
H       -13.43528390704992   -6.88732944475114   -5.45678561250527
H        -3.00920963216957   10.30743837141301   -9.18265140361003
O        -2.07164985397544   10.08778871112625   -9.02734128452559
H        -1.79380703163115   10.71001736363361   -8.33680780764135
H        -5.75134990517117   14.96013571907407   -3.27707496917423
O        -6.52461477606913   14.50440676166957   -2.91261626143559
H        -6.24235305965173   14.04582321436863   -2.09168784019212
H         1.53005472002852   16.15033670271256   -3.65618756000550
O         1.16848288758551   16.34206741555742   -4.53677291991330
H         1.46318354542356   15.61774043860190   -5.10740108045398
H        -3.89413063712608    9.14922760920456    7.89134708871950
O        -3.21223691094280    9.24099916175839    8.56898132130967
H        -3.13901590862441    8.36917974937429    8.99103220622029
H        -1.10826476818803   -1.32904999355046   13.01887275136426
O        -1.00193567868491   -0.37989925171997   13.14489114616021
H        -0.14522489408128   -0.15744484008071   12.72363213622753
H        -2.32736110061938    4.42422626104267  -10.95794690482724
O        -2.34365232853240    4.91161538844558  -10.11598151130552
H        -2.24802903508480    5.86576971209594  -10.35396432028073
H         8.71311256768405   -2.53297200761431   10.78308556373231
O         7.76330918318946   -2.31794708335239   10.83256276076705
H         7.66757995327036   -1.36142457800874   10.87226828268162
H        -4.84026247256563  -11.54342345191109   -4.07914910352064
O        -5.77252282639869  -11.39082028353540   -4.26573224361195
H        -5.84202193531091  -11.04191567017350   -5.16556903686562
H         2.46200306628165    3.50003065045493   13.61669889733298
O         1.74460326078650    4.09818242580910   13.40069036322732
H         0.92474304590278    3.56054110800239   13.37531240965451
H         2.16570909243941   13.20494580167578    1.99922372132161
O         2.63613238250808   13.51724619954370    1.21364866844832
H         2.03645687808225   13.32970722546659    0.45841090762381
H        -8.19871109641906  -13.52838520690273   -4.44199201706199
O        -9.09616470975453  -13.13476948709300   -4.60004539981524
H        -9.69874528625280  -13.85917999627198   -4.75907338276461
H        -5.39833314212890   10.42997002818831   -9.14008408580058
O        -4.61926349616832   10.98110994298736   -8.98987226236340
H        -4.66584887913900   11.29260770933809   -8.07703654018095
H        -8.54708182750215    8.18862299110269   -6.84162891006881
O        -8.44105078344680    8.02312081395770   -7.78155942388431
H        -8.40308313665856    7.05494886246729   -7.86995803376694
H        -2.91090823764473   14.26049619651170   -6.72326546187870
O        -3.87212739989084   14.22832351819967   -6.63936228161852
H        -4.11959714314403   13.28720583942860   -6.66037435669044
H        14.69166138668936    2.31882919683316   -2.82271581115023
O        14.82396548424295    3.27136062084859   -2.89013727436258
H        14.93625447606213    3.62483214194958   -1.99635120658354
H         4.31883816013504  -10.72006602488071   -7.69727946428485
O         3.99312010330403  -11.27890504700151   -6.97775716118002
H         4.68574948476656  -11.27859581383012   -6.30302658040432
H       -14.79979096140896   -0.58255303119156   -5.72262691496924
O       -14.79672012503625   -1.16798169102001   -6.48979219033167
H       -14.49156607865866   -2.02802865583833   -6.16262239699407
H         9.40044888860489   -5.51002029331359   -2.59885996980398
O         9.33192493153828   -4.93682303263249   -3.38906074059588
H        10.14771047155119   -4.41443073819986   -3.49505075669983
H        -9.66528320310235  -10.08944710947708   -5.38007396243377
O       -10.25846416760635   -9.64010926023531   -4.75718639525349
H       -10.27825079013487  -10.18454674586381   -3.96791669041794
H        13.40750182369293   -4.75710322984982   -5.09665771378280
O        14.02540424084032   -4.87666162881977   -4.34702739100307
H        14.64732780316127   -5.55164134143685   -4.61344638380250
H         9.89240044593964   -6.31097155570960   10.25490162954426
O         9.84483449429402   -5.75334290593006   11.05171399404583
H         8.90797304942702   -5.72482905801062   11.29022180079687
H        11.23138951208848   -6.31969872533888  -10.23173364348310
O        11.93762414081758   -6.07251499882781   -9.61958264561099
H        11.58744706307237   -6.21918547271164   -8.73356476938355
H        -7.85643727673435  -10.49440793392675   12.03578210573789
O        -7.61720005612654   -9.74389774310460   11.49444582384151
H        -8.22436015705636   -9.77634943745226   10.70377887268140
H         8.45013541685720  -11.07194392548085   -4.03208917700396
O         8.72636983728157  -11.92313618732541   -3.63873174350730
H         9.63311992650744  -12.06599075854200   -3.90479077877673
H       -14.99988524602718   -3.60169353239811    5.05181828953344
O       -15.61091737322201   -2.91625070083629    4.71616753031666
H       -15.60955720636850   -2.20657126120752    5.36031693031286
H       -14.36358510797691    1.94694025703029    6.99205226204416
O       -14.76989241836808    2.81449477611344    7.02937554258700
H       -14.38296344955741    3.26197224592139    7.81130987230838
H         5.75642516956305    2.48881068556062  -13.87156282267985
O         5.96153623127580    1.78225893169922  -14.50720693454360
H         5.18650057594426    1.67170082886345  -15.05699584129134
H        -7.15417805507881    9.08620284479664  -10.28868333876525
O        -6.68413189533362    9.11302860534540   -9.45676891406778
H        -7.30473548736656    8.75730690961371   -8.78059237954766
H        10.30444819038524    2.24562335746847    8.97216784667102
O         9.35455773824075    2.35401481909309    9.03267572756059
H         8.99098992921568    1.51412369774330    8.68464587892963
H        -3.47365965380428   15.90177965409840   -4.22855504671600
O        -4.18644249578566   15.25191296522843   -4.22018880650136
H        -4.20596475600718   14.89504521119381   -5.14350810971791
H        11.47197582761208   11.36587500793442   -1.77953444287688
O        12.43747070504677   11.33324992283876   -1.59223477640946
H        12.78231218701288   12.20508156467033   -1.77948703590628
H        -8.30626755139694  -12.58930683555035    2.00561177750480
O        -9.00091634064399  -12.82473570561995    2.64874295321376
H        -9.83662366994120  -12.57613138641214    2.25339562260642
H         7.67399287598940   -9.13785692488057   -3.56980283496028
O         7.76077398758388   -9.53147309349325   -4.46776533248059
H         7.41530712391840   -8.86499985348258   -5.09327016405935
H         0.70751311746060    2.95573304082169  -11.20977273200725
O        -0.17656779967649    3.36085073405200  -11.24777160994192
H        -0.02083398465719    4.30823417657048  -11.36235929916741
H         2.51564046545216   13.61645571709332   -5.92878040189405
O         1.79667216650815   14.19545888642272   -6.27803273643582
H         2.11383336344009   14.53260189464800   -7.11497379815346
H        -9.29079562086331   -0.70534887079556   10.76186960009483
O        -9.99021719204019   -0.05224534801226   10.58998305340514
H       -10.66936377718470   -0.49444392445370   10.06660536734066
H        12.72966058032458    9.61160545583317   -2.50067285420462
O        12.47811313944400    8.68297902631129   -2.54870993262096
H        11.63214882839438    8.64021761023474   -2.04692388316075
H        14.58128827166406    0.91826297546075    3.63879261139603
O        14.70927355714520    0.87300561534509    4.61104228190450
H        15.25203286013317    1.66177272851772    4.82417680466543
H        -8.06605859794770  -11.42330135062497   -2.19255355911020
O        -8.95290491889785  -11.25546274526953   -2.56742028463941
H        -9.05628373237970  -11.90320947169954   -3.28004073475586
H        -0.15832257256969   -9.58785705664481   11.71723237330092
O        -0.65325958615792  -10.35991843947707   11.43070923515983
H        -0.11042483510482  -10.80763222997647   10.75836895558677
H        10.20288424616808   -4.15979642478227   10.82030143154287
O        10.36323553666849   -3.17935544816604   10.77099882350489
H        10.98717741150405   -2.98118287266249   11.46759248507277
H         8.66312311881713   -6.52595514605129  -11.40883094406074
O         9.52539115058292   -6.16331428459118  -11.10465616591879
H         9.73959047884017   -5.43156964880001  -11.70726331571254
H        15.77592737874945    3.56495369416321    3.87658336193611
O        15.75719753149084    3.31291984153682    4.81542260801995
H        15.04315554419482    3.81388620613918    5.23071508249332
H        -3.48126476040676    2.66827687142518   14.00353733324447
O        -2.70357624151560    2.46261281483042   14.53941036026114
H        -2.86041430054974    1.57588956516918   14.90411732797649
H        -9.64088999744660   14.05001661026877   -2.30766394674025
O        -9.06536526134910   13.41392973043839   -2.73007594658877
H        -8.22749060498220   13.87350722998076   -2.90379623942133
H        -3.44602854796404   -0.87362377591169   14.66125674769443
O        -2.89737091603844   -0.22172379945329   15.11496798099679
H        -2.05140983689894   -0.23775367043528   14.64352256263231
H        13.95150967706217    5.41611779948449   -6.80163491120692
O        13.83674565771840    6.36947885136272   -6.95234897639215
H        13.41150363265560    6.73023863721275   -6.15451961617895
H        -2.89460063363914    7.82449512919560   -9.96840422073668
O        -2.25276486265593    7.47191029609124  -10.60453890366897
H        -1.42029498657891    7.94955108255362  -10.47710545118210
H         1.44752853951240   12.13984706943014    7.24780370508425
O         2.07657558308557   11.38801421734555    7.16123920010524
H         1.57421815531480   10.59776033094144    7.39584166806139
H       -11.51555322882866   -7.50777381924155   -6.25014987025384
O       -12.20956348917799   -8.08845083677658   -5.91792422445678
H       -11.72385932539568   -8.76097763608580   -5.41441164227574
H        -6.08918913513939   -9.90575822210876   10.56402223863423
O        -5.44790146539694   -9.76580622827808    9.84635406109886
H        -4.56056501217813   -9.70699295262171   10.23695191718954
H       -13.97555779863911   -0.14042950756092   -7.66182270357889
O       -13.37813527579454    0.55706088471799   -7.99129750065397
H       -12.52642997572186    0.39888262543992   -7.53477893401371
H         1.04184090888054    8.46478411171664   -9.64256719973559
O         0.32746052725854    8.65391248614560  -10.27836275127655
H        -0.06717372425930    9.48201417146354   -9.99187154427371
H       -13.19633651712209   -4.43754176887190    0.51312531139230
O       -13.95921161944644   -4.74578891384521    1.06589077659839
H       -14.67073403896146   -4.82877897936590    0.41866797164807
H         7.26231321891088  -13.13378214139093   -3.74530031782659
O         6.34325394837519  -13.42724586446233   -3.77457696072415
H         5.87418046128629  -12.74266275021925   -4.27562246103193
H       -10.89641201846785    5.41889078523077    9.74412894710991
O       -10.89299423368271    6.38353341281169    9.74744806391903
H       -11.74309151519516    6.65284790962227    9.36758999409109
H         4.23086647027388    9.40668657238944    2.93909436081349
O         3.56807239456740    9.22765672674943    3.61355920034771
H         3.43009270170087   10.04546655839129    4.11774317649081
H        -5.07992929964321  -11.89729852533806    5.19696299268348
O        -5.70708956413607  -12.38785400793362    4.64190570674772
H        -6.59243793275704  -12.07183362918175    4.84377543563222
H        12.60171529205190   -2.28941522855670  -12.27722590563703
O        11.81159875328219   -1.85152982888737  -12.59793377169230
H        11.49140885843786   -1.31305377086212  -11.84657048439150
H        -1.40305355533817   15.68647605263569   -3.34678617331315
O        -1.49067778230374   16.05243600512859   -4.24235142416671
H        -0.60330150262847   16.41786626706645   -4.42874400764314
H        10.62909888256699   -7.62061578256467    1.25502557138301
O         9.95512990298079   -7.71881201811810    1.93505941500919
H         9.09522078360700   -7.68493599317576    1.46734308890734
H        -2.95638820039676   -2.57956290219669   13.01083762565080
O        -3.78294551762652   -2.43049517640720   13.51962286026830
H        -3.94942407894437   -3.22941760638011   14.01696741353737
H        -6.32349114434621  -12.97387197021559   -4.24429323059605
O        -6.63722872343090  -13.90583306869675   -4.17724039693872
H        -6.29823580633763  -14.22061578650358   -3.33329165936234
H        10.88859993140918    6.51565218462295    5.46355809729547
O        10.84622500078786    5.55584928930327    5.69634278230640
H        10.20196147995120    5.45873164490292    6.41124882098243
H        -3.65701857057858    3.60996547224785  -12.57469166949125
O        -2.70722944797562    3.82268837846744  -12.56943654203450
H        -2.55954184956129    4.50345782990073  -13.22363244434793
H       -12.91205701427319    6.63204033380967    7.44153681879630
O       -13.24700770365938    6.76922314064448    8.36157734290680
H       -13.94660238578415    7.41805716635707    8.30872341280039
H       -12.55763141721984    3.84472483521446    9.18256033832234
O       -13.48304225513291    4.07759136647474    9.03191745736540
H       -13.49952507910337    5.03297913899959    8.86648526206631
H         8.92190200442680   -0.96103656685466    8.33247572873018
O         8.42054056195752   -0.12317593504086    8.30958210812139
H         7.72870658410992   -0.16774374104404    8.98722014755710
H        -3.16229260048667   11.01509613862744    4.94134281872556
O        -4.04286538327767   11.27629590936535    4.63830839698389
H        -4.51398306946334   10.46455951466337    4.40570708416982
H        -0.16033651361529   14.46445697465133   -6.41014363470345
O        -1.07802492726504   14.26336509457320   -6.20412812174129
H        -1.31571413949344   14.86300229494444   -5.46122417897871
H        -8.29880555296576    8.16953984876272    5.34929615881832
O        -7.97327252605302    8.55885707926092    6.16902250984816
H        -8.38016610359701    8.04707704369150    6.88723079868957
H         7.63986654401948    8.47753825616576   -6.35816700848688
O         8.17978484403010    9.26630973549740   -6.23651448556458
H         9.07814771703783    8.98974553659629   -6.47618461152787
H       -13.96004728396773    3.43603344536810   -4.49211189058649
O       -13.89629918433850    3.86331941914330   -3.62624249828539
H       -12.99488278418303    4.19631240421285   -3.55793558097390
H        12.96839444973024   -5.01925137200416   -2.86921398998030
O        12.54841781396003   -5.01838282937496   -1.99477207216058
H        13.00994286878487   -4.34278959537102   -1.48532791797294
H         6.56222575218380   -6.22016384518042  -11.79885123750807
O         7.05198567588219   -7.02449652849601  -11.56718042011740
H         6.75070814625242   -7.30157207586596  -10.69570308088636
H        -9.39058445507915    2.30896213702232   12.64720436908093
O        -9.05938687207519    1.41098602985126   12.67092709073009
H        -9.55390578513986    0.91677932127079   11.99415423988111
H        13.35584032557967   10.34165395749704    1.25968570745937
O        12.94498436306279    9.72098714801318    0.65856853121645
H        12.67155304732564   10.22567778599438   -0.12759632802207
H       -15.22425922934790   -3.59900100264197   -1.93178734324799
O       -14.95886284030303   -4.41536113459129   -1.49818559853857
H       -14.26428978425910   -4.81509966702825   -2.03528763248302
H        12.44031143600577    4.84128230025016    5.92706871367779
O        13.19598021362621    4.25208736155729    5.75115563913655
H        12.80707512127339    3.35388442112071    5.66053032951128
H        -4.30169512047451  -13.28743409577147   -2.62631705469648
O        -4.90610558369961  -13.65457390835684   -1.95951510042199
H        -4.42938893852094  -13.56441744111083   -1.11287626788307
H       -12.94006003144134    1.13825348683557   -9.55769763797391
O       -12.46190299620727    1.42593516706626  -10.36256002901193
H       -12.31459810870061    0.63536716245541  -10.88251355784270
H        -3.84865617228553   12.92891033872475    4.47312325293769
O        -3.55203942834745   13.84819323268373    4.28279934685779
H        -4.20287869910636   14.43254549081033    4.66667450760142
H        -0.21252582597203   13.28812969830792    6.33432902542507
O         0.12481261734076   13.18428214244123    7.24185367161938
H        -0.49125719219235   12.61093949030602    7.71515205180634
H        -6.02670301087519    1.92070575402606   11.89359886391137
O        -6.71099365176793    1.47437896839811   11.35413460597420
H        -7.44994019777977    1.26769740945936   11.95541317091262
