# Supplementary material for: Computer Generated Realistic Interstellar Icy Grain Models: Physicochemical Properties and Interaction with NH3
Source: ACS Earth Space Chem. 2022 Apr 19;6(5):1286–98. doi: 10.1021/acsearthspacechem.2c00004 (PMC9125691; doi:10.1021/acsearthspacechem.2c00004)
Supplement: Supplementary file 1 — sp2c00004_si_001.zip [file sp2c00004_si_001.zip › Icy_grain_model/1000_water_mol_grain/GFN2_steps/800.xyz]

2400
 energy: -4076.130716972258 gnorm: 0.000689583288 xtb: 6.4.0 (d4b70c2)
H         5.31826973340891   -3.38356491973253    0.87378813292915
O         4.57619581981554   -2.79394904120953    0.65248224075896
H         3.95557978532091   -2.84223138163908    1.41554983203367
H         3.28746504673134   -0.22299455903367    0.71596891158234
O         2.36322048055078   -0.46970161823307    0.50913967021984
H         2.42615519010965   -1.17600807326211   -0.15881901367453
H         4.33829843168111   -0.43760551642168    2.69997189678073
O         3.75303820796096   -0.59196809205613    3.47600816469274
H         3.08912608429685    0.12592583021509    3.45755771711268
H         1.99303522886109   -2.66646041343633    2.16792975756901
O         2.83595097459147   -2.86696888135770    2.58200045559962
H         3.13819788020924   -2.05691304269541    3.03476869601090
H         2.96577332705354   -1.29551913639265    6.56170875323518
O         2.58909455787665   -1.55012489377707    5.69529271828272
H         3.17799569547145   -1.22432437001976    5.00213977722819
H         1.05012227549682   -2.53867373139026    5.24145762967733
O         0.55922309780159   -2.89030517245099    4.48583255496571
H         0.63285910602518   -2.23390599625603    3.77786381328830
H         2.97348262891609    1.92365177968689    3.09174698803199
O         2.14702175297370    1.48545794229559    3.40569855167535
H         1.61571501628584    1.34742250315745    2.59551800599901
H         3.39798490626148   -4.81204483663213    1.31914842723720
O         2.79047104653095   -4.90547558827229    0.56432554208535
H         2.11309272064050   -4.20342041151544    0.61477649749337
H         6.62860623838110   -1.52633722067945    2.18794133251518
O         6.35569389717832   -1.35854751187224    3.10350088396291
H         6.65802375424611   -0.45591077252495    3.29793464450128
H         1.17336325728069    0.80301000130176    0.63831348254320
O         0.73164847440165    1.50365968182649    1.14908324821860
H        -0.19439643955241    1.26013163846406    1.26178183421991
H         7.38764260561122    1.84834556685003    3.15982134626904
O         6.72228141555385    1.21903375113650    3.49713002638615
H         5.86990659820531    1.47376278763376    3.08062000669433
H         5.02552554481796   -1.15826419377395    0.83918927049614
O         4.86966891738234   -0.23515045674009    1.11911207018467
H         5.65219573705979    0.29736951862553    0.89236170752545
H         3.75112442308901   -4.82093923613685   -0.83509106500146
O         4.33807834092151   -4.77797441790360   -1.62200339001739
H         5.01385997236066   -5.43998481026365   -1.46228315912752
H        -0.12683802555189    0.62736028792352    4.84007163654380
O        -0.63559655452789    0.54161059557560    4.01067924931627
H        -0.06547144576306   -0.00731157026298    3.43683581495463
H         2.77422651649351    5.12259395997575    3.97022364441462
O         2.94003339927337    4.17516352005180    3.81955128624176
H         2.77056932115199    4.01237427595342    2.86956299370961
H        -0.11329902626454   -1.41922277683559    1.93180892793565
O         0.66526005331480   -1.10737303788111    2.44396875825262
H         1.34012177223618   -0.85133352971965    1.77911616023343
H        -0.91267514846779   -0.61060035653030   -0.94384349411438
O         0.00929030580594   -0.45855982237270   -0.66140658157933
H         0.27830747878736   -1.28372828285995   -0.24719646449158
H         2.77711933314341    3.96713887549479    0.56553511957774
O         2.33609666870003    3.66196576563324    1.36556932340999
H         1.70341110920456    2.97068271431970    1.13093177967568
H         1.60868826574735    3.50903554603026   -1.13305389018013
O         1.76535762760908    2.56545095718315   -1.35442699022496
H         0.86710194795788    2.19034797902374   -1.34730978682498
H         4.37123915002949    1.96707115839081    1.47808919262438
O         4.47260988014415    2.14058694772006    2.43379591547195
H         4.83497442294002    3.04645767159586    2.50756516870585
H         5.90242298768377   -2.70397206208721    3.88417771847945
O         5.61831031307882   -3.53429441942595    4.31001111056885
H         5.12451769171087   -3.29644917715809    5.10554900347397
H         1.86035262203436   -5.59060155595238   -1.51892777729048
O         1.33617296864851   -4.77640698494649   -1.64596864525556
H         0.95594055432354   -4.83012203507283   -2.53624318815666
H         0.28686651657617   -5.29936265700369   -0.48629795575698
O        -0.31567693084230   -5.71354136110316    0.16935434280724
H        -0.24924401062963   -6.67656180954995    0.01357441928123
H         0.32346223041737   -3.16569513627841   -0.25216512386691
O         0.80485847259180   -3.08941672364407    0.59672348192670
H         0.20532301120115   -3.44504396828465    1.27019696772752
H        -1.77394335559707   -0.79300848405247    1.20890262034550
O        -1.53510451160999   -1.73344448583754    1.11834046926333
H        -2.17945136933597   -2.24454439708858    1.62978384868084
H        -3.54294218236825   -0.08040777637333    3.90464582270547
O        -2.87904987265781   -0.79238262122554    4.04719357701434
H        -2.00006159457587   -0.35959696041604    4.12319859617393
H        -0.68321925645752   -8.45812173456348    1.77149906391620
O        -0.45467377468463   -7.69761874312150    2.34001444957376
H         0.43786285666305   -7.41315090395703    2.05322016621283
H        -1.67329128406379   -4.05740333311680    2.39005709926350
O        -0.78230565709871   -4.43747780401164    2.40032216289492
H        -0.70173259816735   -5.07276751687235    1.65844212880889
H         1.88466433694009   -4.71218992292606    4.21613735253291
O         1.57202956741225   -5.24529313807151    3.45704544899463
H         0.78256183696192   -4.79511158519740    3.13722365355266
H         4.41419864045170    2.90973689162092   -0.45734302345080
O         4.11701111863330    2.01817275078632   -0.23903549350006
H         3.18318539167502    2.00222015046733   -0.51592624588450
H        -0.74920587094729   -5.67723474701606    5.32396026583660
O        -1.25161045199978   -6.03280624963875    4.56666891118799
H        -0.97544895928009   -5.52024361127876    3.79315521656646
H        -0.76507132437508    1.27160636245040   -0.78779847658573
O        -0.81251830816924    2.18438743402586   -1.08812197006441
H        -0.98546890110174    2.74878487687877   -0.30980789684017
H         2.63665760676673    2.29269316765207   -2.68887954857978
O         3.18147407673154    2.31990054387279   -3.50911745542917
H         2.55386944078670    2.43872952425162   -4.24314993915142
H         4.74010185790702    0.27635561683203    5.85680004291473
O         5.29216343206510   -0.52273073083737    5.69040811625269
H         5.16343985639437   -0.71441629871573    4.74898387353300
H        -1.72914220303452    1.97231693008635    5.67989715763511
O        -1.78083772744804    1.55445644431218    6.56048035045411
H        -1.52456232250547    0.61259457818492    6.48197709123905
H        -4.03383514379893   -3.46882381825994    2.68252209429580
O        -3.14196859714854   -3.05650260641805    2.74010973567542
H        -3.24389140246005   -2.19612221412215    3.20306319616963
H         6.95226340701062   -4.55701831793848    0.47829787442172
O         6.37140229339247   -4.67245493136404    1.26275161190031
H         5.74615248508879   -5.38024249867522    1.00914637968824
H        -4.74562318121276   -0.58827387840474    2.33738250301901
O        -4.43744786276589   -0.27678453265916    1.47011005243757
H        -4.37934188784929   -1.08874369430876    0.93572895924536
H         1.97395446383383    3.38157332965690    5.02386642224371
O         1.34933635514295    3.25769698980713    5.76698245461982
H         1.19945323659140    2.30588071572642    5.89139034126380
H        -2.95357171877480    0.41173683813846   -0.82706962266498
O        -2.56276419378207   -0.41177523533381   -1.16728895850856
H        -3.03935760633545   -1.13888710579438   -0.73264080485102
H         0.81025413449564    2.73247370630825    3.40503196730415
O         0.05648671898394    3.28387321519477    3.15670512509816
H         0.37210018402956    4.18741791988703    2.95101952296592
H        -4.23498697676743   -2.46928918137432   -1.14189812647573
O        -4.08470738265746   -2.34914156492734   -0.18520506187225
H        -3.68138141480880   -3.16460909177167    0.14725075831516
H        -2.63277607879324   -6.68300896669648    6.73394831506280
O        -2.82745015139502   -7.62202568472314    6.56442927938325
H        -2.44928193561639   -7.82880623035141    5.70054360361106
H         2.18291400619021   -3.25201313124298   -1.38723041672989
O         2.75269624583698   -2.47168130612824   -1.26423988117644
H         3.46620982866518   -2.71162734260259   -0.64206544552430
H        -1.69418843921897    0.98780834512057    2.57245170882080
O        -1.94111654556116    0.85827578940638    1.64654070243118
H        -2.90653553726116    0.77110589728790    1.59818166058036
H        -0.93156043635292   -3.22185402221969    4.92677474801350
O        -1.89176927001955   -3.24348019338020    5.16811868471880
H        -2.37479907970327   -3.29976778283629    4.33204985200538
H         2.34150729481068    4.48009094264304    6.65946309707132
O         2.94795525352500    5.21731871093891    6.84349321723807
H         2.74497507490302    5.53015138707917    7.74681366631028
H        -4.46768075697527    1.84917968559815    3.34376835517043
O        -4.62702038214303    1.10339743268461    3.94306432640112
H        -4.65371940431325    1.46776354810539    4.83369310624002
H         4.56877244013925    0.55592813338218   -1.12908068720162
O         4.48584626980756   -0.12942199716781   -1.80736671946985
H         3.55231123002840   -0.13967511860065   -2.07646261675508
H         0.87798622921215    5.87506284273739    4.85024023838911
O         0.05963840559050    5.40885098202112    5.10526487873997
H         0.33679106910088    4.51389393245449    5.38774915925095
H        -7.02637115833361    0.97484784370862    3.50179406475307
O        -7.24820985605850    0.27388628075122    4.13148055272263
H        -6.56504303149030   -0.42044603969459    4.00604578846980
H         1.32074246315833   -0.17309527051798   -1.67250745611681
O         1.86123363688460   -0.09218239743420   -2.48375271115798
H         1.75114517258757   -0.95536499898266   -2.91435882860402
H         0.32761377849879    1.68074960871543   -4.40212183900271
O        -0.06133191508188    1.23684108315004   -3.64213962338177
H         0.68874514859040    0.77689821263593   -3.19972147810846
H         4.35170472761633    4.01306464973764    4.73573195617431
O         4.97176535911658    4.12381186800714    5.48320819396696
H         4.42647311250060    4.51152250763215    6.18793136963879
H        -6.24392874684780   -0.64820461226265   -1.09527431111219
O        -5.91348387413912    0.26317026246107   -0.94421716879141
H        -5.36200965963881    0.23149245486017   -0.15362419663834
H        -4.20382568622008    3.91597305895830    2.53733630019988
O        -3.78390507618948    3.05456304448484    2.37146073150361
H        -3.04267804800465    3.23014525179091    1.75992673155661
H         3.31252320146385   -4.93173704247265    3.13970439788818
O         4.20891326763125   -5.11191250068510    2.81813608938449
H         4.78585836342684   -4.46321912816843    3.28628878972465
H        -2.79263881681013    2.91881336001602    3.70864475090776
O        -2.14188703253020    2.98904824181381    4.43632801387613
H        -1.26262169050815    3.10544993439024    4.01267897381137
H         5.09013908925895   -1.91881924676049    6.67762374588931
O         4.80220400252525   -2.82208548806704    6.89741820748620
H         5.57291518946115   -3.36064447020342    7.14353148262802
H         0.73682959485181    0.44119175438481    7.03742207976105
O         0.97472924320358    0.59506883644717    6.10503459372123
H         1.51844594377827   -0.18007172329368    5.86936192175851
H        -7.13053130878047    0.83483553557337    1.47932697670488
O        -6.50335573928587    1.53524444598189    1.76790321139610
H        -5.63336346576138    1.11986883502268    1.79830803642426
H         7.77985097934086    0.16317128740571   -0.51894711222505
O         8.36790875372022   -0.15738730711911   -1.23672884105728
H         7.78542528913583   -0.30029643929101   -2.01925440900007
H        -1.61947077038253   -1.73790329224156    6.01462399254175
O        -1.22844509807539   -1.04811415669970    6.57757305298083
H        -1.72651923242072   -1.06546868188720    7.42423405493722
H         6.38244927866986    2.80729742601092   -1.93619065514977
O         6.84968217866769    3.29943489850853   -1.22629002564031
H         7.63228244651673    3.67994648114841   -1.67029501426163
H        -1.78491187063911    1.60208824290218   -3.29147860034562
O        -2.70544348030594    1.76285542977205   -3.03417305218100
H        -2.71822485464047    1.86860892501773   -2.06572493165181
H        10.04382972965650    0.77953682916393    0.96583396182597
O         9.32783823700842    1.14351633354769    1.52166705652105
H         9.13162708901696    0.43806506012342    2.17436189501444
H        -2.95446436567358    2.54386940246829    0.02893327871057
O        -3.52418712169623    1.94509092586621   -0.46023242712312
H        -4.41348391473017    2.35456411577345   -0.44529992293824
H        -0.11487272459835   -2.08355174872974   -3.22415510821678
O         0.79460739070249   -2.32979439931092   -3.46832837325788
H         0.74411506699358   -3.24845112499774   -3.76882795190875
H         2.09356028082597   -6.28274397074177    1.19279131929539
O         1.94534789036154   -7.23843658240103    1.36439748504862
H         2.65530623309324   -7.51314248947585    1.96248208077336
H        -1.77982409792116   -4.97144427069159    0.00185778835834
O        -2.67362608640899   -4.58994244560379    0.15045433919295
H        -3.08684687507280   -5.21703517237134    0.77474560024981
H         4.66267869259245   -7.16338119415084    1.29201691058958
O         5.10153668817590   -6.87498699591669    0.46665372750381
H         6.02296752876043   -7.20291138228206    0.53091781446986
H        -0.89215323451212    3.37695066552405    1.75061927610092
O        -1.54665550913856    3.58718393550298    1.05530999390490
H        -1.66490503163918    4.55737474448263    1.07237542021914
H        -5.17537039806940    0.18976436047988   -2.49978522288475
O        -4.57886001895593   -0.03855865055885   -3.23274061738119
H        -3.78989252765014    0.52490249333864   -3.09882566134387
H        -4.09117395312820    0.02729607707060    6.68154814885667
O        -3.99168193523184   -0.89969325459899    6.45270138420225
H        -3.58764437317800   -0.93664533828417    5.56289536665475
H        -4.35440906973275    5.44017818903369    0.05760620065995
O        -3.87205601380040    4.64511153123434   -0.20272211557149
H        -4.23867167032079    4.37370886240499   -1.05900281687085
H         4.83566190362834    1.97521853251037   -3.25663828527092
O         5.80351471772958    1.96217481066464   -3.22120077565496
H         6.06594237494270    1.02167800827309   -3.22102671172840
H        -3.30189554631146   -6.37042874361640    2.69232692270803
O        -2.86348387013150   -6.60241663576515    1.86082571888041
H        -1.97475691254324   -6.92894519348427    2.08700948150257
H         0.78692408126779    6.46602231861927    2.12368992424324
O         0.45974097821854    5.56232652392789    2.05175693984835
H         0.76388812532341    5.21473619078302    1.19548473482285
H        -1.60390164827242   -3.39568276216655   -4.85976213856820
O        -2.28471129018223   -3.91245220065254   -4.37846418423666
H        -2.90544618132913   -4.19092856058579   -5.07685094866277
H         6.08557533211631    5.04455170566392    1.15043031666654
O         6.24105228322393    5.39726983708163    0.23340224154577
H         6.52593950406682    4.63750299737999   -0.31965096750716
H        -5.32544831628634   -2.28822453978303    4.26812221549593
O        -5.53269923654752   -1.64009470387567    3.56840516800169
H        -5.88921573866438   -2.13386124703596    2.80521764106687
H        -1.10869689753470   -3.91957030996981   -1.81408052568899
O        -0.94331328175233   -3.04909095290155   -1.42291289018507
H        -1.63192141422660   -2.87541276233986   -0.77725843967226
H        -2.40538355762624    4.93029458783680   -0.81000107560719
O        -1.61088194342714    5.28719859813233   -1.26390425441691
H        -1.48512949556685    4.78961939962083   -2.08926896212072
H         0.72479402001574    2.64550904809175    8.22391749161611
O        -0.22666135903791    2.83132585828397    8.30623670264280
H        -0.69285415619247    2.41253550788874    7.55788808160282
H        -2.12135807330003   -5.22154615894470   -3.05863956946749
O        -1.57182166733476   -5.58439050101166   -2.35069073664391
H        -2.09830784999045   -6.19427311058248   -1.80796750854682
H        -2.00189738377944   -6.86852615759067    8.80568449982778
O        -1.09684837572196   -6.57474301561798    8.64214662292470
H        -0.66138659111289   -7.21645817473605    8.05834467678581
H        -4.45445983819167   -4.31864689512045    5.15347576099450
O        -4.78557054879612   -3.44633896870925    5.40826239846749
H        -4.14537464797869   -3.05655288963385    6.00475874851305
H        -2.54580626652716   -4.53094233051128    7.79801322632960
O        -2.71661766125926   -4.96783260584728    6.92964010475641
H        -2.35130233316760   -4.36404263065535    6.24714223496515
H        -3.23585651528799   -2.83547803741763   -3.40215968619634
O        -3.95382114371397   -2.53314046681875   -2.81494475490058
H        -4.19878161418322   -1.62239958486333   -3.09014733719515
H         1.82422323605114   -9.48389439649407    1.98714274462403
O         1.83095598818269   -9.73833867335628    2.92549328124407
H         1.65724336471187   -8.93743253207090    3.46032462493404
H         3.69137559163986    3.96912813238993   -3.38683249302549
O         3.75782877301194    4.93078785539665   -3.23521806672016
H         4.71226200332784    5.17091560296976   -3.07725596498067
H         1.61559188852570   -6.73978879598892    4.05530879684342
O         1.68176305396524   -7.60801590932444    4.51801551426269
H         1.10059483943469   -7.55580800748595    5.29779939476829
H        -0.73842346237851    3.09348317042540   -2.62687566766596
O        -0.82104094570521    3.77759056949615   -3.30743380235898
H         0.05061823402610    3.84982693812330   -3.72124226815408
H        -8.86152366664998   -2.14622167165108    3.32186584980928
O        -9.24491395587265   -1.25276443908356    3.27380847948946
H        -8.64340335128599   -0.68574178964513    3.80138005755734
H        -0.84959684106211  -10.60190188567480    1.44557312655058
O        -1.41175648013910   -9.85908305922986    1.13898247225168
H        -2.17116442095472   -9.79876709194976    1.77047459895303
H        -4.97556369682614   -6.88857261728135    7.33344062876977
O        -5.10452220530643   -5.94794747360524    7.16866130552266
H        -4.21328003700299   -5.55482918780946    7.01304228285676
H         1.75451629543804    4.20063643752697   -5.59555210356937
O         1.49462772942914    4.16025078402164   -4.65840578818622
H         1.84119246879462    4.95186915873821   -4.20519203091776
H        -0.01037669153586    5.07169662281213   -0.84209419452498
O         0.92545129812442    4.92129526521715   -0.59947196854706
H         1.44208749864181    5.69969142191401   -0.86932008554178
H        -5.04654555247680   -1.84203656511899   10.20590555650358
O        -4.70951010098139   -2.20493111674848    9.34531190093300
H        -5.35882885173958   -1.94959761464321    8.64822110211462
H        -4.37402107925015   -4.07263641764055   -2.34031713737592
O        -4.30105788908432   -4.94516249498560   -1.91184124173268
H        -3.59342836110029   -4.84807780580669   -1.23627288016612
H        -4.82793085931680    4.14508650187129   -3.51917365506814
O        -4.14571129892933    4.05100131055522   -2.82747778277051
H        -3.71206478102396    3.19746160721679   -2.98780876755638
H         4.95003538393926   -8.13379834182634    3.11772626584052
O         4.13635752768802   -7.68894186371054    2.81945466548991
H         4.21156310661845   -6.73990841432156    3.06211659260975
H         6.85971689148562   -1.90346823879262   -0.26899606509016
O         7.20054385461362   -1.86831106355010    0.62999777841667
H         8.17157386079563   -1.85122208004107    0.60445939711859
H         2.94023568730326   -3.33733344119651    5.55134552243357
O         3.07584688836166   -4.27984231413668    5.35679056483026
H         2.85631402982258   -4.77722314962260    6.15939791642881
H        -7.15649113281059   -1.78510893480147    1.21494855429858
O        -6.48219292320948   -2.49180178040943    1.20922238755181
H        -6.93318712103723   -3.35405155491653    1.21459228997120
H        -6.77996003723846   -0.98671911589752    7.24940739552000
O        -6.27263041727582   -1.81641525964465    7.30179395097575
H        -5.45320468462114   -1.61448093913339    6.80328268191573
H        -2.15071006951103    3.46651618893940   -4.66485608345000
O        -2.82319402694860    3.42539374372024   -5.35917137056197
H        -3.30340649028733    2.58150477430359   -5.27016334998856
H        -3.01527965236045    0.65327077605233   -5.64731409279061
O        -3.92287872370417    1.01971082357150   -5.60963214029383
H        -4.35194895518351    0.61705675805387   -4.83893467426310
H         5.12284869935447   -3.14291232293216   -1.80819102939774
O         5.75459371003760   -2.40555386813528   -1.82984484009390
H         5.23631413820217   -1.56898284967861   -1.75649319265016
H         0.03147343853892   -0.37052235964409   -5.64281691544852
O         0.95500846158411   -0.67635067722916   -5.51914365391247
H         0.92998774953696   -1.35018584938797   -4.80434587769043
H        -0.60964226200419   -4.80174781514972   -4.29322388892908
O         0.33782717141074   -4.93778852849367   -4.17184996488011
H         0.62632873237110   -5.47054658628171   -4.92746613341347
H         0.17279556125353   -7.93797115190664   -1.48143160752858
O        -0.17943876389869   -8.22720244797027   -0.60811764197827
H         0.51145197416019   -8.78000638299114   -0.19735088481576
H         7.48323213174549   -0.45794318961030   -4.08345312819634
O         6.88203176752226   -0.49136704594213   -3.31454255471631
H         6.56706465060500   -1.39740818738506   -3.19820589214575
H        -2.86738376443932   -5.90643553882131    4.54216683774808
O        -3.82888822405789   -5.87066358435657    4.31311603854247
H        -4.21901565611843   -6.73708340942041    4.54164181283541
H         9.05158724554769    1.30069618539443   -1.45033864711007
O         9.47921115373610    2.16643529849354   -1.64096248610209
H        10.44625185827845    1.98868041925151   -1.67720058456276
H        -5.36288672585079   -4.84110456546132    1.88352495836147
O        -5.40420849399746   -4.37112138788422    2.74077066203720
H        -5.05254959670983   -4.98582004294596    3.40148629621115
H        -7.31764140712190   -5.54480370064651    1.34751067920532
O        -7.66266367234073   -4.85496346494822    0.74643422697900
H        -7.31371291007321   -5.06534268963696   -0.13171519153294
H        -1.84079357054355   -7.89109002353904   -0.58761605514556
O        -2.71903603737791   -7.52920187276841   -0.81074909972378
H        -3.13690767646794   -7.36391700440151    0.04405000022426
H         6.87437301286424    2.05051720576998   -0.08358743040583
O         6.95019856838853    1.25578035582057    0.47350227752072
H         7.78643451089505    1.34007302208260    0.97851223792950
H        -7.04225097243445   -3.08531776573336    6.56902718800250
O        -7.66542469998527   -3.77958889932257    6.26049202461741
H        -8.49554398263732   -3.61392092763146    6.74445051436375
H         2.73707459765044    1.82110463851141    8.97421634799535
O         2.50376610415318    2.40326087631135    8.22753295491367
H         3.08523885202123    3.17062612391341    8.32914873368836
H        -6.02184129951167    3.45895256934631   -5.45455031647720
O        -5.95325306461094    4.15912830007223   -4.77406124361661
H        -5.80879274372701    4.96678577948597   -5.29695209611832
H         3.27421249017543   -2.28889569636194   -2.83288419395742
O         3.55302538797079   -2.19488400415797   -3.76795486996540
H         4.34021236072929   -2.75384294052578   -3.90932190848754
H        -5.05381605928811   -6.68861843459134    0.64610064382186
O        -5.11617005925168   -5.73294322003057    0.52196554774867
H        -5.11936218037934   -5.53453503634614   -0.42199219328629
H        -0.95362974325652    6.27177911789764    4.11374338918040
O        -1.39747926502248    7.06279499901460    3.74973223667040
H        -2.08799741518257    7.27221637247150    4.40403422391129
H        -7.90907690829402   -3.54243410907930    4.55372525672555
O        -7.91942783158894   -3.60953558545307    3.57874678744746
H        -7.01472700085752   -3.85133413979677    3.30850353819689
H         9.01113140956385    1.51534159430794   -4.45689313029658
O         9.23879497435282    2.42541107672082   -4.21244599102562
H         9.32305462289339    2.43304352458838   -3.22257004250436
H        -9.79297076192569   -5.74243984569970    2.11249973525616
O        -9.32659838617636   -5.83802386654194    2.95517351530252
H        -8.85897676719165   -4.99347350810998    3.11567986161606
H        -5.95498961515196    1.23153487126956    6.68378520134610
O        -6.77194427470612    0.72133080482959    6.70584635571389
H        -7.03956593095258    0.57516619875245    5.77298011102961
H         6.16213837285460   -3.05380490855839   -4.87545299556157
O         5.57585205672835   -3.73872167597556   -4.52606943337682
H         6.09898858977241   -4.33496244893745   -3.95436246603915
H        -6.32143620471878    1.20789555049761   -5.61205682149504
O        -6.62728053828147    0.55550762489324   -4.95558959279360
H        -7.47466651707872    0.23697176159998   -5.31799509257200
H         3.60149593474584   -7.15876125635684   -1.40421718567037
O         2.64333592701282   -7.12168581935248   -1.24475513094490
H         2.47214569299815   -7.28291731015316   -0.30162246302938
H         8.11046635851908   -2.36770512514916    5.56963978253769
O         8.17002051164869   -3.34428846531679    5.47698466394716
H         8.07837307419607   -3.51492493451004    4.51273725743001
H         6.55369442960641    1.60988022513195    5.05482434553126
O         6.42836834866115    2.00537409981595    5.95254041620717
H         5.79037643889215    2.74317866984096    5.81911499939821
H        -1.06962356190067   -9.65182820532289    4.61988617420767
O        -1.36106187891741   -8.71656625750787    4.59570161701659
H        -0.91199976807618   -8.25639610097405    3.84945609667229
H        -7.05116268799366   -5.07931902500704    5.29791895215451
O        -6.56737831162569   -5.86786725104548    5.00822340602076
H        -5.95477824602610   -6.02002176240312    5.75647127141491
H         0.94344363314675   -5.49905576812055    6.84150372838556
O         0.08635379872006   -5.09825451505636    6.65875160480073
H        -0.49821759660170   -5.39132277679180    7.37739817507337
H         0.62325898853628   -7.79548298889448   -3.70306105185119
O         0.56126877366401   -7.26517153673126   -2.88658770004907
H        -0.11721501246356   -6.58031058870048   -2.99060423407290
H        -2.31218112538760   -8.12479748006702   -2.52260001001345
O        -2.16665843912824   -8.43757050200408   -3.42436640772541
H        -1.42422491627894   -9.07212097229422   -3.39556317019098
H        -7.80753188988723   -6.94596598760210    2.60298866291935
O        -6.86095910656166   -6.76313938860939    2.50005120449385
H        -6.59116903082835   -6.39703408972566    3.36055378063292
H         5.66210835056522    5.08330481112041    3.17857111635297
O         5.82795515949023    4.35759165241527    2.54446890325868
H         6.73977015108548    4.01363595314366    2.69691702803026
H         0.51823996114346   -8.76299159472870    6.95555445267436
O         0.13798049500811   -7.91953208210274    6.64817007925131
H        -0.52265564678612   -8.13811590859748    5.95651101241419
H         5.38146043700471   -1.80970108456977   -6.36294524268465
O         6.10147943096950   -1.35612852186725   -5.88866545790207
H         5.67119688516733   -0.58895119551594   -5.48070378367293
H        -6.26434119746469    2.58675207894746   -1.24656555421951
O        -5.98315082893529    3.00300073975964   -0.41273707855834
H        -6.28098005169803    2.46952837001687    0.35254356440743
H         8.79318873611446    3.60716333425940    3.38986565948992
O         8.19289689588051    3.26471471542871    2.70264860549575
H         8.67409451242859    3.38604761283839    1.86061005998068
H         4.21762800898186   -9.60190819449644    4.76423054597974
O         4.11129610008177  -10.32482820816184    4.11148904410371
H         3.42484303827497  -10.00991781338181    3.48668619011671
H        -3.37459440835879    1.93716007247778    6.55325923362577
O        -4.34879693394788    2.08165307652726    6.51702060027015
H        -4.55534890136486    2.47966455339175    7.39227876908223
H        -4.62834540388134   -8.19735139040671   -5.76384674604214
O        -4.84957949602549   -8.76196782468683   -4.97965002691867
H        -5.79356839381690   -8.52363235169599   -4.77874297746759
H        -4.00217434153273   -7.22892229848815   -4.00196400757364
O        -4.00160923275502   -6.27516666491867   -4.11747253469153
H        -4.13514733670506   -5.85736180716336   -3.23889308618139
H        -5.28738021639186    1.95849418112274    9.28534661944053
O        -4.71761840884579    2.70340521488067    8.98094051360731
H        -4.97857353686721    3.50030401734731    9.47130923332434
H         0.11711888935917   -1.92036278556020    7.14212060700843
O         0.79723048019634   -2.59376895506976    7.32233012581596
H         0.40312435156580   -3.46098923832541    7.13590569579064
H        -6.90373073505587    0.39117269370714    9.06659583326882
O        -6.18187320148564    0.62790472389911    9.66508059446120
H        -6.53380971094852    0.54946254803183   10.56354768208354
H         3.06158526237353   -8.02043975638707    5.28931952056357
O         3.87786749640018   -8.30285316484877    5.76934830101478
H         4.50221136045473   -7.55818972719869    5.65588133138781
H        -7.88498966653026   -5.25438031767438   -1.93878242690560
O        -6.94142838455053   -5.48996211833242   -1.86998410256880
H        -6.47200606603786   -4.87878448256968   -2.45174987308658
H        -6.73066195469585    2.64541541704744   -7.48578533062131
O        -6.12251837463073    2.41682208548335   -6.77272006721980
H        -5.22187860029368    2.40408803908445   -7.16174808873149
H        -1.52193614801372    2.10465375988503    9.32351940683781
O        -2.33697195788948    1.63213202980812    9.55618083535137
H        -3.09479590934480    2.16487221423142    9.25098757323910
H        -0.07595196158950   -2.88508140263053    9.69427953938659
O        -0.37438920498233   -2.04611994255602   10.10787719386867
H        -1.18345291829000   -1.75274247574072    9.63529482732621
H        -3.92479075000364    7.50800939652142   -0.75720734708019
O        -3.04702535586701    7.71507187422698   -1.11052570422187
H        -2.57590057768517    6.87493287025992   -1.22180860782025
H         4.72238191160709    5.00049054303313   -0.46835675271255
O         3.81907742856181    4.68209976158800   -0.62859147112238
H         3.61277237407244    4.87217381700761   -1.56675926967510
H       -10.09571290467305   -5.01830047312922    5.62707419176099
O        -9.91260999407694   -5.98018400561490    5.56636927513555
H        -9.62683860692573   -6.10788434599943    4.64161622938299
H        -8.80860313265348    1.19548957659861   -1.94338912764241
O        -8.47269186717140    1.16743893303458   -1.02607090239664
H        -7.53321196670217    0.92763154098479   -1.09743916079647
H        -8.67984590621066   -0.64923616755162    1.82180739810359
O        -8.09503080171856   -0.42846195673690    1.06562941379386
H        -8.62526644168505   -0.02687935179358    0.36098942811123
H        -0.84096498303298    8.02521526855036   -3.29064030250230
O        -0.68171937315415    7.21631782537030   -2.78952369869707
H        -1.35916801858592    6.57674421300133   -3.11678441331259
H        -1.12709104336917  -11.83293494090418    5.34585620170042
O        -0.59376148187833  -11.22232121335033    4.79637806922151
H         0.34710817327560  -11.31292256250814    5.03821108040480
H        -6.56037500541692   -2.89327977000088   -2.74194400921836
O        -6.46298123195324   -3.42184568025577   -3.56295762425436
H        -5.99434619082420   -2.82321186987280   -4.19762705917642
H         0.57114102870947   -3.32364800779194   -5.96195641239970
O        -0.35230784532039   -3.03490361297743   -5.94341300446602
H        -0.69487896486106   -3.05172139295917   -6.84719937387170
H         8.53030506717285   -2.49909486272208    2.85915462840727
O         8.28036373912750   -3.44639205013024    2.83858946158247
H         7.42442672010495   -3.50111063005250    2.40216083491262
H         2.61394219975352   -2.99265955653392   -4.87319812030742
O         2.34699527265168   -3.67814992133855   -5.52390948133697
H         2.44174916833201   -4.50996374847215   -5.03934579146034
H        -3.20337185138476    6.46475982625371   -4.15092030794069
O        -2.51849926015659    5.80548097569004   -3.90833900174404
H        -3.02447160757295    5.08650664923791   -3.47234576917829
H        -1.07442327434953   -0.22133424474891   -3.78223665330939
O        -1.55091312093292   -1.04581299888962   -3.59667357338847
H        -2.02215197995385   -0.91145587845893   -2.76067209860657
H        -1.69313940923492    6.42058087938976    2.22518768017957
O        -2.10298116431920    6.24093238499508    1.35260965580435
H        -1.47631766190107    6.61243509196202    0.69666397105013
H         6.57763655519214    5.01874468369587   -3.51991201186819
O         6.17642424486852    5.62901555200346   -2.86981671329997
H         6.18754547728372    6.51044144583343   -3.27739616930373
H         7.80270027573550    3.63503370512104   -4.45178933692679
O         6.89027629146934    3.85977597945977   -4.68219989469314
H         6.37080394166775    3.12031736825664   -4.30188319230402
H         8.31311356845375   -0.32236230012074    6.45040197420697
O         7.89607529394062   -0.73538434294739    5.67782016936876
H         6.93473250885599   -0.55337613264762    5.70846524932466
H         3.82196791671149   -0.71339753818728   -4.48030658996964
O         4.07119242324176    0.11388661520168   -4.93871100680991
H         3.71238812887256    0.83492542205550   -4.40808487964754
H         2.90528521709745   -0.61171517466369   -7.65598681142651
O         3.49674052186657    0.15981704332197   -7.53446506353834
H         3.73834121142390    0.17873217436782   -6.58438003431193
H       -11.14790482456026   -3.15410282759817    5.63400764223014
O       -10.26226942492863   -3.38064819289463    5.28321204083863
H       -10.42116628256359   -3.45833599526669    4.32337742868017
H        -0.51643048775705    7.27974534830284   -1.14499113493129
O        -0.38407067998418    7.50180350747568   -0.19514154054481
H         0.55098652965499    7.37654816631314    0.00886380214992
H        -2.48788979710684   -1.96238572583418   -6.57753247348449
O        -2.99076792051318   -1.64493660710875   -5.81293754815060
H        -2.37719382295781   -1.44501820719385   -5.08638226128251
H        -7.82059333181603   -2.03969893766087   -1.27713307389832
O        -6.84756455370327   -2.13742089647075   -1.34258199330801
H        -6.52812407366905   -2.43385150035128   -0.45997415733320
H        -8.83713149856120   -1.00503955510118    6.96796102337099
O        -8.92316568542418   -1.10512879727721    6.00633497637535
H        -9.40162093834522   -1.92764048067032    5.81991157097236
H         3.82717126898581   -2.76923691922691   -7.99608232498842
O         4.26628495084585   -2.82526199232350   -7.12975252815461
H         3.57988459677999   -3.17342742148510   -6.52496905146799
H         8.68439552250124   -0.70091210918278    4.08606086708789
O         9.09562069621098   -0.87585626877775    3.22384525063563
H        10.05931624385743   -0.73642908211901    3.33706411730463
H        -6.45089587558306    3.04388573846444   -3.46482447095805
O        -6.68393018544820    2.29855279875067   -2.89729658535271
H        -6.69408027281313    1.52350883033069   -3.49005753344944
H        10.24502142102170   -2.40997729458971    1.67573111509789
O         9.88797825631631   -2.19675017603964    0.79260966885444
H         9.85743273057733   -3.04027321665579    0.31379753001225
H         7.65568627719201   -5.99447050609071   -3.53224787620587
O         6.81966475264812   -5.69736374536063   -3.15283714967952
H         7.07652624532953   -5.25196912728417   -2.30966278663948
H         1.50496620337280    8.80361703843990    1.31636357164442
O         1.52233936545191    7.97983845977129    1.83803034517072
H         1.94049414562570    8.25133098907265    2.67556847217962
H         4.62622483270683   -5.44158105104229    5.10417661510348
O         5.28123353928179   -6.13902040371014    5.27157158923145
H         5.97750442736913   -6.05261380752201    4.58410685441612
H         2.89118842625534    7.02232168857265    1.53471948732556
O         3.75448544345036    6.56931478338730    1.49695660251791
H         3.63852716707796    5.81598236422425    0.90960823157629
H        -3.69118933762695    5.88286835267537    2.05914976045475
O        -4.34604629888522    5.67830347415494    2.74050746467586
H        -5.21544413905617    5.65800678345442    2.32905281645689
H        -1.33292020057181    5.62055234980661   -5.08305754731377
O        -0.59428494915575    5.47449548229250   -5.70184842013874
H         0.12841297358071    5.12570263425877   -5.16176978748480
H        -6.10413708305682    6.41500618667965   -0.12804887393178
O        -5.32083461203824    6.86113795993346    0.23474027353378
H        -5.68240014773340    7.54323830170713    0.82947519139410
H        -2.69790041882315    6.30459241118864   -6.62100446807871
O        -2.96012567796974    5.48147812916052   -7.05615152814919
H        -2.90681485530727    4.78935186896266   -6.37030434539184
H         5.79497459949611    1.33286820352363    7.31438161351374
O         5.44062727432394    1.18876724728329    8.21718450874689
H         4.67423573162365    0.59113513546756    8.13379679296806
H        10.68001824496207   -3.98565176754991    3.20893317954469
O        11.00027098387089   -3.07306696579528    3.14366198572715
H        10.73292455540507   -2.62259525484606    3.95939179226599
H        -2.38419627489054    0.05978223476662    9.12316756215152
O        -2.40819307082428   -0.89428750060297    8.89518652756393
H        -3.31822503899747   -1.21877588215838    9.00160114257467
H       -11.66361020197041   -4.69047928985861    2.90487739099084
O       -11.37912049962602   -3.76009494596360    2.90658623548951
H       -12.19861783108870   -3.22629995349800    2.87065023847761
H         3.19475450762059    1.76479386336373    6.71672667003313
O         3.67487046781482    1.52260714650912    5.90425268561910
H         3.03916765254797    1.48275783652542    5.18623181401309
H         9.41789434552508    4.73165402062262    0.27569728625021
O         9.62916206592473    3.81415186259298    0.50025580562304
H         9.48584564930962    3.25491698746249   -0.29017153132512
H         6.91029684505728   -5.52509160004792    2.64871699631488
O         7.20681819934596   -6.10470691922143    3.38145943072711
H         7.07223032851819   -7.01624175436344    3.09195643616338
H         9.72250993692415    4.43033789386805   -2.38760356696538
O         8.78654464321411    4.77260485572202   -2.38278968639988
H         8.73416249854162    5.37433890847366   -1.62598499607892
H        -7.65250521180890   -7.17038525286046    4.99121041987496
O        -8.23419495967962   -7.91251776952571    4.73188639751743
H        -7.69561696699206   -8.48830237967523    4.15489409733565
H        -7.96827617815205    5.41325778986558    0.26587774339148
O        -7.38242937960215    5.22527688420598   -0.47817680609545
H        -6.88790134405435    4.38810063665986   -0.28862042528216
H         6.37805470569609   -2.78446182798956  -10.81789889839505
O         5.50629360973971   -2.50253868852822  -10.50296472607109
H         5.58296629396510   -1.61950740220007  -10.08764431386305
H        -8.75045304130360   -6.31742892846506    6.78145396297626
O        -8.10477809481451   -6.25403538933259    7.51615632127359
H        -7.68408527324350   -5.39248475076461    7.38971576884397
H         6.92109337693475   -3.50290429544030   -1.37879562031053
O         7.41801121415987   -4.27962718023851   -1.06723174933652
H         8.36655113854263   -4.07727587992197   -1.18147440584604
H         6.46084203400902    4.84462426851471    5.23504912671217
O         7.39564045786573    5.10558667306275    5.09799639530538
H         7.92436162707167    4.54416141244781    5.68217631628917
H        -0.61451608231105    2.85525581535662   -7.64987385221671
O        -0.46499091679560    2.92566857767630   -6.68644814560759
H        -0.62728889801428    3.84954209100612   -6.41936768362985
H         0.53875891375297   -4.21845426725599   -8.84896150063133
O         1.24282300707261   -4.21294996791389   -8.17806848406035
H         1.44086685455823   -3.26436873552385   -8.02427913794291
H         3.44462633961165   -5.42882946401480   -3.03260616368537
O         2.92737457554866   -5.81795721838080   -3.76299933738679
H         2.30674217216921   -6.45223571552169   -3.37893233574119
H         5.60052230990652    1.82277632013539   -6.23910037802276
O         6.51081033380219    1.49336027333053   -6.29821889526301
H         7.08005659815991    2.27266318886309   -6.37547560089175
H       -12.71200568700671    2.09037495190964    5.41931538914127
O       -12.22489865380583    1.25397377970376    5.54887057926792
H       -11.27705786534966    1.41806352002304    5.33285478566105
H         3.86058008118923   -5.97740360699833   -5.09253837025984
O         4.48741691632931   -5.76705022011936   -5.81618811063288
H         4.92010331219048   -4.94095276124442   -5.50831789995028
H         0.95525567644850   -6.83720183088088   -7.22234284383406
O         1.16941645952328   -6.22208472800696   -6.48915425890490
H         1.28629305196331   -5.36438487778635   -6.94214200196603
H         0.81947669920344   10.58302856251354    0.33835061940118
O         1.62057589712417   10.39303128118139    0.84266851671961
H         1.56361605328375   10.84642695256850    1.70223739157192
H       -10.01327750808536   -1.11794775507190   -1.24427321213692
O        -9.48703230651819   -1.94930063221699   -1.22023411101248
H        -9.60858489098865   -2.33044702362432   -0.32397297810980
H        -0.69390433150731   10.12102107253652   -4.09143976477344
O        -0.38363712640162    9.28211540291704   -4.46180589363559
H         0.09813652639105    9.49824718365147   -5.30043483454671
H        -6.05372396940585    6.72429855301538   -7.01418176668453
O        -5.48920931779733    6.19869672969392   -6.41543534042491
H        -4.68901354596734    5.92304185822860   -6.90108517568255
H        -8.24716402193565    3.23649848157323   -2.45316424214797
O        -8.75567153964945    4.06248016885513   -2.51245955394470
H        -8.47371896281282    4.60471031149100   -1.75904501487684
H        -1.07823946052698    1.46846669282160   -6.12572946577448
O        -1.33668734830894    0.53412259204037   -6.02070480578183
H        -1.52639888898773    0.22649909897461   -6.93969930377140
H         6.13279161108367   -5.39253996120599    6.49092204661998
O         6.63408586730872   -4.75037595133487    7.03214786822800
H         7.16618537817721   -4.23582483056247    6.37866878943304
H        -7.14408816822919   -9.41623683820001    2.43459895668521
O        -6.75278431823727   -9.59918345984864    3.31170274533278
H        -7.25767410474784  -10.33484444361611    3.70240745519864
H         3.61638091579265   -8.95583689075803    7.25521526954271
O         3.47367925577700   -9.30856509351460    8.16877888978666
H         3.76019867681079  -10.24475970399449    8.12191397487323
H        -6.43242799587240   -4.74252208376920   -4.73247501934298
O        -6.26106917090343   -5.55614184515321   -5.22231020330788
H        -5.33871149444311   -5.79575709923384   -4.97493412397277
H         8.64148452748646   -0.78982160756885   -5.78609825063024
O         8.50911066539492    0.04619327666281   -5.28888882007628
H         7.77621539124561    0.50942706932999   -5.74159106016488
H         1.03206608354199    2.19873742374114   -6.25678720064681
O         1.76407476537187    1.80171097390008   -5.75031184419792
H         1.64687360548492    0.83224765331614   -5.74304033434614
H         8.87317172470984    3.18155554505752    7.44090248339130
O         8.70780114690458    3.02829034890731    6.49569618849147
H         7.81824826768582    2.60762358743017    6.38150001107627
H         8.92464130357354   -5.75573948934445    3.41094198807906
O         9.90291097936950   -5.70006572208958    3.38055133215647
H        10.18843695746490   -6.43026593381706    2.80646242740027
H        -5.24377710866415   -7.04719642691258   -7.50887248320182
O        -4.38450364282618   -7.25535812757965   -7.09319067064911
H        -4.04616189040357   -6.36359125596188   -6.83005547644810
H         4.06402960023238    3.83944649163715   -6.23179921595522
O         4.14724310370126    2.89141964357033   -6.41643960424847
H         3.29487530864707    2.46674735988639   -6.21816844248332
H        -3.98574418323327   -4.12184300369768   -7.08839564167430
O        -3.49990851401159   -4.80886843033011   -6.59070464788053
H        -2.66252591704626   -4.93036247458754   -7.10862863327414
H         1.37320460511328  -10.57781142987810   -0.25290919098443
O         1.71178854291515   -9.85800749533249    0.31280434240540
H         2.61430682355990   -9.62662867441621   -0.00074002514897
H         4.69643527269498    0.01741588345459   -8.64106013577446
O         5.37007520516964   -0.13013025393040   -9.34560600429346
H         5.08080519823448    0.39323110096171  -10.10975724394680
H        -2.38388410715432   -6.15396570120596   -5.37468123961290
O        -1.56180948543945   -6.64000140624913   -5.25335604278844
H        -1.72640817070691   -7.22242804294193   -4.48329797895084
H         7.06011317580937   -0.93271175513663   -7.19086750047036
O         7.53955500212761   -0.63644973079035   -7.99944495430441
H         6.82170118571174   -0.37590605031743   -8.60768680516335
H         4.74052747881426   -8.01355575447944   -2.94670066544676
O         5.16242324652218   -7.52638550242794   -2.20833075678479
H         5.75491643963126   -6.87306498279905   -2.63301425294787
H        -5.21657751480880    0.10308973075806   -8.36335065738185
O        -4.50615803430686   -0.32837429091252   -7.85018334325111
H        -4.41792686940966    0.14431085355524   -6.99767833392717
H        -3.47060936939181    8.51666452592656   -3.82327950115624
O        -2.93072582617645    9.14551293547140   -3.30591665101972
H        -2.87283995390587    8.70214721020922   -2.42785646777544
H         0.83041207823366    6.81944384727474   -3.32362191535826
O         1.66408650194190    6.61909397159615   -3.79328750736649
H         2.35797176861056    7.22536632358122   -3.47913981354316
H         9.79682908455551   -2.62060700701573   -6.69115402845194
O         8.95736065428799   -2.34324336421265   -6.27436323422927
H         8.22875324942311   -2.72659596229671   -6.78788534066423
H         5.94018919004688    7.17962018800895    3.56182161530078
O         5.19603352052040    6.59333654444831    3.80709258450716
H         4.55397857403109    6.65666894032328    3.07720465680499
H         2.12365259660758  -12.41550213746371    4.97441978197682
O         2.00445288141559  -11.50323248828380    5.30016959461862
H         2.78235602002112  -11.02055736083679    4.94913762753791
H         2.67239787363151   -4.90502908434093    8.09266234922043
O         2.61528660480493   -5.74493616906116    7.55619502652546
H         3.48618943392645   -6.17121727676975    7.63756595227470
H         8.37323500160565   -1.83480703289382   -8.79518212794540
O         8.93921415344343   -2.40322440926986   -9.36448662992525
H         8.98681766526892   -3.30393289155422   -8.96856052010005
H        -5.37970495421944   -9.19756244140782    1.08095441914395
O        -4.99278450480065   -8.35484947369263    1.38520129265771
H        -5.68988169367854   -7.90121134936585    1.89379230422181
H         5.45098678179146    6.75860653844698   -0.51135711145227
O         4.99031962191594    7.44372564221849   -1.02229113998256
H         5.63776479733614    7.70925884834902   -1.68808408677941
H         2.08775105122765   -3.01928514024589    8.21648771988486
O         2.90893794525986   -3.39522000898088    8.61020049909140
H         3.63962543834246   -3.10343006218858    8.02213605687299
H         7.81369872061232    6.10830953470426    0.28326892616832
O         8.64883081634353    6.37612843048773   -0.15047300855208
H         9.04110813411936    7.10387101091762    0.38239339813364
H         3.04225484290555    6.10011224106939   -6.10034142235583
O         3.83374707076941    5.61885759928493   -5.80549905861395
H         3.77277649871119    5.51905918211406   -4.83203890259355
H         2.81526434329597   -9.41485571276235   -3.13016346993645
O         2.14833442955562   -9.48730825703354   -2.42540565432904
H         2.16194892479905   -8.60922891784997   -2.00474893699239
H         6.44625038188976    8.82521392402910   -3.99871062204710
O         5.91598020512970    8.01001865748476   -4.09525634960817
H         5.96068763224305    7.74051415253695   -5.03544071335986
H        -1.98339965424768    9.47489614135050    2.27380424302524
O        -1.20386398977370   10.07320979234038    2.27837205034547
H        -0.92319151932449   10.08480517995434    1.34288114609829
H         5.47730390956352    9.37986739677099    0.56837422159778
O         5.03805901993699    8.95930229504470    1.34014085888961
H         4.74324921121492    8.06602893992055    1.08815938261442
H        -8.23311162188580   -1.14187969390841    9.29264042215991
O        -8.52891975078043   -0.50678905323321    8.60798757750272
H        -9.35428069815041   -0.15409095534503    8.95547636509879
H         2.30578680018281    2.18615065252992   -9.52033045492883
O         1.87613274568987    1.97189880806620   -8.66559839843431
H         2.52494855746272    1.40460713450892   -8.19369028770101
H        10.26204058814892    4.98544601215491    4.74567200900521
O        10.02664164267246    4.07866519055515    4.46366238086904
H         9.69354523643568    3.62846284534272    5.25735105907444
H         4.83327193380211    3.40651339006686   -9.52884344173669
O         4.61065056517127    2.57341257867164   -9.09115321877334
H         4.45756401153140    2.75195589394629   -8.14290873081352
H        -1.60262871465210   10.29944754352715   -0.73141563862473
O        -0.75223138594552   10.01700028080509   -0.34204754342492
H        -0.76473171112866    9.02392396964489   -0.27048748530836
H         8.48091133564947    4.90667384155477   -6.61490463739548
O         8.36729684677129    5.88220284906694   -6.62377939720986
H         9.23966347713323    6.29522926249647   -6.77699851678114
H         0.30166628597626   -8.81529006605798   -5.69885945559274
O         1.03961508684495   -8.56756865860328   -5.10592086486144
H         1.43612941215878   -7.78693813268375   -5.51194926769055
H        -6.87530718446474    3.20049796500576    5.00220818602841
O        -7.73778773687031    3.00699231334557    5.42677085377128
H        -7.65292333255065    3.36717645480961    6.33436767166499
H         1.02162836947166   -1.19804359598037   -8.47673353968268
O         1.58355687734491   -1.63981784392784   -7.82100269899673
H         1.26432326617194   -1.37590235232401   -6.92319879205294
H        -2.60044962993723    4.48484430525723    5.00299394762998
O        -3.01657545542087    5.35844444365056    5.15136801756761
H        -3.57249920009081    5.52283399269832    4.37639336814904
H        -2.96262387526397    7.72516226483221    1.50078488380258
O        -3.32583404341697    8.58322640203404    1.79967894018467
H        -3.86096218833779    8.93501842975168    1.05717730976706
H        -1.61235744648814   -6.26036916731669   -8.40497746544881
O        -1.35215735523600   -5.45983905839739   -7.91780514407751
H        -0.71941355350219   -5.73009606924085   -7.24311582030311
H        -3.88106426272167   -8.94100020070811    2.42997164023130
O        -3.25615164647680   -9.54690591512841    2.89723264348554
H        -2.80193277637301   -9.07669917527951    3.61519775542379
H        -6.35698063330996   -6.98672999811567   -1.32135599226238
O        -6.35145493399030   -7.89261676174094   -0.96431624683628
H        -5.62597006130689   -8.39651463531187   -1.36964087475004
H         2.41397707910327   -0.31671025064874    8.32536641774777
O         3.32791728127470   -0.55576956967913    8.05470038777514
H         3.72920903780585   -0.98960320978946    8.82090289166939
H        10.85585412645541    2.85480995397058    3.63524196405451
O        11.28959049210063    2.37454631323479    2.90763326420835
H        10.56881650359775    2.14173562091629    2.29215084004302
H         3.72963425153337    9.69307941566931   -6.18262472728123
O         3.12073195633895   10.01073073310411   -5.48562476494843
H         3.22173552361127    9.42410811632525   -4.69918663966068
H        10.46475475713757   -5.00024396237298    0.98440057600041
O         9.52487752479064   -4.86785691781494    0.76995975898982
H         9.08780517696160   -4.54341527564129    1.57498679859092
H         5.05522769909623   -1.64283095552031   10.87435864995559
O         5.06773403367003   -1.04903234616518   10.10005505585143
H         5.72200729277912   -1.43066437529088    9.49654521547214
H         0.47660973534471   -0.79021862093633    9.17289049129952
O         0.80132568746656   -0.00319948355601    8.70430673914720
H         0.71998780822021    0.74737993127814    9.32377275607176
H        -6.66894469505257    7.33037983486536   -2.21409313411420
O        -6.39472990672302    6.46812303435316   -2.61357149656183
H        -6.65574491604568    5.80034533420074   -1.96964432937760
H        -4.35727961904972   -9.23892351496307   -3.16151695859103
O        -4.51948376092332   -9.43073309849389   -2.22996517993146
H        -3.65821353751988   -9.56550478949795   -1.79250853935760
H         9.29212954033509    3.08814742100266   -7.39360602133973
O         8.60767980727407    3.24403963344819   -6.72174939903596
H         8.97969807137171    2.94218097059385   -5.88366825475317
H       -10.04075401095932    1.42714765300052   -3.71864590746934
O        -9.10687304120279    1.13779981537366   -3.61308203937131
H        -9.14019961289129    0.16674946543323   -3.68182097395488
H         8.11793626486879   -4.45809638187302   -4.92915119709730
O         8.05185836174073   -5.08534018063709   -5.67692867040726
H         7.62509789854632   -4.59832973130535   -6.41385522010030
H         6.49343574408663   -9.39884609533952    2.60204123381200
O         6.50556805217478   -8.78137853819120    3.37085979628732
H         6.42590140233960   -9.31548119322942    4.18143193906998
H       -10.54227757440597   -1.37163851777912   -3.87587509720931
O        -9.57558641580578   -1.47030362680638   -3.81787013338856
H        -9.40112292332377   -1.77801966548691   -2.91921710737224
H         6.82284197488649   -4.19785913436933   -8.29344580240017
O         6.82348056816253   -3.61697773360476   -7.51340723855812
H         5.89029260152548   -3.38664055328731   -7.35409325111268
H        -8.76679848429930    3.84805419729221   -4.30339480324100
O        -8.70147330983302    3.27630416000927   -5.08429930637752
H        -8.56459321534167    2.38484439855845   -4.71146885129727
H        -1.76910449246548    8.03015202190111   -6.74074037660678
O        -2.29775622022025    7.97005151159029   -5.91303952418727
H        -1.72524204799903    8.36940676688603   -5.24021584849346
H         0.44373462124036   10.77484317936072   -6.88037773048945
O         0.81155709948614    9.90230301053508   -6.68461450444136
H         1.70441631700210   10.02157446263240   -6.28601580262573
H         2.32126361266802   -8.27111072813603    9.17021931657313
O         1.75897347284273   -7.51867823320559    9.38744750502157
H         1.82002500036013   -6.91177236143615    8.62373481422171
H        12.21109003180325    2.14956475669321   -0.94058570331223
O        12.00232544437080    1.39870559682126   -1.54362739520907
H        11.88396602455108    0.64123830586189   -0.94311778982752
H        -7.34381501151482   -8.39752876013574    0.41689538809374
O        -7.97486731823546   -8.81195315073184    1.02630559808874
H        -8.14676424184199   -9.70770200387222    0.65345222207172
H        -5.82857823422187    9.83091447869638   -3.41993963270896
O        -5.23105980615404   10.46053173989195   -2.97663376754246
H        -4.33851252707093   10.07948774140529   -3.06847941746232
H        -9.40522112103202    0.32268991170262    5.43934741764210
O        -9.68615711374622    1.20354389887748    5.08935221585991
H        -8.94196702940307    1.80472351122898    5.26139670823759
H        -8.36849917603172   -3.43940601491805   -5.75378800812047
O        -8.67334018803966   -3.84948342096777   -4.91554381860347
H        -7.97060261101637   -3.63837211581329   -4.26704226461144
H       -10.26037733183187   -3.36085496271828    1.76477109444540
O        -9.58141784009445   -3.02269855630145    1.14939229811871
H        -8.92932185031000   -3.73376386493431    1.04308783924171
H        10.89123314475149   -0.89397055703461    0.54095955280755
O        11.45662437536534   -0.09892045806565    0.58921001970575
H        11.84752892960692   -0.12779915427873    1.47788718087835
H         3.50841932027730    9.03872467056196   -2.60620125644109
O         3.46439572944761    8.46700131469291   -3.38753497147451
H         4.39871056705749    8.25945791750060   -3.61501450820875
H         4.08015789783229    8.99911561977623   -0.71507831175150
O         3.53027265872481    9.76487378171631   -0.92820301971094
H         2.85927308982030    9.86970008634426   -0.23868497744472
H        -1.78950822785065    0.97665194203610   -8.82259715920195
O        -1.96848368983874    0.08186319892945   -8.48744739311797
H        -2.93623160726741   -0.03258230186082   -8.37376804212128
H        -0.20302181115753    8.15974030403447    4.02083718134201
O         0.31411995165135    8.98783143419628    4.17179525194936
H         0.07359696421076    9.54193758964074    3.40962157558480
H        -0.14945160071667   -5.24370729239539    9.41534507754995
O         0.44175749972866   -4.48462919225692    9.49484880284391
H         1.23112112326624   -4.76387645187621    9.97830973625798
H        12.85759210074503    3.91144578587367    0.02621066700703
O        12.28782304574950    3.19023550084920    0.33944164080838
H        11.38888591370248    3.53356255664416    0.49311306940461
H         5.15909404824068    6.47767948504898   -6.37227355513710
O         5.91795291152062    7.08125654107069   -6.55506767942799
H         6.67767476544796    6.49339305675385   -6.70408605354024
H        -0.26093507958717    0.12708291872052  -10.22480003630817
O         0.54491905534630   -0.07715098362181   -9.71342348166415
H         0.87610485226085    0.75185582761380   -9.30401085006682
H        -5.17911557156030   -3.77319847037739    9.35844650810829
O        -5.50907565964724   -4.69448183144507    9.44725248538152
H        -5.38582805984465   -5.14829451244264    8.58488287702284
H        -5.57727669289738    4.72696934655440    4.81322792779977
O        -5.38998632982377    3.78132787561657    4.63214997781970
H        -4.87187550504743    3.43465275138977    5.37495422700213
H        -9.83026626012767    3.96945092091793    0.22538496990155
O       -10.63386330426190    4.32875401203645   -0.20835584518389
H       -11.04599459764250    4.95210721524632    0.40653228591833
H        11.68876986461183   -2.06130294165337   -7.42709529553272
O        11.28507254382421   -2.95080985721342   -7.38925617397642
H        11.26159589878172   -3.29780784681605   -8.30483464564999
H        -8.25970794983013    4.29495311227749   -6.37550962670068
O        -8.13783545354360    4.94019655493852   -7.09744106175922
H        -7.88915324250700    4.39560205643565   -7.86670052825191
H         7.22759519831226   -6.46737978309762   -5.57883175047011
O         6.63839286318564   -7.25390001632049   -5.65516619481595
H         5.73431106177246   -6.87776804225936   -5.61510181676762
H        -1.69757403034319   -9.46925525703077   -6.25560320457816
O        -1.11240740700319   -8.79359517276681   -6.63749608541409
H        -1.32381990130492   -7.93755210729529   -6.18927407773207
H         2.81479308945486  -11.45326149577653    0.80044486599313
O         3.23872331372397  -12.31972401654608    0.82929927201236
H         2.54382550805342  -12.96873822628688    1.06187324285401
H       -10.30131957133474    0.76004814205314    1.99340408482691
O        -9.94086426875789    1.53902530423019    2.44544147789202
H        -9.81220027220071    1.33676080272865    3.38798634916385
H         1.92991656660948    7.94883000216445   -1.47610307163347
O         2.23824980123846    7.19995082082238   -0.93914723828298
H         3.19743461141284    7.14312084385616   -1.05501338126816
H         4.71373786165649    5.26078584652273   -8.21347845069536
O         3.87159912362263    5.56371845228396   -8.59369323110995
H         3.16014818991037    5.10563932382712   -8.09251964124585
H         6.68912438890306    3.85849239754063   -7.96945615942649
O         6.14311765653487    4.45830133662380   -7.44531581031460
H         6.32065790610381    4.26662920113727   -6.51470247384516
H         0.68435764875349   -9.92357505837293   -2.95083677044744
O        -0.21729220735496  -10.29773820305406   -3.16129132669028
H        -0.13176447493876  -10.73256805492798   -4.03147744377920
H         1.98420112171832  -10.07204771515520   -4.95174694704743
O         2.35853287642795  -10.96405693639259   -4.87873999367442
H         2.88573694188362  -11.13429247960326   -5.67360296238519
H        -8.53981099107521    2.41569361918574    0.10635056352342
O        -8.59771349351750    3.05165966940890    0.84880899751378
H        -9.08505902165820    2.55242715744548    1.54122995211812
H         3.89286102777164   -5.45579735016531   -7.33082110840977
O         3.59588638066702   -5.43901057016546   -8.26613214328701
H         2.78848204750199   -4.88129749059393   -8.31119455928116
H        -4.91120601394421    7.02371929855207   -5.11398837172079
O        -4.55098068041976    7.31668250888796   -4.24918173557077
H        -5.15597609956835    6.97638098395016   -3.56387431196479
H       -10.52263130503930   -1.41604216974103    1.31782876486843
O       -10.93452212644939   -0.59931370703178    1.01662307167761
H       -11.88648006087766   -0.72313527979880    1.05757832451662
H         6.71710843435440   11.63030172209366   -6.91862281603659
O         5.75708427015085   11.69584917030694   -7.01817625048126
H         5.42855409392986   10.83303387137308   -7.31103209750403
H         7.93171697127515    6.90659123388097    2.67515854488199
O         8.23820742572803    5.98935093777252    2.66480770991866
H         8.02263632049613    5.63181549599374    3.54051881656691
H        -6.14990065819732    4.75298139956239    7.42226916945015
O        -7.11710887964442    4.63376631441372    7.44878476774205
H        -7.49420826386850    5.51032271758500    7.26407803119870
H        -8.17925735673922   -5.02076604847364   10.77279452017718
O        -8.02507027649061   -4.41382018764631   10.04349386464060
H        -7.08709703252226   -4.55971606661823    9.76043504687598
H        -9.62176870405592   -8.68805248109651    9.30786018148571
O        -9.38736426290565   -9.62233020501069    9.15255990557204
H        -9.20805048709337   -9.69632888303190    8.20042423751872
H         7.66655526537363   -2.30674353443227  -12.13512439019743
O         7.87166953293210   -3.12156009789738  -11.63281810698285
H         8.30279582333515   -2.81965139813850  -10.79127601938661
H         3.86652685509965    8.87961950735415   -8.11586870009624
O         4.59600357678152    9.20311933800864   -7.55185076585370
H         5.12045181397538    8.41939842699385   -7.31066893571283
H         0.38491653220104  -12.71040332239954   -0.81912343551571
O         0.76377560940525  -11.85885816293834   -1.12262040033724
H         0.24975271597255  -11.53865818330818   -1.87915623421880
H        -6.57279116973790   -8.29063808235695    9.55638053934607
O        -6.45142094950412   -7.32353148174705    9.43391284149253
H        -6.89506794092515   -7.08564361763837    8.60266266013064
H        -3.14890332661911    2.90242752119264   -7.22341595334847
O        -3.78213800408781    2.76518834114244   -7.93812745299274
H        -4.08520125914511    3.64686297613095   -8.22589032079471
H        -7.96456198454020   -1.82000883965620   -6.99576501047766
O        -7.46592612011514   -2.65556717046453   -6.95281772147623
H        -6.63413794021939   -2.42361581249832   -6.47707826988470
H        -1.38399439666976    5.33570551548812   -8.02650723754187
O        -0.50233797954112    5.55027842700688   -8.38274376874368
H        -0.46355849784755    6.52155186175473   -8.31157448123400
H         2.29909217611484   11.48704628157068    3.73797456461617
O         1.51851190652229   11.67738408008707    3.19410004027022
H         0.83168625804138   12.04619689964813    3.77649318730075
H        -6.29912664052278    3.92651058801593    3.03698375201570
O        -6.70852760023385    4.34632032889483    2.27265305853664
H        -7.23814957586923    3.66376903572879    1.82263228973159
H        11.78214198614139   -0.30460954038819   -4.71633462866032
O        10.99548722590946   -0.82414843909267   -4.42688758137617
H        10.21956122047414   -0.39454114338890   -4.80384205620602
H        12.35590853446336   -3.91923066473680    0.91759347081955
O        12.19975616828548   -4.84335980889815    1.17788117068241
H        12.60400986325318   -4.97820754226824    2.05016002055392
H         6.83844369491617    8.97378234219168    3.68683331622973
O         7.01435200419975    8.37458675246521    2.93471506663297
H         6.38601652461385    8.65984889123602    2.24223711612322
H        -4.56517263133469   -1.80308695706524   -5.58693349885410
O        -5.52877977896382   -1.85373845572132   -5.38751192462309
H        -5.82280310937020   -0.95173257288546   -5.14321276630360
H        12.63862266758349   -0.15474551461061   -6.74283324596128
O        12.23792634810097   -0.45431973858468   -7.57983161812698
H        11.32847293643169   -0.04167278507300   -7.59643060121722
H         6.22796951548317    2.18828802620657   -9.07266202382137
O         7.19993646016246    2.14615187240838   -8.91560733674293
H         7.30807451179039    1.53897393977671   -8.17328732984751
H       -10.24213166764026    5.94267201849709    2.04165323744080
O       -11.20093102661054    5.81727199717071    2.03516505345345
H       -11.40323283155061    4.98637721979527    2.50711978028912
H       -11.88347158387842    4.42629784619731   -1.98351195305498
O       -11.42755539690260    4.30294209013580   -2.83366063574686
H       -10.48480089461367    4.20340246201727   -2.58735376821634
H        -4.13405396357021    8.17958425373285    4.76283118034785
O        -4.71132779220592    8.48536239944361    4.03752627105092
H        -4.17692972366334    8.40833053532729    3.21255605669179
H         0.40064799233485   -0.94723595829040   11.42374110508936
O         0.44501088492152   -0.30661271576731   12.14866900464043
H         1.30362413207785   -0.40864378007217   12.57220381259206
H        -1.87344627705646  -10.05906997735017   -0.34062702219594
O        -2.16153935961514  -10.39116272434554   -1.23436823868662
H        -1.38071115329863  -10.28031104216396   -1.80191295824815
H       -10.03092868976844    4.57109074365516    6.07860105658302
O        -9.85799843099929    4.43056146935120    5.12793348860101
H        -9.05127036730607    3.86090006306740    5.10219055081236
H        -8.99190839957312   -1.03739273718669   -5.34941450475845
O        -8.73892149619681   -0.48531417706543   -6.10819142980288
H        -9.55992517035440   -0.06025554197477   -6.40076725657464
H        -0.16620713793005   11.87472627871174   -2.18558305231214
O        -0.67868283755782   11.56933045498940   -2.94412546935829
H        -0.17260308687081   11.88035566715745   -3.72976094926529
H         9.93951515529927    5.85644657530708    2.36246392115411
O        10.81496785717148    6.16512469122900    2.05264075176090
H        11.51728139232732    5.59181004445419    2.42517659631092
H         0.89077008172008   12.93739030003553   -5.35803426536989
O         0.90209084983927   12.07863462239445   -4.91159731660907
H         1.69534362980960   12.00065677148320   -4.35282213864161
H         2.05604187901772  -14.09505998010994    3.42589643655028
O         2.59074121473189  -13.88040331275916    4.20645680482984
H         3.45061256076303  -13.57634196823371    3.84114789011521
H        -0.40738685640939    2.48475967482368   -9.93119231739279
O        -1.06067262762595    2.54072179847624   -9.21881851740236
H        -1.69596988558431    3.21563585406458   -9.53378290897307
H         4.24160846037996  -12.59825296634247    2.16557075205432
O         4.70869485710002  -12.67822393055244    3.02883635759226
H         4.62538877898167  -11.78641664394518    3.41642906706932
H        -7.22605868010760   -6.87762531099118   10.78601797450463
O        -7.77113376766586   -6.67143804132636   11.59057932336854
H        -7.64325010662625   -7.44014897986500   12.16095243847517
H       -11.69111414158883    1.19965558305188   -3.00434688279345
O       -11.63851732382613    1.78704496131303   -3.77974390466421
H       -11.66550036773671    2.70468896864388   -3.44855483250731
H         3.01758456473394    7.12043933861357   -8.87323539357147
O         2.48692141919722    7.92352323633235   -8.73554626250795
H         2.04736027978506    7.76863700607276   -7.87891487979914
H         5.11411778593238   -5.29821155354379   -9.07195289417671
O         6.03154552572168   -5.34678530546282   -9.39784652646762
H         6.00038174882485   -5.28405736042618  -10.36507324669953
H         0.41792883159348    9.65691655405950   -1.65001271242198
O         1.09748072104861    9.29329755135944   -2.23952879348415
H         0.68483315693352    9.17417467662713   -3.11360585974817
H         1.97825732194845   -9.60311521477220   -7.11006733174532
O         1.29191148902041  -10.16312195433622   -7.51436212511471
H         1.73217467170772  -10.58278336538187   -8.27222462027732
H         0.69463670050554    6.58283828283815   -6.48320868484092
O         1.51980925048320    7.07605612210274   -6.35815218550005
H         1.58090363854633    7.15974699537969   -5.38336548674257
H         4.13411048491887   -3.01225830370218   -9.89025859438565
O         3.20497359977354   -3.01345468500193   -9.58516508501725
H         2.80646525898937   -2.23289524841397  -10.00464737870828
H         2.68174788198201   -2.53344432924434   10.07239848341998
O         2.40671360236542   -2.02727998793541   10.85728860997422
H         1.92833507693980   -2.65625805192620   11.41667046557974
H        -6.96637505412099    9.23162980902061    1.71257414850825
O        -6.66115021024448    8.34530042297131    2.00358254504019
H        -6.18314471446940    8.47729680890980    2.82994790913003
H        12.87074337621128    4.76123533970223    3.79164547506127
O        12.75885197995242    4.59083733063109    2.82967607271734
H        12.32475721876441    3.71340491264407    2.74489038251231
H         2.80845388954965    7.41930580602032    4.34611697297311
O         2.36168462370228    6.61704965051808    4.65827015140925
H         2.73119628202755    6.35975473215591    5.52557166937395
H         5.48374451662757   10.50225803769081   -2.14522909882438
O         5.01662235500503   10.68963898534984   -2.97363029953984
H         5.52953112763799   11.36280441018336   -3.44021324495219
H       -10.35137290271483   -4.13115331602834    8.06854904826883
O        -9.63878054478915   -3.46502773745568    8.05711715720328
H        -9.07972502750897   -3.68541276904818    8.81886055610992
H         3.16210788471657  -12.52105541381438    7.51219485549318
O         3.86000295099943  -11.87448405312353    7.68462007820720
H         4.57567527621339  -12.09196166298240    7.05766275093634
H         0.15896132453394    1.82498166886877   11.22017808469257
O         0.90369163931825    1.88135977607967   10.59578607669516
H         1.61770758505183    1.34313886263527   10.96356992280660
H       -12.63708053067086    3.83223475103010    4.07965135022430
O       -11.84049331670815    3.66750284691131    3.56168175822089
H       -11.08008374160698    3.84952885648571    4.15743826742298
H         9.10125636995645    0.20309588766956   -7.84288764654797
O         9.91436313404135    0.72317628126968   -7.73415109867938
H        10.06784051872224    1.18825330823734   -8.57727876841941
H         0.99856775313773    4.78612991148808   -7.75257934210224
O         1.80524908794305    4.34385870643351   -7.43721859226192
H         1.81734789102765    3.46372983996549   -7.87348727841121
H        -2.16526080689140   -8.83120203559744    7.48017699447871
O        -1.92428584084960   -9.67845819102875    7.92286550977918
H        -1.02821153701610   -9.92529953875096    7.68535360566625
H       -11.60311201077288   -3.70087464629001   -4.99480843645652
O       -11.22667182267874   -3.65661056582878   -4.10686112311672
H       -10.25993141647096   -3.64649746714484   -4.25636955150093
H        -2.36346111831787   -4.47225483647747    9.86107922826556
O        -2.40496408407897   -3.76784386048898    9.18911166782863
H        -3.19225463099898   -3.23461945617130    9.34753779724193
H        -5.01223754269414   10.51380562709606    0.42236754725172
O        -4.80183947447607    9.73047768025668   -0.11430353443718
H        -4.21816757874431   10.04255369679936   -0.81748357244924
H         3.95732275600156   -8.77090977034829   -7.29468447314498
O         3.26808271138158   -8.34654871940502   -6.73830237345101
H         3.22257252888033   -7.42105714757735   -6.99168535629381
H       -11.47501218591915    2.90491849754043   -0.17950503101621
O       -11.87848579976060    2.00473887883532   -0.11656121587895
H       -12.03687195279118    1.82388070812410    0.82005688234489
H        -7.86254672810392    7.09727050569767    1.82808744176900
O        -8.40148283391848    6.29390580271494    1.95117170059538
H        -7.77154169921367    5.57084278253830    2.18835813314861
H         7.57420801334420    1.88099716508072  -11.81106902876269
O         8.11141541497136    1.31392654209640  -11.21907853337916
H         7.80350497740948    1.56769820010579  -10.31362730067842
H         2.26073733397037  -12.03290710737542   -2.01730503113388
O         2.91810196014417  -12.28782237303672   -2.68791513924781
H         2.76573718819121  -11.70032154416644   -3.46110855580842
H        -2.43059637331038  -11.87286288198192   -0.23461133285576
O        -2.57941030387983  -12.72154530892691    0.21472457955312
H        -3.04757102275255  -12.52655047330606    1.04976132436775
H         5.04352591228152    2.85247780694955    8.36811375196988
O         4.81703958835066    3.77863530661328    8.59615075185721
H         5.34614836013625    3.96500013674504    9.38273741497480
H        -0.39093612994556  -11.67665501787411    3.18866329987639
O         0.07813118598462  -11.64566733438425    2.32989871236114
H         0.81626759990832  -11.02201325701986    2.50878119660606
H         9.81242674620190    1.90661854520836  -10.66714561049114
O        10.61052453801486    1.60139082675752  -10.21639107262239
H        10.67772027744735    0.65157472862402  -10.45471664179657
H         3.36375197382587   -6.77356482845709   -9.12178727899632
O         3.16803453522486   -7.60444664282375   -9.61538412651818
H         3.29434089580173   -7.38794907353580  -10.55707171132998
H       -10.70550544355932   -2.08682426417066    7.96706467623017
O       -11.37839310299344   -1.42898406521551    7.71020299450274
H       -11.89117197823248   -1.82772171835980    6.99164135205176
H       -10.90756671825778   -1.02667549563798    3.68229614514471
O       -11.85372726648165   -0.84468319297000    3.85896542939405
H       -11.89026242071240   -0.27318714872722    4.63789985689451
H        -3.74472627980602  -11.13218192044033    2.69039461190860
O        -4.04875687998352  -11.97192106345320    2.29393307223995
H        -4.59279649266270  -12.41690000925579    2.97009475455247
H        -5.46806467993709   -8.73660227111101    4.07644313796609
O        -4.89045208135107   -8.27718890559354    4.70959956280721
H        -5.38693219367287   -8.28729567267801    5.56003722943252
H       -11.86949975644909   -0.54760596317052   -1.66071973994484
O       -11.12440414648417    0.07080517250372   -1.74467653470224
H       -11.21677800355381    0.71799556376519   -1.01749850145087
H       -13.16790910219029   -3.53697288564051    5.51443024852813
O       -12.72380570518418   -2.69010889408195    5.72583015448177
H       -12.77104935701675   -2.11919311016203    4.94009229630417
H         1.41331610323302  -10.76327279707645    6.67697904682758
O         1.06504824231184  -10.26813593884029    7.44917363462389
H         1.86968977575875   -9.95328016841358    7.90661556993619
H         1.92321086587318   -1.42569340001871  -12.04208489106708
O         2.36621083594452   -1.06404397368512  -11.27597328375580
H         1.66986802458369   -0.63247352707797  -10.71315657534861
H         9.90994797885915   -0.79457699282303   -1.54075065383708
O        10.74652533971920   -1.21055278002761   -1.81740581015408
H        10.90466906985475   -0.97528546693962   -2.75129548373317
H        -1.20130190296168  -13.74241037264305   -0.02190498711068
O        -0.40031019258910  -14.13773673577931   -0.41443333353168
H        -0.63373887823036  -14.31753182286270   -1.34226869774639
H         3.45679406206476   11.20685211120505   -2.88005143324440
O         2.49879328503733   11.43255069492210   -2.85678752867908
H         2.05729412622987   10.57284467595574   -2.70641809856773
H        10.11297444310769   -1.52297646589870  -10.11429659806943
O        10.73808175418058   -0.99519779886963  -10.65613082796773
H        11.64360583492448   -1.24469136000962  -10.38154679597368
H        -5.26271639909571   -3.24383975968074   -8.78494485105367
O        -4.47518419943352   -2.99708443333847   -8.28373537116601
H        -4.53348028559154   -2.04172906759207   -8.08471538179419
H       -12.26712110715959    2.17177734293056    2.87522176022971
O       -12.71032066693330    1.37919454013543    2.50592724120782
H       -12.37805805583398    0.62523538927282    3.03329704974080
H        -1.05830718855140   14.42438602293078   -1.47522916266754
O        -0.68493318157526   14.73218962989068   -2.31557997724153
H         0.25351042863670   14.90237693035549   -2.16186179233492
H        -9.95339693149657   -5.32171131016337   -2.30219848145184
O        -9.43108652557854   -4.67964499404962   -1.77630346713474
H        -9.77851388376246   -3.78852072880235   -1.88977797987475
H        -1.04649390108006   -3.23898558972739  -10.47241310529101
O        -0.38739828903324   -3.94660374236822  -10.35621271666762
H        -0.85149963581892   -4.78928660956926  -10.42121111751065
H        -3.92979174433665    5.30590756958475    6.48843789639803
O        -4.51816548593954    5.34649134491359    7.28092623719181
H        -4.89886671746922    6.24288670696813    7.24822667763520
H         4.59714151612476   -9.53330709815388   -4.39530757903145
O         4.02530906654718   -8.75718247358409   -4.21950470754665
H         3.69515483490415   -8.48829093125383   -5.09332111632897
H         3.47639978937339   -5.08569606494673   10.44588755688672
O         2.65515433241611   -5.40337646255317   10.84516881155717
H         2.47271064420979   -6.28974383235966   10.48948356020296
H        -6.93844892480545   -9.10923420386857    6.92467355087192
O        -6.11266454782190   -8.60999871641787    6.98884011976402
H        -5.51219205328098   -9.12744930323880    7.56280769199384
H        12.37750568959998    1.82880766044925   -9.69345126928048
O        12.97648998566070    1.84848625604551   -8.93393918398772
H        12.85285476573920    0.99343581464222   -8.48544554529300
H        -0.75058298253753    6.34185542954748    7.84196776687126
O        -0.70869276230431    6.93299625000302    7.07425280958920
H        -0.44734242943596    6.35087486576993    6.32089098227546
H        -8.55569112602209   -8.93466991901679    5.86472183306017
O        -8.73321333158524   -9.67384397263683    6.51554199185400
H        -8.59353144415399  -10.48297829531058    6.01008620540599
H        -2.56623058162274   -2.92017036509329   -8.48813769895864
O        -1.75753903665131   -2.54766847106382   -8.12010171379680
H        -1.62810446521537   -1.69395720093499   -8.55620325985339
H         1.79797417802310  -13.27568858513041   -3.65550904411747
O         1.16001041069742  -13.59867172069720   -4.32431406081739
H         0.88729828205067  -12.81535952837955   -4.83594128813144
H         8.68001415592506    5.95453548083810   -3.53598996611036
O         8.70539076082744    6.80501419597454   -4.03033806926212
H         8.55315955793987    6.58246883340436   -4.96046902828425
H        -5.03368574441405   -2.06251136834575   12.27396726844887
O        -5.47007012169305   -1.42081796538109   11.67951706693895
H        -4.97555432530470   -0.58148538073290   11.74222952705946
H         5.23042668058537   -4.45564748356131  -12.47439198735434
O         5.91033181819445   -5.09793687906842  -12.15173640574161
H         6.73317469657516   -4.59057962698936  -12.16750933605719
H         2.86835899758665   14.41809255820826   -2.31968376374810
O         2.11368746214183   14.90595275285554   -1.88242824388825
H         2.55831109878871   15.31399147231022   -1.11089682585308
H         8.31813357330250    9.96736344847206   -3.27157721562683
O         7.72515220390421    9.97524973485343   -4.03733204921900
H         8.19162539425000    9.56535413899356   -4.78830482044738
H         4.06610287580818    0.34563003006772   10.33997308466066
O         3.45949854491845    1.09485325283824   10.43814399991708
H         3.93098616700080    1.76984202351402   10.94605481576424
H         4.20830389769291   13.18400152931389   -3.57521140208370
O         4.22725674011392   13.70726926966098   -2.74805993361200
H         4.35668675465768   13.08555759568768   -1.99767070699154
H         5.59452400539542    6.64186780881766    7.18160135129257
O         6.14201989431715    5.98640617409940    7.63105816607219
H         5.56836618972927    5.24028545803062    7.86490305861485
H         6.80081659866180   -7.45537628311102   -7.28165002075417
O         6.93335885620807   -7.62146588212063   -8.24380566730836
H         6.73693230011778   -6.79228811369473   -8.72578950267945
H         6.22849833731670  -13.03352368871293    1.80990769937638
O         6.68369127853797  -12.83379763785641    0.98251927305918
H         6.08943250422027  -13.17358702485600    0.27342839065814
H        -7.22684041243591   -3.40114347245933   -8.39571534006364
O        -6.96410613420498   -3.91623265745451   -9.19579605990756
H        -6.81190317311176   -4.81874675489028   -8.85856200992126
H        -7.65649818081546    4.41333822407527    9.06635790498472
O        -7.75387731069932    4.47194656140986   10.04189318903134
H        -8.19723251344549    3.64962036910189   10.33608005571570
H         4.29361427563320   -8.76339805554876   -9.10452413579445
O         4.92602472590978   -9.30118601987525   -8.58284013619254
H         5.74269987731017   -8.76132936039552   -8.50045376192121
H        -9.55954566131691   -8.42948039862598    0.77047804808579
O       -10.52473634144046   -8.26012657559061    0.65897157468391
H       -10.59187169176325   -7.29066047863218    0.54982771013892
H         7.06736806307017   13.88217747707665   -1.56841653969173
O         7.58252418013786   13.05179621917044   -1.59827643898986
H         7.31374992514051   12.68262687210229   -2.46614757915492
H       -10.36943698798148    2.18148175635037   -7.95960543837522
O        -9.91154141740041    1.78067803706009   -8.72007382157266
H       -10.60708959207208    1.48935683964625   -9.35837893615317
H       -15.03792295551987   -0.91520215246402   -3.44069357863451
O       -15.19071784977974   -1.76748918668220   -2.99478445055459
H       -15.93251930442307   -1.61947708990715   -2.36970997909432
H         3.75182960771998   12.53950211590426    0.16248673070858
O         4.40571781589231   12.25407396751370   -0.49867163748486
H         4.22938654808585   11.30745291909798   -0.67672325965945
H        -7.13567980906548    6.45692009260143    4.82741146084116
O        -6.19371868083787    6.27358220559499    4.95748562103980
H        -5.70099851334993    7.00951214886155    4.57626404427622
H        -0.53851541560668   12.85324828448080   -0.28344848123233
O        -1.43054237670002   13.22241792491424   -0.20822861250956
H        -1.72445543810478   13.07207376339938    0.71491720613800
H        11.87780532520278   -2.01101799417720   -0.71482820319655
O        12.53627347644524   -2.60977147063200   -0.32177021345842
H        13.01917355704759   -2.96906399431630   -1.08798090626388
H         5.55043014894043  -10.00834735997852    0.74473184197605
O         6.42279803791747  -10.18327132285244    1.16456711953680
H         6.58872879297310  -11.14431015650151    1.08160007412340
H       -14.17187928455338    1.00793833594376   -3.19908667048255
O       -14.29443094437950    0.55016782717409   -4.06109570093248
H       -14.06150096636716    1.24206822287293   -4.72688740710431
H         7.03099096177698   10.56649274425600   -0.20926955244159
O         6.36809143166592   10.02562265736697   -0.67180547358708
H         6.85944346898815    9.31869854743646   -1.13551997148410
H         7.85137510981729    7.74144994759676   -2.77278599458457
O         7.55220156763282    8.03677362906502   -1.89841532197801
H         7.96184118717956    7.42765859990507   -1.25505210728704
H        -2.78601954415850  -11.46103716298776   -2.47664944936876
O        -2.90751093190833  -12.00442018032523   -3.26817721031607
H        -2.22612827688751  -12.70907419415393   -3.21710263506510
H        12.30793452540640    6.60225380110477   -0.54479335139189
O        11.42899247540375    6.18307818313131   -0.50470502158613
H        11.18029236477778    6.15198533308353    0.44829294919220
H         2.46220019230589   -4.17125746662500  -10.54645350947295
O         2.00175509681233   -4.56499885652614  -11.32491484999862
H         1.07634014361240   -4.28320277175380  -11.18746719270944
H        -1.08523724123274    8.88602352060287   -8.53362460194872
O        -0.71001096433567    8.18056107839021   -7.95802756702771
H         0.03351742467615    8.61565041090501   -7.50254208613988
H        -9.50816802915265    1.83850124999544    7.74319620935845
O        -8.63211735791657    2.18512547697580    7.96156777369550
H        -7.97926562818106    1.60383410583713    7.52714423016774
H        -3.21011806082639    1.00568590509579   10.89759884067232
O        -3.73189790235363    0.66135025428427   11.64325823340529
H        -3.07903393277656    0.20868889843062   12.21110873573270
H        -5.28014827654278  -12.47095440866758   -1.68800190342190
O        -5.86993095114084  -11.68601453674566   -1.76079499457516
H        -5.32312970401115  -10.91425513894709   -2.00156788626956
H         3.86461634286524    8.41822868671171    5.95998789441669
O         4.68592779661962    7.91755350181419    6.13747128257627
H         4.86882524618820    7.39477284367130    5.33114527807235
H        -1.04188144219252  -11.52276253433425   -5.95096125347157
O        -0.14331006725439  -11.50704891096922   -5.61660897112269
H         0.40471232818484  -11.06817965965023   -6.29925476380871
H         6.19955723681548  -11.58950504028768    5.76597560296479
O         5.74938565534183  -12.44675221733394    5.83584144542314
H         5.52436056861199  -12.71403389169393    4.94078906371703
H         4.52660174234836   -8.47417950241196   -0.20482906598617
O         4.25025644527922   -9.40221697993740   -0.13040978495777
H         4.48162228880557   -9.83591610693631   -0.99847701584035
H        10.21296468149085   -2.09700652821505    6.43556179972170
O        10.63412190725856   -1.73156966130484    5.64188033732469
H        11.55844384077064   -2.01638027064473    5.68309865822315
H         3.80255961256136   -0.13340997436715  -11.74665148213470
O         4.56778823066603    0.46211561496381  -11.83826874160706
H         5.32458060184304   -0.09728560429810  -12.12182645118126
H        -5.25038422166274  -11.31877399325725    1.27461576129952
O        -5.97372745355092  -10.84077609709144    0.82165333749639
H        -6.02813104250111  -11.16392663297925   -0.09452111359386
H        10.26681327269067   -2.76584063649783   -1.76303133859683
O         9.85527759129382   -3.65633368167932   -1.71190638493315
H        10.56867275431572   -4.31336301576450   -1.62089747887508
H       -14.10689802741463    2.68081311300278   -2.19134185973575
O       -13.96064377497536    1.81119151130870   -1.76399481433570
H       -13.19419583116015    1.93810834499932   -1.15489520224013
H         1.70532454643066    7.62216021761031    8.69242817203486
O         1.28843996891377    8.30219277839758    8.13603143263193
H         0.55135160383829    7.82130599003261    7.68243818503743
H        -9.23403312405973   -6.81196901365612   10.37966960290430
O        -9.69643650458887   -6.93714342815331    9.53802897941519
H        -9.07102194491205   -6.64328361041353    8.83348617642845
H        11.60884326206868    2.94956330679888   -8.37990930918345
O        10.90162613694288    3.46904766116858   -7.96947856859782
H        10.87197314300168    4.31340792839648   -8.43884201780216
H       -11.18777697682550    0.24666584620509    8.09474648908734
O       -11.20937358026979    1.21360392358012    7.99720944605892
H       -11.74804993682690    1.34635976188322    7.19333146276546
H        11.34270286533194    3.15093932245897   -6.35342932608725
O        11.58852185175672    2.89328200745199   -5.44385436734675
H        10.77769532628242    2.76789370564296   -4.91578816836706
H       -10.73439391566045    7.14871709987631    9.43340676264758
O        -9.87639092507701    7.33448120953366    9.01094709651594
H        -9.22697553485385    7.31053038986030    9.75658437902276
H        -3.99155154463582   -9.58625924978807    5.36236483528916
O        -3.73944525758025  -10.39318983675113    5.85806324456595
H        -3.31628868995750  -10.10387174342201    6.68003169092986
H         7.45080808439419    6.73864254091737    5.47969407750630
O         7.56670852864365    7.69746200449884    5.66327440808276
H         7.85332877953169    7.75807650832720    6.57351235083674
H         3.23167661360041   -3.64696277376703  -12.33532728610466
O         4.05583493826057   -3.28290390325842  -12.69508919858510
H         4.45504790905896   -2.73550196850473  -11.99704785770331
H         5.09665146314726  -13.38300543751914   -1.91572471104356
O         5.03366154823115  -13.56177860278801   -0.96421373358362
H         4.22655641668187  -13.13575834726978   -0.64711168231482
H         5.18653887817673   -5.48603209827238    9.19602852708253
O         5.26120124505803   -4.72343460192682    9.79796526009302
H         5.66132686724161   -4.00752261654860    9.27770201596345
H         7.59819426219730   -2.52536560422975    8.14231676663494
O         6.88135043975302   -2.54654642388168    8.78611382559167
H         7.32848046059351   -2.59440412854620    9.65929271125667
H         5.76329712967710   -7.17776009109420    7.89039021003135
O         4.91026013148317   -6.93968534389055    8.29704237710929
H         4.49657684930714   -7.78157791929396    8.53634784337907
H        11.50850311506872   -7.17157962879928   -0.99440236932354
O        11.13980273560733   -8.07671683675106   -0.93626677185340
H        11.24185413895430   -8.41515127438256   -1.84051986832261
H        -0.42623699399807    5.38545700556175   10.13272133736162
O        -0.50984296251813    5.26196454381593    9.15508901880167
H        -0.46670298447206    4.30199449829008    8.93604292953124
H         8.64214724080219   -2.67249420853429   -4.56276299641780
O         8.20185913188456   -3.12303692410842   -3.82587500466309
H         8.87336105929889   -3.31355362766649   -3.15235209103245
H        13.55976833162419    0.79054184014962   -4.49771283140602
O        12.97610320020989    0.65963946659154   -5.28266310235487
H        12.51253142721660    1.52209036606218   -5.38640373938737
H       -13.88248054371497   -1.40384579898100    1.74567411436594
O       -13.82357085162890   -0.63315541838341    1.12240563536535
H       -13.54841030219448    0.13278054700515    1.65019986626507
H         6.75098617867347    1.13526464710604    9.19217859832618
O         7.60528006765480    1.28727684783564    9.66967011522993
H         7.58280865464480    0.74474727197956   10.48286571245385
H        11.10417454148446   -2.58862006538585   -4.28798356537007
O        11.23194489415951   -3.50797820073090   -4.00066185016831
H        11.64458337228816   -3.99005251855783   -4.74536496795102
H       -13.86722205848279   -1.70414339942475   -1.88440143750607
O       -13.12934427954561   -1.65200752916387   -1.24979125121484
H       -13.46682989598133   -1.24474337657118   -0.43125769044067
H        -2.38222190637290    8.87095253397842    5.92795276419568
O        -2.85272700394731    8.02243533149445    5.87844196479473
H        -2.33214931088448    7.41685604379947    6.43455225294124
H        -2.26606107731063    0.95923853453443  -11.03535620345709
O        -1.44019118285009    0.59383805221673  -11.41420633625608
H        -0.94656562616970    1.34823810576887  -11.76239038111267
H        -4.76857454874305    7.99681185758237   -9.37654088790106
O        -4.12668622248678    7.56192875797752   -8.77124675887790
H        -4.29596670491259    8.00296685129159   -7.91614477396435
H         1.35359529549067   13.49364286309810   -1.27877075232593
O         1.12721062834999   12.58533661700584   -0.99444222422556
H         1.73879493757502   12.04764353574729   -1.56638082805504
H         1.60835763717900   -7.80804984162121   -9.01840463498456
O         0.72333509106816   -7.77662249809362   -8.59539738274619
H         0.56450933287953   -8.67708266787612   -8.26129606815367
H       -10.18771465661287    3.00496634675180   -5.84664887372332
O       -10.97626716904905    2.92010705924640   -6.42564206360268
H       -11.10661951355963    3.84672897717974   -6.75763791552854
H        -3.18471398359384   -7.69871365733437   -8.31042180711135
O        -2.33990530935271   -7.84023007996629   -8.77438545573112
H        -1.76582177871750   -8.28891976606321   -8.11580477500550
H        13.35267675859123    1.28019492302296   -2.49647616528378
O        14.18304832094548    1.18412926180433   -3.01996288641049
H        14.64747246102232    0.42025892569177   -2.62395453489286
H        -9.27763179123236    5.89285247360414    4.74761942532891
O        -8.89732099406961    6.78035841546855    4.52348111408111
H        -8.79607974276535    6.76564817776292    3.55173638009214
H        -7.99335417897181   -2.84976645461607   10.62808126773153
O        -8.04536418345197   -1.88714455395308   10.77230940930720
H        -7.25110790979051   -1.60180633567674   11.25244019706163
H        -6.22700904692505    4.57830208511807   10.55281401661260
O        -5.25268991970220    4.69245347658955   10.68886567753903
H        -5.13449016484981    5.65782012413450   10.62439959322956
H        -4.72268856486963    9.85019408351809   -6.70425629969974
O        -4.70364359634625    8.89575381831803   -6.51968939468444
H        -3.81679011394464    8.66738022330811   -6.16986092196735
H        -9.99386656688879    5.84615196439352    8.17133918201974
O       -10.23306588449967    5.02223562554351    7.69613015213990
H       -10.39544164030180    4.34894565523861    8.38068149398338
H        -8.53901054774454   -9.32661936185433   -2.45730402290232
O        -8.49845500569774   -8.35755296630840   -2.37220121622189
H        -7.76775603954776   -8.18329379513013   -1.74026597656314
H         2.36345791707262    5.44337753575212    9.95131843707204
O         2.06716909324318    5.98217179373675    9.19571616223486
H         1.12074171257570    5.73935785090316    9.10802266387335
H        -3.44822873615670    4.12425534780701   10.72164856529581
O        -2.51861282365289    4.11557835541829   10.97590287747571
H        -2.43418881109170    4.83907973929532   11.60367757644419
H        11.83641733530347    4.40514222478709   -2.96945347427591
O        11.26620909704353    4.15770655912004   -2.21653967492942
H        11.44510625026060    4.81699788719984   -1.52387898126181
H        -9.86372158494973   -5.35207900314905   -0.17533278305227
O       -10.51938675246088   -5.61552820087320    0.49789862597765
H       -11.29064387733062   -5.05853146343866    0.29912616885388
H         9.12927064396552    5.20677661598544    8.19293360267604
O         8.84834331707568    5.94394837965983    7.64397698983999
H         7.87135527169063    5.93003344173767    7.64784884785037
H         9.72570307524444   -8.57029556202582    3.38232609749871
O         9.16587132795238   -8.75858719604259    4.14910296196239
H         8.25456411907972   -8.64261152916854    3.82937995863508
H         5.93924621534832    9.23914746806245    5.53543148107946
O         6.13831340935011    9.94655608699125    4.89886868753203
H         6.98806579370542   10.37238753312725    5.15752919706797
H         0.21328879299588   -3.75359781964142   12.53433923048251
O         1.18756681861681   -3.82160555686160   12.58238679988753
H         1.47317355536192   -4.60649483475312   12.09600139857905
H        -7.76920719509910   -8.03613826883847   -3.82216335232339
O        -7.28085162636469   -7.93717814578863   -4.67020774228538
H        -7.05769986331137   -6.99035007639159   -4.78547684436345
H       -10.82307031980504   -8.95009463118747    3.92249620360418
O       -10.59894893536480   -9.50812520607570    3.15553463075917
H       -10.59256478022661   -8.96972712792094    2.34747687055071
H        12.53045222300899    4.18522534017239   -4.82804670569184
O        12.84442473663468    4.88080860146522   -4.21713604603509
H        13.69945646994563    4.55231901006452   -3.84029696777210
H        -5.27165460610155    8.68608193175977    7.36632496148481
O        -5.52949303577126    7.79463731303132    7.63699999090841
H        -6.46343111073669    7.65983733592660    7.38419356414934
H         7.89508899507813   -7.52088199405334   -0.09732463266728
O         7.57120377147343   -7.77460614659705    0.79888898753809
H         7.35216541922866   -8.72200656329686    0.77254750171085
H        -2.47220710187228   12.89109252760300    2.93685852909092
O        -2.31401419513951   12.41407509260081    2.09588888147666
H        -1.86597586860192   11.56019936827370    2.30639572238144
H        -3.92581515176395    4.74507101710472   -9.66882807820055
O        -4.72713910137081    4.99276975024009   -9.15415473414396
H        -4.58072278497017    5.93878650736307   -8.94264024120704
H       -10.98608728816057   -5.89427093397624    8.99590046569499
O       -11.55350957967281   -5.26626246302444    8.50783939540037
H       -12.09051940016652   -5.80634506013970    7.90770524174899
H        -2.61861016463596   11.99213012757179   -4.47595331839869
O        -2.56825324305097   11.21551815303228   -5.08696115273526
H        -2.65686368779436   10.42847774888866   -4.52760344305311
H        -4.30396134691288   12.25515855727364   -1.72773776015019
O        -4.92109967056131   12.92879135773415   -1.39270866999791
H        -5.81798899985055   12.51804567725491   -1.39371923659617
H         9.51618402605551   -5.26055800301539   -7.82555952965850
O         9.00593828711939   -4.88987045151875   -8.56130870856442
H         9.10657379047793   -5.50951678999149   -9.30466874907048
H         9.91624924668947   -7.20576771530852   -6.92093980539233
O        10.22856001626009   -6.34815296569981   -6.57528325352670
H         9.52082501224548   -5.99323209416993   -6.00019444525015
H       -12.95159086520067   -0.42707748109688   -4.09050163314708
O       -12.22132087231301   -1.05837040520690   -4.27240992436292
H       -12.62756454159441   -1.90823963050200   -4.48012977594463
H        -1.97253100227484   13.59548502210841   -3.12719208102743
O        -2.79257172687910   13.31327313766907   -3.54978452316976
H        -2.98649027111176   13.99783567921658   -4.22794051134984
H         6.83877378091845   13.07634367228850   -4.76286369286781
O         6.72924577505052   12.42816592735234   -4.04575907494623
H         7.18981848050189   11.60266518001932   -4.29371636695376
H        12.92699057137869    7.88260338309621   -4.60584750886167
O        12.70067051985261    7.25838757574436   -5.30574237280920
H        12.77422897128726    6.36318771424877   -4.89595433761323
H        11.69760987121566   -5.57932195630338   -6.10029471874942
O        12.38267046741858   -4.90787890449153   -5.93255789124286
H        12.19163317914131   -4.19760148181758   -6.57407345910074
H       -12.32413521675963   -7.57706253365262    6.44098378096662
O       -12.97984300224665   -7.03436435311379    6.94109049664730
H       -13.56554602854869   -7.64221714790879    7.38913498529584
H        11.46503566919043    1.94554858381116    5.62649578455506
O        12.24759820891326    2.45477445721701    5.94096866876473
H        13.00948862543640    2.07068389845539    5.46005224968698
H         4.37229598996525   -6.32494968721310  -12.27551555286549
O         3.49626791784031   -6.68178188579411  -12.09588943051899
H         2.91032363494245   -5.91250097197617  -11.97078265031041
H         4.32135630978585  -11.30630775973970   -2.41754333995944
O         4.99846679129521  -10.62440867866992   -2.24739615903909
H         5.81410387990320  -11.09109453148519   -2.00830040331691
H        -1.75374520133437   -4.24369093326226   11.81057929693054
O        -1.44982273905260   -3.37966695812021   12.13754401503966
H        -1.11740382147327   -2.88573571764306   11.34402542318246
H       -12.60371696010853   -4.61357041157818   -1.39600541809811
O       -12.45940027355104   -4.11613206368323   -0.56940355134323
H       -12.60313746150210   -3.17131827006813   -0.79147332632034
H        -6.61024051440409   -5.78148718531725   -6.89981815119270
O        -6.71480427305413   -6.18446909127453   -7.78670193190390
H        -7.47878897415484   -6.78329568822576   -7.70841694241384
H        -3.78260525096729    1.89626536779829   -9.44446019422635
O        -3.74154310719123    1.46915512890461  -10.31907394698253
H        -4.19964273111892    0.60883665873743  -10.25914625702082
H        -8.18029895032068   -8.22174956510806   -6.24595487572020
O        -8.65970293717953   -7.83267874020766   -7.00042716309108
H        -9.18734090629011   -8.54676191836969   -7.41228180712543
H         2.20712676966191    5.23895284817938  -11.12111850998259
O         3.15419859285951    5.02399836139239  -11.09855838178925
H         3.44179527785799    5.23250626373869  -10.18622147148090
H         8.47283301521285   -8.21942749122567   -8.14835577268270
O         9.41341043476470   -8.47837937339844   -7.99096668956235
H         9.80877920303521   -8.54431551858251   -8.86042107638484
H       -12.08066118132477   -6.11005496170627   -2.81449085846420
O       -12.73925138448735   -5.39573702295612   -2.91097208347577
H       -12.21669439286677   -4.67068796056811   -3.34690081282011
H         0.34728678116633   -7.46179105527450   10.57789119766397
O        -0.31533784947048   -7.44529917350140   11.28295865311529
H        -0.88758388840692   -8.21735830226559   11.12953163582783
H        -2.45462770202519   12.05894015650864   -0.94378552035460
O        -2.81619252345355   11.27450057617780   -1.41017368651172
H        -2.34764810004176   11.28259704133410   -2.26017876693382
H        14.46173325384198    3.38414669182890   -6.43526745674431
O        13.82768214963961    3.73761808385229   -7.05865842250202
H        13.67244323666962    3.06351647221480   -7.73611278683358
H         9.69548600359081    9.38221395636243   -1.86664674287576
O         9.38904099014629   10.31686870968719   -1.84125963464519
H         9.07107956848693   10.49016348361573   -0.94650456391220
H        -9.25638287067583   -5.35608214415568   -5.26956430593729
O        -9.87413984037950   -6.09394140290340   -5.46464175568987
H        -9.43159530954728   -6.70587754392766   -6.09481643645151
H       -11.71531549928141    5.50091164345811    7.01659680355393
O       -12.56907620108860    5.71265432122081    6.58155039911194
H       -12.35444950033217    6.30573022408381    5.83410928232215
H         9.94583663433078    7.48169633702960   -2.97840470249252
O        10.42346433085753    7.90177501225413   -2.24029487960521
H        10.65206697772199    7.21388086411934   -1.57360821480819
H        -0.99107008527337   10.30979307105040    6.63860509400722
O        -1.33075181640671   10.25078953387049    5.71111908368184
H        -0.65046935208197    9.74112337296800    5.18895568146617
H        -5.43535188319415   11.82849474473412   -6.02467494469758
O        -4.70856953317105   11.57219063817295   -6.63438973471756
H        -3.90977171252975   11.48407152735821   -6.06505576573174
H         0.25244487161922    9.68167895986736    8.30462556687188
O        -0.46453744982745   10.33066633312758    8.18236026915694
H        -1.25724414778662    9.91011963949466    8.56990074946128
H         6.11234814625231    3.35675048157938  -11.89820557006199
O         6.23802584375122    2.64763494847582  -12.55998710462439
H         5.52079782882005    2.01657819322347  -12.41900520467597
H         6.46736679018306  -10.21930910490540   -4.86850229644308
O         5.63774149032430  -10.68815477342345   -5.06016697653157
H         5.59997644485418  -11.45989524170250   -4.46151298535174
H        -6.73590687904642    1.64369442953392   -9.28565704107209
O        -6.40473061424798    0.73185777030643   -9.30594557416125
H        -7.16385248895721    0.17172676055316   -9.10109021126967
H        11.59789960704838    0.75280845589289    3.27179011916264
O        11.68503206348254   -0.22314864544838    3.24034504392243
H        12.21897483489426   -0.47155404679012    4.00983716815356
H         3.10198775114849   14.92221916690645    0.83668412110297
O         3.64048437467801   15.48709035622539    0.26110934155296
H         4.52092106808581   15.05968990500190    0.30643971605684
H        14.03060622706903   -3.37590757432923    3.22916218175657
O        13.69832948761655   -2.47913415025590    3.14112450056069
H        12.72692640505005   -2.57435451468971    3.07391350306196
H        -7.43599845900175    3.63264876954716   -9.81583964976094
O        -7.64457545645664    3.12130373645715   -8.99751242435375
H        -8.53454279934161    2.71832947541895   -9.06752838785892
H         3.70968612973266   11.54939475873530    5.33596211581644
O         3.94036018055119   11.27577691853156    4.41435068599504
H         4.80214704017847   10.80965104711142    4.54274047499703
H        -7.45972542148314    9.40523204918302   -2.04149051932823
O        -7.06225220541406    8.73405528968627   -1.47616950426213
H        -6.30936074471735    9.14264690393643   -1.01747518652369
H        -5.82316920650247   11.64622627744459   -3.98564588395238
O        -6.33865408041433   12.18925589349568   -4.62717895130134
H        -6.21344866321173   13.11363186422780   -4.34958170446841
H        -3.85563961922436   12.14570998470640    1.52731641669182
O        -4.78750545893514   12.09202828824316    1.21501654432816
H        -4.81045026724315   12.52847991537184    0.34261845883889
H       -10.30954425487427   -6.62591499621739   -3.92446773136923
O       -10.52217118909106   -6.74246765176828   -2.97466272999412
H        -9.89806440446573   -7.41529859946393   -2.64289930909131
H        14.31945369887265   -1.41272232801291    1.77591890424187
O        14.26155048227525   -0.98675058191226    0.90693363529020
H        13.52800427909753   -1.46692460622100    0.46837994013137
H         3.78010569901155    3.60741102932383   11.60611090581907
O         4.56955832289975    3.11056051249707   11.94345555543370
H         5.35517729682521    3.52810850238266   11.56724273182285
H        -5.90134532856352    4.73007356227165  -10.28361693629927
O        -6.58518530108032    4.49995248989847  -10.95764767925464
H        -6.18461960490026    3.80006115760384  -11.51058211662094
H        -2.93492766403123   -6.26845615263880   10.59504849336375
O        -2.29107666576552   -5.70270578174460   11.05137347196364
H        -1.50442469143916   -6.28190139388721   11.18181365505064
H        -4.67942661845613   -7.09095809664942    9.45824170963360
O        -3.73996496886654   -7.32291895276123    9.35826194786745
H        -3.75986802886275   -8.27803358955393    9.19026218224960
H        -7.35527827295881  -10.75488310314630   -5.96129050370233
O        -8.29557567632907  -10.67201522998677   -5.74092703570390
H        -8.56190480183463  -11.53215826128792   -5.37883252795772
H        -2.08265133463056   -9.48403935417763    9.62485899422448
O        -2.07711984052573   -9.44722801936523   10.60429436786570
H        -1.95183957128478  -10.36690141406396   10.86331469996648
H        -4.76926789293347    2.12056935338739  -11.46625079289623
O        -5.35121733126837    2.43850206483572  -12.19278785650166
H        -5.86893877041220    1.66485734466480  -12.46345656743519
H       -10.61930446691833   -7.48296102846417    5.55111639506154
O       -11.08528809422270   -8.34788207019598    5.60664394942769
H       -10.46854448812669   -8.93130589252821    6.07554773131801
H        -2.74047899251372  -11.10654303285501   -4.69621418517404
O        -2.80310498548272  -10.53265449604609   -5.48537271426463
H        -3.38529133494044   -9.81167471024202   -5.21690070740719
H         8.03296709271234   11.83639698167678    1.34686566647717
O         8.29070205580041   11.51785211398816    0.45836843594281
H         8.04125329406999   12.21538402025141   -0.17897285495347
H        11.91628928834638   -4.87793593886592   -9.53764975340128
O        11.68670617403645   -3.96344075289815   -9.80682509445226
H        11.13929687161532   -4.06670856332373  -10.61403550957349
H       -11.23833486932050    1.20066491886654   -6.22779159103727
O       -11.30982128365484    0.24162766630159   -6.36753384111529
H       -11.63886277653794   -0.13451678029762   -5.51982070752763
H         1.99656662658510    9.02444919652906    6.75580060645545
O         2.37681044112503    9.33076608740789    5.91733114911702
H         1.69186144996601    9.18750497148551    5.24797504116637
H        -0.84480944813340   11.75437209648405    5.12531496754310
O        -0.44652380573677   12.60291375630428    4.82954743909264
H        -1.18366761185505   13.21342865390340    4.71662837027133
H         9.70044136597353   -6.56781757721005    6.37764189250411
O         9.51665432477249   -7.51819348131765    6.53692435272537
H         9.47561914360250   -7.94215495788252    5.65852745293733
H        -0.28800922106816  -13.91868485457067   -3.55865152099968
O        -1.11671461021868  -13.95717175431813   -3.01978678512370
H        -1.69368100034980  -14.63592857005361   -3.39308467261075
H        13.20596543532730    1.99337236913145    1.33010763814935
O        13.96173987982196    1.56455164918238    1.76776061525678
H        14.07645180561549    0.68301571858791    1.36719645199354
H        -8.38530205163616    1.57928385476351   11.16384311813577
O        -8.90309821285105    2.17833747727829   10.58157050913428
H        -8.68211702940475    1.97655764618346    9.64281490912798
H         8.09640506714388   -7.73876693011556    7.18533877738213
O         7.23445561577075   -8.05561364380262    7.59072354874248
H         7.47288651398959   -8.41638930725715    8.44391190843384
H        -8.48186181970645  -11.85996957230614    3.46733829674776
O        -8.70497867421052  -11.21713040562833    4.16504119811668
H        -9.36886165176130  -10.61608562058972    3.78372374151604
H       -14.10283252649919   -4.05836977262728   -5.31910240343127
O       -13.92593804323752   -3.13505345650103   -5.10202288318049
H       -14.55187664881774   -2.88054094271588   -4.41188740343968
H       -15.13095757899452    0.23721500417193    0.42846974282397
O       -15.74467956738855    0.76990501992690   -0.11398308647806
H       -15.17430412147989    1.18201539339815   -0.80548603062115
H       -13.36744318914743   -5.46136151402901    4.33852510791273
O       -13.73800457547974   -5.07550617791303    5.14446246214422
H       -13.54706462854669   -5.71798481309470    5.84462232039744
H       -14.47675296298786   -2.64061897024603    3.36710509860541
O       -13.81284167766516   -2.73621296435803    2.63866897904167
H       -14.09027426982862   -3.53160843451608    2.13526491925130
H         7.09473193380119    2.88319644919355   10.22581076713630
O         6.79077892838603    3.77541187629903   10.49060405045578
H         7.50387763456712    4.37478457547010   10.26507759585668
H         5.60944596190088   13.28494374051227    0.21290809611449
O         5.90518991353261   14.05356173807780    0.73682558703060
H         5.66009859513163   13.85411099273328    1.65557334162725
H        -5.29594083199288  -10.18593285558242   -5.76417074680310
O        -5.63084322344602  -10.97726414230087   -6.24698869977255
H        -5.08798925566707  -11.07135398461901   -7.02939105125683
H       -13.27822031327452    4.32808419279254    6.02772524206274
O       -13.64917784363615    3.48264772596758    5.68469260834885
H       -13.96185571602081    3.00135278698271    6.47003555480877
H         7.40021138574425   -0.12080289002240  -11.83359055104453
O         6.89975808632350   -0.75786785438492  -12.38939214469547
H         6.98075719989711   -0.39206161196440  -13.29964083861814
H       -11.76568731084605    6.78289286680209    3.54477976177048
O       -11.69522268481582    7.12985272689827    4.44966200994084
H       -10.75317738524016    7.29966449702127    4.58503512254907
H        10.63273248445288   -3.70895105001944  -12.64942586612539
O        10.22304624440250   -4.36043056713128  -12.05257822171736
H         9.31193247674000   -4.02407520995123  -11.95022608596599
H        14.27265467061487    4.34140749385053    2.17915928338941
O        15.14856516837601    4.01953215284806    1.85985494009183
H        15.00894870366141    3.06290178997213    1.74822840020131
H       -11.19686505754776    2.54767610178389    9.01267642192673
O       -11.06515805647355    3.30465807174789    9.62380121803374
H       -10.33530958465110    3.00459875857703   10.19820252252054
H        -2.12240618256161    5.87813943161663    9.15731735693278
O        -2.94003720093481    6.40722443282900    9.12045694818668
H        -3.55724835290226    5.92262246205844    8.52956014017083
H        14.26749830523622    5.83421298582135   -0.57718553109380
O        14.25926697910798    4.87106350673774   -0.52721584034307
H        14.78538645107039    4.62210656464477    0.26128933917266
H        -7.74264017963529    6.02276365485176   -5.50927340347303
O        -7.97078713780655    6.52492483053347   -4.71820698209371
H        -7.41632543525023    6.21477593514789   -3.97453390355042
H         8.42510475035027   -5.18508957357792    9.42001457286083
O         8.74399115033433   -5.14316405995655    8.49521212620385
H         7.93433162501649   -5.14550914308919    7.93696222284076
H         7.52622539593375  -12.17331918518410   -0.73897921995621
O         7.43757009215928  -11.54031735478015   -1.45528474675754
H         7.88158748657818  -11.88233380890632   -2.24856399034733
H         0.00977522764872    5.80143177404030  -11.50376806692615
O         0.44797985524456    5.22094867811093  -10.85563949664294
H         0.04722876456363    5.37471097948634   -9.97551789614156
H         3.49240118623592    1.86932326124779  -11.40593506173900
O         2.75050021788105    2.42703780411307  -11.15137029898830
H         3.03498042621214    3.37178251631919  -11.20182254967120
H        10.80486665052486    7.78761569828794   -7.54755280147408
O        10.44534913430486    7.46094232999226   -6.69720990455228
H        11.20431200594752    7.41834486214752   -6.08105285296850
H         9.40432107407994    8.65352423083290    3.25489557440610
O         9.59221882018604    8.59445487211105    4.19909927183264
H         8.76603202118995    8.27544571973240    4.63020761666639
H         1.78652209696580    4.25533524077435   11.86762977702761
O         2.31304277863945    4.09630348289421   11.05536123490977
H         1.84454239389193    3.32975368613760   10.65426876002422
H        10.12244865827145   -2.58364198713653    8.89200414799107
O         9.60491037822428   -2.65703029024438    8.06304494765395
H         9.33791826024471   -3.60134484531178    8.05651105123201
H       -11.00050524660074    5.73758018533907   -3.91941003751201
O       -10.68288189445301    6.41067622004358   -4.54086482318108
H        -9.71306147236212    6.43300723657606   -4.45578633748045
H        10.17198596105896   -5.32993689305449    4.94553695184277
O        10.14882047727237   -5.01383918663901    5.87454475637555
H         9.43729541295119   -4.33539750822070    5.87048254760950
H         9.12301103758671   -5.92561903300330   -0.48190564465145
O         8.91656907626221   -6.61563893892814   -1.14361293807715
H         9.62707505387376   -7.28224097264708   -1.08291772134889
H        -7.67081952840597   13.02629470285847   -1.13827959252242
O        -7.40618337359278   12.08822955268572   -1.06261875215079
H        -7.81679043879207   11.61917720976494   -1.80762867882493
H       -12.18651855108371   -6.93578365733114    2.38959888810400
O       -12.59677727717223   -6.17630576446858    2.80459840584414
H       -13.30576755921822   -5.86400907268722    2.21081128066589
H         6.53258108728933   -8.51747557994734   -1.81254062423405
O         7.45121546927038   -8.84918018322537   -1.75700055761816
H         7.42384299990120   -9.78000639541042   -1.49463153212575
H        -6.03772566729124    8.89585067082247   -5.39462283359748
O        -6.73775014929208    8.97338727840766   -4.71716183163575
H        -7.09913412954999    8.07952501104648   -4.58914646708149
H         9.51978947716181    1.42355452029746    5.80770748432800
O        10.17390246251935    1.01533248336493    5.22838722175529
H        10.26015101485504    0.07469302074004    5.44968704172005
H        -4.38525429820092    2.13615985862445   12.23455141321707
O        -4.66494173742785    2.91772820430153   12.75870975281111
H        -4.93950395346241    3.60551567390966   12.13514980664850
H         0.82244849809444  -14.33814782129362    1.03463420282648
O         1.29104931448558  -13.90843613094435    1.75993042387308
H         0.74917947380721  -13.11329953394502    1.97365827578094
H        10.48147011287223    8.86476719211645    0.69735891775554
O         9.76459508193416    8.40374929000869    1.16300601630526
H        10.23663915952480    7.74171408717576    1.69850725196058
H        10.74580577036581    6.75135233088360   -9.58659478202704
O        10.92640025344938    5.88538104050417   -9.21154977126805
H        11.78404676141391    6.01232646707070   -8.74293907603008
H        -9.32982216521729   -1.31297058295468   -8.49218545925027
O        -8.73057206051084   -0.65240378385086   -8.86378686538043
H        -9.19626677602279    0.20385519970002   -8.80969723843492
H         0.82018733924773  -13.22820019533130    8.15565731453493
O         0.39502532396622  -12.58036893863657    8.72725388279206
H         0.59798012021941  -11.71246543760326    8.33680876340168
H         7.85300483705238   -4.24914901157342   11.25265806664830
O         7.70892472281160   -5.16794512017586   10.96342812495556
H         6.77305874590146   -5.18321102403045   10.69513430680378
H        -1.47303935304298   11.68537053591747   -6.38459518665343
O        -0.99914120718521   12.00065678777632   -7.17805653041359
H        -0.50484076062384   12.79693516527022   -6.92148627396176
H        10.34630318688066   -5.70371146836821    8.37387500418478
O        11.23031047743617   -6.08092679492051    8.56764251950545
H        11.26482789490553   -6.89532931745760    8.06349047372700
H       -13.76920873376849    1.98878880708581   -6.75665814182552
O       -13.64348658299335    2.38929366028892   -5.87743276520137
H       -12.70266881892966    2.63956048516686   -5.84938640015284
H        -1.64641708127782    2.05005852348532   13.12498844933894
O        -1.15567606058057    2.22577415593833   12.29943703043743
H        -1.72041180375275    2.80834956095491   11.75416753499986
H        13.86460093547467   -0.04165528234859    5.09396523631135
O        13.34467469661978   -0.83620364575862    5.31107933117381
H        13.68982791311863   -1.55346506215718    4.75440623319555
H        13.97208511343072   -4.16433393816570   -2.91314322191253
O        13.54728127757565   -3.34014690886069   -2.66494568340707
H        12.67600325052713   -3.34096882834234   -3.13072432618738
H         3.58439177368317   11.56103024372056   -5.14454013985095
O         4.00861702653964   12.44849042001890   -5.09571526712617
H         4.76546348595314   12.36647621577669   -5.70127117062864
H         6.93302524079758   -9.30686002250690    6.40900191560608
O         7.00367442873040   -9.98451026565689    5.70673112095765
H         7.93542957366549  -10.01961650098952    5.46872223652356
H        13.60848040047745    7.97485474165518   -1.66149979340952
O        13.67159309255199    7.63995376024956   -0.75283812811557
H        13.27790236720175    8.33260728268978   -0.19462279724620
H       -12.50679881757049   -4.97811321256709   -6.38418921251333
O       -11.65695101789883   -4.59417275742989   -6.67547717756034
H       -10.96578218449988   -5.15960936063937   -6.24341337047030
H       -13.44101628051322   -5.90669251079064   -4.51681963427613
O       -13.63654990304613   -5.92644974913026   -5.46952632951832
H       -13.21051942930745   -6.73918011954273   -5.81046276075737
H        -2.45570850561962   10.34084202298273   -9.44390199085919
O        -1.48710516481961   10.26511918949746   -9.33326691889949
H        -1.24937054497171   10.96332437464482   -8.70786383298179
H        -4.88679461774006   14.93180154552273   -4.22628793433417
O        -5.50386686040172   14.55740130382096   -3.58415905530726
H        -4.97557062371112   14.04551765927713   -2.94578939407403
H         2.02222401809925   15.94470100303221   -3.31336861228434
O         2.03818317982347   16.47746276148968   -4.12901868884183
H         2.43205188138825   15.90326500665128   -4.81752011910413
H        -3.38852847695481    9.37106948049657    8.23442724761042
O        -2.71527185598961    9.03851303313072    8.84709327088331
H        -2.77127837497096    8.05266702555392    8.83788651121907
H        -1.84710988935573   -1.72093024746245   12.85292270076773
O        -1.96462099672317   -0.78532155446822   13.05895189958415
H        -1.09860311149545   -0.37696031021228   12.84737148400633
H        -2.76544275676885    4.23217841719305  -11.29092717134170
O        -2.49321058471719    4.41003865491541  -10.36379580771164
H        -2.16009812752501    5.32981464575892  -10.33233036594895
H         9.11245406121925   -2.43677093825881   10.96192070299028
O         8.15518449346095   -2.51881991462624   11.10093147739873
H         7.85623149626990   -1.69875029384368   11.53184102550060
H        -4.40330627478653  -12.58400011480222   -3.96288391728681
O        -5.11637099480434  -13.00140870758696   -4.48115036898055
H        -5.36887509438413  -12.35413098998732   -5.16005968116792
H         1.32559361049146    3.36616278003464   13.65931951983291
O         0.70047576230706    3.92546217756785   13.17122584922183
H        -0.00232159664687    3.29828026828528   12.87711666330190
H         2.21975137229858   12.79378983329230    2.04926408183413
O         2.49843908876834   13.23169538343096    1.22768910643979
H         1.87933260046270   12.93676805039385    0.53491399070746
H        -8.52424180200004  -13.55987644237567   -3.96991355929569
O        -9.07746730191365  -12.89381722098429   -4.41987846088581
H       -10.01511684184611  -13.10387857318704   -4.29358253271385
H        -4.86862369873253   10.07048363566148   -9.66948614102425
O        -4.15106212800548   10.58317384836078   -9.27016251588950
H        -4.51473357509277   11.00085703552775   -8.48274729326051
H        -7.93605782716439    8.09839128791341   -7.40383240587731
O        -7.34930499230381    7.48943085186581   -7.90184035507808
H        -7.81215957401714    6.64482769715415   -7.93214602771902
H        -2.43196903453365   13.05364839968806   -7.67680028761497
O        -3.22958118955670   13.60890437375595   -7.65039426460420
H        -3.96318922120347   12.99091412897326   -7.50034291028081
H        14.74672424995525    2.86396109748479   -3.00841524186848
O        14.90826843581342    3.82529341192587   -3.01605517414444
H        14.75594543925267    4.13570778853767   -2.10731850123198
H         4.02359789414767  -11.07890079079205   -7.86797264694489
O         3.98122130310662  -11.49581744263041   -6.99908888068699
H         4.73464649301428  -11.15094476562211   -6.48555902976359
H       -14.96879437286203   -0.39923083007546   -5.74582346079126
O       -14.90031675084536   -0.97279421186151   -6.51538020264761
H       -14.50338965655535   -1.80137921499449   -6.20632296297820
H         9.38690271177513   -6.11747795080959   -2.66992902452872
O         9.61197095546287   -5.94128060186335   -3.61084719144936
H        10.12614880074883   -5.12393089330387   -3.62471047938192
H        -9.43894081878649   -9.60726029668952   -4.76442734580538
O       -10.28205500397492   -9.19724497372837   -4.50813163814154
H       -10.39379672527342   -9.31650968907222   -3.55420231539611
H        13.16175209888731   -5.64897800364959   -4.42245498901291
O        13.28863227727598   -6.06639422321300   -3.55857459869984
H        12.78076525239679   -6.89887845373850   -3.61701425283695
H        10.97746260271093   -5.65615965770055   10.31157558336396
O        10.68167295044470   -5.21387075328178   11.12463192825862
H         9.74780143028817   -5.42415949041329   11.23237597851731
H        11.08065411434148   -6.74404421284865   -9.58142730674355
O        11.82783391810346   -6.50019195756591   -9.01358809581672
H        11.50608405891342   -6.53846804985114   -8.10672795740353
H        -6.93797922448582   -9.71239832137413   11.02328901820859
O        -6.93580245993956   -9.85913219917951   10.06414778795485
H        -7.88047158229959   -9.89435385857098    9.77290128752321
H         8.22507358771429  -11.00523534547410   -4.13550093876224
O         8.50162335899637  -11.91367974403444   -3.93514269711625
H         9.41690822922535  -11.95993018205135   -4.21293356590152
H       -15.32695059126078   -3.33287162250219    5.15719349370426
O       -15.49908321691258   -2.56273864460961    4.61026143424860
H       -15.21785849833665   -1.77207499173499    5.11523772140881
H       -14.23448228708846    1.02383603787384    8.07224846352180
O       -14.26446197674912    1.97938525767061    7.90623539838999
H       -14.05257842194348    2.39910173372637    8.76697005986152
H         6.94204348277078    1.58467137169395  -14.18948268952039
O         7.27134805142406    0.74377977641827  -14.52548497383564
H         8.24020063087969    0.76002346949505  -14.38972178547214
H        -6.21969167334034    8.20474950449498  -10.84804894843508
O        -6.09605215092396    8.74406631500227  -10.03389004149341
H        -6.71391607372270    8.39572577642223   -9.37055897775577
H        10.31365954033896    3.30272884732890    8.93380263133917
O         9.34949374318792    3.45434372700041    9.06110703217120
H         8.99004635326463    2.62195987035656    9.39122185753143
H        -2.60942287177808   15.75948597435138   -5.49439568268759
O        -3.32187814328191   15.11476545288324   -5.40099754483841
H        -3.34857010694264   14.64259332864602   -6.26120011423631
H        10.95637440038890   11.03164303261594   -2.00179016967575
O        11.91116303764957   11.23737219326745   -1.93038988934038
H        11.96949830526446   12.09382753097876   -1.47806789663132
H        -7.24798028479521  -11.94764122716351    1.56836774889584
O        -7.67470735277588  -12.63075175554331    2.12606049467757
H        -8.41472023546580  -12.98705862463815    1.61794891244980
H         7.74241915365240   -9.00538385911156   -3.33937283763633
O         7.78148701992215   -9.22141776101238   -4.31031795073768
H         7.36787711215628   -8.46519929663821   -4.77796841585088
H         1.13612332629470    2.47248415186828  -11.64136297813178
O         0.20402325150040    2.76049298882312  -11.65915958253658
H         0.24792560046378    3.70371809361226  -11.35982071533733
H         3.23056697254405   13.86360038365379   -5.55866580257852
O         2.93226265100721   14.70478017521877   -5.97237289661403
H         3.60983712671206   14.84459516318398   -6.66179187008906
H        -9.73684324629065   -1.27092681079580   10.69605079828273
O       -10.60671233992812   -0.87319466559955   10.51900699822421
H       -11.20670452512747   -1.62588744198898   10.37004287719113
H        12.71946019385040    9.79956010665175   -2.74669660195219
O        12.71301047172798    8.89062699699681   -3.07574223630942
H        11.87087535189749    8.49110151031620   -2.74086546442230
H        14.07290180176039    1.50803656016796    3.46871674797673
O        14.24650467173480    1.52180461802215    4.43489969032693
H        14.85617916308734    2.27541543262307    4.57774372867209
H        -7.37080583090687  -11.24001324125983   -2.49778371748634
O        -8.27516852025202  -10.96251838655380   -2.72868106158477
H        -8.64804819052246  -11.64507536999026   -3.31481898696163
H        -1.51949991942711  -12.91809217799829   11.10629882378894
O        -1.61388450731268  -12.22429952148226   10.45571236090664
H        -0.87582706045042  -12.34050266735672    9.81999485186510
H        10.84380827479190   -3.56582197727549   10.75973152816177
O        10.76646506608858   -2.63130402035655   10.46086969008394
H        11.66349077963036   -2.32907746842542   10.23560578808642
H         8.68213558081071   -7.06010412629079  -10.80510278929763
O         9.53584394533096   -6.65861821106086  -10.54216674152300
H         9.79735272537862   -6.06621571158020  -11.25938973795482
H        15.59897623047292    4.05518197219434    3.66931708316383
O        15.51606623149542    3.86544502564492    4.62035814818043
H        14.81112620869865    4.43141177153663    4.95855369431039
H        -3.44287214513140    2.54433865948999   14.02635666881911
O        -2.72717377306845    2.05890188328153   14.46955819341783
H        -3.12186233788785    1.26608277606828   14.83841915977832
H        -6.83868290038206   15.10528495053796   -0.82533895943585
O        -7.43526859810415   14.74365886877121   -1.49289559752228
H        -6.96050032144651   14.80872267630543   -2.33326561986903
H        -4.49525731599760   -1.62781528269899   14.50137399011391
O        -4.16154167590562   -0.73570433785888   14.62596037643736
H        -3.31458595829561   -0.71507865366381   14.14658888616634
H        13.51033327375690    5.40318426641903   -7.63509332090150
O        13.20454368669555    6.29995590865133   -7.84910053379748
H        13.10507142493263    6.73380804320447   -6.98685301029603
H        -2.65857776444748    7.34958464389062   -9.62877965242953
O        -2.04420712660131    7.00738761615503  -10.30697477045568
H        -1.23197598511202    7.54225070898198  -10.31621760667510
H         2.64713852245138   12.22825979402776    7.08133728014145
O         3.58613179531765   12.01860487345964    6.89532324285120
H         3.81503584898853   11.24132238426180    7.44301956762373
H       -11.61699648638732   -7.54164727163861   -7.21179007250080
O       -12.03344618264955   -7.88609249434844   -6.40389807708072
H       -11.31283884780367   -8.05541976544249   -5.78125344150367
H        -5.31754745345533  -10.02109101286458    9.34950066690226
O        -4.57276008242858   -9.88579732668526    8.74544355144509
H        -4.15972574918394  -10.76984038939477    8.63154952664928
H       -14.08077084748431    0.05738736063602   -7.74045721814022
O       -13.41467201999879    0.70307002100104   -8.03068030145506
H       -12.60191815983753    0.46087520208576   -7.54793525986775
H         1.10292569723920    8.20937395413394  -10.00087107896319
O         0.33766992416499    8.36160858096413  -10.58289075021932
H         0.00057868933060    9.23926651391939  -10.37451506437668
H       -13.64172916766785   -4.63601000880091    0.48414426600959
O       -14.29165809753938   -4.90054258220477    1.17209119411091
H       -15.17125947092279   -4.68273445278479    0.80155585567472
H         6.41575080882256  -13.37303435402842   -3.94432198145750
O         5.56379643545827  -13.02012480859468   -3.68555222003452
H         4.88383562716310  -13.41022139560304   -4.28611947086448
H       -11.64400432276963    5.20214817181146   10.11610290350911
O       -11.99384471436294    6.09956447289727   10.13280075472657
H       -12.88705821065471    6.05599242221485    9.77132958711358
H         4.01278868077501    8.94516146677441    2.73534573721575
O         3.39010217580147    8.82278065069844    3.46779082148088
H         3.41819151532954    9.64468843304276    3.97984478692168
H        -6.01464760916707  -12.47151251505597    4.82035198370490
O        -5.77033508709768  -13.04206809722717    4.05833544507866
H        -6.51633063261213  -13.03173108611784    3.43909826846147
H        11.87631266408053   -1.82421042100873  -13.25667041316943
O        10.92411368900209   -1.95646896889591  -13.13195188872445
H        10.76497074047844   -1.62921263562559  -12.21929996525684
H        -0.82476857537705   15.62753745157524   -3.83673203132731
O        -0.63807945269898   16.03880615209951   -4.69451376613893
H         0.20807782425029   16.50201549737561   -4.58113346085106
H        10.63005336732872   -8.04494953265881    0.95240614687420
O        10.10448687145420   -7.83966825936299    1.73377123101902
H         9.17692432839011   -7.76277216941229    1.41891305695489
H        -3.22790358153981   -3.32780934726262   12.85829398211459
O        -4.17209840529219   -3.31242262249143   13.06362112887249
H        -4.51694922509153   -4.17253688713430   12.75816241087895
H        -6.38284248916431  -13.70055634851412   -3.59889438656131
O        -7.10007610768291  -14.08088773929293   -3.04112879531148
H        -7.04621208542248  -13.60601890643164   -2.20619681635102
H        10.38381189318879    7.23476977368091    5.06302853805430
O        10.59085029786405    6.41877162919777    5.55230334743063
H         9.98803777004101    6.36802365329562    6.31543953967053
H        -4.04561315283805    3.47662694798381  -12.89263770828449
O        -3.35286418542471    4.15108615371287  -12.81778452760160
H        -2.57641641269237    3.91653802960881  -13.37219433448832
H       -13.75687358399841    5.61975284559652    7.92605686283046
O       -14.31588269506961    5.40380028343751    8.69286918078848
H       -15.12872646101597    5.02317324404528    8.31352162997439
H       -12.68969437588802    3.32312062771417   10.11185234275546
O       -13.65609549936538    3.21053333091229   10.20751489803537
H       -14.03978288385680    4.04870790257871    9.89489098735439
H         9.32400080298265   -0.85741992421583    8.11112882663024
O         9.22199577617178    0.07261024185024    7.86550107923493
H         8.68505216342157    0.50574840405848    8.55374549235821
H        -2.91453668643280   10.67743276042064    4.98637081874973
O        -3.84152683383734   10.91834827853997    4.82093987399454
H        -4.25914248048065   10.13914371705666    4.39712865013599
H         1.27099482091290   14.53821832519457   -6.46274746490619
O         0.33565885214424   14.26256223529627   -6.40154862233141
H        -0.10238717972775   14.91584836004702   -5.80587748235565
H        -8.46309152234266    7.27855305730907    6.18820849234084
O        -8.05336101033779    7.22119682405001    7.06143311977347
H        -8.73751285181002    7.41211950404871    7.72331345058368
H         7.62421799575732    8.40534868345286   -6.75325894293132
O         8.31662179160560    8.99013001295660   -6.43933119425678
H         9.16161607257560    8.48426346840307   -6.46506799069886
H       -14.20607812434099    3.46049943040017   -4.41733530837289
O       -14.20220481383183    3.84411184072336   -3.53104356337008
H       -13.35240371905179    4.28694612695250   -3.43644912737006
H        12.42569910653326   -5.59630649338723   -2.13234536076904
O        11.77649422263099   -5.51196345851497   -1.40661485121300
H        12.21912153600040   -5.27710359642615   -0.57891577064151
H         6.65543626558037   -6.87511476668653  -11.79509984649210
O         7.13417888183160   -7.54397661243367  -11.29735738969968
H         6.61784366019218   -8.36918114346410  -11.33729660249181
H       -10.45418395992060    0.54586099350087   13.46773151380757
O        -9.99616881363616   -0.20502476761532   13.09300004039245
H       -10.42843981130948   -0.41625369214540   12.24564705442432
H        11.84851249232965   10.25515106490829    0.92741490004139
O        12.04242226842022    9.59924851175509    0.22883744762865
H        12.09168879057058   10.13019439208562   -0.58901780486354
H       -15.28596714847816   -3.62300376113310   -2.73975906535919
O       -15.38182423643911   -4.56955597120268   -2.58810671460699
H       -14.49995538048775   -4.95802164747384   -2.65549803984811
H        12.22263879890185    5.60062964870996    5.59416736634520
O        12.94703670068088    4.97595401265368    5.43630014230774
H        12.61281553944223    4.08848553206439    5.69394758013889
H        -3.91308683516082  -14.20248272126651   -2.18718521515825
O        -4.37382969084145  -13.83154792147320   -1.41653270771918
H        -3.68869417266521  -13.53862731845173   -0.78431830268255
H       -12.50510547957151    0.68831061642951   -9.66601633520136
O       -11.72329280747217    0.64559714581425  -10.23815174535257
H       -11.53246140019166   -0.30017633472249  -10.36374457724968
H        -3.53394006175923   12.73705270833177    4.63943204823636
O        -3.08240731128752   13.54621301642974    4.35124941809976
H        -3.76585067750034   14.07361637803404    3.89330195589779
H         0.53791033458727   12.70204639322610    6.37918195182167
O         0.98195721337637   12.55200496388040    7.22834925264979
H         0.47748367387243   11.86848852885706    7.68883724297637
H        -7.01854826657256    0.78348928457462   12.88397410737284
O        -7.54952114996078    0.51864130208703   12.09566088441205
H        -8.33991143209009    0.09519570749818   12.47477466493047
H        -8.21644770404087    9.15009511296008   -5.66620101473325
O        -8.94443321311473    8.94131031929965   -6.28376487462029
H        -9.52176392247813    8.31850618588763   -5.83516007976000
H         4.53204284597291   -3.01292798298624   12.74441618732267
O         5.15039365084406   -2.91950747454158   12.00958373586339
H         5.03762379271243   -3.68229305259259   11.43334321774508
H         5.38685551673428    5.19035373815152  -10.96846642709635
O         5.91491527120555    4.48142251889822  -10.59829514603789
H         6.70748560410437    4.88085684201361  -10.18623846317776
H         8.99815381116137   14.01241063725461   -1.36798865858535
O         9.62012535487156   14.74844509658407   -1.18823167341288
H         9.10621638264900   15.33832948393905   -0.59825485134656
H         4.72822116999285   16.92111810800450   -0.46287695824114
O         5.42466872331068   17.29504904167123   -1.01780052297081
H         4.95948916477092   17.72127256004276   -1.75887645453741
H        13.87715517518607   -1.48276025662618    9.64360699671023
O        13.05865854739666   -1.85690559793806    9.32228386894119
H        12.67930731162897   -1.18439965558044    8.69198078176788
H         2.88314021973581  -13.91389081391826   -5.20008514937006
O         3.79905732006447  -13.84292006849743   -5.50246121573199
H         3.82271819092126  -13.11519906866207   -6.14363177789823
H         2.94876003464578   -8.53016747889029  -12.20507581331620
O         2.70008868335930   -9.41597243801865  -11.91380546516648
H         1.71970795805126   -9.43262297034840  -11.98261816923100
H        -1.80984438658163   -1.17988539253557  -11.18008979179537
O        -2.17797783979820   -2.01731160604149  -10.87433242835901
H        -3.12166840876848   -1.84668878402164  -10.74290216486100
H       -16.57356465193961   -0.49725760922423   -0.67838946550992
O       -16.96182548739009   -1.32828411395317   -1.07198873939325
H       -17.90365842422465   -1.18337774039129   -1.14538037567380
H       -12.92865497053847   -0.96199821067081    8.41576917970943
O       -13.83006097984976   -0.69121945856020    8.66758421727702
H       -13.73310203551373   -0.32717077208450    9.57233594011265
H        -7.43446024748281    0.20210232613210  -13.41085766629815
O        -6.70065369384347    0.09648149665812  -12.80745659212859
H        -6.99358858817135   -0.53577968312200  -12.12762102802652
H       -12.14645621943186    0.41164688775301   10.78895086860700
O       -13.09565979919237    0.51589146852669   10.93003220258399
H       -13.31767188452811    1.45224116535545   10.85644004044936
H       -13.80275840524407    0.17095545836858    5.75559866853167
O       -14.50776665293101   -0.45698558742158    5.95280744182798
H       -14.44231199756219   -0.65274166173152    6.89579464865827
H        -4.00717118008992  -14.57608618859929   -4.30738822959668
O        -3.49680986202142  -15.15718845087562   -3.72699019077509
H        -4.14030629144232  -15.80745006678412   -3.38430718067910
H        12.44205582850999   -0.28253016661924    6.80755476719900
O        12.09375389157218   -0.07442773040998    7.68752069265129
H        11.14905248476462    0.11376358802927    7.60869920859170
H       -13.73598409651696    4.01387467871749   -0.03406940754041
O       -13.35437970028732    4.48434853703900   -0.79907137986613
H       -13.98517135718960    5.15853598168435   -1.04246076773697
H       -10.59769822792661  -13.04072231694723   -0.02477679314769
O       -10.15859664895928  -13.07480223076123    0.83838945590984
H       -10.79724784759417  -12.71690581244086    1.48688086951337
H         7.14924620788577   15.28435619824261    0.49635992657209
O         7.77155462816308   16.00469367239571    0.29386587936946
H         7.23237219770118   16.69513634169306   -0.10516393865081
H        13.14128802521142   -1.37097587153920   -8.98810366852840
O        13.18554992862864   -1.75600306974867   -9.87377913501851
H        12.85321544507459   -2.67529481530345   -9.81681556662328
H         2.72331714597173  -11.77672948509204  -10.03825524977950
O         2.77297295302453  -10.90566412527352   -9.64909977901235
H         2.75747466028651  -10.27208239715123  -10.39410134480963
H        12.98210262791434   -3.92421252502110    6.49656185749432
O        12.48215159491317   -3.76778556166243    5.66811639863694
H        11.61864689817037   -4.21109049133874    5.81810495698130
H       -15.23697689309664    2.43582954043511    0.83331950649518
O       -14.58880200909684    3.05613654767470    1.18875329534012
H       -14.01951850086048    2.55018366189784    1.78100902297935
H        12.43538920519756    8.34006431474278   -8.81433587121889
O        11.51308263808517    8.60231880080158   -8.87079280094876
H        11.43915398486113    9.48347239867742   -8.44144746617075
H       -12.05762582023301   -3.81783923204349    9.50366807878030
O       -12.25088977803086   -3.00803329307181   10.00088552285442
H       -13.09823194589975   -2.67896833442028    9.69333739209644
H        -6.51143432203625   11.38397110333869    1.65637918315441
O        -7.26994438275174   10.85088321397706    1.39436790469414
H        -7.50884224222574   11.17133370536634    0.50947473526268
H        -2.96588877857177  -11.91823081958260    5.82258730660481
O        -2.39219982846749  -12.67457717699655    6.05273897884330
H        -2.73267659362362  -13.43270665089827    5.54339702687963
H       -11.04469326831978   -1.48202156308989   -7.04960800840891
O       -10.60928958297799   -2.21216270272125   -7.50327265309420
H       -11.00656700956539   -3.04412118473877   -7.20906822128232
H        -9.08557100066747   10.50263089346849   -3.71864131250963
O        -8.29503610831830   10.77407355847827   -3.25427132602179
H        -7.71651780844830   11.21233484080662   -3.90708454893928
H         0.67800664418063   -6.23713957100921  -11.11147823207066
O        -0.15345812010464   -6.65358977940577  -10.86538741375239
H        -0.01332076787086   -7.03862070108818   -9.97761771730556
H       -11.74330730874750   -6.42146443763119   -9.35872166246567
O       -11.13411253475310   -6.38019552761939   -8.62303293603114
H       -11.36486461621517   -5.58666462912161   -8.09846171530344
H        -6.02853210530266   -5.86218439528514   12.14429322683869
O        -5.12411003786364   -5.61021774475520   11.92289732500207
H        -5.16255851000322   -5.31204294924368   10.99029783900539
H        -0.09156883616477   -8.22895971069333  -11.67647117428360
O         0.04881292000391   -9.16573524727000  -11.90968088451780
H        -0.62309974217319   -9.64774609666518  -11.40052706046500
H        10.04847755948378   -9.37959807212815   -6.42631089909999
O        10.17116016054672   -9.61632697867901   -5.49938840254645
H         9.30970261639108   -9.43902069644783   -5.07494239255652
H        -8.69060029334451  -11.05074663842029   -1.03127518353823
O        -8.63857534904204  -11.04760148766738   -0.06386768250605
H        -9.26921523607188  -11.71196636043979    0.25793313803168
H       -11.58666912155829  -12.34994945091316    3.58907909504530
O       -11.70662943091181  -11.92596337520850    2.73953251224518
H       -11.37274802855898  -11.01110245700122    2.84122691524836
H         8.97679820915972    5.51724483695886   -9.56144659168768
O         8.03621940619564    5.64273872249260   -9.40563802249714
H         7.93439547079725    5.72119861496318   -8.44406406934897
H        -5.28861536867930  -15.95468635122991   -1.55306257284813
O        -5.56841070249884  -16.29088378583927   -2.40955949723976
H        -6.25286365797302  -15.66702698630628   -2.71118536099971
H         8.31891046675114    0.23742437853859   12.62351422205146
O         7.66424913216508   -0.03678405011571   11.98323983472407
H         6.77422981889636    0.18371463355862   12.38646470917605
H        10.97105554558044   14.01065886026032   -0.67474869882746
O        11.76834097349550   13.49513966739495   -0.38611682231532
H        12.47298816459976   14.12630471747970   -0.25179415343907
H        -3.91891566757701  -15.42974235688728    4.98960989132701
O        -3.63363157837859  -14.59283363625620    4.62810614891147
H        -4.43971815685931  -14.10330587024508    4.37635806469710
H        -4.20308711472168   -7.27473350037870   12.06371610495091
O        -4.14615424163892   -8.23730566267003   12.17430829980090
H        -3.46637113924134   -8.57411029794791   11.56931625003183
H        -9.85283172242642   -5.17064717455141   -9.60665533337619
O        -9.56751273218014   -4.37259496318169  -10.06400295525779
H        -8.64185739252662   -4.22596516568035   -9.81094063804182
H        -4.43672021764897   15.96549047883358   -0.52737649952600
O        -4.95804394446147   15.30363963805146   -0.07464430595005
H        -4.84430815017270   14.47134899258612   -0.56978949244823
H        -5.65599197923802    1.93212399417132   13.83863850877947
O        -6.13927049930666    1.17546381047275   14.21232254954305
H        -5.47956455198897    0.49025804509801   14.40878096621208
H         2.64553763544325  -14.79247207046943    7.33760835088144
O         2.16816897093602  -14.05274559061116    6.96338734700715
H         2.27943876669092  -14.11245270674073    5.99928541906265
H         4.72627461174004   12.51354075184618    3.51431519603690
O         5.29557264434131   13.28306599142429    3.29831140386428
H         5.29324282343727   13.79073991558759    4.12778586110477
H        -0.46997804273406    3.40154534236090  -13.19210298997987
O        -0.94864007358573    3.90249336122084  -13.87610378657731
H        -0.67082587532969    4.82063782116061  -13.78012544371787
H         9.45996361499044    0.70038484201248  -12.61723395392444
O         9.76968225283546    0.57071474948235  -13.52136367367764
H        10.13965152593990   -0.32637224000335  -13.56556631995880
H       -10.66516503651719   -2.79925937292011  -10.50202903856596
O       -11.20983849577254   -2.07441643737418  -10.17081763907825
H       -11.11055769178527   -2.13579616590964   -9.20650199832384
H        -6.04110007536936  -12.00225067860802    7.06294816674249
O        -6.11430408478694  -11.51782581700223    6.24110986713930
H        -5.25077443070384  -11.05943568565058    6.12198237110296
H         4.74675812511326   14.88531801981572    6.35360478457878
O         5.00667961574053   14.11537281440102    5.85113046587306
H         4.58073849925697   13.35020144902817    6.28248197292623
H        -4.37297138349327   10.61854923093409    6.37234666189643
O        -4.63396443802178   10.35061527948371    7.28523999723383
H        -5.13906748239649   11.06983679456059    7.65915695597416
H         6.09870825197511   16.02896467739480   -1.94958113990014
O         6.38500700789776   15.23233905126530   -2.43655487786565
H         5.57054166126587   14.75673080090373   -2.69541664155812
H         8.51653388661428   10.69371333856272   -6.56459681113852
O         8.55714301706190   11.66710054664352   -6.50063877876173
H         8.96460029115840   11.84785416161196   -5.63506381315079
H         3.18610210860263   -3.36852788863529   14.95135477198551
O         3.22360416364504   -3.00576761108508   14.06871966731690
H         2.43083065007436   -3.32888400967186   13.58715367254603
H       -16.03438747663797    4.00411690137501    6.41496300856212
O       -16.17421700157445    3.88942787042147    7.35771297344495
H       -15.72965303920603    3.05694984836468    7.59422016440296
H         9.32516369559380   13.29664398645870   -3.91976474169877
O         9.57631674389670   12.35371493527096   -3.96325858582494
H         9.27978038522394   11.95299037414471   -3.13793971111502
H         5.12736486431314   13.42834657274608   -7.66050590305963
O         5.07154281699142   14.38810279295644   -7.55494153081672
H         5.86151172605597   14.61193666863177   -7.04474147752503
H       -11.36442302596285  -10.15581932285997   -5.30710439559271
O       -12.01569982850373  -10.70113961982635   -5.81601110180454
H       -12.71313986533069  -10.08797507765704   -6.05887311726962
H        11.25722469084307   12.36671599543299    0.95369576792700
O        10.93028414308026   11.64923121212360    1.51564905930206
H        10.01575248025910   11.48705377749111    1.24237720801930
H       -11.94343836784856  -12.11520871330437   -4.85503829300511
O       -11.82432242218774  -12.89870907226053   -4.27568616498550
H       -12.37652587293385  -13.59237192749720   -4.63395668742002
H        -2.95807370557458    6.68397693446223   10.85517429147971
O        -2.75818455591848    6.77914697396099   11.80812297093230
H        -3.07670266396680    7.65458788101218   12.04405044722314
H        10.37506089762515   11.29257801611096   -7.50369898047598
O        11.17251758627422   10.77160928774550   -7.36680201849829
H        11.06321283990559   10.37058341381464   -6.47907541490310
H       -10.83653157373886  -10.24878110386604   -7.37613560337449
O        -9.97199416540245  -10.03952811738593   -7.74858845978779
H        -9.33089315816851  -10.44706999104311   -7.13648145996201
H        -2.95182143301353  -12.32246558548121    9.23987952189558
O        -3.59421413393232  -12.34037311556785    8.51343726864005
H        -3.07613424882420  -12.52235208163317    7.70945058818788
H       -10.95396723888124  -11.24643653329811   -1.66134565138084
O       -10.96556714991005  -12.21826090026823   -1.64908567028426
H       -11.34055251329460  -12.49870337032629   -2.49007424394126
H         4.66680328313844    0.20854647261142   12.98791987596364
O         5.47983230884029    0.74886978889226   13.06349107865037
H         5.24768578750459    1.63069910246902   12.74154790189205
H        -3.75994377668116   10.26251725550734   11.56051317973342
O        -3.74429968414620    9.35261692608301   11.27158389606809
H        -3.27469092592183    9.32251696725630   10.40408637943080
H        12.55082515038091    3.71032061096108    8.63754188589149
O        11.90510711408453    3.01368103992698    8.53038588427092
H        12.03927881943621    2.66138659039486    7.62219298608024
H        12.65033637212053   -4.93018126636943    8.35579544188910
O        13.36465655892033   -4.33006466841060    8.08715036553338
H        13.25451546537060   -3.50638125361143    8.58860190283691
H         3.22791395344745    9.36270875668760    8.52927551797899
O         4.08590424913250    9.72568882214435    8.29668137820585
H         4.50303497276329    9.08150415441478    7.71213715215343
H         7.91461813223338   13.50889556645360   -6.49730655538150
O         7.39432411335746   14.17947575656096   -6.03712799850553
H         7.99889359282336   14.67600695243964   -5.47023866352419
H         2.68009934859361    1.20361414710963   13.58973074358894
O         2.65020287903861    2.13247273728866   13.84763106430841
H         3.41096748627887    2.55231629351745   13.43335902662476
H         9.32629638649205   15.22120011908924   -3.06881661339418
O         8.72548331061401   14.95886758689019   -3.77894530841744
H         7.83203530934275   15.07638247629851   -3.39209325777848
H        -5.23219599112755    7.02007421624353  -12.38680549503756
O        -6.14602635232916    7.04192295854203  -12.05636878197026
H        -6.37998529312285    6.14222669545823  -11.77347391676884
H       -16.62117717231174   -3.06481538481109   -0.27163619934035
O       -16.41881150217318   -3.99930664458664   -0.13614678661081
H       -16.20349602701013   -4.35603562195578   -1.01616594288152
H         9.12025312212997   10.24456778145949    4.81824563534663
O         8.54382649513767   10.98807332878216    5.06988070728384
H         8.44776995009177   11.53650235639640    4.27750641324305
H         8.28329557928442   13.39255630214421    2.93710704890225
O         7.80650067333503   12.56519471502220    2.87164350886038
H         6.85979554903116   12.76643873110768    3.07382659947858
H         3.22447177614182   -1.29393608020057   13.50334984639815
O         3.13781536621456   -0.54994125187627   12.88944791274988
H         3.05380389142307   -0.97005409413794   12.00071310425703
H        13.01354382922843   -4.65994985133545    4.41192480695606
O        13.35551036475920   -5.19411865882441    3.64448848736903
H        13.52710865611039   -6.07393341694495    3.97273931536011
H        13.78533226368854   -0.34509980339756  -12.71095699446710
O        13.53413520903568   -1.26316417792609  -12.60926576498025
H        13.57364469589996   -1.45901477062137  -11.66114119618015
H        -4.95205475053559    8.07884605440678   10.72348568708028
O        -5.45454895584183    7.37200627141892   10.29997209697532
H        -5.42816467195432    7.52380482284087    9.33370417660658
H        -4.98570836086254   15.02717874531328    1.90670846592977
O        -5.00026257153794   14.43489198868284    2.66751052842935
H        -5.14692108759124   13.55453978716774    2.28404775845187
H        -0.85495115826109   15.41769626001617   -7.61992542676033
O        -1.63779495091906   15.94791972247259   -7.80066892556250
H        -2.31803431629427   15.33161670482249   -8.08950323789280
H        -7.21349473236694   -2.65606742731043  -10.56538769237389
O        -7.30937608840793   -1.73905659243755  -10.85018375327659
H        -7.94622574524358   -1.34035157149332  -10.22555456952208
H         5.37540749046174   -9.88411172576717  -10.31720300436684
O         5.51266316236293   -9.75052845297861  -11.26860295953940
H         4.63558128750609   -9.75507450650962  -11.66755309463699
H        -6.60946529525693   -9.45919644086034   13.44699823817325
O        -6.62520185497689   -8.97515952516977   12.62361755277647
H        -5.68423950385398   -8.71334666335691   12.44196658726776
H        -3.47927189523848    5.88053424831986  -12.76835455647807
O        -3.40774007004736    6.84104469192736  -12.62334171481740
H        -3.06575525856163    6.96424026446258  -11.71690564018595
H         0.08073938627429    5.41168285777072   12.32359472169259
O        -0.16151116292230    6.03158804426423   11.62300420035191
H        -1.02235060425191    6.41863417605687   11.85637747409145
H        -9.88041954444681    5.40608305529685   -7.20266299933179
O       -10.84014029593023    5.43509626216524   -7.04622249066837
H       -10.94352736409218    5.87876511681175   -6.17967018809219
H        11.11656613401504   -8.63527355133165   -4.35635041006332
O        11.36908968922192   -7.99017489582052   -3.67351586667604
H        10.70058974236886   -7.27338893209701   -3.73697940332639
H        -7.17585755408227    7.27393879961442   10.76320491829305
O        -8.09474545032695    6.99773836973830   10.91497791857776
H        -8.08173936926671    6.03682316810933   10.76016552230467
H        -0.25167280162641    7.49689974260409  -12.53638600792914
O        -0.63906377462690    6.67939058661691  -12.86345353234667
H        -1.59812623946497    6.84147811415847  -12.94747696043799
H        -2.84589213794710   -9.77976613821132  -11.18757905971484
O        -2.19874074457039   -9.91436478476502  -10.49629836710961
H        -2.24134749115719   -9.12145987720337   -9.92140921586055
H        11.45100782324645    9.55326380571232   -4.40498205230445
O        10.67972042147326    9.93269537156290   -4.84255831664142
H        10.52854877006981   10.80307776382781   -4.45429010787925
H        14.96796981314785   -1.00008856266992   -0.86654901266643
O        15.08371666697693   -1.03846093346807   -1.82629264757288
H        14.60187829931857   -1.81105014458055   -2.14873168514425
H       -12.01364160865173   -9.22813117900696   -1.80022952099547
O       -11.08326369120086   -9.43512381646105   -1.72335787766646
H       -10.79767047916577   -9.05715986080472   -0.85886607329328
H        -4.75644657802578   -0.75228109725529  -11.81110716915986
O        -4.70906515735862   -0.98743513323708  -10.88227513836570
H        -5.62550450465228   -1.21815147356851  -10.63853537505460
H         4.28592327489856   18.67845643692275   -3.90984080426558
O         3.99599735522749   18.10900107464743   -3.19908831639293
H         3.25791645181921   17.57175812061886   -3.55551140003504
