# Supplementary material for: Computer Generated Realistic Interstellar Icy Grain Models: Physicochemical Properties and Interaction with NH3
Source: ACS Earth Space Chem. 2022 Apr 19;6(5):1286–98. doi: 10.1021/acsearthspacechem.2c00004 (PMC9125691; doi:10.1021/acsearthspacechem.2c00004)
Supplement: Supplementary file 1 — sp2c00004_si_001.zip [file sp2c00004_si_001.zip › Icy_grain_model/1000_water_mol_grain/GFN2_steps/900.xyz]

2700
 energy: -4585.935456995067 gnorm: 0.000504733915 xtb: 6.4.0 (d4b70c2)
H         5.21619275164077   -3.77882875975583    1.05500646282965
O         4.60323759350616   -3.02271833311990    0.98624720290516
H         4.02118776779561   -3.07337542993217    1.78274635701032
H         3.11257446444897   -0.39788282897968    0.74581446868492
O         2.19612666166870   -0.66783222348170    0.51695368638605
H         2.28418942392067   -1.52298632628136    0.05053964876310
H         4.07073962443724   -0.49385564883641    2.73727822806166
O         3.49348742706792   -0.63762795089274    3.52042893977252
H         2.81097678178823    0.06129781688817    3.48489262878721
H         2.09297328337521   -3.05935343666051    2.33990585078382
O         2.88162908756044   -3.07433927159249    2.89504351030083
H         3.04253347322986   -2.16460961897377    3.20596003418899
H         2.77326921961535   -1.51317752138018    6.63295484943829
O         2.43105834773423   -1.79357403774487    5.75805864085634
H         2.98190175847816   -1.39017320794201    5.07426665989614
H         1.14709586958416   -2.79209256219481    5.13854549322870
O         0.55431755318503   -3.16293667380717    4.46636180838305
H         0.55936989394428   -2.51246446719094    3.74023812804196
H         2.73789586532309    1.83052034502055    3.02536332047363
O         1.89945432449554    1.42154652102964    3.34960221890909
H         1.38276894805687    1.24774055429213    2.53546921388758
H         3.50045944972876   -5.18254699275199    1.68687970107999
O         2.96429683012237   -5.23666855528100    0.86443149194265
H         2.24270476278258   -4.58217726652152    0.94000847892625
H         6.47229895938039   -1.69818586870265    2.26471678659785
O         6.10649984914383   -1.53726981449055    3.15258418068872
H         6.39940278818382   -0.63189214220293    3.35771236813218
H         0.85658789600917    0.58191948917576    0.58550347418587
O         0.49876054568679    1.32483294808367    1.09575161960995
H        -0.44037750909578    1.14400158360183    1.23127535477891
H         7.16807449618200    1.62226729746082    3.12765193312505
O         6.47680413141228    1.03739368959109    3.48989828100560
H         5.64545053406506    1.30320375205622    3.03819234273045
H         4.91447257811254   -1.32380464301631    1.00459339005166
O         4.66981380224971   -0.39638910653898    1.16539610696040
H         5.44641779001670    0.17657054107540    0.99619231480752
H         3.81082478836571   -5.14660569829624   -0.59542980973084
O         4.34828482233192   -5.08780151130055   -1.41678345465294
H         5.04274478041826   -5.74284273218173   -1.32281114135064
H        -0.18858184019215    0.51725257229671    4.83585699138191
O        -0.69099858401452    0.45666504410970    4.00473635895017
H        -0.14224250551504   -0.12698376362034    3.43853888161372
H         2.41357429274727    4.99870704547046    3.90511393466632
O         2.67027320137075    4.06687716684253    3.79288562785763
H         2.55212049348352    3.86559095784468    2.84141137504597
H        -0.18917999424951   -1.60696849069110    1.97938964759211
O         0.56417059935074   -1.28834073361162    2.52458200639215
H         1.24819990585299   -1.04719765880309    1.86560459930461
H        -1.07319854281171   -0.52723080564339   -0.74020980426089
O        -0.10226931563704   -0.47274384732154   -0.81281716532109
H         0.15570218309131   -1.35857686442259   -1.08377043310494
H         2.66555324891033    3.82823692232721    0.60907912881888
O         2.17164058527858    3.45891582595259    1.35059037884276
H         1.55089036254005    2.79637892001327    1.02673296719262
H         1.52677170280737    3.57768794463852   -1.08540888967403
O         1.67868107218043    2.65707594001248   -1.39587974118167
H         0.77774725498607    2.30443740603142   -1.48832225658301
H         4.16947705636520    1.83188201936458    1.44629051311432
O         4.25454749077126    2.00548418459484    2.40344363026523
H         4.65755863067142    2.89374440338752    2.46863396507652
H         5.79411377474475   -2.87510915869942    4.03376770335093
O         5.69995817727830   -3.75447417076630    4.44802804399179
H         5.35361701648559   -3.60072508673983    5.34006853484711
H         1.86491899691499   -5.89476384952692   -1.25941957818201
O         1.41791900586629   -5.02968475269723   -1.20435717310300
H         1.03320784328288   -4.84173846927843   -2.08104234683146
H         0.21103565759265   -5.44985591677865   -0.21802814333767
O        -0.51144428771720   -5.87172722221370    0.30251565121107
H        -0.45392192566022   -6.82030819311245    0.08084665143794
H         0.50590256305479   -3.31169351874888    0.19743341906531
O         0.94283802536109   -3.48051626099391    1.05335961211043
H         0.24375010529491   -3.78582590020071    1.65358817293658
H        -1.79909063580672   -0.95776751936098    1.17863890722718
O        -1.57067888605272   -1.90587322065763    1.10754535695223
H        -2.23983869537338   -2.38810565793023    1.61830100577207
H        -3.60833891888496   -0.22838982940142    4.00779770056128
O        -2.90300197207946   -0.90607262328105    4.11896961115444
H        -2.03576143147512   -0.44350789339216    4.15346868975055
H        -0.75914560848895   -8.60974251126368    1.75464441245726
O        -0.48894464030474   -7.85854316846144    2.32255435952315
H         0.43028250482419   -7.65269379752254    2.05756005772128
H        -1.87818027518535   -4.14650152813341    2.50145353680838
O        -1.03266251281851   -4.62026472780402    2.50443431653523
H        -1.02072336466670   -5.21605619612974    1.72847570449435
H         1.27160881648086   -4.67823285402386    3.94687838890697
O         1.43380834708119   -5.49121796029527    3.43027327340696
H         0.67979760018326   -5.59134491395412    2.84896531628779
H         4.60310100888207    2.47157983315261   -0.62682860655342
O         3.98404865555748    1.82358429614989   -0.28836076914094
H         3.10439510972016    2.06281181624402   -0.62451952711811
H        -0.79551653866186   -5.91039897718331    5.34333475561799
O        -1.33960282564174   -6.22989717963667    4.60237497421079
H        -1.12657635274954   -5.65185097018979    3.85094198901090
H        -0.65646220334875    1.20025184690858   -0.97864493568561
O        -0.92443739071384    2.09555843310025   -1.22561466803149
H        -1.17868772227092    2.57129850140851   -0.41123635306592
H         2.66954541649560    2.40366168622162   -2.65524934784246
O         3.27075600268417    2.40541727893366   -3.43496591420576
H         2.69218502087580    2.39126697718079   -4.21380739048299
H         4.52788177418643    0.13335141232616    5.82175397752248
O         5.08974275079600   -0.65894100309556    5.66381412764777
H         4.98561501590982   -0.84580061229853    4.71951606259299
H        -1.80855629731260    1.84050886711302    5.61002999347487
O        -1.86179138809608    1.37894437642410    6.47067364637291
H        -1.57857139440938    0.44502657685624    6.37874434710954
H        -4.14408920254523   -3.45569490379577    2.71123336112748
O        -3.23495061225265   -3.08556651438487    2.76627896929058
H        -3.29040790667872   -2.22642976385051    3.24348202890648
H         6.83827404608031   -5.03673294212183    0.50263784033956
O         6.16211842843886   -5.12767417742828    1.20207022866758
H         5.62043567873608   -5.89508582533490    0.93325810239632
H        -4.97679773758733   -0.39046994078515    2.43637716486334
O        -4.63092815784438   -0.20040316169015    1.55398480048310
H        -4.57270614147192   -1.06439472312173    1.10891878470702
H         1.70157987490180    3.20717828039355    4.96964331204002
O         1.09438441926511    3.06417019814190    5.72323526523040
H         1.00814953520387    2.11143429169065    5.88410285555690
H        -3.13514716332523    0.47396998381987   -0.82403016424939
O        -2.70511489866917   -0.38270611446546   -1.01812564304778
H        -3.23202322614104   -1.07426799752608   -0.58080179364240
H         0.60986318430039    2.70905984160670    3.25065018150580
O        -0.12517765172248    3.29330229539629    3.01403435156023
H         0.22439330621418    4.19218590227095    2.87881377837941
H        -4.44567263154776   -2.37104782060510   -1.00546644337274
O        -4.22000321249113   -2.31854197372116   -0.05566678828795
H        -3.69401890911764   -3.10535324020004    0.14612469450663
H        -2.74142004086635   -6.92185853889608    6.71090302721989
O        -2.96820839046724   -7.85477943966256    6.55952161430182
H        -2.66464067674542   -8.06037468041979    5.66583964127994
H         2.28327982802093   -3.57505106316811   -0.97870418460225
O         2.82884412918381   -2.76691993442810   -0.95249923873431
H         3.54412666243362   -2.92137544170898   -0.29301753585193
H        -1.84894638325491    0.78900518657453    2.56583521254780
O        -2.08383454703844    0.63894155988032    1.64275799808532
H        -3.05619369020907    0.56783627934337    1.57703515197593
H        -0.97497765172777   -3.45207074043728    4.92583012454300
O        -1.92513342974359   -3.42110810988320    5.18383661372453
H        -2.43819979306911   -3.39207488671424    4.36489773750877
H         2.02222548667378    4.31645056293438    6.60200613112354
O         2.56013533349509    5.10294301963807    6.79767031685241
H         2.22974802898519    5.45823060693265    7.64542458249730
H        -4.54562344713669    1.63586567075248    3.52781192838930
O        -4.72230135869448    0.90892694586645    4.14371441818203
H        -4.73422135168053    1.29441020474174    5.02399241162544
H         4.92000100960550    0.24692394122027   -0.94341263184022
O         4.88309460218806   -0.32076389993696   -1.72579692225100
H         3.94132559006795   -0.32787346185251   -1.97688056081408
H         0.49466509589081    5.66068456736294    4.87071734788410
O        -0.30157222696484    5.15465056967556    5.09298201577019
H         0.02274678949500    4.28565268220476    5.39392774808264
H        -7.14810392185178    1.02963900142607    3.67921581487088
O        -7.37135437295359    0.28080141218790    4.24035889202275
H        -6.67302773810799   -0.39940697856555    4.11195126458259
H         2.10116694053640   -0.11003667764765   -1.21159611541196
O         2.27918812055736   -0.11265172301823   -2.16634934269353
H         1.88960001899884   -0.94110151117664   -2.51712031862015
H         0.71170101074233    1.42991339400379   -4.12791884303511
O         0.23707745498505    1.11310778257943   -3.34630175148920
H         0.91521332680149    0.68710018261031   -2.78988271444940
H         4.04572446173663    3.95221158132335    4.71779827415433
O         4.67498828875755    4.03390879661653    5.46339766996254
H         4.14802443055087    4.40578066739385    6.18550168717924
H        -6.36176314293254   -0.54975550139621   -0.91185251833117
O        -6.12841622128939    0.36175454667982   -0.65078582466323
H        -5.57031410623652    0.29772288816080    0.14208553617303
H        -4.27397877942624    3.56985664244726    2.50014331368394
O        -3.89887913229358    2.67653627263621    2.35787565191847
H        -3.15374463020039    2.78967365371213    1.73342377015562
H         3.33813168011762   -5.19675267442371    3.58154677088294
O         4.18236016369276   -5.41092545918990    3.15164550980970
H         4.81201440368611   -4.76611074792903    3.55401871982658
H        -2.89985810938283    2.77787203935770    3.76033479684439
O        -2.23828350980404    2.97024908841074    4.45021488536105
H        -1.38696512412994    3.12249310638549    3.98076411697229
H         4.87221599970677   -2.01859145801565    6.53187455401507
O         4.84561031333982   -2.92365987358751    6.91429715202233
H         5.57966471567307   -2.96814500819609    7.54568120106315
H         0.66716783282024    0.33348398632484    7.15265154690043
O         0.85167063385431    0.41505542152363    6.20128195721202
H         1.35384530454696   -0.38607718050411    5.97345844206876
H        -7.09857502039651    1.25306377203208    1.67315734211533
O        -6.63105564684084    2.07859928251626    1.90482311963717
H        -5.68107094744236    1.91290958418765    1.87985184315592
H         7.78836723223915   -0.69949811187368   -0.39428706183796
O         8.16809452571817   -0.39714915006723   -1.24252457360911
H         7.54598715126501   -0.71038186664872   -1.94611008700770
H        -1.61991353215452   -1.91986452357237    5.97997732432237
O        -1.23535004860245   -1.21655160727446    6.53199509006643
H        -1.72984962563175   -1.24111852384637    7.38203894860589
H         6.25891031860766    2.39191651345275   -2.21804219808581
O         6.55974776924062    2.95341186968727   -1.46973282717454
H         7.38802493013304    3.36431696815270   -1.78349788786943
H        -2.14543177024048    1.32268510740740   -3.96398715574354
O        -2.64045002679611    1.57571668159351   -3.16285441022282
H        -2.01990646020535    1.69750563095615   -2.41750927235411
H         9.70673510831954    0.37598530217174    0.89259808042579
O         9.03765649024934    0.79482187630728    1.46798384438573
H         8.82628787661094    0.11758743613658    2.14176894211128
H        -3.20687541651109    2.55976081406719   -0.17011577001720
O        -3.82816652627207    1.90503493071643   -0.49236436688437
H        -4.68314540063301    2.36109326494808   -0.57887016798813
H        -0.09887382340545   -1.82470593905299   -3.13640870476340
O         0.85075442616063   -1.98919246054181   -3.29090933539804
H         0.92588635504680   -2.94934508358090   -3.42279664459501
H         2.22018171678719   -6.59031401829182    1.27281759684252
O         1.97783498941351   -7.53693145971272    1.43544897108838
H         2.65429572758232   -7.84824521344262    2.05522080623983
H        -1.92995141939032   -5.03660623158711    0.03387035818969
O        -2.78518005474087   -4.55630374527670    0.03966181394570
H        -3.39815881898801   -5.11367334063371    0.54868514851241
H         4.71697514727025   -7.64798465695051    1.44960728343470
O         5.12056539973501   -7.45335688482124    0.57149831894984
H         6.04100729260410   -7.79656638900471    0.61270098759581
H        -1.04898887189163    3.19807338008064    1.63962648408391
O        -1.73861696308765    3.35444495892210    0.95934543975405
H        -1.89428946815301    4.32212025494168    0.98408007256619
H        -5.31423366692098    0.43753053205563   -2.16908284871427
O        -4.80460737715271    0.18981648807334   -2.96001228421953
H        -3.94479635017574    0.65059915122767   -2.88108873185289
H        -4.08237363734610   -0.01553617281958    6.72850504385966
O        -4.00125912256262   -0.95300030795248    6.53039432077145
H        -3.58081915714083   -1.03255122380930    5.65277311001774
H        -4.61907458627092    5.20275495544922   -0.09476383492959
O        -3.87981813513677    4.65314258886538   -0.37815396612452
H        -4.13331678535429    4.30702715850237   -1.25341457692568
H         4.81354127099880    1.76849811481532   -3.55192047377909
O         5.74125744428216    1.47222102130873   -3.49929037666921
H         5.69799783251598    0.60074333711592   -3.06288285193457
H        -3.34520201622321   -6.45489444554465    2.59701055239417
O        -2.91082558218513   -6.75257663718587    1.78466270763501
H        -2.03554845197222   -7.08592435511074    2.03761115612110
H         0.90216744009841    6.59195316510164    2.09577882299525
O         0.59125929544055    5.68188231528684    2.13759745244999
H         0.77819094016503    5.28616157468218    1.26643352516812
H        -1.63640802106466   -3.38961525420268   -4.49871285621668
O        -2.43429981734387   -3.69294219625542   -4.01983947104822
H        -3.03000111159941   -4.00406543738213   -4.72389705497635
H         5.99653673663416    4.74978432681206    1.05223259199806
O         6.15338225165556    5.08711538297547    0.12640196915217
H         6.38335894308486    4.32889778738876   -0.43879934489176
H        -5.41059015534381   -2.32197097061881    4.37466292705296
O        -5.63870549524162   -1.63285806251233    3.72843592226116
H        -5.96894099803199   -2.07198921530986    2.92187605784432
H        -0.87978393375575   -3.92656016218011   -1.56539692165664
O        -0.59101747631527   -3.11073470156405   -1.13210542344268
H        -1.27208846358097   -2.84186957697210   -0.50146757270518
H        -2.27595316524488    4.71790526968192   -1.02752611753063
O        -1.52483211550154    5.09160244766888   -1.51062597696961
H        -1.36793212308285    4.53916497352193   -2.30528065083288
H         0.54190626214726    2.45522353885171    8.25937378087598
O        -0.42704552344536    2.56809520661734    8.32944440580593
H        -0.84722304908301    2.17778002553374    7.53784758939352
H        -1.92501034420965   -4.88576108984607   -2.95679340108269
O        -1.45605860604908   -5.47244868224760   -2.32581477976407
H        -2.09539861461622   -6.01213232819938   -1.84380916330285
H        -2.03455976141686   -7.01602412915351    8.65353791432942
O        -1.10380461192462   -6.79584982620465    8.52426843607196
H        -0.70501879726471   -7.43575497539443    7.90949081712943
H        -4.45241909470814   -4.38904804001605    5.19249231899444
O        -4.78933987850087   -3.52483996174043    5.46009706820728
H        -4.21304322618272   -3.18256383002016    6.14358363715723
H        -2.61301544162443   -4.73705269369562    7.80123119467918
O        -2.73947433783306   -5.18651804595239    6.93286893942316
H        -2.38557225315680   -4.57096756111725    6.25775036573641
H        -3.43795803432088   -2.49572967073303   -3.18586854515290
O        -4.24555570217430   -2.30429189880122   -2.68173463064770
H        -4.51815144585968   -1.37461193223270   -2.87449887720169
H         1.59570156571401   -9.65859114344521    2.00601705039974
O         1.60364725130929   -9.92662929335938    2.93590550280396
H         1.51577450830220   -9.11932275160506    3.48649520141382
H         3.52755798518698    4.07142518430730   -3.28632280443904
O         3.61862205520649    5.04039736597500   -3.16230360460416
H         4.57606400044762    5.21391220930563   -2.95571601264606
H         1.69969965620259   -6.92661851991994    4.16435730092005
O         1.74703900683300   -7.81635909662258    4.58105979346792
H         1.08075112912121   -7.81374842774315    5.29718165984711
H        -0.65696341024272    2.77331797615594   -3.20910886512365
O        -0.88057708936244    3.61444781090270   -3.63034373663926
H        -0.03801749564570    3.88857754628734   -4.04733128916604
H        -8.96883408444780   -2.19106162717599    3.31986062423718
O        -9.36291825628515   -1.29816848028094    3.34372349484607
H        -8.80875678663022   -0.79751082278830    3.97059498468944
H        -0.98594253888363  -10.72092212495841    1.31823158368125
O        -1.50112110198936   -9.92981121238575    1.05320191001364
H        -2.30198173340411   -9.88487326332933    1.62803130791720
H        -5.26297928397135   -6.94657809338490    7.20061824601367
O        -5.20109265842088   -5.98799431702853    7.06080907597596
H        -4.25479286705175   -5.73497134499067    6.96559796124971
H         1.66032884530686    4.27763079052135   -5.55653495191668
O         1.50042776041688    4.15683673289791   -4.60739841449862
H         1.69989400383151    4.98628211836405   -4.15000223136510
H        -0.04135981551266    5.02784437729843   -0.85548576513873
O         0.86542129843405    4.94667028689039   -0.48854557606866
H         1.39119923188236    5.70272775717352   -0.79478653370106
H        -5.14021271638335   -1.89168489124707    9.94438633105784
O        -4.82799438944411   -2.32270371304160    9.11341270693067
H        -5.46962722793215   -2.07266979400181    8.41249685718472
H        -4.44206793724638   -3.91793628779775   -2.45447950152139
O        -4.37890815030483   -4.83051143268331   -2.11395332322735
H        -3.78169979373476   -4.77927957617778   -1.34029730588022
H        -4.76801464644654    3.73759690320066   -3.52272010061139
O        -4.03619781672228    3.77474963920860   -2.88361999750788
H        -3.55164756517054    2.92837273377223   -2.95112109687539
H         4.91230858710354   -8.45709140661746    3.28339211216272
O         4.12858672324391   -7.98841250130045    2.94007447334182
H         4.18754292271615   -7.04618294427661    3.22040569668190
H         6.63937548355139   -2.30530088762340    0.06835055728265
O         7.17529058947551   -1.83036862756102    0.72752155770746
H         8.04680444150593   -2.26049438569327    0.81618280513607
H         3.03015533239887   -3.70230706708360    5.59705740797980
O         3.12960981731093   -4.65260123834661    5.47529041847275
H         2.83917835664506   -5.09565123220750    6.28484514462957
H        -7.18590133571785   -1.50884953728491    1.34372098999230
O        -6.57247327734613   -2.27105371064003    1.31673584741604
H        -7.07948803590748   -3.09969431696520    1.33777134663114
H        -6.84836973214928   -0.83424782721346    7.06761588015378
O        -6.38360902026916   -1.68780757867918    7.12085174815980
H        -5.52324546852838   -1.52165097464790    6.67498225311629
H        -2.28059068850679    3.41638655552874   -4.83166769101944
O        -2.97964064690227    3.31307713826031   -5.50026550888392
H        -3.45590069370972    2.48189405623475   -5.30449437766069
H        -3.64498394587198    0.25613942964760   -5.52862865008396
O        -4.29541829827788    0.98048961686303   -5.45927705144756
H        -4.76220228433188    0.79980599672291   -4.62696415161475
H         5.06442417266365   -3.42235323795212   -1.46023885506314
O         5.77337053811203   -2.77058621230330   -1.36539279601044
H         5.45691897377338   -1.88481279760420   -1.64321266551064
H        -0.16049019054223   -0.21624521860763   -5.48063914122092
O         0.70630551778132   -0.66224489254898   -5.56411037352380
H         0.83979616043233   -1.20058703035158   -4.75330595606889
H         0.06879644098535   -4.96444312890790   -4.18029450671443
O         0.80673092923724   -4.56966360083652   -3.69211449792278
H         1.61696240418408   -5.08793857378234   -3.86410986201821
H         0.14271155161535   -7.96527745737662   -1.50719215970729
O        -0.29655993585209   -8.29712159914127   -0.69046105448533
H         0.32257939909847   -8.91812625344380   -0.26409787378936
H         7.26854066809572   -0.79784610670104   -3.90771283748581
O         6.84885238767854   -1.35748373241344   -3.22608204758862
H         7.24496466657829   -2.23678868893349   -3.30212203634068
H        -2.95563044779493   -6.03939259765643    4.51313823461507
O        -3.90132019298259   -5.95831550581849    4.23974957272098
H        -4.31810572036092   -6.82473591729494    4.41075026280016
H         8.71728888683399    1.11360391758877   -1.45445700440874
O         9.21235364072978    1.93494918003264   -1.66183962682328
H        10.15507849215968    1.67391096894660   -1.68363051840314
H        -5.44056174528735   -4.82205050285428    1.90014937633123
O        -5.50449581804511   -4.35878405973023    2.75980474812651
H        -5.15361563370066   -4.97512805354942    3.41918944551520
H        -7.43231823369286   -5.39100585418626    1.44001738161360
O        -7.69749047583542   -4.62522752104437    0.89368345946992
H        -7.48987373844495   -4.84209347934037   -0.02535668910255
H        -1.96485843122545   -7.92824457438936   -0.70915768556080
O        -2.81141913869081   -7.47008599419806   -0.87159200154765
H        -3.11414281779924   -7.23287060939913    0.02010491140628
H         6.65597239527359    1.85741668533231   -0.15537081172721
O         6.59121599764894    1.27146639728095    0.61177359498463
H         7.49950672017620    1.11189285768897    0.92461310017204
H        -7.02043988201126   -3.08072136203638    6.46037727347023
O        -7.61222447059716   -3.82347162385303    6.22440862404811
H        -8.39967289519083   -3.70764585127704    6.78936372529718
H         2.49224320000859    1.69803148179325    8.95330309413670
O         2.25750897968446    2.28437001976141    8.20692369344419
H         2.81619013894321    3.06496186130383    8.33460689372237
H        -6.14410871845885    2.91173587186582   -5.39515434354033
O        -5.92458865757805    3.65302734190099   -4.80384522557455
H        -5.78931775393616    4.40436561470453   -5.40356532785247
H         3.23478558391450   -2.78867608676218   -2.59881839849138
O         3.40991680877467   -2.80053493267839   -3.55983437244545
H         4.25927295486658   -3.24699042096952   -3.73047790399546
H        -5.05913478000725   -6.70766927606967    0.72545133926111
O        -5.06548433830653   -5.75124301562778    0.55391797783416
H        -5.61666103777314   -5.59119382857841   -0.21562004896177
H        -0.65628660338665    6.72211397457844    3.75942174332424
O        -1.54615053775691    7.05360225666994    3.62630474673838
H        -2.11750100969384    6.52614691850659    4.21813899279301
H        -7.97502048051436   -3.55426303837948    4.55939391679582
O        -8.01546055629316   -3.60370042834138    3.58429433334011
H        -7.11875917959394   -3.83741136219266    3.28486749133281
H         8.83348305798880    1.40579985508612   -4.50569849151123
O         9.20138754737403    2.28986440598189   -4.29506774418518
H         9.25719663448712    2.30177610977020   -3.31199803449488
H        -9.74223863807576   -5.77938990500456    1.95179668896409
O        -9.45862112983603   -5.80269553463043    2.87839793842928
H        -9.00777109270794   -4.95967518632244    3.06935658606552
H        -6.11810715612513    1.34864783157510    6.77754298857959
O        -6.96306260889399    0.88422622299516    6.77598210062679
H        -7.18662193715855    0.71038386772978    5.82868239151430
H         5.99566046343710   -3.08314829580975   -4.83810998069364
O         5.58324625491951   -3.91043339376269   -4.53779191611418
H         6.21576486042621   -4.45952012038575   -4.04815184910673
H        -6.73573180732004    0.66680102284664   -5.48985879317173
O        -6.84947106504105    0.01697997853424   -4.77633509883919
H        -7.68435599545688   -0.45506947628305   -4.97380638005249
H         3.59284051463641   -7.47252881394779   -1.30427143188271
O         2.63354200943528   -7.44307625180267   -1.14881371056521
H         2.46008693568742   -7.62345927293910   -0.20775289270916
H         8.09016365363352   -2.85862365059680    5.61574414901640
O         8.34772829446647   -3.78485949094742    5.45144742634439
H         8.17788468228899   -3.94204005302530    4.50172629302689
H         6.24304375224935    1.48563111682590    5.00887135431122
O         6.12513877969704    1.89699878887794    5.90050054315061
H         5.49949551055811    2.64373135870442    5.76950602939202
H        -1.38898100345923   -9.83413633888761    4.43504404586439
O        -1.65411832515271   -8.88857521870137    4.44801742878082
H        -1.14291538106368   -8.41242088950671    3.75588960217558
H        -7.16265729058496   -5.15724555815466    5.19495323060328
O        -6.67856208498047   -5.95196670165646    4.92486066647643
H        -6.02571268307308   -6.04953836911583    5.64900016453293
H         0.95568093447902   -5.71645751253576    6.81635820156297
O         0.11219512629217   -5.28566832928532    6.64227554660363
H        -0.49625962766853   -5.61358588118176    7.32788479322414
H         0.63378316184013   -7.69295057113948   -3.69810790489548
O         0.59836318913247   -7.21106111218940   -2.84938710290999
H        -0.11277384614868   -6.55029235251969   -2.85906141980917
H        -2.10774044553177   -8.09816127336371   -2.65779012246686
O        -2.02299642619867   -8.21974375049805   -3.60776115539139
H        -1.44546140975325   -9.00541774517262   -3.72181924311621
H        -7.92936314147980   -6.93501860749014    2.52748700848038
O        -6.98766227835262   -6.72041508008170    2.43216966727287
H        -6.71952875775930   -6.39805505961074    3.31301970359427
H         5.51742393975870    4.88337827823714    3.11678822687422
O         5.69406129443072    4.17253738572226    2.47284522715218
H         6.58699699163255    3.79013838911749    2.65463918637976
H         0.29248671985959   -8.99676100959228    6.78616287840096
O        -0.05504404368741   -8.15365856617435    6.44688777026335
H        -0.71989119940746   -8.34944562055313    5.75416616441729
H         5.18129743394169   -1.88285367722928   -6.35289045845652
O         5.86833520599383   -1.48912552747921   -5.77746154523575
H         5.39980401683820   -0.84634675891641   -5.22791308473889
H        -6.50828410444257    2.70668561007929   -1.36854541245479
O        -6.18269419031405    3.26106497186783   -0.63358438957912
H        -6.56865657245293    2.94836027321224    0.19458429430771
H         8.62946208202893    3.39093670970528    3.35477130870035
O         8.01700316004249    3.04000685326975    2.68121134501747
H         8.48675388309175    3.11904141702039    1.82994802994040
H         4.01863806865287   -9.92637359672975    4.87662811016156
O         3.78763524666788  -10.63266805040741    4.23814160549981
H         3.15024933718336  -10.22550945461231    3.61639420769498
H        -3.41214799188441    1.79282343729473    6.63447314142268
O        -4.38698022090300    1.92087644444687    6.71819268935695
H        -4.48833142527071    2.31891411479395    7.61663665272569
H        -4.64673363083156   -7.98072839254352   -5.64793644916039
O        -4.97678160182834   -8.66906706102781   -5.01977905146623
H        -5.91730618403341   -8.42868054449066   -4.83349635004846
H        -3.35368554255805   -7.07883344003791   -4.01880057186107
O        -3.82608681109561   -6.26581768654826   -4.22192830946366
H        -3.96695765458551   -5.77372519555636   -3.38786138071625
H        -5.23440424479453    2.04013265921645    9.43250881460166
O        -4.54420491447021    2.69054840362529    9.16450081587040
H        -4.93440738484813    3.55830277378213    9.37793678006043
H         0.05661477861367   -2.12946845227003    7.16408834253580
O         0.63908025990028   -2.81537999433321    7.53876271454396
H         0.35102582607987   -3.66744250674332    7.17132463190622
H        -6.91583820760280    0.66882079392370    8.88070438900137
O        -6.45648327724248    0.97185234474824    9.66975223236312
H        -6.28096143218376    0.20932659238919   10.24093898555187
H         3.10010264979220   -8.24840606619592    5.44274290328683
O         3.89666026922173   -8.58806079115800    5.91360577509270
H         4.53488427065625   -7.84655473710447    5.88776076636912
H        -7.69455483482303   -5.14407183162252   -2.02208964655693
O        -6.86940281343339   -5.39230051835307   -1.54321137832991
H        -6.09490251210175   -5.05354309588880   -2.03162066034490
H        -7.52648041375326    1.93313630357533   -7.08982337164118
O        -6.67017240562618    1.86790445957972   -6.64263382057786
H        -5.95831466843888    2.18874926329668   -7.22581809697240
H        -1.53927421545007    1.69589888193286    9.35791901585968
O        -2.33486942885651    1.27033341544308    9.72795960999503
H        -3.08318628421716    1.86690895155171    9.55285375460049
H        -0.00255800700209   -2.98740960838959    9.52987446416113
O        -0.37385839715265   -2.25119047222303   10.05398759501993
H        -1.22185468411806   -2.00118188905587    9.61603300955158
H        -4.06528739391652    7.07713950061837   -0.66870517899690
O        -3.21395829930467    7.38217476441990   -1.00684657801692
H        -2.68928425624976    6.59652509787939   -1.22378961689013
H         4.57727433162254    4.78139395748480   -0.41578917454560
O         3.62071161202440    4.66860028351769   -0.53806937621041
H         3.42355805035904    4.92296101906615   -1.45753623137003
H       -10.05130206086823   -5.13880860367793    5.63262526832248
O        -9.88871299492180   -6.10291515949160    5.58180206640819
H        -9.72504873931488   -6.28351735902745    4.64243571964774
H        -8.86345125454396    0.84404403898466   -1.68653633995933
O        -8.59854471598542    1.29065088636887   -0.85029268494691
H        -7.64372108790375    1.07951401981029   -0.79207188787067
H        -8.67564609898660   -0.46682006691648    2.09402800857059
O        -8.08452826604450   -0.11761384689863    1.39283681423136
H        -8.62229381738858    0.07791082271209    0.61237009786560
H        -1.19931534325002    8.16157038340539   -3.32655331553794
O        -1.05924245387221    7.37871176094624   -2.78631852815691
H        -1.68281351447720    6.69468147838650   -3.12317615621532
H        -1.48105305082731  -11.95663732228184    5.12581978141032
O        -0.93668966747980  -11.40050665361802    4.53575251107055
H        -0.00003303490787  -11.50999844897154    4.78923237273439
H        -6.78232719966088   -2.99379215542199   -2.72779838154202
O        -6.72475871348485   -3.49988076804915   -3.56140071025020
H        -6.13473401312420   -2.96741271883820   -4.13453803667602
H         0.44976943674269   -3.22220757576384   -5.76786304816392
O        -0.51713317356413   -3.18567611172069   -5.69763906196934
H        -0.86666022619049   -3.01273512291063   -6.58073870634333
H         8.28954761401563   -2.78975018014290    2.88046961410350
O         8.00434672044483   -3.73047322706466    2.82655900716338
H         7.04575125581515   -3.75237831183283    2.81902483318273
H         2.51507791179806   -3.30625113948827   -4.92895612090251
O         2.16361079652114   -3.47427830245539   -5.82342173699835
H         2.00367581507232   -4.43097116891660   -5.94371390743905
H        -3.49354035028067    6.31414162932760   -4.23500620523601
O        -2.73426474422899    5.76486450528618   -3.95982623704047
H        -3.13084376622885    4.97479837051145   -3.52472269464761
H        -0.98892083594690   -0.17352574728650   -3.41783353162569
O        -1.54925436708464   -0.96868990873281   -3.33960276059582
H        -2.08369577243209   -0.83001472361326   -2.53503610341252
H        -1.77692008179611    6.21868150554488    2.20822986618134
O        -2.09319359553302    5.94733499692393    1.31226408729727
H        -1.45084888183590    6.35262057083889    0.69511629316487
H         6.44753562936698    4.79973442175242   -3.36881347239466
O         6.08980805036254    5.43068860741440   -2.71584045742946
H         6.24976355420995    6.32037144207794   -3.06236809944478
H         7.72749380573164    3.47778198213267   -4.43444920680739
O         6.79794622043038    3.69046799912968   -4.60765239488112
H         6.32711768242730    2.86665514056779   -4.40007378034377
H         8.19075825969263   -0.75335288479657    6.46817922255807
O         7.72737360573741   -1.17666030813536    5.72367787518885
H         6.79774010745187   -0.89356237043132    5.74444521654003
H         3.53245325651727   -1.25993607542565   -4.22714783949979
O         3.69416970902182   -0.37334820535423   -4.61251470631095
H         3.31420376669325    0.26877590277716   -4.00827277724845
H         2.57373095645045   -0.86073568367625   -7.45192630220455
O         3.20208517379568   -0.14388365356369   -7.21693824160260
H         3.39776847492824   -0.22114913498988   -6.26185528090642
H       -11.04350222908225   -3.23324410917494    5.89229861109459
O       -10.22314375017733   -3.47362898101279    5.42630627860360
H       -10.48661917261514   -3.50666844735220    4.48320430193955
H        -0.66920287587000    7.34001287445727   -1.06754622409887
O        -0.43498918689445    7.41259464398894   -0.12624010739551
H         0.52760545325531    7.36056833168288   -0.06985552787342
H        -2.38747918647013   -1.60158122637357   -6.39262545984758
O        -2.88806733801958   -1.28796443097643   -5.62011432787497
H        -2.30586029625941   -1.27862062463134   -4.83467788720396
H        -7.81818922056208   -1.88834017127162   -1.20780425227422
O        -6.87714891536099   -2.11700730130879   -1.29414394560921
H        -6.57206563275269   -2.37661484612078   -0.39924144063828
H        -8.87561048363238   -0.95100698702676    6.93492009383504
O        -8.95759195523236   -1.14810420183861    5.99117127627518
H        -9.37082807646391   -2.01936317177375    5.87492223742744
H         3.85999438491462   -2.63377492395268   -8.18393602425614
O         4.20072241719989   -2.81628074652480   -7.28356412859934
H         3.40806606041353   -3.03800355280339   -6.74599063354630
H         8.48557641653006   -1.08677915929491    4.10254661843453
O         8.84745271031656   -1.22492335422827    3.21094535885559
H         9.81864866272867   -1.11141785532798    3.26872910353711
H        -6.60795652314970    2.71285621720310   -3.48195013083318
O        -6.87102338163419    2.03445906037152   -2.85055630054427
H        -6.85549713090997    1.18578162916560   -3.31798149234405
H        10.07066027773120   -2.99382335450056    1.68171557132235
O         9.67079000731396   -2.73783908735298    0.82562306871461
H         9.81869022269528   -3.46109091095444    0.20063983511937
H         7.66537018720019   -6.38528187414617   -3.54730407325073
O         6.82593019570855   -6.01123451092104   -3.25589052080799
H         7.04824042507956   -5.56006586576080   -2.40269599763678
H         1.32951424728799    9.01492135083640    1.17168250732648
O         1.58657917816140    8.19737027179110    1.63009233056730
H         2.03220211185577    8.45705614078045    2.45655953487155
H         4.61835206158061   -5.70076515828895    5.46800962124132
O         5.31422621471378   -6.37244204136019    5.59599023424831
H         5.91247183151407   -6.30956185421073    4.82565739453381
H         2.84641872653493    7.05770933672365    1.37686037085049
O         3.67342959150554    6.55425772045185    1.43995606431732
H         3.58236962784670    5.81735136098734    0.81715844218560
H        -3.84600712195536    5.42281581786744    1.77978972328425
O        -4.46867421512271    5.23591032053625    2.49230638623837
H        -5.37676169501266    5.26945209837724    2.14658946281236
H        -1.45484807545430    5.68518872991182   -5.02537372807592
O        -0.62690869331119    5.69293306949091   -5.54484418219020
H         0.04835358894886    5.93566304156021   -4.90469823424367
H        -6.56270234628309    6.07605965627443    0.06134228419335
O        -5.72857100145109    6.54239947160910    0.26249562576572
H        -5.96708298670682    7.21780899272670    0.91833337421717
H        -2.73530367191017    6.20150367039857   -6.60085453446775
O        -2.93180380658684    5.40711736317846   -7.11249680338978
H        -2.88942871548540    4.66195501499910   -6.47891157898285
H         5.46152133320704    1.22362373639303    7.23880929999777
O         5.13077567945268    1.05319926930904    8.14581840794023
H         4.39122720668453    0.42198054111381    8.07415487729501
H        10.41094691885730   -4.34645535414734    3.32574924662082
O        10.77437628676340   -3.44969685130816    3.23191384269739
H        10.57577254287483   -2.96537029294514    4.05783978599204
H        -2.45085980012978   -0.25847107467122    9.15159531017664
O        -2.42617180737613   -1.18978220468496    8.84921649239693
H        -3.33118085855638   -1.55331382024425    8.86104724505515
H       -11.58629656796540   -4.70184579518156    3.03958136289141
O       -11.40980672929016   -3.73619464161730    3.08289416541723
H       -12.27284461588214   -3.29979172278364    3.00292865191410
H         2.96661761041838    1.65067348264862    6.68322126517538
O         3.44666913010104    1.37487458528839    5.88235924523125
H         2.84190682380454    1.39801918485035    5.13870123829791
H         9.27326912433888    4.49253646425217    0.28199818594134
O         9.45682728863368    3.56576427935122    0.48524016717134
H         9.29086406696129    3.02261971604015   -0.31405276314010
H         6.71008940425229   -5.90850580646093    2.65122852169487
O         6.98637821358116   -6.43543517787456    3.42938498958284
H         6.87937300585189   -7.36597195378248    3.20236815572245
H         9.53999998105716    4.16247554550267   -2.24867758972260
O         8.61029061853270    4.51886808202141   -2.24755116851028
H         8.56864582140344    5.14195051975601   -1.50927867790368
H        -7.76303580437866   -7.27949092205684    4.88897723508777
O        -8.32940151051555   -8.04122498129007    4.66054255943831
H        -7.80395444470685   -8.60666608856711    4.06771083011430
H        -8.81915321042783    5.92800926426621   -0.58157697152477
O        -8.05663804545341    5.33838588245523   -0.44868386369138
H        -8.28096021652865    4.69655156454608    0.24000588098192
H         6.33295888768923   -2.75245134422833  -10.15660249162069
O         5.64513742686368   -2.49029949499086  -10.78277411426638
H         6.05904822780172   -1.81482403575570  -11.34361405138885
H        -8.67531477033307   -6.38482486518781    6.81146619091258
O        -8.02828102349319   -6.28477957103330    7.53711771171296
H        -7.54554517728603   -5.47429090021935    7.32909525437272
H         6.92810034239002   -3.87726374204420   -1.30419224901697
O         7.40293714610096   -4.70922173185407   -1.11034111209515
H         8.35620254967663   -4.53624098776904   -1.17857409128128
H         6.25117860603646    4.61410362093624    5.21243826026114
O         7.20145963250260    4.78204730122690    5.04902309211107
H         7.68681710013832    4.14003708304880    5.58621494282793
H        -0.71773465705680    3.08317155070105   -7.35056946704956
O        -0.37136072779200    3.14695994333397   -6.44209466954150
H        -0.48567509559953    4.06864907109650   -6.13720199743875
H         0.41812030138978   -3.94818160704994   -9.52295024070213
O         0.83742331377725   -4.19113544659637   -8.67415016366205
H         1.03623582065103   -3.31783757436227   -8.26525587438433
H         3.54557523373864   -5.62103835739889   -2.85618195977846
O         3.01344029686383   -6.00109657134704   -3.58661597226340
H         2.52736186207924   -6.74994235234361   -3.21682049724697
H         5.56153329517771    1.78435881665305   -6.30424395565322
O         6.42262955470681    1.36604924351482   -6.45329003225009
H         7.06686148881369    2.06767504661810   -6.63315715481925
H       -12.89296262264197    1.70321954829495    5.32862966675352
O       -12.45889439973397    0.87272670326264    5.58243706442895
H       -11.49661824834790    1.06007121971483    5.59340556359688
H         3.67155535166208   -5.90435843368697   -5.10778909149177
O         4.21910010807611   -5.70885745232932   -5.89531790950640
H         4.76313851914329   -4.94900057895292   -5.59740713766309
H         1.21091374935676   -6.25596119925713   -7.18248666600456
O         1.35951916617570   -5.98390615092392   -6.25215593811802
H         0.45407503730938   -5.87326124305695   -5.91719232091518
H        -0.06232420332531   10.25536854160549    0.03048082128854
O         0.77324853299745   10.48868182771322    0.47513422866902
H         0.54368451146750   10.95801817140293    1.28208000147216
H       -10.13605248891298   -0.80564925246695   -0.90647562687518
O        -9.42952975466398   -1.48820937906732   -0.87395931587673
H        -9.64990955318797   -2.08604349443069   -0.13044752553771
H        -0.82537580635567   10.32406725220904   -4.08586195358893
O        -0.59303624713787    9.47842732358125   -4.52277360064359
H        -0.09393657473254    9.70591150510943   -5.33121301808150
H        -6.15771294654097    6.09269322584933   -7.17166416239340
O        -5.54122610791185    5.61076688724013   -6.58824855473027
H        -4.64932649008013    5.62221438145635   -6.98107149685864
H        -8.89798775803679    2.76251882205247   -1.75781312099933
O        -9.12023520812219    3.59605503271439   -2.21080593459936
H        -8.63262547679025    4.29538240921177   -1.74437404786483
H        -1.01588004286209    1.83167224288686   -5.70344040272191
O        -1.38837083342501    0.95024870152173   -5.49708383245194
H        -1.81976817458360    0.67825394296274   -6.33170136719674
H         6.39496166107094   -5.72087309319694    6.73045555324480
O         7.11870525718284   -5.25305493972029    7.18844409558924
H         7.57379912158758   -4.73465425198530    6.47702968375286
H        -7.30758352678821   -9.49206622315401    2.37980020906168
O        -6.83215227156821   -9.71506282844049    3.20541771199221
H        -7.31454564221998  -10.44368278383187    3.63511021625645
H         3.56987124094018   -9.48572956935567    7.29199851865044
O         3.22620096067157  -10.00809405838731    8.05467309306085
H         3.42848603506666  -10.94836314406945    7.87253663725805
H        -6.44977918938031   -4.90233956370364   -4.50030995328854
O        -6.27004544793569   -5.69206580228097   -5.03469006742518
H        -5.33172942384693   -5.90911219296084   -4.85741826610230
H         8.36669233092882   -0.78747904836106   -5.52082103102860
O         8.12120973544510    0.01060289540311   -5.02908304394851
H         7.38705609802098    0.44215958058571   -5.52596447305692
H         1.05519406638234    2.26301450389651   -5.99867007795159
O         1.74305841421705    1.72311265943689   -5.56962704256435
H         1.53562352984997    0.77708209447363   -5.72825681127401
H         8.71373331578773    2.82882741798576    7.31164790919291
O         8.50145775412857    2.67364386137099    6.37304987890126
H         7.57797013305563    2.32502135198370    6.30519452252855
H         8.68967032596587   -6.03537566785775    3.51217133422314
O         9.66656335927575   -5.98691960719402    3.49353089198147
H         9.94592324691365   -6.64355120880603    2.83109164433941
H        -4.99888762843227   -6.85316648466539   -7.36857104642151
O        -4.14636054783897   -7.06948344967759   -6.93913207641913
H        -3.85082414757227   -6.19779808265816   -6.58180176741611
H         4.01668877493782    3.72782576777709   -6.20184366986387
O         4.11285038585465    2.78575225935066   -6.42213963845435
H         3.28492479255285    2.34184918509902   -6.17808737604243
H        -3.96981962040703   -3.95772205369071   -6.88754874882265
O        -3.44239093162088   -4.57308578860166   -6.35032558380863
H        -2.60619871817289   -4.70411630552646   -6.85709106266456
H         1.05932130210914  -10.73904564651771   -0.41294151711638
O         1.42124667587812  -10.10608221534376    0.23563834868524
H         2.34479555270784   -9.89409866015267   -0.02466819302708
H         4.34953519426010   -0.29516840188351   -8.37502521416114
O         5.04743897506961   -0.10280337001800   -9.04023053641798
H         5.12488792521427    0.86941217419566   -8.99903108225097
H        -1.79974533746628   -5.56893858017596   -5.26406698326520
O        -1.04866794408953   -6.10256271940151   -4.99411044672251
H        -1.38919897834081   -6.86145599798515   -4.48617017771014
H         6.85537822881808   -1.04690810752955   -7.05258261878966
O         7.23340448777759   -0.88018009527674   -7.94627436872155
H         6.41885440366400   -0.64555460644416   -8.46522989315379
H         4.65505140674386   -8.19854921131586   -2.96068921671170
O         5.09771337628810   -7.71249888247128   -2.23378738280166
H         5.69449393607363   -7.07436949200923   -2.68187609227670
H        -5.44573379651681    0.21906668206566   -8.46176153563605
O        -4.87334351329025   -0.25902870540779   -7.83296371549885
H        -4.94291449727012    0.20010746140781   -6.97766658726559
H        -4.32910106400161    8.23249822800229   -3.60479909375096
O        -3.84007429284772    8.88362468252404   -3.07191147226290
H        -3.55371985781840    8.38395468798568   -2.27681474323427
H         0.51983382784101    6.94029037335008   -3.22861756513573
O         1.29978099965971    6.69345396871614   -3.76474154485813
H         2.06896178763295    7.17873264894287   -3.41624422520652
H         9.39439176783159   -2.83320342417095   -6.61196369801526
O         8.60760170385384   -2.49757091791204   -6.14135541535229
H         7.83651985908888   -2.89688820337632   -6.57379279996379
H         5.65160181034998    6.99942848376321    3.55556366157049
O         4.93862758472468    6.36103703039926    3.76466978575802
H         4.33013950137632    6.39841360081048    2.99962329254443
H         1.67942333367782  -12.76304043101940    4.72900303239657
O         1.59317560005859  -11.89477746747797    5.16057870633682
H         2.40264345133327  -11.40098366992919    4.90929600216088
H         2.63411039125122   -5.14115032827877    8.23387141621059
O         2.59473619356557   -5.99273466391799    7.72933948637971
H         3.46889801630227   -6.40599037689413    7.89191530471508
H         7.73196666192142   -2.20881802499628   -8.76294819658705
O         8.03157944268792   -2.82509430597353   -9.47021967167060
H         8.24745281482262   -3.70159396019493   -9.07712324370209
H        -5.73127535872795   -9.12037535517947    0.83211768691349
O        -5.28126060958212   -8.34095555663876    1.20565549209576
H        -5.94585934701773   -7.89720834525196    1.77049518485957
H         5.41751727592372    6.59066520666830   -0.65524982799150
O         4.90705543326994    7.35380958039985   -0.95902167032354
H         5.32045496890930    7.64982557932802   -1.77388091669963
H         2.07008584496920   -3.19733334829608    8.22154835868885
O         2.90096987254816   -3.56214395696695    8.59950275879269
H         3.61939225032276   -3.30477796256128    7.98233223970128
H         7.62032135312643    5.89045608533959    0.20055103551197
O         8.50258794615999    6.21696584176528   -0.07888476645153
H         8.78948641155960    6.87662852942132    0.58176002178522
H         3.09540398223633    5.94924101750882   -6.09397460539168
O         3.84413904399402    5.43835393653687   -5.74273132199952
H         3.72524914154957    5.37803194946785   -4.76493799083455
H         2.66031496415402   -9.50682000390506   -3.23435523918654
O         1.97268955724878   -9.61915253935486   -2.55440408922919
H         2.05031007028537   -8.81489799440980   -2.01265407491562
H         6.43236752148131    8.63608600564596   -3.76683636274904
O         5.80249971175280    7.90483207621373   -3.72538342746919
H         5.80502479577671    7.55481808712697   -4.65228432705499
H        -2.06680621293825    8.73533808058363    2.12392936341538
O        -1.17072281277864    9.07053088256298    1.91693930687734
H        -0.86069211588014    8.53089914576934    1.16743018250370
H         5.39211921323326    9.40020218612878    0.46833303747979
O         4.80402869493928    9.05575374679788    1.18955453865161
H         4.61424500833852    8.12533008247148    0.95433318588587
H        -8.54067535323393   -0.92787529596045    9.06299229099332
O        -8.91759835507023   -0.19938762156795    8.53169663097724
H        -9.87008296639834   -0.41518204290966    8.45429851104037
H         2.42185759731486    2.02476231944942   -9.20077944456571
O         1.93522618044552    1.87432923337801   -8.36581060147840
H         2.45859733807442    1.20095661991149   -7.87784945813620
H         9.93321223721992    4.76231911147641    4.70884165518521
O         9.84758660993901    3.83380647236859    4.41710145775119
H         9.50387025941233    3.34378486966699    5.18402337917504
H         5.28125259374990    3.33568888481209   -9.43143626439271
O         5.21056058284839    2.52217869498605   -8.90066246453696
H         4.76231156189134    2.73173693279698   -8.05837193276007
H        -1.98636592445538   10.46358825746128   -1.21705117366158
O        -1.40824166893862    9.72247358940609   -0.95800630430348
H        -1.96322176647524    8.93821064992103   -0.86224346291005
H         8.48005767378569    4.90404044735770   -6.51108934706113
O         8.27402774495468    5.84080920455816   -6.33171518049358
H         9.06829096297757    6.36651277822533   -6.53145464779167
H         0.23586289564039   -8.52903004298939   -5.70552153238389
O         1.04088273556210   -8.40915831141196   -5.15803540265843
H         1.46960858699641   -7.62061764795554   -5.53477926096117
H        -6.90186168438371    3.03215614579909    4.63487028708699
O        -7.82832561277847    2.98971666411949    4.94218019833432
H        -7.79917520436603    3.39229537028101    5.83360257118876
H         0.76483568276777   -1.17764062849682   -8.47798252088559
O         1.22932564670683   -1.75996753727908   -7.84426792044180
H         0.89749045198491   -1.51642136323766   -6.95393742053003
H        -2.72483825026387    4.52846480667242    4.84254221706079
O        -3.19757311632612    5.39066299104772    4.86236379472749
H        -3.77855413513397    5.37765245541769    4.08122841438707
H        -3.20056819108965    7.26374018489440    1.45407258632548
O        -3.60789324879975    8.08766604072706    1.78077212061218
H        -3.96255424331803    8.55955304078462    1.00972805091929
H        -1.60623608860879   -5.98946849792074   -8.29838635426934
O        -1.32413303480439   -5.35304111952637   -7.62585217402553
H        -0.52691264091243   -4.90724262409530   -7.97369381227657
H        -4.09472154698422   -8.95559926265238    2.17716207143442
O        -3.49211657430804   -9.57944935046017    2.64476575879007
H        -3.07543851961846   -9.13210522808463    3.39985277154901
H        -6.90888100721543   -6.97338743847865   -1.21663398585948
O        -6.95349950653870   -7.93457691163051   -1.03227934972347
H        -6.14447469547389   -8.32982373788202   -1.40838409103426
H         2.29348117921677   -0.46239370003068    8.43784231273147
O         3.14930461989261   -0.78356805615857    8.07966641344049
H         3.61737032851065   -1.20217476066796    8.81727534634440
H        10.58667069157410    2.50182220805659    3.54241829539708
O        11.01232011681848    2.04106946779408    2.80383947083055
H        10.28263251490818    1.78433774372375    2.20559951378589
H         3.78826543919782    9.52939666892159   -6.14119019143082
O         3.13753051739762    9.87408497465292   -5.49563985388640
H         3.19794284991962    9.34013314131626   -4.67501164946618
H         9.87760628814131   -5.38324842203607    0.96722434366636
O         8.91036972049136   -5.47394679241153    0.94987129009987
H         8.57596866131130   -4.87496136810296    1.63841579139890
H         4.91815578951180   -1.83809339478350   10.84772033004390
O         4.97940045873568   -1.31081416918772   10.03512237282896
H         5.70972034998548   -1.68843293151486    9.53693643333624
H         0.37103241707819   -0.83882773509379    9.26358421182657
O         0.72906206198108   -0.01572306398934    8.89549490110011
H         0.68152765957007    0.66448000173921    9.59033594358695
H        -6.25045169774483    6.31183782286649   -1.94891522555117
O        -6.13462779093006    5.44768109959523   -2.37906582471778
H        -6.21217538029790    4.74927799850038   -1.70859260394514
H        -4.58032461253085   -8.68067055586146   -3.17552777973159
O        -4.71843237568020   -8.81615420492274   -2.22747302881670
H        -3.99068985844322   -8.39890372525878   -1.72547243879056
H         9.11719364154553    2.90562435157254   -7.49071987460545
O         8.49614907779240    3.18320139321658   -6.79075324818827
H         8.92273733943450    2.98120314378378   -5.94704264676147
H        -9.93983268827473    0.68065249585580   -3.40501899334487
O        -9.07993875648726    0.26026895333697   -3.20304805196050
H        -9.21396354181332   -0.69168412035482   -3.21243386898646
H         8.18876500997674   -4.87622482357208   -4.92828897015680
O         8.06224071966339   -5.42405320043533   -5.72749091251604
H         7.54833398353676   -4.88501152954537   -6.36637806433503
H         6.40102347015728   -9.85126025009114    2.78451478591773
O         6.42855794244432   -9.17110181311255    3.48941083456533
H         6.33106256443196   -9.65195018391766    4.33962529173873
H       -10.87822623076636   -2.33936382964192   -3.38047286755041
O        -9.93655011097717   -2.48366165504211   -3.18371639725952
H        -9.79533297696875   -2.18010914255299   -2.25363693264942
H         6.53459626436031   -4.50201884057298   -8.15231108176320
O         6.58485792967247   -3.96011885428195   -7.34416292160567
H         5.68660417547683   -3.58481260634379   -7.24650441251547
H        -8.95528165791100    3.10085932965658   -3.81153528639827
O        -8.92473179964479    2.61866288120221   -4.66530530307462
H        -8.62864282668519    1.73184676832858   -4.42758615355832
H        -1.81136786906838    7.89223195639566   -6.53974932227419
O        -2.44774965749920    7.92313959910953   -5.79307080529546
H        -2.03744845226242    8.55425325834066   -5.18491385945426
H         0.87334852115536   10.46526218051580   -7.53039976320509
O         0.85457784019739    9.87011565267415   -6.76484893758405
H         1.74345309505245    9.91281907679589   -6.34799903059756
H         2.09281802241067   -8.71174164301213    8.84161995393682
O         1.38382274878333   -8.06536736594402    8.86026502846772
H         1.74501002562873   -7.24900343572397    8.46329397568841
H        11.92972030926336    1.74999329511942   -0.95287773728149
O        11.71643006690969    0.99393083626356   -1.54935929666715
H        11.51307599746112    0.26338707325319   -0.93503868603412
H        -7.76973683717863   -8.29845041037713    0.47525874700871
O        -8.30023864166543   -8.68338640727597    1.19213590226081
H        -8.75647264233465   -9.43489244162558    0.76460783232332
H        -6.17552543809504   10.80797918767273   -1.91826610001261
O        -5.44260772679845   11.01515790215510   -2.53136667617932
H        -4.93961850120101   10.19271140107161   -2.70317509113611
H        -9.53409548460626    0.26104460746190    5.44252971490442
O        -9.89300194827491    1.12528004943462    5.13613927475143
H        -9.19630559890532    1.78008885516394    5.29893091615806
H        -8.15853482547728   -3.64136258015584   -6.04621154793601
O        -8.63742731567145   -4.11893683382091   -5.32768608441904
H        -8.12760549543704   -3.91047701933918   -4.52224528201216
H       -10.42620788614824   -3.34056931154005    1.84437137272699
O        -9.79730430287374   -3.01420189832693    1.17208001184902
H        -9.12115085212962   -3.70440518337867    1.06692544751660
H        10.52748579417187   -1.38331246123584    0.48904437311928
O        11.05605820478789   -0.55678752602796    0.47817758435398
H        11.48293861686218   -0.54037727198172    1.35293286584598
H         3.29725849188902    8.97990991126083   -2.51648612970988
O         3.28028022190349    8.39711787737983   -3.29055317290604
H         4.22056956561026    8.17404848706718   -3.45323061177837
H         3.62304180981864    9.51250306445587   -0.13629020164640
O         3.11737952968751    9.92724720406253   -0.84838575602599
H         2.24830484559915   10.15338405816258   -0.48904115176709
H        -2.28407052764074    1.41531322391290   -8.29569354502521
O        -2.32416133192379    0.52134384348496   -7.92264874091127
H        -3.23428515131040    0.17402748369552   -8.00754047867896
H        -0.06692210177267    8.82209053973085    3.26739747541783
O         0.50043465069629    9.12638945732156    4.00789273007378
H         0.88073806920574    9.97231833535969    3.71090218633038
H        -0.13991702098942   -5.52821576634830    9.35637769240864
O         0.39458277194846   -4.80172037719317    9.69834930917707
H         1.26499690617326   -5.15764080523771    9.90600707310237
H        12.66367123944349    3.44999788846221   -0.10968068043880
O        12.07349988911579    2.79857737349240    0.30738181127928
H        11.19215193828698    3.19106055867857    0.44154880977561
H         5.17513020867214    6.30832806227488   -6.08549357113266
O         5.88118219568758    6.99655417145167   -6.12681921668512
H         6.73560952137551    6.54681266239295   -6.25730915784125
H        -0.81162680093127    0.23811958202537   -8.72713498368358
O         0.04441234105732    0.17344189610820   -9.18168297757823
H         0.63591326361520    0.86685891301466   -8.82342035878414
H        -5.24384363952710   -3.87188599382412    9.26721502010233
O        -5.53590426884778   -4.80758932042265    9.35581811747277
H        -5.44331841463217   -5.22862478029302    8.47318382351674
H        -5.56430387550895    4.42502411977091    4.75446096617656
O        -5.26899166655066    3.50511211754391    4.67194879989778
H        -4.90137927379639    3.23620940804725    5.52434444327696
H       -10.31627082497749    3.89919746759184    0.30392758507176
O       -11.10561157525108    4.20441980005506   -0.18946697686221
H       -11.34824584480558    5.07859944159353    0.14594335193073
H        11.63788079624784   -3.37780387252143   -7.20274987195171
O        10.69898467425270   -3.44602157901241   -7.44119661410386
H        10.68299655664475   -3.73412496318031   -8.36052285223117
H        -8.43916005942055    3.61488776414329   -6.00386462771707
O        -8.23331077596317    4.42498060016511   -6.50404717164874
H        -7.77132978095588    4.16115504283640   -7.31587032572760
H         7.00501569433586   -6.65796641848913   -5.64089540428527
O         6.31788383733782   -7.35054252197728   -5.77112668698516
H         5.46878894171239   -6.86772154030181   -5.71310582603162
H        -1.76298598483379   -9.03215608915965   -6.41040045115719
O        -1.10375150390760   -8.36363112866219   -6.66823921134920
H        -1.47124128237822   -7.48522437133538   -6.51752663703327
H         2.43050214028277  -11.67995203666524    0.59154298758104
O         2.88639773863058  -12.53299059747039    0.59387542717853
H         2.19970165651808  -13.21120702536359    0.80246088573300
H       -10.52677764962398    0.82075178033980    2.11271276414958
O       -10.46383791039882    1.64786984885433    2.64235357993990
H       -10.16713158528205    1.40880220575917    3.54806004276357
H         1.85197884735956    7.97590491748467   -1.48084857691387
O         2.16423094267028    7.21563405784571   -0.96771184986230
H         3.13671597426569    7.23370306527174   -0.98453629426836
H         4.67073006351186    5.21962316475688   -8.14707437604726
O         3.87930517991896    5.41947703209689   -8.66327127648413
H         3.13738502732719    4.99136677558006   -8.18786313100042
H         6.74410635338139    3.89255062064825   -7.68841921775987
O         6.15279592315128    4.49994847033905   -7.23687483644509
H         6.26629301521252    4.30475792273992   -6.29092496619859
H         0.53083369285327   -9.96586383389973   -3.24996448011373
O        -0.36479412585100  -10.29964853782107   -3.52060019273424
H        -0.26444758512782  -10.67107703602367   -4.41879810922900
H         1.88175444775742   -9.99170619968373   -5.19331774664569
O         2.21173800095797  -10.90446847359965   -5.15672743877523
H         2.77487067495714  -11.05333023459669   -5.93164740887416
H        -8.86561683869860    2.47098831409933    0.37564345881540
O        -9.02780689310680    3.17218277829107    1.02979049407836
H        -9.48138601131210    2.71855270162591    1.76797748682960
H         3.48918555137779   -5.24046616464874   -7.48199757268154
O         3.26425579237371   -5.28151615262615   -8.42566411252825
H         2.39762110227448   -4.83570715824924   -8.55394779433509
H        -5.31285158696334    6.52431777395098   -5.24747405545936
O        -5.04306945716550    6.88929596445837   -4.37653506210406
H        -5.44668616592157    6.32979655735854   -3.69481105529005
H       -10.57623878847557   -1.32575413263532    1.51173044605894
O       -10.99052754738385   -0.50135144706477    1.23042241161974
H       -11.94584784715302   -0.61980175327907    1.32004616238857
H         6.64472608232976   11.61751442405360   -7.36657134933598
O         5.68141753319157   11.53289245345713   -7.37170220586266
H         5.51020586401417   10.57308534955995   -7.37889907478104
H         7.76594500388686    6.77787359259193    2.77237263990727
O         8.11067105385381    5.87834836724980    2.73497624172279
H         7.84003069308054    5.44845552108158    3.56186979456242
H        -6.32834069418638    4.68732238953761    7.17368287857907
O        -7.26230783794278    4.42039004628313    7.15390341125065
H        -7.78550618936366    5.22128444486937    7.04883241479260
H        -8.12191257672902   -5.15223255711689   10.92897972489663
O        -8.02547231961464   -4.65064145543501   10.11307780464334
H        -7.08799333940379   -4.76652648754010    9.82714924954730
H        -9.62375376154575   -8.67620228386763    9.36170807686960
O        -9.33479969965824   -9.60038514385711    9.24011850984298
H        -9.08183906933519   -9.68378883667212    8.30558088347273
H         7.82648218479133   -2.57667645595487  -12.39930595685396
O         8.01812519279512   -3.48923604154049  -12.10805247347991
H         8.06186409911000   -3.41034307862290  -11.14029679451175
H         4.14117219834865    8.60641148371133   -8.01907127341600
O         4.77846088228963    9.00190123966907   -7.39512006364572
H         5.30479062505882    8.26765795794396   -7.01969418781737
H         0.10394408273740  -12.80611535162259   -1.23339999214316
O         0.44293212823664  -11.91931464018940   -1.46047134554003
H        -0.03898809008008  -11.59831636281388   -2.23588468164503
H        -6.65676952761260   -8.35476662504379    9.58839159690245
O        -6.50713413598106   -7.39537662605757    9.51727985916524
H        -6.99617195989577   -7.08132183261715    8.73868813797552
H        -3.85658395032396    2.91129559209879   -7.06257939769692
O        -4.45177683173020    2.86421030793392   -7.82262766185329
H        -4.59517950960966    3.77270077475877   -8.12667379601539
H        -7.54382227614619   -2.00018148062911   -7.28855262826460
O        -7.13208705695218   -2.84821719734719   -7.04701904175515
H        -6.36738931103863   -2.62278700642334   -6.46582992204321
H        -1.36252001235653    5.27822067253445   -7.95611800108567
O        -0.47161254863455    5.52618207106932   -8.26667295919314
H        -0.46188401325228    6.49527493137226   -8.15348580097616
H         2.37369619750714   11.40966619697190    3.66243793258855
O         1.56369888168574   11.45479503575599    3.12056146230788
H         1.08999236520901   12.25617334522847    3.39335727058846
H        -7.00875079536233    5.02473334362234    3.19579332508716
O        -7.11510793509060    4.78475912951701    2.25776718948883
H        -7.15150437422040    3.81741112340305    2.20020980685460
H        11.71864978754374   -0.97141037118140   -4.81611403090339
O        10.85244700331983   -1.43217620706119   -4.76987620773443
H        10.34479046453717   -1.10555877050649   -5.52330228408122
H        11.84299591136609   -4.14944863253129    0.45760556819192
O        11.49194358017689   -4.93385765851662    0.90457843962046
H        12.11313395041556   -5.17174293234875    1.60875268752096
H         6.59353989499124    8.95217021166520    3.75928314335404
O         6.63147638105186    8.28491843619654    3.04362573704927
H         6.16943936873300    8.66920138127767    2.28485672046134
H        -4.41623197712989   -1.87455683043652   -5.43900772430715
O        -5.36320128572278   -2.07950772594937   -5.30275717875261
H        -5.80906350441305   -1.23969822967330   -5.04379748456700
H        12.74238439054790   -0.73392997690442   -6.81938649427877
O        12.35010809472373   -0.83650368098058   -7.69824815162252
H        11.37808881268118   -0.76207288222401   -7.58551736094812
H         6.87666072870262    2.01339477947848   -8.99494305738679
O         7.77093801165764    1.62855894744602   -8.98035338326353
H         7.66499010326198    0.77407224615376   -8.53490672911176
H       -10.55770254222866    6.70940087356388    1.35121258044859
O       -11.50289308316401    6.56803458674161    1.18548494957801
H       -11.78661920954114    5.84183842887764    1.78874045167127
H       -12.37744819132594    4.22726817369749   -2.20578624817679
O       -11.70887933713999    3.86758824781276   -2.81898401812059
H       -10.88083207127070    3.79325140588741   -2.29765275566782
H        -4.37667767172604    7.93597757183376    4.86737511350794
O        -4.94373877708866    7.92664358695753    4.05886787231725
H        -4.33814395504983    7.83221453726929    3.29565716418340
H         0.30704490181393   -1.15539783543592   11.28794170517215
O         0.40491200157318   -0.54833372649702   12.03992419817120
H         1.32933723707946   -0.58277648608471   12.30116801063195
H        -1.90369642926636  -10.02217510928348   -0.49609644537353
O        -2.19004476178647  -10.29276587742718   -1.40148372738172
H        -1.40028730155546  -10.22041724702737   -1.95158043009229
H       -10.35568466419902    4.08581703659856    5.28550425898852
O       -10.12783246266955    4.03581713903637    4.34602435263120
H        -9.22983066369559    3.64286116382819    4.33940386639058
H        -9.19979727774163   -1.94301542465789   -4.84024049457060
O        -8.99197134264019   -1.29860295451643   -5.52986297593332
H        -9.81751855730906   -0.80652967960577   -5.67865139831113
H        -0.30930772348333   11.96058288077037   -2.42448283074594
O        -0.87119641746725   11.79219806071401   -3.19128687233029
H        -0.41162939289705   12.21464119763047   -3.94009971839838
H         9.83027697817591    5.61952510091010    2.39406679956309
O        10.73004940782813    5.85318466769763    2.08697746592623
H        11.35360114714325    5.16433253044488    2.41049550308153
H         1.21798693458705   13.00012770178009   -5.60786530087829
O         0.78855250190088   12.23003090916166   -5.20724881854156
H         1.45120930847917   11.83065631171436   -4.61372591274230
H         1.59646095573021  -14.42027609616726    3.06417618543562
O         2.11084313682220  -14.21216240082963    3.86100605873680
H         2.95213837036738  -13.83442752902604    3.52140065324872
H        -0.54202178369226    2.61139363257793   -9.44474437282966
O        -1.31006607458306    2.79809004634469   -8.88293156196975
H        -1.82118710597541    3.46870975437583   -9.37138396313047
H         3.74902101662432  -12.72291708376619    1.96613571001278
O         4.18100833006027  -12.86241330302882    2.84767690650991
H         4.16040320737947  -11.98073483779994    3.26541330332658
H        -7.07113830759857   -6.94284339861737   11.05538589764868
O        -7.33389677703346   -6.65922573683246   11.95869489794847
H        -7.33712989879389   -7.46055418815294   12.48535811822908
H       -11.64442959933569    0.85927489893825   -2.83757391434445
O       -11.40603054273426    1.37346758227946   -3.64030666618565
H       -11.58570430282342    2.30795901850353   -3.42248305378546
H         3.22947470091352    6.94241852090405   -8.87009346343562
O         2.77420205134306    7.80793350129826   -8.74316612008958
H         2.30408195439936    7.70072282643584   -7.89608389496224
H         4.81883137251021   -5.24665009716821   -9.19553107563559
O         5.74829780457030   -5.36627996543341   -9.45966809504360
H         5.79261548584765   -5.17153825501989  -10.41155862355181
H         0.07729024079333    9.41866116167212   -1.77647848900248
O         0.86562774906116    9.23434225069389   -2.31779792391007
H         0.52235714563774    9.13348828144264   -3.22238615913499
H         1.90182913919248   -9.27971874079593   -7.34556091492126
O         1.26878751462666   -9.87607378667301   -7.77693628692881
H         1.73634072404419  -10.24626898912055   -8.54591853983778
H         0.90520045665276    6.59056470041089   -6.59672621559319
O         1.72174215108702    7.05675101687304   -6.38383876934165
H         1.64236113104749    7.29303268096146   -5.44550310726153
H         4.18951608903028   -2.38031299670984  -10.13782658428731
O         3.30376511476941   -2.38073948520345   -9.70978173288572
H         2.84008490845447   -1.59683559152117  -10.06054758999732
H         2.65104599850502   -2.80490687435173   10.09305799847704
O         2.38243536454123   -2.35536139083318   10.91707453801869
H         1.97096908855392   -3.02855552700688   11.46803658938035
H        -6.61031318832231    9.26287942643577    1.89516009094191
O        -6.70654505077190    8.31555135321537    2.06900938431761
H        -6.22613257134702    8.14957969869859    2.89423634673641
H        12.65202589824227    4.34401168399652    3.82402511327648
O        12.59422396662475    4.17051520844227    2.86890601261362
H        12.13308637783717    3.31085778463242    2.75054849744447
H         2.45624639719238    7.24117770958507    4.28967853266523
O         1.95236063733410    6.47832377710189    4.60403259592479
H         2.30879356045845    6.17995647010832    5.46858310997438
H         5.34859254880309   10.48673163341264   -2.24504398010189
O         4.82300801860060   10.58415552168916   -3.05502482703915
H         5.36610054644420   11.05331261555454   -3.70081561222764
H       -10.17257889700079   -4.31413813836486    7.87525975786414
O        -9.50071853792790   -3.64307626286986    8.09002387659802
H        -9.00834367479557   -3.98364963895915    8.85683181537978
H         2.70454632071684  -13.16727899920787    7.19127238482544
O         3.44365308778213  -12.57955547558595    7.39499202235594
H         4.14431764679054  -12.79319751200729    6.75906013268233
H        -0.35730504958250    2.14514342848384   11.16596769391540
O         0.53791612787404    1.99954309221421   10.83053753044251
H         1.04950067945005    1.64487648736239   11.57785222355373
H       -12.76710035272586    3.97054119792747    2.19976260292125
O       -12.21814708403445    4.57108195664254    2.71533857304443
H       -11.49867083161650    4.08871275889780    3.14942621023819
H         8.99257860240754   -0.59129290086865   -7.56187163404146
O         9.82794313120064   -0.24560182696948   -7.21479336382676
H         9.86822344403014    0.68701982767108   -7.45253345663288
H         0.99922331774749    4.72495715398580   -7.72073062921575
O         1.82433068690053    4.33946558616807   -7.38384845248315
H         1.85366989377229    3.41648558527624   -7.71531460424217
H        -2.25127323132077   -9.10391004050070    7.41119743639420
O        -2.00731426677522   -9.95158918163149    7.84638404317977
H        -1.10466951935796  -10.18133841646525    7.60564631139582
H       -11.56285621493774   -3.90497541395430   -6.14897283779936
O       -11.23874539721484   -3.51283834110532   -5.32998058596131
H       -10.27903037892406   -3.70205849308790   -5.29261056286799
H        -2.21213469135892   -4.69184179527194    9.83490908274597
O        -2.44833048644118   -3.99002153972879    9.20652915516789
H        -3.20266957763152   -3.51183102481063    9.56475890172804
H        -5.25953774776455    9.97833040362335    0.39728154944280
O        -4.65836466954952    9.55317873052747   -0.23523069279849
H        -4.10509108778977   10.24706634361533   -0.61369891017253
H         3.98165821843969   -8.70639712751983   -7.32333617279701
O         3.33469020505445   -8.26274323293522   -6.74839767756237
H         3.50544946165953   -7.31554815385386   -6.78537478340680
H       -12.05452962504955    2.89051748861304   -0.10776556531425
O       -12.52881591545767    2.02979838375143   -0.01396836213845
H       -12.77090497428094    1.93242763110482    0.91966982043892
H        -8.18404586736643    7.46974943120515    1.81902432365184
O        -8.83875369076967    6.75244268880295    1.83266880929504
H        -8.30109099326155    5.93258470210776    1.89608829606506
H         7.84658182810802    1.95624821427212  -11.91407633027261
O         8.51113942511772    1.38507829728584  -11.48358427348352
H         8.31118468258183    1.47862052270185  -10.51953636822067
H         1.99900714550393  -12.02170614626054   -2.29743125230210
O         2.66192125626211  -12.29199599192929   -2.95878201861765
H         2.58660646213986  -11.65818956303392   -3.70468587185251
H        -2.64440298480667  -11.72803594482446   -0.39823452440038
O        -2.93118505865129  -12.49765120606039    0.11906320568406
H        -3.56564295840728  -12.19232330427511    0.79815414932788
H         4.77161193673147    2.67539296065215    8.42140073705213
O         4.56357707103750    3.61023269744997    8.64003191948117
H         5.08175233117068    3.80435887588001    9.43451017391808
H        -0.65594010481004  -11.98527976887511    2.90078727646459
O        -0.09575722384604  -11.87091237235841    2.11335099363784
H         0.61730225312915  -11.27233158105435    2.40583569321396
H        10.34340678276791    1.23622265466507  -11.00269832841921
O        10.99356104000558    0.88055649141133  -10.38555930286803
H        10.79902656157853   -0.07153245799380  -10.31095730979471
H         3.17708721794991   -6.79150261989538   -9.05341983154586
O         3.03515267965162   -7.65626196493442   -9.50261996737294
H         3.09064270291502   -7.42877617558200  -10.44544133850868
H       -10.57960409328519   -2.33845296662478    8.20807639962362
O       -11.15624183698203   -1.55078196149597    8.23530679287690
H       -11.72263788147397   -1.58906450837633    7.46301868823437
H       -11.07963316819605   -1.24864667517915    3.74298975165085
O       -12.03718099479559   -1.18483643368172    3.92296300157175
H       -12.17839426885342   -0.34011887579258    4.38167280637226
H        -4.24719905152050  -11.03390609583017    2.44533533836203
O        -4.64340025569897  -11.81527566067914    2.01124048961052
H        -5.14618260970759  -12.30608784624687    2.69602211746843
H        -5.59030746705980   -8.82319110113241    3.97575564688121
O        -4.96382972140202   -8.37566030444863    4.57056805082466
H        -5.39996673640087   -8.34168445390435    5.45094661488588
H       -12.19039418373103   -0.63504751191533   -1.31097563509995
O       -11.50369131186714    0.05040213250792   -1.40804344414985
H       -11.74660154313127    0.76323727148861   -0.78328084319622
H       -12.94204230638890   -3.54452028991796    5.69525610630626
O       -12.63273487879693   -2.67428020685020    6.01862649784503
H       -12.54555661547419   -2.09922503028209    5.21618383858990
H         0.97269508519892  -11.16797136670011    6.58389612753849
O         0.73446416022927  -10.55621794104275    7.30383853011485
H         1.60244613531943  -10.29334132919354    7.68131774661520
H         2.10245799851473    0.00583531770997  -11.82680196055798
O         2.06905362025864   -0.37875365434282  -10.93850921553312
H         1.19256901168694   -0.22222681303200  -10.57255571117446
H         9.57073153309562   -1.08551642215310   -1.76676425983904
O        10.35278155142775   -1.57731842049679   -2.10907117938037
H        10.46009955344339   -1.37030296488561   -3.04979287203797
H        -1.06565645761985  -14.84623951567556   -0.63483304998069
O        -0.25516008907606  -14.42132362890179   -0.95053172056727
H         0.07031285754130  -14.94986251270119   -1.71946962712406
H         3.23790386538766   11.11197289368228   -3.13834095954473
O         2.27703755932615   11.31002830434713   -3.14068351033595
H         1.84129331724915   10.48127310700944   -2.85920433938111
H         9.34243456530707   -1.98105703153958   -9.98457176276680
O        10.22770550302655   -1.65800797349962  -10.26267171319619
H        10.82164236071202   -2.40186510175715  -10.11127540129192
H        -5.04070089502715   -3.28271120659618   -8.82395920175689
O        -4.39019690249315   -2.90121437860365   -8.21687483782156
H        -4.63428826367229   -1.96824473090094   -8.07582365861542
H       -12.09367829569862    1.71632916658095    2.76834141359062
O       -13.07471166273690    1.67571242199189    2.64686163119551
H       -13.47645042421019    2.16661544578082    3.37562832238667
H        -1.72295685921911   15.00014546655128   -2.28947422803874
O        -1.22149806369663   14.75445367063920   -3.08886208286159
H        -0.27550337636449   14.84918946640420   -2.90508096321518
H        -9.69850802109184   -5.62550364054523   -2.93495501044587
O        -9.24340085094163   -4.94659355753982   -2.40344866479397
H        -9.51410308131537   -4.07252663276914   -2.74645226087625
H        -0.99342578721981   -2.52932043670177  -10.72086015783315
O        -0.36636968081963   -3.25340691127767  -10.88823181027893
H        -0.83386072706623   -3.89840664342585  -11.45321397258209
H        -4.09979915930673    5.37580283760058    6.26510276535057
O        -4.74003981875236    5.43780034657452    7.00810554671274
H        -5.11132033296155    6.33787534043938    6.93530998795471
H         4.51273588398319   -9.70299689946872   -4.41963992787046
O         3.94388345151947   -8.92742057976719   -4.23747996001065
H         3.65791410890089   -8.60493888352727   -5.10979217314382
H         3.65841436349079   -5.41752829931999   10.59503016519342
O         2.74091577049648   -5.68575805288815   10.75267347158747
H         2.73961307871952   -6.59306528287459   11.12583214184996
H        -6.90735099047817   -8.91241511632712    6.97341643204006
O        -6.00473361244567   -8.53891753155186    6.96307024198461
H        -5.44876949340667   -9.08125880889891    7.55377108023835
H        12.68987178328275    1.51764343261538   -9.64016340680532
O        13.26609617845996    1.34784689435291   -8.88172891531165
H        12.87027056949443    0.55991423850508   -8.44045606460209
H        -1.46089399579589    5.82365528033767    7.73699912338697
O        -1.46429933659537    6.42996342631542    6.98468221897386
H        -1.04819383871431    5.93303867290072    6.23212028295912
H        -8.52274473879252   -9.02029568439382    5.89082931463595
O        -8.44331231388077   -9.63961200321887    6.66864267632542
H        -8.06243767268038  -10.45438178075343    6.30294157425622
H        -2.65331194414104   -2.72800022977813   -8.06677155857354
O        -1.79115304354834   -2.32007227350190   -7.89204259785872
H        -1.63273483594641   -1.79207645764152   -8.68856634452260
H         1.51734939192213  -13.10770550278568   -3.96573113852359
O         0.91866679955355  -13.43645140500369   -4.67383030088535
H         0.70302355683909  -12.66315711556811   -5.22717716179717
H         8.51179720874787    5.72100026460224   -3.32791314905202
O         8.50125653348158    6.57088849415130   -3.82086291783023
H         8.38834446631243    6.33661429783694   -4.75862360639730
H        -5.95064722585555   -1.89457486071478   11.75526800834649
O        -5.66702979966856   -1.11005693965576   11.24560511347402
H        -4.79225670210009   -0.83145947160222   11.57219228375441
H         5.12668257360047   -4.50286525506304  -12.62711311490195
O         5.80713922466464   -5.04411992417532  -12.15736622925052
H         6.62551907844626   -4.51285575319032  -12.22058179024523
H         2.32130827297450   14.58625324016719   -2.85815124909481
O         1.44715287761203   14.94417049298202   -2.55132308968196
H         1.65208927943318   15.62748499496244   -1.86106556831837
H         8.78857056294625    9.13108845142694   -4.66376604079511
O         7.84662361045318    9.21148528902745   -4.87746666888194
H         7.73175944272686    8.89562615757567   -5.79037610106993
H         3.91063000788170    0.22310662480062   10.26513904209279
O         3.24000981386907    0.91172230010678   10.33629130567657
H         3.65079809114373    1.64627950590098   10.81393976548928
H         3.79705352084791   13.27195996847224   -3.96349294853781
O         3.75119221503832   13.86028693948590   -3.18546931756775
H         3.92600697475489   13.29009104951862   -2.40150080542120
H         5.35403227220629    6.16600398072373    7.14029873041438
O         6.00967748486582    5.56613702781932    7.51220632969999
H         5.50172044946342    4.82104515149418    7.87777694487222
H         6.61818220314881   -7.49817270381353   -7.39334051064114
O         6.78318501877516   -7.62914153725061   -8.35544623309746
H         6.57078126416553   -6.78619101397782   -8.80218822388842
H         5.53305436988546  -13.55371407768613    1.70793259749596
O         6.13699501947747  -13.47402913730862    0.96024492863057
H         5.62124999159499  -13.68675108744597    0.15676858959347
H        -6.90430909454878   -3.57134412065523   -8.51037261361678
O        -6.62680477588408   -4.07397858417794   -9.31114325630918
H        -6.55352164198347   -4.98159239531455   -8.98306810953493
H        -8.57579576259744    3.45367784164650    8.70724509598578
O        -8.55528683116415    3.75562781936376    9.64926440029821
H        -8.64342934975281    2.93424137953770   10.17395454206095
H         4.15988092889898   -8.82700180483345   -9.16810353903135
O         4.86890395037967   -9.37033857482725   -8.74974119411312
H         5.63881810702881   -8.76957207780724   -8.61996118957719
H        -9.87777185280650   -8.03063723679911    1.54830058413551
O       -10.80854472173522   -7.99104289395037    1.83208751778375
H       -11.36536686087580   -7.98039885557826    1.03251194472454
H         6.81549282964787   13.48963170869627   -2.51645203144960
O         7.21210058071358   12.63930903426033   -2.24313793361512
H         7.13275596735001   12.08881223379186   -3.04099493361392
H        -9.90042172462424    1.97967097787932   -6.98255025001091
O        -9.21768635961312    1.64871789264155   -7.59913655982431
H        -9.69992714674392    1.55111837558162   -8.44280745355942
H       -15.84532473417809   -1.61068214708719   -3.37647423187902
O       -15.48907271362417   -2.09251628022880   -2.62370863695186
H       -16.17784595747974   -2.13019974668270   -1.92883533973588
H         3.62781641954913   12.66443775143946   -0.26394764661823
O         4.16132677581211   12.38831377840522   -1.02772347402390
H         3.96624175985173   11.43707223139647   -1.13996594636783
H        -7.15126043942912    6.16064935708184    5.24941412609477
O        -6.50182288911306    5.86773379806704    4.60478066102034
H        -5.90802557966720    6.62391948937810    4.41303387750050
H        -0.38718131747044   13.10919114345404   -0.46895281650463
O        -1.22167861534657   13.33663650423864   -0.03010747396930
H        -1.26596144699732   12.78715799209007    0.77872884957209
H        11.68052392059338   -2.13928024602511   -1.07947939489856
O        12.28714997692381   -2.75371564772043   -0.63232544018230
H        12.90541308873801   -3.06909401515523   -1.30860940641500
H         5.24799960986182  -10.50539296971606    0.88661613224928
O         6.09106661003562  -10.72488641920899    1.33532906199105
H         6.24749936036014  -11.67464355649309    1.20901367808580
H       -14.37168719095695    0.79988851992733   -2.46459324273136
O       -13.98661645665773    0.42299903307803   -3.28401309568798
H       -13.70725534432360    1.18821533118836   -3.83295999212915
H         6.92697363399744   10.63177268525433   -0.45082956477075
O         6.23795431271314   10.01253211158307   -0.75824559616904
H         6.71950743509233    9.25515394986546   -1.14335895705813
H         7.90814902414576    7.67211013035477   -2.64915047706234
O         7.72466188636364    8.10202219633343   -1.79317064043926
H         8.07814854866896    7.47886688845083   -1.12763765497719
H        -2.98483273233182  -11.06278859622904   -2.69311928281275
O        -3.20137339588712  -11.56058694374991   -3.49734329637869
H        -2.59229375286422  -12.32743281494455   -3.52948164956453
H        12.29798634455725    6.26264555238975   -0.53387128846387
O        11.35849551245870    5.98492741903618   -0.54200532597416
H        11.06974603574722    5.91609958004243    0.38601132057772
H         2.61109153117525   -3.53273733624156  -10.63355691428208
O         2.16169734573576   -4.02761019060232  -11.36324628150892
H         1.29839535021289   -3.59346775472811  -11.45209558513367
H        -1.29739200104927    8.69635996638380   -8.22718514412886
O        -0.71066353565458    8.07910105333030   -7.75396199735934
H         0.00358296993414    8.64216092070580   -7.37673141267959
H        -9.86130929812409    1.86211535217519    7.63238027962563
O        -9.10227257951124    2.42751244575333    7.44508663174130
H        -8.34114141150274    1.83587809916567    7.31854707014508
H        -2.80502082313702    0.42271158463818   11.19913883045604
O        -3.27956337609733   -0.08727667141252   11.88045604841891
H        -2.62490327001432   -0.60318081111913   12.38551026315959
H        -5.17700182111809  -12.07938725947561   -2.00804263385324
O        -5.72920009613006  -11.27748160060770   -2.02024154506398
H        -5.17689942084154  -10.48706339216270   -2.15943849047736
H         3.49057905354554    7.79834329259192    6.21882976381175
O         4.36309801748116    7.36800223991758    6.16775439053753
H         4.44440662038888    6.95460306827315    5.27865407135570
H        -1.16618537491284  -11.24110252787266   -6.37378821022668
O        -0.27271435169749  -11.33213909638791   -6.03339950963756
H         0.31568276621692  -10.85172919594708   -6.64699337899738
H         5.46258697955333  -11.93065088019416    5.48141257189986
O         5.35107035837737  -12.89972234719592    5.43679030139080
H         5.03714907904584  -13.09097869281555    4.54546485754377
H         4.36726622457467   -8.88719884202834    0.00727403191159
O         4.00295962769419   -9.79090627770873   -0.04571226175027
H         4.27820847944763  -10.14873446042141   -0.92882813469559
H        10.03001347399538   -2.44282928841350    6.26446031144322
O        10.60751125761723   -2.05966661729724    5.57822989766355
H        11.49638255125721   -2.30948538981935    5.87654226437930
H         4.58702217436267   -0.09593492007204  -12.24820687740814
O         4.81627653421703    0.56429395889415  -11.57091901324221
H         4.88853446135071    0.09418185636462  -10.71807774294523
H        -5.80399013928739  -11.15361447290617    1.05756898760952
O        -6.48907283383979  -10.72014723010754    0.49908226168385
H        -6.27396359723254  -10.94716878411147   -0.42232679532138
H        10.18721355462482   -3.18430596662108   -1.78198165731182
O         9.93513360841293   -4.11651934663500   -1.59964037947329
H        10.74900821733516   -4.64716101146477   -1.58036007249370
H       -15.08929317632297    2.47703730125704   -1.76379961206792
O       -14.87695057525945    1.72264588811776   -1.16069480668483
H       -13.98825116577614    1.90530231820434   -0.77242615407439
H         0.70884461283389    7.51181708321863    8.68236049804774
O         0.20502640266814    8.12781718517792    8.12810391450061
H        -0.47702449114669    7.57292850326589    7.68095268595448
H       -10.01594132666057   -6.48084809855241   10.19151469685979
O        -9.89666827189126   -6.94978508991152    9.34490457475742
H        -9.09748400085908   -6.59116520472340    8.91144138850188
H        10.58578060032258    1.65251954233808   -8.99457172451635
O        10.51941176663142    2.27902461959281   -8.23669001595945
H        10.92210173252997    3.07549652059587   -8.64517365806929
H       -11.61416949998941    0.78513722606778    9.10094046858567
O       -11.52323339446222    1.19875991603579    8.21595982870721
H       -12.31104014146308    0.92429626809928    7.72097300857812
H        11.22524569835880    2.18789815481546   -6.61211625955579
O        11.48165828393464    1.99875313843223   -5.69230121585034
H        10.68236854195546    2.07694173497650   -5.13224995497221
H       -11.23291680880966    7.40302914204108    8.48204081909057
O       -10.29126406001216    7.26545387786972    8.26815390622210
H        -9.87485410478251    6.88995041935008    9.09005892394429
H        -4.16601480883774   -9.77801675823587    5.24224756971657
O        -4.01858797109743  -10.53598844635357    5.84268588903595
H        -3.67479123933638  -10.16456626401523    6.66474596622618
H         7.32865962059406    6.41881763262902    5.49294625434444
O         7.26609093303266    7.38674930067806    5.61219711899611
H         6.33063297252923    7.57156627708366    5.69823023309026
H         3.20058964294286   -3.77604312664078  -12.61754012561773
O         3.84950330602789   -3.72954771905351  -13.35983106708007
H         4.02440181008994   -2.78664235580693  -13.50503308206053
H         4.78936976966497  -13.46164123241499   -2.03859749724757
O         4.52347646934361  -13.85719416446899   -1.18537470733504
H         3.83909505621586  -13.29066123348032   -0.79393907310614
H         5.30903611336230   -5.73087713879167    9.60661979042529
O         5.39457317034332   -4.99389575130246   10.25202327932341
H         5.75175708578233   -4.25117343934044    9.72122572808185
H         7.02557519802838   -3.94160878233191    8.22979672676552
O         6.71295180277678   -3.19109526450366    8.78313118368486
H         7.50589029955877   -2.70713496274182    9.09436742381424
H         5.59423208863706   -7.34840214874325    8.01894984730107
O         4.89001121617604   -6.97346763411656    8.57580594198950
H         4.69243110552502   -7.67030656376214    9.24458082619794
H        11.72716199442572   -7.03716764983472   -0.87635017664948
O        11.51933317331541   -7.96487217084030   -0.59089815187220
H        11.52789890754929   -8.48644646779127   -1.40472461000575
H        -1.06310213601480    4.94888394982091   10.16011624699126
O        -1.10968773920324    4.89316192512544    9.17384743298850
H        -0.89103409991015    3.96631966339509    8.90193055095283
H         8.65435568356323   -3.07029901331695   -4.52107830613330
O         8.31551592348984   -3.59983077667244   -3.77241663862060
H         9.03918202364075   -3.79445877187457   -3.15869221601870
H        13.48438674723752    0.17289407881113   -4.28015260183630
O        13.06113738437817   -0.05193732284171   -5.14697966516139
H        12.57766469585479    0.76462323003271   -5.39045663625012
H       -13.77514092815388   -1.48365404585522    2.18604602170198
O       -13.73003734464478   -0.68334421946602    1.63372628042887
H       -13.55362118129199    0.09000517343461    2.20925925653105
H         6.54506730815114    1.21160052349795    8.93814841498064
O         7.41500370054499    1.47902353818370    9.30269773820912
H         7.54184852461451    0.97427803762899   10.12157754752078
H        11.11426197260544   -3.12032529206839   -4.39370828851606
O        11.31714628257435   -3.99618145552649   -4.01708486512450
H        11.65638794222004   -4.55765233048695   -4.74293460475669
H       -14.15938713927503   -1.77063283108835   -1.52153230320661
O       -13.41305848894366   -1.72168245410865   -0.89994650603429
H       -13.72272677814114   -1.38854505627935   -0.04672191680297
H        -2.68715447004837    8.74411097142639    5.75685596038862
O        -3.31185068818167    8.07111724513152    6.08556221472389
H        -2.75507724217656    7.30199150187671    6.32297490726980
H        -2.41101097897407    1.49328990223193  -10.92399976009860
O        -1.67436083058859    1.10462445649896  -11.44095750726381
H        -0.86088002032457    1.56726350865186  -11.18460736742584
H        -4.45029785445821    7.98991179311346   -9.77467174993564
O        -4.01040424695743    7.62542981944110   -8.98944350870033
H        -4.40082031156288    8.03844033276432   -8.18329568388645
H         1.13081891715664   13.57607040457055   -1.73120333132075
O         1.02486436034533   12.68224802256816   -1.33189694117819
H         1.60317334167626   12.11720700378808   -1.90929552289263
H         1.40244571102678   -7.66424400249837   -8.82368986958931
O         0.63414442596653   -7.16617814263537   -8.49320668183524
H         0.02331202971235   -7.78762051408172   -8.07495181346069
H       -10.51383117564965    2.70569973832652   -5.35404057566586
O       -11.17361899626370    2.74928674683982   -6.07642596484987
H       -11.15729522175328    3.68711461748121   -6.38010208756637
H        -3.12973883545753   -7.39833686084267   -8.31689182902010
O        -2.48006371168727   -7.37419870447890   -9.04274526568826
H        -1.98168113424947   -8.22490117755257   -9.01482251956234
H        13.13270912641803    0.72957772693303   -2.32311743754865
O        13.98609775792866    0.58493888580900   -2.80196086654529
H        14.49309973581758   -0.08020060264675   -2.28849691706744
H       -10.04059331531924    5.67991514985040    4.24887287590927
O        -9.89605914249023    6.65769087696934    4.21179188636086
H        -9.46673441355737    6.80232807867737    3.33813092767087
H        -7.99618725366895   -2.95492154654126   10.34570538901809
O        -8.24045005368432   -2.01514245635578   10.24481445617588
H        -7.98484166816923   -1.53352182205706   11.04944581829135
H        -6.93442600989026    4.31130583632419    9.86605759940399
O        -6.04231289467477    4.65766669406420   10.06818325046312
H        -6.07015324872785    5.61850542291513    9.94253944263754
H        -4.93364578022686    9.53637195094341   -6.69649280782432
O        -4.84855500969109    8.56610489212492   -6.67836285759597
H        -3.97851460470981    8.36087307112248   -6.26887544609927
H       -10.48398142420653    5.85316637679299    7.25872397685994
O       -10.67494041140383    5.00074609071208    6.82828906308634
H       -10.88431596529290    4.39463236395675    7.57106382437963
H        -8.72050918631867   -9.64492011232113   -2.63861613489303
O        -8.80419252100941   -8.67282623019144   -2.69288909988202
H        -8.20760631541540   -8.34541904123319   -1.97933528942173
H         1.83065503990518    5.37061619041413    9.74653910423480
O         1.38924924803686    5.88262063985105    9.03846717999885
H         0.48077101760967    5.52106435377006    9.01291734014691
H        -5.12388960781815    3.82707615761204   11.40717704113462
O        -4.47080109837344    3.66500326263226   12.10801280713622
H        -4.17635035334710    4.55740824301162   12.35067375820164
H        11.63357239039316    3.83537080930753   -2.85730573260269
O        11.06202677962615    3.84188386924956   -2.06767049440335
H        11.29921113027251    4.62158151449378   -1.53329913768899
H        -9.66523819417775   -5.62034037936731   -0.64276440156556
O       -10.18974847999014   -5.70896124674179    0.16166329390565
H       -10.93704623695711   -5.11891354754606    0.00593786570920
H         8.95929526422386    4.86245132569142    8.01930163618237
O         8.69058260146963    5.74660799929843    7.71448609890058
H         7.72846508595735    5.70859522627596    7.54658291139187
H         9.60462429151792   -8.67863563052800    3.37346242692327
O         9.09381694190326   -9.03726683539837    4.11776479022384
H         8.15557293529181   -8.90117138494515    3.89257610871142
H         6.11230755649402    9.83329982711483    5.85836761158242
O         6.27534987608405   10.15444706435373    4.95376047615455
H         7.17880128102515   10.56544347835446    5.01424157431234
H         0.48321791548032   -4.21684043503757   12.47900117647199
O         1.43167822543132   -4.40168666064852   12.66924319520095
H         1.81596332745379   -4.90841498222411   11.91803730537705
H        -7.99345866325362   -8.23502178020748   -4.00911179235483
O        -7.47001774628746   -7.99974944182913   -4.81223567502154
H        -7.23280529293768   -7.04908833770866   -4.77899126914101
H       -10.99717143620907   -9.12169705372899    4.74989259783779
O       -10.80207262942498   -9.59739177379734    3.91973397476123
H       -10.78584800496494   -8.93975685662437    3.19542136416157
H        12.30687364940903    3.23966367569021   -4.83239525169027
O        12.60508459794393    3.90913453394240   -4.19033524610042
H        13.47354387111938    3.61627242594965   -3.83236562774584
H        -5.67904693107571    8.65433071238160    6.67586568021512
O        -5.98811535111651    7.78555259064973    7.00079780112180
H        -6.90016180182640    7.67017835890617    6.68659384724550
H         7.74076281585332   -8.48966902260706   -0.20442177591446
O         7.54492642207020   -8.51646600207770    0.75742521126289
H         7.24601749850346   -9.42204844325259    0.95498108762826
H        -1.34013913145574   11.94599318016352    2.85019389512307
O        -1.51121038970332   11.64879729480652    1.93319263646442
H        -1.44424977609460   10.66456524198395    1.92390924389924
H        -3.92260709566372    4.81485553611501   -9.73415363184904
O        -4.75395360669491    5.15939090572293   -9.32801653928195
H        -4.50688210713706    6.08487738938359   -9.07337027808336
H       -10.97716594362612   -6.08572419101634    8.40125852371099
O       -11.44951896179094   -5.38685107623676    7.89310188514397
H       -12.12393730175443   -5.84789696706625    7.36336979993541
H        -3.07173887188599   11.57860293913136   -4.18089280609510
O        -3.07144684722814   10.75243339845150   -4.71311380908872
H        -3.28446350940973   10.02373446252815   -4.09881023581034
H        -5.20518866374277   12.53574833739273   -1.75719961817660
O        -5.15837741312575   13.44651611357405   -1.41086799162677
H        -5.85357176914169   13.55128403227417   -0.73788843380234
H         9.21728477136806   -5.61913751406470   -8.21989697197763
O         8.59777267087045   -5.27754198607096   -8.88217297317668
H         8.79821781367404   -5.71620811824007   -9.72481132814388
H         9.79043434256270   -7.41513078784467   -7.18687750482861
O        10.09601488423712   -6.50831547268503   -6.95583209741624
H         9.41179111416277   -6.12993008948366   -6.35512237698701
H       -13.03613271897418   -1.02207138325263   -3.41758074812989
O       -12.51357790691878   -1.77897623289664   -3.73711375589448
H       -13.09699312648190   -2.28555320597030   -4.32838402506434
H        -2.39763523125024   13.48275887688239   -3.45698954236151
O        -3.27435074943399   13.08394139342881   -3.59143792171330
H        -3.61105937674857   13.48861814035376   -4.42116331289295
H         7.06389277781290   12.23232992430937   -5.24622524527370
O         6.71218173653627   11.57866535911180   -4.63914947736152
H         7.17681931934773   10.72763970316368   -4.79828040796807
H        12.29534574174282    7.05684965307537   -3.85259369666880
O        11.97211739686032    6.44718385900953   -4.54671683341601
H        12.17964294524120    5.54491518307296   -4.24273932443181
H        11.52461263906304   -6.02769049459576   -6.24460548210771
O        12.32042766637578   -5.67334675394127   -5.80086253032594
H        12.78242288877131   -5.08452042590169   -6.42321139440358
H       -12.80278025244706   -7.72595724236481    6.85782672714638
O       -13.38381475574411   -6.95197910255654    6.87210287482104
H       -13.82973725445638   -6.85390791697454    7.73339549083310
H        11.16427474061152    1.71588975229906    5.47855152671625
O        11.94466608482223    2.26846899380985    5.71045208277469
H        12.65856447893307    1.92631433188447    5.13564562665009
H         4.45639629406703   -6.25271071176421  -11.91094245207937
O         3.68569810496327   -6.83124838059429  -11.93506397798938
H         3.10628255769851   -6.48312270831779  -12.65090471793534
H         4.13788823276541  -11.43505561123327   -2.52601153654611
O         4.83847095577550  -10.82049383666511   -2.23998384312651
H         5.62359650579399  -11.34299324835402   -2.02807670659867
H        -1.35014411868390   -4.63342045475028   11.77530510573589
O        -1.06796951648455   -3.75602209583151   12.09401421273475
H        -0.79873307440379   -3.23845455256185   11.28744960091691
H       -12.22688380714725   -4.39487566937983   -1.84195726034245
O       -12.16043700982978   -4.08357946407937   -0.92165936104796
H       -12.52749492059336   -3.17994195693792   -0.90959024493981
H        -6.57177871934253   -5.85843533531496   -6.76663803422506
O        -6.53892753536614   -6.23573021728122   -7.67012812058459
H        -7.17964843928169   -6.95895845687944   -7.70128450710535
H        -4.11118514537890    2.13896266779000   -9.30805758270666
O        -3.90560810565878    1.85299204237342  -10.21904088637371
H        -4.27455089554577    0.94939339208622  -10.33425111838941
H        -8.00966033557046   -8.43730274166123   -6.39550771737173
O        -8.29485203998864   -8.26204319763244   -7.31838535013773
H        -8.91622857163365   -8.95367385379392   -7.56705281815968
H         2.93587098368880    4.94448483604939  -12.29793637199499
O         3.38064288350730    4.87704158653602  -11.42898803679104
H         2.72945985242929    5.19007353985536  -10.78562672434238
H         8.30893995201254   -8.44380233794654   -8.19199146165880
O         9.20666138266586   -8.76325776073862   -7.96989790317928
H         9.69603115722184   -8.80515144244579   -8.80925898408691
H       -11.79292967643108   -5.75045622578644   -3.46925346828461
O       -12.39353832960668   -4.98552459205988   -3.49937263225522
H       -11.97177664596045   -4.32166201612765   -4.10512497386007
H         0.32874327011084   -7.91870558518827   10.11357257547575
O        -0.16537683052081   -7.98418525367333   10.96301626640878
H        -0.85752149596180   -8.65936058530307   10.80280670827617
H        -2.31852815654777   12.39126343780045   -0.87102868085439
O        -3.00473957928274   11.77813218364535   -1.22034625892285
H        -3.21259570090994   12.11276788522079   -2.10647307949828
H        13.84654061633308    3.78856575317763   -6.83452937179499
O        13.10399274061793    3.73500662580637   -7.46251439672836
H        13.16919418264889    2.87443542571658   -7.90518023466193
H         8.74177566917625    9.49216161208365   -2.04077312394810
O         9.13085414723234   10.38516001644590   -2.13144300243811
H         8.87192416258972   10.87853459750583   -1.33774655765655
H        -9.19312731430321   -5.56231075402066   -5.94574190709544
O        -9.76704532304464   -6.29212493918200   -6.26465409919254
H        -9.22096712568050   -6.95095028638703   -6.73118100695624
H       -11.95601009649374    5.34374756317646    5.90080097826367
O       -12.79670079734147    5.45638212751822    5.39498977148999
H       -12.62923088021613    6.05935899124531    4.65186700834398
H         9.87111536343516    7.21540443036891   -2.94788067236636
O        10.42310939456928    7.76746846434134   -2.37165072725502
H        10.77928899072866    7.18407930563011   -1.68403224682774
H        -1.26274211845359   10.14440586603174    6.25715286874480
O        -1.55014534482779    9.90539588009920    5.33849127088244
H        -0.77821450483465    9.46470631052409    4.90212684475977
H        -5.81481934653107   11.57091398383721   -5.81332594507329
O        -5.07744976521164   11.21116414547008   -6.34103466143194
H        -4.31540958822197   11.12333876577753   -5.72607016007577
H        -0.55117500407515    9.76474676496592    8.16191076568303
O        -0.77326639427026   10.60760545073920    7.73202603368739
H        -1.68686142777324   10.84715602267453    7.95836511568150
H         6.21615618591435    3.35995865886101  -11.68642543223300
O         6.28615436988479    2.63835681675276  -12.33888336385213
H         5.78328838104672    1.87608709786225  -11.97236546986328
H         6.40544268196652  -10.37022658900505   -4.84457564009305
O         5.58620051064410  -10.86051904380313   -5.03058546820579
H         5.54138151640963  -11.63808176386309   -4.43566033573834
H        -6.60120256760005    2.12875402985487   -9.21672492204825
O        -6.46768203554352    1.18394571789221   -9.41329500132321
H        -7.29037412324630    0.74319528694145   -9.19714176819557
H        11.34686856475869    0.40206526058586    3.14632979372728
O        11.44906143548163   -0.56924162959463    3.09342248913761
H        11.99358661977497   -0.82224632138051    3.85624909277999
H         3.40646123564271   14.43819551820936    0.76853745724221
O         3.91866198492478   15.24230507359761    0.58613385849314
H         4.47616238013607   15.38513500127985    1.36884685950265
H        13.79695626430474   -3.79873337201644    3.11355358326368
O        13.41857947372535   -2.92092855770874    3.20700919153531
H        12.44500802746983   -3.05784757162778    3.16978910410139
H        -6.42324470331102    4.36964470134473   -9.07117989513595
O        -7.07180162978781    3.70170373364019   -8.81834739451250
H        -7.81054762760872    3.69249316189613   -9.45237360664393
H         3.56967640591478   10.99109874173377    5.60690122184578
O         3.78111908426949   10.96370607196311    4.64953703299014
H         4.75506924496146   10.83998428418325    4.62632441417328
H        -7.25507982821000    8.36489393631774   -1.84312788294870
O        -6.32619918681473    8.12316195097876   -2.03461587604645
H        -5.76806510746386    8.52089731163097   -1.35156576874617
H        -6.28551301512981   11.62056491309311   -3.82346097767329
O        -6.83473845352312   12.06539437214924   -4.51080151091669
H        -6.76812961835239   13.01403967069879   -4.34686079111160
H        -3.20765580504624   11.98604431829493    1.67014524703835
O        -4.03091892935811   12.32411394351410    1.26104584865809
H        -3.87316742014133   12.32667788004304    0.30419470575238
H       -10.30149319592970   -6.80579670072063   -4.71350065844414
O       -10.51928209624860   -6.84910988434368   -3.76024809471136
H       -10.08804390950622   -7.62970735320680   -3.37851486970123
H        13.83119419064078   -1.89234965787571    1.86966968773288
O        13.86856364583706   -1.42002876510200    1.01763167890889
H        13.18101398539750   -1.84936370229062    0.46510837893083
H         3.59374108347172    3.56053839515213   11.41597299089431
O         4.32532760838037    2.99827356962481   11.77440176340559
H         5.15173433642699    3.39123636719957   11.45140881650486
H        -5.73382707999606    5.41381246945775  -10.60563865976189
O        -6.33717777704428    5.47179514853313  -11.38873589250177
H        -6.22426055620157    4.60791175833976  -11.82194057520971
H        -2.75772073615702   -6.44566880346564   10.55304876922724
O        -2.01456019241100   -5.99042298144133   10.98284749548223
H        -1.26701304814280   -6.61578206778453   10.94344684109084
H        -4.68810911457499   -7.07755350770466    9.44030069909602
O        -3.75686535228144   -7.34070964456223    9.36196882662610
H        -3.80347378689065   -8.28791611947288    9.15749446837500
H        -7.64870111151983  -10.67121107215636   -5.73357755088920
O        -8.52924590594358  -10.75613651598057   -5.33501347344181
H        -8.60997767840063  -11.67187670970863   -5.02840955331216
H        -2.17985649091131   -9.70512293699435    9.47922055785979
O        -2.20908155020492   -9.58605115182589   10.45732286849816
H        -2.23391558719628  -10.47750720719357   10.81513383493635
H        -4.97077957890937    2.61191921984291  -11.24618482873442
O        -5.53187155033375    2.95119106358025  -11.98721580535224
H        -6.36620165975226    2.41911399151822  -11.96033769396858
H       -10.69149634148609   -7.50449035448045    6.06424318769151
O       -11.09914249109302   -8.36218184813738    6.31763667936940
H       -10.40842367955393   -8.85939520928008    6.76572569990132
H        -2.79484255069866  -10.75685004447815   -4.96298160516332
O        -2.84282314791758  -10.21329869273755   -5.77351282965275
H        -3.55770826831021   -9.59843420769954   -5.57735619185601
H         8.22760897924644   11.46626486490542    1.13571859030638
O         8.26583609955618   11.56443090271576    0.15454974613610
H         7.69163643031144   12.33501371346655   -0.02953911264380
H        11.69406991075609   -5.01395655765432   -9.74161956884972
O        11.42173940836974   -4.12632568456844  -10.06470133007070
H        11.13387726385204   -4.24828701742848  -10.99878340282451
H       -11.46432317079663    0.50787021903279   -5.14840573691212
O       -11.45765140674927   -0.30147123406725   -5.69613673538071
H       -11.84148655130153   -0.98187739361988   -5.09567021455949
H         1.34395240645862    8.51001235853374    7.01712709699619
O         2.01018801959094    8.74223303971070    6.32954642359845
H         1.52528694796516    8.79326849193230    5.49304062506066
H        -1.34319541509525   11.42980945821192    4.78294045261385
O        -1.17636412138026   12.34399979231254    4.44359395447284
H        -2.02642770587282   12.80549618351318    4.58244921426015
H         9.56130350565338   -7.05879707664581    6.52004898145863
O         9.18245825158102   -7.95338002580175    6.61048344566847
H         9.24547542787098   -8.36559792871674    5.73071212106783
H        -0.71666343246997  -13.58880356275730   -4.15634408275761
O        -1.65312116071497  -13.66669161303468   -3.89170247224890
H        -2.15316601389993  -13.90719516276011   -4.70558462906259
H        13.03108155297983    1.60723845746284    1.16343759781386
O        13.81529464675896    1.18124642414205    1.55335261084039
H        13.81814768652738    0.23752401324509    1.29570971447047
H        -8.64695800797134    0.89723507338982   11.34301234896045
O        -9.13791671998479    1.40428286515339   10.67417092250603
H        -8.98538584759523    0.92508646723803    9.82760960994780
H         7.73934075389065   -8.17644157976407    7.19868757146516
O         6.86529223411859   -8.48422518939859    7.57923540333844
H         7.06796912559977   -8.85681345572385    8.43715530435991
H        -8.70809711241714  -11.77250823431827    3.26401738379761
O        -8.78643751263747  -11.31185096019671    4.12134850737471
H        -9.48093349232245  -10.62401474528315    4.02528997838460
H       -14.77821509939739   -3.42161736112580   -5.67699795559102
O       -14.20580771752143   -2.61834282457264   -5.65622307622054
H       -14.81310284262494   -1.86291692634494   -5.49190235428922
H       -15.26090931494440   -0.17262591468193    1.08022966064044
O       -16.06167764439275    0.06308410289870    0.57131442888070
H       -15.75512193456029    0.68406256854901   -0.11673687219839
H       -13.06903035379841   -5.44968036926923    4.30402133386494
O       -13.46318896613035   -5.00980684929394    5.08011504465699
H       -13.56803818531592   -5.72087343810316    5.73565822095411
H       -14.76516988062080   -3.30884633462712    3.09772459616942
O       -14.01258615189827   -3.21705732480953    2.50000791254812
H       -14.02306055078621   -3.97688420138073    1.88879492680370
H         6.96315834998868    3.06966283986018    9.96353847802337
O         6.55181897926902    3.78946031854942   10.48406004350178
H         7.11819424982175    4.58943524707922   10.40790046234394
H         5.65273893946879   13.01750805819755   -0.40430413880125
O         6.25081287744001   13.30070138120073    0.31229657000775
H         5.89231627157982   12.88934868049625    1.11497951057643
H        -5.58782193353532   -9.86390155423043   -5.97372553687331
O        -6.04803686681876  -10.56926676625042   -6.49412562238638
H        -5.72328871456189  -10.52135520893111   -7.39156857570972
H       -13.31470489845092    3.96109896591971    5.00708363462372
O       -13.79158937153534    3.11160990012307    4.84834564072302
H       -14.35054581172587    2.95121207161719    5.64728157721408
H         7.81333042016917   -0.18543531890110  -11.83578208854239
O         7.28073280188339   -0.91877650336872  -12.20093243226466
H         6.90926008014455   -0.57159974373266  -13.03010727233057
H       -12.27237213080244    7.43631588479911    2.68063112659979
O       -12.33025552605747    7.57755517599929    3.63840645221682
H       -11.41878147048556    7.42893999376615    3.96328425219711
H        10.89158449654437   -3.43738006631908  -12.94620908439003
O        10.51005698934743   -4.24206177846451  -12.55957122897778
H         9.55539784675273   -4.01292645406831  -12.48663943297008
H        14.12342395354484    3.93696503752727    2.09106639135511
O        14.95097648846990    3.61694951239750    1.67242772686890
H        14.83346835305683    2.65456064066221    1.61294660263109
H       -11.41292175209990    2.74494406876584    8.72999539545543
O       -11.32248950568936    3.68715382167833    9.01613645674418
H       -10.48025646198661    3.74588406114729    9.48931845780410
H        -2.71169768208096    5.55538019710202    9.28089125705987
O        -3.54496291633713    6.05412395697228    9.29556710628366
H        -4.04700445360799    5.75138688577623    8.50947095928853
H        14.12526471749050    5.17106169441631   -0.82619403660602
O        14.12173590867086    4.20172582595731   -0.78158610496367
H        14.60999704651105    3.98627014333567    0.04154000747411
H        -7.87594682406978    5.04666694077012   -4.87944219879987
O        -8.08306425176467    5.61147829022882   -4.11932648932402
H        -7.38881350106683    5.46432110397949   -3.44073107989209
H         8.76520358818829   -5.40479044379982    9.65436760963717
O         9.13012181017799   -5.71530852951868    8.80611576487056
H         8.37227230035221   -5.81908071449828    8.19851122578509
H         7.82722726562648  -11.97448585514808   -0.72649797710534
O         7.33827723358845  -11.72530561746841   -1.54538259416835
H         7.94618930685487  -11.88441027947763   -2.27664462915829
H         0.49669449178528    5.79727584297876  -11.26668109808894
O         0.80745034621772    5.21677684523943  -10.55335442226643
H         0.27977307257176    5.40279325557003   -9.75226126494541
H         3.61604862658370    1.65612692513760  -11.10748305507216
O         3.00709308711170    2.32634141820720  -10.73727704968402
H         3.30225449433347    3.21628829449805  -11.01133941571411
H        11.05028823048766    7.59416623916561   -7.08301537147359
O        10.20994553923633    7.63017115160056   -6.57562760573830
H        10.42541022877839    8.02642283778811   -5.71874496873817
H         9.16651006174733    8.49260822062785    3.38180445302066
O         9.32504498934810    8.46357246996519    4.33979610612211
H         8.49049196520969    8.15809937807785    4.75418934991163
H         1.83654997607650    4.58676713858810   11.74353805275459
O         2.14946493713047    4.16503030406493   10.90290660040433
H         1.55588546245829    3.39658582420613   10.75416285557425
H        10.21852812861392   -2.90540223810377    8.46668312461329
O         9.59344436990955   -3.19657766900397    7.78165440987963
H         9.39765738672988   -4.11363202782107    8.02078851131759
H       -11.14871312575979    5.17191564249707   -3.64632524997647
O       -10.67506697290320    5.98257200222412   -3.94684801451492
H        -9.72042538182261    5.75472961846982   -3.97704162695669
H        10.09322225361875   -5.83625928693013    5.02509083787279
O        10.30378631238944   -5.58291250065423    5.95206659390388
H         9.79493105777160   -4.76424303874116    6.07872812093873
H         8.78594497613682   -6.43587201409091   -0.40489433868502
O         8.96282360762810   -7.06697798431621   -1.12736678289199
H         9.77304603233578   -7.53022325904556   -0.88126763371542
H        -8.01522010016630   11.74602285698159   -1.05301240442794
O        -7.42100468128396   11.02837687002968   -0.73927823351169
H        -7.94634248912576   10.21840784756959   -0.88903448865086
H       -11.68296373740065   -6.81746680410479    2.66560574182836
O       -12.36516934155161   -6.17024181494639    2.94071302854671
H       -12.93191727242577   -6.02064219765472    2.16923301453267
H         6.39151059443263   -8.71354048957931   -1.85799770312803
O         7.29802920936873   -9.09051022814608   -1.82956001971152
H         7.23000902087360  -10.05009448937272   -1.65653851317773
H        -5.92626117414114    8.79588196780368   -5.19355631969743
O        -6.61523362584940    9.17489557774216   -4.62276379973724
H        -6.49933176981682    8.77074164132322   -3.74623557892682
H         9.26829846873096    1.07394200309042    5.66485925002688
O         9.93189437509331    0.68988766206230    5.07876680959364
H        10.08510361126637   -0.23337448786511    5.32895915181598
H        -4.15811550016212    0.88414636120259   12.94130786949225
O        -4.53990340481812    1.44856092855282   13.65242092489419
H        -4.69203086983726    2.30936695535251   13.22747657643157
H         0.59930470670547  -14.45749913824110    0.53759845431474
O         0.99723814539790  -14.16873295755585    1.38072935663000
H         0.42236034275872  -13.42683217830808    1.67075575754927
H         9.99177276273379    8.83961057656905    1.19411230011815
O         9.38109958868620    8.17231382691646    1.56962809682255
H         9.96348262590302    7.48233100091592    1.91482882048399
H        10.63251542574515    6.75284095763267   -8.94239059816787
O        10.03010274210584    6.00807745947417   -8.86826137113342
H        10.26649460324507    5.56676946682827   -8.01116309236576
H        -9.10506835067743   -1.35740390330196   -8.18999522103442
O        -8.33096864861130   -0.77058978818498   -8.24452473326577
H        -8.60543233347025    0.03950012497913   -7.77381359577689
H        -0.08677821555191  -12.87300159476877    8.92626901624300
O         0.09540069859430  -12.10340799651190    9.49232820532019
H         0.31051485138011  -11.39195019217146    8.87144372571734
H         8.07115399515285   -3.95785132913636   11.59709757954960
O         8.06820332296690   -4.81475583520787   11.12595589252741
H         7.13368805888788   -5.03593230723741   10.99897045682433
H        -2.00464379172023   11.24804952014595   -5.88853254999628
O        -1.49994398854203   11.60256292151849   -6.64351363384568
H        -0.64059258820702   11.88799582170331   -6.29364911669513
H        10.82603011545094   -5.63926704746928    8.37557544464470
O        11.79397385146359   -5.53797109954167    8.30902642734714
H        12.06645289897433   -6.09889143910623    7.58084339765509
H       -14.18489137096380    2.14380354737060   -5.71132862921390
O       -13.63407917827196    2.46763192853595   -4.98298599265500
H       -12.73653145326506    2.59985766610131   -5.35503112055672
H        -1.81512992985956    2.19551124608818   12.94295872045422
O        -1.90060537068848    2.62859534066436   12.07371664672488
H        -2.84170665793130    2.84870380405077   11.95993428519155
H        13.65702453452747   -0.22010275202709    4.87336345241901
O        13.16728824964710   -1.01912083592300    5.13714205345835
H        13.54560790420197   -1.76508909326711    4.65232018170052
H        14.23667362068883   -4.18695062814116   -2.85007111872767
O        13.66544981641767   -3.40385622927699   -2.88790584596992
H        12.78998620761616   -3.68196594737010   -3.25751223020608
H         3.57625785404592   11.50269543657869   -5.38256383963845
O         3.99677425469564   12.39024979095461   -5.41228073148459
H         4.74461024554758   12.27431435365404   -6.02174159616079
H         6.45216292413409   -9.69356242203349    6.47839192536117
O         6.40141319764501  -10.41350275588765    5.81035778203033
H         7.25186643774390  -10.86655099267802    5.82108336493338
H        13.75072923921057    7.45740786220411   -1.37294818900253
O        13.85224616474983    6.86660675988998   -0.59951132487059
H        13.75991119876232    7.36642947846181    0.22890335417000
H       -12.32616502422493   -5.26273037024235   -7.36342843672181
O       -11.48934766480294   -4.89837210900429   -7.70855848442014
H       -10.80157309238741   -5.47654366215085   -7.30558627543662
H       -13.01929189956226   -5.72872126949676   -5.15384253103503
O       -13.26658072280918   -6.01354008141096   -6.04760802303677
H       -12.89884571547488   -6.91132466749089   -6.15885963532309
H        -3.14854194390135   10.30173816451259   -8.90428734195449
O        -2.24536460392967   10.02161307592906   -8.65105738035397
H        -2.01484824848880   10.56333952037270   -7.86921995738213
H        -5.35244343817862   14.50160283312638   -4.54023212495881
O        -5.88946467819517   14.59703584248237   -3.73171250875268
H        -5.44153532537138   14.11121691007673   -3.00402527560322
H         1.64931024827218   16.08301243158909   -4.01003287720846
O         2.19362846225543   16.53784023350760   -4.67074322242853
H         2.42990555765579   15.84323733200245   -5.31215107616457
H        -3.23068630168586    8.60253057485409    7.76791154735562
O        -2.99433439762345    8.63472102846989    8.71238368131374
H        -3.08865891993332    7.70909216344746    9.01185478830736
H        -1.46428680420203   -2.32104588903725   13.34840568718899
O        -1.54447129358657   -1.37507427660584   13.52262495933308
H        -0.76081792497995   -0.98927302747755   13.05167858740364
H        -2.66429303563099    4.43764097559513  -11.36712612112127
O        -2.45781172097777    4.58148939973484  -10.41859473045983
H        -2.03905454366402    5.45883530349627  -10.32848623957706
H         9.40990585501296   -1.99744397208229   10.05177010285582
O         8.55560106906589   -1.59209277810452    9.80757089053887
H         8.30935437727112   -0.99546194072951   10.52777639819417
H        -4.59063898305948  -12.12389734664492   -4.29421535633398
O        -5.22574712069654  -12.57356903757142   -4.88876899377049
H        -5.56345710823467  -11.89949585044086   -5.50199988261549
H         0.96031616284952    2.44120244098429   14.11592356974711
O         0.33646717223293    3.03126129485653   14.56807284032260
H        -0.47195810689682    2.52349867706244   14.69417401471653
H         2.18893513544613   12.35631172475665    1.65549657650612
O         2.42588398907911   12.94606347453548    0.92396954237148
H         1.77924392287559   12.79828025401605    0.20444979299252
H        -8.17097886577944  -13.81514262202758   -3.83705633870579
O        -8.85801247036959  -13.18715776647852   -4.12226106681757
H        -9.73481790896554  -13.50337811320976   -3.85229680839565
H        -5.39124210335918   10.44965726545046   -9.26119210537693
O        -4.68366360902111   11.03499598734683   -8.94650084958803
H        -4.90879575082477   11.20067536715562   -8.00953210895256
H        -7.81845656609644    7.24663980054945   -7.22936675062717
O        -7.31630267671165    6.96054197708626   -8.03232094086431
H        -7.94048319943038    6.49316673538543   -8.60784948201557
H        -2.52349037855568   12.70268685649978   -7.48868666519108
O        -3.14978626198076   13.26530253800715   -7.99281520895031
H        -3.71673893931631   12.67080276127159   -8.49530230707900
H        14.67424397305973    2.14326412535646   -3.00370312591165
O        14.85864084472347    3.09769796535990   -3.12216435952668
H        14.71530440211740    3.50588921484532   -2.24430422669249
H         4.25090287909541  -10.87095230156346   -7.84386327503095
O         4.04116704139717  -11.46401156303449   -7.10885996136332
H         4.71749958782437  -11.26811042587677   -6.43154182279589
H       -14.02854745116269   -2.76925085336493   -8.64538682296046
O       -13.32560510606205   -2.38301990710906   -8.12754689812495
H       -13.59107401424604   -2.49106837657317   -7.17894622257183
H         9.36150341578729   -6.53311871421845   -2.59471020564359
O         9.63510596770598   -6.38553734416586   -3.53551460038426
H        10.20317898008918   -5.60617641191055   -3.54584237883317
H        -9.93374712964254   -9.92628793636690   -4.41327208584301
O       -10.87435326510127   -9.73195149389717   -4.29923409406427
H       -11.06394082211794   -9.62780448048518   -3.34064467008748
H        12.94616210985057   -6.58200744493250   -4.57324538541616
O        13.25553649502024   -7.01669298620242   -3.75280367699881
H        12.60639094433962   -7.74134510599692   -3.58929858281189
H        10.98204129516866   -5.69685511160082   10.50065755964969
O        10.89108053128508   -5.13367592024376   11.27516243053675
H         9.94707954274004   -5.10283265925024   11.47715656297051
H        11.72272265645313   -7.27457617970166   -9.51937564203471
O        11.96616569164535   -6.49031423902599   -9.01241377599467
H        11.37415300433236   -6.48092491264247   -8.24682108951786
H        -6.75486934989458   -9.84414843593565   11.01918941635971
O        -6.90588771841043  -10.02309923571918   10.06582196502528
H        -7.87777534106267   -9.94441175947632    9.88691198766478
H         8.30662157419418  -10.92911210790485   -4.12707400604537
O         8.84052283246355  -11.70853546236933   -3.90793670340184
H         9.69421085506498  -11.52661402899728   -4.31093498225188
H       -14.78170827940022   -3.95491047668267    4.93345228407799
O       -15.53848116833992   -3.33479633213234    4.89200061451320
H       -15.20038689211531   -2.43266028416414    5.05469517068087
H       -14.88502473208742    1.69704637675378    7.30881050338493
O       -15.10983635748340    2.60787454085834    7.05059553297109
H       -14.75863080606996    3.15976104457467    7.78166809206720
H         6.30967293799423    1.29703470133428  -14.16653804163565
O         6.54395845811150    0.40744963557454  -14.44908672274149
H         7.51425871813710    0.41239967470464  -14.57849807559515
H        -6.34104723257973    8.85502441205860  -10.27545403320942
O        -6.62275203916984    9.15997540764883   -9.40648013062978
H        -6.80502885363818    8.35633864484514   -8.87065053529272
H        10.29721795610630    3.05826406075026    8.63849257544495
O         9.35754044933358    3.31701661055490    8.75799056925205
H         9.09120225383636    2.94262278632349    9.60878253649958
H        -3.52373126863657   15.12119390228850   -5.61460305448319
O        -4.11370399661762   14.34819767688373   -5.74293764296276
H        -3.87495436197250   13.97047678022300   -6.61684695496231
H        10.80160353372307   10.13068010870339   -1.96708866531608
O        11.76839245653231   10.18374731107285   -1.80307647889213
H        11.96995698582020   11.14085407733536   -1.77940549388889
H        -7.69019998169687  -11.81777655609852    1.23793699618691
O        -8.16501781455390  -12.46966883192590    1.79254064123717
H        -8.99268216027353  -12.69861120646472    1.35399601740972
H         7.58288298895703   -9.05212633319336   -3.41620562519523
O         7.62403646563709   -9.23457810570234   -4.39457297436465
H         7.12681375852161   -8.52410798544097   -4.84614213170675
H         1.37575227581320    2.35287514972797  -10.93643599789562
O         0.44990010552173    2.68579768387254  -10.98336372727239
H         0.54909330297425    3.66286539352010  -10.85182397913555
H         3.01573223963916   13.68720817089588   -5.93963706132521
O         2.30478368413152   14.30667155774333   -6.20694466541410
H         2.32733942674920   14.29133386113436   -7.19441177778034
H        -9.95092643612845   -2.04537010695670   10.56983967747767
O       -10.77919414854565   -2.09469910645744   11.09400867195325
H       -11.38994192895588   -2.67940685418521   10.60698757728396
H        13.81713969688056    8.50518647474000   -3.55172586803626
O        13.22188627817930    8.15969123202882   -2.85244212160100
H        12.70112189425441    8.91175529042686   -2.51469092197362
H        13.84883393680731    1.29491143246496    3.17649995244837
O        13.89318638999778    1.34829154415028    4.15924868990693
H        14.51315879695443    2.05265184347839    4.40600282023876
H        -7.35849766917143  -11.27757587762328   -2.28521338999976
O        -8.33403154173757  -11.25697880648778   -2.34971959387683
H        -8.58752938601588  -11.95793540679570   -2.97608128506498
H        -2.21442966051993  -13.35282956519281   10.82922549188394
O        -2.14528011964821  -12.38356623700328   10.83052032076230
H        -1.24828533084454  -12.21391503279039   10.44945694364595
H        11.11425907233712   -3.48513805618993   10.54679392262665
O        10.95351417888972   -2.67653467422397   10.03518177927092
H        11.81850142075220   -2.24191039987657    9.85510021466978
H         8.45806017149864   -6.83671495075795  -11.70799705450847
O         9.25059995152850   -6.46617615521713  -11.23046201214516
H         9.72501018295158   -5.90805846937768  -11.85560257119185
H        15.61008884656258    3.92646780746169    4.90415042261316
O        14.96227113890733    3.43723964180041    5.47031767058742
H        14.25648109276239    4.06811943758396    5.64985215878867
H        -2.92834995837443    1.39550592098645   14.43832386608643
O        -1.95524880591921    1.31763141846095   14.45109151399217
H        -1.75217784370088    0.38229314078728   14.33433180352009
H        -7.59610233647728   16.20841999882610   -1.70155831714981
O        -7.86461648957897   15.29851374220356   -1.92013387395431
H        -7.27739835850795   15.04954245754770   -2.64930325989743
H        -4.15453830963768   -2.55827551571863   13.18952608454818
O        -4.32050541508816   -2.24679829680476   14.11641740835003
H        -3.49536280407976   -1.84720461242654   14.39771086160659
H        11.67430336923822    4.42204777482693   -6.87603767712891
O        10.83867658491626    4.85289012672933   -6.61199698986306
H        11.07683554984306    5.49272661746983   -5.92955487641337
H        -2.37061972865897    7.47133671058329   -9.65872234955210
O        -1.69227662063127    7.11974305439218  -10.26195450428961
H        -0.87524871066234    7.64886544607968  -10.17719500125322
H         2.06833723859978   13.09953860627887    6.38250079523889
O         3.00983580171291   13.35720166486386    6.28698418251978
H         3.47758873295978   12.70950311151740    6.82542488464695
H       -11.49138362945903   -8.78943103522498   -6.96649947303984
O       -12.05426072665606   -8.37501685706232   -6.30165363557109
H       -11.69692324588004   -8.68528416950796   -5.45286606409651
H        -5.32802203477022   -9.97498867255361    9.34977590542312
O        -4.57122515699756   -9.86430687131393    8.75373469374400
H        -4.17209934398514  -10.75320380204269    8.66325542504354
H       -12.91406909853722   -0.70183699832564   -8.21463685656198
O       -12.70403920953883    0.22799335485796   -7.99108078653413
H       -12.20438220520687    0.16243654091593   -7.14700225929294
H         1.45488749574371    8.12271517413799   -9.84472112695918
O         0.68630386590101    8.43740759141315  -10.36347678263665
H         0.60334245743932    9.37586143513290  -10.14026273069306
H       -13.14793252136260   -4.91005991990387    0.12975050907781
O       -13.76438914729323   -5.35924209107428    0.75551732221230
H       -14.66107723710702   -5.26859603295825    0.35243700679606
H         6.11789329809827  -13.64168838718830   -3.83385639843628
O         5.28815037331907  -13.14550577215007   -3.69656320613600
H         4.63967584011188  -13.46401939347700   -4.35809226545534
H       -13.09304676225949    6.78706427530481    9.70632970745283
O       -12.90211032324901    7.30606230228463    8.92350670112647
H       -13.58416249027286    7.08201500611334    8.27040218942106
H         3.99814059595831    8.65239712428764    2.88580649028434
O         3.32532032857819    8.63881229068686    3.57433953587460
H         3.42876437236454    9.47155978496078    4.08123674286166
H        -6.39033674886184  -12.54329541223717    4.56507668744231
O        -6.14530657776487  -13.07465676231072    3.77319851920234
H        -6.93633489439728  -13.13658352137951    3.22555244961408
H        11.72366364742009   -1.22810577243370  -12.80029997865509
O        10.81036531549404   -1.52814771468462  -12.92202059616754
H        10.43788041643429   -1.50808438647587  -12.01934181183215
H        -1.93226297196708   15.74351422375015   -4.27669022016057
O        -2.46068986205983   16.27889601325159   -4.90751008465425
H        -3.07828142475535   16.77576167616918   -4.35274333368135
H        10.64373810712981   -8.07447032738518    1.07776060482600
O         9.99965118770609   -8.03794758879300    1.79333907275876
H         9.11107737079383   -8.11513619887344    1.38486363964526
H        -2.78691169443219   -3.34744285993146   11.88803465031584
O        -3.73318288940734   -3.19370241473460   11.74317957112980
H        -4.16317517621949   -4.06770629121946   11.80887123489932
H        -6.10560309230328  -13.67019397210930   -4.00607872111779
O        -6.50251554147864  -14.35271597705923   -3.41493312659718
H        -6.08451586707558  -14.17608255456099   -2.55671048567470
H        10.01207991951052    7.06606062576001    5.10752495724435
O        10.19433616278521    6.20504257436444    5.52810957327093
H         9.65068031805015    6.16350509552088    6.34333381513132
H        -4.19180309504147    3.99384180811837  -12.71465127662677
O        -3.29224203727098    4.30006862237989  -12.89825678871680
H        -2.85979625432603    3.53566573355079  -13.34131890567788
H       -13.97079563294917    5.92352875722214    6.46673005111094
O       -14.64799273523980    6.15203162440999    7.14337561153078
H       -15.47879849552428    5.74407782549840    6.81817812541361
H       -13.01543537788179    4.14900479375171    8.94904387864028
O       -13.98591601103454    4.19764586832517    8.92576715891584
H       -14.22416753877993    4.98072265709033    8.39060967216066
H         9.00098993204692   -0.73826670972734    8.39232420978664
O         9.07851983277530   -0.01197449155308    7.74108966460594
H         8.59913144887004    0.72365388604259    8.16448418566152
H        -2.96685919257721   10.18799314630680    4.16312713637748
O        -3.72292210320411   10.48873060374793    3.64336203239030
H        -4.42415968865131    9.85057866828785    3.81673133968770
H         0.38476361883907   14.82033132266390   -6.12086197490947
O        -0.52895221806364   14.56215747269499   -6.28566803857744
H        -1.08811240605154   15.32175257553535   -6.10664477559481
H        -8.98761892029464    6.90834227605671    5.52079992331073
O        -8.41146777917543    6.93504532343883    6.32419254423146
H        -9.00401089853515    7.19259969540116    7.04281533304057
H         7.55962075326612    8.02451710503437   -8.14320923272361
O         7.97934776314430    8.66252783687666   -7.54277336945771
H         8.86067287955276    8.29092482991028   -7.33280184775826
H       -14.57859035065453    3.36479137755671   -3.69223938044570
O       -15.12194782025929    3.63791856360918   -2.93622732545646
H       -14.62110375724881    4.32727218620535   -2.46836658995667
H        12.61941110623357   -6.06374914162834   -2.44787701634335
O        12.19267878929255   -5.66619885862136   -1.66602444124377
H        12.89439236161370   -5.30332292202276   -1.08366319232509
H         6.55197345945680   -6.68371275192097  -12.40198745857164
O         7.16441318402064   -7.43558920864434  -12.42664686596528
H         6.73490087529956   -8.19616442570134  -11.99036689296066
H        -9.24720840612006   -2.85605827302188   13.78690062413157
O        -9.32049223505409   -3.36490673633225   12.96805953349633
H        -9.89478760602134   -2.84155676237396   12.36756047350970
H        11.28158278429490   10.61551410719848    1.04700515643848
O        11.40003281421274    9.67911534602326    0.78433821145412
H        11.60739111298347    9.71730360023551   -0.17445756740079
H       -15.15867579227586   -3.73900140443619   -2.94077902736976
O       -15.06316099173050   -4.71109647772847   -3.00709411920453
H       -14.11234674121857   -4.87409611940518   -3.12160758620230
H        11.69409235960770    5.42029134186351    5.58067548435131
O        12.49111121734564    4.85445695818499    5.55414430618014
H        12.16803758724056    3.93338621336233    5.69586835832349
H        -4.02494806510460  -14.35898213050430   -1.99012883462841
O        -4.57753123893174  -13.65815313580246   -1.59830607655024
H        -4.01989137889907  -13.31246639658217   -0.86907181714649
H       -11.57624568222944    1.00859207610816   -9.14225831581667
O       -10.79445635783634    1.18319249659050   -9.69907514007492
H       -10.63027239824374    0.32633800114302  -10.14465587192560
H        -3.91140629960703   12.07096466767996    4.32882565293817
O        -3.74222028414744   12.95327395844210    4.73121397347792
H        -4.33193061956457   13.56525192774649    4.28432981424132
H        -0.12797815597190   12.66902603715261    5.74006132036615
O         0.40101852165268   12.78848744771608    6.55453724377331
H         0.11805381375487   12.07854690321271    7.15143821353759
H        -7.36620761005037   -0.38715575479112   12.95404773773646
O        -8.17814657097751   -0.39961430064565   12.40383869939324
H        -8.89311323300959   -0.63691258945516   12.99759983494238
H        -7.82490867058588    8.32676108363142   -5.36257154705749
O        -8.45512764246735    7.67988092550097   -5.75789751651057
H        -8.40404671310982    6.90838851184124   -5.16268017547723
H         4.48077124054199   -3.16313953949771   12.90862213796861
O         5.05567061568483   -3.03574907864859   12.13827621593837
H         5.06220978224931   -3.85769233785568   11.62882839146162
H         5.02686451458704    4.91613989707762  -10.76372055601024
O         5.89548016330790    4.57180413306727  -10.49524791060005
H         6.38269395493901    5.30918583401650  -10.08648988981921
H         8.67913127107703   13.30116164358841   -1.84437232725858
O         9.44520380882077   13.85350634270459   -1.55818844451616
H         9.07079736906941   14.47454294879184   -0.90617595608811
H         5.07938605064582   15.90703103057679   -0.64840002829585
O         5.63366341020295   16.43802438647642   -1.24502251918425
H         5.02071663007743   16.96678243749786   -1.77768919472259
H        13.16051094429626   -0.58968862804455    9.95683729005108
O        13.03325801034969   -1.25742618989801    9.27597125136783
H        12.61046952830977   -0.76677216632511    8.53528812011296
H         2.59509826484752  -13.82103534860690   -5.41405501028575
O         3.54322160776917  -13.86756866024764   -5.61389892457359
H         3.70727100158841  -13.18228987171303   -6.27568924396493
H         3.53238116137817   -8.51007177923770  -12.11058534660173
O         3.32455051382826   -9.45063498696527  -12.28489001757902
H         2.54285238677088   -9.40090837595210  -12.86774618024144
H        -1.80008602850881   -0.48795995874922  -10.76582082663593
O        -2.13628867152782   -1.30476407596841  -10.35703513842018
H        -3.09076964372745   -1.29580329094859  -10.51406944476910
H       -16.55785897525439   -1.44280931897371   -0.00863194178692
O       -16.95530387579532   -2.24345596709642   -0.42449360560137
H       -17.89896890638607   -2.12180021508362   -0.29016539542391
H       -14.15879744572673   -0.64839986724274    8.23368723255887
O       -14.18267724735358    0.31060672772261    8.07334559175744
H       -14.22897110601033    0.72434708222880    8.96295437093241
H        -8.30016929688229    1.95435222286830  -11.57280203129075
O        -7.65898678458812    1.42678894600813  -12.06743389948886
H        -7.56317204180933    0.57846695239959  -11.59611462262562
H       -11.46378703849037   -0.47494235935229   10.92478316040298
O       -11.62752627209098    0.47561715361118   10.77807286349346
H       -10.76290944522969    0.91636367478406   10.91076403351553
H       -13.92615953271482   -0.27404029885356    5.51336572403808
O       -14.75890729779878   -0.76744545763429    5.47838243040226
H       -15.23487292275920   -0.49146337593907    6.26292106318502
H        -4.03914365622291  -13.63844815726751   -5.62838784296134
O        -3.35661880766992  -14.31196467268314   -5.81243602172737
H        -3.75467085308034  -15.14532188795001   -5.53441226433624
H        12.10399673548384   -0.47442441426489    6.51261356895611
O        11.84040435851737    0.02873201873813    7.29848775834990
H        10.87365242429595   -0.02567580726837    7.39378753752755
H       -13.79975273595974    4.76556344627244   -0.38536178981990
O       -13.56018276065812    5.09020467323819   -1.27195834914670
H       -13.34355703928139    6.03035423673402   -1.19371682373809
H       -11.46565274730352  -12.55730846785952    0.12742563629683
O       -10.80768298733567  -12.54078819498036    0.84818876425857
H       -11.30297307479448  -12.28065893842523    1.66123235231214
H         7.25000369690537   14.63877627276629    0.14373320104502
O         7.90498184514969   15.36294464773255    0.05350113819268
H         7.42082340593999   16.06989202452858   -0.38383079546763
H        12.98950409768293   -1.83116215834401   -8.94476743304029
O        13.44741772368401   -2.41848251093974   -9.57931340908369
H        12.80204904932520   -3.11246580962427   -9.81947610735982
H         3.13228312809132  -11.45622126994868   -9.94585967719762
O         2.55064184330379  -10.69948220300221   -9.99159370813082
H         2.77364501188763  -10.21405403870398  -10.81086724292928
H        13.14820375294019   -4.47147753229048    5.63792477906044
O        12.89346472932932   -5.28835766571750    5.18987375605216
H        11.96159148560103   -5.42229355377399    5.44545028675369
H       -14.91023701328837    4.23491938962331    1.80266590746410
O       -14.40612573290531    3.87793420905681    1.04074819019144
H       -14.94654759480096    3.18235117174329    0.66015075097099
H        13.08583443537732    7.10170029031712   -7.52657371915650
O        12.41992393241660    7.63601510986095   -8.00263237009549
H        12.59324474410606    8.54822600729718   -7.72372666865890
H       -12.05153465496480   -4.35997610157148    9.09302289852710
O       -12.46952235322729   -3.84704198077260    9.81949129185541
H       -13.04131598419148   -3.19257306606084    9.37288936983226
H        -5.41855192138251   11.47419274044468    1.57728697542572
O        -6.21232228737762   10.89033883291992    1.56515968550853
H        -6.76611059246606   11.14347729263199    0.79763508101450
H        -3.17909608018391  -11.97633266589994    5.95200963926613
O        -2.60952895716568  -12.76621930832191    6.06851035765862
H        -2.99111707845644  -13.43760127011294    5.44128669497684
H       -10.98863992469878   -1.83595293158862   -7.14771313974462
O       -10.55112298484274   -2.25196895582462   -7.89852242872826
H       -10.86741205432648   -3.16653653717602   -7.92402145107369
H        -9.38274207149369    8.21961853478771   -1.55511042391147
O        -8.77828024071607    8.98451486607971   -1.66267387730707
H        -9.08095407122227    9.51304355538790   -2.42589743069723
H         1.45012584655874   -5.60077443602879  -11.18819248564400
O         0.81985871895191   -6.33394981811287  -11.04963373703655
H         0.64864393841106   -6.37042461350370  -10.09346950352573
H       -11.57089128040412   -3.61772567698788  -10.52661215356915
O       -11.08411294044050   -4.43113361556879  -10.37395241636830
H       -11.26531653449767   -4.69343142518331   -9.45454019145733
H        -5.70734626464033   -5.83487114367156   12.11233479280510
O        -4.82615756679653   -5.66297960694457   11.74016985913237
H        -5.01581876278132   -5.44815707751882   10.80013019931493
H         0.08689836989776   -7.84195052259914  -11.44422857672974
O        -0.44546310265272   -8.60999312270951  -11.72757431924001
H        -1.33759188288007   -8.26100126256924  -11.87509570556902
H         9.97615631998833   -9.55101517219440   -6.44043910354290
O        10.05314878271651   -9.70901225871860   -5.49235009303879
H         9.19852307714383   -9.40455562366437   -5.13071759718893
H        -9.06047772315481  -10.84646608226922   -0.88275790612968
O        -9.61035775113584  -10.46580456751167   -0.17357890732048
H       -10.06432742670528  -11.21901786892368    0.27186079521869
H       -11.89685645061056  -12.33493424722822    3.68091113562130
O       -12.12286642273199  -11.69000457220588    2.99120985572402
H       -11.70472192802386  -10.86020842543178    3.31560244783382
H         8.24203335048395    6.20818474139202   -9.04779694575090
O         7.28896315735339    6.39118543133555   -8.97476495656646
H         6.97398037094802    5.87411478893683   -8.21337929422796
H        -5.32763709427657  -17.05839505997006   -4.54982775089387
O        -4.86807882358522  -16.23385189206514   -4.40294412874713
H        -5.52986404296402  -15.59275786810537   -4.04539806464115
H         8.43807759429909    0.98813742858257   11.90636981841521
O         7.87390462613428    0.22828455666484   11.70995571066462
H         6.99708230432953    0.39441833510300   12.13206862017920
H        11.00537306434945   13.17887688156168   -1.67754925298564
O        11.91764741351593   12.83305437705247   -1.73614539391948
H        12.24603169956689   13.12662782781138   -2.59772593508597
H        -3.06943425006917  -14.22073221286237    3.44894274800280
O        -3.62792335873781  -14.30241855940375    4.24874208286506
H        -4.51841753550572  -14.00154203771694    4.02232672670254
H        -4.01897107231962   -7.17386439969522   12.07859133602719
O        -3.74318599622582   -8.09054831160820   12.28704139822446
H        -3.31401581801222   -8.45036275875912   11.49361770032104
H        -9.41755943041704   -3.93895420850201  -10.86059077010502
O        -8.63397968568593   -3.38218757107115  -11.00473828272582
H        -7.92520576636520   -3.74311314953106  -10.43685300082826
H        -2.43257230505992   14.68273876503997   -0.43984297302237
O        -3.01923340090659   15.09439758283060   -1.08843816242943
H        -3.77027565117591   14.47860677841212   -1.19264155458881
H        -5.78276412453850    0.34681397189292   14.18008344005520
O        -6.29007769546979   -0.48212641174202   14.27118330446467
H        -5.60608756139404   -1.18842253190341   14.23279250959293
H         2.02359200289448  -15.48137115185087    6.79369365221982
O         1.67961501939792  -14.64202915705456    6.49198446283730
H         1.81465725574113  -14.60547373932130    5.52516347744389
H         4.71366323283190   10.92740446684306    2.00542388381703
O         5.11634694129708   11.76388630641544    2.25473760915433
H         4.50353390514833   12.26139151374250    2.82030812119591
H         0.27295784430103    2.71741270913366  -12.68535013876124
O         0.31308061150631    2.74650975792199  -13.66582867064681
H        -0.57586261645364    2.55686704957379  -13.98613268773900
H         9.19860567285798    0.93587930040893  -13.27299082816964
O         9.22911567277550    0.42226813707973  -14.08815731257326
H         9.78040798410014   -0.35111040333090  -13.87380324922993
H        -9.86967585566215   -1.91574263808399  -10.83446536444642
O       -10.57938722045825   -1.37072302249642  -10.46711521077771
H       -10.70931938180474   -1.69365500334221   -9.55742574197088
H        -6.61218681198637  -11.96245144074016    6.79637808381660
O        -6.54455439450403  -11.52243317624841    5.92600365296207
H        -5.64893706292184  -11.13490310099464    5.90255180289587
H         2.69542210868099   13.81391169839603    3.36766640157894
O         3.57255040073102   13.54630846340425    3.69331913019665
H         3.47227032126733   13.42660046166427    4.66498904826342
H        -5.87405856164937   10.73875999799650    5.45670688847526
O        -5.47614643676493   10.28258608797541    6.22434814600710
H        -5.91347327144217   10.66259499130784    7.00517974819249
H         6.20133187394040   15.52151975572126   -2.61197393296214
O         6.22235681877322   14.85939520181098   -3.32730938217341
H         5.29088843812703   14.57740337869082   -3.42910333742497
H         8.33938280151380   10.35130995239375   -7.31509827887517
O         8.42440565193501   11.26579537892436   -6.99558844919339
H         8.89110264969971   11.23567937025135   -6.14160687690810
H         3.36888711271311   -3.73841509511934   14.99278929910671
O         3.25552557704341   -3.23597407895343   14.18781805250375
H         2.52219965843316   -3.65827537682460   13.68949849836855
H       -16.50269644557923    4.66695200826214    5.03713151821550
O       -16.61183579294500    4.71810569602317    5.99959171144474
H       -16.35902349251126    3.85483516824124    6.35482949300587
H         9.20203214994889   12.64876087041164   -4.54465178530996
O         9.53433516340422   11.73962550615893   -4.44202049430291
H         9.24399400786606   11.43454655712704   -3.56395539681092
H         3.89594041983407   11.50476667929902   -7.98474907438473
O         2.97011301268836   11.34722628044200   -8.21115119302643
H         2.94550275647625   10.61133700391796   -8.82290943992317
H       -11.66236960639881  -10.95483733991181   -5.01659438413483
O       -12.15108950427394  -11.72294425884549   -5.41656586595503
H       -13.06416009044239  -11.44198104704241   -5.47735556892183
H        11.46646253632152   12.64415079956734    0.22015735800179
O        10.89986171205749   12.28294473019973    0.90804514863036
H        10.00574869960466   12.23276880171850    0.53584131629096
H       -11.76350570639085  -12.86369765583635   -4.25683531835335
O       -11.52261472064627  -13.49799208939790   -3.53687943948690
H       -12.02632526302560  -14.29593391833293   -3.69306634299950
H        -3.77588310923248    6.20829212799367   11.01844300058917
O        -3.62121680759803    6.22273851267787   11.98274825659544
H        -3.69139528560897    7.15745296657666   12.25271517860313
H        12.28223905022870   10.89446962342926   -6.56774801647631
O        12.44256436920113    9.94415867428071   -6.46587630520525
H        11.83047731188391    9.65082122493040   -5.76549993199949
H       -10.94219159061193  -10.94568813865736   -7.32216680920310
O       -10.24884768637858  -10.28373484818329   -7.33745711499309
H        -9.66999523954353  -10.50306080905094   -6.57466322024606
H        -3.12091059266688  -12.39448262645137    9.39711635490880
O        -3.71512749433077  -12.36988603177773    8.62082909535532
H        -3.19688672266711  -12.58995214941712    7.83279142267362
H       -12.14749384662626  -11.11501453790466   -1.51757572353246
O       -12.41325013580964  -12.02938937131795   -1.28085097327241
H       -12.10958139613884  -12.58524476523168   -2.01202842539791
H         4.77122108779275    0.06126231680872   12.75705040485191
O         5.51281284657758    0.68988998910615   12.75105169632514
H         5.14210413756779    1.54574115377861   12.49790273578932
H        -5.47743336937717   10.24764244503413    9.60319203422279
O        -5.01707446959448    9.54253732008725   10.07809603595922
H        -4.22758601966371    9.30125846693699    9.52281099448302
H        12.19321366172726    1.94318463408871    9.05660580341828
O        11.83631140018940    2.56464441748860    8.38983277777002
H        11.92519545635130    2.17813686644601    7.49699810046436
H        12.26620483241106   -3.92793069459443    7.56058822225382
O        12.65576055096759   -3.19506275878733    7.05397403139193
H        13.13853400199479   -2.66405085490403    7.69358218119858
H         2.83990792154064   10.05892809444168    7.11981326011341
O         3.46772814138141   10.79183546530148    7.27671959775170
H         4.29160246005940   10.37851891145066    7.56836266912629
H         9.16525163657996   12.79938421010979   -7.48935665569338
O         9.64763606760499   13.62576208669607   -7.31746513288777
H         9.19066953962674   14.01632572716612   -6.55424896715901
H         2.57856879584251    0.80773463091526   13.07101589917876
O         2.16295952452033    1.68320852523733   13.04541281713622
H         2.87117534472907    2.31274261159439   12.87371966978681
H         9.07848869054559   14.70411526843692   -4.53101988285435
O         8.36591822079889   14.15345569747114   -4.93680328233535
H         7.55181247601353   14.44702345283909   -4.49769304886676
H        -4.32125942607003    7.86668637586867  -12.04757197597521
O        -5.11112333275139    7.94149746707040  -11.48445221197868
H        -5.61540938674193    7.12830835251660  -11.64336734192952
H       -16.38209005236567   -4.00035711281607   -0.34605825591010
O       -16.02310076852754   -4.89268183303557   -0.46030514396604
H       -15.77762723947041   -4.96890624013095   -1.40089015202218
H         9.17275167388876   10.12284987101344    4.95502075874608
O         8.74180895696403   10.98331351351656    5.11750696977837
H         8.73974079937246   11.43606948531775    4.26004538761121
H         7.95728635604128   12.78310935011519    2.75296138528292
O         7.82971932649509   11.80938506423971    2.70616640327081
H         6.87026278511177   11.67261131996103    2.74386452836574
H         3.26063869982013   -1.48115071170096   13.53458752744845
O         3.22089388918288   -0.81215318263013   12.84155725005911
H         3.07619873721613   -1.30544157587888   11.99908399012577
H        13.28558642764657   -5.68651848502060    3.52326217902543
O        13.50724736531330   -5.61777422976899    2.57376824737540
H        13.64110538009916   -6.51860638862565    2.22420787449295
H        14.05193592827425   -0.36161045883642  -11.89779195327025
O        13.27704698642853   -0.92370819795159  -11.88563177307886
H        13.36992351986014   -1.49002749877232  -11.09729224734137
H        -5.92787984516029    8.07914417147856    9.99013195144027
O        -6.46589969556230    7.36691976847079    9.58534848930745
H        -6.23206370331476    7.42138083633026    8.63241535777628
H        -6.30194141616191   14.19598406443078    2.16750068913494
O        -5.64020403055122   13.88476361818287    2.79384426893646
H        -4.97560934580533   13.43969268483285    2.23883495706450
H        -0.45955654444043   13.84598266684842   -7.85452368134674
O        -0.46339040623824   13.55349446696011   -8.79079373495571
H        -1.38703037367181   13.63136695373167   -9.05053359728351
H        -7.70271468148793   -1.84555015652021  -11.17027037901441
O        -7.36289974418144   -1.01910706895380  -10.80146469497272
H        -7.67227845565601   -1.01390704576986   -9.87765989120586
H         5.67441892790426   -9.65556018843467  -10.38810147064896
O         5.92426706983718   -9.60800946345300  -11.32507282134727
H         5.10878958360086   -9.77007458057270  -11.81472818640092
H        -5.85259070337406  -10.15903211113159   12.84594876112970
O        -6.16169752400359   -9.30790157846281   12.51826720631673
H        -5.33221896262352   -8.78793488949551   12.43144329923701
H        -2.95784554817955    6.16437348841063  -12.90889945972679
O        -2.75063047980519    7.08676621419463  -12.70340026455656
H        -2.39592462638904    7.10228745145801  -11.78850569796486
H        -1.36512365880935    4.20824858925820   11.99007848846837
O        -1.19188865819290    5.14959187031858   11.76507739806397
H        -2.02826480048141    5.62615469647251   11.94778904851090
H        -9.79818808436234    5.13637471951351   -6.71480971856848
O       -10.76166445922595    5.29452905583066   -6.65239534566272
H       -10.89024526922226    5.73375299526630   -5.79833680902898
H        10.96954389327812   -9.11461019680993   -4.07629027919981
O        11.18589647716979   -8.55245676215430   -3.31668979475545
H        10.57540651474374   -7.78214291197249   -3.41647269955682
H        -8.07484720902967    6.69292313558779   10.24347820372338
O        -8.96617854390342    6.32084307228710   10.30268055731029
H        -8.86274012826382    5.36462040173150   10.14552181027491
H         0.40171477143448    7.62660421770161  -12.03450803105915
O         0.13999026509839    6.89090803412191  -12.61096345021880
H        -0.77253715953692    7.05962093888890  -12.88578038782182
H        -3.85544909168369   -7.57646257456387  -11.79086071803174
O        -2.94056605913477   -7.35873096822154  -11.62644220075770
H        -2.82298664407977   -7.30195815875986  -10.64557637019493
H        10.76259135850748    8.82489127577511   -3.65263871502925
O        10.64880911857936    9.28376866570538   -4.51307986376396
H        10.48785593784801   10.22058283535363   -4.33837242092269
H        14.87684571874858   -1.36365347369382   -0.48262158046488
O        15.14714999177403   -1.36102054878607   -1.41618477116577
H        14.78522298861000   -2.15964799880464   -1.81265110767546
H       -11.99550321451765   -8.81318534364477   -1.32210303255222
O       -11.50122394650275   -9.52950971592907   -1.75112969976886
H       -10.74319945168691   -9.72482367420895   -1.15259102950069
H        -4.64005597862539   -0.29236420104595  -11.93467050825991
O        -4.69475927625647   -0.57244161636989  -11.00773915497825
H        -5.63491250312000   -0.77415759168780  -10.84202998337346
H         3.90978777347925   18.58096939107555   -3.16208504091827
O         3.74202154182094   17.69387806083629   -2.84828779975841
H         3.25952675663166   17.23419266088117   -3.58084579703148
H         1.36109365145470    4.17024076008019  -13.79183939251720
O         1.93943496950610    4.94754763187214  -13.67884810144104
H         1.35154481362289    5.69306802325447  -13.49822332297651
H         0.94144710253445    4.50894890040014   13.74640444670053
O         1.15374232817751    5.19605625652403   13.09189094471260
H         0.29927867500185    5.42002879089978   12.68589686659175
H        -9.35794664881647   12.19929894095079   -2.44135526940147
O        -9.16480558416482   12.75477159103792   -1.66315350197346
H        -8.94735731935869   13.64256265614403   -1.96753547695771
H        -7.38840404718247   10.51185615456463    8.57308103203237
O        -6.66832322390457   11.17510843655942    8.49242078492162
H        -7.05229320000396   12.02996319888748    8.67763573308204
H        13.07856385814188   -4.88152064454095    9.54200594777629
O        13.57176640514836   -4.50846492557597   10.28294293933924
H        13.02636849008024   -4.65655285409993   11.05828180119611
H         2.50028687487803   12.96430349750070   -8.70658612584815
O         2.27051289939991   13.90780474193888   -8.80676291734688
H         1.33382390215033   13.92736990120373   -9.04038531565729
H         3.04646562743776   -6.54781509847968  -14.69530381490363
O         2.47970894098233   -5.99536352571275  -14.13036347685381
H         2.86735589309322   -5.10639656246714  -14.12513249434849
H        -2.31201478903785  -14.96969065312966   -2.97961634400962
O        -2.94700936523591  -15.58127745800587   -2.54912726338003
H        -3.48622601160159  -15.96983184870658   -3.25361382148771
H       -14.89047181837992    4.06494232969967    3.83809615620882
O       -15.55332583160613    4.59299187654468    3.35475307172771
H       -15.34492592390638    5.53258947176029    3.53132621041503
H        11.06772837512842   13.02688066476871   -6.88437410295091
O        11.98206903617961   12.67280262869465   -6.67480052544448
H        12.55436568936045   13.03147275248784   -7.35262009366304
H        -6.20906852344672   -3.43812200676528   13.30920603782137
O        -6.65191784778205   -3.29812478517107   12.47276316909451
H        -7.61099914538727   -3.39376129678816   12.62935923290551
H        -7.83172379085389    8.55897375758328    9.19982897447474
O        -8.41188708806464    9.22823656072136    8.80075011716909
H        -9.23291580557696    8.77299754821525    8.56867012073959
H       -10.88306716068631  -12.84664402746107    5.99283345197390
O       -10.76822300315436  -12.92526659756771    5.04700533305980
H        -9.95495244380143  -12.42565899905351    4.82642992980237
H        13.48578605157830   13.99005865490869   -4.38757023035928
O        12.57301028401377   13.72863689807231   -4.27351781150776
H        12.30435513040857   13.25467662642905   -5.09082092793823
H        15.54666755828171    2.96274734108482   -6.19257045237399
O        15.23863523017913    3.79230176582761   -5.79277687024002
H        15.24667472783978    3.63097151196224   -4.83624798374421
H        -8.83768163362549   -1.58763146266249   15.94297509840980
O        -8.68979456952661   -1.57036940237880   14.99943764947745
H        -7.80158414387906   -1.18936765980627   14.86012669824003
H        -1.32530447808904  -13.55632575178383    7.02119834670580
O        -0.71801202232684  -13.95702096051810    7.66422048147033
H         0.08140260850042  -14.22529334143158    7.18470030259957
H         8.21272135229865    3.27428633428682   11.67461576296746
O         9.01632639472686    2.76528587437176   11.51833874574298
H         9.73373378224954    3.41419571468434   11.42393932618575
H         6.97634548176581   14.77161335411933    2.79766867762430
O         7.89325405206230   14.46396471756079    2.71987847274450
H         8.22647786173006   14.85135768748475    1.90079374270674
H        12.62054709915597    5.40205943625271    7.59335008664438
O        12.47854707671177    5.10321962525496    8.49691109420714
H        12.26585152642263    4.14493487852932    8.42250344112789
H       -14.04182499452687    2.56672392457093   10.12123636864304
O       -14.10769431407346    1.63922428760052   10.37366569661710
H       -13.23548982402367    1.34615794612739   10.68301378686522
H        -3.93434742245679   10.91603205067578    6.87505589902691
O        -3.24064924018249   11.53017470270115    7.16850708918058
H        -3.31513286856947   12.27806323962438    6.56826951645048
H         9.14477902988585    5.56444610402138   10.73238950080468
O         8.26930878163945    5.82266337528837   10.41497415608602
H         8.39992808962750    6.04735209938659    9.47630216561726
H         0.55629329537858   -7.04924460466778   14.20834629269392
O         1.46871603969655   -6.73417722448536   14.14814901508194
H         1.40755668342027   -5.85145446877218   13.74509085069398
H       -15.37785465965174    1.76216973450419   -7.75478367290605
O       -14.95250972648558    1.25024632958619   -7.06977654445867
H       -14.11951658877819    0.87752310542718   -7.45952450446104
H        12.42457526035715    8.51836242679757    1.56812041048885
O        12.87021722080764    7.68703378856994    1.81988698926289
H        12.16235863530284    7.04545781279141    1.97028253571944
H         0.84974312961199   14.59455733012405    4.11513334932821
O         0.94455465109300   14.11101264023052    3.26236082344817
H         0.49692793850189   14.62342002634169    2.59098202936089
H        -4.95460029552972   16.05163956650961   -3.24186216389517
O        -4.37921069313389   16.75307686330764   -2.88019242247336
H        -3.85442953021411   16.33277257586750   -2.18237381069121
H        11.22317450317093    5.01878664043558   10.03666224055043
O        10.82858203522671    4.76252916636599   10.88219497902556
H        11.56641763877585    4.40047858877128   11.40415392944285
H        -3.13485276459021  -15.05115888814945    9.35863153636791
O        -2.28242731170058  -14.87727593212485    9.76028635785693
H        -1.66929143318068  -14.68116252009292    9.03164624423096
H        13.85881203284279    4.87008047071142    9.56334858678541
O        14.50088941880598    4.53838218641478   10.22232059666010
H        14.89745099839782    3.73698902545491    9.84290098993337
H        11.16348898392435   14.87445985270797   -3.88963381569698
O        10.33617408509650   15.31164017902794   -3.64423345215651
H        10.05341742880781   14.89022703576477   -2.80674488876426
H         0.55318857374781   -8.77987612690126  -13.17931445700211
O         1.26602320457449   -8.64796170252420  -13.83304803337866
H         1.36358976728273   -7.69027140464399  -13.91473735110764
H        -5.54212768809971  -12.52634038092442    8.60291735497074
O        -6.48834217103863  -12.37220087783861    8.46735122184831
H        -6.74416174424115  -11.66863169274180    9.07968422892925
H         1.49153447695335   -8.20951833152669   11.63964515004393
O         2.38325582951580   -8.01939552979529   11.97918236656838
H         2.22516419776759   -7.66411492582599   12.88039558490413
H        15.06717014971645    1.73006248382885    8.51872901793384
O        15.33660552225075    2.02648075331125    9.43494971840801
H        16.18726405963596    1.62581387500227    9.60464730785023
H       -13.26847204713573   -7.10749315823404    0.21407176884014
O       -12.76604556588445   -7.90310981678451   -0.01770208587176
H       -13.21145136250546   -8.67709528545132    0.37558397934908
H       -15.14785040646762    7.22956877818243    5.07555984563997
O       -14.99745294246934    7.12166087223519    4.13365040601478
H       -14.08796079885801    7.41044420110659    3.95790908714816
H        12.44619031787158    4.34381334721350   -9.28223254844866
O        11.67389226208588    4.09168157590841   -9.79992796912929
H        11.03806532556233    4.82389046470745   -9.73450261708212
H        -7.57669762834004   10.14463967032144   -7.92799493609151
O        -8.01264174245255   10.47494843548540   -7.13708060044380
H        -7.42084094342483   10.31025063794562   -6.39620393343507
H         3.04677494188743   -8.65958579999501  -14.96895453051664
O         3.86052567095228   -8.15530128714571  -15.08290101858733
H         4.48081659188334   -8.48393391563154  -14.42753998455898
H        -3.11696799991048    1.47240575134653  -14.10056630858744
O        -2.35509710833612    1.98725090048140  -13.81444475129345
H        -2.08951709891036    1.57044088133375  -12.95588910240238
H         1.88135020809944   15.23635645000028    5.91114515394331
O         0.96045224415938   15.30302666460828    5.63980735187111
H         0.50049635375047   14.64086896844620    6.17801000820682
H        15.84946168155128   -5.36931465519919   -3.96562772190581
O        15.35750393456045   -5.58689751693258   -3.17390489929454
H        14.64421538832256   -6.21200104327386   -3.43455727170983
H         3.97859535014210   -9.52031371546577    9.64622554815403
O         4.38627184151648   -8.90852873724207   10.28010219495446
H         3.73087681715131   -8.72181580909302   10.96930295231588
H         3.43254639672103   -0.50184424668068  -13.81822800123583
O         4.24253445685112   -1.02149608195853  -13.68406051578010
H         4.93349403163614   -0.63003682398661  -14.23446686354654
H         6.74045830936339   -2.60661489462496   12.49678110602598
O         7.70942412137072   -2.53592489760653   12.52779683098800
H         7.91463136854281   -1.59998171130079   12.43039266986028
H        -7.85429080440960    5.78085632663903  -10.71610807003750
O        -8.68420465776575    5.92550498161198  -10.20408727591308
H        -9.10311214936171    6.70532046307897  -10.56421617873805
H         0.59712934573309  -15.17697024392294   -3.79737033050714
O         0.65369717466657  -15.75132913363340   -3.02615647904196
H         1.61577604775084  -15.86475774164158   -2.87731623125609
H        -4.25428838702976    9.20816636685220   11.61814216044404
O        -3.67140078087835    8.89445075678761   12.33406831976593
H        -2.79932358686900    9.23922152648022   12.13936026496288
H         7.95148546763826  -13.18882421561721    0.76838534492747
O         8.65459420402536  -12.54774411407666    0.59501186570481
H         8.70101823880482  -12.03146612735114    1.42006401894859
H       -13.90510968241141   -5.19398204981211    9.48062876725395
O       -14.50986009518160   -5.77599455223944    8.99889440485316
H       -15.10072004196158   -5.20240391755023    8.49233260157343
H       -17.08846190473974   -4.09498111125149    7.54048880039738
O       -16.14822379845449   -4.00598058741860    7.39654863153679
H       -16.02439419661011   -3.80240895473057    6.43458854111879
H        14.70769079663664    1.99752750463847    6.50160140920844
O        14.57397012298531    1.24206951397487    7.09709921007410
H        13.65543876094786    0.95681456706411    7.02586109867016
H        -8.30098991918780   11.16913439266544   -4.02287162515532
O        -9.12804708134395   10.85185226855427   -3.61723981841353
H        -9.63915220032456   10.46522150766397   -4.35630723663450
H       -13.18527003646346  -10.75511576003517    1.70679807961678
O       -13.53469054477169  -10.34331206710054    0.90515150245402
H       -13.40595643421639  -10.98409760920755    0.19881763715508
H        -0.30652227921931   -9.75868265416357   -8.70443290755414
O        -1.09283434470240   -9.62351015550827   -9.25356168250487
H        -0.77562967431277   -9.47959636322472  -10.16131744450335
H       -11.01656710798581    6.96362251998051   -0.92844680915850
O       -10.15998896285965    6.75896737947586   -1.33535467581027
H       -10.35505438794882    6.46579206586506   -2.24333694732605
H        -9.87440501250967    2.62294392532856  -10.22616215233094
O        -9.14208892071951    3.20520982729148  -10.48706875158841
H        -9.46141419708744    4.11487081092078  -10.48262170105425
H         2.68757930860732   17.26599492253889   -1.40760653833122
O         2.14738277903366   16.73768908820738   -0.79928382306561
H         2.77469361986819   16.27529043512707   -0.21202695395197
H         3.56535817013599    3.66890657852872  -13.95318846679875
O         4.02760341788123    2.83047843727923  -13.87845724632791
H         4.84677240081072    2.97579485625924  -13.37542268232201
H        13.30376124346424    6.40636668686717   -5.58565781076492
O        14.06581507698848    6.45400207483935   -6.21047767579568
H        14.56995771772631    5.63998815398777   -6.10092790951126
H        15.74585857245755    5.64275803517044    3.80607241393503
O        16.30957544722230    4.85148435591915    3.72460143886903
H        16.03593481817508    4.42763244415159    2.89418091586904
H        14.01794519889784   -4.85138747816307    0.83707866888054
O        14.20900638014423   -4.78546706440728   -0.10573285179098
H        14.88050830592363   -5.45699175021480   -0.28297716463558
H        -0.75135309347201   -7.67945006102151   12.67567888516043
O        -1.15791013779797   -7.48936170372772   13.53094928577859
H        -2.10582463879608   -7.60297313327191   13.39082912618566
H         3.58525271904060  -15.28974898619211   -3.72081948537739
O         3.31992765879872  -15.66894353448821   -2.87914619279529
H         3.71921965925508  -15.11300515758284   -2.18453648558700
H        12.99213405211960   -7.97313376376942    0.51097729781912
O        13.80054334439186   -7.82320783149045    1.02750799400012
H        14.50505348303043   -7.65868018079233    0.39213038171659
H        -6.34314428821280   12.54046562554423    3.97593566059927
O        -6.60361870830159   11.62953409266815    4.17442072689409
H        -6.59569809359524   11.19016567980898    3.31170835867173
H       -15.68117268903361    0.08204033027031   -5.78963494737744
O       -15.70898454105431   -0.51796563671035   -5.03332238662303
H       -15.10288639379126   -0.10980532836408   -4.36812880295807
H         1.47500735205297    1.31274013368165  -13.67920781211961
O         2.28147761986804    0.84243537231771  -13.42122931735369
H         2.98092448501778    1.52030943854797  -13.52458649759417
H       -14.97760654258619   -5.41482930436002   -5.96810440958873
O       -15.67251657885500   -4.81464547465768   -5.65327873992311
H       -15.68583367142916   -4.92425540047399   -4.68415870758166
H        13.91171645693037    9.39563755501938   -5.56957393293690
O        14.56383205972916    8.90800257917183   -5.03887240066035
H        14.63584836138538    8.04124587811913   -5.47197413143676
H        -9.78071840593020    8.81046641233127   -5.76661426505980
O       -10.25623373008384    9.66639181743213   -5.76189779831276
H        -9.75443547058321   10.18918877126539   -6.40463962799254
H        -3.45198515727370  -11.69713769624022   12.12330724054681
O        -4.04205756122621  -11.13005424572942   12.63242631817845
H        -3.56520893430160  -10.31303870539663   12.80383462639512
H        15.02591454884035   -1.12617893594443   -9.62410365788266
O        15.41588325218848   -0.24956497403558   -9.69066949261249
H        14.69128845597960    0.37812954403737   -9.54107128743662
H        -0.49264382343822   -5.71682733365643  -12.06097636695172
O        -1.29567078922840   -5.25820265427088  -12.37028737600981
H        -2.02086239258145   -5.87347866320496  -12.20394697996317
H         6.54136996350595    8.88619857337806    7.88034290394649
O         5.74157593227137    9.22965204859378    7.48056326619057
H         5.23758746234286    8.45801342726677    7.15079064216941
H       -17.91821259273904   -0.07656125592169    0.76498947155292
O       -18.81443908863238   -0.43585378179020    0.67954170155842
H       -19.38241629053719    0.11211398447518    1.21875842198022
H       -11.18003918426405    7.66878574211819   -3.73732830172462
O       -11.41554290278873    8.55916277023175   -3.42588365318895
H       -11.36439786458287    9.12578326296717   -4.20057421852594
H        13.86580968106696    1.49881596867053   10.18351330582073
O        12.95612554948553    1.28596806060904   10.46843708727931
H        12.75598118998863    1.92582987396757   11.16583024864587
H       -12.38542738682931    8.13396866523437   -2.05221402175667
O       -12.72493847489032    7.71785951980265   -1.23548843608706
H       -12.91132436571099    8.41165996341177   -0.60599451270821
H         8.33164535920551  -12.06491348193418    3.81818710651511
O         8.40853286059469  -11.46118392005292    3.07080927970507
H         8.84590255163234  -10.66921943413127    3.42384314376986
H        13.87928270533237    7.10545240763966    3.25080387406304
O        14.30038634880433    6.68576110406947    4.01557169269211
H        13.60899328101221    6.25018168029453    4.52248200828877
H        -2.04370545248742  -14.97072897185406    1.63203472866794
O        -1.97581401939546  -14.12825117000588    2.09013049134196
H        -2.18329386383828  -13.46835385778176    1.40746425173262
H        -7.94912717569949   13.32579165657017    0.42882707032360
O        -7.21006347247648   13.92825709824007    0.32171988026428
H        -7.49078413223134   14.54834357721235   -0.38398661661178
H       -14.93364150874891   -2.89770693356977    8.07472593818312
O       -14.11781078033991   -2.39877152936078    8.22913587055488
H       -13.60282743348637   -2.47503033840592    7.39913928579475
H         4.69844352582827   14.65966772890149    3.29285978112493
O         5.28003567422709   15.38363095157084    2.94855731237412
H         5.27754743264128   16.08489006692841    3.59763999349079
H        -1.81907705025012  -16.95915071577995   -0.00029388519431
O        -2.23530942910582  -16.09786921950687   -0.00352815844917
H        -2.64760354854817  -15.99307432635051   -0.88108679392532
H       -10.09325396381328   -4.87114997126689   12.09501732081445
O       -10.56260152462780   -5.40515177465270   11.44220860364919
H       -11.31025942401296   -4.88400039213413   11.13216404727686
H        -5.05386907428959    1.59345972147773  -13.02210396211418
O        -4.85964687166149    0.74196612613484  -13.46414198132536
H        -5.69302967175588    0.44482808295339  -13.82949519797666
H         8.53734435839097  -13.46280349590153    5.95383149380981
O         8.04743437732525  -12.76521616055159    5.52346319732462
H         7.10191360271325  -13.01716666027208    5.53315269380277
H        15.79656282389727   -6.48125060044627   -1.71984881795995
O        15.87426025919803   -6.86724991281258   -0.82718521869982
H        16.80502499783034   -6.90243739100907   -0.61093105302293
H        14.44463756634281   -1.38783851144892   -5.24484159795572
O        14.68803384611767   -2.31787296281241   -5.17252585875369
H        14.37361167050011   -2.60875728756084   -4.29590445839204
H         0.16450876961984   11.89970299847132   -9.16858473474775
O         0.23031053384332   10.93561270400868   -9.26911493254144
H        -0.69157373683237   10.62911680413518   -9.22026410831239
H         7.99783003634769  -14.54304757903342   -3.02144900484468
O         7.73752068088639  -14.20280544135527   -3.87817057908314
H         8.20437306753245  -13.35633732931093   -3.99876166073293
H        -6.80976867588341   18.55762863289150   -1.82583782797787
O        -6.58022144026550   17.66829204563471   -1.56128660058292
H        -5.72848391839358   17.45541633567944   -1.99641725804856
H        13.29911227813914    3.78276865885985   12.93497601427256
O        12.95353480721073    3.57087327803570   12.06990329734623
H        13.59192404659766    3.96490152283779   11.40330887131414
H        13.91385109984874   -3.12745041870907   -6.36642075389050
O        13.38803713800549   -3.60438177083659   -7.05282809012683
H        13.76882677256305   -3.37771057511158   -7.90942667193217
H        16.13306778649937    0.84947742095922   -7.55663753226408
O        15.47590285379921    1.35936744302129   -7.08009450705084
H        14.71939856968037    1.41541808382762   -7.67708638151134
H        10.55304603088261   -9.22132070403528  -10.97341887757668
O        10.56615048357394   -8.53077193227011  -10.31288838019848
H        10.05380235825501   -7.76762984627133  -10.68849421092418
