# Supplementary material for: Computer Generated Realistic Interstellar Icy Grain Models: Physicochemical Properties and Interaction with NH3
Source: ACS Earth Space Chem. 2022 Apr 19;6(5):1286–98. doi: 10.1021/acsearthspacechem.2c00004 (PMC9125691; doi:10.1021/acsearthspacechem.2c00004)
Supplement: Supplementary file 1 — sp2c00004_si_001.zip [file sp2c00004_si_001.zip › Icy_grain_model/random_seed_study/GFN2/grain_0.xyz]

600
 energy: -1018.410286409959 gnorm: 0.000550336523 xtb: 6.4.0 (d4b70c2)
H         0.02070793018772   -1.92618384544337   -1.78669873970848
O         0.97501389931020   -1.81243357996127   -1.95724661721543
H         1.38527602107727   -2.70041398597831   -1.95693628871801
H        -3.07493690793082    0.21188668989481    0.77580394827477
O        -3.56027134345135   -0.01766144252345   -0.05719617168559
H        -3.91646024685227   -0.91475202209522    0.09976381260826
H         0.91588915139943    1.08367339840501   -2.72425781024092
O         1.69170669317856    0.71663911349610   -2.27231746717925
H         1.47449588689119   -0.21946313910436   -2.09021734322505
H        -1.50074537029953    1.73444255003889   -3.76825817900031
O        -0.69541960580349    1.34719997656652   -3.37588763824496
H        -0.63780562589526    0.44541797009820   -3.74972985854003
H        -4.15087163269471   -0.03928735502052   -3.31603563943053
O        -3.33778198175082    0.03364697261452   -2.78792757424720
H        -3.62401655451467    0.19903877306769   -1.87989773187729
H        -1.67356721657640   -1.99599518456278   -0.10209705340735
O        -1.40212013770368   -1.96327861519798    0.83615390479209
H        -0.89784078009132   -1.12909906094684    0.93409755429894
H        -4.55475519318578   -2.39111977530311    1.59264278062044
O        -4.44979278927161   -2.41058447600639    0.63475708065191
H        -3.77530785775532   -3.09619780963485    0.43004727208427
H         1.40938090597043   -2.86391837293702    0.41954786226961
O         0.74884117982877   -3.56937382926438    0.54582311195833
H        -0.07841860320708   -3.11607451526045    0.80383851421942
H        -2.21810337959693   -2.05968604514262    2.32437130323576
O        -2.42369523263330   -2.31618414867951    3.24329622143118
H        -2.31057543299116   -1.51786800194798    3.78432411028237
H        -1.89265747381325    0.53393148947023   -0.75957633647244
O        -1.20867779525351    1.21386260408082   -0.80318819040807
H        -1.00648908111278    1.33106603739372   -1.75833788651634
H        -0.08146055116451    0.56672608750314    0.32777471908753
O         0.30291038254612    0.02539566024675    1.04537994719285
H         1.11595739038975   -0.41595208564744    0.72005850127516
H        -0.33389657523218   -1.60522358307895   -4.97195080365204
O         0.01504944289199   -0.97321613355445   -4.32459505823190
H         0.43841325313096   -1.48797063440949   -3.61282861377176
H        -1.80984324523102    1.43074099406319    2.06389258270781
O        -2.21230568625469    0.55519968027777    2.09763996101112
H        -2.89045087225981    0.52402568034502    2.79638143524377
H        -2.00920111576457   -2.70315528540127   -2.19533823101815
O        -1.70118633132498   -1.87190882866107   -1.78370067271981
H        -2.20817840791612   -1.16831163228146   -2.22664362138906
H         1.63207245310366   -5.32282194611844    3.05623268763813
O         2.16949624823094   -4.82489403580780    2.40831583360084
H         1.57163552624021   -4.39588531584628    1.75596508769403
H         3.21965645923158   -1.36913419620779    0.91883460059426
O         2.39642772710714   -1.37316992557849    0.40358835880817
H         2.68853359385189   -1.38093694573859   -0.52009167538583
H         4.22451395883047   -0.48597899551153   -3.96037459441192
O         3.41478470678265   -0.02140128468445   -4.21136127282548
H         3.02740456061070    0.35814898133305   -3.39669566152604
H        -2.24911306708751   -4.50050341731334    1.04061073582693
O        -2.76839569611490   -4.40121034326424    0.21264329380302
H        -2.14178697651370   -4.63704483063750   -0.49943339952258
H        -0.41502839117635   -3.60064605714317   -4.56133231249727
O         0.01760984711220   -3.78449719763159   -3.72039023865927
H         0.90403997010038   -4.10801844463735   -3.93342320189490
H         2.87262840486552   -4.26824762534143   -2.64819827412396
O         2.31906526699843   -4.13669033434472   -1.86745927049600
H         2.93024143497246   -3.91997252888517   -1.11865181886346
H         4.32034424820717   -2.82306456806946   -0.40357626250249
O         4.02387247958848   -3.61430244688413    0.07103020986717
H         4.70695614769995   -4.29018456499485   -0.04658005368881
H         1.07246720528247    1.23860841090452    3.88430631066551
O         0.20277695148213    1.02137457664252    3.49406021372470
H         0.30235875371359    0.75529166463291    2.55950636602924
H         3.12308034575489    0.48039945806679    2.17479210940197
O         3.23895718411055    1.34813833952624    1.75216899850253
H         2.60422197804416    1.43276253767198    1.01305483704759
H         4.61622328791738   -1.75377832764134   -2.36199075035601
O         4.19133386716357   -1.40330242518134   -1.56682957301792
H         4.31581402322498   -0.43703843316348   -1.60129628744322
H        -0.00117049554790   -3.41936531741299   -6.64732460940573
O        -0.66606957733577   -2.81833645142627   -6.24255779201286
H        -0.67826045376546   -2.04459450343648   -6.84699475638553
H        -0.04471870115516   -1.39572270119911    2.70962801555170
O         0.55373578420039   -1.84200414358542    3.31240452134792
H         1.46102030234907   -1.53682534268043    3.09379518883017
H        -5.25977985198178    2.60662987805912   -2.68983951311143
O        -4.43736916717551    3.01469271214511   -2.36144814407367
H        -4.52357043430060    3.95583758350310   -2.60965967902400
H        -5.27849100131215   -2.96640035451871   -3.96407916213866
O        -4.57303682437794   -2.91573493895131   -4.63128255474384
H        -3.76491335758331   -3.19734875652699   -4.13709813724791
H         2.62983191442858   -1.40456379305098   -4.86401213548488
O         2.24516485167561   -2.12247276538882   -5.39845128140224
H         2.41460367744338   -2.96510265475200   -4.95966938316274
H        -3.70406712558803    2.92846680689282   -0.71379167376031
O        -3.25340610815290    2.79340635803279    0.13789525091437
H        -2.43633448024843    2.30551148057190   -0.07651927962263
H         3.08386922689047    1.87287949963121    4.64018471506239
O         2.23319533564363    1.59075376464689    5.04831629332190
H         2.02346938627300    2.27061874738646    5.71263220436424
H         5.10699407295668    2.60636793682732    4.84752153236129
O         4.54765298102993    2.34506910549088    4.09854529595867
H         4.95249959880239    1.54650984197686    3.72010465292235
H        -3.06339961012769   -0.87572712957432   -6.17017204574579
O        -2.38670375100804   -0.43816338745870   -5.63202670215989
H        -2.68865598001970   -0.40634723950664   -4.72068097136179
H        -0.49121917273580    5.66104579865774    3.64124274171650
O        -0.38808784174481    5.40612394797751    2.70023643671375
H        -1.30056158707230    5.18786140085344    2.40974520072445
H         1.70421695730589    4.18343269932375    3.91732348057132
O         1.32929665262181    4.38355248348541    4.79280261064950
H         1.55419226839497    5.30426519837270    5.00499956562316
H        -0.18353860502143    3.56258247411611    2.10495459310311
O        -0.54745065514405    2.88194708054976    1.52372421951793
H         0.20402198677253    2.48518758655504    1.04876734504410
H         5.09341930923164    2.98213565694691    0.08815152852535
O         5.48110510942506    2.33801410051269    0.71064594679263
H         4.70727876491960    1.92106956010497    1.15142942073627
H        -2.28021715830714   -4.53565116964368   -3.58431039469949
O        -2.79568510678768   -3.91353641374316   -3.02782741833773
H        -3.48451691330314   -4.46562937687469   -2.60739445799801
H         2.69686467083050    2.90175804714493    2.28853222316950
O         2.40138281125865    3.82710355674511    2.39885104697428
H         3.18994964398420    4.29950389062498    2.73895099400487
H         0.95310362344030    0.07751962572706   -5.19857246667456
O         1.30606539502821    0.85453237404725   -5.69269117542585
H         1.87849016653299    1.34469417309934   -5.08287779046294
H         3.46908377437094   -1.82679891418625    3.13580443458039
O         3.02674397757693   -0.95921891641004    3.19190592662295
H         3.28398739386994   -0.63859858607778    4.08054553350597
H         1.59837835438916    3.06851061777974   -0.39909875345308
O         1.53252421234520    2.15725221416171   -0.09599344932489
H         1.61031904284868    1.60809914982712   -0.90864865891570
H         5.07648692684044    1.61318543067419   -2.61323633769668
O         4.50981079831601    1.21969641608626   -1.92804445686374
H         4.06495397583459    1.97488672295717   -1.51950303830821
H        -2.23934279868857    0.39853979149948    5.28777147180725
O        -1.63743002672000   -0.26561947525376    4.92582985853212
H        -0.98480342551792    0.19071184331513    4.35822739143949
H        -1.61533219529905    0.97868095520680   -6.23082065384356
O        -1.05387040029111    1.74978592442143   -6.44271577264380
H        -0.18138501022246    1.52658937452170   -6.05727427694095
H         0.05288380036755    4.06729475827292   -5.55689709509847
O         0.78885306476411    3.99904397437840   -6.21136023185081
H         0.36623253013405    3.80011849852549   -7.06685277483005
H         1.78088954834276    0.32228606965213   -7.17503040119820
O         1.89901449847981    0.01789559434847   -8.10590591553026
H         2.56206238485426   -0.71303443070544   -8.06025655871981
H         1.23513890156439    4.59101052725046   -2.44450319399754
O         0.79523030290340    3.71769002887063   -2.41629403152103
H         0.09808964119429    3.76999549084440   -3.10853654562155
H        -0.38629244663284    4.01541371624722   -1.25870874448415
O        -1.07672660162334    4.33279874375801   -0.64143229487081
H        -0.98819379620421    3.77246170096757    0.16180007714763
H        -4.87200224363807    1.07507802975350   -0.06116701527568
O        -5.79539118667375    1.38593044032703   -0.16597700170606
H        -5.81343902177666    2.36381913179172   -0.14267735583653
H        -4.66792817665200    0.56202820143831    4.21286175125263
O        -4.09789497496106   -0.16469523711825    3.90898126810113
H        -4.66988652678088   -0.77642017200998    3.41036831742669
H         5.43695300813247   -0.72128336316983    0.50692522787523
O         5.01118628285671   -1.18095610168035    1.25147165430054
H         5.48158399037288   -2.03561676031208    1.33822042568041
H         1.57465668934105    0.05740420668377    5.48819417256686
O         0.99352078808321   -0.69211081583937    5.72689514873001
H         0.74014591751788   -1.13048770156560    4.88977075294333
H        -5.18120069692870   -1.75258822984656   -7.21470895033103
O        -4.27038174802457   -1.50094577219186   -7.42637493946146
H        -3.78565306472000   -2.34174143204180   -7.57505697477236
H         2.01881809060091    4.60529627248818    0.94459553935733
O         1.92946345325124    4.95952377550328    0.03446911030808
H         2.34066742978674    5.84345175923460    0.04075472818022
H         0.42299677288942   -3.34000329887487    4.20015914460912
O         0.38143496337913   -3.94762569543460    4.95616006130808
H        -0.26324545694889   -3.56007742778521    5.56833211738146
H        -1.39598902202509   -3.78215894746915    2.86723021796472
O        -1.22528049087216   -4.60696930937218    2.39187023196605
H        -1.41538021033680   -5.33959985237952    3.01979939977837
H         3.17484176708004   -6.75581751304211    0.37001705763666
O         3.66390912781248   -6.68880712722041    1.22545257086326
H         3.18299787174394   -5.95201645308594    1.67504359768851
H        -4.89705826252414   -1.29702212102510   -4.84275983283459
O        -5.17703688375030   -0.36880487933827   -4.68718169498339
H        -6.15101341863693   -0.39132624729612   -4.63432898246965
H         7.41389787476936    0.16461852530462    0.32626930171546
O         6.73009924286123    0.20062547076670   -0.36835226912171
H         6.23381141532276    1.02940450227437   -0.18593567111755
H        -6.75679097660376    1.25309844385418   -3.19028589255507
O        -6.67993006978908    2.13341464088978   -3.60930167621378
H        -6.92412217520885    2.03738030334305   -4.53959570192306
H        -0.47709826456222   -4.52196452402605   -2.26500436093372
O        -0.65906094594558   -4.96807250203172   -1.41636997871432
H        -0.03306108900713   -4.58040417696511   -0.77996269849613
H        -1.91196828715831   -6.11329762345392    4.85633909206679
O        -1.55570381894749   -6.60695156359853    4.09562619530310
H        -0.58117030084721   -6.64937325635564    4.20163224920111
H        -0.27384843447756    6.39928202009765    1.19079345992363
O        -0.52839347409195    6.67492952966662    0.29474866573258
H        -0.68599101489915    5.80788801025635   -0.16850220816642
H        -2.69012167426013    4.92553321683746   -0.92996384453756
O        -3.46426855802713    5.48119510914015   -1.15207699232387
H        -3.47303892502175    6.21006180938135   -0.50888299110575
H        -0.62725481011774    2.26923796128137    4.18284084863508
O        -0.92828710889838    3.05743727659021    4.67789862149937
H        -0.16497846404221    3.67396834390809    4.61669262632209
H        -3.22208226288142    4.47178396282389    2.77036705468279
O        -2.88588118044881    4.80854683813005    1.91840115555203
H        -2.99613894666852    4.09028567120407    1.26268948901728
H        -1.39184344136866    5.14538921746146   -3.95726348434464
O        -0.97236720084068    4.32024529766692   -4.26466184184072
H        -1.70239281819613    3.67533288222394   -4.38251892298705
H         3.30942099500974   -3.88772982224638    3.09044492225773
O         3.96680384215923   -3.44594314725331    3.68416994037228
H         3.61388383805143   -3.63553418067788    4.58527535109237
H        -0.07813338491907    0.30528133071158    6.66384885084230
O        -0.44691052672528    0.83345178977714    7.40415946350237
H        -1.26402987548067    1.22648207146152    7.08037786028934
H         2.02280952564983    2.62998541004843    7.94034534389951
O         1.94418491682290    3.25645905461942    7.21532848796290
H         1.06857780026561    3.67757478101607    7.27169775245337
H         5.61636766169116    2.25761454837894   -4.64107868369017
O         6.00136355845788    2.56368614914679   -3.78839001846415
H         5.67642416246848    3.46777505740089   -3.66645959682550
H        -0.84372204909941   -6.73539969818219    0.48983203413921
O         0.00857494576131   -6.49059849056169    0.91514295591971
H        -0.19780690370498   -5.70017543178324    1.43819196827075
H         1.94529154410415    2.93811444667804   -3.45159060379748
O         2.47043201899761    2.86759320471766   -4.27724955422933
H         1.94022940973252    3.31271426650676   -4.95386124759312
H        -4.31606827638375    2.60946838985795    3.11426748851283
O        -4.70732324907657    2.07000534893475    2.41047229169744
H        -4.28819597840621    2.34525857066688    1.58102674295424
H         5.15156835439091    4.37175438688358    3.39559869120924
O         4.45099248785558    5.04855473232860    3.52755155710470
H         4.16322607832683    4.93742435959065    4.46271373429266
H         3.69345034372599   -1.24921799948731    6.26061302228304
O         3.97398392549635   -0.58990581760998    5.62147552719441
H         4.09944221692968    0.23203970482730    6.12355941638122
H         4.39028265969503    5.24160361735998   -4.49539302548617
O         4.27737904436193    4.74005355898658   -3.65935596645685
H         3.69340231239280    3.98225633161507   -3.90056481499727
H         1.67724195682345    6.29537913570899   -3.95956804375902
O         1.96225750009782    6.03882525154414   -3.05304601206626
H         2.89339331917865    5.75898673898254   -3.13766586270207
H         5.38496867607620   -0.26474216303751    2.56547458075373
O         5.84486525892000    0.09858564001740    3.36408738107478
H         5.80976241179052   -0.65835665924869    3.99731189641100
H        -4.14749544553699   -1.26254230629218    5.29929883634422
O        -4.25370995012211   -1.89318688120736    6.03986466575136
H        -3.39568378175843   -2.33138802513601    6.12496545416501
H         2.11406484198367   -5.68252755014151   -1.25222534501707
O         2.03059173206251   -6.55422513511729   -0.80472196777069
H         1.28671210572177   -6.44304221394459   -0.17055809166243
H        -2.18050730031488   -3.64143891484218   -8.51798523515234
O        -2.72229394017759   -3.68148617883931   -7.69626204842714
H        -2.08821984380016   -3.41676444128151   -6.99397909792192
H        -5.07319783982372   -6.38914724937032    0.89789710789721
O        -5.13137726949370   -5.66825735017316    0.26686641388818
H        -4.24381215086871   -5.23797548092266    0.29397877124527
H         1.69453403277018   -2.43359968161442    8.18549052451084
O         2.30940999492616   -1.91462223597526    7.62606065515653
H         1.74436133963560   -1.51774746929447    6.91771436066821
H         1.21356253840532    5.62522249057625   -5.90255611906503
O         1.28082167953261    6.54803802748231   -5.58512087674591
H         0.38031961414863    6.88671103683078   -5.74304541881299
H         0.92248862019336   -7.42076040655683   -1.82244221105499
O         0.05388306865164   -7.49957002777339   -2.26236769862501
H        -0.40538288872560   -6.67646086987681   -1.99551092990842
H        -2.50525300158685    3.42040132686354    4.40824363840248
O        -3.44524844989370    3.67436571846406    4.24783825730961
H        -3.75624014541575    4.03492339224743    5.08278084395924
H         3.11627769734121   -2.00529274820615   -6.76718467236087
O         3.64356881487214   -1.88630113125402   -7.60002805821791
H         4.51326184445357   -1.53963548309915   -7.32243007292460
H        -0.38832372158688    2.26096999319143   -7.94893787000369
O        -0.06574021142479    2.92116473150520   -8.60233739337263
H         0.76836553377725    2.60233061067929   -8.98073632154728
H        -1.91638298585778    7.31183055778381   -3.07701728937271
O        -2.33611703554187    6.48051816103511   -3.35853127774008
H        -2.75950354460869    6.10646387154572   -2.55039636426243
H        -3.40729677502559    2.16432829373581   -5.08980688666360
O        -2.85741213458983    2.51534571466946   -4.37038567422513
H        -3.43228198218349    2.61359100432635   -3.57592575267670
H        -6.52174339612580   -4.42762117416610    0.15443733815819
O        -6.83202974905364   -3.51944370706916    0.01936648583122
H        -6.06454670456025   -2.97867644833979    0.30211582444056
H         1.42510838023775   -6.66733167703613    5.02025884141326
O         1.09701683572463   -6.61996663061654    4.10028891307453
H         1.35172044386169   -7.42837239300913    3.62488569284646
H        -2.91941148772045   -7.16028657717288   -1.83118069487836
O        -2.89503227275276   -7.58498142973088   -2.70534715665462
H        -2.46049163462067   -8.42953719648244   -2.55029558488097
H        -0.25178854491912   -6.18333898984426   -4.71105634449709
O         0.58370742160506   -6.69407018901032   -4.75742455484723
H         0.55538470881669   -7.22054256169162   -3.93753685287487
H         0.05324084700208    6.81010898383543    5.32740939787875
O        -0.80680897539889    6.37671472316078    5.19208928251873
H        -1.39090602404085    7.04071135101738    4.78271475294723
H        -0.58679708416324    5.12831827998211    6.55175791938071
O        -0.65640308248395    4.29311668625898    7.04349277289952
H        -0.73959522952039    3.62335150952934    6.33645378540218
H         6.31498380613404   -4.10437827515562    1.79408371558098
O         6.68137807627711   -3.29907884875720    1.36478192738976
H         7.41865688770205   -3.02418363172604    1.92657201674631
H        -1.65318163740809    5.83631943783739   -6.46750139290021
O        -1.39891136141051    6.68388148510363   -6.06922348761255
H        -1.88251688730447    6.73459341830685   -5.23716725453523
H         5.46462218152087   -2.68088266511454    4.38502369686114
O         6.18450855183417   -2.12668216679261    4.71664750726548
H         6.98125341180914   -2.34202675832400    4.19315596114073
H         1.87190538468614   -4.00159041637623    5.57252088782688
O         2.78592553003571   -3.99762736498670    5.97051064489942
H         2.76624653798504   -3.31148453118759    6.66158820625713
H        -2.45698496978326    3.94565271543934   -7.93125799149033
O        -2.26189582846978    4.14402506497182   -7.00606460888443
H        -1.89965115744727    3.30885985593480   -6.64806022601344
H         0.52482910419118    7.46780234655966   -0.74035621626041
O         1.05493135214978    7.94199291231231   -1.42072527586044
H         1.40680329226174    7.24740168886306   -2.01735897325309
H         6.92761743732230   -2.97247102141836   -0.36705662192350
O         6.93719741034520   -2.59807717371234   -1.26446594585550
H         6.82468640781646   -1.64713830107349   -1.14837673582686
H        -4.69697304490460    0.75974857643719   -5.74199335948237
O        -4.50855236778372    1.55004344804971   -6.30967625123392
H        -3.87993471824730    1.25627996559084   -7.00073076205355
H        -2.39722292210104   -1.07434587983396    8.71865420116283
O        -1.44547538830672   -1.33154342068603    8.67013838757399
H        -0.99343816725814   -0.51280123114868    8.38231428853360
H         4.05982953636567    1.13327301978290   -5.34357922109241
O         4.70119019887159    1.62413060583825   -5.89991566884678
H         4.20851230716278    2.31025083123906   -6.38455666790690
H        -2.09954892044518    7.14113141226769    0.67071591340648
O        -3.05107461450708    7.24032106449091    0.91182832363752
H        -3.23886927200792    6.42255062816541    1.41190595625115
H        -2.66914341630314    7.87518564914016    2.79269651849336
O        -2.05681238105279    8.09787849900369    3.50454004041550
H        -1.29895979854096    8.52074813401212    3.06277289623155
H         2.34590808913475   -5.63121692753825    6.55051985464352
O         1.77468092972887   -6.41111083614810    6.67578447747584
H         0.89872156990451   -6.04677755055750    6.92608096797676
H        -3.94616769660469   -5.85224112541364    2.72922267896492
O        -3.67963158877511   -6.72708865127534    2.39591871030299
H        -2.96805775715501   -6.99498489994223    2.99595689234332
H         6.31427223974269   -0.78413929365374   -3.52452288503936
O         5.68800523016725   -1.47291078961493   -3.84812407483073
H         6.23348813652002   -2.28323959446471   -3.93245396932776
H        -1.47048061713797   -2.20376786855124    7.22420297088694
O        -1.53161549808232   -2.53278707788465    6.30031172301490
H        -1.45584265059890   -1.73112333567395    5.74266084664958
H         7.08304280286175    1.25662907868488   -3.29886805566602
O         7.40093118914582    0.38833216055311   -3.00379944095141
H         7.26064605321406    0.36972528027211   -2.03846996973417
H        -5.07686016518532   -3.74702348256060    3.44593056175319
O        -4.24889878510603   -4.23242833528084    3.52335894361611
H        -3.55224353688788   -3.54854756073462    3.41959253100347
H        -2.89995302972140   -7.11303668510422    0.83444502219106
O        -2.40302584269841   -7.17378150969882   -0.00044915811549
H        -2.16609571294714   -8.11151379582394   -0.16062233938228
H        -6.26688787133709    2.01694357735295    4.78409209264427
O        -5.71328162046696    1.45273902973906    5.35722941104570
H        -6.21102096274232    0.62779527371450    5.49475714235272
H        -1.41479140375074   -5.43462575315735    7.10006568852446
O        -0.57193785476945   -5.40311052611634    7.56484884901860
H        -0.65040827763864   -6.00570313000292    8.35504439709099
H         4.32278112966362    4.24359209062334   -1.81343756906882
O         4.00018026735191    3.71853484661590   -1.07542598885069
H         3.24680374086698    4.20975444612309   -0.68376612621040
H         4.64368441135711    6.35773683585295    0.38185266859352
O         5.17746653844058    5.67518706865843    0.80900718583071
H         4.76809239799512    5.53576925953904    1.67132620985227
H        -1.27815036128452   -0.22807059204631   -8.08533901589555
O        -0.61757229194470   -0.93354238092409   -8.14407000870973
H         0.27582883112786   -0.54060644537592   -8.18909147004189
H        -0.23187748933544    8.52662683804607   -2.19696577215827
O        -1.10901142216060    8.79769239629154   -2.59043121037789
H        -0.91821942720740    9.43536554381997   -3.27729688458988
H         0.42699605963563   -5.41229833947384   -7.59167745434471
O         0.83514963033538   -4.52183587811123   -7.62367915375317
H         1.78690150436522   -4.64695349802976   -7.51257769048946
H        -3.16897378381688    2.49169075265825    6.69310832300190
O        -3.18829297232376    1.55642460407339    6.42346667046472
H        -4.06724135194352    1.46607229267681    6.01237272008556
H        -0.12764770358215   -3.80838297297943   -9.05406988023749
O        -0.82654445682962   -3.30923847622124   -9.50751807264598
H        -0.70794404522857   -2.39067126656225   -9.21484009522662
H         3.16045963171697    3.12926543552330   -8.15514492927583
O         3.30106867616868    3.51902434347117   -7.27569150479970
H         2.41385608068761    3.62023985572426   -6.90240077616374
H        -2.51157241218374   -5.91618143378768   -5.32834338507601
O        -1.92855535165631   -5.85374083962626   -4.53848193188805
H        -2.23371232477047   -6.53037292126445   -3.90173329606524
H        -6.15711930989855   -1.82707404966075   -2.45079407966026
O        -6.18901964315156   -2.80036711285764   -2.47907603237167
H        -6.56359641522517   -3.05732337787844   -1.61306909154206
H        -3.08834802713515   -5.26915635075056   -7.21871554151136
O        -3.43978295952971   -6.03431831958552   -6.71099125088433
H        -4.37064075001082   -5.76448431639309   -6.58156534598722
H         3.75614253380723    1.08035653242867    8.09440689757911
O         4.57586032856205    1.18943839230715    7.58267122243285
H         5.17419301486123    0.44946232493835    7.78822706061736
H         2.31249744746499    1.27370528945499   -8.97721416744784
O         2.44328666726579    2.14267714251831   -9.45505012048749
H         2.84555798541789    1.93713990600893  -10.29716075335063
H         2.59001482366373    7.89829694260759   -0.39629338249101
O         3.15586201865270    7.37952224055296    0.19758852271112
H         2.78286576852136    7.47609554296744    1.09522364476282
H        -5.09674220593821   -5.59850759688069   -1.45863920085025
O        -4.99279708431653   -5.26208529833115   -2.36650066515859
H        -5.47172008440389   -4.41910710748099   -2.39902610062526
H         1.12060758448535    7.95415660130341    2.30121561452335
O         1.73771343847466    7.21529603810980    2.46560652773194
H         1.19191369812201    6.41431271760910    2.50869043848531
H        -4.17828275659040   -1.01372945006038    7.55175866978909
O        -3.87982382870843   -0.40306341235010    8.25567739124171
H        -3.64373883423812    0.40825799711802    7.77632207508184
H         6.22612321265065    3.18821023049510    1.92895375563559
O         6.62201928432866    3.65947025251016    2.70145104119764
H         6.97537649051694    4.50768350240223    2.37176252275986
H        -7.75364915861055   -1.21796222904476    5.41337136784649
O        -6.78905289466533   -1.05710537359249    5.36119433538998
H        -6.32573795654119   -1.61906654313462    5.98990336763839
H         5.60282008729972    2.35830555229231    6.88953696745299
O         6.14535859850697    2.87565571599012    6.26315743014518
H         6.85115412560748    2.26403075738862    5.97490587317698
H         8.34570083078985    1.55947814424588    4.58333641084377
O         7.77144752335105    1.01689845999083    5.17392680257767
H         7.07221550145015    0.69075696640458    4.58278825330468
H        -0.56624203145857    9.04282161293296    1.07185004355815
O        -0.07278523808902    9.12219150982501    1.90856608666658
H         0.00523830596616   10.07764689669647    2.03859050242523
H         5.70156168680984   -1.13069408835552   -5.58245307133408
O         5.87478902071541   -0.76602648029748   -6.47225413493486
H         5.57740284029420    0.15905427673313   -6.43194013969550
H        -5.07266293586514    4.60124375882299   -0.36966935163721
O        -5.89526828269356    4.12872294148049   -0.18743861443726
H        -6.45876906343097    4.29516128540543   -0.98198034156328
H         8.96727524847758   -2.05976080527819    3.97979547486612
O         8.43342867608172   -2.21234615116429    3.17944263857255
H         8.48686208174694   -1.38008963426563    2.67172576754182
H        -7.78501105758801    1.73610820229888    3.30261014381041
O        -7.18694222966585    2.50884070410637    3.32996255852868
H        -6.37383290834578    2.28084786592623    2.83067314325940
H        -6.59334082086228    4.99660642339267   -2.92967382370458
O        -7.26419277342271    4.52857611601170   -2.41046092184420
H        -7.30474636880848    3.63468582118846   -2.78950110815992
H         6.21164869992853   -1.28808653538995    6.42335238414860
O         6.50315181088827   -0.70367450372777    7.14201332574041
H         7.07334132570658   -0.05193186915801    6.72171070166470
H        -6.02988106071947   -7.17306119126100   -4.61472783631962
O        -6.53368288522749   -6.38368464669714   -4.34136121005226
H        -6.04159074700614   -6.04465741230684   -3.57202553979018
H        -7.41449822792049   -0.45790213886843   -1.91052940554180
O        -6.54851742184536   -0.13567391324433   -2.19514239322383
H        -6.24843544310104    0.44699983691889   -1.45918985374847
H        -4.29504380325503    5.97776491227656   -3.73713937947079
O        -4.96796342036758    5.29267114840232   -3.73616158113427
H        -4.99335780259203    4.93255163302076   -4.65205707463905
H         7.28531491391594    0.24674678335862    2.43379540226960
O         8.13432850600990    0.19811217919033    1.94160164410933
H         8.64801000965675    0.96161084618193    2.24125932848489
H        -6.35256885237955   -1.47255930979699    2.32322787435120
O        -5.85753468332347   -1.97999760878988    2.99809606640360
H        -6.28318988066543   -1.75736123347814    3.84862404249555
H         3.19911701362529    4.26535290876918    6.45973330868901
O         3.99667019539336    4.72370219399773    6.13490582433574
H         4.75561302596350    4.19535584096970    6.40092649949436
H        -7.58722451655618    3.99119510607997    0.68498499853637
O        -8.32446107145117    3.46818872754035    1.02510447238491
H        -8.03766987877087    3.21340985494878    1.92309138891630
H        -8.33272277605836    2.47431618041877   -0.48611564831976
O        -8.38579694589434    1.71063656954319   -1.08395752501550
H        -8.57406430016917    0.95414103384474   -0.52471410195930
H        -2.63685285630164    9.02305535583934    0.19817845428929
O        -1.93593143131978    9.61577284112637   -0.09718384833675
H        -1.72960769233465    9.36729227717905   -1.01514017840924
H        -6.19944677434589   -5.30396654575434   -5.55152198438854
O        -5.76181500371485   -4.69462174862077   -6.19874494698720
H        -5.19325490928679   -4.10612180915760   -5.65624004178691
H         9.46487985004731    3.21049074123682    3.42281073064029
O         8.87504640986579    2.46106742067930    3.28475537632238
H         8.00098955655480    2.88216246368714    3.06398014214727
H        -7.37430971258158    2.79675731329312   -6.65455347530201
O        -7.17619295552104    1.90368635138610   -6.37143582545230
H        -6.22044526316552    1.76178592698823   -6.53237708494499
H         7.08603459682610    6.69548974874185    2.76029745904430
O         7.50253214668633    6.16987443625403    2.04103993417751
H         6.82235542125194    6.12915972735315    1.34092437329179
H         2.44526715762731   -8.01169676975642    1.80491845500665
O         1.57077278339486   -8.33369009704422    2.07793511861005
H         0.93030315973780   -7.71003854167146    1.66702390585500
H         3.67993148720531   -3.70531456458877   -7.49762142178254
O         3.62220140610272   -4.59552762540982   -7.10668875283964
H         4.45735621080962   -4.70113423365312   -6.61997696942888
H         1.96919880971827    7.27044667150555    4.23049103380803
O         1.80381119747351    7.06217132801582    5.16648550593424
H         2.61541241276722    7.32223085910138    5.64963183877050
H        -2.34924888160637   -4.07116322898008    5.90946876315593
O        -2.79883038253725   -4.92487228539687    5.80502029422506
H        -3.49594792305829   -4.77543551690635    5.14513424225025
H         5.22572226452528   -5.05715136724129   -2.11689649603199
O         5.08260597203091   -4.22107206226190   -2.57153827938117
H         5.77092251148109   -3.63063562945596   -2.21926738210620
H         8.22657765738013    5.06372478518518    4.98164250784422
O         7.49769091281224    5.28982545107178    5.57858123940909
H         7.06328631693393    4.46612781874440    5.83235577580238
H        -7.55715129748211   -0.83735303573715    0.54410082177698
O        -7.09316177258982   -0.38370663368752    1.27135996439667
H        -6.58429222220251    0.35060326258987    0.85422826376863
H        -3.91261578678180    4.44890016166866   -6.46484937135129
O        -4.83225156331012    4.28456353135185   -6.18293970434791
H        -4.88069436893337    3.31937173735532   -6.13681663179103
H        -0.29955012225143   -2.64324540746304    8.99086333639501
O         0.41066396809657   -3.29805807881225    8.88409144175304
H         0.04192327643096   -4.01702706589176    8.32174153963327
H        -8.24733254342660    0.02965169625459    2.40282265647407
O        -8.89828896235374    0.43223904777265    3.01858804676433
H        -9.60340521127562    0.79322840148451    2.44296112495411
H         2.93475008704046   -4.78503529886270   -5.46469155533004
O         2.46515610866000   -4.78637593918292   -4.61050269557260
H         1.89634020768398   -5.58289887688133   -4.65397311557415
H       -10.01072991350239    2.28976551463206    0.92322646620080
O       -10.48513072062653    1.47486203994216    1.13267708919431
H       -10.64532971427046    0.99824127778885    0.30387398481576
H        -2.54579690630663    3.67717389854206  -10.44722340638715
O        -2.50096910477830    3.11487240921286   -9.67520973497566
H        -1.55178616051372    3.04140360519433   -9.43100002141320
H        -4.03243387060906   -7.96802594845263   -4.11158691905627
O        -4.53937069586966   -8.12466739450953   -4.92295886327854
H        -4.06445980976879   -7.69466138036318   -5.64140841909571
H        -0.08586336862051   -6.26184759497233   10.32042305269248
O        -0.47817704213222   -6.89837783758096    9.69586577850731
H         0.26183665964731   -7.48976240580532    9.45735899885859
H        -7.66699957812420   -1.25653089536491   -5.68150670458585
O        -7.82920123252990   -0.49362773391732   -5.10125396263726
H        -7.84683467224822    0.28396225953573   -5.67691313070499
H        -9.31770581039789   -0.62379427536024    4.27995736701755
O        -9.42599459441930   -1.18518721805760    5.08120573407425
H       -10.03547102094955   -0.71791853350923    5.65221484299141
H         5.08965301953514   -4.72479885896754    3.22890245317266
O         5.68377231195605   -5.33341882399140    2.74947784951242
H         5.10725314645785   -5.99690809959927    2.35320501636571
H         0.77686484573322   -4.25964058050114   10.29030979453488
O         0.83122254914245   -4.88551334423390   11.04160199155032
H         0.45596436320631   -4.43659426607241   11.79880153135691
H         6.63421215803038    6.56818970455843    4.78485630062374
O         6.09988162401573    7.09238504780816    4.15320655633338
H         5.39028204724564    6.48328926497584    3.86874030778148
H         1.18418604820102    0.81210686943445    8.31366132816500
O         2.09309363938738    0.65684996057714    8.60878335419828
H         2.24867017405107   -0.29054157426461    8.43706100794364
H         3.93190183073239    5.14280804925710   -6.61948980064723
O         4.04990843055697    5.90759413674483   -6.03431019759930
H         3.20836686984727    6.38108843222258   -6.01987753537144
H        -7.43555389002170   -2.55702836126752   -7.69886721650898
O        -6.91968909411970   -2.41363175102143   -6.90620294178532
H        -6.57968278391761   -3.30703279940577   -6.64053904531490
H        -9.45437116593667   -1.24705692460605   -0.79836657046790
O        -8.50392358744787   -1.43863555417023   -0.74329227119509
H        -8.36873175702020   -2.37395180034023   -0.55169339360644
H         8.83377294416930   -1.72024900635183    6.33162521677532
O         9.26356154603651   -1.30027438010825    5.58363017770263
H         8.84845767491147   -0.42581645922702    5.48559289051013
H        -0.73915564442170   -8.84456608131930   -1.47048016404404
O        -1.34404386996205   -9.40885442597250   -0.94826645148306
H        -0.76152486323391   -9.89956859812826   -0.34428006184506
H         0.24880292922638  -11.11474201589696    1.48852866657386
O         0.46475396383457  -10.46662176322650    0.81921314594490
H         0.92684755341020   -9.73625455854200    1.27930423656476
H        -3.44721941553920   -0.10972675019325   -8.37606696797040
O        -2.89777416372705    0.68518962978143   -8.28590966276994
H        -3.01998418325590    1.28033489648037   -9.03263935224588
H         8.87647295775665    5.50608525792069    2.92666494742961
O         9.48988594783767    5.12790845778532    3.58586457294880
H        10.14346472086320    5.80377338422764    3.76366768178146
H         6.52218792483394   -4.21738178538545   -5.17372472265660
O         5.58940069825220   -4.43027740515948   -5.26720811927442
H         5.24052145325117   -4.42601526281809   -4.35852898663480
H         6.55159106409287   -5.83110767566586    0.15827882925269
O         5.71682727099696   -5.77939248518694   -0.30696899975520
H         5.05897742156700   -6.26080593891417    0.23347288660602
H        -0.00973664956714   -7.07260073170712   -6.45055333702784
O        -0.40744932148417   -6.88722285442202   -7.31816444976005
H        -1.35964885346478   -6.84416097222774   -7.19538516792942
H         4.26528272312847    6.53042251885056    6.42193252824481
O         4.21643348043296    7.48119026083709    6.23433157121352
H         4.89227195652804    7.65124231505900    5.56043875291080
H        -1.49749156567054   12.26796027973567    1.83032652725076
O        -0.84533918559124   11.69515410542393    1.42745701694460
H        -1.31451963099060   11.15142692549598    0.77456421192912
H         7.72685776102968   -0.86347476157522   -5.89927064604067
O         8.46287761813314   -0.95862038028467   -5.27316524046401
H         8.29375240160681   -0.33924678945481   -4.55072415399157
H         8.21108303656215   -2.48431256012141   -4.45888186050403
O         7.74201739373283   -3.18982418428106   -3.96423534746616
H         7.94454388107082   -3.07507906678001   -3.02973364420211
H        -9.05478602513331    0.20459489864608   -3.80904056369410
O        -9.64952908383791    0.74211943816321   -3.26769115307366
H        -9.08943332652293    1.30497345590402   -2.70262693430295
H        -2.35368543604871    4.35187771994526    7.18627649094006
O        -3.32016613603651    4.19543354167356    7.07333827096480
H        -3.75532500528628    4.50985356518434    7.86384988280041
H         2.51482347023159   -7.41510907429537    9.50989516911164
O         1.93219362955121   -7.92046606976752    8.94044528216831
H         1.96045151681872   -7.48809359762550    8.06463228952516
H       -11.79053815929069   -0.41677741874237   -1.32448310141733
O       -10.87408127568918   -0.21706797206279   -1.13874416852754
H       -10.48922169592390    0.15494358446956   -1.97673332064723
