# Supplementary material for: Computer Generated Realistic Interstellar Icy Grain Models: Physicochemical Properties and Interaction with NH3
Source: ACS Earth Space Chem. 2022 Apr 19;6(5):1286–98. doi: 10.1021/acsearthspacechem.2c00004 (PMC9125691; doi:10.1021/acsearthspacechem.2c00004)
Supplement: Supplementary file 1 — sp2c00004_si_001.zip [file sp2c00004_si_001.zip › Icy_grain_model/random_seed_study/GFN2/grain_10.xyz]

600
 energy: -1018.451185527668 gnorm: 0.000749233124 xtb: 6.4.0 (d4b70c2)
H         0.01935069871964    1.55562498112330    1.14813275405014
O         0.64649240812198    0.82462789051664    1.01299544544591
H         1.08536250948369    0.68829923171731    1.87561173507911
H         0.99408395169566   -5.00078342840261    0.97279749082472
O         0.59451002457878   -4.11334440461941    1.01058877068792
H        -0.11061810670232   -4.11848379995734    1.69318522295712
H         1.13123613646712   -2.71750540298108   -2.60764011248222
O         1.46152660804491   -2.41909682655030   -1.73401501350374
H         0.72778736115162   -2.43096301652189   -1.09215871358264
H         2.89131591169286   -2.68771960305951    2.65533056258600
O         2.17778431532437   -2.31996693767929    2.09103436186756
H         1.72499636286471   -3.06957264042571    1.63961688981173
H         1.00516438176882    0.34020324542269   -0.68016443941224
O         1.58670799329973    0.15148050744068   -1.43175424788774
H         1.39596090392063   -0.76512652249127   -1.71792171726932
H        -3.22735858813013    1.59767571946956   -0.66472325162689
O        -2.82890710193101    1.33863063388766    0.19235214651467
H        -2.04532992906806    1.89361254636607    0.35394570741168
H         0.68842021086468   -1.57525085499599    2.46428448717592
O        -0.26078566746578   -1.35468116963392    2.50214069501194
H        -0.71631837346602   -2.17595932730139    2.76447504783858
H         2.84618382632028   -0.60892303415905   -0.36826542001220
O         3.43985474210261   -1.19187694566292    0.13346314155642
H         2.90426344319665   -1.57665452545480    0.86964612483493
H         3.25845587665511    2.51089377708564    0.87166068538508
O         2.81523702337977    2.07931317413818    0.11746861103702
H         2.06745010841881    1.56256656634722    0.47935335367375
H        -0.12340039924520    2.60373690398982   -2.16328858044694
O        -0.94290981611403    2.77131753729838   -1.65947621061308
H        -1.51103080310794    3.25196896804951   -2.28752991203735
H        -3.55542576956877   -2.84167176526088    0.44517361975459
O        -2.99723304804279   -3.00309215506932   -0.33631960079375
H        -2.11196076753385   -2.64037325832957   -0.13555992423770
H        -2.18721500586100   -4.02157789508355    2.39671768910428
O        -1.32521698875941   -3.84244183709485    2.82725500569682
H        -1.31514842199745   -4.42644051324412    3.60268596265952
H        -1.17483041338355   -3.84076910959761   -1.77631207101117
O        -0.58538932933903   -4.47979206835108   -1.33462183155425
H        -0.23622707386516   -4.08189853810630   -0.51021094613769
H        -2.51859523722842   -1.04026743254647    2.20252920685499
O        -3.13046020068574   -0.94570343453763    1.46191451110951
H        -2.86430004172592   -0.17094775313105    0.93726265255096
H         0.37627427550880    3.69748259581043   -0.78935846249652
O         1.25553155454627    4.07253290287081   -0.61576260588481
H         1.88688560543352    3.31829835540219   -0.53870235100417
H         4.08219522809808   -0.69154087627064   -2.24179665319184
O         3.93711223392084   -1.61321689470258   -2.54641721247718
H         3.14555036118147   -1.94919871129667   -2.09191974147046
H        -0.48263344715545   -1.44018459010902    0.74910016573283
O        -0.61481700714480   -1.76342407836984   -0.16307189594047
H        -0.87115557615535   -1.00510867255843   -0.72315227538352
H         3.17951576432358    0.74501684256334    2.65257100521520
O         2.31189121357159    0.86824156170509    3.09757815490151
H         2.23170647503987    0.11228594754683    3.71703079209371
H        -1.13424546331483    3.76388987241776    1.01640941381813
O        -1.02355681911991    2.86757123888469    1.37639244280961
H        -1.60881898416857    2.74901469594214    2.14706919211677
H        -4.62644374830862   -0.52044237741788   -0.96980231238510
O        -3.87944372471171   -0.81979542645398   -1.50266135556163
H        -3.58781561130503   -1.68378379443450   -1.12074780065011
H        -3.36122966753484   -5.71205582040221   -1.81521326065425
O        -4.02161465007865   -5.29328373478975   -1.21710942742131
H        -3.54878526900484   -4.54810472897664   -0.78711472695935
H        -2.96367188445574    2.84153547945060    3.92172863337500
O        -2.67539964456038    2.09563087159013    3.37688570286096
H        -3.48232990547823    1.58303906376540    3.15229738036088
H        -5.17795447592846    0.20307840400053    3.50904757871715
O        -4.82078267055094    0.63223707247802    2.71310478670801
H        -4.32792711756762   -0.06366496168274    2.20884975812211
H        -0.27581857685907    4.83326701350879    2.92788039490100
O        -0.86715476672761    5.27663192885886    3.57055798038796
H        -0.32077664576389    5.49478787537302    4.33763348367976
H        -2.32779363181816   -0.09423399257135   -1.79196333942151
O        -1.38886206415412    0.13189378822749   -1.93185400070375
H        -1.29341710685288    1.08519122760643   -1.74083615798549
H        -1.19267077161033   -0.49736984206304   -5.14084468575751
O        -0.83585696932977   -0.90657451350224   -4.33120743536779
H        -0.95676278184836   -0.29940503405618   -3.57829301368148
H         3.79182003531633    1.21981739221515   -2.78726241460595
O         4.25072055873497    1.00195762665053   -1.96575554525824
H         3.73946753614741    1.42087811022024   -1.24604911054560
H        -4.04785219404019   -0.86099617735220   -3.13446618486497
O        -4.14334215082392   -0.72362855416389   -4.10370739830074
H        -5.08848224183411   -0.50792911687819   -4.24171298986732
H        -3.61319188020318    4.57071941226345    1.62153657930784
O        -3.21910450655541    5.42541704082912    1.89269759836415
H        -3.98269208393958    6.02799054825601    1.93513466979075
H        -4.61680740434987   -4.14635173620685   -2.43832810147662
O        -4.62663320318696   -3.32203532665836   -2.95770488664102
H        -3.68323895693153   -3.05807685616371   -2.99543243984996
H         4.25731188783620   -0.18192846599028    1.11433980930956
O         4.60903029180493    0.40343872787639    1.82921799481945
H         5.16053181014999   -0.18495740416735    2.37965548633038
H         7.31280965793351    1.33051278663415   -2.60763971969648
O         6.65627523282727    2.05117420010330   -2.52821797521288
H         5.80699265391245    1.64486383571567   -2.25156819691084
H         1.65234325760334    4.81103864976336   -2.11364706105253
O         1.87431059129056    5.26822309416957   -2.95525326474197
H         2.49504514549169    4.67460489197376   -3.42692732411857
H        -1.53366857687595    0.97536430357059    3.99970422431045
O        -0.72070815669961    0.53952730377627    4.32290511356775
H        -0.51700219622633   -0.15971616948008    3.66515265059031
H         2.89107621559990    3.34851082069651   -5.19654994288312
O         3.25350866486014    3.43858136987621   -4.29263267187945
H         4.23148204938575    3.42801989191669   -4.39278467195901
H         1.49212762634971   -2.68097937286537    4.34216028278021
O         1.00116028902740   -3.47102353316959    4.62807819260604
H         1.13094248638706   -4.18890111032912    3.97030846078980
H        -1.65454742875140   -2.15999017106649   -3.45844571007556
O        -1.99447399680677   -2.98376542711720   -3.06300469178513
H        -1.76316166495950   -3.67769914760604   -3.69853865307782
H         2.31428657528243    0.42659887445184   -5.06421952926207
O         2.95212594387367    0.42476555245713   -4.32359283968861
H         3.02702462146838   -0.48741539913265   -4.02936223938213
H         2.12263670948708   -1.21688348054560    5.63622588644267
O         2.46362772830045   -1.19723331351789    4.71671965353784
H         3.41642309001209   -1.02034108481321    4.82785755671995
H         6.24262623935598    2.89514425759387   -3.90194127765647
O         5.86925486702753    3.32149446702502   -4.70680659516300
H         5.82401331408286    2.59249908990846   -5.34233465867402
H         0.34953352473095   -2.09077860333389   -4.41070217366619
O         0.90141542165677   -2.88010253689762   -4.24415985802900
H         1.77597362049996   -2.73885814917405   -4.65601547553045
H         1.49643556807995    1.40628582686419   -2.51336813264672
O         1.25374101585784    2.22574838859291   -2.99560066386978
H         2.05914308997569    2.58100475072179   -3.41310182247707
H        -0.41065831366944    5.83257132919110    0.42044449131184
O        -1.23876555579802    5.34808481797946    0.23996463398812
H        -1.91365855284802    5.61250515921129    0.91151071143944
H         0.34799495377455    0.68460111273452   -5.96015135377629
O         1.23253840507620    0.48816310827756   -6.32106441331021
H         1.12409455837619   -0.08616965443605   -7.10600983994493
H        -3.40242273853170   -1.99603347260536    3.82333033208702
O        -2.56806003946328   -1.52843434321335    4.03403094859614
H        -2.06956019734443   -2.13998312620878    4.61134214436529
H         4.92240137064423    0.77450535099429    5.04693137170398
O         4.85705400732921   -0.14810265114863    5.35287358820259
H         4.80862634251597   -0.14842443502619    6.32809513159764
H         0.85730899079650   -4.94067994259198   -2.10225859352502
O         1.76684005565786   -5.30494398851238   -2.17445799825794
H         2.31888468624149   -4.71026037510170   -1.62142761207292
H         1.88802188828410    3.74162508288655    3.24654631793992
O         2.26300930405296    3.32849662267547    4.05075369621824
H         2.38348059737644    2.38722307011557    3.78882330152843
H         1.14427833786365    4.36297756480088    1.02916844494540
O         1.13642378744349    4.54584131070671    1.99484446462351
H         1.49323210745283    5.44258486815871    2.11533227805588
H        -1.34345080025897   -5.68058749941148   -0.40333229697502
O        -1.73079279244113   -6.25105036999661    0.29352683638612
H        -2.01557724719631   -7.07856251761633   -0.13575657337329
H        -2.94821710240652   -0.35089711345620    5.14935916510486
O        -3.41943046180111    0.13455837969052    5.86657346297608
H        -3.31403902788492   -0.41878842970203    6.65659334499462
H        -3.99684608985557    3.23264069916569   -1.68127117188800
O        -4.05917547034089    2.28609790294405   -1.91280912709723
H        -3.69130449688805    2.17522008060065   -2.82240071807094
H         5.19871021857202    0.13773399146845   -6.30368174114887
O         5.31696351149924    0.75269876806419   -5.55851448646762
H         4.44662999181579    0.76308739615517   -5.10767941904552
H        -0.16029022385916    1.96519751553622    4.90456056659204
O         0.12928538915605    2.75777866755991    5.40544481718187
H         0.87583851246180    3.14870760125355    4.89216355934992
H        -3.41596906403413    0.73692427131272   -4.21509148239114
O        -3.16761509429215    1.68804918744448   -4.27284044760527
H        -2.20114329720470    1.73402053149215   -4.43339069147909
H         6.28276380501850   -1.46132374277930   -0.77517354194540
O         6.03686295239095   -2.34591771100393   -1.10999361951565
H         5.31891230585538   -2.18861822684041   -1.75280436999259
H         5.05820891019265    5.10502290803666    4.12778010796036
O         4.11411594002859    5.34006553795334    4.23554034002337
H         3.60793757657086    4.50711122649541    4.30059607130088
H         3.85211658072034   -2.26278671197352   -4.09691112461053
O         3.45975461609496   -2.59428238850960   -4.92811362185283
H         3.59294072359926   -3.56111751785504   -4.88684050025233
H        -1.47247368041304    4.83037035420902   -3.85312229614082
O        -2.17615746577298    4.22785900961026   -3.54765858528243
H        -2.80223813016126    4.14035952940979   -4.29841931449546
H        -1.16006351000788    3.26090778052891    6.29231625601532
O        -1.90641468412157    3.56591687740942    6.85747428637210
H        -1.58686896990421    4.38420773127355    7.27626114972573
H         4.97940471586805    3.69767815464777    1.70118514210527
O         4.07624864463638    3.52907207351701    2.01415383568013
H         3.60508112285332    4.34721578439939    1.78698084968150
H         1.48655890791394   -6.17114070875258   -0.62449983938072
O         1.60358729869493   -6.52040284605281    0.27641722303348
H         1.03370201261234   -7.30084478708729    0.37338463571480
H        -3.94720394502359    2.39518616258115    0.93640830822798
O        -4.47291422922060    3.18276450011301    1.18728941733424
H        -4.83825786692748    3.00976506300472    2.07208541131552
H        -1.42429678177632   -6.86907855544557   -2.47406618659710
O        -2.17147159002637   -6.33688445940687   -2.78121340720052
H        -1.79998723566199   -5.78287271189399   -3.48503082007346
H         0.20288023877585   -3.43630965369479   -6.53587269141342
O        -0.53219543580688   -2.89814434685640   -6.87775854232406
H        -1.17814060171195   -2.74271894543362   -6.16618815369656
H        -5.01988623090488   -2.67477413094179    2.61625540216317
O        -4.86891862248835   -2.74296784554895    3.58420439808858
H        -4.73465447738764   -3.68384883023011    3.79466861939285
H        -3.15941942485601   -2.36106438671140   -6.55935494579226
O        -2.88163057026880   -2.52054125776425   -5.64601162455102
H        -3.36975518568339   -1.88139884108137   -5.09031165898969
H        -5.35557876194901   -3.26213401070634   -4.56449207432214
O        -5.76801317182023   -3.17124127199792   -5.44315599528204
H        -6.43682858448351   -3.86041891963849   -5.51659298192301
H         0.14872742986440   -0.62951931407042   -9.01251503750889
O         0.70922446155050   -1.12060103798529   -8.40374376932752
H         0.14140332175529   -1.74478818422774   -7.90127435342363
H         5.18483914117133    1.67450815965869    0.79960255647887
O         5.77728781154056    2.24013427043243    0.26333511189488
H         5.21799067131320    2.78582766264657   -0.32867751233276
H         0.55250880245320    5.67874714921159   -3.99389950906440
O        -0.31787857483432    6.03618951551561   -4.26421796287620
H        -0.61948032435444    6.49621123318663   -3.45212977415181
H        -6.97419447838464    2.39315650842574   -1.44768825698019
O        -6.61208955385957    1.71972199609118   -2.05405578732070
H        -5.64552925437370    1.92297919766274   -2.08046719803888
H        -1.25460036085908    6.37080444473042   -1.17954870382323
O        -1.17226401864704    6.97313715070924   -1.94522336823343
H        -0.72577838238252    7.78223894178129   -1.61731628294319
H        -0.59258247928504    2.64322830198599   -5.36878286413166
O        -0.58983364365753    1.82254991756032   -4.84285401039764
H         0.10223974862995    1.94281086340036   -4.15807328204215
H        -4.64452868507226   -5.60762144031364   -4.16257805757009
O        -5.36899180087296   -5.98469519160412   -3.61509857712789
H        -5.15473942467163   -6.92862843251235   -3.50157816667944
H         2.39574383841458   -5.68851753678298    2.68023900963672
O         1.64633717183399   -5.63079642660342    3.29725126689774
H         0.95369083454169   -6.24082089310809    2.98862784693574
H        -0.68446517117367   -5.40657699089875   -5.46175719417413
O        -0.82967519303457   -4.88631859835526   -4.65214494030935
H        -0.02772327219419   -4.35497887352899   -4.50882584804377
H        -1.61750430321973   -7.24060984078688   -6.18382758348586
O        -2.39873031968609   -7.43167444866651   -5.64211927325461
H        -2.77469646701490   -6.55082666053533   -5.41262816625451
H        -0.99158336732947   -6.65974291434769    1.79609926831749
O        -0.55774469373458   -7.04830544608421    2.58338684618257
H        -1.07583685160335   -6.76075483337345    3.34767044704815
H         5.43963511668997   -2.11428627922188   -7.06418022295751
O         4.70632828008418   -1.46641023239665   -7.00240312672398
H         4.21061289480458   -1.77029915041765   -6.21311177217281
H        -1.23033979198719    3.85292389056093   -6.98183880202009
O        -0.49640368618155    4.03092729311051   -6.34761186902081
H        -0.64005778333107    4.88725657959509   -5.93418063858659
H         1.34949016156895    7.14065145038974   -0.51341035604004
O         1.02066306600164    6.82951009670139    0.35416741053259
H         0.84450841992459    7.63734914685114    0.87235498661732
H         3.89835243888810    6.62140645862590    1.01853604937393
O         3.47938794687369    5.81086296504731    0.68986776908047
H         2.55671073735647    6.06409551861239    0.49702370745228
H        -3.18715436616453    7.52015964329704   -4.50757574423296
O        -2.80956471846766    7.10209160025523   -5.29744799495995
H        -1.87935935600713    6.94648432128968   -5.09946661147095
H         6.05901071809390   -5.32083347257145   -1.35595063824071
O         5.26799796467494   -5.20265216019236   -1.92506826339516
H         5.55877870362076   -4.68031020464332   -2.70347468904304
H        -2.44027894117751    4.80498087447784    4.13688823969812
O        -3.19318276587256    4.52027218463458    4.69304225611229
H        -2.82205234157392    4.24094971673477    5.55240693711164
H        -4.22493163540795   -5.34651989756306    1.98796791965878
O        -3.50290263093735   -4.78905962593185    1.66958075728955
H        -2.93361672092137   -5.36576582834942    1.12535359563229
H         4.21294218077631   -4.32830632203896   -0.99162764788124
O         3.44201412601256   -4.00922498713987   -0.47172381618572
H         3.55930619431011   -3.06110649291124   -0.31662785198085
H        -4.02530183813680   -5.01929462475648   -6.22502608652589
O        -3.58595115493021   -5.06950970426084   -5.35172817320908
H        -3.22774179289397   -4.16390424454980   -5.25150490523957
H         7.17377854194448   -0.80852872423914   -3.46520668702491
O         6.49601617135280   -1.16509530483410   -4.05987721781624
H         6.12342730103876   -0.40908552311090   -4.55840754918793
H        -3.92720151626262    1.67723746161107   -5.86730125479036
O        -3.98060811074639    1.31694460352919   -6.77576442024459
H        -4.64385781591140    0.60685644563004   -6.76263412400734
H        -5.76605472660029   -1.73529660977744    0.57118964733955
O        -5.36654070344298   -2.49852748161080    1.00188336389189
H        -5.85480873160932   -3.29711353216484    0.72510182601429
H         3.01894042392985    6.31169415643428    3.39406843935804
O         2.17991908215834    6.74688098614611    3.13120311737205
H         1.57660764847942    6.57588907390542    3.87917486793569
H        -6.99073055698902   -4.82734404144580   -0.60233560109666
O        -6.38680411455408   -4.81094826075142    0.16459181822470
H        -5.51938556712613   -5.02595651248924   -0.21620557496395
H        -1.43295400651214    6.83654990580667    3.01059525210108
O        -1.64564899006428    7.78359367466947    2.86924292271197
H        -2.09821500515451    7.83124921512182    1.99428812653135
H        -3.08475493475097    2.61317007872556   -7.66665216708776
O        -2.42694958711339    3.24197153321580   -8.00587957357805
H        -1.85848421406697    2.68751685806260   -8.58128696888036
H         2.78377982059652    9.46888105968259    4.41565535297536
O         2.17865353375299    9.32772908632402    3.68650393844267
H         2.28361848836716    8.37688549933256    3.43119902920247
H         1.61642468544854    8.29713067913939   -2.21973595190695
O         2.23215529560424    7.63447553468904   -1.89588934941092
H         2.11844865239510    6.80534077677316   -2.42114291921370
H        -6.36217497512419    1.04316978320092    2.09609706338328
O        -7.25614092192789    1.13372225860458    1.70290221340498
H        -7.82991353500717    1.49155120031692    2.41145516539171
H        -2.73459951577999   -4.70579886799179   -8.29248599895889
O        -1.80084364051726   -4.59828399579866   -8.54582985971934
H        -1.39895314103189   -3.94873829888139   -7.93249316159058
H         4.58113906530349   -6.06609316456875    1.61507138509155
O         3.88656598285559   -5.41671370781462    1.79368129530456
H         3.71478177877242   -4.93247962477772    0.95795102795634
H         3.38904394644322    6.58090564117612    6.96507185924947
O         3.20116132403466    7.01625758144082    6.11877069745804
H         3.66581102678658    6.46153207094903    5.45727270673578
H         0.12572548580360    1.66683989302005   -9.09573943163430
O        -0.79235015633285    1.35460803930204   -9.01657300180135
H        -0.89722140484944    0.93916584619080   -8.14126819641004
H        -0.89426227867320    8.67646138509709    4.27865073836101
O        -0.24045640595139    8.87700314541898    4.96660226735249
H         0.53590333597912    9.25876807592789    4.52109527525796
H         1.91873535862112    0.58861727289245    6.79698420300444
O         2.00892303960585    1.55055698480312    6.78826864714846
H         1.24590972759615    1.93337983201187    6.30019288748020
H         4.25467873415727   -4.15639928941715    2.87656167661875
O         4.14879050570283   -3.40890351574754    3.50542471014122
H         3.93078443293902   -3.79614880815212    4.37169267316383
H         5.32902928291547   -2.21691078704310    3.31782816091155
O         5.93551100812860   -1.44379029792724    3.32568732712860
H         5.74704047894892   -1.01508639173955    4.18050147379191
H        -6.53034819173903    0.40546811438921   -1.07044599440116
O        -6.44814724798729   -0.32928991664748   -0.40946597300613
H        -6.87966964482568    0.03526307292225    0.38109864109302
H        -2.75585408418429    4.82687243230637   -0.72569595461333
O        -3.49031405227576    4.83226460205682   -1.35399919841884
H        -3.07063863440161    4.82639491619987   -2.24162367041015
H        -1.91999031365293   -0.75483738970575   -7.31526978841327
O        -1.65725432714045    0.00525218143341   -6.77483358445087
H        -2.47335697186592    0.55090187809066   -6.73357946436090
H         6.06122712595357    2.31671709529240    3.82195475531075
O         5.17730437886072    2.30189363949793    4.21643498892699
H         4.58714530631112    2.63031924628133    3.51615375984896
H         7.90193538012486   -0.17681371497111   -1.52695752439250
O         8.32581249898450   -0.02612286518953   -2.40289165584688
H         9.25259801909708    0.13784252713225   -2.19191363289540
H         2.27099482843143   -4.86188916082495   -5.91985921875133
O         1.63899172490942   -4.50718059381969   -6.55937316898341
H         2.14448860410110   -3.97642564047200   -7.20577171154936
H        -5.84744818432179    2.79651305737577    4.39763347254240
O        -5.42863400509904    3.33724245964349    3.69157690810296
H        -4.75619250214254    3.88743586489022    4.12010667139642
H        -0.88580075203221   -5.80444693469153   -7.70492146673054
O        -0.37576833865535   -6.26273429437259   -7.00218192527266
H         0.49799356713504   -5.83698421359158   -7.00308688797278
H        -5.99673928732476   -2.42919859940640   -2.57365334275291
O        -6.91411497428890   -2.11437158986786   -2.40946567328817
H        -6.87285990609291   -1.58009449099460   -1.59832511675312
H         0.12325675647931    9.33682629870797   -0.26162606171027
O        -0.02587224414333    9.28694283614917   -1.21796392220031
H        -0.83126714918377    9.80428033790265   -1.37978142406292
H         6.79033150340978   -4.81960811649629    0.53380469203423
O         7.18535890720406   -5.49681626076465   -0.06215637224166
H         6.91981276556699   -6.34160183138845    0.32509958060294
H         6.49313008130913   -2.95580518317368    1.83602609943431
O         5.98997196713376   -3.53091087392217    1.25944047032841
H         5.87422623917991   -3.05200658494811    0.41252599999080
H        -7.42287069456594   -3.79051501457073   -2.42801482241963
O        -7.43683887973504   -4.75501747688319   -2.27116387316655
H        -6.63720227487685   -5.11917457150464   -2.69797040352999
H         7.12846483456456    4.30242486674930   -0.43653089297672
O         7.68555887536611    4.13083642288483   -1.22209912053796
H         7.32700397145505    3.31529964639102   -1.63460156747061
H         6.83727012434467    2.50166476136346    1.60927507781681
O         7.38797383438470    2.48185451913902    2.41877141473489
H         7.70917126417868    1.56638223798293    2.48867755975587
H        -6.83442602085075    0.70592749497290   -3.53649840549604
O        -6.76100918861379   -0.04939800865182   -4.14000453130512
H        -7.01941002346712   -0.83201852139334   -3.61344852719069
H         4.68352585135887    2.95819044560910    5.83628948107254
O         4.18919945346387    3.08500778963822    6.66227599610466
H         3.38173931960961    2.54149384876004    6.57165412421607
H        -6.44906263274759   -0.31899567643627   -6.00403718499769
O        -5.82295865731367   -0.78047415757667   -6.57726953325703
H        -5.71331513324240   -1.65503315370825   -6.13372163856837
H         2.11300161608158   -2.26479639556717   -8.58074473880647
O         2.85085015642961   -2.85326091998111   -8.35769363758188
H         3.53210647525528   -2.26194275163629   -7.96686335816948
H        -2.65644681929756    7.57264425905362   -2.44863132918555
O        -3.45953704973928    8.06451956222264   -2.74242366817492
H        -4.16932837342647    7.75665082936578   -2.16000046293634
H         8.74660195587426   -0.74972009022796    1.85804685683514
O         8.06277110585932   -0.16318685650654    2.24855598903844
H         7.43903548203023   -0.72407710424875    2.73670164965479
H        -5.38021361251544   -7.11321663524501    1.55478940208469
O        -5.67756179882623   -6.45632479709353    2.21319197951659
H        -6.22223497667433   -5.84344185724319    1.69213381845827
H         0.77418989620259   -1.03772417376258    7.24630125599866
O         1.75046805240217   -1.15334097705134    7.25493107840801
H         1.93941293286512   -2.05123631325574    7.63887278709732
H        -3.75243820135649   -8.18776183654677   -6.21880607972528
O        -4.61423788119086   -8.63953764242273   -6.40025050353760
H        -4.41559729159100   -9.41597633656592   -6.92215669586372
H        -5.78788738992807   -1.63111613261698   -8.05813405133326
O        -5.55984169667259   -2.21634780767154   -8.81083457665972
H        -6.21363079375609   -2.07217939550146   -9.49317682711960
H         0.33498750469285    7.41123430088367    5.34899429412580
O         0.73697270737582    6.50840389537813    5.45049616439605
H         1.64948010414839    6.67195242196700    5.81704797138793
H        -1.04409879138838    0.13763347379876    7.45984566851875
O        -0.75687354829743   -0.53456812439515    6.80934953330223
H        -0.79141293656069   -0.11206403790973    5.92414722910598
H         3.79116779914700    4.53437720261407   -0.69942726646167
O         4.25546722699011    3.90194450381251   -1.26034275704347
H         4.77375343044580    4.42147135702864   -1.89833435883991
H        -0.42033564443322    1.64550598093855    8.98037620823676
O        -1.28111559911733    1.44637063817965    8.55511396565109
H        -1.53425707036664    2.23013083877768    8.03764882285554
H         2.70680572533892   -5.27209191832775   -3.62840622799334
O         3.28568636527392   -5.21920763085086   -4.41798684651823
H         4.13856648552292   -5.57321441938506   -4.16015071268089
H         6.70830076821157    5.10796957269611   -2.29321623179685
O         5.91259529613538    5.44696666982952   -2.76027757503851
H         5.93445820974156    5.04976650819790   -3.63811421678499
H         2.03141175888512    5.02557424885618    8.79553463197921
O         1.18805201745590    4.76763110035353    9.20262731851528
H         0.48178974300843    5.17894773055771    8.68439643685647
H        -5.68740989866065   -7.91819048655242   -0.63760146953355
O        -4.91131656905695   -7.63594328916827   -0.11674430018423
H        -4.61060150687351   -6.80236836795218   -0.52922534101008
H         4.39250191647716    8.94409724991236    1.24498613924632
O         4.86463913634487    8.12448876444465    1.09968548674212
H         4.98043620022115    8.03096828934797    0.11381674818800
H        -1.72441755059157   -5.67044941527784    5.61808059640559
O        -1.90905236021702   -5.75416623066973    4.68061416129324
H        -2.87310915267769   -5.63314681107201    4.57463256932175
H        -4.91552872715271   -8.74421863047224   -4.61829839345369
O        -4.82165246436552   -8.64174232759900   -3.65631601626262
H        -3.90635739259432   -8.87947198091581   -3.45457415693031
H         7.62836865029273   -2.96583058241657   -1.30241154875300
O         8.52433356258307   -3.35409166576068   -1.22381286093710
H         8.37764732783478   -4.22482627799157   -0.83046931969579
H        -3.34963252178653    7.66688900654041    0.10241344788926
O        -2.49498051284561    8.05131458343257    0.39912877909250
H        -2.48017799824120    8.94480109771419    0.04201547729413
H        -5.07491806806693   -5.86263865504058    3.80220134654017
O        -4.57960696608684   -5.31296801759486    4.43178962652150
H        -5.11962535921952   -5.19627584579874    5.22750636098099
H         3.99847969690124    7.74318518772005   -1.69862022277284
O         4.94585228670195    7.73576999282062   -1.47583947211755
H         5.32990974907349    6.98445908780977   -1.95557513768799
H         1.17473694402549    3.07711940115894    9.37163324005028
O         1.24352841658397    2.10322218937283    9.28889933093595
H         1.52352095628844    1.92933100966650    8.36542427586744
H        -5.98254533842880    3.36336393414542    0.30608771424341
O        -6.94133040996246    3.27740380229278    0.12901618777866
H        -7.20107765656313    2.48497162024308    0.64852218275381
H         3.87406841082918    4.48510873942189    7.49298405932414
O         3.68256890687421    5.23898428195770    8.10152754245407
H         4.31127038103365    5.16979982960759    8.82025971501538
H        -5.50858659880207   -1.47000403081817    4.49013229788110
O        -5.70697830470854   -0.63945883046176    4.96870451494260
H        -4.83586771061690   -0.32809556421222    5.36834964522335
H         6.99909409137500   -4.11835213141691   -4.00215186141108
O         6.04283421289304   -3.84678129915670   -4.07682236647593
H         6.07088004941814   -2.87765598214952   -3.97074170140248
H        -3.04293167650333   11.02780177034557   -1.69223080566512
O        -2.58886843132585   10.22200162031196   -1.45182173685790
H        -2.96678447742398    9.50145105227522   -2.01661121724338
H         6.62357076154566    5.62004883243515    1.32587219593587
O         6.16536124187233    4.90770281648069    0.85282358058058
H         5.38254266733497    5.30262503236300    0.45155698044569
H        -3.44783092740447    4.28450958210676   -6.57438734636384
O        -3.68868299082878    4.56498602879114   -5.68733057046593
H        -3.54039842421093    5.52903112693220   -5.64970451087021
H        -6.41684635944395    0.97575389024678    5.41592705165615
O        -6.51871088553698    1.91068162562316    5.64289481991698
H        -5.81159637874645    2.10934775550498    6.29879529617808
H        -3.43801167441994   -8.48817048175466   -0.50064784683974
O        -2.50094826566786   -8.63085970063861   -0.74352918412199
H        -2.47186838089429   -8.79257193082182   -1.69955476973171
H         6.51877869800890    0.81816954970026   -0.20206261687598
O         6.94478381926722   -0.06270595800413   -0.17554393827326
H         7.39413780932563   -0.11103264999782    0.69282028424738
H        -6.59143768508248   -5.80540201478179   -4.73221375087289
O        -7.31495463420336   -5.59366513430204   -5.36999853266690
H        -8.09353060065025   -6.02089785902595   -5.00030368205564
H        -3.29338701581833   -2.66416562051851    7.92510750878879
O        -3.66978117775080   -1.77022465690632    7.83721139991007
H        -4.62511153884405   -1.89819576642680    7.66642917394384
H         7.07223179637008    4.10557867259097    3.33776187896280
O         6.72110748080049    4.85042835604414    3.84644826830900
H         7.05054101067487    5.65541505243071    3.43418114140386
H        -5.27179768928296    7.12081928631303    2.93861553866380
O        -5.55954568674977    6.80303284509650    2.06321294854523
H        -6.29299253500593    6.17197526134911    2.22083881367019
H        -2.46707506713248   -2.64337158693793   -8.84034523472896
O        -2.87671028301681   -1.90694801731167   -8.37222103551995
H        -3.80229766350088   -1.88449292144916   -8.65844978697938
H         3.12029422719961    2.03116351894385    9.50087799175394
O         4.06783888692376    1.99439088769142    9.28090860351257
H         4.18623642679153    2.48919983989325    8.45655540976973
H         9.96281695985708   -0.89828753934974    0.13031372691137
O         9.59234363184903   -1.62584835437332    0.65597647341288
H         9.26203497775708   -2.27361750042668    0.00564039091987
H        -0.90040476732791   -8.88544310111037    0.07570728978068
O        -0.00754307820635   -8.74632013413684    0.43374832423544
H        -0.14269643493507   -8.52971050028603    1.36655647788603
H         5.73440956826653   -4.25280440756030   -7.30833378386485
O         6.27091912117432   -3.61833466608374   -6.80447646361287
H         6.11873629412032   -3.82678192359855   -5.86163042371675
H        -7.33849610223167    4.38497340621084    1.52419056163663
O        -7.30396207402063    4.76776073573898    2.42091306643666
H        -6.60107313676813    4.26934900133832    2.89053669647220
H         1.80672865714438    2.06469507475065   -6.51176195462008
O         2.01733091176362    3.01644864321241   -6.64898642724113
H         1.16487912065989    3.48159227353387   -6.57649071766104
H         3.02581143667209   -5.53903833993934    5.46646383447342
O         3.11225582377942   -4.62259435285599    5.73454218530354
H         2.26178067846896   -4.19853490651992    5.46642894990364
H        -0.44113096152006   -3.23630792340625    5.44595191517299
O        -1.30148002392287   -2.99069216470819    5.84142698915742
H        -1.13683375135931   -2.19938202497844    6.38476644064852
H        -6.25206063529922   -8.62291364470717   -2.50708764743672
O        -6.88526164068935   -8.31748207286777   -1.84171980333505
H        -7.56737926001466   -7.83441267342736   -2.33207560343769
H        -6.25946724426473   -1.46503040213143    6.37010573315945
O        -6.30571489325161   -1.92666286842096    7.23486935670168
H        -6.57833545628450   -1.23424904606065    7.86933441119932
H        -4.93138215399232   -3.88966450639539   -8.10089003776206
O        -4.45536106205757   -4.69307474435208   -7.85207774690211
H        -5.10532045710252   -5.43374437826323   -7.91312442025423
H        -5.70902774459167    0.44684662831926    9.10268873242837
O        -6.57547672413068    0.32316568721727    8.68999993298150
H        -6.72612444257419    1.10124994623429    8.14660385122247
H        -0.39313197436241    8.73422813756750    2.07870934433921
O         0.35406349082293    9.11860643397076    1.57477421103843
H         0.98736823210050    9.45763984236564    2.21617326352639
H        -6.70504495352752   -6.27816921534378   -6.86588522458211
O        -6.18476065127255   -6.65937518777647   -7.60031900120219
H        -5.70078612196523   -7.40658256681744   -7.21482650532108
H         8.83021251406238   -3.52788929346379   -4.49047679229859
O         8.60600816499288   -4.22258624252828   -3.83902528667148
H         8.79376386756799   -3.85761603227288   -2.95648767684624
H        -1.22319348250308    6.71016932878566    7.75784095573768
O        -0.75461236252432    5.90076452468339    7.55506264710655
H        -0.19238231546261    6.08123150539153    6.76308510199656
H         7.79929643621930   -1.77050609652607   -5.17497376297984
O         8.47151852467849   -2.25125860169923   -5.69082954139913
H         7.97269609417237   -2.73722566817233   -6.35850438732946
H        -4.32233698239779    1.72031914090023    8.01326397988946
O        -4.56025550090594    2.41706342261845    7.37013335401354
H        -3.71921423531531    2.75756336442449    7.05007161462569
H         3.38093102779191   -0.55165730526509    7.84416003166088
O         4.31118557251436   -0.31349112778995    7.98392842995815
H         4.30426695299861    0.49963708367240    8.53963542067884
H         3.30050052828243   -3.26621714258064    8.70870437109344
O         2.50083553394185   -3.47007038584812    8.18873926961804
H         2.81662533100563   -3.97040493318843    7.41980299021934
H        -3.84669025703503   -4.50586949757648    7.01153386371757
O        -2.97752929376464   -4.38469370785342    7.41691630778422
H        -2.39286899387744   -3.97126257296327    6.75450687722266
H        -2.13188746058595   -8.45704343840990   -4.25254848921720
O        -2.03474043496722   -9.07000723924331   -3.49519300513129
H        -1.12280096108072   -8.94528544464016   -3.20734714317289
H        -4.51676404988437    6.13620813887727   -0.78397975909947
O        -4.78323687860438    7.04579569835280   -0.54645701042266
H        -5.27455950873053    6.99190184749016    0.28823896815941
H        -8.36145852168657    3.39379453102807    3.34538709787498
O        -8.51561519537528    2.48599228356567    3.64949506519270
H        -8.02281384786171    2.37990577764011    4.47284058838921
H         0.36486680794008   -8.22015238228439   -1.45205823910833
O         0.18980221051478   -7.77082249756238   -2.28775397378078
H         0.92198169119213   -7.16898554044952   -2.46185731306850
H         8.93716394177423    3.33666879177881   -0.24870581821578
O         9.43869035594589    2.80496227312633    0.39986147759101
H         8.88335141764649    2.74898458428631    1.18957832407818
H         2.02029114100764    2.64083157360393   -8.36319474836494
O         1.76173601879059    2.30538143346214   -9.24487309939897
H         2.05070763692663    2.94753955111601   -9.89043411133794
H        -8.45982251508196   -5.98384447206116   -2.84777599843645
O        -8.84447729726466   -6.79242164005983   -3.24996177589708
H        -9.70429443339970   -6.91967074856765   -2.85104602630973
H        11.37582733635138    0.77616883421978   -0.77697525770532
O        10.43186784779743    0.62476217753605   -0.76610348481282
H        10.03677013221843    1.40820023755807   -0.31269783165357
H         3.17673488789900   -7.06894114406429   -0.39487123278030
O         3.93959630810279   -7.40625976129500   -0.90005077935836
H         4.30380514399223   -6.65436183762423   -1.39473073612626
H        -6.14474543302499   -5.03842691056418    7.50445387315574
O        -5.75857526403979   -4.54597859086279    6.78050363287356
H        -6.02464081484057   -3.61462818851194    6.91066307030868
H        -3.26426063228246    7.53436031980544    3.89053641970728
O        -4.06774239421140    7.19322684463080    4.30819403443738
H        -3.88151395701131    6.26522235398917    4.51898247533801
H         4.75794881449431   -2.27951218004695   10.32092186155695
O         4.76534485655311   -2.56172682365012    9.40635715891051
H         4.76902184721950   -1.74565246712262    8.86347200577367
H        -3.70026824370970   -0.35235925865919    8.83510599314233
O        -3.79075892616054    0.54788507400676    9.20087646370372
H        -2.88164738912862    0.88672225403552    9.23599535489731
H         5.68443425583072   -8.32843387109037    1.49925377258211
O         5.64265805206409   -7.47164825698651    1.07844639393955
H         5.04224881486535   -7.56832935430638    0.28924568535533
H         7.88147474345478    7.59130008102431    1.74573101387709
O         7.14958415772155    7.10460018866739    2.12424252336550
H         6.32932832593962    7.57737090675472    1.87857362009522
H         3.84043432594450   -4.34038559899479   -8.42127552825102
O         4.45045280816372   -5.07759546149922   -8.24979575143464
H         4.66491314579496   -5.46157906738459   -9.09880622553005
