# Supplementary material for: Computer Generated Realistic Interstellar Icy Grain Models: Physicochemical Properties and Interaction with NH3
Source: ACS Earth Space Chem. 2022 Apr 19;6(5):1286–98. doi: 10.1021/acsearthspacechem.2c00004 (PMC9125691; doi:10.1021/acsearthspacechem.2c00004)
Supplement: Supplementary file 1 — sp2c00004_si_001.zip [file sp2c00004_si_001.zip › Icy_grain_model/random_seed_study/GFN2/grain_11.xyz]

600
 energy: -1018.393037445239 gnorm: 0.000559042345 xtb: 6.4.0 (d4b70c2)
H         0.72246254279604    0.55419828962762    0.60017385754168
O         0.87437564965628   -0.41499469422287    0.66890383117205
H        -0.01713646413250   -0.81477313963466    0.59720245812474
H         0.39523656589078   -0.10118149725168   -2.49294474648293
O         0.64334462016952   -1.03739549247175   -2.37074327310574
H         0.98523887742700   -1.35523670530290   -3.23104173086867
H         1.33868559933847   -1.75029577881382   -5.39436212269306
O         1.82318018377846   -2.01424475018964   -4.58488506811374
H         2.61085039816269   -1.41752300065767   -4.52591486068767
H        -0.78208834582295    1.23186601137587   -1.22059715237381
O        -1.69843967055318    1.05475360866500   -0.97431664320582
H        -1.84083258723901    1.45965594703232   -0.08821569359566
H         2.10106829534621   -0.52670525274531   -1.63892525862763
O         3.00989703825155   -0.19281932976848   -1.50678202827082
H         2.93143218126460    0.70048117750257   -1.11388683940599
H         1.72426778033759   -1.81962136620699    0.20879214368435
O         1.98808039200836   -2.74761467155302    0.07717802919529
H         2.11475014809446   -2.90577926045566   -0.87654966329390
H         4.79185670166879   -2.61040664999357   -0.59031535485680
O         4.71785503869544   -1.69685745833992   -0.25334692298341
H         3.98768731897364   -1.25053534448820   -0.74621298122578
H         3.03947130339411   -2.05902640688602    2.54011540417438
O         3.44390720781581   -1.28923449776112    2.08790789279508
H         3.85067305777152   -1.61403563494938    1.26430978181144
H        -2.18444417388463   -0.96904184358159    0.32391254594599
O        -1.49452198399141   -1.58406002967790    0.61933984809983
H        -1.33977908852490   -2.21982917351782   -0.10704976885788
H        -1.96673936408488    3.24003412061955    1.20964133271991
O        -2.23710513975868    2.30397447891147    1.28526117200100
H        -1.64064155070683    1.89948278324584    1.94939372275066
H         2.36209787563509   -3.04436982290068   -3.23251165548859
O         2.45243713755541   -3.57245386969745   -2.42865539958293
H         1.78510460033736   -4.28120272864479   -2.49395545159425
H         1.54084372729122    1.70829323840124   -2.63586628187412
O         0.57232717153107    1.64859178830680   -2.43005901228207
H         0.13900141939823    2.02579835458321   -3.22053159335261
H        -2.64729481432103   -0.53056864164678    4.90244308989220
O        -3.24940502262562   -0.21579564481373    4.19626849564315
H        -4.09628505641084    0.03871422036860    4.61209985839287
H         0.94595341467901   -0.75793786697390    2.32402398508563
O         0.64734806839415   -0.84223557887891    3.25624709960714
H         1.43645373144925   -0.80282840695130    3.82997827534547
H        -1.03413205028271   -1.15077011799135   -4.00871434084608
O        -1.74434857936050   -1.81100811827031   -3.94106434111511
H        -2.27871266152152   -1.58227907625106   -3.14013642300558
H         0.53775964767485    3.18277862718420   -1.72912048785280
O         0.63929268561547    4.14207602266043   -1.55055061808596
H         0.91811153976108    4.23331826757174   -0.61502836396175
H        -1.35887132850695   -3.05378908662075    3.34657772317753
O        -0.41458544378063   -3.27939853228342    3.46731668338584
H         0.07276953659861   -2.42588292596341    3.43612188477790
H        -0.44453414364366    0.41110355722879    3.28392652416822
O        -1.10588148830789    1.13851865545384    3.33943977286421
H        -1.94847328628102    0.70871066180130    3.56366657786184
H        -0.35337414530162   -3.85012396343727    5.04824138125459
O        -0.21294455419820   -4.17208349587536    5.96957113440626
H        -0.97977165109515   -3.88504384902760    6.49026507081664
H         2.16617860699168   -1.01396441069403    5.81384715413772
O         2.65038689447853   -0.68906273276959    5.02819317356160
H         3.34397178642119   -1.34730271932227    4.84569573011784
H        -2.59284528663132   -0.27527028925831   -1.55244180322611
O        -3.00569086526064   -1.13161406906108   -1.75843176172988
H        -3.96835554849712   -1.02343418707628   -1.67244830012461
H        -3.50233003485775    2.41069009500109    2.30650299690191
O        -4.11620159340449    2.36733877396003    3.08571497442549
H        -4.55311942278579    3.23098965450713    3.13102927015857
H        -0.33975615727293   -2.29021983290004   -1.84156817317352
O        -0.82555558916261   -3.05461207185434   -1.47477675943817
H        -0.33116614514145   -3.85436032015994   -1.74504903056042
H        -1.32485013748744   -3.38758885526863   -4.28907740322215
O        -1.11463638448032   -4.30004782084516   -4.57856771963248
H        -1.90085358680685   -4.84543040254114   -4.36228087903757
H        -4.30680802877915    0.01092788554238   -5.13714605035461
O        -4.41746797021550   -0.10462634985057   -4.17731189907060
H        -4.47338533418135   -1.07213129857082   -4.00697395904166
H        -0.71391112853533    1.82566702762739    4.93750843432026
O        -0.19830465498799    1.69113695952483    5.75668369412391
H         0.72640249224048    1.81589297593578    5.46712646202708
H        -3.23864263730412   -2.68603881268451   -6.42723801694450
O        -2.64003244298914   -1.91595341459424   -6.40533190421360
H        -2.30986441273682   -1.87107106275244   -5.47765899479566
H        -0.30531297663588    4.71885908042429    1.21824133738549
O        -1.26972644668395    4.82717727853361    1.20969695295344
H        -1.52000104253409    5.14175311635382    0.30857559618020
H        -5.98054701969044   -0.97566474590987   -0.42797229065740
O        -5.65952900186556   -0.71219159537621   -1.31261881142096
H        -5.52610285803305    0.25101304231663   -1.23941709505381
H        -0.78913877441192    0.10642388954515    5.74802100946770
O        -1.19839061162761   -0.78088720553042    5.84151592301120
H        -1.65201580900926   -0.75516409445524    6.70899799566535
H        -3.35345903887125    3.18389729641571   -2.73805313011686
O        -3.14681619012529    3.07635628168267   -1.80311711229189
H        -2.54588789879211    2.29907759776496   -1.71347938190176
H        -2.37390025347776    4.50283830583807   -1.41119226992018
O        -1.75267999845477    5.25770204404114   -1.31077962489070
H        -0.85401711917758    4.88755060580139   -1.46200050925591
H        -3.83292994395513    0.04163570728491    1.96597097588968
O        -3.82869278605048   -0.25751355956485    1.05485634351611
H        -4.18666474901057    0.47429344490973    0.51774835233955
H        -5.18261802014647    2.69419717171005   -3.75993420215396
O        -5.85234211248636    2.03987693949121   -3.49763780530965
H        -5.40409297353804    1.17261249015637   -3.55492453143048
H        -6.56133225446101    0.68685863994115    3.64660979664570
O        -6.38392383138411    1.07482803086415    2.78446736925994
H        -5.47705841456734    1.45325165082761    2.87625172557465
H         2.85683898928433    1.98297060115038   -4.21938937935241
O         3.01222045120904    2.06837659044271   -3.26283952970124
H         3.21486842721362    2.99322018308457   -3.06555933820822
H         1.27579886301766    2.32304299825426    0.13846459073902
O         0.40600536053316    2.16383658859035    0.53707459052339
H         0.42207816537966    2.60344170116177    1.40509627534579
H        -5.66746777889665    2.19090718474314   -0.05741298497631
O        -4.98006147232047    1.66448973043830   -0.48864712905651
H        -4.34953888000560    2.28680799511554   -0.90453084030401
H        -2.34177349426816   -2.11961437938905    1.90759457182486
O        -2.82586280826330   -2.39619286879335    2.71854427061413
H        -2.93087770371042   -1.59033735065203    3.25509712796755
H         0.01500128113196   -6.01104963088904   -2.18899656876818
O         0.35444458268815   -5.17093456634383   -2.56246666117980
H        -0.12409383471043   -4.98747290853292   -3.39843901091731
H        -3.40160873546954    2.29927977700032    4.67176243698499
O        -3.22669199612953    2.63076846828800    5.57964404548786
H        -4.06313955333836    3.05196124672957    5.82627476709594
H        -1.66295369967583    5.89031062815525    2.36815872821120
O        -1.80630451902768    6.49077563958231    3.14352307557787
H        -1.68641382710568    5.88748627991449    3.89792985434091
H         3.16382445735632    1.99641450529819    0.55392797029431
O         2.87983520620248    2.24623344361675   -0.34714962158522
H         3.63612434095364    2.66664279233479   -0.79149963441261
H        -3.26981809854789   -4.71942016663914    2.77974184652046
O        -3.79353157619975   -4.99250018648283    1.99049590415142
H        -3.15174724884218   -5.27517273254600    1.30069708704018
H        -4.22207453187480   -3.53948205860786    1.04843868837247
O        -4.49593287518414   -2.91469180519303    0.34967905408620
H        -4.27215720358427   -2.00655768539060    0.62098126333724
H        -2.57980858999729    2.16732990160455   -4.31744123617147
O        -2.24096945432157    1.38164448166240   -3.87466029920709
H        -2.98303970428822    0.74620820310468   -3.84367607101553
H        -3.64380220397973    1.85894225656660    8.61735490170804
O        -2.77289269321023    1.97041214053319    8.17871664108309
H        -2.92798511762365    2.17984620919697    7.24032100408351
H        -0.89691490689640    0.71044496371795   -4.60748685281983
O        -0.09899883967732    0.16593352543245   -4.78855062587581
H        -0.15716104151068   -0.21159199284152   -5.67953096725371
H        -1.64412870934663    5.50402796741259   -3.06865709276679
O        -1.17778894781228    5.50931302457301   -3.92077652967724
H        -0.37202450462512    6.02279945586585   -3.73253702897903
H        -4.11003807197819    3.49783895964619   -5.38736264310824
O        -3.79861943003932    3.64633227329346   -4.46793694105410
H        -3.79830514725558    4.60828722827316   -4.34254903766141
H        -5.46546886602936    0.01826680714637    6.27082828903930
O        -5.54056011361718    0.52291016614297    5.44245501590074
H        -5.65779719997238    1.45410038723775    5.67837076422106
H        -1.97490039403959    3.76046330943528    5.11440362625738
O        -1.31913545044069    4.35159994479413    4.70456705151503
H        -0.53047967636100    4.35811456218523    5.27847483868062
H         5.50579926515794   -0.11619462476109   -0.06216310816078
O         5.88791384316796    0.73795227663644   -0.31375089986534
H         5.91262150063879    1.30061610637299    0.48937937371898
H        -0.09847216754610   -3.92813460768120    1.94031250220082
O        -0.00691034586029   -4.21266834220351    1.00669212757453
H         0.63275759249818   -3.58258744158944    0.60855032141102
H         2.63467880661145   -3.15283384150515    6.84349297240521
O         2.40149266430070   -3.68305886808145    6.05788551568066
H         1.44049979636815   -3.85650156211077    6.10993597912189
H        -2.52900028875248   -5.05499704317017   -0.70676121413825
O        -2.10630437075295   -5.54080945117028    0.02889828679356
H        -1.34995773764019   -4.99215314756054    0.32938646486719
H        -3.78893686955031   -3.47204165443009   -1.06137613795434
O        -3.29663511471030   -3.91621643024973   -1.78449499954135
H        -2.43979291392547   -3.43692777350782   -1.83087077627903
H         7.41056959408669    0.55934642139684   -0.89924796658217
O         8.38651184203468    0.52550999436297   -1.04824586431629
H         8.60133326671877    1.37669495709123   -1.45150834795823
H         2.81361034146669    1.61556252435984    2.86493422836378
O         3.34847461903161    1.34244483904845    2.10327961527851
H         3.26221362857719    0.37088264639207    2.04388522956686
H         5.07877848535943   -3.21233110431028    5.21483955442602
O         4.76045358075513   -2.36232981094972    4.84144804210585
H         5.01959258071678   -2.40410263516729    3.89943514473345
H        -6.19384793271395   -0.93665473206499   -6.78977719534241
O        -6.15432891716937   -0.23842551276956   -7.47660226310323
H        -6.56984607061031    0.53586351634118   -7.04600401249821
H         2.78717542310827    2.56041871365774    4.68961385566805
O         2.14345152440452    1.85029891862159    4.49402999962740
H         2.51452916325168    0.98746801309822    4.76805792649561
H         6.44266836668168   -0.51939198301703    2.35230335830656
O         5.73064424657908   -0.24801412358540    2.95235956639702
H         4.92461235530911   -0.73474724001842    2.67989297648979
H         5.71574277011556   -1.22898912073521   -1.78492216865358
O         6.06658177559250   -1.23256163780033   -2.68489515261186
H         6.54129779706729   -2.08530263429747   -2.77641939531135
H        -1.21085818612312   -6.86548232588055   -0.76614870997188
O        -0.44393609481387   -7.30406779781782   -1.18331016593672
H         0.22898574380571   -7.32807947156646   -0.49637122402649
H         4.75044671174374    0.52397006969100    5.67535307181254
O         5.06249036154916    1.23035131807559    5.08319630129726
H         5.35539721840366    0.77389630982921    4.27426531532935
H         5.49275238475605    5.43910507732466   -0.59096275720986
O         4.54197154082432    5.57308024620087   -0.49070464301919
H         4.31163355343047    5.14173870178116    0.35486239922643
H        -0.16775707062017    2.47092110702414    7.28087081282613
O        -0.15713829397932    2.66924826311479    8.24189975544213
H        -1.08666763942791    2.60661250724687    8.50473985530274
H         4.23325539169886   -4.59223486836187    0.29448897947742
O         3.69444898570837   -4.57740617455394    1.11389300143712
H         3.10453741841744   -3.81033079148861    0.99759255627847
H        -5.81935972446584   -3.41208277595286    3.24969810021737
O        -5.47815320729438   -2.49567922459989    3.17051645404511
H        -4.54929774396633   -2.56781430081128    2.86844113386494
H        -3.49258517224993    6.65142964578641    2.79084176712364
O        -4.39272339352256    6.52814262056399    2.42587132290844
H        -4.41902470561246    7.04565697203772    1.59187719370905
H        -4.21043017963407    4.49177618972576    0.03913217566146
O        -4.27414039070855    4.23640673154903    0.97124399663283
H        -4.23180320756324    5.06442903002914    1.48297093553482
H        -4.70205734019824   -3.62387170197107    5.82913286457237
O        -4.31345629933017   -2.76052432410232    5.56457977901332
H        -4.81749007887893   -2.47615445966658    4.77510300032099
H         4.81760455916540   -1.42242937025056    6.22572729321656
O         4.73172235477094   -0.79804198519930    6.97632161098808
H         5.65599475225883   -0.64594799917546    7.29989394035981
H         4.66085021780919    3.64901106498137    1.77354028533787
O         3.97416755805504    4.33639581757672    1.82414649774480
H         3.80182117231469    4.44201104734581    2.77238327308989
H        -7.46565726724926   -3.55115788559628   -0.38780682322031
O        -6.69366229479829   -3.98574757477893   -0.82636983961877
H        -5.90975149413891   -3.57006265535513   -0.41950703239417
H        -3.03317133519947   -3.77256651427572    8.03068439802008
O        -2.17863000584679   -3.42908410299512    7.70526338349180
H        -2.27117401063695   -2.47022962533379    7.72869479563492
H         3.91255737171584   -1.96001558286533    8.01633397875269
O         3.38759693670937   -2.70668313294005    8.36301463708617
H         2.78967667267734   -2.36639196652978    9.02852867695445
H        -0.55846994113133    4.02588457682609   -4.26355802091370
O        -0.08586028458896    3.19159254478827   -4.50514737511467
H        -0.60848206452682    2.76230685783145   -5.19811535276946
H        -3.18596447573257   -0.41080640401603   -6.76718574293699
O        -3.71711850287654    0.41898697725591   -6.77918984817766
H        -4.52243212118210    0.17204822667152   -7.28368161613512
H         5.06410376409465    1.80471495835459    2.16919593149455
O         5.83430547621354    2.32062665392394    1.85332636319864
H         6.59677710008832    2.07145532351157    2.42005009366847
H         6.46997093954953   -3.18319944263955    2.86471173383221
O         5.66606199452975   -2.92517182960721    2.36679384850020
H         5.16731540216773   -3.72187474453527    2.14387393143796
H        -4.19227881340700   -3.14028331352202   -3.07494460851908
O        -4.60271322443456   -2.71714499821409   -3.84882375281087
H        -4.34818695635638   -3.25070451424176   -4.61542040287132
H         0.53042828199241   -7.19964365010515    5.90389032538445
O        -0.37227151806876   -6.83903966273007    5.84097602652796
H        -0.28822048136024   -5.87617321265773    6.02233484970666
H         2.50062307818849   -3.34639544908568    4.33036368066139
O         2.39333472977752   -3.33984309716266    3.36589750956196
H         2.26445045371515   -4.26539149031096    3.12484976452173
H        -8.43742451030658   -4.47250526202098    1.38436648866987
O        -7.90495267971815   -5.27674076070538    1.46286351434297
H        -7.37374997407847   -5.29985259087935    0.65727281942927
H         1.08514497893852   -0.69013374396747    7.73449482436219
O         1.08810396825382   -1.41867837886318    7.08126551993476
H         0.26599132696933   -1.34075187728373    6.55330127136296
H        -6.67097812217535   -0.22409029523834    1.62275420686957
O        -6.64254986554380   -1.10190720085122    1.20396026869279
H        -6.21046361978550   -1.66617904859105    1.88017039092248
H        -7.02884455190255   -2.96259384654030   -2.30834576334767
O        -7.23395178939395   -2.15031462539326   -2.80166143943287
H        -6.63090508836756   -1.48972166804318   -2.39158760176835
H        -0.76680645181059    1.85624319572764   -7.15183876082669
O        -1.49202497860984    2.09788309057769   -6.53723350811003
H        -2.24477018276427    1.53198539011596   -6.76379381082416
H         6.30281341503310    1.11014609350985   -4.84445036352548
O         5.45586763972501    1.45366032203847   -5.20447611905371
H         4.76575477250218    0.88960513116866   -4.79550369284079
H        -6.86032993663801   -5.25139653515424    2.82873567863388
O        -6.09836518160309   -5.07892348818440    3.41907399042574
H        -5.30942693660387   -5.28733482920895    2.89048787622865
H         8.52749036721358   -1.51144745977964    1.42555802947620
O         8.02236687631438   -0.68555346884327    1.43927793496933
H         8.23448204516511   -0.25168878561778    0.60007242739721
H         0.98950537808672    2.79366903466128    3.50720250835506
O         0.51542311797821    3.40416277029092    2.92717081142716
H        -0.27064632616647    3.69889402220591    3.42335209461323
H         2.08964207903084    0.76609144107476    8.99418496822916
O         1.16479514112580    0.48840577264419    8.98007736915297
H         0.64759903173634    1.29650795698703    8.74952585928122
H         3.58113601138873   -0.10584954880223   -3.18333066183302
O         3.84593951962170   -0.41364946975896   -4.07531889347077
H         4.56172949639889   -1.05405990245348   -3.91857256715752
H        -3.86459366239564   -6.24215601483117   -4.22741722411048
O        -3.09459126830155   -5.86635546351468   -3.76888533151761
H        -3.44058920851903   -5.33682449409550   -3.03779612414847
H         6.07115473288531   -5.82970233998865    1.92516903796085
O         6.57293800505822   -5.76612901301395    1.08734998862401
H         6.09959321240605   -6.33210269890483    0.45861895899364
H         5.67195915809315    3.00264092072434   -4.54256009204528
O         5.90081581292915    3.75822355015837   -3.95672689246882
H         5.57868717948219    4.56803262355433   -4.38926894798975
H         4.17575576505330   -5.55096183305071    2.88808167830174
O         5.00541068069841   -5.87395054435191    3.26478101300906
H         4.84424272556757   -6.80892708578298    3.54443024624140
H         5.55331558474868   -5.17959298610500    4.71018055802851
O         5.80169712038876   -4.70777182327479    5.53234170047063
H         5.27344559719377   -5.12733766482782    6.23122241845580
H         6.99404211276651   -4.23139045529389    0.37590382762006
O         7.18738674815227   -3.31748415776814    0.10074078927584
H         6.63453778897145   -2.76387689006817    0.66970612100266
H         3.97593101925390   -4.07287434859955   -1.82620356258790
O         4.75889389451780   -4.19404376492093   -1.25623854554751
H         5.37147723718783   -4.79412565667731   -1.72055464583542
H         3.58216896505585    5.05940039280071   -1.93193210714112
O         2.95163780659028    4.76170027647621   -2.60964826819086
H         2.10713626838206    4.52356463282371   -2.15237117362317
H        -0.18337802121657    5.85802480277141   -6.13884162393548
O         0.59035526648800    6.36496008282592   -5.83929397278534
H         1.22755358262710    5.69776035413318   -5.50010863205813
H         2.34878632324283    4.63225739347499    1.15722957785039
O         1.47415174518495    4.87125201740250    0.81015873830422
H         1.50359174965906    5.78916841103860    0.48172186075551
H         2.51681411144982    4.51446174631590   -4.24506397628509
O         2.17210825220633    4.37596458763142   -5.14398971699829
H         1.41038261567685    3.76103852447172   -5.00355899484932
H         2.46839266134971   -5.61739386374791    0.63367376065947
O         1.68006934808950   -6.11009001840724    0.30157267630589
H         0.93386527662134   -5.52420936336780    0.56172638911389
H         5.37942617957025    2.02617299811580   -1.48652112303142
O         5.11715466542814    2.95637709516381   -1.57248051713327
H         5.34192160036124    3.25604512362992   -2.48138913107097
H        -4.96455295183408   -4.37996688915653   -6.21709520767436
O        -4.02610430370104   -4.13573150914797   -6.15743571094726
H        -3.48959858677991   -4.92662072264574   -6.37151150767076
H         2.65325037333524    0.73842284970906   -6.13987736592979
O         2.09398407420862    1.41637280491475   -5.72496801194242
H         1.36608961123656    0.94908833059636   -5.26350456985624
H        -2.43053062848693    0.38039222915526    8.21783705328309
O        -2.31297033747875   -0.60265643597648    8.19472294798382
H        -1.76076911974557   -0.80400546883334    8.99035869166904
H         8.31036486789612   -3.98241016182749    3.43266722877486
O         7.73865117213159   -3.40884789678393    3.99318029583748
H         7.33910710963269   -3.96571685108796    4.67401169134565
H         0.96199134580655    2.62024220531222   -8.33548519937108
O         0.72343845541584    1.74329723993986   -8.00931748325246
H         1.27456682466622    1.61985615195065   -7.20295063258142
H         2.45084019615710   -6.79093424538291    2.60753078977079
O         2.08519050659974   -6.08297219650873    3.15741778855415
H         1.10674077496636   -6.14267889450503    3.07248557107014
H        -0.29405882042661    4.55718117102913   -7.63697443823929
O        -1.16652328504121    4.68627719013831   -7.21851812946815
H        -1.42779539614692    3.80692838900373   -6.88264891462528
H        -6.75642877587070    2.47877022005647    1.66998557157152
O        -6.70439834172822    3.21075870831039    1.03774597446205
H        -5.79669793700296    3.60667541756686    1.09799968125575
H         7.48895525168458    3.31339640779392   -3.08177654131037
O         8.09123459501846    2.92592322142011   -2.42555716233346
H         7.96282966514829    3.46887345535327   -1.63032268164352
H         1.28786410046187    7.62044011569678   -3.50515338499453
O         1.06658262038164    6.81441963993047   -2.99580320891826
H         1.87954313356479    6.28168318276309   -2.99533592317121
H         1.55774375213883    4.82335054109771    3.15342670852618
O         2.00014393106532    5.59511118779065    3.56177328153974
H         1.43066191428863    6.35055500605734    3.33052713525130
H         3.26943130348745   -4.91422101902851    6.67697806406836
O         3.78598444214422   -5.63784847105420    7.11933821596317
H         3.80863377516950   -5.39974643746573    8.04652498161207
H         7.08429359751000   -0.06953488242992   -3.33667036741545
O         7.60998154825323    0.49290646208450   -3.95004498377560
H         7.93337339032967    1.24900015451923   -3.44729238491558
H        -0.53150517589137   -6.60864458588088    4.18650906538083
O        -0.57311029526889   -6.27139931300684    3.25943821306367
H        -0.91049319748633   -5.36926292268922    3.34891767471014
H        -6.47306378233237   -4.76520258720918   -4.66418103013337
O        -6.65201909296131   -4.55489968909494   -5.60165737525183
H        -6.69904615252407   -3.57488076130818   -5.62622654521518
H        -6.19342786130764   -4.91266750991794   -2.24056653127048
O        -5.94267906821811   -5.32405170944395   -3.08389374189360
H        -5.99553052547921   -6.27318157747070   -2.97535801167827
H         1.92821437109574    4.24051690906306   -7.14193771311788
O         1.45131510828769    4.35955259192081   -7.97430819078728
H         1.66810192583977    5.25994867593128   -8.28181809982788
H       -10.23445120131416   -1.73369855163170   -2.21762242039954
O        -9.58808271900174   -1.37922513438714   -1.60377806823891
H        -8.72670528189082   -1.48339807466584   -2.05162846641182
H        -7.58984010168758   -1.34765896491895   -5.47893933375019
O        -6.75685292954382   -1.86080482618737   -5.46858047741309
H        -6.49168766794175   -1.91926393397792   -4.53365522207473
H         1.61065449773011    4.82571877275364    5.11644158438235
O         1.12508684862988    4.26979077352234    5.75071185731892
H         1.64675198217641    4.19706920849865    6.55980769602744
H         2.80690213241074    2.83545151384003    8.15611830216670
O         2.37939428027780    3.71316923992320    8.13666070485124
H         1.46809057374336    3.56161329951048    8.42918550803140
H        -3.03188426696088   -3.81298606397501    4.79542525200598
O        -2.60928316625016   -4.55713017658017    4.33968243193351
H        -2.80309502144750   -5.35656247129872    4.86729954818760
H         1.03018058917568    7.04695085273370   -1.32091455892775
O         1.12287355167788    7.25986250878590   -0.36242847929070
H         2.01266019991287    7.69073609351344   -0.28966016969382
H         5.74562429086911   -7.07137366352290   -1.38789916586275
O         5.07007671616148   -7.24962669135977   -0.72019419143368
H         4.23232358916002   -7.07087130640343   -1.18392364215224
H         4.59291546379105    1.79456293766523    8.17761315099277
O         3.72072847864057    1.35964683438088    8.23539410385408
H         3.85580678656034    0.53061738780790    7.74662769585164
H        -4.60568192172654   -5.86977034806886    6.05038630182224
O        -5.29768912305562   -5.18750061762277    6.06662282278485
H        -5.76646079975193   -5.27599870997947    5.21921580766000
H         7.06193575028668    3.76712189963077    0.70579091394484
O         6.99263206812138    4.15883093632750   -0.16767038685665
H         6.26048626175392    3.67123154029902   -0.61523145379433
H         7.90193828482620   -1.69477363911742    4.70317258804318
O         7.59210117256567   -0.79652417006377    4.89303423034910
H         6.79384404360383   -0.71233365405572    4.34129574333558
H        -9.50408601038174   -3.06489214296852   -5.09438725062008
O        -9.60941513351196   -2.60242993913547   -4.24238540649985
H        -8.75037570209840   -2.66409577274230   -3.80041420817757
H        -0.48152955273125   -3.97183710740104   -7.69896382898961
O        -0.28045229808403   -4.69121882962292   -7.08810331142895
H        -0.57205636201011   -4.40440702342512   -6.19539214738416
H         2.12788107250576   -7.37750886311181   -2.43565972354850
O         2.70740398007697   -6.72129200246716   -2.04850225154470
H         2.22741020532857   -6.35951280321927   -1.26754288913677
H        -3.30212536010177    6.62745612423480   -5.69697038643103
O        -2.75635589825684    6.88147970200620   -6.45722876023510
H        -2.28652959502598    6.07965981852323   -6.72927531924684
H        -5.59636703605208    4.88708122424296   -1.58914322871044
O        -4.71000667610486    5.30259401347764   -1.49964870783429
H        -4.44757221985668    5.58045290214067   -2.39005944041891
H        -4.36126941601671    6.67601575251792   -0.56807788064406
O        -4.15545013725775    7.48960627851893   -0.05846780744319
H        -3.20797115705184    7.64069112782018   -0.18272357462580
H         0.16198330742403   -1.69524699266425   -7.54019270062068
O         0.71820760074116   -1.25876459528887   -6.85965619135370
H         1.54776875716731   -0.98737060551270   -7.28110857781120
H         4.11550756366160   -0.36907725888972   -7.51853774159175
O         3.12535403741045   -0.28768571366110   -7.60222057681610
H         2.98124178828175    0.21034455688045   -8.40761391263342
H        -3.20322366667226   -7.31839548590769    4.71065376284519
O        -3.15020433697308   -6.87230612826892    5.58611768184682
H        -2.26942300346474   -7.07667156031219    5.93028350048228
H         1.28660759753037    6.88870553210557   -7.25088707751570
O         1.70609360714922    7.04636497649036   -8.13165387245541
H         1.06148888768799    7.61090870745014   -8.57824915325336
H         4.41453313445817    6.44346623589963   -4.23956930338680
O         4.61263166469918    5.94304724674264   -5.05239462708888
H         3.82393009662121    5.43207212746571   -5.26685645697936
H         8.43129596769098   -2.96740929552810   -2.56340366613830
O         7.57234789705522   -3.40599730139086   -2.49777078171580
H         7.38664916699451   -3.41373343356111   -1.52736747078825
H        -2.07160728096665   -7.26583222978886    2.91207619609168
O        -2.99553767849595   -7.56096880868404    3.00681621693900
H        -3.52117605049497   -6.91000723353041    2.52620199002157
H        -6.72090191673660    3.11882998850740   -2.22815760697754
O        -6.95120452432347    3.89965272311286   -1.70185001868557
H        -7.15206242585210    3.60740899868839   -0.80372713395874
H         4.05882368624739   -7.94128811083169    0.87326205539414
O         3.25590952370039   -8.02523729171145    1.40270303055174
H         2.55406700642343   -7.63911379331442    0.85828680874013
H        -1.65469003140958    8.36549920187138   -3.65087612693078
O        -2.29457645060874    8.10431394071758   -2.96312124773671
H        -1.84929932765379    8.06016752022318   -2.10470002713588
H        -0.36714338538190    7.38101409386365    2.79338586344160
O         0.53263064506421    7.65025255664876    2.51087112211567
H         0.57254060798509    7.51267072114202    1.55750342271845
H        -1.71501186440670    8.08684939805072   -5.67658323734244
O        -0.92784974408317    8.50562130223777   -5.27181014674652
H        -0.26292424713693    7.79350977520192   -5.30634212536166
H         9.11959232984874   -0.86570359985110   -1.69032099659545
O         9.62666041791944   -1.65436372637827   -1.98846920953114
H        10.21373867506605   -1.34805261072554   -2.67918112852145
H        -0.03720308603534   -0.44947163167471   10.07399751210337
O        -0.73961042427024   -1.09543251162494   10.24088240895994
H        -0.35712616175827   -1.96060837368752    9.94763525079517
H        -4.01646337682831   -0.94273625395353    7.90075064836612
O        -4.89880458542446   -1.14958489035551    7.54006680812068
H        -4.70462834016431   -1.74601692368346    6.77380065789819
H        -4.52541090029998    0.52783905179726   10.06070469198061
O        -4.97022059713532    1.04579130617362    9.36871208434932
H        -5.35191852744856    0.38482275072815    8.77988355242426
H        -9.39449678443778   -0.93512537808181   -4.84827089846263
O        -9.02032690268688   -0.32162624388488   -5.51228493753774
H        -9.55735467494583   -0.47666349356768   -6.30531199576551
H        -7.95090939342488    1.21965234774606   -5.69994511910494
O        -7.13580686601237    1.71439222955255   -5.86031003880493
H        -6.75171831943695    1.85515739705281   -4.96738758313721
H        -3.83772955847957   -1.77454039120096   10.72008436960165
O        -3.54972039789342   -0.86703329416413   10.83814184550399
H        -2.58442996411173   -0.89023118830275   10.88861769942806
H         4.01153524609416    7.88487638520966   -2.09160849790163
O         3.82613633641153    7.55568454194753   -2.97553925203829
H         3.36353453843805    8.26505618762790   -3.43576616222521
H         5.76596636849371   -5.82019964697137   -3.47314645309327
O         6.37683385043190   -5.82186525993050   -2.72254544843497
H         6.98233594038034   -5.07065253198839   -2.84652779931079
H        -1.71600271849700   -2.21016782066230   -7.77583579915028
O        -1.06047540095114   -2.30094025254135   -8.50067062661892
H        -1.22392251443247   -1.52095356078000   -9.04949793994470
H         4.02211264252002    7.15998790711402   -0.25082785512229
O         3.61199432150763    8.03894294773598   -0.10282923870630
H         3.67034003951824    8.17298397031585    0.86246226170283
H         8.27172821061487   -5.31912417193198    1.72660114293259
O         8.99508550976037   -4.82851839585309    2.14473332994259
H         9.23491752256309   -4.12118817545204    1.52604680138637
H        -7.33662139856135   -1.29939975005294   -8.34743652231742
O        -8.05645458097805   -1.91567851418964   -8.57210971981005
H        -8.84489666340694   -1.38399628525528   -8.70554936009522
H         0.66503198993286   -2.72333970654008    8.24905327167010
O         0.26088056006815   -3.19801090819228    9.00034062696754
H        -0.55093350284841   -3.59028636328855    8.64486064344882
H        -1.35040436198897    9.06697957643157    0.09995435495500
O        -1.40774069734578    8.21051930391658   -0.32268091160595
H        -0.51171004717849    7.82159427728593   -0.31101127807640
H         3.33277621236847    6.97162048692453    2.89638664928996
O         3.38555954962088    7.88613834433671    2.58645931263968
H         2.50059015218035    8.24257821094671    2.72390608193170
H        -9.16491578509641   -2.27335937025062   -0.16642057453163
O        -8.63070999315804   -2.74911594080711    0.49926626637530
H        -8.02258353960251   -2.07077809130063    0.85815825150193
H        -8.59423533576692   -3.09105194270144   -7.40533017219065
O        -9.05390290850945   -3.63741117008762   -6.73104766175177
H        -8.39201660992207   -4.28438171333642   -6.45282499758745
H        -6.42376549933952    3.73876300825874    6.51236589323339
O        -5.84296839706379    3.30151780789163    5.89099578595900
H        -5.93275021708483    3.76419987331763    5.03302366285684
H         7.97174485821305    0.99625533337393    4.01561443796107
O         8.01418069627858    1.46020173019684    3.17060562424227
H         8.21169660429810    0.75439900756218    2.53083791587891
H         6.40273172253933   -2.22380066366211   -5.20652936919277
O         7.10045141027391   -1.76913141557944   -5.70832256203045
H         7.45514683624589   -1.08114442776845   -5.13485030666426
H         5.74863711058219    3.43174196357516    7.24163457225619
O         6.01957451576990    2.50705064937465    7.29936571255626
H         5.82066386455416    2.11595641490570    6.42881270944329
H         2.25383765482727   -6.73264316494498    4.76859830578269
O         2.30277253230950   -7.32097651416484    5.55170073758873
H         2.84832002147006   -6.85391252685505    6.20622921833439
H        -6.53762081413249    4.37462064652326    2.81485539165127
O        -5.87430878973572    4.54185016108710    3.49507006775066
H        -5.41030757821744    5.35926202387357    3.23073236666979
H        -5.12770663395182   -4.41076027207368    7.89055935510153
O        -4.71833528980544   -3.81909302997269    8.53389870403388
H        -5.05779075872685   -2.93025579753292    8.34872206780202
H         4.08521390575486    7.46883120568902   -6.07998883799183
O         3.51075464210795    8.18348714381947   -6.39616619948922
H         3.03065064032029    7.83867675182010   -7.16877049150618
H         3.61816637241749   -8.20506227641284    4.63765577846205
O         4.32971930652531   -8.32287576950401    3.98158596691825
H         3.90914369202297   -8.60325018344163    3.15988476988892
H         2.03159299300358   -3.63395106045779   -5.41101149295404
O         2.25748461716720   -4.45600394936600   -5.87522745923363
H         1.48113421525968   -4.68993390487406   -6.40412943729822
H        -0.65914100804577    8.79450325030548   -7.26501038426492
O        -0.70833245573898    8.40508180031191   -8.14833710373400
H        -1.53227176217731    7.91066311647425   -8.15645684301741
H         3.40245135770538   -5.31352293499022   -4.84380829670239
O         4.04345185128689   -5.47950093782034   -4.12875331519783
H         3.53324393947357   -5.85594599874062   -3.39340731239381
H         7.49869226439219   -0.37183711658299    6.58133975271193
O         7.20469806997747   -0.16010340182994    7.49164172583861
H         7.17797035487343    0.79929644536776    7.56724362716615
H        -1.65585130229956   -5.85905865465859   -7.01188711901654
O        -2.46642759617023   -6.28014167433923   -6.66240225968004
H        -2.23893625837078   -6.58605340280756   -5.77859077264558
H        -5.71857839960786    2.78532007921626   -6.70268813612840
O        -4.77384761134342    2.93456466423345   -6.83673913712375
H        -4.36665194246533    2.05252990185836   -6.81330192731077
H         4.36766706149243   -2.92399842243379   -5.54691932686630
O         4.79758038055461   -2.93059498475285   -4.68920942265378
H         4.64737593320371   -3.82571918561118   -4.33750427673577
H         6.24052364712542   -0.85847036129501   -6.93221010819749
O         5.69662480960704   -0.17486717242783   -7.37548887647181
H         5.68515504787714    0.57487132901587   -6.75204985217316
H         4.62157294208964    5.83410724400036    7.17326875049473
O         4.52232862505587    4.90345540625852    6.97543969737180
H         3.74987840301740    4.58393760712972    7.47801777407759
H        -4.74083600039636    6.97371326513943   -3.82270853496074
O        -4.01291168623257    6.35051693582016   -3.98478802954838
H        -3.23131133212938    6.83632302073326   -3.63134296372887
H         9.72402330394296   -2.43271936598772   -0.29161501841908
O         9.89192593329024   -2.59604917613618    0.65130503186721
H        10.83491854107001   -2.51512141672855    0.79116225710830
H        -2.30049402318813    3.69764572223242   -8.78149850856197
O        -2.83851483492638    2.92537869789911   -8.98246318037865
H        -3.64637304459234    3.03137647509426   -8.46549650789012
H       -11.64439818300402   -1.38827562461841   -7.31392073908890
O       -10.69362495371321   -1.39231087937496   -7.42420088422060
H       -10.38821366426663   -2.28581003209990   -7.20903748519107
H        -5.09109074336752    8.28388635191773   -1.68066237920870
O        -5.04813673950219    8.47334040004179   -2.62709295322747
H        -4.12497514299144    8.71626134558537   -2.78560375898209
H         4.65750133999620    2.91861473178362    4.62879855094661
O         4.08004574523893    3.69433646097853    4.54403891486815
H         4.24231314644674    4.24669976708971    5.32239001322712
H        -4.44283463638660   -7.10022884232528   -6.17042300140952
O        -5.02731416966843   -6.99552185793176   -5.41362631825023
H        -5.71852663063198   -6.37432017123630   -5.66992760071820
H         2.44063022773064    8.70450998649623   -5.22800009184627
O         1.86556207644521    8.93127817060949   -4.45534618335348
H         1.09677854018400    9.38467817537616   -4.80732993309076
H        -0.62209635957071    0.73973584638017   -8.90302636172357
O        -1.50147178427957    0.37618779426509   -9.06587051537075
H        -2.07863106128654    1.13971914323238   -9.20618294078385
