# Supplementary material for: Computer Generated Realistic Interstellar Icy Grain Models: Physicochemical Properties and Interaction with NH3
Source: ACS Earth Space Chem. 2022 Apr 19;6(5):1286–98. doi: 10.1021/acsearthspacechem.2c00004 (PMC9125691; doi:10.1021/acsearthspacechem.2c00004)
Supplement: Supplementary file 1 — sp2c00004_si_001.zip [file sp2c00004_si_001.zip › Icy_grain_model/random_seed_study/GFN2/grain_12.xyz]

600
 energy: -1018.457779667882 gnorm: 0.000941263065 xtb: 6.4.0 (d4b70c2)
H         4.20838501441093   -1.79162770145120    3.63112476939068
O         3.83288788372966   -1.61609654850586    4.51435550172794
H         3.92298035514513   -2.42616649375170    5.04597847432739
H         1.83409192209340   -3.35290882536093    4.92254408292815
O         1.30384689143391   -2.69665770100948    5.41378618877685
H         1.00778658033441   -2.07663291699663    4.70840827683203
H         0.90505317287202   -0.81745658194640    2.77742396869984
O         0.40181495332005   -1.42688320937244    3.35109726377830
H        -0.48918954079664   -1.06103508950320    3.49460061872487
H        -2.22836444703829   -1.29867600482438    2.59258131601880
O        -2.22472247949525   -1.06327087554812    3.53492893874963
H        -2.58126791267828   -0.15336639306146    3.58653263337148
H         1.79674211780213   -2.72541857350537    0.96083354886952
O         2.67735347706864   -2.60713894881710    1.36876217323672
H         2.67697609718029   -3.11186650597480    2.20341567100984
H         4.32747685256172    1.13347811863272    3.52989441546689
O         3.84633061944970    1.63413238540624    2.84765541486060
H         3.28166182946548    2.27034711069944    3.32412945963595
H        -0.47250148366042   -2.03040143181749   -2.68629805371590
O         0.02180279174841   -2.84038087471384   -2.45222046639026
H         0.81683620227723   -2.80789287621774   -2.99590644681837
H         3.94001102668525   -3.28463644705422    0.42034890757581
O         4.58928015453953   -3.65446749644757   -0.21325777796011
H         5.48289973848126   -3.39341599400257    0.06587228961385
H         2.43423532469050   -0.87927078724454    1.59697101142117
O         1.98064847799234   -0.02640691200677    1.74741598003716
H         2.64260749334774    0.59066215531801    2.11492758402302
H         0.96657185395866    0.05514388864190    0.25785672947484
O         0.67111302421733   -0.00801710917893   -0.66775930601341
H        -0.19086727014425    0.44107076447678   -0.76000894816860
H         1.63612271581522   -1.36796752910609   -1.25584715417522
O         2.46178231201001   -1.84049002443417   -1.45575560995841
H         3.09651308631298   -1.56659538480904   -0.76260162574501
H         4.05654377034373    0.20176302882523    0.23570627593272
O         4.27911310817086   -0.74502537774342    0.09336665460771
H         4.58884293062235   -1.12824782850100    0.94579589224914
H         1.32260238552497   -4.73117851134592   -1.30237290666916
O         2.24419230474863   -4.53932105347904   -1.58210073280822
H         2.32868753974648   -3.56661289068037   -1.53195331743365
H         2.79386919869842    0.99862186659448   -2.54339970999444
O         2.17640019657030    1.59406319546882   -2.07949381169592
H         1.66913823937060    1.01995566018084   -1.46168547290893
H        -1.51807784602924   -4.54958137868126   -0.29198487849198
O        -2.45272557123502   -4.28806355465102   -0.16805144174650
H        -2.57165228322472   -3.94421510356897    0.74535603446577
H         4.58510382549607    2.10929596598213    0.82714358482218
O         3.95024291816310    1.83429697757154    0.14858583882552
H         4.35707771360230    1.95058994148123   -0.73430963123171
H         6.13921273241152   -1.34544382954538    2.24879296207586
O         5.25706206248374   -1.76652147472610    2.28233675464323
H         5.45601438249340   -2.73435373606598    2.27445956010212
H        -2.22415498774567   -0.93420962245875    0.00038144691885
O        -1.69091978126345   -1.04447132191452    0.80414108116744
H        -1.30320929185327   -0.16940887183429    1.00043122016862
H         2.88252068605520   -0.36461013263042   -4.09813612735229
O         3.52977691227362   -0.35604072372644   -3.36372860143502
H         3.17926600400993   -1.00799032585224   -2.71623210197536
H        -3.66173156471270   -1.38643519993606   -1.71248191079368
O        -3.25588692581850   -0.52958154050234   -1.47369168030509
H        -3.91229010360495    0.16038898040341   -1.64763369155611
H         5.47045874782574    0.84563385189415   -2.33139199263698
O         5.20482051645422    1.77581802612494   -2.24507136894404
H         4.59675541239591    1.96674737788560   -2.98843539939000
H        -0.45469738709726    1.19332426890958    2.48888488880910
O        -0.62822015742457    1.32633822350529    1.53445166038613
H         0.18066320618918    1.76270603717071    1.19640382182901
H         2.79552029256438   -2.53632728820238   -5.00774455326565
O         2.38546088539700   -2.86387599563475   -4.18094072727060
H         2.15760713101848   -3.78985608585682   -4.33211298940471
H        -0.46839054407961   -2.16354520961108    0.51457838476456
O         0.21656106434247   -2.80783554773054    0.24112575851446
H         0.14208057335700   -2.87847495836524   -0.73383434314229
H         7.43218732940340   -3.69129427347618   -3.54564180249680
O         6.88392701746814   -3.21928426759010   -4.19962225182832
H         5.99174846870263   -3.28095265708501   -3.81149673624902
H         5.32380326691893   -0.81197470222117   -1.08314165051505
O         5.99203156678233   -0.86906370673821   -1.82131474573275
H         5.65142397046717   -1.59680826266724   -2.36960602444090
H         0.02895333040419   -1.89492571654680   -6.81668153240766
O         0.14229672478987   -2.23745313833143   -5.90637270547996
H         0.64639006491463   -3.06153076635806   -6.03378020835459
H        -2.91454705266130   -3.03522511771836   -2.99749935343741
O        -3.50156449809612   -3.03879034462491   -2.22402438280618
H        -2.99498915104013   -3.43015221647473   -1.48080389170035
H        -0.39773613666367   -3.03465255766573    3.48296358985724
O        -0.99688556393129   -3.72222379114862    3.80571577215259
H        -0.46249022541083   -4.52137699780924    3.95376821053228
H         0.31592926906103   -4.20053517368499    1.20303233239050
O         0.58000440395910   -4.92962051392734    1.80052819493356
H        -0.20179061276488   -5.48807718488031    1.94435654888673
H        -2.47811616312996   -1.16371251741138   -6.22814736583717
O        -2.38161066503589   -0.45898538872848   -5.55109287048486
H        -3.28246916114628   -0.25412039619048   -5.25131373307905
H        -0.90362295802003    2.37861873394474   -1.17714970639884
O        -1.49403631381996    1.61282984982147   -1.07468843291257
H        -2.05671033345028    1.63166393265483   -1.87148815826720
H         1.13856398595631    2.94985751414515   -0.23463601489678
O         1.46819271207362    2.71163771834403    0.65872002661617
H         2.36445862467540    2.34576361418990    0.53539096672195
H        -3.83820636204336   -3.83621171431796    2.54926796923787
O        -3.02829565622201   -3.42706447605595    2.20074386565491
H        -2.28910659675438   -3.61526584332219    2.82756246708472
H        -3.17051169775664    3.56064413483995   -0.08055351313866
O        -3.63212020608557    3.70379819691568   -0.92504727451878
H        -4.07637721143121    2.87215258930679   -1.18362935189705
H        -3.64314904883152   -6.07626238723312    4.59126114584556
O        -2.80780609863701   -5.65901536969685    4.84848444509496
H        -2.97887165436166   -4.70602187939263    4.92979829713076
H         0.99579521361319    0.58166806020547   -4.80287515886736
O         1.61687188692191   -0.07057345409525   -5.20515235161757
H         1.09077406128518   -0.88771257628793   -5.33802788886863
H         6.17188737356657    3.49211528822204    0.71703474807306
O         6.34272804465896    2.67423755140118    1.20375139914054
H         6.74415230053197    2.01566319720115    0.59576405261825
H        -6.40221003906542   -0.95020001700911   -2.45787628577539
O        -6.02290768378571   -1.54512759305783   -1.78845105248054
H        -6.30719932882696   -2.42462533545651   -2.05460055889825
H        -5.79310884894653    2.00932355290645   -2.25338758847974
O        -5.09533281351615    1.58241159481705   -1.71668301128049
H        -5.57193213758345    1.21653226847941   -0.95264956667424
H        -1.80144733595317    3.49469273261934   -4.97713180893612
O        -1.13694411883060    3.87506872916377   -4.38403136667136
H        -0.58984049630644    3.11153454401863   -4.10924293569597
H         5.27394776330142    2.86351885710238    3.43517249659348
O         5.71287516174049    3.50276943188507    4.02254740253122
H         6.66328344272200    3.35183201387042    3.93525970140789
H        -1.73136783197974    4.86261094093399   -3.14614865409478
O        -2.12026679985352    5.38479508039495   -2.41482108658910
H        -2.80690109506777    4.80776527081893   -2.03718518875764
H        -2.93338524960580   -2.30208856721801    4.48953025160495
O        -3.35918725076914   -2.88563621278719    5.16066778037622
H        -4.31783050250802   -2.80313555130962    5.04359379829536
H        -6.98844862157834    0.05682923170711    0.90436110835182
O        -6.64501368872074    0.30428991367933    0.02393220755568
H        -6.46764008533490   -0.51691343867763   -0.47376956826781
H        -8.20942204898888    4.49498986280765    0.51576806550179
O        -8.07371516769451    3.75910178606064    1.14135452885339
H        -7.13482052137781    3.48557900438234    1.05870454185745
H        -2.42304457674454    3.78331201503401    2.24469153044790
O        -2.13573819211093    3.50181858801215    1.36824851605304
H        -1.60913770070725    2.67713231473700    1.44559830289555
H        -3.90154805038665    0.25673425251041    0.56942345532120
O        -3.60210225188562    1.17366661956704    0.67805276766074
H        -2.83681922275644    1.31073512576898    0.08779260402538
H        -1.94839210420251   -0.48137027568437   -2.50213892717865
O        -1.20421796011533   -0.56751694143465   -3.13786369116678
H        -1.60604661853499   -0.69030703090979   -4.01806044118496
H        -0.12828487663924   -3.11217527200300    6.11249712669362
O        -0.94612158123819   -3.36573367677553    6.60577702593943
H        -1.64106656952369   -3.41238505803468    5.93632744571601
H         1.87009413063193   -6.43242198614456   -4.09729527628817
O         1.48470406622024   -5.53447887597354   -3.93633433062568
H         1.87340544824932   -5.24154744867782   -3.08004432278976
H         3.13418031499175    3.33318346432107    5.16163216064415
O         2.66080332719399    3.52193157681500    4.33803741003678
H         2.89503138404051    4.45025659202797    4.08156065700234
H         3.86230799925142    6.13266828546553    3.24114291878380
O         2.93204987643727    5.99107590157046    3.52601250226319
H         2.43889639660230    5.79399602005741    2.69707295266655
H        -2.57072273759624    1.78435994221225   -4.17757213744852
O        -2.98433758967533    1.87214985973989   -3.31149900851602
H        -3.50323433816214    2.69686055749284   -3.35023251749829
H        -0.40675504135146    0.86530518770392   -3.43356256827350
O         0.14797071731624    1.59145447686232   -3.79834025783512
H         0.85561175091754    1.75571186804352   -3.13912537179016
H         1.29210952698049   -5.12172684901282   -5.67024435976923
O         1.36001183312008   -4.60566807732519   -6.48788409908026
H         2.29008624354891   -4.70285967230238   -6.77376571916937
H         1.07045312915012    3.77501834259311    4.29643150735429
O         0.09058209855130    3.87668060237815    4.35866414170925
H        -0.18836325615645    4.54349036408248    3.67808407671115
H        -4.68581759058289    0.37041699261129    3.42728844908912
O        -5.31692795031725   -0.34470956125181    3.21005750934515
H        -4.97795656300397   -0.75440723592846    2.37449485772290
H        -8.12157774160320   -0.44874140347935   -3.24148125789951
O        -7.33145700575443   -0.04666731952889   -3.64974125631731
H        -7.41512731143600    0.91594543950085   -3.51844247648038
H         1.46911064860169   -0.10400526732496    5.88455030656723
O         2.10500112758933    0.32478434487050    5.28664691265890
H         2.66928972532775   -0.38652731306481    4.93332041878267
H         0.82021984379870    0.93253128609283    4.38920710473746
O        -0.03732759097829    1.27543094570850    4.05385573071630
H         0.00127729994432    2.24723076325689    4.15110437512628
H         3.47089011439394   -1.43512113672642   -6.96168705194756
O         3.82505219561278   -2.06986798551613   -6.31233926284911
H         4.60230466608103   -1.62586819503945   -5.91600472129009
H        -4.22273380041691    4.65946661222614   -4.59215361584907
O        -4.50781646834952    4.10485264071854   -3.84350653108234
H        -4.81490426977579    4.71448207471682   -3.16483607100936
H         4.89997986287784   -5.20214123742706   -0.94230577549542
O         5.32777013486006   -5.98671669850273   -1.32898522428532
H         4.61725125722909   -6.59424439160060   -1.59171979735886
H         6.32007932953267   -1.50380924851995   -4.62154586453129
O         5.70810199257131   -0.80630397498452   -4.89942552079878
H         5.02412151589250   -0.68355132164101   -4.20529985772507
H        -0.01668509030605    4.38638718417634   -1.10078075368797
O         0.31771554159381    3.59041738255742   -1.55549456425705
H         0.70411066155640    3.86170957585399   -2.40862200154511
H        -1.49271395599490    5.49752262675490   -0.81505664617872
O        -0.93677362836587    5.39409670961178   -0.01831551546528
H        -1.41538916702807    4.77213099856979    0.57336095742665
H        -7.99130195684750    1.17934354269396   -0.43529247589130
O        -8.71117423051216    1.80845351236199   -0.67378800384677
H        -8.67936181768897    2.49946103167717    0.00957413007922
H         6.73180045565678    2.13697217147881   -5.14561669175731
O         5.94012327564285    1.77891278665879   -5.60144083212232
H         5.96669542269614    0.81268046339085   -5.49187966018389
H        -0.25905293164912   -0.82196164813821    7.70391143336802
O         0.16484554306959   -0.22337793146902    7.06417104912743
H        -0.58565148788762    0.20028947064993    6.59462769242420
H        -7.92492632845391    2.33134778542536   -2.11985497187720
O        -7.31662233672514    2.51220653591217   -2.86626194555019
H        -7.43122952261510    3.46828616175635   -3.06407604125684
H        -4.34620068959423    0.67472531477506   -3.70348968621678
O        -4.75613104447699    0.14348035864594   -4.41328927227905
H        -5.63454026308001   -0.12541542423266   -4.11392716890846
H        -0.06858502613172   -6.33689119905140    5.07968047619288
O         0.50553819117727   -5.88944014377841    4.42630623904211
H         0.87032931008231   -6.59919234750082    3.86000947695419
H        -4.91574317209810    2.28135176783201    0.89932727718530
O        -5.51722312719519    2.96216070469346    1.25596811371473
H        -5.56774048021364    2.78199830888256    2.21411964387970
H         2.88397982299179   -7.97690341068188   -3.34546110831228
O         2.64885582015822   -7.83886193592907   -4.28589347096996
H         3.44480337551483   -7.49027897772892   -4.69751137004076
H         1.23035991535704    3.91973545349569   -4.76651410958843
O         1.61577498037425    4.15737490637495   -3.89844967269398
H         2.45488660076531    3.67086651443796   -3.89872957502156
H         8.26457755851855    1.28656316756292   -0.68188305070210
O         7.55023542344266    0.78327253955374   -0.23505532808077
H         7.10085934575059    0.26851739146154   -0.92040636957431
H         2.85424522645636    3.15053454800767   -1.75895600043934
O         3.34140584159121    3.98480919956680   -1.61283401475534
H         2.68809302717435    4.70414321004342   -1.51058735235365
H         5.58618451917198    5.03296222884820    3.14639229843082
O         5.39681203706578    5.82259964742764    2.60926890271705
H         5.33991679796484    5.52680159293279    1.68919484641482
H        -1.35908095051928    1.11951010294164    5.07519310436197
O        -1.85844959079393    1.06746902782384    5.91739530873911
H        -1.86454203698391    1.95735442004055    6.30926999625368
H        -3.33680502361490    3.82644434040291    4.90955239328635
O        -2.71395713221504    3.72290350028417    4.15649422218850
H        -1.82881215371776    3.80134507866237    4.52319333102680
H         2.69510317015422    0.81748236707613    7.05831718687081
O         2.94014341556575    0.53910672791546    7.95428972265867
H         2.80223348618180   -0.43503069371591    7.94362386740877
H         3.74053053441736   -2.91767105418917   -3.18468793137020
O         4.62882432922547   -3.08083897379904   -2.79496334524199
H         4.50749872499461   -3.29280156873230   -1.84332389637230
H         3.18476215729812   -4.94076513078228    3.65950965075100
O         2.56083386244801   -4.19990156568049    3.54440825996296
H         1.76647003813025   -4.58394127693400    3.13308229484370
H        -4.61846081418982    4.43431229208112    1.33200249874045
O        -4.16365141838037    5.26489944401976    1.57684147516602
H        -4.61822906861687    5.97928338414223    1.11849756697678
H         3.00313110759497    1.69087053047072   -4.80426140676247
O         3.63442757277763    2.28747641677176   -4.39597747496971
H         4.44733282748934    2.23581151398603   -4.94077509606315
H        -1.81675707367449   -6.11789451681437    3.25571160623202
O        -1.62365870962193   -6.40831226958421    2.35170789311300
H        -2.39395019292582   -6.97240057670491    2.11553012470611
H        -1.15150761656645    4.29881872526512    7.05636230482781
O        -1.57793481335195    3.44428456776478    7.22912025339306
H        -0.94780378821964    2.96606260178504    7.80908600108211
H        -3.29385290074619    1.38226598683751    2.31351979338594
O        -3.27486334769697    1.31135881790304    3.29179502047924
H        -3.09492837816573    2.20538981346150    3.64834642659528
H         4.11914598709152   -5.04619668800453   -5.62336960447924
O         4.06263046921787   -4.75366836877592   -6.56099922630824
H         4.09176901953429   -3.77993339064941   -6.55217475758681
H         6.10031171816503   -4.49173257092069    3.33671655769150
O         6.04276660651326   -4.22499152265647    2.40442532100238
H         5.79711403536808   -5.03043476455772    1.91126064649482
H         1.50311804418301    4.25359111863679    1.26655142081171
O         1.48103295527931    5.21989428904708    1.45931269131425
H         0.56290853326549    5.43231365008920    1.69455102734890
H         5.07398525666170    5.84202354626243   -0.34980334289803
O         5.26100364769696    4.91244849477416   -0.06886378821057
H         4.49220360246147    4.42959462907925   -0.45074225276372
H        -4.75881203885308    4.93352481228871   -1.18272135630664
O        -5.32403640768335    5.61814720256637   -1.59936892822772
H        -5.53726668424105    6.26022857642521   -0.91107098363080
H        -3.46783079016715   -1.56765409922872    6.34792795561186
O        -3.51307772916050   -0.76643224525104    6.90322720682767
H        -2.89786202195618   -0.12576370648012    6.49525461370746
H        -0.02412962087538    6.27455200756590   -6.35847930584930
O        -0.92618191263454    6.03647057160142   -6.06563696405920
H        -0.81250557296477    5.34851088138070   -5.38707655961324
H        -4.86831387626589   -3.91827669856285   -1.90801185810291
O        -5.59947656103882   -4.53533517531927   -1.66340067006847
H        -5.15291656200800   -5.28559667350354   -1.21125128651430
H         4.44860890864780   -4.79212313005543   -3.43934252866051
O         4.36203067378981   -5.56007283562507   -4.02604266528716
H         5.20050702949283   -6.05143741184381   -3.94247179828237
H        -5.86612252954726   -3.49055160787011    3.58141367072529
O        -5.55041642501405   -4.13197032614328    2.92019787014666
H        -5.94057108954155   -3.87403805012562    2.05745554686364
H        -5.47073795650513    2.13844628303239    4.61399360743162
O        -5.78829402967987    2.72092935569253    3.90340069120080
H        -5.55676734137920    3.63824368026412    4.15361110809675
H        -3.55769123338621   -6.86298290719392   -1.11787901235465
O        -4.06336685501931   -6.32679476068446   -0.48027561902904
H        -3.45039832970728   -5.58056423057120   -0.25588263887345
H        -8.76350470076878   -2.29562842850343   -2.71326677854019
O        -9.09801267933241   -1.52012070550808   -2.24296803885182
H        -8.87489738933416   -1.65465722833676   -1.30069106468074
H         0.00935505640589   -0.21464544158289   -7.78967048221945
O         0.24305338117329   -1.02405932824404   -8.29574011656942
H        -0.45871891064514   -1.08362633886898   -8.96531183565522
H         7.60573379301878    3.34894986461676   -3.53693969578604
O         7.96269309772689    3.04654611714174   -4.38193186438839
H         7.81554248179674    3.80203679871962   -4.98170369610299
H        -0.25779422139717   -6.25790880370075   -0.63858904009257
O        -0.18657061534992   -5.33284130316693   -0.96644062219525
H        -0.53954286848242   -5.30809570699819   -1.87504353256417
H        -5.45654106179793    7.76233169806185    0.81098506772758
O        -6.12753290364200    7.09362418694091    0.59952165232408
H        -6.55911634385208    6.83159342494463    1.45129019016676
H         6.25137568178336    3.08135265059691   -2.08862486408059
O         6.85689261232402    3.83126829216079   -1.89011872099295
H         6.37094397405663    4.34648598789385   -1.21092293422792
H         0.35400711951867   -8.11923523342916    0.15815925405968
O        -0.54786297807899   -7.76349058776984   -0.03036129631618
H        -0.94018797515400   -7.56676084143588    0.82964649104374
H        -0.68342942651422   -6.44594860978223    7.17853949296114
O        -0.95341375877782   -6.96117962622379    6.40695390508738
H        -1.75037076649384   -6.54360493827510    6.03630176029253
H        -1.24377628240898    0.55173251285731   -6.26811808601947
O        -0.61608666207818    1.02721351468884   -6.85584042205110
H        -1.15127964536809    1.41017150160148   -7.56126765463098
H         1.49954514260843    6.93107855676330   -5.08588455162098
O         1.59564376600085    6.82019899769768   -4.12948452013288
H         1.61590533164092    5.84362449705868   -3.98474947777593
H         0.20208974005402    4.82521786957213    5.74313507973138
O         0.27351757656902    5.41082901589451    6.52824647426780
H         1.00592918718695    5.04896696309112    7.04800532475305
H         1.96631545160350   -5.52214331122180    1.14864605582690
O         2.74769374631709   -5.85973390356605    0.65604448733798
H         2.73776386274905   -5.38891075893547   -0.20268926365863
H         2.27069233160057    0.09822885464963   -6.76917038032644
O         2.67104043970918   -0.01127023905388   -7.65916026119295
H         1.97090321681082   -0.42820917779305   -8.18708876010179
H         0.46633321410474    2.31870668490818   -6.32545990154629
O         0.89326769324215    3.19272727763270   -6.32143467465037
H         1.69594506160659    3.12880232220741   -6.87544013008256
H        -2.75327292530746    2.34702852143220   -6.90469354071297
O        -2.92380030294794    2.57681772437147   -5.97234293795812
H        -3.89600507246995    2.48543443578457   -5.85723646575497
H        -3.18784914556252    4.35057148604603   -6.24087285330033
O        -3.56884245223172    5.24447991424636   -6.17027449152121
H        -2.81272593625571    5.84324783542402   -6.11780744990885
H        -1.14757627382001    5.01188158913020   -7.59561935802455
O        -0.86201603542068    4.21338379433535   -8.07290685931050
H        -0.21590380353091    3.80697496659061   -7.44866052005219
H        -7.70271570575661    5.21500139896760    2.38025805306385
O        -7.35815762541321    6.06146274984406    2.69984888186654
H        -6.63840665913552    5.84162665943453    3.32435199833979
H        -3.44308712669261    2.60702397585902   -8.69906821928338
O        -2.54909403857302    2.21972038299174   -8.59746243714224
H        -1.93739962780519    2.98384872914928   -8.66650228984283
H        -0.84219729625919    8.25187961488512   -0.30595393450962
O        -1.15616221116912    7.96164741693763    0.55640863909030
H        -1.05328249248659    6.98119515356862    0.52632633382680
H        -8.19486661413774    0.58517038408989    2.66869962224244
O        -7.80771749608654   -0.24882128008626    2.34184707795364
H        -6.95184777448246   -0.32798989592049    2.80982439051242
H        -0.13137019085826   -5.52899047283173   -3.75539644077872
O        -1.09018793378653   -5.47080439070870   -3.52460966604846
H        -1.36019732248918   -4.54320710760116   -3.74989005611588
H        -0.20772459931250    6.46471917366356    3.40664865351318
O        -0.72613788618421    5.83051357785784    2.86732608655310
H        -1.66374687863995    6.07766157582942    3.02812125502055
H         3.65175400363394   -3.09034782876103    7.01119102243381
O         4.11046612166383   -3.65143097156006    6.35196074233717
H         3.53769116538277   -4.45186607492312    6.30185316878776
H         5.42529372779529    0.75931769094629    5.70663317490867
O         5.38798028472942    0.52157792004260    4.75734915083210
H         4.94444316267351   -0.35394704061002    4.74066047939775
H        -3.73777275660600    9.16088130375705    1.71547548197761
O        -3.79153642638116    8.29480056509333    1.27525213481903
H        -2.90885474564421    8.15489598487574    0.88086575970535
H         8.42220094017416    3.11111106964930   -1.58597970251993
O         9.14851066980563    2.46021104938969   -1.51519613397483
H         9.43601561055510    2.29612675958779   -2.41598859302669
H         1.14496444629353    2.64404125056093    8.29326742133218
O         0.36825521370477    2.08262712472291    8.43677745600393
H         0.52136049997325    1.25239846718466    7.93733009508455
H        -1.85707265350516   -6.80337439698348   -2.65147928115961
O        -2.32412299059062   -7.51602784180645   -2.17812286296225
H        -1.71070041953163   -7.84477130559424   -1.50106273548815
H        -2.70416417127907   -3.39647758356796   -5.02990284978023
O        -1.95648283115860   -3.16974273188098   -4.44330263752450
H        -1.24745576674966   -2.77235694920210   -4.98912426724869
H         4.63870786425417    5.83413661412019   -3.63176494850853
O         4.78327483024929    4.87316941441901   -3.70125628157118
H         4.30247418294552    4.47220963810490   -2.94897919401830
H         7.22286847683243    5.90103179551330   -5.09593184715190
O         6.79829562752176    5.17530573295252   -5.56828307243186
H         6.04340391986090    4.94704061204532   -4.99698176538196
H        -0.25695631459749   -4.53888253342002   -7.35363542549513
O        -1.20684486723888   -4.47026361337539   -7.52897858364643
H        -1.61646526197070   -5.23153399460458   -7.10258823138148
H         2.75938225794780   -7.44619581780876    3.46824491709292
O         1.91742895147087   -7.91963886858948    3.36624700897199
H         1.78110726316070   -8.35049693277409    4.23312137987875
H         2.65517057071778    4.34472097269431    8.68512311199812
O         2.31803434080440    3.99749371157358    7.85961326878020
H         3.09738977102430    3.72622235097365    7.33742305392106
H        -4.62479388061266    4.40373939903814   -7.76369792107092
O        -4.85420463240953    3.55056009876750   -8.15319690243399
H        -5.35625634298462    3.08733764203605   -7.46757810086917
H         1.95118075733982   -2.18440754306435    6.88090573216723
O         2.47356668381186   -2.06633120337961    7.70396793651374
H         1.91678108739838   -2.40643695473812    8.43258362757909
H        -5.64422978201362    2.99200706203115   -4.95802034804993
O        -5.56556922229156    2.37409004809473   -5.70138292205203
H        -5.48817943073821    1.48149460170779   -5.31573346056133
H        -0.17762046052859   -4.49180252805817    7.59978754869684
O         0.34808948456712   -5.11388745304304    8.14430524932789
H         0.61902181887658   -4.60314274514014    8.91611795875592
H         1.26343371828900   -2.08002271348022   10.23075997442247
O         0.82758482522232   -2.78641749384011    9.70328066192943
H        -0.07593604793894   -2.47440164155781    9.56991698441990
H         7.00092485370131    0.53365475672249    4.37049418597742
O         7.95778232811447    0.54623503057374    4.12366298531230
H         8.16122301569543    1.44935628964174    3.83462001762797
H         6.95720878388021   -2.02494090145792   -0.77442230538280
O         7.17507899699161   -2.74585358763023   -0.15893034517788
H         7.53832424744357   -2.34060172273300    0.63575801032036
H        -9.74310830720609   -2.03588092414726    0.54757271976474
O        -8.77246571055117   -1.97989716424719    0.44106553632206
H        -8.50284132623045   -1.35077652438956    1.13190055337315
H        -2.39825330678791    7.84506421269540    3.80070860387228
O        -2.95646236029642    7.08082780160988    3.60195638986091
H        -3.41409704800469    7.32183868311760    2.77584634255785
H        -8.61108275070702    2.70315524457246    2.76460474224254
O        -8.33171590071381    2.11873427996611    3.47855303173545
H        -7.40179707978114    2.38906785521862    3.67138950744894
H        -1.92435264588802   -6.06441972690969   -4.96462543693755
O        -2.47268601346703   -6.30274183345802   -5.73858497455037
H        -3.11601210759901   -6.94147195946466   -5.40327241465701
H        -1.13250931371139   -0.23633670874094    9.85721139717507
O        -0.70064578421069    0.44246014531295   10.38858420082368
H        -0.46153556711356    1.16393914524797    9.78578758926616
H         1.64965287556630    5.89581260341349   -0.07564654652696
O         1.85223377992545    6.12160007095262   -1.00710183635788
H         1.08817445353153    6.61890036369223   -1.35735929978479
H        -4.61107760496269    5.81298346498627    4.64018766742812
O        -5.14793075369813    5.31461006679697    4.02189860082442
H        -4.62959520017255    5.31243565960894    3.17510241083315
H         1.91201631942051   -8.54626909775653    1.57471303612175
O         1.94799925055019   -8.36981021141753    0.62253282904059
H         2.27616816611834   -7.43861504106503    0.58059947617840
H         7.37977110132146   -6.28610976601208   -3.45186791429268
O         6.80053220998453   -6.75846528547438   -4.05956063151862
H         6.91403141999020   -6.31228763192718   -4.93538448841412
H         6.92469918244110   -4.35339589435021   -5.62032428955645
O         6.82032207865980   -5.15624467958993   -6.16446583733198
H         5.93073127241388   -5.10457372593384   -6.55039693903600
H         7.77374815249786   -0.25834112137934    1.19271836087840
O         7.75577061739036   -0.90846225015179    1.91645797889542
H         7.96188025374560   -0.40418392294605    2.73367017168582
H         0.64529838610533   -8.18956895898339    6.24188383288337
O         1.56633954420075   -8.34610448765747    6.00260296615495
H         2.05029431078992   -7.54859511783604    6.27392863702376
H         6.82044534332889   -5.24884953814077   -1.83149935492022
O         7.61429355820004   -4.73763000747082   -2.07764458112723
H         7.71699253760454   -4.10670226034209   -1.35180087365391
H        -6.20962342868255   -3.77132066033743   -0.25582189480870
O        -6.41279693763510   -3.27394240327267    0.56372462991892
H        -7.31745600432032   -2.92688932021318    0.47970220497535
H         1.72464379049238   -5.47070703425873    7.11269136519652
O         2.33814075500491   -5.64164708683999    6.37207330361012
H         1.77699392736539   -5.60046368780648    5.56809503536577
H         5.02553758261311    3.43120820985847    5.63747178759412
O         4.45677273950782    3.21188639121391    6.40060554619220
H         4.89558721077625    2.47946122883851    6.85551580487319
H         1.56500622086889    6.20106252686569   -7.80317504143806
O         1.63278777756148    6.43297132353193   -6.85720497519293
H         2.28395062856436    5.77226050215624   -6.52905020828157
H        -2.60495051375305   -1.10561550747849   -8.83539390922500
O        -2.14140790624741   -0.53629284449181   -9.46668468612677
H        -2.41214300394489    0.37316128879217   -9.29104784766112
H         7.59796866618305    2.89156576497046    2.27340037046467
O         8.22435553620049    3.01999164299509    3.02776519925570
H         8.98283950129858    3.49772600475655    2.69584385004257
H         4.41424385502179    7.44600913379748   -1.94692270974456
O         4.34395736544944    7.17607645183990   -1.02139850903931
H         3.40640516050113    6.90878487245243   -0.92814232511940
H         3.87569815044808    4.68601924598643   -5.16606223872471
O         3.41611493082481    4.66772683781804   -6.02411962428985
H         4.06731020450570    4.36995204985181   -6.67641305401714
H         6.06879113666168    4.27528156031937   -7.29146639669729
O         5.43690693455902    3.58932402108661   -7.53339728308850
H         5.65676407019108    2.83166291625249   -6.95840288116026
H       -10.24422866829686    0.93214580138214   -0.97233873991279
O       -10.93347453080117    0.29218147956836   -1.22486207099099
H       -10.48685236409102   -0.31601046909102   -1.83024632151044
H        -3.78667247471280   -2.08697809663143    1.32059713445112
O        -4.46577647003577   -1.46640508163117    1.00519974741279
H        -5.19078337546490   -2.02765516712044    0.67254488062689
H        -0.22102352528343    8.60942558278383    3.65087487611676
O        -0.94334883018178    8.98588989897223    3.13029895202759
H        -0.86793096239143    8.62532346396944    2.22788705199345
H         5.91268290627922   -0.05373473089132    7.35801541981568
O         5.51547606581394    0.83202540466687    7.41013434191052
H         4.61315989523958    0.68858638434043    7.77880385703999
H        -1.38552391335712   -2.40452402361043    7.90898825775990
O        -1.55558281748573   -1.67765042788988    8.55086332012930
H        -2.39298422039967   -1.29074238444766    8.23148723573204
H         4.83762385975894   -6.16424352923963    4.48432748084244
O         4.17727553362268   -6.38135719096427    3.81589204092109
H         4.67338448347519   -6.58408990872890    3.00789089268365
H         3.06750100032323   -8.41962114840502   -0.98632509904275
O         3.51460596175145   -8.02307107577158   -1.74488871799852
H         4.29842149587143   -8.56050915000118   -1.96279678237510
H        -3.40755272580024    3.59423454230650    6.94766531655419
O        -4.18512309089296    3.62187123730016    6.37282936223811
H        -4.60550166720606    2.75104621394446    6.43181058998593
H         5.64623018070634   -6.65157525184946    0.45551452271331
O         5.21749534493001   -6.53914160723853    1.31610044987317
H         4.29420108989797   -6.28789528095215    1.09219407166398
H         6.77669658032718    7.02628326498172   -2.55364087721080
O         7.25217679914772    6.41244027864475   -3.11475435488061
H         7.09646006020899    5.52903246920460   -2.74917270854115
H        -6.21273659066739    0.68727919672436    5.94181183754709
O        -5.33379164131870    1.08684156555577    6.03528685658242
H        -4.74850227489051    0.38871885602846    6.38365583664041
H         5.51871666489011   -4.44998423535000    5.61592321724880
O         6.19284717209588   -4.89554392299816    5.07854732205867
H         6.96079938091556   -4.30555842341062    5.07946760043390
H       -12.13745546707768   -2.10516320286169    0.23831443687763
O       -11.40927636087942   -1.59455785479991    0.59045635826091
H       -11.31687899228460   -0.80845928627301   -0.00283428965096
H         8.53285703249861   -2.25161509101274    4.94307316637405
O         7.75868826676110   -2.71017276472512    4.55685336021781
H         7.77891789213106   -2.55053400492875    3.60974749236425
H        -4.06319250718420   -7.32238253856069    0.96094425960166
O        -3.79659577339567   -7.79722280552899    1.77136821222216
H        -4.38095986230540   -7.49628612576973    2.48097396852284
H        -3.55549365655970   -2.81519603232228   -7.04209582407594
O        -2.80734285866417   -2.31679494336600   -7.39893105864901
H        -2.12262020692383   -3.00036657868188   -7.55865620681924
H        -7.19941557750538   -2.47988268962173   -4.45343854735786
O        -7.43962158979456   -3.11660701674395   -3.77673649511186
H        -7.10047550085497   -3.97338378747658   -4.06055433890515
H        -7.63145289569441    6.47631594848672   -0.19681762164039
O        -8.45585019764843    5.99410267884664   -0.38584277398777
H        -9.16333891930838    6.50418908885017    0.00875870820727
H        -5.77285452388790   -5.14616576005527   -3.22419243241974
O        -5.82095962418420   -5.40789954278753   -4.17137140188670
H        -5.40440683692651   -6.27875258490476   -4.22228379333295
H         0.30740492454367    7.43179405562346   -2.97238281325518
O        -0.22986653517657    7.43429247602187   -2.16355583297690
H        -0.98000097363190    6.84731616108236   -2.34555611855533
H         1.67320682605187    6.98722767448758    4.27407389972179
O         0.78712697418654    7.29390276746017    4.54327282317859
H         0.58640910842425    6.84252844030287    5.38153548779368
H         3.13448406034400    7.30523957440184   -3.83436599796463
O         4.10692322031943    7.49129677749732   -3.73847513330420
H         4.36926093627123    7.98772711387007   -4.51278028401845
H        -8.12552213018817    0.71909461097768    4.79502808924364
O        -7.87574929672505    0.10917031673546    5.50564969632369
H        -8.53318867278962    0.21851723546919    6.19259573571933
H        -6.02604978180505   -6.87319146317521    4.27747002661416
O        -5.22766729089785   -6.57524604243885    3.84466049805278
H        -5.41689686681861   -5.68984872455771    3.45517268557526
H        -2.85236094238267   11.39234553631928    2.29537861314634
O        -3.12252075936329   10.54639082420666    2.65174747804533
H        -2.31247468080109   10.10572251340928    2.96385566436680
H        -4.80310121845775   -4.44091312193314   -5.21719208771139
O        -4.08846171261812   -4.11414427968783   -5.79686865245905
H        -3.55909282485477   -4.91025354740904   -5.99542547397523
H         5.82310384636877   -9.69630131419360   -3.51621431778291
O         5.76878012295218   -9.02272840728789   -2.83861296906251
H         6.17654281589657   -8.22311924452743   -3.21571410934175
H         2.04260586287896    4.28537640944246   -9.00393647733598
O         1.50965691901962    5.06702904549889   -9.20002410642382
H         0.58852297684392    4.78392415691966   -9.08197802298969
H         2.26715671195796    0.00639189594023    9.92641284377345
O         1.82623832573930   -0.48968324612739   10.62427445711513
H         0.94102083429792   -0.08422819946908   10.72712434139293
H         6.74212219091706   -1.96620543796364    5.84858491097104
O         6.24411171702106   -1.68926895753018    6.63582113387402
H         5.57132590921252   -2.36380005746583    6.76582816744576
H        -4.56098311119294   -8.66796527544077   -4.19239167130438
O        -4.23100611978992   -7.77309377335544   -4.11774462311324
H        -3.59589860044982   -7.76885711663889   -3.37765689785226
H         2.82945507235293    1.69810134796043   -8.12764255626438
O         2.81134558102628    2.67292926716471   -8.16919620671531
H         3.73175582505814    2.96088079886473   -8.14528666422125
H        -6.75217242513759    5.37780041538274   -2.55960083222364
O        -7.61345948198680    5.13489391377087   -2.95020690159499
H        -8.25769506806605    5.38119975591817   -2.27799366338199
H        -6.77643692717843   -1.92236091370019    5.29244490367723
O        -6.01340401270174   -2.24818573306036    4.81216172276453
H        -5.72095316471730   -1.47893783841487    4.25606502790830
H         8.92196145368439   -0.93274920959851    6.68261161888018
O         9.36712475235601   -1.00393398327891    5.83574676668355
H         8.97438725217002   -0.31730032310665    5.26321795484154
