# Supplementary material for: Computer Generated Realistic Interstellar Icy Grain Models: Physicochemical Properties and Interaction with NH3
Source: ACS Earth Space Chem. 2022 Apr 19;6(5):1286–98. doi: 10.1021/acsearthspacechem.2c00004 (PMC9125691; doi:10.1021/acsearthspacechem.2c00004)
Supplement: Supplementary file 1 — sp2c00004_si_001.zip [file sp2c00004_si_001.zip › Icy_grain_model/random_seed_study/GFN2/grain_13.xyz]

600
 energy: -1018.389109320599 gnorm: 0.000521852940 xtb: 6.4.0 (d4b70c2)
H        -0.60275750459243    0.98816656343203   -2.32716566432299
O        -0.55292133836702    1.55072488338391   -1.51213733407372
H         0.36703459378077    1.49412514670291   -1.23734494375304
H         0.27412550825557   -0.75321680855017   -3.32665391341581
O        -0.39054793823445   -0.07986195690612   -3.54069992809580
H        -1.24823188052895   -0.51583483186712   -3.65323837207595
H         2.65795379832331    0.26081696487226    1.95755653775283
O         1.90933933459979   -0.31280348803992    2.20194585852941
H         1.15491054889409    0.28413079829607    2.39988564425949
H         0.17544168386905    2.17141461039100    3.09791767097948
O        -0.10493214394599    1.26344453209846    2.86442938110419
H        -0.56006047044029    1.36689388613222    2.00782099746595
H        -2.97454194204757    0.26043730550600   -1.33320131177600
O        -2.62295354928997   -0.47832752384186   -0.79519628190539
H        -1.66268968539531   -0.56467849823825   -0.97443656435312
H         1.29046341500323    2.81913896286809    0.14828316543845
O         1.51310470329471    2.21845584743153    0.87704823474208
H         1.86137340624479    1.42811551613040    0.43781314032862
H         0.46029957670365    4.20127475124308    2.25503651406918
O         0.39041911205845    3.88424988732829    3.17900079371777
H         1.25385085417385    4.09676302652858    3.58887438600424
H        -1.41127674000136    1.50033830552286   -0.05375934525981
O        -1.76559456979590    1.64397859657859    0.84428679238180
H        -2.74072887689883    1.58379908711751    0.80423446838701
H        -1.97536018248803    3.28467568612114    1.09535422033513
O        -2.08656388636186    4.25854945900022    1.07080163191376
H        -3.02545274444276    4.43781087050093    0.91049975809641
H        -1.81903562402998    1.49215948910508   -4.86005196667675
O        -1.89927110054479    2.10514181313857   -4.10920851752460
H        -2.22446612425969    2.94777800985910   -4.48216087201536
H         4.10659784133108   -1.94025536021778    3.05790188287067
O         4.98252250136670   -1.55048134362484    2.89525827097381
H         5.05704650732313   -1.41772367001752    1.93849263704758
H         1.41689677456217    0.20502020362521   -5.07046844354435
O         1.15673297958208   -0.17815782882439   -5.92801372386597
H         1.99559229291754   -0.31627923841863   -6.42199880693170
H         0.59520502663897   -4.42776579585090    3.03296819893529
O         1.21090462442173   -4.16223473263835    2.31651282540719
H         1.85664473305773   -3.56459449620604    2.74926463238561
H        -1.52497575019176    4.26039159138513   -0.52437035221719
O        -1.29683971757540    4.12869833464700   -1.47310005084153
H        -1.01650783414470    3.19462929118119   -1.57033451671199
H         0.21170719808645   -3.04372210685858    1.52535806002712
O        -0.43830465753895   -2.34507728727368    1.31879320246987
H        -0.55165626847084   -1.87293160329770    2.16129092694214
H         2.18097286052988   -1.55878141941611    3.29887970169776
O         2.51797935784059   -2.36730184017136    3.74587311278489
H         1.99229962340632   -2.47113285312411    4.55842399965917
H         2.23473267938731    0.66681639394237   -2.72316169129293
O         2.22363377355921    0.90522035177232   -3.67173101005484
H         3.13968475408260    1.02621511551791   -3.97183449672744
H         1.25119369175405   -0.34598700764524   -1.07713547511911
O         2.03004932113547    0.25890037864442   -1.05616826435436
H         2.76739996201511   -0.29640734545428   -0.79256219548958
H         2.35687699758704    3.28535463217187   -1.41469037654624
O         1.43235115979041    3.59669746594917   -1.37011035829412
H         1.06030358280943    3.41931244646091   -2.25905455661754
H         4.56738157552691    1.43479487679226    1.68025379195240
O         4.00655165237295    0.96750481335112    1.03578727795001
H         4.52296099506941    0.20854254604034    0.72899640815839
H         5.84584570647433   -1.99296596596609    0.06041348448658
O         5.24599335047795   -1.23698491323761    0.12516036519427
H         5.23929327326005   -0.82612354133128   -0.76457898282675
H        -0.19906421122367   -1.63524787801708   -0.08307701278825
O        -0.13476412347994   -1.21817007351005   -0.97857947607275
H        -0.29293836773197   -1.91130318969434   -1.63719721470030
H        -1.44231577083013   -4.66677593513381    1.06738003977448
O        -0.84022742727408   -5.30210723919102    0.62845735112002
H        -0.07044400710422   -4.81141914924761    0.28207806188407
H         6.94702067914873    3.95389859731945    1.18339716227253
O         6.09750820341482    4.38596414863002    0.98952519886078
H         5.38811435967517    3.86126237924808    1.39442853879559
H         3.00289007922841   -2.71274313475257    0.92387052943741
O         2.41395999376303   -2.13931819631052    0.37969559319459
H         2.04798827376323   -1.47608263874456    0.99552244396162
H         3.03477353646180   -2.61019776269559   -2.33730165129612
O         3.82941275623559   -2.79435139187704   -1.79635312270624
H         3.59617859253976   -2.47609640077187   -0.91193051729267
H        -3.67929577212066   -3.93077100041868    1.02213280524534
O        -2.86308902881585   -3.90391232578146    1.54701071537411
H        -2.70956492250192   -2.94939636947620    1.71361231864848
H        -3.07023584745352    1.22667548995855    3.54437102100376
O        -2.51731022882673    0.43310630994146    3.58679421915910
H        -1.59200246354237    0.71562747499207    3.43019478479565
H        -0.53769146102525   -3.80898598572031   -3.36621768020506
O        -0.84868362533363   -3.32987485862509   -2.57038633657900
H        -1.55494955367692   -3.90538255466281   -2.22080877350493
H         0.37183201361194   -3.74322306805182   -1.48526433468698
O         1.04625087324943   -4.06045135885649   -0.84379615071563
H         1.46431617735956   -3.27176751840715   -0.43081590574159
H        -3.28383475064023   -1.96497819543176   -1.16280319317069
O        -3.82443842461413   -2.66550275503403   -1.60117465611333
H        -4.34711135857273   -3.08504113102738   -0.90321893545697
H        -0.12571353701634    5.25005005452414   -1.99338636921644
O         0.39084757311564    6.04043285034543   -2.26037559063998
H         1.31427605355070    5.76096838001319   -2.43275431110197
H        -3.98486485723999    2.31223704987075   -2.17439657497224
O        -3.71790505049761    1.38867793780631   -2.32443294404616
H        -3.05573904363984    1.46915764666637   -3.04274161785112
H         3.92625835148777    2.12255092156078   -0.35075311147955
O         3.83944781363984    2.46761467821081   -1.25938018571038
H         4.54836406612725    3.11756550209325   -1.42355183363652
H        -1.57103841136621   -1.74172880385257    3.98709978888935
O        -0.61172713171813   -1.62419092040978    3.88975546458469
H        -0.20234871347475   -2.21017453290069    4.55097802989417
H        -1.96119109403188    3.73682583645014    3.08775546018893
O        -2.34399239198376    3.29138746137083    3.85219138772713
H        -1.60090078959815    2.93437406316689    4.38518398956113
H         1.49389658714651   -5.10764744123048   -3.68467064651787
O         2.29343111228564   -5.02552292311178   -3.11798854688463
H         1.97261151032326   -4.63085779064303   -2.29024133478964
H        -2.85078880479316    4.07264536302780   -2.15429472779757
O        -3.82566932353922    4.07942205064937   -2.25289398949804
H        -4.18028877945158    4.32907077688106   -1.37106857158036
H         5.93973327744598    1.29314495523082    3.41900210357755
O         5.87911163840467    1.93334005689521    2.68534736118978
H         6.45588352244715    1.60071733566788    1.96706936034342
H         3.27843564310264    4.15615135494374    2.57506163861770
O         3.59048932653344    3.56076517756350    1.86912112092538
H         2.79724805620214    3.08311036035761    1.51643730842061
H        -2.83995691122854   -0.68058666295131    2.40566014611961
O        -3.10994586390038   -1.26928835608110    1.66760025624347
H        -2.74397669935314   -0.90088128449538    0.84282804168256
H        -0.91694271323877   -0.62377511254195    7.10455062493269
O         0.02083135841660   -0.44814667503673    7.29289618823175
H         0.38206673248620   -0.09326163759605    6.45300057547564
H        -4.23628729903245    3.59386480317827    3.40043109926306
O        -4.63571547452053    4.17486756406911    2.73894397649933
H        -5.46982220063401    4.51273188950871    3.12990316488846
H         1.74913992588805    0.64288860809756    4.49148052047690
O         1.27606080458083   -0.02715955067978    5.00647312498928
H         0.55379572437454   -0.35855446218626    4.44443122114444
H         7.86588030496177    1.80616098228284    0.62943922724417
O         7.13121899099465    1.20322099024043    0.43339118612096
H         7.47302510063261    0.28706838516314    0.50973700956537
H        -3.19479892934915   -1.64629794488425   -3.11739911462716
O        -2.90885400147352   -1.05391067229683   -3.81918502597575
H        -3.69648110446421   -0.53379193351776   -4.09912468360433
H        -4.83443610224880    1.24926099871378    1.22829595550416
O        -4.36761865275408    2.07244813288695    0.96076514683495
H        -4.54553623456674    2.75490726583848    1.63001101222970
H        -1.87481795987958    5.34890513009608   -4.72503046751564
O        -2.24000849601287    4.55360910621439   -5.15916224776376
H        -3.20965934493766    4.65610361769011   -5.15544914530418
H         4.32720859435585    0.93050414434747   -1.90527242525950
O         4.89925507586672    0.17012271680317   -2.13600303858004
H         5.76331089726918    0.58164267656270   -2.32221275394355
H         6.90032508498896   -4.40470925823552    0.18121551389570
O         6.72639161249668   -3.53791381453058    0.60149555434386
H         6.84628632649220   -3.68569225142024    1.56589822918127
H         4.55390274966607   -0.87979746354423   -3.50220001806237
O         4.10874387300232   -1.33636712877871   -4.23788944364904
H         4.42909587970755   -2.25113870498369   -4.26565439236537
H        -5.63157789583244   -0.41105153942372    0.19781683246987
O        -5.46883876181763   -0.30140090162735    1.15645238876484
H        -4.63822401686020   -0.79684433091863    1.35946200065533
H        -5.79241246919387    1.97496301785852    3.60155082712823
O        -4.91879598181670    1.70756604097522    3.93193770956866
H        -4.98587607875446    0.77780106807711    4.22866892320201
H        -0.11052113034900    5.70828612990191    0.84108893854142
O         0.65449630408101    5.09424698953237    0.80833993939723
H         0.65175421338440    4.64774744862189   -0.05144964880584
H        -3.09614657083815    0.87262078305337    6.53024526517407
O        -2.31378225961748    0.36810892486599    6.24097310171811
H        -2.45563236522399    0.17513007271333    5.29412934786504
H         2.16823502827123   -5.29345484432379   -0.15163841809698
O         2.99977391657395   -5.68257817324422    0.14796656459389
H         3.62247332543446   -5.62158765985896   -0.60860393048973
H         3.65769485074163   -4.56224380250519    1.18677532462830
O         4.08213165460575   -3.75825736427882    1.55425241161070
H         4.94106791719998   -3.69053219658264    1.11181259867124
H         2.42529843541015   -1.42750630870779   -3.59935204250359
O         1.70636163086033   -1.91603557210212   -3.15482643508322
H         1.29371296495785   -2.43452020975934   -3.87896545039232
H         4.40274962517447    0.88240671336759    4.53900589944058
O         5.17580381967327    0.31916988376966    4.77807460424249
H         5.18639455283245   -0.39879042516708    4.11691190832534
H        -4.91499435521119    5.76478525644804   -4.61838070750111
O        -4.90483880536336    4.79786762803632   -4.62936375190690
H        -4.71383898442433    4.52333888450845   -3.71277824062312
H        -5.77472156776498    0.50980310980817   -4.30241928612984
O        -4.98598998721984    0.23837927096772   -4.79867727288779
H        -4.63502692363486    1.08696114093091   -5.16704721213887
H        -5.05031211767978    0.23532420488671   -1.91668921644881
O        -5.57332937859811   -0.51752055870230   -1.59327403214577
H        -5.05056376003156   -1.30937773315319   -1.78654788502475
H        -0.30950038378033   -2.91292619414127   -5.41480759781802
O         0.64457406366342   -2.70673122740272   -5.38781151059455
H         0.73776146699404   -1.77464528302375   -5.68773385305829
H        -0.35085060254458    2.61794578355661   -3.84735700728351
O         0.57511444450354    2.95017689380849   -3.77834108855986
H         1.15030930474633    2.15189738249144   -3.80812950286540
H         1.97464241194419   -3.40689788490899   -6.22766815119763
O         2.78469619048055   -3.53946309834456   -6.76132796510512
H         2.47037257203831   -3.46342732257621   -7.68193269981502
H         1.49858051999168    0.23339015580824    8.10175672194204
O         2.34094077073391    0.71312910810933    8.12932694169329
H         2.96590997928587    0.11502236902053    7.67233062533227
H         4.41175604911578   -4.38463739492228   -1.88616958703617
O         4.66895578565080   -5.31967093405653   -1.78390447639696
H         5.56029611559387   -5.39761842754735   -2.14583096105136
H        -4.27467168428050   -1.24982087586021    4.62619885042838
O        -5.00679956607893   -0.71161106798631    4.99351684627612
H        -4.91987824098466   -0.84140058587379    5.96109677078745
H        -1.99396173008149   -2.75985263504984   -6.45699912339101
O        -2.00614692036450   -2.89912764545748   -5.49743955551292
H        -2.32220482113137   -2.07942131706912   -5.06766497248769
H         5.79906019596491   -4.46999271970007    3.22311718631768
O         6.47288669601479   -3.76228290853134    3.23784225609989
H         5.97117377808597   -2.92403920079060    3.24719299588881
H        -1.23004994073631    1.64215443052404    6.05132031174282
O        -0.68020410894352    2.38912503785442    5.71493944018913
H        -0.85942795111180    3.16220494830207    6.28883140841886
H         3.89284869490442   -3.99585779012225   -5.48868101058630
O         4.31395051755741   -4.13078978784755   -4.62188861979038
H         3.58137096889741   -4.36392222831019   -4.00810370038448
H        -2.77237941623088   -0.22428859448236   -6.64811967950554
O        -3.55321193477316   -0.76050726726898   -6.86729583829864
H        -4.23166402930610   -0.51501855170481   -6.21844637744938
H        -2.94360331099820   -3.20659163600517    4.72613162028292
O        -3.17055396875264   -2.46691819889742    4.13703509592655
H        -3.86498479476172   -2.81034359765974    3.54747231097020
H        -0.29504610904945   -6.07541592540030    4.07018421167587
O        -0.02678960481467   -5.19054767252531    4.39183333997192
H         0.79225342677281   -5.31475383736089    4.91156367385152
H        -6.81202094596144    2.63351529902817   -3.88701655086684
O        -6.86396755515725    1.75416006146571   -3.50277003280246
H        -6.45739420896674    1.83339249517075   -2.61503264983984
H        -0.90342236428591   -7.58556642859706    2.57689726288483
O        -1.17775831221701   -7.42777852087751    3.50944108616425
H        -2.01331833943565   -6.90125709436329    3.44807440001238
H        -0.38149420221767   -5.99559644011313   -4.00429054249809
O        -0.02062575149241   -5.15989909030419   -4.33827422232529
H        -0.17091015898387   -5.16103483362066   -5.31049607401501
H         1.84309342864547   -5.71195054937572    2.45107454440794
O         2.19256304765654   -6.61016272141900    2.63047567167965
H         2.15675921136852   -7.05659727558319    1.76533775490063
H         5.71372004010221    5.09506043414975   -2.10834147732259
O         5.82517887376926    4.23207508263066   -1.68935190678560
H         5.99641238836817    4.38860732652731   -0.73832187006029
H         3.39679363906197    2.34663971512439    3.28330017957313
O         3.09235331586777    1.72752561328287    3.96148408145080
H         2.84868582010074    2.25046789464688    4.75218855490422
H         3.59711656645682    4.99698698848702    0.72911409032231
O         3.17208750003724    5.73714277167305    0.27102096544750
H         2.24064265606927    5.69024476627246    0.55792609097642
H        -1.73599893265918   -5.43337475504552   -0.74464038121882
O        -2.13919082338235   -5.48586006226154   -1.64088896369222
H        -1.53263978330131   -6.06887895160388   -2.13305914807354
H        -0.38962585912476    0.43419018421571   -6.16650923758318
O        -1.26341253390980    0.79725833984458   -6.42664710459065
H        -1.09946393712948    1.73181470827821   -6.70344578343015
H         4.01931594592359   -3.44044867757262    4.76810400502141
O         4.12358553564918   -3.57564348653463    5.71727817321128
H         3.90933733643834   -2.71191582721739    6.12263382303304
H         0.65091462508573   -2.00963433206840    6.51601796762886
O         0.81695467894887   -2.73761179317567    5.89524222614884
H         0.52387320301118   -3.53812480914129    6.35318890251472
H        -5.39522792472062    2.26341700762261   -0.37687373078638
O        -6.16364283089378    2.28351471230678   -0.98215493477686
H        -6.85163110925457    1.76583532010027   -0.52903476408879
H        -5.38618361507379    4.45589227550097    0.45235239307529
O        -4.62791629946333    4.93737503096673    0.08097089503357
H        -5.02106577341616    5.74409624464245   -0.30133070368115
H         6.79492155123660   -3.09927447211520   -2.73685308869218
O         6.45012995567077   -2.25821110537473   -2.41629158938027
H         5.51476022024474   -2.41952060224941   -2.20482125219929
H         6.04078476837934   -4.56973190670250   -4.08600160260382
O         6.78783436425377   -4.75625651264363   -3.49426372692275
H         7.17799357183741   -5.58718982488869   -3.76792288932509
H         2.86922248701008   -4.76269662668905    5.87432453243317
O         2.19629169160700   -5.47193203245436    5.85820850049534
H         2.66864868028126   -6.31655433381597    5.98782605616801
H        -1.84515840074011    6.77447799537880    0.11831293890186
O        -1.26583786782457    6.90233090890343    0.89176672320500
H        -1.80949349460138    6.68622270082355    1.66699055723694
H        -4.69618256521077   -3.00412536341583   -8.76772239501939
O        -3.92206332302259   -3.09700078405864   -8.21378875715200
H        -3.86425531088881   -2.28616022027169   -7.67257776029839
H        -3.04787392285597   -3.83904499389367   -4.47246250042607
O        -3.59793100178688   -4.34223029500926   -3.84166446338927
H        -3.64467798845270   -3.84036729802321   -3.01711415370354
H         6.71727100069876    2.69171432794818   -2.27728436900806
O         7.02366234361799    1.77633387141700   -2.20043533293412
H         7.05909685015030    1.60798918925315   -1.23466891125429
H        -2.46162486401887   -6.55348199369488   -5.41287336684732
O        -2.39758667584373   -6.66417517576231   -4.45728226435997
H        -2.76044180959229   -5.83040338499116   -4.08960059437478
H        -6.53478642708827    3.81930762381185   -1.78773392257793
O        -6.95167961113125    4.54888131865711   -2.28634795532080
H        -7.88310917987421    4.50383390878256   -2.03056556649650
H         4.22004069369045   -0.52435713876360    5.93671236691787
O         3.48536341346146   -0.99959466076581    6.38269082131650
H         2.69122771685069   -0.80047693741469    5.85125804401342
H         1.05859591639308    3.84467239850922   -5.03074825353525
O         1.51007441512009    4.26008135952421   -5.81109902181024
H         1.52253683285321    5.21956021151757   -5.64879739142484
H        -4.74232947309222    1.94190110546120    5.69488706301735
O        -4.44244981029243    2.05702970073133    6.61336718431410
H        -4.12454848652608    2.97764622696952    6.64036689964568
H        -5.51827445372257   -3.53983814887751    1.46424214298753
O        -5.38367922579855   -3.62160364421391    0.50336268652950
H        -5.74436755162743   -4.51103159907169    0.26813809472102
H        -6.81934220345475    6.96759181151822   -0.47705405424431
O        -6.16423497396675    6.78257080054243   -1.16061619332445
H        -6.48904110137085    6.00874561191847   -1.68819034752627
H         0.08006464700805    3.63816184393048   -6.88930729735561
O        -0.81488125099477    3.31794525787256   -7.07654448515076
H        -1.39796606242989    3.81603781928502   -6.46826706235685
H        -1.54695432806999   -5.41521895305535   -6.97969919481032
O        -0.60469667529021   -5.19032379599220   -6.91972531476345
H        -0.51780952225176   -4.33624692945017   -7.35767806333815
H        -7.88240115256846    4.04805463659839    0.24446293812662
O        -7.11045611637717    4.18389358760867    0.81756881876001
H        -7.18775788820720    3.56733045002320    1.56808404374528
H         0.96685470965036    2.45365549579549    5.92131979618699
O         1.91002003283496    2.60676224049017    6.16342932498589
H         2.13175668922382    1.95042103185960    6.84644232916657
H        -7.39952089018474    3.51621076232456    3.62959556589309
O        -7.28034338674374    2.72630362020928    3.08158324803560
H        -8.04055073223144    2.13424237414753    3.17806523651554
H        -8.42348648173252    0.79820109789126    1.16519008309864
O        -8.05200127801006    0.70033158792682    0.27671999448862
H        -7.87209265662196   -0.25456385196545    0.16622010594840
H         3.07938398553902    5.54067275385453   -1.35709731620854
O         3.03533166998881    5.59043303331066   -2.34253587373316
H         3.73780923477469    6.22271677185018   -2.57030363730767
H         3.37732073477117   -1.87880198587320   -6.92640893664127
O         3.56133694892314   -0.92687490936226   -6.80226750744360
H         3.93212589287813   -0.86490681231577   -5.90428524392573
H         4.09652187920401   -6.87349433245792    0.85445792447317
O         4.91348205405983   -7.28740412360577    1.17979541024302
H         5.03204427145777   -6.90158066696089    2.07048855424537
H         3.73688345128225   -6.00244693036110    3.29061362713574
O         4.69308125139048   -5.85774083206622    3.41194674705502
H         4.92091787981445   -6.05915538010564    4.34095484876307
H        -6.47880908624413   -0.76882068064398    2.40228035938677
O        -6.96388302302237   -1.06956246521401    3.20643234393027
H        -6.37145649654296   -0.87751078188175    3.96223651548475
H         1.98658619793714   -9.16601350711750    4.22199381911417
O         2.86486970799168   -8.88383991938763    3.89386772849247
H         2.68639710436232   -8.03301931495410    3.45239701884647
H        -8.49476816475861    1.53832786889342   -2.66900743704920
O        -9.21240983036404    1.58682377510827   -2.01284319281079
H        -8.88809513997928    1.10817950325997   -1.22733149373178
H         0.37626780137557   -8.00361569647180    0.71689906761877
O        -0.57216167976151   -7.89606620035831    0.98360458116073
H        -0.75124510507361   -6.95195775718482    0.78868861963043
H         3.44502446526080   -8.28369949999461    5.40913362133349
O         3.49859735405656   -7.79640036438890    6.26113532473975
H         4.37006600400713   -7.36946308598633    6.29293977024004
H         2.15960648305871   -7.93466429181978   -0.55494178304773
O         1.92587141492444   -8.11775780812109    0.37649573091849
H         2.32341047989078   -8.97588916353182    0.64431027565336
H        -0.86285477646868    5.32249381130988    5.97239108190613
O        -0.89524990284811    4.82609439799678    6.81652564501421
H        -0.01289222680444    4.93266253668010    7.21779678156816
H        -0.74176188749427    6.58345893307213   -3.34272581757605
O        -1.45558359565055    6.81717696481210   -3.97177030375599
H        -1.03040234245753    7.37342701503263   -4.66453685999608
H        -3.42543025376744   -6.51264294155274   -1.41496521646960
O        -4.04921859761675   -7.25612871149377   -1.22413238181549
H        -4.34441050936991   -7.57843577930282   -2.10017473116354
H        -2.66946758594529    0.18956049003929   -9.57502224111116
O        -3.59669427260294    0.39042426856826   -9.38265699382875
H        -3.77043621344979   -0.03795169469747   -8.52753418778160
H        -2.67640615942531    4.67115841054282    6.60090850808982
O        -3.43909380699675    4.46816028505760    6.04201188358655
H        -3.06600799300622    4.11588950906376    5.20579691680110
H        -3.14306371459971   -5.15798385954089    2.66160917080133
O        -3.32666275503834   -5.93233155995422    3.23457259317172
H        -3.85005068953627   -6.54922418923479    2.68292648191441
H        -1.48816424547986   -4.82572541153642    5.16966926764480
O        -2.41731245929104   -4.72978427838831    5.47698201005250
H        -2.92593342742108   -5.25888128372478    4.83943254765519
H         3.03092729209848    4.08052216452277   -4.96401893079810
O         3.82148742837680    4.05084247154199   -4.39005327164224
H         3.53725561611955    4.44035005521948   -3.53844352702166
H        -0.58136364327138    8.81825946165699   -1.39124374490801
O        -1.36462493833001    9.14074365368981   -1.88738613609299
H        -1.97216205843898    9.51987884709793   -1.22728694744927
H         0.22868908449680    7.82735438451192    0.22799712971068
O         0.73039715026797    8.00606281794326   -0.57944076998223
H         0.60812015394889    7.19664211392288   -1.13903476247007
H        -4.25979618265583   -0.76192428729154    8.08890150271182
O        -4.34124175870243   -1.49906703924328    7.45224953805089
H        -3.42455226823456   -1.80609060887668    7.33241814165525
H         3.10258477456578    8.92013741350048   -2.80726585606400
O         2.21432736952829    8.55944098962235   -2.96592786099512
H         1.83176168785292    8.40971946148993   -2.09190708321616
H        -9.80494948881900    0.19135910623630    3.11512999212094
O        -8.96732274584409    0.61298887318110    2.92899209498756
H        -8.26429352873296   -0.06793215414825    3.09768803643998
H        -0.21564324474675   -8.54298216819741    4.42814481128803
O         0.34738130596172   -9.24242083197145    4.80331024698674
H         0.48089917215967   -8.97724319910899    5.73074129811448
H         1.91524098453756  -10.68476322357949    1.67599558362730
O         2.80456751138939  -10.32640724032494    1.51265305728321
H         3.07011023763141   -9.93061742169675    2.36277329029588
H        -1.62826288993820    6.21229013159361    3.92707352435020
O        -0.81383381152305    5.96261959552896    4.38348931551010
H        -0.43743425609172    5.19434130295120    3.89805309071688
H         5.23665221449049   -5.12255061110243    6.14063718128537
O         5.53086800898580   -6.02255756930154    5.94211904483797
H         6.47149936288076   -5.94266237483652    5.64530335844495
H         1.66710144161457    4.47977238207959    8.40429111458574
O         1.71176979634557    4.87562841147678    7.52558440944521
H         1.89881184547642    4.11059658465225    6.93074482430406
H        -3.54671383472556   -4.75131043262075   -7.42427012889317
O        -3.34443526535962   -5.57060683066741   -6.95152601147711
H        -4.15188385022388   -5.75193671804395   -6.42597457448113
H        -4.66167613175413    8.30646669326276   -3.17573562052132
O        -5.00682060092333    8.83828740689695   -2.42651672458517
H        -5.52434793619562    8.18456205644628   -1.91769918695105
H        -3.59916418062587    5.53512411162702    2.77138530195233
O        -3.15226954565381    6.40687502267871    2.88251289588900
H        -3.62615901862365    7.00351860992642    2.27156564067484
H        -4.12534100596077   -7.68633265470960    0.61422303724893
O        -4.34572236255187   -7.74354862758918    1.55457837620439
H        -3.91613775283491   -8.54777770384141    1.88981715293910
H        -1.08930633797412    0.23178250885467   -8.04948960702155
O        -0.94562295680609   -0.17822029229346   -8.92716994941095
H        -0.01305668064570   -0.00276252103323   -9.13938016812414
H        -2.39024532651783    7.51448903202478   -1.83195052354076
O        -2.86908629902213    6.84488114274717   -1.31858386272221
H        -3.08875960318266    6.12394275621283   -1.91688214819822
H        -3.82133016076421   10.93177081218307   -0.53339911378129
O        -3.56279705267035   10.01112670182595   -0.53819685058514
H        -4.11495361721702    9.56548524554670   -1.23195009963147
H        -1.13881266993656   -1.75411505105644   -8.46210908127117
O        -1.21288921840763   -2.69064024187084   -8.15596682111235
H        -2.02603939493241   -3.02842232901329   -8.55063692680670
H         2.77700129002817   -6.64893620248939   -2.44310650870361
O         2.63103350044477   -7.58050842565152   -2.18169973134872
H         3.49528821933531   -7.97212202719574   -1.98618087857263
H        -3.91942402838001    7.94208810302979   -5.28140252004723
O        -4.01166842116542    7.41665182162088   -4.47752066355129
H        -3.09626593231236    7.17961243917695   -4.22799024483827
H        -3.94120728681597    7.34640527107663    0.12132565620302
O        -4.31830181194303    7.78347382390978    0.90478729730883
H        -4.14157687151551    8.72077994659143    0.75834054362342
H         4.29070881962933   -9.88840670970482   -0.55522410634346
O         4.64511984328701   -9.05503143831376   -0.87126191644744
H         4.80935958022813   -8.52219994609804   -0.07369047762075
H         2.64994484200729    8.20398757084001    0.11876373144294
O         3.50086726134724    8.64587970740837    0.23262538865050
H         4.15472471805816    7.95687210785414    0.45954807289350
H         7.82766421937718   -2.09092703861368    0.57375299203844
O         8.27453773935304   -1.22829653348262    0.62171926365047
H         8.60216263113448   -1.06330744402329   -0.29001402111925
H        -6.96064090420977    5.83895275037565    1.27398043300131
O        -6.94124651333640    6.77421385999947    1.56389559373859
H        -6.03052122159069    7.08890202530811    1.46812995410704
H         4.20050366414687    9.18387229674140   -1.09969620255698
O         4.58187573989665    9.40820192038163   -1.99967148385591
H         5.08518376321912   10.21323466951333   -1.89111720650275
H         1.13736294490290    7.40183074733874   -5.60289274379998
O         1.81031598598405    6.88793143444383   -5.13715543336273
H         1.93267644854206    7.33465236608805   -4.28168876753638
H         7.83867903480056   -1.23170790221356   -2.20307903508616
O         8.56825560778969   -0.63618721114921   -1.95057898156984
H         8.30044296357238    0.24092591326104   -2.24341619287989
H        -2.46057380620864    9.96898855836007   -3.19524827027769
O        -3.10804070385189   10.45491204424964   -3.72520094169129
H        -3.97302779125247   10.19042021883500   -3.39092970750277
H        -2.03573940165979   -3.41145952979612    6.65166839101004
O        -1.83839926743347   -2.64070695848731    7.20208693005436
H        -1.31850524061256   -2.97129027116324    7.93608975113509
H        -4.28297428857374   -9.06665278708638   -3.84917518718351
O        -4.42837475070391   -8.12990147701264   -3.72241114102360
H        -3.59451589392321   -7.66879342730092   -4.01838603157018
H        -4.20647646612712    6.77100793719003    4.40443974672503
O        -4.82214763355190    6.60133216010530    5.13450284540663
H        -4.40191197043686    5.88713087524440    5.64845007057547
H        -6.21794054642472   -2.67601745979863    3.21480942449533
O        -5.56853716796867   -3.40369016559166    3.20986660871134
H        -5.57124446363077   -3.74635809389764    4.11959524655912
H        -2.82341210125566   10.03385223446874   -6.87025794713753
O        -2.94489513999103    9.34621598307972   -6.21261448987193
H        -2.97007091545757    9.82385989203069   -5.35525164503303
H         7.97402382343810   -6.22475525704763    4.02456882387707
O         7.84948390893604   -5.59690441273414    4.75461937446046
H         7.57219580466097   -4.77926332874502    4.31323867832403
H         3.28599119253632    4.38249229536116    4.73796233768318
O         2.72642414040630    4.79740842308046    4.05127199941059
H         2.41300196404885    5.64392393447859    4.44363899352090
H        -6.18628137199213    5.81115193670386    4.50213911361038
O        -6.78321513035913    5.30337497855510    3.90394128546264
H        -7.05681617227479    5.94497934919521    3.22597972967744
H         0.19843132240140  -10.24085602532628    3.19131622396729
O         0.11808283054967  -10.46021234539435    2.25323846410106
H        -0.14216828117041   -9.64986884598143    1.79832980358545
H         5.29320286798469    6.82837196882200   -3.68695733075757
O         5.37745305334706    6.90449902510909   -2.70852057504191
H         5.23357873463069    7.84689246524497   -2.51299136227994
H         6.15837585159116   -6.49237606970040    0.28013983329424
O         6.96894433384532   -6.10648815424925   -0.11566051367485
H         7.03057040800009   -6.52171381106204   -0.99154700428973
H        -0.73857902982822   -7.99321945790447   -2.18208768178838
O        -0.22999102234603   -7.21770242663984   -2.49091085340727
H         0.70366965785388   -7.44240478153114   -2.41919866579055
H         1.51869440247640    2.78552479927890   10.43934882158443
O         1.39804286366726    2.89174014960930    9.49646021291963
H         1.86260756781895    2.15076766536554    9.06789864175916
H         0.72686353977755    6.72598697633489    5.07475637676853
O         1.63894294298896    6.78237434901959    5.39982051368604
H         1.65901182037908    6.34351100366322    6.26073000476636
H        -4.96001776448873   -5.23705966655211   -4.63243765984717
O        -5.40090572166369   -5.87860459456788   -5.21474814632784
H        -5.36626795904101   -6.72136671807620   -4.74649633129269
H        -0.71675743201205    1.00859060184033    8.22740420175540
O        -1.13413336885465    1.79364477287456    8.61149448968130
H        -0.42242838123576    2.34561174738323    8.95545665719229
H         1.84996207187530    0.83378431506216   -8.16494145210757
O         1.71552337771394    0.24138761039663   -8.92358562970708
H         2.58057896670656    0.25389633546309   -9.36474140244093
H         5.89946842122030   -7.35294755311188   -3.18955819580231
O         6.48582391136582   -7.54968033920344   -2.43583800872401
H         6.03242206644579   -8.25082346220513   -1.95196824521969
H        -5.13608516608405   -2.99066272365412    6.49103573474985
O        -5.20348552894509   -3.77968598939193    5.93448572849048
H        -4.44834975436725   -4.32686207807075    6.16183671385691
H         7.26932784829977   -7.84707447414616    2.33530059521151
O         7.81333507842285   -7.05967431516117    2.38245173958822
H         7.74945474545455   -6.63779756634617    1.51027710721913
H        -2.42210382418149    3.03674403325485   -8.30175811178617
O        -3.37096999928362    2.87912327934891   -8.35197352204490
H        -3.50389706711660    2.04658116841073   -8.85125878654735
H        -6.85445549762877   -2.51824033914283    0.06804524057866
O        -7.52921826350147   -1.91435786663714   -0.28116202859574
H        -7.19397621257109   -1.62099594615350   -1.13519422179285
H        -0.53400930110728   -5.67317552661586    7.39004315782638
O         0.08041095033550   -4.93997510584304    7.44615434653188
H         0.92447988861877   -5.28023409978330    7.09342806203934
H        -6.11826822568154   -6.59041124251664    0.84710116336641
O        -6.15515779901741   -6.08151505110360    0.03202360078016
H        -5.48484593922586   -6.49000979847842   -0.55034414296598
H         1.65376161703780   -1.63912422291254   -8.91125180905464
O         1.53172954705876   -2.60160513119691   -8.91788020777236
H         0.59245962148219   -2.75414397075306   -8.75379014285274
H         6.27336297462403    3.31196005407844    3.52695411929999
O         6.58379738365580    4.03049175107689    4.12794732242329
H         6.54528395610650    4.84233052846214    3.61970307013448
H         0.94881756777734   -8.65990636331976    8.04342744702572
O         0.95560173712585   -8.14862121259742    7.23487222177931
H         1.89192178433002   -8.00495167529616    7.00846253951823
H        -0.33546968465400    9.95768831265197   -3.18349987660639
O         0.29140258482323   10.19731303092976   -3.88414616685925
H         1.11841046480447    9.73904583545660   -3.63876250712840
H        -0.13112358341741    9.17547246437357   -5.20069263838098
O        -0.41324018425777    8.43003546262939   -5.77469472163406
H        -1.26083115801855    8.71368541903210   -6.16350675900163
H        -9.28029514207995    3.04898266627725   -1.35268649463270
O        -9.24399254140469    3.95435466310984   -0.92855482993288
H       -10.14928412567496    4.22090809511052   -0.77953812019160
H         5.49882740111068    1.37897789740223   -4.69085648252325
O         4.56958636073707    1.57166262982519   -4.80749434528720
H         4.43371030693712    2.52138256163588   -4.59134560191885
H         4.54475895599260   -5.97389548957621   -4.56958849052069
O         4.68606261391484   -6.92577915282109   -4.43302474428535
H         3.82078283308067   -7.30538334847986   -4.26505623552138
H         8.13579760241260    2.74691435934481    4.26294175438118
O         8.79117855919839    2.23609719549520    3.77010179326675
H         8.43433750530768    1.33413177763435    3.65967961780272
H        -3.87506438761217    2.59318417304498   -6.79304836988874
O        -4.08911562019301    2.44971297779108   -5.84321534563979
H        -4.60385321275836    3.21481233310150   -5.56484576686787
H         7.61549610379480   -0.91589996357267    3.77440080064091
O         7.71625376185154   -0.21057698224992    3.13515850307614
H         8.03924811537456   -0.61889156570727    2.31551920785790
H        -4.23966631806091    1.30575699328379    8.32041629860989
O        -3.78369467674600    0.72290382065619    8.94268108637711
H        -2.87181452137539    1.04880552500649    8.96056393154075
H         4.55345576179886    4.11447768409201    6.63110592068102
O         4.45989821911709    3.70340074644332    5.77350569305942
H         5.30431259503682    3.81202661628292    5.29486775239960
H         3.37676359897132    1.72705477665743   -6.31442457494925
O         2.75947867960533    2.01215703403341   -7.00235776030753
H         2.35199259933866    2.83071158463056   -6.69710562748652
H        -2.11898163563856  -10.34725801691289    2.34236614608074
O        -2.74187403096810   -9.68795336489016    2.66313867666497
H        -2.23804014134448   -9.08146846287593    3.22305467858512
H        -2.06209537639443   11.77693765803781   -4.96159655057398
O        -1.38727477491491   11.70945813796539   -5.64376800014678
H        -0.59553564221339   11.40611309704625   -5.18419397352425
H         4.21591075689273    1.44723043851265   -8.55105340971744
O         4.41449349127211    0.59270706265553   -8.94603570725169
H         4.29523802273368   -0.04496459325637   -8.22154112095233
H         9.37701026153332    3.74009553669696    1.14937176502280
O         8.58661486256479    3.25624967155443    1.38297494470901
H         8.72867016227616    2.90009014041737    2.30552011442317
H        -1.42889813744936   -8.73697125250254   -0.34467586347701
O        -1.82788387285134   -8.96328750885418   -1.20255448207973
H        -2.68725873414495   -8.51396425662000   -1.21315244376755
H         5.81771972080700    6.18337790887450    0.64119738927504
O         5.74873711018207    7.07322472542178    0.27081334750788
H         5.77992842525199    6.97404886192108   -0.68590263225019
H         3.73521035378657    6.82086843416772   -5.37785894379983
O         4.63934244708831    6.50684811623301   -5.23185621160570
H         4.54654545789864    5.54556875510052   -5.10302159411038
