# Supplementary material for: Computer Generated Realistic Interstellar Icy Grain Models: Physicochemical Properties and Interaction with NH3
Source: ACS Earth Space Chem. 2022 Apr 19;6(5):1286–98. doi: 10.1021/acsearthspacechem.2c00004 (PMC9125691; doi:10.1021/acsearthspacechem.2c00004)
Supplement: Supplementary file 1 — sp2c00004_si_001.zip [file sp2c00004_si_001.zip › Icy_grain_model/random_seed_study/GFN2/grain_14.xyz]

600
 energy: -1018.421025750720 gnorm: 0.000713560998 xtb: 6.4.0 (d4b70c2)
H         0.28868556131572   -0.06172171557607   -1.44426901016294
O         1.14667777224509    0.41775659668658   -1.40444029483959
H         1.76056800364687   -0.17830724025140   -1.87020370656314
H        -0.36493002070526    0.37537289037601    0.79148771211873
O         0.26611444954775   -0.21187556670367    1.26696612544941
H         1.08201231525318   -0.29328315829892    0.74594547610915
H         2.43714325467313   -3.37053043800165   -0.94490622741729
O         3.22242213215701   -3.54041520258876   -0.36874759227895
H         2.86135621880377   -4.18294956548453    0.28369149558606
H         0.86060598084079    1.81736498149905   -0.38678694513586
O         0.88799816463606    2.56707766636017    0.22679102006564
H         1.46018514858604    3.24699581967839   -0.18681920938892
H        -0.24202846246777   -1.98385331100734   -1.48979837745355
O        -0.84876823624420   -1.22453406461191   -1.63204405312183
H        -1.54885605402649   -1.26954981994756   -0.95525642627620
H        -1.69986448472336    2.18169242163713    0.26136872198226
O        -1.56904163791431    1.25329060807479    0.00432984620268
H        -1.71089159499755    1.22125258994667   -0.95807338318143
H         2.96237279785854   -1.95462233830665    0.28933111162506
O         2.77123630284102   -1.08223643197845    0.67477323983607
H         3.22754722114117   -0.41185573476093    0.13156169403181
H        -0.06434596455642   -1.84523916415330    1.20589113950056
O        -0.03211311968878   -2.82414474290350    1.17662258549605
H         0.67656056567080   -3.06139388093492    1.79775172495532
H        -2.95797374351942   -1.97416004829334    0.89549675542387
O        -2.58788744645173   -1.25891145816589    0.35407985030681
H        -2.29886849303881   -0.56965974635665    0.97724890927192
H        -1.58702059228427    1.47985532660111   -3.31638943807858
O        -2.21468107585642    1.26905816538178   -2.60211371553780
H        -2.64180111908675    0.41061547389777   -2.81139364865732
H        -4.13583197063551   -1.26156687245117   -3.72962929858498
O        -3.50371336928042   -0.97590250928371   -3.05143856986186
H        -3.02767405861583   -1.79967997763012   -2.81688931665835
H         3.76300370796020    0.79961659407848    2.50042359424319
O         4.15362529981823   -0.08549846691715    2.64337340805644
H         3.60288781691672   -0.66231346631947    2.06561429557885
H        -1.55139730881185    4.19158740405882   -0.32727300627981
O        -2.04263612986430    3.89301506273528    0.47294777675050
H        -2.96779951364835    4.06987714265027    0.25808210950530
H        -2.69801122885707    0.11814534653807    3.36237053354394
O        -2.12422369188729    0.29912298087821    2.58257740200848
H        -1.53313139729655    1.04638599800220    2.77900927140899
H         0.28555602956956    0.63805579666888    4.16687919776061
O         1.09180854533117    0.27598451548889    3.72241776122112
H         0.78043523588413   -0.00832046836559    2.83024440400265
H         0.72901203866650    1.82891355318038   -2.32721115573187
O         0.34742084397894    2.62032441504692   -2.74392951813668
H         1.00593844612400    2.97745666138623   -3.36607182978908
H         2.76901725127877   -2.03605884839036    5.14561680937539
O         1.80073742804907   -1.92164415323158    5.05752926468718
H         1.60126256187204   -1.09127161650376    4.57281041448944
H         0.50883840206746   -3.28125493227855   -0.35587113390987
O         0.83534580692134   -3.21335225651850   -1.27988705414052
H         0.43062950560173   -3.93299313914179   -1.81231056678626
H         4.30801085518531    1.70255481133545    0.01445009538753
O         4.21980748801304    0.84910991884013   -0.46461611685695
H         5.13438289432677    0.63561842375406   -0.73203518509309
H         4.14574055956666    0.81171268794878   -3.37330057891409
O         3.40801529146690    1.28127432797087   -2.95198457922928
H         3.50904645527344    1.11714541103777   -1.99145196435534
H         2.85691972524905   -0.95054661774525   -3.66475619502445
O         2.52925679783454   -1.39817374529678   -2.85279253385216
H         3.29717959717750   -1.88735860731580   -2.51841574689032
H        -4.21835705774770    1.48836447848896    0.63631305008504
O        -4.11653932000791    1.82914511489156    1.54073231887677
H        -3.26249605754787    1.47560101884028    1.84470495748142
H         5.62354790341417   -0.23510420139665    1.79107830275567
O         6.50573842720311   -0.36012926549838    1.37180399970345
H         6.35506912902562   -1.05729138809791    0.69794384986423
H         0.04066372497167    2.88635150788936    3.23622822433089
O        -0.54438951758048    2.45178985762624    2.57724503038035
H        -0.15901219379750    2.57326026604854    1.69598405781771
H        -0.40864362489680    1.52274692342935    5.77870297926423
O        -0.98750545619675    1.11723810080231    5.10701416161791
H        -1.22380667652458    0.22201738859921    5.45605526680620
H        -0.64466980446684   -1.30210948644676   -3.25004789286866
O        -0.30579263386948   -1.33518117890769   -4.17057990037863
H         0.00885246985735   -2.23227868274343   -4.32877550565840
H         1.81960931508456   -2.94457276472465    3.68880874585397
O         2.02442619214065   -3.32915147303683    2.81380656352322
H         2.93507895222714   -3.09409849022732    2.59728508086602
H         5.21153379086352   -2.81949126838860    0.46514418338135
O         5.88936604495926   -2.47136366579915   -0.13253323467989
H         5.45960462888544   -2.39836056156543   -1.01604629575130
H        -4.36066042762305    3.19696191720217   -3.74610833380779
O        -3.62801443851994    3.38807196933932   -3.13126549741406
H        -3.13162726898575    2.54867079738613   -2.95871027129727
H        -0.15633839665360    2.48939104868558    7.53189228800035
O         0.58567616160514    2.08109751574514    7.03310893133216
H         1.26803220998641    2.78088925926778    6.95150652307545
H        -2.85901152285107    4.43033263158230    3.24350761427035
O        -2.67395613978403    3.60272510674420    3.72367138198036
H        -1.96416246502038    3.15473246317377    3.22082582260189
H         1.97860500005613    0.97312326458335   -4.01006934407690
O         1.25767096367842    0.81461264969450   -4.64349540874545
H         0.85324071194107   -0.05136819445586   -4.44779425418104
H        -1.26795035417440   -1.77006456504526    4.50789517043757
O        -1.06844375388182   -1.93647874857233    3.56833878162896
H        -1.18185355544358   -1.08195769692946    3.11238450396592
H         1.98314650961317    2.07878424346078    1.31008423520868
O         2.52480679398917    1.97625553031705    2.13072118822022
H         1.93151570481014    1.53919994233344    2.76041881977180
H        -0.34946634382787   -4.50956011072734    4.73105047753130
O        -0.30637932490069   -4.52016313744472    3.76399151464608
H        -0.45367742370560   -3.59422240409178    3.50361270393760
H         1.58240826026157    3.11049890534100    4.86800086503941
O         0.87270257468683    3.61714754088869    4.44971549739773
H         0.22650870341327    3.88233187872860    5.12159196169537
H         2.16723535145506   -4.08069612075169   -4.30826080346277
O         1.59381107140616   -3.31746360523748   -4.45932507808858
H         1.84867783275758   -2.66862208374298   -3.77135418858345
H         3.90323475561985    2.55087161061756   -6.28935957120011
O         4.12176829299548    2.13144900287991   -5.44046679822745
H         3.89799410567228    1.18364152586795   -5.49215050207891
H        -0.79090107150300   -1.41741493759502    6.80302142321294
O        -1.47022751954485   -1.23050044363081    6.12868025348355
H        -2.34014851595283   -1.09252084786920    6.57329675402067
H        -4.01588827257719   -2.08604375067269    2.46362067707374
O        -3.34292184778502   -2.79855095854252    2.46183945002786
H        -2.51997286290866   -2.44164106705362    2.86191159535886
H         1.84024972666896   -4.79458519239209    1.89139281456247
O         2.02178754716336   -5.35001370102752    1.11503091237934
H         2.42089467698693   -6.17828275234398    1.45977535622480
H        -4.14910412707817    5.42910811388425    2.20336379322649
O        -3.29142063154685    5.87304469287066    2.36715722179675
H        -2.90325633368787    6.03353723860185    1.48662127099773
H         2.39257572970815    3.66743095634832    2.32682036546866
O         2.22788017987828    4.63271128936866    2.34421865865088
H         2.29657516262434    4.89438138243619    3.27936435372808
H        -4.79629126419184    3.37389636111416    1.76157748653636
O        -5.26857027686001    4.23320271567181    1.68174556184029
H        -5.23380330428743    4.42334682781934    0.73569864857621
H        -1.43153377223376   -4.89918016439740   -0.13116390907877
O        -1.96689020172106   -4.06904032509988   -0.10172733211755
H        -1.45552823179279   -3.48916841916515    0.48599962268883
H        -1.32765038819544    5.03896270233571   -2.44169467545024
O        -0.82179386605025    4.65360862989811   -1.70504864030386
H        -0.39291971674584    3.83378974049627   -2.06225491670227
H         5.25200214971778   -1.64503202220681   -2.98915704054813
O         4.93731772181952   -2.48293904078529   -2.58067842375754
H         5.35963890213213   -3.19278945378801   -3.09071990505170
H        -2.27607352924229   -3.57316995295598   -1.72935747887094
O        -2.53731612369789   -3.39546315663139   -2.65240412481400
H        -3.29653145737341   -3.97096850169188   -2.81756784115408
H         4.06107814796436    2.67516690282885    4.01296463832769
O         4.74868541114162    2.99621976812426    3.39813942384877
H         4.93668665220314    3.93437568003094    3.60508350186121
H        -0.58172931136379   -6.72742224700110    0.61038776459222
O        -0.29864278095561   -6.07945287157513   -0.05636560097108
H         0.57380118889390   -5.77605997826704    0.24352947121628
H         5.87148687561618    3.34863593460734   -2.20955176135886
O         6.83161270918078    3.17783767424340   -2.01042088368737
H         7.02137244931748    3.75021519612000   -1.24021237096445
H        -4.32962766638309   -1.16236973966983    4.51014292859832
O        -3.71472682444672   -0.41629819617122    4.54775908239086
H        -4.24948346563150    0.39657803323636    4.59792118631844
H         4.60025120775885    3.10479453498578    1.66084070221742
O         4.74593856806117    3.19097991552873    0.70284751902757
H         3.97664641590497    3.67043860596085    0.33017314842349
H         1.57553700657958   -2.46527385778201   -5.99940462730012
O         1.64181535035339   -1.75709696905401   -6.67221347485096
H         2.16300615769334   -2.09678340796572   -7.41280149222077
H         6.19579753120443    0.14246194522987   -2.68456659052168
O         5.73814907956457   -0.13774328389999   -3.49372691770016
H         6.39759727670740   -0.06935658615584   -4.20286115721460
H        -6.66282962026383   -1.92272808037263   -0.01139864476583
O        -5.88801566336040   -2.03254794682537   -0.59209331939611
H        -5.37120806586929   -1.20183549378275   -0.54566590855387
H         1.17110810144280   -1.26481406113050    8.00378515426120
O         0.71715904232780   -1.93214161290747    7.46643027373054
H         1.18572846634891   -1.94324276779741    6.60189790547659
H         4.18027805705981   -1.21488578236846   -5.27615707204092
O         3.49592776898877   -0.52966120308839   -5.19247364619481
H         2.77176737111592   -0.81338204879503   -5.79042571863987
H        -1.93070941216656    5.34769064878186   -4.66636769320690
O        -2.29420743388048    5.57005751475664   -3.78368174235789
H        -2.82556723361727    4.76711389348082   -3.56991402477225
H        -1.02480141483844   -5.47283933894608   -2.45069230682061
O        -0.30205755721674   -4.94535964662592   -2.86351816746689
H        -0.70915992183646   -4.47824171023585   -3.61758096433564
H        -0.19037359798476    1.65243246231582   -4.83779385575473
O        -1.12350062248318    1.90539482105592   -4.99084797504090
H        -1.50859462830225    1.24741090859226   -5.57750405980826
H        -6.25053735397262   -2.25080551785006    4.12487654788704
O        -5.43876960700308   -2.69472895006871    4.43751966559020
H        -5.57087612035408   -2.91608927945350    5.36624083197650
H        -4.16716479627773    2.61286663290449    4.02342380059583
O        -4.84015233238455    2.02495705394458    4.41216062491305
H        -5.64376370457894    2.11070231388880    3.87032605899231
H         3.68846772742974   -5.43875760078659   -2.80284450349469
O         3.24591801703737   -5.43490991192883   -3.66737738497821
H         2.53435868078615   -6.10988770784657   -3.62480335062481
H        -1.87377346905388    4.20135355256791    5.08678549291516
O        -1.30247836841901    4.65393526395824    5.75274774615092
H        -0.97298033372274    5.46495103662786    5.31191635515437
H         5.58237556023203   -5.28283152650735   -1.37829055571045
O         4.64556181675394   -5.54433539895642   -1.24802288705844
H         4.16700177964978   -4.71288848652706   -0.99857235356563
H         6.90011632742316   -3.78089438559961   -0.88799270093155
O         7.11937809798368   -4.59348421405805   -1.38265782290277
H         7.90321546083323   -4.97098349748477   -0.93404461727391
H        -1.66798877390393   -5.21898164867250    2.87935116651014
O        -2.57802311846314   -5.40626005006349    2.58009823853677
H        -2.98056173456266   -4.53349946730032    2.43903778751905
H        -4.51541404167415    0.48212371293475   -1.55333456470174
O        -4.51540794978720    0.25871669299755   -0.60280331476358
H        -3.70548155111036   -0.26038740546190   -0.40326210499714
H         2.36620340947013    1.18637421482659    4.63243174682119
O         2.89045558535118    1.88340536964914    5.05274011431750
H         3.31700529886444    1.48058881106467    5.83287724884130
H         4.44763521910689    4.23858468261045   -3.52453228218866
O         4.36999148709374    3.71857385628666   -2.69872114869473
H         3.97101388760991    2.85383818557319   -2.94006409439025
H         1.55988257211228    1.40204530761105   -6.21826928944494
O         1.57360249985357    1.65603238693749   -7.16510885342564
H         0.85583850248841    1.12030565002164   -7.55707657990469
H         3.23130619103998    4.12654557928898   -1.45298640271180
O         2.70956367814864    4.22143348338816   -0.63232380093010
H         2.23744116258018    5.07869697784824   -0.69291425164435
H        -5.88632961263686    1.95175302652463   -2.58473426296632
O        -5.42047390488361    1.15237041737332   -2.89634368687504
H        -6.09859078460177    0.46016782829144   -2.97419384026420
H        -4.07812114785246   -6.61076499374952    0.17405343302210
O        -3.15835232056354   -6.83307591902828    0.40174380167208
H        -2.92534473082089   -6.34640137491521    1.21653867821409
H        -0.92462605555962    4.76464627806733    1.52168447980949
O        -0.31907047962174    5.37320806330948    1.98608589351696
H         0.57859370249404    4.98089374192027    2.00203298178105
H         5.00568616784542   -0.10928804751488    4.07510363694278
O         5.67369256396275   -0.02388580650126    4.79492025062326
H         6.27894584350302    0.65633718447418    4.41424192262525
H         7.20482265559587    0.59057208702816   -0.33017385095916
O         6.80268382413024    0.71171605264067   -1.19420604654766
H         6.90944205820710    1.66181470503525   -1.46265377155488
H         2.85805809688652    0.30509340368110    8.02950493779695
O         1.98465534352262    0.32634483872716    8.44767304647447
H         1.42894162790996    0.91160534766410    7.88014202594755
H        -4.99801529842225   -3.39073102513732   -0.12721746903415
O        -4.59288174042663   -4.25799924949957    0.08436192187013
H        -3.61752921276397   -4.14427826068225    0.08176715167204
H        -5.94001699998213   -0.91204926574289    2.47957771859422
O        -5.08243792910858   -0.79375235675955    2.03813314158590
H        -4.86850146171966    0.14870487190538    2.06681757868810
H         5.63598103596935   -2.08893180578921   -6.35172195453426
O         5.14155589876848   -2.58071056509535   -5.66051093605230
H         5.78515436043073   -3.07733417431606   -5.13701178546650
H         6.94667782373477   -4.45135420588674   -3.14605052685824
O         6.52816543442122   -4.22345489242669   -3.99477034576583
H         6.23222785884884   -5.04366211078393   -4.41786011874976
H        -1.47717796904034   -0.86271294628303   -5.13710070824722
O        -2.12270066619913   -0.56890463137661   -5.82878024827298
H        -2.55547417054852   -1.39810186891948   -6.12450508918071
H        -4.75008914833531   -4.92668787079978   -1.52187663357815
O        -4.77407925532710   -5.02108831133323   -2.50141428893082
H        -4.79771099390729   -5.96025941075368   -2.68912452759607
H         7.08707406693127    3.36939569900641   -5.43885061717063
O         6.72414192151684    2.60082138108558   -5.92179076177819
H         5.78692185887426    2.50468130535057   -5.63468570888249
H        -4.51517177588693    1.05772207267234   -4.33467375414157
O        -4.16230679131676    1.04487233603933   -5.24682064309548
H        -3.41812440363411    0.41360570768087   -5.28828240590204
H        -5.49994357512464   -3.97681797992479    3.12548318128739
O        -5.65229012606411   -4.69165954855125    2.48401575553608
H        -5.16414306392669   -4.46063130895197    1.66095014382979
H        -6.11028182573400   -3.97587784465634   -2.82703566563167
O        -6.69442203314642   -3.19155273609678   -2.84160242481169
H        -6.38277039148675   -2.66755099377616   -2.06566030347792
H         6.16726990191116    2.19630853189901    3.18453333582951
O         6.97584190453744    1.63141376613552    3.23377651389433
H         7.00961162519054    1.10534520678644    2.42579600693663
H        -6.88192898056292    2.56217553821414   -0.84514707953198
O        -6.71240665410547    3.17112693659038   -1.59506210187089
H        -5.92801390624254    3.68885401600185   -1.32198848592226
H        -1.40444428037077   -3.69661497013122    6.11037498075277
O        -0.66014360365924   -4.14082290889776    6.56506644068787
H        -0.09626440624560   -3.44972450834979    6.93911232962496
H         5.67626023288122   -2.99255809752001    2.53888692676018
O         4.75361515464968   -3.26969802057111    2.36816508226281
H         4.80167763525592   -4.21670347226015    2.12696694799860
H        -5.80468241012795   -7.75716525255796   -0.01553748992800
O        -5.70222745694032   -6.96948967593432   -0.58618615668331
H        -6.36621934914915   -6.33180121983607   -0.25759471924768
H        -2.51455279439090    1.68247877529005    5.89767992967999
O        -3.20458108448803    1.89100106129402    6.55992783745348
H        -3.98100493711949    2.13342390868086    6.03534590439872
H         1.66396885072989    3.99668682725794   -5.31831165712479
O         2.06492844997644    3.68871624727573   -4.47454010366037
H         2.81786221261210    3.12489623211823   -4.72710568969349
H        -5.80638040839219   -2.55962626700462   -4.21445388373447
O        -5.17138238045725   -2.15466660126914   -4.83303274036877
H        -5.64701838973936   -1.55673378619708   -5.44392589955443
H         4.21999716912548   -5.21051509049899   -6.67379598650661
O         3.67120347881687   -4.44429029570573   -6.87860983205849
H         4.08282758004344   -3.71591244856619   -6.36411970050799
H        -5.31155833710734    0.28952975340965   -6.15588813549689
O        -5.99107610529486   -0.29246086019551   -6.58334755396625
H        -5.57116441955622   -0.59300066390668   -7.39947217459259
H         7.21416715531889   -1.64920540361687    2.34637102078282
O         7.26645296316923   -2.47040091629895    2.87656018375878
H         7.62041799249512   -2.22082448476600    3.74348007591857
H         2.51278514458117    6.49261197870717    4.85230868233635
O         2.90275030053057    5.60274872035187    4.86702790371003
H         2.60458130507993    5.15586887852741    5.67209521098670
H         0.33577847461659    5.70921717339677   -1.22543992421317
O         1.11095537691596    6.27117026779523   -1.00354958385096
H         0.77374935415732    6.98122437977498   -0.43238586068692
H        -6.72584675159158    3.24740031138312    2.51900269054708
O        -6.98647258993030    2.34027452305425    2.72667877476512
H        -6.93556617743816    1.86576863130079    1.87336822788036
H         4.29012083316246    6.16800677018435    0.42093122199678
O         4.12128043823236    6.19581350077812    1.38077880391996
H         3.38975006225910    5.56442913275032    1.56383669451663
H        -7.69542881948535    0.84285510809581   -0.18913842064798
O        -6.92878921765640    1.25217725204413    0.25895142723849
H        -6.13595858803264    0.73487165108955    0.04320229124202
H        -7.52341079074121   -1.45449895859878   -3.47825564520638
O        -7.50909462035577   -0.52599204960590   -3.23133284078545
H        -7.69889663683867    0.03684008974048   -4.01278274117913
H        -3.09128579675568   -6.18481118087155    4.12533820483980
O        -3.11626757603915   -6.17982762836886    5.10131527086631
H        -3.07051016815401   -5.21686964780476    5.29853722808124
H        -8.54367293629292   -0.05117797901598   -1.91042214558371
O        -8.99888675769835    0.55515706042014   -1.29689890605364
H        -9.17290001646324    1.35731786271819   -1.84113153866023
H        -3.57769778609105   -3.30429757463881    5.94404724595534
O        -2.91630060387613   -3.55532695312132    5.25924829330591
H        -3.28533576434857   -3.26538754611590    4.41413771272345
H         7.27266483527002    4.04474836996920   -3.45570230749019
O         7.36833326952819    4.64906211821671   -4.21791839528243
H         6.45998110581591    4.91492495408947   -4.48240635320061
H         0.57226709503546   -6.12147107778988   -3.46491469185990
O         1.02830466759585   -6.90096355904786   -3.89496224101305
H         0.87655217909519   -7.62809335696674   -3.26659116642616
H         0.95937820428101    8.05307079901876    1.29287589388023
O         0.07682527644564    7.78677872194158    0.95690388621257
H        -0.12716770608332    6.91547266145521    1.36257909305204
H        -1.38313272678502   -7.35350783393328   -2.07678751010036
O        -2.10262580639980   -6.68066974392763   -2.03949776238650
H        -2.33835582489854   -6.60774020982609   -1.09188219378889
H        -3.44074098566917   -7.60989792224379   -2.43636381685663
O        -4.19674582528848   -8.23853832303457   -2.51823757967152
H        -4.89393542560388   -7.88286730619375   -1.94842311850530
H        -5.69954530482605   -7.32071659602898    3.89942948517143
O        -5.12795543020172   -7.18650444914268    3.14381093200167
H        -5.25733193697034   -6.24225919701886    2.87207995368871
H        -3.21805225865332    7.56783658096676    0.26482266760147
O        -2.71472739548201    6.81764784863539   -0.10686267576857
H        -1.92074361207185    7.17335359760524   -0.53631520188934
H         1.16806823329288    3.45068574590048   -7.16599390022315
O         0.98432218736692    4.33229886189642   -6.79566107712600
H         0.02050902152704    4.40020324485776   -6.65583154711528
H         5.42459433588136   -0.26623123167447   -7.35575234822166
O         6.21927640123188   -0.82788256273452   -7.30235531241953
H         6.83621177786187   -0.39869917618458   -6.68436745511978
H         2.38048167479789    8.33520416001703    2.79191733395485
O         2.53953452009433    8.31820665048400    1.83658400284263
H         3.16870600625528    7.57851675134004    1.68580079781368
H        -0.86030077329655   -9.11520994396002   -2.89631204993605
O        -0.28341857647560   -8.61599438273464   -2.28296702566432
H        -0.31835777429528   -9.07322540629265   -1.41553059723018
H        -3.29118176345243   -0.75934221008416    8.39319890692780
O        -3.63821584648910   -0.61074696114629    7.48467595209735
H        -3.60870185501483    0.34291144742947    7.28581551884464
H        -5.37875162873639    3.59039402405405   -5.65686928216981
O        -5.77568587746924    3.37002658925147   -4.80661091781213
H        -6.12108241825503    4.20006412755620   -4.41374717347671
H        -0.44293367610843    6.16175177491835    3.44572133924196
O        -0.49380350676902    6.69861578740893    4.26945929958360
H        -1.28353443589581    7.28051823899390    4.15930330277668
H        -6.93980741552746    2.05115956739306   -4.98038058949906
O        -7.62109120374278    1.36208332055899   -5.12721676437351
H        -7.29001376404288    0.84207147374341   -5.87347919895345
H        -1.36403868514862    3.47312287284725   -5.52231761986760
O        -1.57780093202067    4.30666454570008   -6.00000172224948
H        -2.40757750053835    4.08110566657587   -6.46883734104396
H         2.28571416678191    3.92043958045787    8.11677704565512
O         2.45159149481799    4.01307610246283    7.15799957062488
H         3.37668261049125    3.71929030570688    7.06112717042944
H        -1.96313451204834   -8.65396895590508   -4.64803263148502
O        -2.13312280508512   -9.41460371888575   -4.06913664825436
H        -2.98748703556291   -9.23912750307245   -3.65634191985081
H         2.31944591453684    5.12227670432491   -3.61790593854571
O         2.56329055753177    5.97871050242775   -3.21250112103812
H         1.85383523858122    6.26997480862005   -2.61455922849718
H        -4.48306582037529    5.33430025576879   -1.24138468061562
O        -4.46448858446134    4.41536743427576   -0.91803120151344
H        -4.05720070130166    3.92416490385660   -1.67939220325764
H        -1.45089742446010    4.04865511289598    7.41134153115331
O        -1.54352578128459    3.32162650510835    8.05220516057259
H        -2.28113169894218    2.78938651930702    7.68747491467165
H        -1.01146320177958   -0.28298079208845   -7.08856333458669
O        -0.30836377003846   -0.16066515701336   -7.75942928840924
H         0.35659845097599   -0.82789815789569   -7.52048689598523
H        -1.53222746048226   -8.09341719757711    2.45124196926243
O        -0.73365700342492   -7.81228153262011    1.96168345624341
H        -0.06271188444642   -7.59014490340105    2.63608131187884
H         6.06964117667339    4.32330885274100    0.36977728165657
O         6.89351977117676    4.77587103255955    0.09728094332786
H         7.40608980378970    4.89158654844266    0.91244436066751
H        -2.37594231500467    8.74572599890532    3.12386516352781
O        -2.67165819887382    8.07052343120306    3.75125686504020
H        -3.01743653951050    7.31683507625307    3.22428447515410
H         1.58760138631743    8.77996531844073    5.07134735898611
O         1.73727732420176    8.03213687101233    4.49490020324732
H         0.86193304365683    7.57017355453522    4.39190601668393
H        -4.52422668678923   -2.07640887741797    7.27822955488493
O        -4.68531928793598   -3.02884869450953    7.14340015564321
H        -4.14858817176086   -3.46634118348376    7.82981764413309
H         3.66317972147661    4.82234481572795   -7.61630851383638
O         4.10636166663360    3.99325104298449   -7.33419823094555
H         4.68908284959949    3.68800107534054   -8.04593532678962
H        -1.81889113724371   10.10586374649589    0.74493874450326
O        -1.74681923293517    9.62041590177659    1.58556243564410
H        -1.05277347249703    8.94839645664981    1.38988522385295
H         0.72563116252465   -5.98788968863897    3.68218394972673
O         0.94913511691229   -6.91729038908587    3.86266011246664
H         0.48034640910651   -7.11188281894500    4.69838133575991
H         4.14954052550455   -2.16325748670674   -9.28211460494032
O         3.37657125925704   -2.36266526192434   -8.72141815759062
H         3.55174514328964   -3.23160504593973   -8.33229410466760
H         3.52871271693081   -0.44862310842124   -8.28395535431601
O         3.83286388020567    0.38761321190006   -7.90750401872922
H         3.02172653028746    0.90201875214434   -7.69826480499397
H        -3.88999757255184   -2.87143030989406   -5.78940439865161
O        -3.17446209787547   -2.92103576713282   -6.45155814534827
H        -2.46394880238229   -3.47436969695997   -6.06400994419240
H        -8.02991362713868   -0.66580497300428    3.48595419911069
O        -7.42434857351216   -1.40943436003126    3.26057246078932
H        -7.76670262352390   -1.78852209355742    2.43233716122523
H        -7.04627542697475   -5.12562236281556    1.41537663269204
O        -7.57309148891305   -5.55071853798726    0.71616422951064
H        -7.95670804919509   -6.35049578050266    1.11567194060742
H        -0.38547838140996    0.90363917100101   10.39111082075146
O        -0.20818789243795   -0.03119072242710   10.21063718267446
H         0.62767782245140   -0.05229242245500    9.73221230626472
H         5.62745820040416   -0.64041294388018  -10.33975471283808
O         5.67379668664318   -1.49206191323675   -9.90154324086264
H         6.08512373658658   -1.32525995620276   -9.03650934166419
H        -8.22266944973855    2.99387298666088   -2.60501802811478
O        -9.02659940675272    2.60372874364617   -2.98056687304922
H        -8.77089236487388    2.24465977340846   -3.83942557789422
H        -8.55585636457254   -2.62001934424644    0.13179561629397
O        -8.23480807250914   -1.91804751534819    0.74428596910253
H        -8.95001850884188   -1.26875446878111    0.81781443269934
H         5.26387561070630    3.57246373625859    8.28810242749466
O         5.06478988777509    3.26360942155429    7.40423607720313
H         5.70710157256118    3.72553170053920    6.79947406511078
H         4.49576617354610   -6.48237265260866    1.88048234157809
O         5.06570407127469   -5.79538756366124    1.49676479287484
H         4.92821477958709   -5.83819507065110    0.53306059324956
H        -0.27474149579282    8.06359770802483   -2.35099568316074
O        -1.19531126523240    7.80414841996542   -2.15079305380582
H        -1.47496188318774    7.22247248421452   -2.86612859934059
H         6.77026200767544   -5.46895439720311    2.04985673428507
O         7.66728801019012   -5.17724967629279    2.28163719802805
H         7.61273690863172   -4.22948166839502    2.47607788131891
H        -8.14683806856425   -3.67317587505043   -1.75611630462461
O        -8.77742532083441   -3.81026645713661   -1.03082866126270
H        -8.41260485134533   -4.52525481330268   -0.48221194590462
H        -3.76451642866330   -1.94473419149106   -7.79344609916266
O        -4.15116996412111   -1.31169099895961   -8.42761685011313
H        -4.14541579133769   -1.73962177221777   -9.28296834549305
H        -1.51718486632389   -5.30203732842144   -5.35092542157062
O        -1.18778132123212   -4.38816596396611   -5.37360603482169
H        -0.31713081930967   -4.46744526457876   -5.81043538978367
H         2.44416744859532   -7.50034103538729    2.96310677031301
O         3.06538970899973   -7.51291749634894    2.21834308287814
H         2.76598733491878   -8.22728037107280    1.61021612249494
H        -3.67002336805589    6.50582210842513   -3.01815160963993
O        -4.28882835078620    6.74008438562305   -2.30792993262302
H        -3.71496377389599    6.97007506666267   -1.55104084811282
H        -5.37010509736939   -8.43930421449488    1.91824683306321
O        -5.67598263944254   -9.00148771719579    1.18152471034247
H        -4.87167425091690   -9.41993451380878    0.81514555795556
H         5.10987894221849    1.59446141053118   -8.45830748377287
O         5.79250605322904    2.26595278717718   -8.61364260926188
H         6.29382502728306    2.34616071934663   -7.78986996981056
H        -3.88160561863885    2.42256351797241   -6.24237364827732
O        -3.80134538026617    3.12942350000283   -6.91357040282214
H        -3.50173689532464    2.64733187827361   -7.70024199021767
H        -1.07355680330568    3.10770402017322   11.17395968575102
O        -0.53695705204763    2.75422873492606   10.46527332800367
H        -0.97461971195121    3.00687924849102    9.62669537841407
H        -0.89506138159229   -7.23726095649744   -6.34704468175308
O        -1.20496148278484   -7.15229742513362   -5.44442751076880
H        -0.39759188425186   -7.14853025051302   -4.88377479988118
H        -1.85120114855231    0.88732621969632   -8.55088382041106
O        -2.76948251784156    1.17607726407694   -8.56514343289324
H        -3.30044193835650    0.36944015558692   -8.49946239308945
H         5.04033223375157    5.90755840294328    2.80594498981051
O         5.29061935422230    5.59413571894857    3.70206057368004
H         4.48181817363658    5.73863385347357    4.23440838610748
H         1.28864770796216   -9.55000254301934    0.32271054689582
O         2.17768542330031   -9.17731811505001    0.35128433270526
H         2.27624419170159   -8.64839684085306   -0.45824299331438
H        -4.74252038569875    8.54846179912553    1.80877767165541
O        -4.21538053149822    8.72927205445115    1.03017535189290
H        -3.40837366543922    9.20073650673421    1.33052216767718
H        -0.44217397146423   -6.03686552494435    6.41157554781920
O        -0.69290969177189   -6.88045530306010    6.01236534211164
H        -1.56816011697303   -6.69666030162646    5.60075433246922
H         4.89469337719211    0.38099999394246    6.31186635327557
O         4.30181297546087    0.72681841197118    7.00343499624582
H         4.68337027271133    1.58037185114629    7.28105172385057
H        -0.60544410579808   -9.03726927301353    0.81692861463346
O        -0.60151809985947   -9.73365346358804    0.12410473040345
H        -1.53819603473041   -9.97501669096434    0.03628336428629
H         1.96634087823170   -4.97842802218856   -6.63652214760976
O         1.11913722289910   -5.39104041244870   -6.39806139404448
H         1.30068367595357   -5.94132118337235   -5.62779612815930
H         5.27656688389453    6.43497348671358   -1.63581488108627
O         4.36665824257794    6.38193193267217   -1.29489457539719
H         3.79399255541364    6.14768750768572   -2.05611030969941
H         4.39034062477700   -5.96209189220041   -4.70336359513129
O         5.14043901780417   -6.26798882274245   -5.27816717394592
H         5.12026665772520   -7.22369059609635   -5.28051780129437
H        -6.99088200286408    5.10414308187952   -2.67259824111653
O        -6.55401857613198    5.51937642795616   -3.42113504412340
H        -5.84246721049172    6.07196851106922   -3.06374708379666
H         4.63647078227442    4.63221280945045   -5.81991128256924
O         4.85677349580563    5.06743182188837   -4.97189860534541
H         4.50120751291562    5.97901503931312   -5.04718457683395
H         6.32233370356916    5.03255583843725    5.16735186447417
O         6.73806418533119    4.55120021437676    5.89322013157159
H         7.48953730764225    4.05143509383659    5.50759197557873
H        -3.28632020303861    9.88539616897771   -1.08326026991085
O        -2.34400373844156   10.05857098725206   -1.03552783078099
H        -1.90199018920829    9.32582426035136   -1.50033777368648
H         3.06499594105347    6.82487877307814   -6.78324661813086
O         2.79831754770317    6.29416900169705   -7.54765074441473
H         1.99832326802608    5.81114714061781   -7.28841275421848
H         4.25063120209114    8.05198055694201   -4.58795448519909
O         3.65524349000572    7.46759466499006   -5.09046691446428
H         3.06728849524612    7.07295850567498   -4.41170931530629
H        -3.14117908549157   -8.54014877578886    0.17333244257699
O        -3.33497221449034   -9.44959897334643   -0.14336018158528
H        -3.61735928358129   -9.32799054192816   -1.06514536083813
H         3.73136482261254   -8.48768509963849   -2.02445173939051
O         3.12331109060229   -7.77456267007813   -1.83344483139460
H         3.64981438811881   -7.03927940356855   -1.48190220301996
H         1.23582376785811    3.01658395907842   10.04583153542780
O         2.10502151572690    2.96866192323618    9.62051266362787
H         2.23617900854344    2.02920743624581    9.42510893758237
H         2.97266537727539    8.92291142840383   -0.05858318202658
O         3.25542222631183    8.78171653810606   -0.96784444160785
H         3.63697283504972    7.87426783384548   -0.99247495231771
H         8.63956052943877    0.32442204666485   -5.20026785434250
O         7.69328109298736    0.29855741851774   -5.33052238953107
H         7.39813238300118    1.23226404144131   -5.54479563788928
H        -9.52988890754769    0.56216601626179    2.64701956707553
O        -9.04496510893866    0.66975226179257    3.47688890599068
H        -8.41456658177936    1.39454254577868    3.33778984335713
H         8.11642333666951    2.57798529663286    4.06631920404095
O         8.65856529272937    3.12629626432931    4.66581284552566
H         9.08746938477005    2.47923526043395    5.24348475823073
H         8.41103317186280    4.49223195715488    3.26791894386693
O         7.91214798023420    5.00107272254624    2.61956557364981
H         7.13524208664145    5.34744358329633    3.07252743289825
H        -2.80211621929211    5.89302283849846    6.16009891807242
O        -3.46852585680967    6.58666004334500    6.22858908063424
H        -3.30095080192992    7.20518314804229    5.51153069029603
H         1.60463146616703    9.04761891523730   -3.56326320794615
O         1.31420927046824    8.51675911085539   -2.82286816425236
H         1.97581367648868    8.64349857684909   -2.10908279936769
H         4.94978928155013   -1.76562998327245    5.06757793016595
O         4.38593098524295   -2.54194961520588    5.01642799869794
H         4.48992645368757   -2.90396411079497    4.11887623061892
H        -1.85897687341705   -4.13228649220981    8.00215803139828
O        -2.62881562265742   -4.15570882030937    8.59382320164928
H        -2.89564089204998   -5.09132039803177    8.59640434131881
H        -2.60604601674334   -8.54188036091528    4.39028352548158
O        -2.80437360971362   -8.60137425505209    3.45479584124131
H        -3.61144459506720   -8.07863447962140    3.30754198519893
H        -1.66564144358420   -1.02802354790860    9.93994573975569
O        -2.53429705298090   -1.41213960112164    9.72805104097862
H        -2.41788101112959   -2.35958426405585    9.59259246251147
H        -8.92507054668188   -8.56664246198166    1.27409912877668
O        -8.22740217603255   -8.03477519226617    1.65579099136116
H        -7.39605250278870   -8.51245309135468    1.50074779193989
H         7.66541449032796   -2.08098060632663    6.14605998620202
O         7.82273188246565   -1.50112502291101    5.40001574187224
H         7.00515146668956   -0.97496917898100    5.26603300827665
H        -3.36490992866099   -6.63094518839559    6.95734732754165
O        -3.02323573061636   -6.76956845932961    7.85136524773960
H        -2.14609132126336   -7.14784815518505    7.73047111298226
H         5.87413904380933    8.15478061259064   -2.85390502415346
O         5.16982116000410    8.72117181128372   -3.19050584309578
H         4.61554584086681    8.95562672846186   -2.43575459074151
H         7.24289909058660    6.01252481189391   -2.90488359552600
O         6.92022788435111    6.53115219870334   -2.14799221844493
H         7.16858096536633    6.04669043023468   -1.34661928192389
H        -9.90463740151561    0.31959226700954    0.11461143349036
O       -10.23882886166916    0.00452338503491    0.97972671927975
H       -11.16667163407220   -0.19790214088965    0.86649852175885
H         8.93904168064010   -0.05360631665873    5.66250605887142
O         9.47099824286580    0.73383821106469    5.86343299721666
H        10.38813311421889    0.47041532229883    5.78932578229479
H         9.50835245196102   -6.39606439252023    0.13052158254702
O         9.11977205246094   -5.52242104538836    0.09753082808370
H         8.65998968004604   -5.38839046041426    0.96280010106414
