# Supplementary material for: Computer Generated Realistic Interstellar Icy Grain Models: Physicochemical Properties and Interaction with NH3
Source: ACS Earth Space Chem. 2022 Apr 19;6(5):1286–98. doi: 10.1021/acsearthspacechem.2c00004 (PMC9125691; doi:10.1021/acsearthspacechem.2c00004)
Supplement: Supplementary file 1 — sp2c00004_si_001.zip [file sp2c00004_si_001.zip › Icy_grain_model/random_seed_study/GFN2/grain_15.xyz]

600
 energy: -1018.450453941862 gnorm: 0.000489281534 xtb: 6.4.0 (d4b70c2)
H         2.44881320587923    3.23804975946040   -2.09882069583153
O         1.84542567584323    2.85970471539346   -2.77711462179628
H         1.52401399551596    2.02509941423736   -2.36535432205881
H         3.83009151975696    0.91269517447606   -4.72161588456782
O         3.76453479040238   -0.06531684705177   -4.76287161424041
H         4.65838652436779   -0.38650074676178   -4.55555479497658
H        -3.07916563655046    3.50213291450187   -1.47161401506381
O        -2.15326259861673    3.23372876138982   -1.29956377299807
H        -1.61355250432314    3.55650530818287   -2.04401873062616
H         0.11018406328170    2.56805639432872   -0.33692963575632
O         0.96601361791633    2.93806271079227   -0.11928023119934
H         1.05174209380056    2.87215821813934    0.85697743342129
H        -2.55156770042655    5.46084002568194   -2.78986175482204
O        -3.24963474065349    5.28184818180429   -3.46196478413297
H        -2.97225408021715    5.69997725830926   -4.28059451633104
H         3.28502396724428   -1.63001873267327    0.31883521747632
O         2.33392142141628   -1.85408098867331    0.42619785323237
H         2.30496426934361   -2.44775383661084    1.18919078113120
H        -1.38554671205806    0.67794375551218   -2.58483346384302
O        -1.41606611871845    0.78732462907335   -3.55615935740152
H        -0.50784011565626    0.71652263148099   -3.89894666913680
H        -3.13713354550279    3.55073887134933   -4.04155142504382
O        -2.83549443431008    2.86623015676566   -4.66351682098249
H        -2.37038216582637    2.17940340608023   -4.15449810754019
H        -2.33653096358568    0.27617599654419   -0.37900528749019
O        -1.62346303045675    0.66506603476258   -0.91043745067759
H        -1.86494899681679    1.61060770835308   -0.98115796220632
H         2.19038102743570    0.29366396222788   -1.81906215825618
O         1.23171715428459    0.46724661000995   -1.84939247208717
H         0.83894355695781   -0.25528504013070   -2.38508149399979
H         2.12076709734698    3.00116439037793    2.77114621516482
O         1.23590659823604    2.67351975865907    2.52604124909329
H         1.21779900023090    1.73115228192870    2.80122435370853
H        -5.83318080504336   -1.61796583649595   -2.11875230443624
O        -6.80799101356719   -1.80982913262335   -2.20001822654385
H        -6.90793304572524   -2.67341899348288   -1.75118713877155
H        -0.56644834966371    3.47707877271761   -4.28227389560531
O        -0.50693897031822    3.88203743999876   -3.39588704445932
H         0.38016448722387    3.63691609159177   -3.06047151849053
H        -4.59396569569199    1.51907016593996   -1.70737795401150
O        -4.43824093812554    1.16226822666761   -0.81331418382729
H        -5.30262307602400    0.89785437404572   -0.44801863850609
H        -3.90628557645850   -1.10489064501674   -2.80438372743156
O        -4.26949971986061   -1.26377546775546   -1.90727977049322
H        -4.20468333241710   -0.41307403207419   -1.41885888304487
H        -2.87845816841903   -3.14767386101988   -3.27455791185448
O        -2.00325334372749   -2.78897596062779   -3.03282988681416
H        -1.64462726827634   -3.38357265925364   -2.33877596927325
H        -5.95061310477981    0.39219335005288    2.05835271379064
O        -5.13091957809171    0.86435336866385    2.23171615981767
H        -4.43619841198409    0.46251748906664    1.66551246123671
H         0.89084222201464   -2.19578808574781   -2.83529982829142
O         0.34268745703479   -1.53383940910238   -3.32083576797187
H        -0.57222083373224   -1.80717909858626   -3.14918714065411
H         2.46745837440005    1.15968821782638    0.72777372417985
O         3.42212347243619    1.35503612652158    0.58668719908614
H         3.69157215846591    0.79565234109860   -0.16703843884289
H        -3.47296933899765   -2.34289751804307   -0.88621154167506
O        -3.06934006141576   -2.93065805423388   -0.21766255569925
H        -2.14142266475158   -2.60090546102481   -0.14410391017611
H        -2.57461047257427   -0.26067805947478   -4.08648839882982
O        -3.45848564135203   -0.60947176299895   -4.34019361191563
H        -3.36288703999053   -1.34078485310188   -4.97883591918078
H        -0.81298298014514   -0.97657310144717   -0.54255569545407
O        -0.66527055885606   -1.85432192219932   -0.17463739612113
H        -0.44299667547964   -1.71868055398596    0.76336029789466
H         3.26173508199998    4.22668119464217   -0.34909251645508
O         3.60003989448815    3.50430425038583   -0.92769855760030
H         3.44219084450779    2.68757863524395   -0.38865963560183
H        -1.42743187816009   -3.33742475893677   -4.53632407209161
O        -1.26716434542202   -3.54156782070335   -5.48098433283772
H        -0.59869180049118   -2.90409264922585   -5.77505879041318
H         4.23205757270660    0.19134759576174    3.55511903150377
O         3.86882662696177   -0.21760990602135    2.74921199482231
H         3.85132673733021    0.45117739298617    2.04068782282736
H         0.83378422793183    0.48540960196010   -0.19261639092985
O         0.98978526632182    0.35640284407587    0.76341618612975
H         1.38831279288245   -0.53676231756919    0.82360463984532
H        -1.23076606291688    2.07197508137226    1.81016193632285
O        -1.16757175799555    1.13256261144517    2.07302243054485
H        -0.35203021928965    0.78392704254748    1.65510386520209
H        -6.26224286014223   -0.92867384878125    0.60322220924309
O        -6.65754446257955   -0.24545891500365    0.02570149933425
H        -6.94613416062967   -0.74519773482372   -0.75266205585771
H        -5.40269607147013   -2.56506659916290    2.06235409762480
O        -5.34963855205759   -2.34945727959399    1.11417610437602
H        -4.42978375436868   -2.50124335115883    0.82470140864230
H        -2.83179031411816   -2.58305197520278    3.97779719353873
O        -2.70425334725699   -2.44728143128774    3.01786420730265
H        -3.13974978641712   -3.20642689161904    2.59965006145173
H         2.25351946613874   -3.83581901537691   -1.88168280340791
O         1.55713231698507   -3.18182669296978   -1.70042515750318
H         1.83339263318174   -2.67047700259942   -0.90964172872697
H         2.23071097637139   -0.08547046199936    3.34294944576627
O         1.34062692779815    0.24074120222173    3.58976852972692
H         1.38135312911098    0.47487390860473    4.53223860389908
H         1.87882063142508    0.36090750906958   -4.38140071936318
O         1.07902257863635    0.84167170143562   -4.61182561453112
H         1.23708189886037    1.76401892798615   -4.39436305802111
H        -2.38790881627759    0.21712670687715    1.54905113417441
O        -3.06451537728370   -0.40255195096483    1.18723843639749
H        -3.00804164013350   -1.17701564626327    1.76807145209045
H        -0.13709665789051   -4.20108968418015    1.49018752120474
O         0.72668684296753   -3.88335094129191    1.79004206440537
H         0.55107551556324   -3.00552818529218    2.19313885418839
H         0.06560738411656    5.47682070643701   -1.36422949437465
O         1.01948811135632    5.32387892462462   -1.21823175211486
H         1.06858965094744    4.44840486197813   -0.77214940639050
H        -1.89158807990238    4.09317260853368    1.85974197225219
O        -1.31644087095428    3.62418076613913    1.23127404038351
H        -1.73022873577656    3.64328455754940    0.34781985040232
H        -1.38559992014425    0.64968655300852    3.67540627246429
O        -1.67456052299887    0.22400028364709    4.50778746475081
H        -2.59939440943026   -0.05796925716847    4.36060774343553
H         4.63445875497291    0.82736320555047   -2.12770883322851
O         3.89618981463536    0.27585858651155   -1.81921862573285
H         4.18285949727260   -0.65291650423803   -1.93643536608374
H         0.35104576146222   -1.31649375084661   -5.03111059841077
O         0.16637174926358   -1.31069593496840   -5.99763896546631
H        -0.47949060898785   -0.58721945260340   -6.13598917483412
H         0.36491410896617   -2.81730837743163    5.19946743884361
O         0.95596598585333   -3.42344408847465    4.70026852621059
H         1.46221528427592   -3.94379306392452    5.35848023728513
H        -1.31502955627625   -7.14691735728155   -1.21629274837287
O        -2.01447772648358   -6.98544579193343   -1.86590932791013
H        -1.58440577631357   -6.83410939849720   -2.73439129186666
H        -5.57178192001689   -4.44551283217125   -1.03408130718248
O        -6.36337820906278   -3.99131768096859   -0.71175159182042
H        -6.04633055826785   -3.38178194208322   -0.00146879031786
H        -3.17983369939460   -5.78016572722245   -1.60788971709899
O        -3.90335579867698   -5.16567111048899   -1.36117858207257
H        -3.47909252542058   -4.39756169366668   -0.90983901399895
H        -5.91905861478398    1.14827037242724   -3.44162783565706
O        -5.00026676621362    1.46781134177395   -3.49943111654191
H        -4.48742493687087    0.76470523712235   -3.92462979935491
H        -4.87816038293337   -5.01473618577809    1.91775745100257
O        -4.01076744856595   -4.68542037629409    2.22367775943203
H        -3.89898887121518   -5.03811735115290    3.13031243628327
H        -4.10407832136268   -8.11943073165951   -0.01502365310614
O        -4.37716634310939   -7.31081393245984    0.47135353999525
H        -4.16879168819976   -6.57273491182900   -0.12208465349798
H         5.15786375719657   -1.91519409993155   -0.57375033211388
O         4.92933771884750   -1.40179428629960    0.21474874779488
H         5.35876908910199   -1.85076852449859    0.97082504545618
H        -4.94881632053802    1.32255336075175   -6.42510475527828
O        -4.56711448753359    2.19862390607958   -6.57858451809522
H        -3.96713888287311    2.38798114343124   -5.82346836534976
H        -1.33736196158789    6.85331615964756   -1.72795745221100
O        -1.57529316816533    5.93110203320984   -1.52197942956043
H        -2.19624153934870    5.94372671159324   -0.75796208603481
H         6.22255917468560    2.14811795024899   -3.42874888664227
O         6.16799174223595    1.50157584105392   -2.69789143783494
H         6.88150029229941    1.75187657039325   -2.08090450905430
H         1.58298988166678   -4.70255982683800    0.62229173583275
O         2.06156299832051   -5.34971311225101    0.07196452684304
H         2.18874802807896   -6.13831157705737    0.63177501577917
H         0.24603891183298   -0.90788335921518    3.00659075665926
O        -0.21201578470125   -1.59776664797393    2.48852239998326
H        -1.08412868750364   -1.78727440639681    2.87133613955399
H         2.27478890044386   -2.14335130427866    4.74990321478734
O         2.91815039622438   -1.53649728485086    5.15230823770299
H         2.92302682560363   -1.74262066720205    6.10662950168631
H         5.98921809999028    2.36946845582159    0.63714838904522
O         6.02209558630343    3.28901234475849    0.29699421571040
H         5.19127868176863    3.42647902339671   -0.18652624720912
H         3.47067993949439   -5.82052593870068   -1.70054067442329
O         3.46011767533946   -5.07556520526738   -2.33596683128901
H         4.37157782033381   -4.72612290819801   -2.28378741587839
H         6.65737227242808    0.99550215040621    4.51745332254912
O         6.71039976424264    1.26731112561915    3.58302350347297
H         7.66908756205502    1.24989205768831    3.36464585902642
H        -4.00398754264043    4.14854063239447    0.71361728483510
O        -4.14651653510892    3.26917279732436    1.09718804999289
H        -4.12079366997381    2.60933136475768    0.38480698878132
H        -0.06950499977912    6.31050378778519    1.45936345648044
O         0.46556970170215    5.54776564284936    1.72147879652842
H        -0.07436374108250    4.75374333145411    1.53710644564670
H        -4.23172333368168    2.36574293039378    4.07069209764726
O        -3.41434974146703    2.71505045967784    3.67682484841028
H        -3.63496723076782    2.86371178767067    2.74324812878254
H        -2.88077171615981    5.81352874234218    1.35877936282916
O        -3.32012835845622    5.88609932063375    0.48584355503587
H        -3.82084748635056    6.71704391025844    0.53360769063815
H         4.01815933588279   -2.53449875104249   -2.93793090721755
O         4.76447708504186   -2.19591117621713   -2.40343607291129
H         5.43229719410051   -1.88015218424979   -3.02921855600749
H        -0.40610617418498   -5.19695495218923   -1.64612109022772
O        -0.81256860648793   -4.38114222988972   -1.28843733640125
H        -0.05585134839013   -3.76265298952840   -1.20736582202563
H         0.98716196367086    0.91410785585519    6.62688627356609
O         1.72549571165535    1.28354268299162    6.08189502433676
H         1.56974753179745    2.24496531625266    5.98710918326392
H        -1.54531991322165   -2.32236447111713    5.98707507167365
O        -0.73725443296979   -1.78555640814843    5.90326828732812
H        -0.99056985897238   -1.04688024173682    5.29987848675311
H        -7.00881800369166    2.70897498975061    0.74969327031420
O        -6.76454327319546    3.04995778453992    1.62936137149293
H        -5.78517433131518    3.07242244024008    1.62765109884272
H         1.49759339732290    6.78229983461570   -0.43037513105160
O         1.66233714951499    7.72425466356937   -0.20007692502109
H         2.00934870331843    7.73812114579063    0.71379397541996
H        -1.61166393881435    2.89884026035289    4.00633175022805
O        -0.73644635533525    3.08883914006025    4.37222309664693
H        -0.08787621266828    3.02813361356928    3.64972976046385
H         1.01205875036915   -4.73750971819868   -5.16307247193792
O         1.02562183189955   -4.61894397538148   -4.19478361174502
H         1.61645254787891   -3.87186670753996   -4.02526357188931
H         1.09210690139676   -5.80205460765171   -2.84678414568645
O         0.81428947115457   -6.33301961159015   -2.07982391671418
H         1.36570132267961   -6.03709522070705   -1.32538283858121
H        -4.59633033506412    0.14326061542370    3.55775000066090
O        -4.23061887035696   -0.44813417464562    4.26791485410512
H        -4.61144873559915   -1.32433886259725    4.11196454959801
H        -0.20149878474805    7.65193867579901   -3.22604192446644
O        -0.33261850851085    8.17145153922785   -2.41143813884515
H         0.50761030881532    8.18990528406302   -1.94209441073443
H        -1.50172459610411   -4.74054814878592    0.20982518163258
O        -1.60548905345371   -5.07464995062090    1.13095224395137
H        -2.54879950584705   -4.97311821701796    1.37770739793784
H         3.03383601890866   -0.36444288720824   -6.28701956084010
O         2.45496947253175   -0.44244086212166   -7.06945448146013
H         1.57664792774842   -0.69193986922482   -6.70264101278305
H        -0.80515578408055   -6.54831870139443    0.83022920287772
O        -0.46542013525288   -7.41283399266031    0.52145536310791
H         0.48425567683739   -7.47839203756512    0.73752279834630
H        -0.76291325799903    6.35005111417429    5.19975427868770
O        -0.82644062086091    6.94730053949980    4.42938462237731
H        -0.04573660943765    7.54721623680982    4.46006729531293
H         3.34857066970321    4.57181588663537    1.68304567206425
O         3.01484606629226    5.14966310131424    0.97478285860080
H         2.07642315679368    5.32922524704894    1.19985995923988
H         4.12698149142966    3.50352455564927    3.94140956022281
O         3.57308378094169    3.78963820211297    3.20012514671986
H         3.04942542044055    4.53843918016700    3.57078791541747
H         3.74023163334212   -3.42885242579342    3.32829679022562
O         3.41414629617779   -2.88712911486242    2.59821038723226
H         3.64457769058530   -1.95821268887816    2.76878938792520
H        -8.05848191408033    0.69373144800879    0.51585516024830
O        -8.83294137608020    1.26641360844973    0.67814043144766
H        -9.37223223785471    1.26517629876719   -0.13306802413199
H        -5.01259448621372    4.09399103715586   -2.52557018045915
O        -4.74794490980575    3.88958039267756   -1.60665632389796
H        -5.06638060451093    4.65102588012906   -1.07969161506680
H        -0.92463655307373    0.77880377021268    7.50048723892805
O        -0.13766878571021    0.21197551859400    7.59780250204727
H        -0.34609478604686   -0.61210102406784    7.11157296060919
H         3.38259243598842   -3.16388513115366   -4.93308681262156
O         2.90253502424489   -2.64072489288907   -4.25291078893623
H         2.96918268500681   -1.71392477692066   -4.50522094887176
H         4.07664274389161    3.43216230745694   -4.78501828302429
O         3.58924005348473    2.57675875900440   -4.73930373499061
H         2.97553395553902    2.70104915695199   -3.98150323400638
H        -1.70606219426907    5.90748001906180    3.38838808447591
O        -2.37579679555771    5.38747248659999    2.90728808426032
H        -3.20583889256731    5.48040873990606    3.40457625526489
H         5.57114458849601    0.05277218072725    0.75601471382397
O         6.17861654419702    0.77238057406549    1.02457296410847
H         6.21471103853151    0.80071003194900    1.99700776547941
H         2.67884577207578   -6.74269779701184   -4.93931860500143
O         3.54390078000385   -6.39462458099134   -4.63245740240879
H         3.37479687078120   -5.87884370926476   -3.80596878606945
H        -2.00237514861328    1.27612247715673    5.85849431087096
O        -2.26518358756645    1.62330319746148    6.73887279868764
H        -2.54256938507510    2.54159598140220    6.58964342706133
H        -7.39706153325086    1.35178332549553   -2.14960351169323
O        -7.51327419666869    0.76656672253419   -2.94652269968910
H        -7.51649490578563   -0.15310673030155   -2.65138772404636
H         1.60258791569789    6.22844516806031   -4.04902199507552
O         2.35125811273166    5.97551223324059   -3.49218009122184
H         1.94267458915854    5.62536440130875   -2.67287491139038
H        -1.98775218359033    0.90311432565251   -7.32910014911750
O        -1.66825809675159    0.57355329020043   -6.44558642743502
H        -2.45677186584256    0.46547985553721   -5.90521526534488
H        -6.28087330729619   -3.48819955526634    3.88893701934578
O        -5.81920161740863   -2.61637717754383    3.82457849160807
H        -6.50129825497701   -1.98151138785551    3.51206837140499
H         3.94533753813526   -5.03117532479507   -5.63232416952476
O         4.18032105734864   -4.15164447374224   -6.00325586483043
H         5.14732431340394   -4.07030029097300   -5.90748274503841
H        -1.62626165840499    8.40056037618516    2.11519304711261
O        -2.16393464356567    8.68453096846409    2.88826032006839
H        -1.86449936009826    8.09075942348793    3.60032924022219
H         4.15782018012881   -3.70359827281591    1.29931565294506
O         4.40883066619638   -4.13667345876452    0.46101599925325
H         3.60229451174327   -4.60983242703645    0.17900603646259
H        -4.05683595120816   -7.62674489860855    2.17104434840995
O        -3.81375917651134   -7.87646749651098    3.08248404295433
H        -2.99916910109087   -8.39864016380740    2.98799488034593
H        -0.04240982396007    8.05074097687049    0.38125371904177
O        -0.90547855581085    7.76610617196360    0.72845831605496
H        -1.57583150702308    8.06835795846520    0.08242244129582
H        -0.18232317349078   -4.46586511886009    4.14295911345933
O        -0.86242176395255   -5.13919825214069    3.88639224055584
H        -1.06518983762719   -5.00462673796701    2.95211195886885
H         6.22262141967422   -5.29136505786520   -1.21765834675660
O         6.09649161790865   -4.79820232139043   -2.05045709680251
H         6.36754187187404   -3.88776146689795   -1.86381028617148
H        -6.43237039141513    1.90953776275905    4.66554496625362
O        -5.68764620077930    2.29397531287968    5.15642478412110
H        -5.45403732923168    1.65445270425442    5.86273214342477
H        -0.77550905224238    1.99126221274515   -5.98509054379606
O        -0.28609683390023    2.83674640669223   -5.92130506268895
H         0.60799517578143    2.64842445682154   -6.27442802813032
H        -2.11535205174802    8.98360604872962   -1.75468264639756
O        -2.71612057700469    8.67883908202731   -1.06874827865106
H        -3.43792819800142    8.17322770907793   -1.52655421805093
H         1.76593633651668   -4.93558057375815    2.76668431641067
O         2.30251175452321   -5.70698420369025    3.01648521884059
H         1.70231978021831   -6.38445112937004    3.35816661026570
H        -5.91552956396445   -6.53852600372371    1.05037198095021
O        -6.37293097503609   -5.74167123615299    1.36512039596276
H        -6.63720186229656   -5.23373952267572    0.57871059466102
H         4.56505343615010   -1.86656044626509    4.89111384712206
O         5.43273861926154   -2.31576252203364    4.74432779483828
H         5.24411475509235   -3.26297474250752    4.81603687927262
H         4.58093455616358    1.77497422211088    5.29859590137415
O         4.29660422846155    0.85248383113979    5.14960043596735
H         3.35869757723308    0.81732325906522    5.39225459807380
H         3.58375201612680   -5.21412048289768    3.88211268406329
O         4.37958949957504   -4.82342885428415    4.33006166436143
H         5.09947534791293   -5.41148192910070    4.01452393573991
H        -4.47996363487495    0.02979714297821    5.81552131904743
O        -4.68798718541335    0.38469719522467    6.71265843409782
H        -3.84380725543078    0.77301566907878    7.00578905986232
H        -2.18750910616690    2.56466577667112   -8.60592461388713
O        -2.71190482340410    1.74722687933542   -8.51093950356755
H        -3.49854036738378    2.00286673275981   -7.99225987617107
H         2.63668915604658   -7.92972795608915    1.95756796303349
O         2.15532549589994   -7.82353700877154    1.11855173448808
H         2.81199562259616   -7.90775176129279    0.40645668961196
H         5.19111617542898    5.94318617390048   -1.89463658082388
O         5.50518675586881    5.06683072086053   -2.16063202285191
H         4.84375928522857    4.44285117949636   -1.82459835950106
H         2.86045014153681   -3.94647330449175    7.03972058651062
O         2.64911713812776   -4.64272643394984    6.39881299580723
H         3.41346516080643   -4.69486320448882    5.79411094341661
H         2.69858133778782   -1.79724170497168    8.35457186232995
O         3.27520858582501   -2.26146412395814    7.70546218826423
H         4.13167288552430   -1.81304439160715    7.75604834569613
H        -6.11750232847850    2.90603538007871   -1.27970869888078
O        -6.98539397260079    2.50722743437329   -1.05057734453987
H        -7.60662220215009    3.26803245198563   -1.10219385937756
H         7.10517631786291   -1.27814237202971   -4.12442557074298
O         6.30049019973170   -0.69738393206262   -4.18400261623798
H         6.42906573589498    0.05651539387556   -3.56710851466783
H         3.81683229895144    5.42728108714127   -4.48832686255140
O         4.65799252742164    4.96956250075837   -4.64693575959902
H         5.12074087704665    5.03806679104161   -3.77364954714124
H        -7.59076781672295    4.30373042222801    2.36838474159642
O        -8.15030933826972    4.98298203425122    2.80593059684592
H        -7.75727794641368    5.82648483691908    2.54466021157859
H         4.89693837586644   -7.16748239755067   -0.48531499927879
O         3.99425922214879   -7.25562820164392   -0.80344498680756
H         3.98705344503408   -7.88808252946151   -1.56465101538170
H         6.17439890210751   -0.02872001690356    7.32387448210461
O         5.25458337241766   -0.31699342254450    7.33948504888365
H         4.93380031443936   -0.08976994172970    6.43752980220424
H        -9.51668800288716    4.36848949020967    1.69988603888237
O        -9.93681083380137    3.86150877333362    0.98394357550216
H        -9.45823616422398    3.01798714845969    0.95951942855571
H         3.52368862152380    7.00773912307309   -2.46501964737990
O         3.96699229948009    7.33089262553142   -1.66502918427857
H         3.23504419803895    7.63318813177065   -1.09811444284846
H        -3.47033943730418   -6.61254348760134    4.14792536944138
O        -3.32506463291658   -5.75476582973352    4.60525661400274
H        -2.37095384209117   -5.57677025612969    4.50014858025180
H         6.29044396398785   -5.92019885441932   -3.36826999000459
O         6.30591403549001   -6.36407975019655   -4.23657631183293
H         5.38392989058195   -6.58549944262846   -4.43578395356858
H         5.98511781749108   -2.20801960535802    3.17578445117892
O         6.39035027986015   -2.19087618574075    2.28036133074275
H         7.16513847614289   -1.60004519528972    2.32568741765354
H        -3.90812948302915    8.85553089135480    0.40953509129693
O        -4.26391403259607    8.41049915651118    1.18755651162266
H        -3.61885182806320    8.56367155689941    1.90259627121045
H         7.06598257426160   -5.42619933086406    0.67535261826584
O         6.26405518979421   -5.91403589665075    0.44102316413221
H         5.52496328734625   -5.24374301264613    0.54300768075442
H        -5.97775768061102   -1.72113562917117   -5.24255643465156
O        -6.18445411871103   -2.52452999145239   -4.74456966111920
H        -6.59731081952909   -2.23576619311485   -3.91111376850302
H        -5.22933173709727    6.87518983024885   -1.52581129815716
O        -4.63658758529355    7.27697157625921   -2.18447491575867
H        -4.30347608985067    6.53799324941929   -2.72267639898849
H         5.10365030547209    7.33884107514116    0.16125343180536
O         5.03159539145319    6.93994038640731    1.03326220207520
H         4.34059626779770    6.25115406898796    0.93799653405555
H        -6.95551079335994    5.53703793768130   -0.63111881817817
O        -6.06094855298001    5.81614674594548   -0.36607214470751
H        -6.13254016995946    6.12506475297843    0.55784195509703
H         2.73284106858753    2.45307994615635   -6.22351092234299
O         2.12647428578195    2.27116823893101   -6.97223209588794
H         2.19623073717088    1.31333471787388   -7.15176166359348
H         6.60368605920703    4.48349782861217    1.30327886071721
O         7.02322829312011    5.17275632740230    1.86296045809657
H         6.48793584732239    5.96532167292030    1.70182988183786
H         6.05249033946699   -6.47482992975099    2.17151723331439
O         5.90735884090915   -6.62645332906569    3.11988402214545
H         5.19187161993555   -7.28227140833838    3.17497666951933
H         8.63394859404699    0.66689483884834   -0.75635418157122
O         8.26517912590818   -0.10151835570236   -0.30988265762040
H         7.48199296657156    0.25706344540223    0.17518348160607
H         6.72550237309528   -5.07866329916722   -5.07203664213481
O         6.86260722346928   -4.21395165727390   -5.56164066746115
H         7.44463610223215   -4.40507230624150   -6.29611235899849
H        -0.80406630936553    3.54699818245818   -7.38109392611339
O        -1.13291685072922    3.94869340822220   -8.21632477762838
H        -0.32972573089111    4.07604308288752   -8.74515564661795
H        -2.98125934557199   -8.51687622253202   -1.61273890562286
O        -3.35013414160163   -9.23430939515718   -1.07164067912908
H        -2.57316706030591   -9.75181058632610   -0.80023798535153
H        -9.17511942833517    4.58623610299943   -0.46149593342620
O        -8.40708675838997    4.71910705914049   -1.04572961461225
H        -8.67268667859395    4.79269402584361   -1.99170982150006
H        -0.36559887481079    5.48421121886431   -3.92758199456930
O        -0.22517071960749    6.32847806232240   -4.41724162621016
H        -0.80135171806586    6.25361274047275   -5.18868325747138
H         7.37010375985808    3.03401642905244   -0.70526965854808
O         8.12938586680836    2.58692590344768   -1.14380398737361
H         8.42922483807158    3.17320168712467   -1.86370640174829
H         7.75526328528762   -3.17203040517558   -4.37240393302153
O         8.16502765513892   -2.45834935317302   -3.85407714186741
H         8.00650011508557   -2.64849844702673   -2.91143466954078
H        -7.07414547246929   -5.19835045206576    2.93914582162572
O        -7.14682820884704   -4.87818534741128    3.85061006680608
H        -6.81706806340698   -5.61546153923538    4.39643281247848
H        -2.61202665252559   -2.90975409047869   -6.14358230551672
O        -3.47511956121786   -2.44190619385714   -6.31222330646835
H        -4.15705698216339   -3.09751486584421   -6.15068417937715
H        -2.21613478224234    4.34273757304962   -5.69328059776985
O        -2.21828431642535    5.23288964329677   -6.09064622890000
H        -1.91228021150439    5.09138335913153   -7.00082244384393
H        -5.82810104030037   -0.53124926729198   -7.40648835972144
O        -5.36282881982284   -0.47552611623891   -6.57193554415261
H        -4.57371720075184   -1.03942138279562   -6.65646712436052
H         7.72321343289328   -3.06359370074469   -0.47055244716050
O         7.41824355834877   -2.51808445808202   -1.21737620127629
H         7.69186283230347   -1.60893264284408   -0.99585527127220
H         8.81074146001710   -0.84792517190068    1.25137786024095
O         8.82188253138053   -1.03538755024603    2.20691242337247
H         9.13875316192746   -0.20493741934194    2.59981215381585
H         7.33273181273090   -3.39575115419953    1.56589732912481
O         8.01976881093380   -3.89873741779636    1.06946830238463
H         8.85414576971170   -3.68868419870502    1.48921945415987
H        -0.79243294598466    4.26266957456855    5.48383664857660
O        -0.84350192879638    4.94042684149967    6.20900964725753
H        -1.74953232358318    4.85634021252870    6.52552753312184
H         7.08996615816316    4.45982612423014    3.39271912057251
O         7.09312718417923    3.87045550019353    4.17869141203200
H         6.85452211027330    2.98104843675514    3.83353399074398
H         3.83650062537915   -9.20952736470059    3.56005125248827
O         3.70751308688351   -8.27785538746063    3.38522460877265
H         3.33213898068997   -7.89741083556852    4.21694278613205
H         9.55613202347697    1.89790914397585    3.92918402070439
O         9.31587891111435    1.47181350925291    3.09197275330028
H         9.35879723942828    2.17683450176021    2.40343741400115
H         3.21445680547032   -3.49134348037204   -7.38990728805646
O         2.51400807310025   -3.07367175987930   -7.91745684610313
H         2.57990064840677   -2.11991704018281   -7.72877691569723
H        -5.64686025046148    3.12057037987428   -4.09669601231586
O        -5.92947599280529    4.04287667209391   -4.00212695778294
H        -5.62007789834612    4.51174502184447   -4.80645982484435
H         4.61818903935892    3.78015115714200    6.40745870983354
O         4.86544111308359    3.41546851777429    5.54772673693070
H         5.74084266130447    3.75365463386156    5.28739507899884
H         1.74318341737037    3.34654886593149   -9.90820597060413
O         1.43618224132318    3.81612813818092   -9.13341795615261
H         1.76411912929321    3.32251933491604   -8.35974697429699
H        -4.35415117935090    3.98101944301698    6.29262879130119
O        -3.42921620452607    4.05113506506721    6.05095441107362
H        -3.37958763813526    3.75656944239333    5.11887177558604
H         0.45367208592806   -7.02012087413216   -4.93476049758986
O         1.18366602845135   -7.32762175172284   -5.51169538835881
H         1.14612376373540   -6.72977341610742   -6.27273284476364
H         1.67832037481295    5.16535907524514    4.81251986055384
O         1.90558983324675    5.64738915017749    3.99897592157191
H         1.15914886595906    5.54950250668059    3.37774294338763
H        -1.34059199408879   -9.89608645309305    2.11818227531054
O        -1.38660084467300   -9.00754305694738    2.47494702972504
H        -1.13162883677262   -8.41672574268609    1.73064699105262
H         8.98782238695659    3.09636283091519    0.41983295777619
O         9.24503486489003    3.42421095572711    1.29716278896630
H         8.63509421047779    4.14479514074763    1.50719871534775
H        -7.58286737637101    0.00616664464616    3.16437737463678
O        -7.39668666309112   -0.83872807007003    2.70631061159871
H        -8.26197029983588   -1.21073232673996    2.46182444313512
H         3.91380502764841    4.39421073406351    8.85230735134552
O         3.76159923292733    3.97547261131012    8.00672240639957
H         3.66446266424173    3.00168215078616    8.18079973736080
H        -0.17982467952221   -6.67662663231948    4.05770888675312
O         0.37736775471921   -7.47957299534882    3.99859506460752
H        -0.16914071675109   -8.16246805738121    3.58553841849807
H        -4.98685606447293   -3.58847209321115   -4.11883092811602
O        -4.17443156197502   -4.07161721543836   -3.86706835652347
H        -4.33526552865341   -4.56676336622897   -3.04488563748740
H        -4.44746535766122    6.77486782510158    4.75294245645786
O        -4.66290683334310    6.06203261743817    4.15247502227224
H        -5.40715405336642    5.54603586633875    4.57996076522590
H         8.47747126083764    3.38999981446765    4.99459267894391
O         9.24491482487345    2.92935914930942    5.41466611420748
H         9.81895618444329    3.60906620675303    5.76403962547570
H         8.41637458775815   -1.55124561912290    4.15991227037202
O         8.08239227348550   -1.54768916793825    5.06245947383130
H         7.16664700592413   -1.87326931274280    5.03635913944463
H        -0.07088555178110   -4.90362273180716   -7.14489657635085
O         0.85596206232128   -5.02388193483006   -6.87690698620248
H         1.38400789476320   -4.34670891068246   -7.33058783443632
H        -4.05993795728595    5.21696600132406   -6.30234236213896
O        -4.98812766881255    4.93608890534288   -6.33641446741306
H        -4.98106376332179    4.03763124888492   -6.69523350437737
H        -5.80544548436574    7.65562787674534    1.77681459135374
O        -6.25054459560214    6.85887807819156    2.10086354523979
H        -5.65142129562956    6.51135404680060    2.79098543132277
H        -7.34798688765752    4.83445841973068    4.43121247236402
O        -6.68003423645885    4.78742990998880    5.14154026553550
H        -6.39998661569495    3.85285475511932    5.19151664066179
H        -8.76891302202716    1.66147813837662    3.59079414465561
O        -7.80512958853881    1.61619872775731    3.63802293848678
H        -7.45118586010582    2.11667865194306    2.86594964335819
H        -9.84018350454168    1.10611644533671    1.96419637182714
O       -10.40249348688639    1.09276863197633    2.77883972562260
H       -11.12446561122743    1.69862288205177    2.61063456035169
H        -3.48373178477585   -5.13649276338964   -5.15960301373402
O        -3.07645747895307   -5.76276128981802   -5.78278489093006
H        -2.61953699393295   -5.24627128516556   -6.46336643249946
H         2.36227573228846    4.13957683981897    6.84812307014754
O         1.67530307136515    3.99089125603838    6.18108755736248
H         0.83328485645817    4.32724242649278    6.52494969473153
H         2.56754226143522   -6.55959691543365    6.02736993568181
O         2.54186697137010   -7.44242852884240    5.63622864809241
H         1.65534102723995   -7.54083465308502    5.25136155507923
H        -1.81104341861826   -6.24265094505594   -4.86656955010401
O        -1.04215351042475   -6.39138098412635   -4.26109459484299
H        -0.60519549193510   -5.52913360844252   -4.18450535833513
H         2.80444806920575    1.30671074586918    7.45893296718561
O         3.39563771016143    1.38422853522632    8.23831953912186
H         4.16047911451222    0.80051199605669    8.03622704370119
H        -3.19014266312827   -4.06569633661744    5.47979254725947
O        -3.05339530649889   -3.12095471135461    5.61150512993368
H        -3.86561607267389   -2.80696467232671    6.07665614102465
H        -5.76328785517392   -2.37553246646605    5.71022720887904
O        -5.36440051396725   -2.33479285079603    6.59485694915422
H        -5.30728304190680   -1.40163354575180    6.84867465844805
H         0.89568771325528   -8.08184020111831   -2.25687813276609
O         1.01647174010514   -9.04137017688382   -2.39450723236219
H         0.49254616911650   -9.27104330687242   -3.18502734913850
H       -10.27862978415988    1.95068073229683   -2.29420173508742
O       -10.49663830998830    1.82716579318772   -1.35488553850801
H       -10.80516372223543    2.67199665225758   -1.02051646727404
H         6.08494078351406    3.77659637282592   -5.09258751154535
O         6.66124522668223    3.03458516558263   -4.87444143058505
H         6.54767346980918    2.35430786171947   -5.56561125280524
H         3.64598104195386   -8.12409550552693   -3.67906779070873
O         3.65489447341254   -8.73596117743136   -2.93097527159720
H         2.72245733364927   -8.99549447695326   -2.77100213928790
H        -5.14184594246774   -6.53085636401492    5.42937471290881
O        -5.86475255677529   -6.99796720774488    4.99875192289839
H        -5.45350007726434   -7.53455209953879    4.30971851584470
H        -0.62998679842524   -9.10577718850436   -0.11955638331183
O        -0.76801446390806  -10.00499281376163   -0.44616568831328
H        -0.13331875821334  -10.07669453262763   -1.17297803216691
H       -10.02812639366815    1.47923981775318   -4.68526146586236
O        -9.63106615032495    1.96948870816094   -3.96682425646687
H        -8.82078065454745    1.48111015997681   -3.68933003244366
H         2.41893068237542    0.12047599577658    9.20878891495195
O         1.85324177557010   -0.66307198573944    9.29905160175805
H         1.02445122693189   -0.42555981630186    8.85563942893057
H         5.42746554757824    0.63220847339441   -6.91719464510715
O         6.22111031214038    0.86840926916143   -6.43543182866160
H         6.34213286585682    0.20209695485427   -5.73128340633932
H         8.18669528872572    1.46555264603885    6.10848059516566
O         7.47640628366030    0.81486055424368    6.16005734112471
H         7.85026354701399   -0.03998181603672    5.86062688926978
H        -1.27749196208445   -3.75471210834886   -8.25450245452196
O        -1.67032290136620   -4.61705246565816   -7.98824721599109
H        -1.88686360518011   -5.08500054682493   -8.79342297719968
H         8.03660521752465    3.66348962525337   -3.95814071995832
O         8.79671348573986    3.89530090395109   -3.39451880579200
H         9.58339339122032    3.77285708096866   -3.92426657831885
H        -0.18661895525534   -1.92623665973788   -7.76579019750824
O        -0.20053862422042   -2.46760942863086   -8.56507265256690
H         0.71657147075042   -2.72962579150579   -8.70965807163165
H        -1.22706698328042   -8.78110209898478   -4.57705168146484
O        -0.47950642363119   -9.38144920229510   -4.64049140032217
H         0.16604180405701   -8.95192631443366   -5.21986388303849
H         2.51860169044359    7.01421943663986    2.92472553409553
O         2.70593488196570    7.76385806027907    2.33753586432530
H         3.64486718584464    7.70206763956568    2.10568945794532
H         1.68928917795601    8.64998050017137    3.66199354964439
O         1.06283450133774    8.82309951787389    4.37743170620029
H         0.56940208625254    9.61822663268574    4.10968140947031
H        -9.03404311654991    3.71797994800499   -3.88269895263349
O        -8.62435344527146    4.56100404975492   -3.64578595531816
H        -7.67010313868975    4.45857016890219   -3.82327170659743
H        -1.28086655335572   10.12308072046275    3.24355857492345
O        -0.62877080626021   10.80556081868331    3.51386114018476
H        -1.07429237735066   11.38394937473884    4.13160482011892
H       -10.32201202030211   -0.73935888771747    2.63223395053067
O        -9.97086696749271   -1.61590664505657    2.40096876408197
H       -10.26081010256154   -2.23198641720679    3.07363014111486
