# Supplementary material for: Computer Generated Realistic Interstellar Icy Grain Models: Physicochemical Properties and Interaction with NH3
Source: ACS Earth Space Chem. 2022 Apr 19;6(5):1286–98. doi: 10.1021/acsearthspacechem.2c00004 (PMC9125691; doi:10.1021/acsearthspacechem.2c00004)
Supplement: Supplementary file 1 — sp2c00004_si_001.zip [file sp2c00004_si_001.zip › Icy_grain_model/random_seed_study/GFN2/grain_16.xyz]

600
 energy: -1018.433759613637 gnorm: 0.000836029963 xtb: 6.4.0 (d4b70c2)
H         3.63958505463242   -1.16206797665443   -1.10225990272565
O         3.17205208159103   -0.68967700526891   -1.79875271846242
H         3.83767745223535   -0.14094516220991   -2.25413892468648
H         1.92469088116659   -3.41171028086914    2.18923114597865
O         2.40565567186388   -2.57313097740188    2.23567873071507
H         2.01938689290518   -2.00828741253117    1.54794874481156
H         0.19966416237104    0.42328359167079   -2.97525537715533
O         0.64713345139215    0.40567492001997   -2.11766856685309
H         1.53276693434240    0.05387625695108   -2.27031443212988
H         0.62344845679377   -0.44166616178492    0.31997860139782
O         1.21492686871490   -1.20976060468433    0.22772335123655
H         1.72920474017865   -1.07261197693648   -0.57536053567231
H        -0.42850745593722    6.13325182801573    0.49179021298899
O        -0.52565654105150    5.41209832259788    1.15492687177962
H        -0.95644611300885    4.66614354996488    0.69526858764391
H        -1.05680219599745   -0.87799190852791   -4.38679668313877
O        -0.79319935521715    0.06286647464016   -4.47041715937338
H        -1.56350470187965    0.53381750754940   -4.83195355607618
H        -0.84638673558360   -1.66063733876738   -1.58667895501208
O        -1.57587351639823   -1.04233583576725   -1.42592953546968
H        -1.26569118937658   -0.45362933254217   -0.70003534610190
H        -1.36326282489254    0.19102110314279    1.17801915045846
O        -0.77612438768131    0.55147530081718    0.47914176985573
H        -1.09842505067295    1.44136264152977    0.25593983883311
H         0.20333035285607   -3.35953554896704    4.56678169651400
O         1.08534809390037   -2.96913497195436    4.70912395184187
H         1.04939281391665   -2.15114747863093    4.16961062262925
H        -0.61289097415501    3.25559768456350   -0.93420330815044
O        -1.26631452281824    3.17945708212457   -0.20476186910992
H        -2.14123627291503    3.31697617469676   -0.59867293717028
H         1.64459734814551    1.38656914554544    0.72454016320800
O         1.52264409263651    1.94219780653548   -0.07573892436779
H         1.05954156892439    1.43202308317299   -0.76475635741415
H         0.21235644546962   -5.16219324516957    2.15856536971855
O         1.16266333962653   -5.06317790187444    1.98893884063478
H         1.59078677964059   -5.74420496917655    2.53546730150628
H         2.99416324394461    0.10820479917822    2.05000108789791
O         2.22736545006370    0.70331894961077    2.11737816720138
H         1.52107979061675    0.18474441254548    2.55128921363889
H         2.57194664756690    0.65698334711223   -4.05780108918462
O         2.59966198781171   -0.14029489678351   -4.63229811574070
H         2.20323269223736    0.15432507900596   -5.47365504467613
H         5.10940137568893    1.22685295550059   -0.56772333027570
O         5.75589982880486    0.60713299885356   -0.16965578845676
H         5.35160576343879    0.30372781318263    0.66910005863457
H         1.70916813868345    3.51536390107595    0.49399404700088
O         1.89058061811777    4.41563956111258    0.81342782526404
H         1.02453985073267    4.83528963929050    0.98068080667793
H        -0.30437539847688    2.69437437185804    1.56715729290882
O        -0.22149209911113    2.69196919938122    2.52420749358740
H        -0.85349932130278    3.35465912317784    2.86073538591809
H        -1.86902531146597    0.41422865147334   -2.33301239007605
O        -2.44608557638318    1.19202202893806   -2.45944234618646
H        -2.73677673283895    1.44051705972281   -1.55993991881042
H        -1.78921533469781    5.37766665379737    3.06442993712191
O        -1.81225452970739    4.58225086559802    3.62305426454495
H        -2.77607107733905    4.41904681412494    3.75332620958513
H         4.02120284234912    3.24643419207399   -1.02712021228804
O         3.89193769427048    2.28084370979555   -1.10683776631825
H         3.05111431988469    2.09725270265025   -0.62797412320788
H        -2.56989560642779    0.22997002957972    2.65223660119399
O        -2.28643767943492   -0.62238511373767    2.26228955200995
H        -3.08978377808587   -1.00881461956792    1.89044055105836
H        -2.42122865114568   -1.61490007298341    5.85862526864712
O        -2.49016653109012   -1.30201238324117    4.93060636740808
H        -1.94962132997278   -0.49186072619378    4.87247780562764
H        -3.28344936791203    2.49728158649914    2.33373110095388
O        -2.90985039937389    1.85759706187369    2.95373291421369
H        -3.26359726307795    2.07924491745497    3.84025605983996
H         0.02244131079314   -2.33914820951820    0.67341616595127
O        -0.65082552024846   -2.93356187857258    1.05385743993611
H        -0.50826648359561   -3.81085464236237    0.65833947620213
H        -1.31463732894836    1.45246111687566    3.95277924024917
O        -0.97812748138344    0.92832632876049    4.69700111552315
H        -0.50531363175693    1.55269386498281    5.28062731516037
H         1.47720460707350   -5.24386525964390   -1.17269872880791
O         2.06614082328256   -4.68181594899337   -0.63866015920228
H         1.80651628002043   -4.80411497956331    0.29091154371148
H         2.76854940072869    2.81360009989772   -3.96870946467728
O         2.44959150793412    2.16263621591218   -3.31386853175612
H         3.09674068597665    2.15828820722615   -2.57197859524782
H         0.55334424730459   -2.70045157988551   -2.69900521437022
O         0.25077644374731   -2.99249277083908   -1.81781311647927
H         1.02251162390248   -3.35746832122588   -1.35634900072619
H        -0.00923298748221   -0.15136800417721    3.91392870889946
O         0.36084123456234   -0.79614088939092    3.27000786582259
H        -0.38578498227339   -1.00189744177467    2.69493112296834
H         4.22950151612474   -1.39743968138080    1.26160780660073
O         4.53394353053755   -0.64904231803602    1.81074269785390
H         5.18604345981590   -1.02298234304079    2.42972140773174
H         4.53695902530119    5.47885807200623   -0.49076689268878
O         3.85437324966594    4.92988138021200   -0.90892867097667
H         3.07882821485204    4.96727048561617   -0.30653611816566
H         1.97357484782291    0.80040561663643    5.35013765275581
O         1.74002579958506    0.00812023790393    5.85803381930168
H         2.26106482289369   -0.69436865831382    5.41783403790414
H         0.25529365575722    0.41363896448584   -5.72355954038037
O         0.85977626940200    0.71337273668417   -6.44242791790137
H         0.69444875362964    1.67255474409923   -6.49305088303315
H         2.58952457448740    2.71554109902384    3.86720995312286
O         1.89355843909349    3.39620560917398    3.86433592653447
H         1.20898499966818    3.11621304959357    3.20849826448649
H         1.08551202352594    2.92782374941138   -2.60094605442461
O         0.33722343235611    3.49764468575782   -2.32198031443062
H        -0.36819150273071    3.35630594082533   -2.98853233732040
H         2.86136119492068    6.14977226896280    4.90255318865756
O         1.95479476784050    5.77755428108558    5.04353785169508
H         1.97464522617110    4.91746275591630    4.56327327967341
H         0.65048567252347   -2.38899709583640   -5.09033826200908
O         1.10828113221181   -2.29848225961645   -4.23461803076727
H         1.65777278894847   -1.48653892167235   -4.28801886375639
H        -3.75861292454139    2.10736638977019    0.35679528707358
O        -3.44693701535452    1.26929906354670   -0.00606514063551
H        -3.84609672275350    0.55779794643897    0.49966950240078
H         2.98458178328011   -4.54665725575770   -3.51993300823924
O         2.27731861814864   -4.71574358422175   -4.16307830183002
H         1.72311595826214   -3.91277673944762   -4.12490144505186
H        -3.47572973202232   -3.40867636825090    2.07806501736416
O        -3.26655577226111   -3.21981103764909    1.14536641260399
H        -2.31878660625234   -2.97534911791474    1.10633967336733
H         0.43727763182194    5.12053977985853   -2.63680634015649
O         0.26996441066653    6.04494972655940   -2.95009778333058
H        -0.70493104790553    6.09042244633522   -2.96710627045756
H         3.77436520105353   -3.15241807642767   -1.70138403403639
O         4.07820007171044   -3.57434511567897   -2.52477844722866
H         4.21100576619668   -2.87238275145623   -3.20520009140325
H        -4.19661945310163   -3.88048907804948    4.36971418921826
O        -4.13663816016650   -4.23932516143129    3.46395938859975
H        -4.14213359362620   -5.20592428679376    3.55919278869906
H        -3.98987294898918   -2.34867519761411   -0.28167131358741
O        -3.92857148934768   -2.12426249338751   -1.22326787177464
H        -3.15355368203151   -1.52356438892659   -1.30033630650012
H         2.55589962242275    4.55601490961232   -5.12204321299733
O         3.34816781482741    3.97667500685754   -5.05531628410952
H         3.95433661592454    4.41032183913513   -4.41531946881742
H         4.18522110926788   -1.91344097789005    4.70151995930403
O         3.48924477851214   -1.33233272249378    4.36755567361144
H         3.11292425037144   -1.76496918005104    3.57507102682296
H         4.18581402512619    3.98100846771012    2.35924100686058
O         3.92020627582558    4.92597277733745    2.41333919601141
H         3.07194940729994    4.93946851683261    1.92599366597941
H        -0.56109799730770   -5.51758142465750   -0.95350103342196
O        -0.70935248005652   -5.44002700505727   -0.00146538233426
H        -1.65279494339927   -5.64855714430032    0.17466444235713
H         4.98305491329887    1.90090211198475    2.56368389719668
O         4.40076874352816    2.38439684027805    1.94223629968344
H         3.54436884312145    1.93575805205065    1.97353661647225
H        -2.80114093151981    0.66517826589771   -6.73041839645347
O        -2.94935195652724    1.08772695918783   -5.84590828697279
H        -3.09357593260682    2.03250746499912   -6.04534297011159
H        -1.36112959461687   -3.70418996570003   -1.88367554645421
O        -2.25890067829828   -3.94580065569473   -2.17374306210101
H        -2.88136902727488   -3.31031662083195   -1.76053105244314
H         3.76613713390945    0.52580622685809    4.24427167211642
O         3.56912757757886    1.44464782802167    4.48277581874017
H         4.15294546011053    1.68734263202038    5.22194599788909
H         5.05953047926179   -2.51514981190099   -0.27260423726437
O         4.11839296687852   -2.59362272470556   -0.00556921807085
H         4.02113649129252   -3.35307752676610    0.60280536677237
H        -6.38528103294343    2.67559180923154    5.30006846808901
O        -6.39969785275570    2.95533839734448    4.36356062785366
H        -6.07557600851895    2.19401162806573    3.85113513088320
H        -3.35636350427049   -4.76336225959346    0.65687972470750
O        -3.27918901817387   -5.74311963599786    0.51366179488084
H        -3.56901725760643   -5.91509139339127   -0.41292247973563
H        -1.03687209943205   -3.03581190909898    2.79234283982394
O        -1.32850482675209   -3.33292396037567    3.67230678585109
H        -1.85357408931383   -2.60232670451025    4.06131656533449
H         4.99651038655636    5.79468651080645    1.42656213522414
O         5.72796914959952    6.02782916543540    0.80992624323294
H         6.16338132182273    5.16306973219892    0.64188289440430
H        -5.38429519967099   -0.72300443258475    0.45693110452848
O        -4.81610469729673   -0.93999657871163    1.23439415745039
H        -5.23429832281528   -1.73319574482361    1.63270028606162
H        -3.35512183863952   -6.75160250474828   -2.35918922271552
O        -3.92299417968129   -6.03400031795416   -2.02655329991779
H        -3.45429412278343   -5.22651759141932   -2.30660485707067
H         0.22381277132307   -0.20191576177515   -7.74173816917792
O        -0.23086745603659   -0.85534168429690   -8.31318108537744
H        -0.07361795614916   -1.70537933175214   -7.86788047473125
H        -2.00994401625998   -2.92841625720530   -3.56321793888149
O        -1.79827833253682   -2.41960918087478   -4.36672878516512
H        -2.66423785049549   -2.11605467076965   -4.70440460436654
H         6.31536126714400    3.20760842362271   -0.41163350578342
O         6.41177416730944    3.50292059755813    0.52328023436428
H         5.71510569435729    3.03831279945628    1.01546359309549
H         1.13805971733109   -6.60964148590823   -2.69352009359435
O         0.39808903842990   -6.05564272346484   -2.34412912206583
H         0.14330801101858   -5.45974958279794   -3.08576716863469
H        -6.25661696765383   -1.86277175904822   -3.44683629288676
O        -5.97747666208941   -2.61371244851824   -2.88308220144032
H        -5.17378141051587   -2.32826286113573   -2.40920886473005
H         0.45994170046991    4.03288479069049   -5.98902124782244
O        -0.03653249273728    3.22101397601799   -6.18776736786237
H        -0.66387166027450    3.11997709285217   -5.44327646600247
H         1.66372181089144   -7.02616110643434   -4.81595441359378
O         0.92687917597457   -6.89525399628011   -5.43184058763996
H         0.44061774322717   -6.11299820956413   -5.09440487350310
H        -4.36140468642535   -1.64272521254757   -5.92214430236689
O        -4.08152384116313   -1.24922231871101   -5.05907753224389
H        -3.66421401063082   -0.40560790188030   -5.29835505397102
H         6.02908825352475   -2.60361743704471    3.87308329190196
O         6.40434790038589   -1.99647850482455    3.21305536783849
H         7.16162684438375   -1.57926857115322    3.65902022676192
H        -5.25175447815835   -2.78990021985424   -7.41274952628518
O        -4.43208533441347   -2.24701972073692   -7.44652259066378
H        -3.69369389866035   -2.88708833228805   -7.36408672387273
H         1.53792041035697    6.22373343444314   -5.95574106888011
O         1.19684807795545    5.48552493540806   -5.42277145298186
H         0.84765056731098    5.83788891160567   -4.58011215671385
H        -4.46948119667123    4.10136494355239    2.03409226121894
O        -4.17716289592905    3.66932865418768    1.20250526109544
H        -3.77972486648609    4.39432086817516    0.67962398000911
H         3.76450023714866   -5.57175719356660    1.41729958940684
O         4.20814480214665   -4.73445854068431    1.65645885334203
H         5.14966728600024   -4.88841502866918    1.48289974938031
H        -4.02665704050670   -5.33997690377859   -4.74495653058563
O        -3.10211632173884   -5.59525343773511   -4.96149310536368
H        -3.13502113941673   -6.37294969729399   -5.53835776683207
H        -4.71171472729041   -0.46677661875197   -3.65864353861726
O        -4.76466029414025    0.12874700873738   -2.89107779965359
H        -3.84301690117990    0.45154300437204   -2.73546343797401
H         7.11727719267931   -2.12104005689258   -0.29325788235246
O         6.45824755978340   -1.83149171635048   -0.96559648347233
H         6.25615075841896   -0.89308105167505   -0.74644127765497
H         7.00086543207761    0.92847649458814    2.83536465167076
O         6.32778920248385    1.32524834145476    3.42709118020230
H         6.70003299074842    2.19638072516699    3.67750415359281
H        -1.50305712481656   -5.25223195444974   -4.51466622358003
O        -0.59584970714169   -4.89733117502418   -4.46197277157606
H        -0.70173736684026   -3.94443646158318   -4.60578432005921
H         3.94151763474338   -1.21296479657133   -4.57927861340304
O         4.53493574784020   -1.99228662789594   -4.57743664324546
H         4.25898074780625   -2.53924377191185   -5.33676843673375
H        -1.79106118548092   -2.78240357559882    7.58360549224953
O        -2.34611517520650   -1.97824030076151    7.46947980711959
H        -1.70945834361625   -1.24263312347854    7.59812361773398
H         6.55630475449911   -5.05027161790666   -0.34311039883476
O         6.67291837699745   -5.29112727719520    0.60795418572798
H         7.01595361204078   -6.18332443748355    0.62686536500728
H         2.43546887497009   -3.99371798612936    4.35432525043177
O         3.21455723142044   -4.57653809936983    4.21846128364063
H         3.51663287569255   -4.42992521253871    3.30013759835301
H        -6.22835144901602   -5.39882390441934   -4.20876591875019
O        -5.55137177244436   -4.75107313998225   -4.51533793272272
H        -5.60926008099729   -3.98248194224018   -3.91684251131697
H        -1.59861142792450   -4.94989120744698    3.26177412238743
O        -1.44709100043730   -5.77046281633877    2.74982847611607
H        -2.23584417002883   -5.92576521897441    2.21937422334995
H         0.35669138984649   -3.72349600155042    7.58314895861064
O        -0.53903038052885   -3.89761246841937    7.89215957701342
H        -0.50638101287473   -3.78147094991482    8.85921736719171
H         7.11443974429369   -4.04921523441372   -2.20313133994484
O         6.39573266949956   -4.63042829742656   -1.95120279237768
H         5.55955549250486   -4.14912149487943   -2.19425905692530
H         2.52701403989969    0.38562480212079    7.29361717464114
O         3.01239401510067    0.67717171697971    8.10709720017969
H         2.53100316283121    1.48349317569809    8.39244225069274
H         5.86441774843572    3.47914486165246   -2.48884455701634
O         6.41004184309898    2.81773257426151   -2.01052380538832
H         7.32629654725326    3.12437034972663   -2.16065801279793
H         7.29234831880441    4.56981502348456    3.57494496043639
O         7.48420475884275    3.68404767928527    3.95571770676473
H         7.67891277114496    3.87106753366898    4.89440469015776
H         2.18941647112387    6.38507706793120   -2.97541865811116
O         3.08979920577083    6.09767524288572   -3.14667278380472
H         3.37509602830587    5.59496183193284   -2.35201071124964
H        -2.40060793242654    3.78839121423958   -4.14515372824625
O        -1.65352617932351    3.16438489519016   -4.04441837720740
H        -1.99896300278164    2.38725724777399   -3.55954940582529
H        -6.28367665195020    0.91428531027442   -0.33352743865444
O        -6.24431833774614    0.00558378085385   -0.70593964883814
H        -5.63412545826003    0.02825821468227   -1.47419891955073
H         5.68141403777805    1.30496430148173    6.56702806993127
O         4.95557817730476    1.92714680292901    6.74077100452153
H         4.33336243184830    1.48748399813871    7.35745369250780
H        -5.66918623874307    2.96117098670981    0.57503187704206
O        -6.46891241696549    2.45920190887809    0.31877295397332
H        -7.10048535365708    2.57407320627911    1.05950023397112
H        -8.63721075206231    2.08786018364613    2.52829870440161
O        -8.19315251547529    2.92370251769844    2.34561331071540
H        -7.64335476726441    3.08751061777119    3.13798737870491
H         3.66182429097763   -7.14840935222446    0.09800441004320
O         3.25716999473405   -7.18444648506005    0.97862316462941
H         2.31259154829805   -7.37305946463247    0.82633270184870
H        -0.19970413416933   -8.14580903248859   -5.11460812459663
O        -0.96423632051902   -8.71112554673013   -4.86594256639973
H        -0.59691160880016   -9.49701553711160   -4.40772678763995
H         1.06033818299945    2.97389720887975    5.19540296515478
O         0.46449970416563    2.76177284667561    5.95819728471320
H        -0.10703421517841    3.54905065438905    6.04993668679106
H         2.28059234970676    7.25716578648802    1.41881593815920
O         2.54593551427186    7.09302443046775    0.50351117723985
H         3.28232774232853    7.70103886342267    0.28440469076235
H         7.59620636333876   -3.74687897907553    1.00739679528661
O         7.83424607973064   -2.81096697996624    1.05381081024708
H         7.33965260821360   -2.45992088477012    1.81908912818650
H        -5.42751483056062    0.22112118553439    2.25827698428793
O        -5.81559032720868    0.75318447475762    2.98152487031313
H        -5.42407484431914    0.37227164640528    3.80674101527444
H         2.51084291008504   -2.96281849681477   -6.59033983670944
O         3.23033726296321   -3.56347989486959   -6.37643594836651
H         2.91207617318871   -4.11370320936496   -5.62052035275795
H         0.18039060093383   -6.78048402101888    0.47782718425526
O         0.56491698064196   -7.67806501760788    0.62732335861554
H         0.34954071171728   -7.90909067124646    1.56513014949197
H        -5.51895597000332   -0.81960982588417    5.53215402366059
O        -4.86062525650614   -0.19685800579904    5.17582321154211
H        -4.02422169666596   -0.69237100836318    5.02692143877432
H         6.21093296761194   -1.71232577247495   -4.06274582529837
O         6.95857066703050   -1.34629113399740   -3.55971623760062
H         6.83997984104784   -1.61979479079473   -2.62735399724297
H        -1.02393319225955   -7.00569607599481   -2.49906468118038
O        -1.81324945996661   -7.57359828650624   -2.62091634027635
H        -1.65251705801043   -8.03746299346246   -3.46971558916226
H         1.18143281463695    2.72974921225327    7.45834459600883
O         1.58355345966854    2.90728893076149    8.34173284401070
H         2.07515893450419    3.73565765143390    8.22905210875819
H        -3.04526450142695    6.28355852626983   -2.91281674531163
O        -2.33686580090658    5.86233636439178   -2.42428055422699
H        -2.48866265548575    6.02215971023575   -1.46580152443934
H        -5.29235025218900    1.64138700003439   -3.19442321337336
O        -5.53423116574606    2.58714976433276   -3.34352781908790
H        -6.40828501116574    2.69721077946357   -2.91653911532449
H         2.23280043015625   -8.35071088724624   -2.65654849848679
O         2.41501685292648   -7.54551160647357   -3.16615773512349
H         3.14518020765592   -7.10142732074566   -2.69386509501775
H         5.56100770430629    1.42543234791016   -2.66579713817327
O         5.13278792049150    0.68338699769623   -3.13390117322873
H         5.83621510400714    0.03556238042539   -3.30839636375122
H         2.72775096823809   -6.22390137228461    4.06204904162438
O         2.31690668787851   -6.98979474923599    3.60902926010036
H         2.95849326017673   -7.32089392606435    2.97161110643653
H         0.69297384585565   -7.87612355128164    3.58056563909185
O        -0.15058275316680   -8.04655678932871    3.13722613953824
H        -0.64328245661315   -7.19862421204532    3.17284416590186
H         3.51100808490284   -5.54702906998592   -1.21916982459944
O         4.08878680755994   -6.30459135310246   -1.45830797961415
H         4.92366524109086   -5.93631967362545   -1.75748492979560
H         4.27328164439171    7.27216800748852   -2.99689863575696
O         4.98009240235713    7.95813087826083   -2.94806371338525
H         5.07997715537303    8.24005605706854   -3.86874688091409
H        -3.21236156058611    4.31341772465771   -2.10721496282231
O        -3.70349814321537    3.64584739697552   -1.59899946868643
H        -4.27022677797999    3.16998796697971   -2.23083998328918
H        -4.25629654507155    1.50196546533115    5.54249028926536
O        -3.69397462896678    2.28739221408137    5.44102273709818
H        -3.00810725598479    2.19589483236380    6.13153466617252
H         8.03787060469608    0.13950998663482   -3.63179536774910
O         8.36053508262216    1.01950734523631   -3.38812393293520
H         8.40974656125163    1.00673805552483   -2.40463639437104
H         7.31189737453224   -0.41016576802924    5.62680267541165
O         6.41671281998812   -0.06159830630022    5.68098203186502
H         6.28106832432391    0.39159502631026    4.81238361629413
H         0.15899344892861    5.61529326953352    5.61300587810241
O        -0.66711100568901    5.19525720917912    5.88550593352671
H        -1.13704780212314    4.94131267570010    5.04515627270472
H        -4.64844462879580    4.06475544684213   -4.09296880682189
O        -3.91185972160566    4.59695667768472   -4.42566289277722
H        -3.88213552780585    4.41622716549177   -5.37900702897052
H        -6.93629483971054   -4.39049362671656   -0.64712987446914
O        -7.00145245772879   -3.43834193817570   -0.42306028028019
H        -6.56631220274048   -2.97887676600535   -1.15779399338455
H        -1.40899038555423    1.26129796587162    7.56835273856254
O        -2.11851757448206    1.92691930004919    7.54315179978684
H        -1.79967464569093    2.72073260036332    8.01826766363173
H        -8.47129627919236   -0.67788627398713    3.34290872913235
O        -8.37859127881809    0.28387467227877    3.41900009174516
H        -7.42890385869447    0.46382301970456    3.20647395612142
H         2.20083319238260   -4.98492993690019   -7.59391136099612
O         1.29049281256784   -5.29974572131396   -7.56340640825999
H         1.25745929880765   -5.97059330415105   -6.84971102513541
H        -0.84582995411315   -3.18757346311199   -6.64397538540746
O         0.11989425434082   -3.00164743431766   -6.65858591801485
H         0.51729394839366   -3.81858875251743   -7.01925068050304
H         8.72315242797519    1.81479051521980   -0.39117473034075
O         8.38721716583337    0.94105168323430   -0.68194613447188
H         7.42208814662616    0.95733542198340   -0.52836957873849
H         9.73047387284249    3.07985366307811    1.88119645380273
O         9.69333959142364    2.64726630380177    2.74675738316839
H         8.96757915690164    3.08757302351471    3.23364954242922
H         6.08455627945341    5.35085511935826   -3.45182379674455
O         5.52512153573812    4.58849507024894   -3.71595414225783
H         6.08558100091008    4.03650566104945   -4.29837506793135
H         5.04974840221366    3.62790784264749    6.66656382257632
O         5.06225815986543    4.60418281174342    6.68136081266298
H         4.29477164144993    4.87246493608470    7.20939226865211
H         6.23816320515966    2.27279776370762   -5.39769783299952
O         7.00599806147999    2.80034830046637   -5.06047693214419
H         7.50933299791739    2.21167485774518   -4.47229179430638
H        -6.42188958284548   -3.37588017502423    1.19995485337366
O        -6.12935468310921   -3.06319945924948    2.08081186863233
H        -5.53396955545912   -3.72494178814400    2.48458037679811
H        -6.37194610376106   -6.23859431101679   -0.08609528910722
O        -6.48880633362069   -6.00065570336209   -1.02207410651465
H        -5.60503645807613   -6.03456618561283   -1.42755812886066
H         5.20327335966439   -3.11126915927512    6.17963694880385
O         5.29379541529031   -3.35128080822684    5.25366859536595
H         4.54758829529777   -3.94498897622449    5.01786559414807
H        -4.60410594885329    5.43166468222919    4.13140232385547
O        -4.42959774842398    4.58263861507474    3.67372595842227
H        -5.13101686146698    3.98454993855383    4.00750023227092
H         4.24977972248567   -0.82487895047931    7.78516690602897
O         4.60161543919605   -1.48760226156702    7.18219059411638
H         5.23122825716432   -1.01512636902971    6.60643912947602
H        -8.24709265306760    1.74504930629551   -2.09475614208205
O        -7.85483272894100    2.63683542952892   -2.00295595200624
H        -7.44060898807873    2.66894759991852   -1.11683512975387
H         8.12451776765578    3.52856893972051    0.49534584603001
O         9.05089354130228    3.40276190078401    0.20637114460878
H         9.11183011760960    3.86749066859932   -0.64437636839528
H        -6.63875054670988   -0.00453586849688   -4.99204205613385
O        -7.06742660487323   -0.70362572576999   -4.45204843833425
H        -7.61794008534924   -1.22520449302223   -5.05670548146019
H        -6.14332797359234   -4.22274359283473   -6.09447967447906
O        -6.49607455466166   -3.80458495071659   -6.90316546423290
H        -7.29350344988812   -3.33221653350937   -6.62533134961600
H        -7.29601577624800   -2.17291273088710    5.10956109246071
O        -6.84633024029618   -1.87848340357130    5.92192553752260
H        -7.42047974698686   -1.18509985892533    6.28009282782440
H         0.16926525349122   -0.47293398076985    8.27672783818277
O        -0.39285184511636   -0.14703648808257    7.54420032957114
H         0.19862166976838   -0.10245710037289    6.77391514290814
H        -0.86825949016763   -8.48217238231289    0.01898024692457
O        -1.73823595744344   -8.81086722033477   -0.28272401195076
H        -1.88456307245348   -8.38939541109180   -1.15864249335971
H         4.70993096010258    1.16911862043249   -4.78214830806959
O         4.75859106814986    1.60360986394987   -5.65794902848184
H         4.13751080690109    2.34188302772664   -5.62986212985469
H        -6.40782535536415    5.17662206603751    0.67694684760099
O        -6.54927459328147    5.24642033919618    1.63713576113224
H        -7.33095345635173    4.73358010116679    1.85142035783630
H        -1.86765069880734   -0.56303947781840   -8.20069151636042
O        -2.77255533972822   -0.17075674925464   -8.11964235634720
H        -3.40910386424253   -0.90163601769557   -8.07765202904756
H        -2.11981844700324   -4.52207209102446   -7.58541469935547
O        -2.38527673241322   -3.86441669796867   -6.90430620405883
H        -2.68620124680256   -4.39740097505597   -6.13895222787488
H        -5.66930893759721    1.36840029150903    7.27263581328738
O        -6.36309007982771    1.92234002162680    6.87392448307336
H        -7.11878938492600    1.33454355959286    6.72376573737395
H        -3.57069064396144    1.00319303324176    7.94472596820048
O        -4.31624295949928    0.37575103336197    7.96883389344394
H        -3.92746774154342   -0.49518559743352    7.85239454124585
H        -7.68311734394363   -0.11175673658852   -1.57095074376868
O        -8.42730422447046   -0.01131568444955   -2.20530407351156
H        -8.03961301206629   -0.23222244845925   -3.07487405249275
H        -5.33284995001994   -2.95462399395345    6.13136642131983
O        -4.48920641371828   -3.40962708837902    6.00822509508613
H        -3.85602513194523   -3.00738881723911    6.61178599518559
H         1.63265824802639   -1.90140941990554    8.50877061657212
O         1.37763869612050   -1.24820278681226    9.20084166269013
H         2.07140125932292   -0.57175073729322    9.17623281050668
H         1.07900095052165    7.30448310221892   -0.21364522288040
O         0.14602901940178    7.32754726630070   -0.54018077294751
H         0.18356383255321    6.99939709107183   -1.45288096592056
H        -0.61222109713723    8.49829644117487    0.68982659828290
O        -0.83187323396225    8.80951968334524    1.58078334290678
H        -0.08427379185297    8.53731736806576    2.13244713071972
H         3.02616039880104   -2.47057161690534    7.07939914537603
O         2.12250687051361   -2.80731762976915    7.16795269965676
H         1.73595641119499   -2.80554872149798    6.26763615572835
H        -0.93642235572239    3.66787189271830   -7.58486775146149
O        -1.59078039352899    3.88112210628456   -8.28190021527102
H        -1.53002621829448    3.15104067902105   -8.92731606868994
H        -8.15855053274139   -5.49050741542202   -3.56270665059029
O        -7.53858133815333   -6.23780079713296   -3.56047213199777
H        -7.30835878199912   -6.37357975725817   -2.62989510853532
H        -5.11452740769801    4.66631641256276   -1.14305290650732
O        -5.90174777300166    5.22607615762999   -1.00154530212316
H        -6.42503673727885    5.20400542193744   -1.82095000719046
H         5.59907969727077    5.20118522338757   -6.99107108520908
O         4.67706565505819    5.48190308491092   -6.88052389421237
H         4.25308896024331    4.81677827644933   -6.30133014914728
H         9.00456849060814    1.24820740785352    2.30188446927209
O         8.45897518961139    0.44880773899338    2.07054511292535
H         8.53127971852203    0.33823044489113    1.10895113878357
H         4.33529941609579    5.72010747999222    3.78733706470540
O         4.50656126486722    6.24448442301331    4.60278232450246
H         4.81120243219358    5.61516188028981    5.28395716542989
H        -4.45156680626521    3.31886410325384   -7.46649608902913
O        -3.71323771528600    3.45728459678412   -6.87352993861992
H        -2.92369588151971    3.69715310984399   -7.44494381448276
H        -5.73006266448195   -6.58204409461947    2.40385223298797
O        -5.75589100897041   -6.08840593448550    1.58116292067969
H        -4.82389256135162   -6.03331004902272    1.29582582083523
H        -4.92192697804891    1.14739228177702   -5.95074927120079
O        -5.85449867219499    1.31451119316696   -5.76073981498624
H        -5.85811388288687    1.98117273536939   -5.05430397589651
H        -3.75285096628698    6.58884000494299   -0.02203157701879
O        -3.05408189100292    5.91183336935929    0.13669136906643
H        -2.62701744856142    6.19613301083477    0.96721175129060
H         0.29801794421114   -2.30272665686524   10.20163387689074
O        -0.40242830744065   -2.93010081867610   10.44568654948417
H        -1.17816057974474   -2.40648026248127   10.65328941523722
H        -3.99655519640250   -7.22561280735760    4.61789644097764
O        -4.15992420748415   -6.97526561020923    3.70906288069849
H        -3.67022306282887   -7.62196865051942    3.15136427617246
H         8.26301156981552    5.12515365654492   -2.53546029177315
O         8.65093740735657    4.26110395776619   -2.32141926719886
H         9.21060792485055    3.98312367701904   -3.06869580772583
H        -9.06914189122008   -3.28641274426625   -2.63946869667030
O        -8.54107221634456   -3.69316658192767   -3.37075418882903
H        -7.62966761261573   -3.42401658540503   -3.18047796507512
H        -5.55602586953713    6.94187232661102   -0.52881648123599
O        -4.98099393479458    7.67104268664540   -0.23700654217738
H        -5.20586741686519    7.85908379494696    0.68305701350454
H         8.01971566810140    4.52844028815360   -7.45700816615853
O         7.35015704240463    4.75181568252339   -6.81164050456679
H         7.34040418250458    4.01672126344526   -6.15739155123781
H        -8.68926467478349   -2.68811023419118   -0.73766463972528
O        -9.44690807835747   -2.39809993895935   -1.27321335284046
H        -9.25444022720326   -1.48238600344257   -1.54846866058396
H         6.52491375946641    7.13785293724265   -2.77846257904673
O         7.22845047106962    6.50168095483910   -3.02045213013370
H         7.55991730720726    6.80881859572483   -3.89374546104452
H         1.23406598568189   -8.72835812156781   -0.66267819018271
O         1.58753393628975   -9.34251117809645   -1.32514240491270
H         1.64898432253814  -10.20343962507368   -0.86809717471472
H        -5.27876104922624    7.43632879671097    3.52537789213770
O        -5.15398933307519    7.37004912212055    2.56922507415248
H        -5.64540686955717    6.56606150110641    2.30911420334581
H        -0.05105532147026    3.74255227686967    8.69839214334157
O        -0.94480451282583    4.10145284082935    8.57458658529879
H        -0.92933624422038    4.67291583197466    7.79724728127116
H        -8.83186261909464   -3.14705711693556    3.43669191600363
O        -8.17876246130721   -2.46416342408642    3.58261252857025
H        -7.40730999521493   -2.67976071953135    2.99840041409036
H         6.72025879159983    6.34284447918578    2.34502366651154
O         6.97405734443994    6.22636745049041    3.27562268760455
H         6.19739296247202    6.49120207386596    3.79349133135375
H        -1.86847879951845   -8.78531743647117    2.69224701873804
O        -2.74777917522627   -8.74675965579689    2.29532478297377
H        -2.60178191751704   -8.71270241597213    1.33679342413275
H        -1.97787613333789    7.77751348086057    2.21548683516578
O        -2.47844158888977    7.00179305123671    2.56306575512716
H        -3.43374867410155    7.22720819114003    2.55876591975362
H         2.36349182741844    6.14305517950106    8.10542911942019
O         2.57009878465237    5.35042926899019    7.61159464606843
H         2.26666419517906    5.50408238652352    6.68430398117758
H         9.48579890450224   -1.51472748204676    4.30097780560129
O         8.69263183715196   -0.98098951630294    4.29626767290311
H         8.73190748298645   -0.43525808808174    3.47890376050486
H        -9.57418400044608   -2.46445873745089   -6.06556996704302
O        -8.68211658789507   -2.50623549491164   -5.72487718519745
H        -8.71998790805293   -3.01312066938169   -4.87482665752884
H        -2.15965711393888  -11.85035512774423   -0.50088461492993
O        -1.43735939143026  -11.35380951259770   -0.88392435044925
H        -1.58326582676891  -10.40606987116479   -0.62522950612509
H         1.28737678153003    6.73982194759332    3.65932583918880
O         0.98924479076957    7.10336008764925    2.81326348516666
H         0.41559075758707    6.43714039554258    2.40868295603559
H         5.33018470621731    7.73573046195114    0.11267085904748
O         4.74173889103250    8.43157613643279   -0.21244932396610
H         4.83830492617954    8.43719616113207   -1.17614424828051
H        -0.67220079080653    1.05914148338547   -9.72181562916284
O        -1.46430742898776    1.60154328055052   -9.75845257271655
H        -2.15126730295913    1.06464287812542   -9.33259488877604
H         0.58974582781020  -10.06884455781711   -2.62493088830708
O        -0.02316863910467  -10.55810182111274   -3.20319176021694
H        -0.65740336863832  -10.97083486880593   -2.60390394253192
H         7.64276095693946    6.36755539314043   -6.02541975625985
O         7.71167469733545    7.20611804066605   -5.53968061020532
H         6.88343981233829    7.67777851410682   -5.70257320683991
H         4.87747349824521    7.01334485578378   -6.02716044768613
O         4.99991831341000    7.93839741896366   -5.72826861807253
H         4.25047971550323    8.41676177084538   -6.08704083687506
H        -1.73271524100685   -6.58725292110355   -7.81972940907919
O        -1.41491796764638   -5.84676161730368   -8.35772890767553
H        -0.45848166814034   -5.78671836144309   -8.24126198344353
H        -7.88236574485165    4.19974965799098   -2.83784024212724
O        -7.57230825183071    5.07062156163745   -3.14291696626302
H        -8.33442965981958    5.64748308457764   -3.16803530823759
H        -9.34862545320777    0.61881522511174    6.33729394215292
O        -8.47767143897203    0.33426571602416    6.06522606464079
H        -8.45714187594945    0.39186583371016    5.07294359627301
H        -5.03049710745508    6.00310442890282    5.94491232094539
O        -4.91399844789840    6.68395856926544    5.25651343890710
H        -4.03305253205311    7.07686936466520    5.42450641025659
H         1.48630894122918  -12.51742437096430   -0.73722196690584
O         1.18260309232755  -11.76164985589927   -0.23423563046084
H         0.22055499681703  -11.68961947363176   -0.39539492386418
H        11.02456402043638    2.70221617789519   -3.78829480067925
O        10.15929394539125    2.91771286748887   -4.13571371922055
H         9.59202609911825    2.14139355987078   -3.96646110240577
H        -2.25154775494812    7.32547493215896    4.34687815468470
O        -2.32772477814517    7.44027421256666    5.31125736881420
H        -1.82547147062987    6.72487665719295    5.72181249346080
H         2.00685649655579    7.00013743573804   -8.05916617996369
O         2.46362768696088    7.09404937913140   -7.22285116711295
H         3.24589419188322    6.51723885827519   -7.26660421530989
H        -4.39353475199969    3.76702361314484    6.22799559136361
O        -4.88572458876652    4.41578358516888    6.76246149436869
H        -5.59788394622442    3.90819464338588    7.15856043709825
H        -3.27762701673866   -8.37364732619268   -7.00721105669224
O        -2.67303252039159   -7.72378676013876   -6.65126770497306
H        -2.06359766779634   -8.19158968094592   -6.04293366328331
H         8.01166931964289    5.64787341152275    6.13268601536028
O         7.78029254415213    4.75937265403798    6.40929618501501
H         6.83742920365200    4.77891425601991    6.64749842410238
