# Supplementary material for: Computer Generated Realistic Interstellar Icy Grain Models: Physicochemical Properties and Interaction with NH3
Source: ACS Earth Space Chem. 2022 Apr 19;6(5):1286–98. doi: 10.1021/acsearthspacechem.2c00004 (PMC9125691; doi:10.1021/acsearthspacechem.2c00004)
Supplement: Supplementary file 1 — sp2c00004_si_001.zip [file sp2c00004_si_001.zip › Icy_grain_model/random_seed_study/GFN2/grain_17.xyz]

600
 energy: -1018.413609471498 gnorm: 0.000695067332 xtb: 6.4.0 (d4b70c2)
H        -3.19098259948079   -3.01878580623881   -0.04380219095457
O        -3.37182765678276   -2.17402085343484   -0.50477382362451
H        -4.31832012650234   -1.98661394644174   -0.34743325580908
H        -2.66587430922881   -2.94418284864992   -3.57337632020871
O        -3.28488969673798   -3.24765587644713   -2.88717081450407
H        -3.11141618264836   -2.74270839459832   -2.06306794981853
H         0.63858228608588   -2.57207172547330    0.55345256555011
O        -0.23106898104188   -2.58864290806997    0.99398096657856
H        -0.73960536962717   -1.83143371220810    0.67104499586070
H        -1.91743735912206    0.47517827751335    0.08205219897953
O        -1.51355207727430   -0.39210960191137   -0.01101846701094
H        -2.24470764074999   -1.00295345788391   -0.23197974596788
H        -3.24131758152855   -1.01850287871196    2.18872588133966
O        -2.38423052185759   -0.85229377045978    2.59970314691698
H        -2.43753297402742   -1.07408738844914    3.54718535410576
H        -7.19259536170562   -1.55001161917477    2.28447806729419
O        -6.85760373763644   -0.66098738782026    2.42193269204134
H        -7.26864835096083   -0.06178757381111    1.76484226690874
H        -4.35989434953713    2.20350643522725    2.00393467973968
O        -5.24430645200360    2.61905673252540    2.06343650028264
H        -5.65328065594484    2.20610714726125    2.84896780574885
H        -2.65336783413627    0.80813305553946    2.45465769785677
O        -2.75776446896471    1.78051746968919    2.37799916639437
H        -2.64235455844792    2.14041653422437    3.27679174662981
H        -3.98872967349290   -0.07282707839743   -1.92830311814106
O        -4.95068363478293   -0.02159735866535   -1.74212630745647
H        -5.35561541508280   -0.76771108378104   -2.20961083566495
H        -4.93005408464706   -0.16474156657776    0.14568136687350
O        -4.56835022283591   -0.07274683612473    1.04111845732692
H        -5.30417779243890   -0.29592650738690    1.63482067305876
H        -4.07958918497045    2.45168062917629   -3.23683393735693
O        -4.91798263826088    1.98655766133448   -3.44787160573332
H        -5.07386280850717    1.32484006407908   -2.73784521298909
H        -6.52282896015258    1.78079732405200    1.05569303920374
O        -7.36401314159038    1.36171772422517    0.78836520156404
H        -7.41659798444306    1.42504519561828   -0.17847911748196
H         0.17264612869526    0.46998518326809    3.21830247808660
O         0.14666168619365    0.04642241133857    2.33313522854377
H        -0.70226178574958   -0.42408562496145    2.29506222465987
H         0.61987487312029    1.26778403118325    5.36915798767045
O         0.13073504940320    1.45719358947357    4.54104702507455
H         0.59106295016753    2.19714084435678    4.09567895170773
H         1.85375551819575   -3.38828634104420   -0.98121818222352
O         2.06358285727627   -2.62871413570884   -0.40503859033645
H         2.97377482525862   -2.75860976232737   -0.08671038251286
H        -4.16821541096968    2.47067670485379   -0.72417766745805
O        -3.38413161033059    2.00575481319424   -0.37974013653062
H        -3.74071106778970    1.35405039663196    0.24182262339652
H        -1.99876416618279   -2.24789771168629    5.38649489616884
O        -2.17842797911243   -1.30134270647232    5.24792106504615
H        -1.67675944818746   -0.81477907351140    5.92539155849400
H         0.20312120273892    3.69815901170881    2.77872880814475
O         1.07845305727976    3.27184020636812    2.87611665212632
H         1.18311888052043    2.68784200298808    2.09868694632178
H        -6.17510937153941    2.96304030911880   -1.30391751170522
O        -5.54097273203751    3.55083633293778   -0.85033904731640
H        -5.99103079907977    3.83042239724305   -0.03353267926959
H         4.23032868087714    0.83093806038909    0.57379892812376
O         4.16155177231112   -0.13813908810244    0.46745184007936
H         5.04477865452418   -0.46723573523514    0.73322626666762
H         1.51758334986707   -1.03814273908205   -0.55291440190683
O         1.11745344338338   -0.14984683722706   -0.58487979245196
H         0.15230671815199   -0.26845533510832   -0.49380858420995
H        -4.27754151022164   -4.67829056560617    0.52259138718441
O        -3.30971602146233   -4.58243897182276    0.54805037402094
H        -3.08531647073901   -4.39466128018285    1.48597427486720
H        -1.98374548580613    2.89869524359032   -2.77969308309063
O        -2.69320019698399    3.40583660352909   -3.22325937638400
H        -2.41679233497633    3.60498923667440   -4.14362055588012
H         0.00471653611554   -3.92939951303025    3.57776162056788
O        -0.47780434760890   -3.09991641134208    3.51792008223193
H        -0.33614280083014   -2.77587040836160    2.59797652612263
H        -1.52143470279011    2.18208279649101    1.36039155452184
O        -0.68553951578719    2.11731810998784    0.84777095685978
H        -0.22100004987864    1.35351490668058    1.24713804562839
H        -1.81905455734686    4.52170993346271    1.83028705789701
O        -1.31127664023269    4.47567098216829    2.66700548586895
H        -2.00056856808427    4.40581366475853    3.34259402739788
H         3.19350664248540   -0.53855911427029    5.47614046597505
O         2.39909423562632   -0.10731863505223    5.13659034796370
H         2.65510649058715    0.34584802445619    4.31259598405853
H         0.02320346394757    1.80611549419316   -2.20974901722689
O        -0.86963900294996    2.04766233690516   -1.87517124747728
H        -0.83823907662144    2.06208525543431   -0.90112734936886
H         2.40913368335598    2.48893765782140    0.17446423545477
O         2.07149896528080    1.86193453270080    0.83480574226774
H         1.72409961691127    1.08882641996458    0.34563544216475
H        -0.72596214590331   -2.59790286685687   -1.77592975758801
O        -0.53932983869772   -1.80009734225945   -2.30030698025984
H         0.31726516185573   -1.93264439786067   -2.72758190761542
H         2.93346509423389    1.43349872681107    2.24472532364348
O         3.41772145158184    1.21081290733468    3.06388423064230
H         3.66753657154538    2.04086863260029    3.50637286923164
H         2.58653137596577    3.95569865454031    2.42170612572272
O         3.34506659523286    4.30159980390089    1.90678063446156
H         2.91219896906473    4.76305660835143    1.15148944043791
H         3.65145021872847    4.37994421819806   -0.87300760719992
O         3.04955272687921    3.62367136320286   -0.98474864489254
H         2.36711206768812    3.87250126283716   -1.64021941377761
H        -1.77049245778666   -0.70639011923510   -2.45644162869055
O        -2.42237289292952    0.01608533461659   -2.59259263511199
H        -1.97928820138229    0.81281274689438   -2.22908841290198
H        -2.05982857614449   -3.65973797113594    3.33034134324725
O        -2.96504220714128   -3.93547131595299    3.06222616226486
H        -3.55227135804036   -3.19133116619052    3.33136010997461
H        -3.23431017499616   -7.16540400945909    0.94904006325339
O        -3.87583939749473   -7.34704693422502    0.23313621977547
H        -3.82141181431026   -6.58833945815447   -0.37275471617406
H         1.53964739151914   -0.81518267596849    2.13231199971884
O         2.36230988311234   -1.34354133674809    2.05310546093692
H         2.96364473307548   -0.86666155062870    1.45141466240673
H        -6.06145114648143   -5.66453751718899    1.11855373651539
O        -6.03698122012827   -4.83514295085305    0.56645488359033
H        -6.40407209159786   -5.05192112001028   -0.30332266834344
H        -3.73810934334981    4.91266694930717    0.53768190201053
O        -2.86028796883754    4.50601142686985    0.45764708531706
H        -3.00011362245215    3.56992340674641    0.20253946100852
H        -4.14657773594736    5.43781694381922    3.31661528297986
O        -3.95147431348662    4.51079487294922    3.51992160098562
H        -4.42072826429742    3.97172557072008    2.84981567251301
H        -0.29382509848260    3.61068592273715    0.25136510371431
O        -0.08896070837821    4.40682779833075   -0.27431095278251
H        -0.72250725145140    5.10260466147844   -0.01894781723752
H        -5.95272680971415    6.21602304369112   -0.02897162566998
O        -5.05528734067000    6.18799279380940    0.37426157578063
H        -4.52668376144266    6.85426406171424   -0.10122543809266
H        -4.71522699346899   -2.45981581607157    4.85318656507610
O        -4.64316072152777   -2.10437356496725    3.95929051998695
H        -5.48600814383159   -2.29951748631229    3.52249948938942
H        -0.96568525888958   -4.58790088144541   -1.98974587357034
O        -1.11163806868527   -4.15072931430483   -1.14078417675239
H        -1.91929682187708   -4.49091583608571   -0.74130981257393
H        -5.29243529916246    4.99891820520444   -1.82738193364711
O        -5.10107932844271    5.68847387345498   -2.49704341163658
H        -4.15198501182854    5.87007968747193   -2.40234945703327
H        -2.46179113327785   -6.61279034087080   -2.81016716200698
O        -1.73185825105755   -7.24644366603681   -2.79882491619792
H        -2.07742034147763   -8.06420687752526   -2.37574457684479
H         6.42580095562343   -2.21067724330466   -2.45212387072323
O         5.53175287503815   -2.35533379594407   -2.08379342201903
H         4.97813212882275   -1.56328428307258   -2.24212522836799
H         2.28306402439747   -3.06159401021559    2.01473086286073
O         2.27778872336097   -4.01113645277414    2.23575525908745
H         3.10223213991282   -4.21145497760954    2.70088086705595
H         5.64558126238144    2.23728148044791    1.42518601355892
O         4.91419951086315    2.39813960778797    0.80453246054306
H         4.33188331271989    3.08263824456249    1.19328699693720
H        -0.44716103948324   -4.31509854691907    1.01468654454481
O        -0.34819722153940   -5.25994771659385    1.24219069290127
H        -0.13437945320213   -5.71828719772979    0.40687256246892
H         1.03055749572872   -4.99328951671738   -2.44455500854050
O         1.78515948707888   -4.83197229261804   -1.85992091611765
H         2.57473984401656   -4.71339811573542   -2.41454457233751
H         3.76760704238411    0.44408434197738   -2.43202670958363
O         3.66732695539607   -0.46278471979061   -2.08489006614260
H         3.75011387795727   -0.38989933488955   -1.10822436497614
H         2.31428910442352    6.27759700209422   -0.50694508772822
O         1.98812585947337    5.85026492275347    0.29983583261724
H         1.23507849508204    5.27838172964406    0.01495477808586
H         1.50876247329311    0.63581541753105   -1.99432643209173
O         1.46836573860180    1.21887736226097   -2.78190937815817
H         1.12061601652261    0.67195402831578   -3.50408582137209
H        -5.95175599055516   -2.07890939704823   -3.92401281666559
O        -5.78091944501289   -2.35756181262091   -3.00860862526425
H        -4.86986393345803   -2.74326335787734   -3.04639035082190
H        -3.43905153067050    1.22210095268629    5.35264181018719
O        -4.05877318118859    0.54513536530752    5.72272185019803
H        -3.62287737001203   -0.30364263066475    5.53168930064449
H         0.05663697884387   -2.12254055655492    4.84227465263078
O         0.63246683439465   -1.93793423551995    5.61136347468189
H         1.21203502939591   -1.17027059413226    5.38150746458852
H         0.00871843670677    5.76183318172267    2.81980986049341
O         0.91775268282327    6.11049709124911    2.83566681731365
H         1.25097724491147    6.09657353634029    1.92220205988337
H         1.79851021356634    5.24495576597465    4.22789257455565
O         2.39996763520694    5.16367782579312    4.99090417770821
H         3.01845705058936    5.93334455512053    4.91401568696796
H         0.40832635491042    3.99787424990331   -1.90953567145621
O         1.00178256382671    4.19834671637240   -2.65846610803286
H         0.74921726842938    3.62393190005751   -3.40878006031683
H         0.08826104624045   -4.27551416352698   -4.25363838362325
O        -0.29475212532741   -4.89520745102647   -3.62139857133308
H        -1.17626711112448   -5.11896777355121   -3.97249102461763
H        -4.83778659622002    1.34047538361956   -4.94902545568657
O        -4.66759682179419    1.10396801704579   -5.89746373775530
H        -4.59132611702032    1.99417088151717   -6.32006028857533
H        -1.54328184665896   -6.24249263572667    1.82213374698965
O        -2.09177112567867   -6.97341842595956    2.19143178665564
H        -2.00735504861852   -6.87890467192818    3.15788904181056
H         2.12137618525271   -5.20863763880115    1.13627630087113
O         2.28762980191843   -5.96167790495389    0.51597811769786
H         2.01826781170169   -5.64599407605812   -0.36838524510798
H        -2.36907768646546    3.00509436247311    5.62375237424511
O        -2.32354543834109    2.33727843112646    4.90615484591155
H        -1.40462247581080    1.98731528811303    4.88053679828964
H         0.51696272976520    1.96483408818691   -5.02616345575400
O         0.32824156549679    2.91830730190554   -4.94145351350401
H         1.04653319225121    3.40363467181081   -5.39335828991739
H        -3.09335402235156    0.51354771693663   -5.55162305490930
O        -2.25601483595356    0.20105392261147   -5.15830064613113
H        -2.39641193267868    0.22455379804379   -4.17537107471358
H        -0.59113631053265   -6.25077250097449    4.40835142722675
O        -1.48365754757260   -6.41920832672816    4.77267820126636
H        -1.71523628969287   -5.55010645794173    5.16355848098482
H        -2.47927383650166    5.40763997864936   -1.03135091921156
O        -2.43040492328698    5.69049573246951   -1.96681504996603
H        -2.50213538037077    4.84752438385911   -2.47123837232084
H         0.50298299359222   -5.57007708147924    2.65086346339393
O         0.79485633934403   -5.70562418032863    3.58145563050715
H         1.53304988142995   -6.34212822373305    3.55306317870912
H        -1.53754041168018    4.94940332628239   -5.72938379081552
O        -1.91348489779446    4.04754206736015   -5.68439509710145
H        -1.11454964380529    3.49140711107506   -5.55600160649809
H         3.20220774698829   -2.95534448308840    4.45328635341373
O         3.77301998217161   -2.30116998544478    4.02864688118774
H         3.22102399357710   -1.83201819895855    3.36363325615572
H         5.14830545606562   -2.86390407643247    1.06924928516834
O         4.64128396582088   -3.15335170584394    0.29034785777789
H         5.09700714890667   -2.83985161794668   -0.51608503096294
H         4.90541693775933   -4.76319182052226    0.56935915897266
O         4.85334674583472   -5.72650417850634    0.77468383966343
H         3.87928645901125   -5.91315991785321    0.70238690543807
H        -0.57098940935513    0.21915720471213   -5.12171976441320
O         0.39733812305098    0.23367753320537   -5.04127890218515
H         0.75297354108366   -0.27902441494457   -5.78415782688573
H         1.88834636629956    6.87765633394792   -2.69273943581003
O         2.71839792098809    6.58718493176303   -2.30786265915204
H         2.98289512314494    5.77197976240944   -2.78020105820378
H         1.48110214775606   -3.26428412566390    5.50369120234643
O         2.06631729434823   -4.05883649734494    5.34606513101443
H         1.66445702769994   -4.57472712177103    4.62189169042083
H        -6.02057064520862    2.81013515465059    5.04031892110458
O        -5.80574937285219    3.72487233873600    5.27515451748671
H        -5.01648818353690    3.97392112499432    4.74172124131969
H         5.94949325372382    2.89583760008265   -0.43677332215822
O         6.61367641890419    3.38578668522184   -0.96725739548205
H         7.48248937443055    2.99263827707731   -0.72466422634722
H        -6.33759771742981   -2.16544444576976   -1.11000789236099
O        -6.05686637477270   -2.16326546664174   -0.18925911606498
H        -6.14813922854898   -3.06644598763925    0.13172979535810
H         5.06926099329535    5.89595721177551    0.39900955553250
O         5.04836972686333    5.51659834182965   -0.49975718924871
H         5.77005400049733    4.86927198990943   -0.58789688726993
H         5.24831884307576    1.85812092500565   -2.42552427079190
O         4.33116760964851    2.09190854825409   -2.65049097286657
H         3.91792720958599    2.51754983195902   -1.86889157795894
H        -5.19441112086285   -7.34979927872384    1.53381531634215
O        -5.82543404108611   -6.89985092594856    2.12013662259446
H        -5.31825928254396   -6.61430597873827    2.90430743296871
H        -1.98625460338372   -9.53201388099958   -0.71639449865212
O        -2.70532326559727   -9.19582485644974   -1.26325681510908
H        -3.20695928355549   -8.60206709515327   -0.65613041647684
H         4.75720870010562    0.18766461556919    3.45260232246131
O         5.52449701223447   -0.22776969931233    3.89066029518189
H         5.15546160883545   -0.82654289096263    4.55459086789256
H         6.76962778501092    0.17213665831690    1.84220206303083
O         6.60348350279956   -0.66885524908413    1.38254778471461
H         6.49739159189367   -1.34794488552985    2.06878902540676
H        -4.93408811390592   -5.45232630012309   -2.00435353537980
O        -3.98255669450023   -5.67346750784520   -2.04008485558128
H        -3.59639573432298   -4.84834370990712   -2.41004176013482
H        -4.91114986777537    6.74241018404379    1.89289206106054
O        -4.56579691813234    7.12840933863010    2.73963517129271
H        -5.30187957528353    7.25408399167319    3.36905302201982
H        -1.90997642759126   -1.44309130300840   -5.07047126691658
O        -1.81129753374254   -2.41607829769302   -4.98670314908876
H        -0.89334485762182   -2.63521760361197   -5.18500436182018
H        -3.58185094183694   -4.93159230527985   -4.72037185908548
O        -2.70175774421475   -5.38104486025841   -4.75628869313831
H        -2.29650317104405   -5.14910296095071   -5.60643923045813
H         0.35392433591100    5.72884202921107   -2.76780090555641
O        -0.08752618277918    6.61031946392817   -2.81676468111939
H        -0.99566684222679    6.41365584485460   -2.49267849783007
H        -0.43929195351501    7.27457902458155    0.26894444269143
O        -1.20519052440634    6.70931475781971    0.49072090060829
H        -1.40154796286647    6.80465390409321    1.44716499952616
H         5.12878401465810   -2.69473335463892    3.23867682847853
O         5.90682187013379   -2.93169793276275    2.66891756811521
H         6.27169834752649   -3.73653574169751    3.03251456492203
H        -1.82256759973468    6.41648901499175    4.60705761376598
O        -1.80326592088838    6.21655897721838    5.56210449964862
H        -0.97853060423964    6.62170297572285    5.88549671954374
H         1.89762037680698   -7.54779554187812    0.95306859706448
O         1.82155384587701   -8.46585078046488    1.30374644447583
H         2.41618817924263   -8.99810586568547    0.76322187819668
H        -2.47374904249837    7.51747929022870   -0.20506603623368
O        -3.25779243809511    8.01162710592532   -0.55427482397693
H        -3.11253063071316    8.11670849578910   -1.49367005127912
H         3.91903394270711   -6.10372761943234    3.70046530781057
O         4.45847235495941   -5.33268481446230    3.47212395736225
H         4.77061404419181   -5.49592769901665    2.56287783033773
H        -7.19577938607493    6.07599800632488    3.93771965718512
O        -7.38114415482314    5.18409233968277    3.62284946340599
H        -6.93549789450749    4.59852269116186    4.26397951040465
H         2.43203144979766   -1.34313773145613   -4.74924761397342
O         2.93434739588896   -0.83767582742415   -5.42178475351306
H         3.15493445416391   -1.45236576441532   -6.15831597914407
H         7.38129527536245    0.82566836765373   -2.99331963834705
O         6.61167496188719    0.71400249807456   -2.40126218747067
H         6.04459593853694    0.10688666138710   -2.91347304867586
H         2.57010011907152   -2.92099985742880   -3.33952078431057
O         2.01297497721361   -2.13477914356983   -3.30642252030189
H         2.51398118269700   -1.49786656173872   -2.75084580395201
H         0.10991340215074    1.05723266344257    7.30106091085113
O         1.00119516836229    1.31824723198350    7.00803909575820
H         1.19380266313326    2.24495168596099    7.25646226245393
H         0.15878309963289    9.00516863489556   -0.61285838701007
O         0.68883872474066    8.19354044556388   -0.67686131578211
H         0.43049367494212    7.75106062977511   -1.50528962645061
H         2.83868857280997    0.93504261308530   -5.35414600496954
O         2.96075666744675    1.85461523826355   -5.06757445255677
H         2.69444314207452    1.86557510325743   -4.13493230774098
H        -2.84932888033623    7.21541249071957    2.93782980287825
O        -1.88254416399286    7.14768731165643    3.01322836339681
H        -1.51789540242437    8.05815704565325    2.97865442958996
H         4.37152621960221   -0.61143579785298   -4.66218002777527
O         5.31050356846067   -0.44699399243296   -4.40704591358100
H         5.52502537904467    0.40600781777966   -4.82688995870800
H        -1.30894645603157   -8.33926255407105    1.41018865260053
O        -0.80803915915713   -8.90521538909360    0.78869539719384
H         0.09307306130526   -8.97318598013513    1.14626240762253
H        -2.01844060748032    0.44014821856323    7.91879187082401
O        -1.26528143705953    0.01298741255566    7.47168754154294
H        -0.88827583507106   -0.67984028613897    8.03651240296269
H         0.47469908166160   -1.96478827839655    7.29516001499597
O         0.43633755401689   -1.94323774212703    8.27544297479468
H         1.25164554765377   -1.48099405462952    8.53049033579237
H        -4.98835352108363    4.02915646821964   -5.88616423396403
O        -4.47088311048200    3.62011306453514   -6.60275723276388
H        -3.54232763503881    3.83395021440388   -6.41240454996308
H         3.99214494057712    3.62714154843560   -3.44329223071772
O         3.80195784150632    4.54561955685194   -3.71536821172536
H         4.65993835569114    4.98844697339737   -3.86345007176713
H         1.53306450786295   -3.84558511816458   -5.75954039248642
O         0.64814119061534   -3.41207599246766   -5.80692179615603
H         0.75582968499816   -2.65245829385144   -6.40958089998113
H        -3.05174101914176   -2.70467752994563   -6.08647591127597
O        -3.79195379249125   -2.66426285639351   -6.72762207020949
H        -3.85055536932154   -3.53316607222550   -7.15733001132984
H         2.29615205724925   -7.88174388848749    4.43107660199178
O         2.78014854604781   -7.56669637823813    3.64158956341559
H         2.41044058864625   -8.04925741960093    2.87237453570582
H        -0.58170963769221   -6.91733253335696   -1.62054881215963
O         0.00979814358743   -6.95438643724296   -0.84200628637581
H        -0.29973685180948   -7.71832216308261   -0.30880611288603
H         4.09247874051825    5.85001348874216    2.08545897957063
O         4.60251837889326    6.66796671232670    1.93620803733622
H         3.95714125533206    7.31760345687387    1.58272094728327
H         2.08330753324924    0.21711048875096    7.63424202352434
O         2.70011977223350   -0.31358492623038    8.19502598094476
H         3.30962654571542   -0.75288013326409    7.57601098899705
H         6.70268058048423    3.42800516154583   -2.63917419835740
O         6.90329254268294    3.50275715094627   -3.60143732292354
H         6.75844162040657    4.43502830570743   -3.83069487803283
H         5.31828991411909   -0.68706707870780    6.77545322036489
O         4.60005363791687   -1.26748846536928    6.42669793432736
H         4.88910899026898   -2.18750103610256    6.44728173960941
H         4.64980628166333   -3.46574637180287   -2.94122970920390
O         4.00776740783163   -4.15058380265989   -3.24681513559730
H         4.41490213596978   -4.98609147646949   -2.94234142843856
H        -2.95075205869675    2.36674208392208    7.80672546581948
O        -3.36572154354695    1.54196530391883    8.10460154916635
H        -3.79298106096822    1.16218860910323    7.30148202573076
H        -5.71673749101002    3.35146873658083   -3.98721264684176
O        -6.03486984358464    4.19513093706626   -4.38363146541051
H        -5.62910539569876    4.88944620181124   -3.79714096326822
H         4.56583165949166    2.05191425360625   -5.23818130072420
O         5.53357970284214    2.05550835935189   -5.47497976811393
H         6.00234231447760    2.55799364577155   -4.78155370129917
H        -0.69401814840689   -6.11920343153519   -6.41223348951722
O        -0.98801135513922   -5.30624675332785   -6.86519125773249
H        -0.36725210551903   -4.60293276911262   -6.59047408576405
H         7.15637866832953   -0.56653238332294   -6.70232116635125
O         7.52719045741653    0.32656121774087   -6.61213984460911
H         6.78366426458805    0.93128067259857   -6.48876950009438
H         2.66039216100339   -5.58669831125872   -5.41435088959446
O         2.95942378690879   -4.68292226243858   -5.62929902313194
H         3.50299686907174   -4.41843274726577   -4.85975806983894
H        -0.86819346604386   -7.31042360880354   -4.36083746343078
O        -0.55195168888870   -7.50661236597285   -5.26584585833731
H        -1.24074402919505   -8.07058992990722   -5.63576786390199
H        -2.10365150924780    4.77123828934853    6.53321415448266
O        -2.49258517841343    3.98483963680479    6.95575957847141
H        -3.39635164955432    4.27373812439049    7.22053995332505
H         1.31634078174025    7.66912583945083    3.31162909051033
O         1.69615852898135    8.56323300715905    3.48280217338184
H         2.15343983526585    8.77066410766902    2.64583984967161
H         8.29134562380482    0.36002690009555   -5.10694615872591
O         8.57633102936303    0.33316014444303   -4.16501405989427
H         9.19693806252348    1.05638953291968   -4.02084190949467
H        -3.82852698983274   -8.24641675271156   -4.64161865907359
O        -3.35498298783109   -7.91678444587019   -5.42179256999416
H        -3.09523256399071   -7.00158136341767   -5.17719289031803
H         3.70978569984602   -6.72053233147804   -1.88162525149643
O         4.61477797706772   -6.33503408118961   -1.88531680148252
H         4.85516503783475   -6.15625309990566   -0.95941870311105
H        -3.59578745402222   -5.18176606772027   -8.80064450850071
O        -3.52122303742658   -5.13088230098690   -7.84873633165918
H        -2.58068524277106   -5.27227068832219   -7.62867980065639
H        -1.50216831822994   -4.06567505265808    6.67144001012415
O        -1.93464337007855   -3.95712595594983    5.80115827340285
H        -2.89836216398196   -3.92119723212403    5.96021455250916
H        -6.51861298747322    0.49886366290730    3.72656385017888
O        -6.12466937505408    1.24058864047545    4.20956073850059
H        -5.41033597247018    0.85841923245562    4.76136648477607
H        -5.65355358814922   -5.25990665060620   -4.53760788435078
O        -5.14349901342137   -4.46238928150369   -4.76669083184517
H        -5.47615679268417   -4.19156363419201   -5.63688636901195
H        -7.79208798642263    3.27182223904603    1.22220359887452
O        -7.42579956224712    4.15948947741076    1.13133491564274
H        -7.38538168034603    4.53909883946664    2.03018697619624
H         2.68673461323579   -8.39343836227575   -1.52801745183609
O         2.29684998000043   -7.64299078587051   -2.00768791867102
H         1.47123497403793   -7.38001455253711   -1.54170568192734
H         4.20746320844833    7.50390546975375   -2.33919775278195
O         5.15604275669443    7.60440657948844   -2.12575217251121
H         5.27770061813818    6.87685063970261   -1.47404761865656
H         1.22403368451558   -7.30823203401912   -4.95629287583462
O         2.11056716623675   -7.05665174599526   -4.65728968044995
H         2.14004279577085   -7.25614632802028   -3.70222536748209
H         3.20232681054146    7.92848917772920    4.30462020510104
O         3.89678987762851    7.28062281895924    4.52018735218013
H         4.38352177615543    7.13952823271836    3.68896870131420
H        -1.70365653532065   10.80771823382740   -0.02199291427797
O        -1.06398044319083   10.08478960372016   -0.00172719076411
H        -0.94482150628819    9.86758284192856    0.93979127333923
H        -1.23109588104317   10.20683062928075    3.05624035234098
O        -0.70886164457787    9.48283228941232    2.65618073615861
H         0.15790487376642    9.41275467515451    3.09298030055822
H        -7.98532339351323    2.74925006797416   -2.14526085419365
O        -7.46225928513828    1.97874819263869   -1.87585286692419
H        -7.46691106342074    1.36604066722214   -2.63463192052557
H        -5.14795886014111   -6.14904117973397   -7.14278536931976
O        -5.52200793379423   -6.93652782840769   -6.72988600679331
H        -4.74596579117788   -7.43580020365598   -6.40141661957951
H        -7.14413808802009   -0.22670844041805   -4.52813211408813
O        -7.59755036349697    0.52918811395962   -4.14784239113917
H        -7.63898294798562    1.20661223495149   -4.84698533447780
H         3.47731869764427    9.08824363070008    0.52718087329368
O         2.85341964440282    8.53750918453252    1.03686079567302
H         2.12322095069762    8.33250837857567    0.42722917056480
H         6.24439172286407    1.06063539943228    4.55020706456718
O         6.61947056979201    1.93342815481770    4.84332428970976
H         5.85816287644592    2.53363914914686    4.86417559418877
H         4.69224217769661   -2.43891920930663   -7.06185433611356
O         3.73684240171423   -2.55735313516184   -7.24937500980319
H         3.51542828516819   -3.43085773393214   -6.89715248905694
H        -6.39723283400945   -3.98911570216115   -2.54556159740639
O        -6.56713153462184   -4.86339887899110   -2.13735201449688
H        -6.89411441220961   -5.43987333208214   -2.84028430805733
H        -5.53256983509085   -0.45951660318087   -5.75954885468259
O        -5.83350834043958   -1.36588870427006   -5.58233554347545
H        -5.09821313842341   -1.92109023566606   -5.92208388792131
H        -5.42480341882612    4.30006007935338    6.82153162906893
O        -4.98272974307233    4.65212310931089    7.62355711762558
H        -5.26121760606723    4.07438143748634    8.35661086094933
H         4.38144729546833   -9.05761043803898    0.25583409101312
O         3.87656486996955   -9.31402688476936   -0.54029292258491
H         4.54196425066984   -9.37796510261161   -1.24594591034252
H        -7.48846900024195    4.38881636362800   -3.48847332106952
O        -8.26364686000794    4.41480523736678   -2.88363797200230
H        -9.02290800417424    4.65528076635248   -3.41195182612177
H        -0.34142014355927   -3.53016058426261    8.40266401866011
O        -0.76278610780197   -4.38213938485575    8.18851029612691
H        -0.03104833162862   -4.99131955398062    7.96617499397390
H         5.85263657648713    6.71026944179141   -3.45059185042909
O         6.03333442079042    6.01584479068597   -4.11777415724984
H         5.67845379594583    6.33499155687853   -4.96750147595927
H         0.09594182396187   -7.87348810711859    5.46382204714753
O         1.03421356554595   -7.93329838628447    5.66595536459627
H         1.19358350738529   -7.24168360397286    6.33806503551945
H         4.97141658951465    9.00485134427472   -1.11890183147714
O         4.78194897043285    9.69772453126339   -0.45045323287829
H         5.61266734754876    9.90075580254816   -0.02151603397746
H         2.22374510260784   -5.88650144622525    7.80796295833863
O         1.39889745486943   -5.77593829916368    7.30519678098340
H         1.62886587093315   -5.14034979058466    6.59310997590187
H        -6.16949544086807   -7.37618577437578   -3.84537761267407
O        -6.64832270208383   -6.67554375531077   -4.31088640936145
H        -6.45837071685080   -6.83749035342725   -5.26110543430189
H         5.58755894172794    1.18884197828698    7.69393327951359
O         6.25490195988594    0.61593917693615    7.27743170078320
H         6.58693619685934    1.11733894292303    6.51394194577451
H         2.91917666896118    3.28564221200723    7.64403009652313
O         2.07123772488170    3.70508927396403    7.43476764082745
H         2.18985043501426    4.20556107383252    6.61704825350263
H         5.20926287381391   -7.42228389261655    1.40804533600183
O         5.01635709164268   -8.31291273771940    1.73273712093993
H         4.46939038814018   -8.20841661241846    2.51853047513368
H         1.25363387623265    6.45664811043413    5.91575148731366
O         0.67169238238617    7.22224506065125    6.02061836933942
H         0.99523596314148    7.90270142046850    5.42441164476484
H         7.59069287620134   -0.03517652985164   -1.24836419328499
O         8.27826455641833   -0.43213455965570   -0.66921020784559
H         7.79288759775026   -0.67333760914815    0.13917522947951
H        -3.77707513468507   -5.20797508962708    3.72433381383236
O        -4.30731239016603   -5.90537326369296    4.19122776023264
H        -3.65349709790426   -6.50587107447512    4.56065957123728
H        -3.41490054937567    6.79686739968564    6.09711301487735
O        -4.30278458065667    7.03626414787256    6.42280633662324
H        -4.58261707896049    6.30039131178999    6.98796778155437
H        -3.19920730640639   10.61639898362883    2.73956111279598
O        -2.60374534719428   11.25144715440569    3.18016649179356
H        -2.54374152581472   11.99518870921892    2.57548366293813
H         3.60252625490334    3.95348355994033    4.70231968232659
O         4.34306571730894    3.44025837005693    4.31467567710032
H         4.63485283046314    3.95917575026543    3.55956042126321
H        -4.73035229459110   -4.74128440451969    5.51887542293200
O        -4.62558518959073   -3.97204165606418    6.10929902000760
H        -4.49340658751146   -4.31981888108002    7.00357464022939
H        -7.74357212376907    5.46920819421518    0.01539252504369
O        -7.53172453955307    6.13855005765288   -0.65932462369168
H        -7.66691719300478    5.69190956484982   -1.50501460082228
H         0.58207949436029    5.69608349969615   -5.71363315224934
O        -0.24882045566654    6.15858878329567   -5.54176477801192
H        -0.21781009541014    6.44751070444735   -4.61287628460992
H         3.57656892768818    1.13539953456388    8.40195621911244
O         4.11187629240731    1.96743295563136    8.41033810387943
H         4.20881091917351    2.21518144494971    9.32939207072231
H         5.91760525972952   -1.58284331515115   -5.50137011101458
O         6.21805746642409   -2.15284487385197   -6.24375474898979
H         6.48138751365120   -2.97488580170132   -5.79702080471645
H        -6.59855790737648    8.36828782770559    4.99569696315792
O        -6.25761374097899    7.51119635518126    4.74409157396290
H        -5.53694893537147    7.29916546690652    5.39973453154424
H        10.02656714513704    3.51021535665594   -3.52133524403898
O         9.46381211663359    2.80226286382403   -3.21093566486933
H         8.53596710102584    3.06830016410586   -3.41282129168849
H        -4.31730864470968    8.77197546414822    2.11126348990274
O        -4.01880859070945    9.51839604087257    1.55976748359089
H        -3.66960298994696    9.08116525140131    0.75975881339412
H        -6.54683877218577   -3.92020802168583    2.03180415641415
O        -6.80906240321477   -3.46147523611158    2.84578783134203
H        -6.98358927092742   -4.14303514955211    3.49521820360360
H        -2.51352303153475   -4.81617637201781    8.39327516938632
O        -3.47592747634798   -4.95818972535042    8.41541957624735
H        -3.71788815597419   -5.02374990379706    9.33802779535265
H        -4.04456635927270    0.21497684009891   -7.55785980236171
O        -3.52859337607766   -0.36762421095035   -8.12477314495196
H        -3.60175030975311   -1.25523053878429   -7.72418884518647
H         8.28289038923519   -1.35176449754877   -3.49611726802511
O         8.08758890717903   -2.07003374969512   -2.87242145613044
H         8.39656600646353   -1.72948309270292   -2.01544285567667
H         2.72918672308922    4.57950736267666   -5.03378267677956
O         2.19592592808480    4.62495132143502   -5.85760402611287
H         2.74219132192003    4.19237490222232   -6.52468261098522
H        -7.08671653656578    3.23829476081914   -5.54954564950141
O        -7.46745750642519    2.50656606550980   -6.05715504700959
H        -6.86031356021477    2.35273873224675   -6.78394006867227
H         5.33271547333544   -7.80447661376887   -2.33426302332684
O         5.64538689078822   -8.67686329615305   -2.65412110174272
H         5.17994454975092   -8.80770139707591   -3.50220567375760
H         3.72977198986954   -4.06455224473969    5.98558126491133
O         4.68687643600959   -4.17745062313946    6.12295228842662
H         4.97659235822370   -4.60227249491547    5.30616484372914
H         1.57299696508289   -1.19788153645913   -7.91858585015720
O         0.81720197628631   -1.21692835558460   -7.33065621057569
H         0.12513536183451   -0.61029562918894   -7.69150943336622
H         5.15633601167197    4.13649915789994   -7.95626106272554
O         4.55624450596773    3.90206969800123   -7.23767520997694
H         5.00580679135191    3.22055212755269   -6.70061374490175
H         9.33308328675772    2.38367083481081   -1.33918385731434
O         8.94996062481766    2.19991269990327   -0.46893570271941
H         8.82410365752399    1.22760833189085   -0.45416508596696
H        -4.41869520847413   -7.32154374204601   -2.63108728818435
O        -4.69071609882806   -8.17172538393854   -3.02333555385371
H        -4.30754834088396   -8.85961413312243   -2.47092533249365
H         5.14746075998462   -7.52235779649380   -5.25807586016836
O         4.54693829506359   -8.25783167661226   -5.10240740896537
H         3.65275859965840   -7.87916020046029   -5.04373862473768
H         8.00172497491232    2.18470136464091    1.86885545607361
O         7.15095249256809    1.92256765874561    2.22404717144373
H         7.15657455002085    2.02496914384361    3.20220037549893
H         4.53363424005982    5.48248490427006   -6.60412119777697
O         4.60253936492239    6.43900803977355   -6.37152060163017
H         3.69795596558065    6.72996683488235   -6.23899723063197
H        -1.14844332495671    1.17286036199655   -7.23066885303124
O        -1.02650509216044    0.55210784711883   -7.95250875988043
H        -1.92027861438703    0.18503403569087   -8.13527916062008
H         6.86720889652609   -5.06545672812492   -4.33632525364634
O         6.69997726158759   -4.11765551140005   -4.42102904528247
H         7.32387359816777   -3.66024865645072   -3.84574904899203
H         4.35957088992875   -5.20925167487875    7.52519928659689
O         3.95194185830869   -5.70537363451562    8.26247020611793
H         4.31492090005872   -5.34603074642358    9.07107055196983
H         7.87417108115892   -7.33511975474012   -4.66308676981234
O         7.12333607824819   -6.91549786416275   -4.24462835557243
H         6.76508154777715   -7.56170265823648   -3.60589225620690
H         6.11775157212813    6.18573344915849   -9.48305546121723
O         6.15607730322911    5.67366038132870   -8.67550188628165
H         5.82677396455304    6.23932362295872   -7.96371519203714
H        -6.66593335046700   -2.80847198585349   -6.74132729220118
O        -6.55962539186850   -3.73147183557674   -7.00612459613534
H        -7.42719758412374   -4.13418231902028   -7.03599881392200
H        -4.66917903743005    2.17921593547353    9.06556764044803
O        -5.34459301077909    2.73038800334435    9.51484019759019
H        -5.02356674531195    2.88669853298713   10.40251493643605
H        -3.78719804981687   12.16001059786754   -0.40170762991727
O        -3.24140935319235   11.86799408091638    0.32785943582738
H        -3.70431439815939   11.12047168920459    0.74057605996457
