# Supplementary material for: Computer Generated Realistic Interstellar Icy Grain Models: Physicochemical Properties and Interaction with NH3
Source: ACS Earth Space Chem. 2022 Apr 19;6(5):1286–98. doi: 10.1021/acsearthspacechem.2c00004 (PMC9125691; doi:10.1021/acsearthspacechem.2c00004)
Supplement: Supplementary file 1 — sp2c00004_si_001.zip [file sp2c00004_si_001.zip › Icy_grain_model/random_seed_study/GFN2/grain_18.xyz]

600
 energy: -1018.433776882923 gnorm: 0.000479292981 xtb: 6.4.0 (d4b70c2)
H        -0.35027227052539    4.21045402990644    3.59855510873689
O        -0.85646917880400    4.97394290825342    3.25220739157630
H        -0.47557931352762    5.73525903316796    3.74109610733512
H        -3.22462517069998   -0.55954373095622    1.98498859805189
O        -2.81611142384471   -1.44573350328616    2.01315314796278
H        -1.87403712858710   -1.33545229423207    2.22481354147519
H        -1.07798038708194    4.40762495574690    0.06959342427078
O        -1.74213881281411    4.48459334229511    0.77930949033582
H        -1.26796616143144    4.68151097574965    1.60762365445308
H        -0.18631113870158    0.57552127089255    2.32016098012675
O        -0.30620418965962    1.52081710185728    2.11376790408473
H        -1.03834362844045    1.58595474174584    1.45524205541269
H        -3.09627503840622    1.64961065731890    1.06643398360809
O        -2.32903028233136    1.93944135018957    0.52283487739372
H        -2.28045982511637    2.91243419623356    0.64947123791029
H         0.56161959609261    2.25027321537577    4.61191460068975
O         0.66284337017900    3.21970774851874    4.50177992064084
H         1.52947343776019    3.37135639323823    4.08058650866991
H         1.65605752542558    2.98357366115328    0.03390787534005
O         1.30433814568950    3.32322619877509    0.88031066054210
H         0.69124742841399    2.66020468998980    1.24985916938163
H         1.41145320544765    0.86931327602990   -0.10074408632239
O         2.08035155815641    0.37917778125705    0.41288452553723
H         2.00916848467283    0.61944307174934    1.35376262078719
H        -7.82997326948982   -0.20954860398415    4.08772043532764
O        -7.18398611819135   -0.68624487131783    3.53336538075801
H        -7.03467132156121   -0.13394693581256    2.74288688252360
H         3.92443988287903    0.95058872530527    0.44374915933600
O         4.79914584154887    1.36781176825013    0.38526903612728
H         4.97555590833802    1.47379460277646   -0.56806122362141
H         0.87265469505123    5.05716950706969    0.66643328044909
O         0.71042149194786    6.01685392403284    0.72792488469547
H         1.43848953364045    6.44541020889154    0.21856693103284
H        -3.52271820321022    1.43672722002193    3.04621972359777
O        -3.92574616954580    0.92749566974120    2.32462816590738
H        -4.88404341648235    1.13040586221884    2.28587594840601
H         2.31618286739789   -0.22850148790757   -2.61905784909113
O         3.09917527486903   -0.07228025728231   -2.06428059190349
H         3.12634481589643   -0.77538811089085   -1.39295250724641
H        -3.92462228599158    4.50390884934595    2.26762419062568
O        -4.38097349825826    3.68916651253851    2.01122339075962
H        -5.26989965398189    3.97532133410160    1.71949721339026
H        -0.72984164048100    0.81819204610200   -1.04911065238358
O         0.10715607066701    1.26155014518935   -1.25344210204599
H         0.40819984742408    0.83600984039055   -2.08179013170786
H        -1.02599349130815   -1.08896581722356   -0.25658566242980
O        -1.76755148900486   -0.66211700776074   -0.74196369189121
H        -2.28733430810006   -0.09727643202436   -0.15771815466407
H         6.50581736218157    1.25260059236414    1.18985037941058
O         7.41098660598625    1.21213929640668    1.53595573651081
H         7.89371876483938    1.99412176148529    1.17880627719287
H         0.17932583667593   -2.74776413709383   -6.27195494616470
O         0.24240588422393   -2.09431379498373   -5.55489617362598
H        -0.17738168970855   -2.48338396042798   -4.77973104306377
H         0.81334977434519   -2.25127721977443   -0.72079310754688
O         0.51412922700838   -1.74589388386644    0.05201650440938
H         1.17558819310084   -1.02784023552139    0.15107735799845
H         4.37943629639736   -1.71311818968603   -0.05203992155618
O         3.47076372338669   -2.04553606314006   -0.23727092297956
H         3.04810095032125   -2.10076166307022    0.63932849221313
H         2.53307832486908   -2.81177631866948   -2.47414866914656
O         1.65580935499001   -3.08426457651018   -2.12580552186582
H         1.84159271526809   -3.75949216863169   -1.45661417691406
H        -0.08868330310576    2.95649720020010   -1.43199814200472
O        -0.28688649307519    3.91162210685165   -1.39199732079763
H         0.17134288944676    4.37305905431607   -2.11769536954372
H         6.18936307434042   -2.18739381466959    0.84390635732832
O         5.88781279367471   -1.34921038218297    0.44067752171515
H         5.68234528677341   -0.75822179152180    1.18742409874269
H         3.59443846317704   -2.36362077555856    2.83321318234429
O         2.80483652793016   -2.04940633164287    2.36012991446674
H         2.69644170489281   -1.11406564897807    2.58661774913515
H        -2.65962971234931    2.03706524683159   -1.15577495578073
O        -2.68709502074521    2.13056888784792   -2.12772716317513
H        -3.58330249702761    2.44330216171965   -2.36398488835105
H        -2.10752454951177   -1.13470813324380    4.97528112228280
O        -1.20702937935139   -1.14587424093412    5.36916579147079
H        -1.38660105379593   -1.02390371399623    6.32517461066523
H         2.11128938867198    2.70896648633691   -2.29843947650791
O         2.49602949556962    2.50202219755238   -1.41851843380947
H         2.80262605269157    1.57743487667864   -1.51146538287772
H        -1.57262924236661    2.31809592039870   -3.34001703218473
O        -0.99597218477573    2.24161958198154   -4.12613487769809
H        -1.28423506128919    1.43774510026030   -4.59340556973576
H        -7.00093507418232    2.04178296563478    2.68575058983954
O        -6.53779420722796    1.44517841710341    2.06523848339183
H        -6.51934941068405    1.89195278889975    1.19556346985411
H        -5.88301358101014    3.42362675661336   -0.51919590119825
O        -6.16899416315999    2.50852643064141   -0.35447453736751
H        -5.37784092757176    1.94609832705590   -0.50561566359416
H         6.85900838555707    1.29282213372971   -2.10490732303829
O         7.81871188855532    1.48451510217464   -2.04100615275251
H         8.19004933910463    0.79455003016719   -1.46070704742589
H         4.38619647901713   -5.72062659247380    1.69734919438669
O         5.09774684699251   -5.73175714740720    1.03738789670863
H         4.78109819358041   -5.19607446062495    0.26727598299618
H         5.98449473598588    2.47098934823120    3.88278373026517
O         5.04548847673777    2.31268088823622    3.65092805115593
H         5.06389428912388    1.46886264106706    3.15216305370830
H        -4.78048928225000    0.13202575209023    0.20951296694871
O        -4.36291674123637    0.54623150182391   -0.56207548714348
H        -4.64319679848009    0.01097120214516   -1.31944753226055
H         0.25964837880412   -1.46892462252759    3.41292246600722
O        -0.16690278867866   -1.14131469027396    2.60653038303428
H         0.18738472255635   -1.63920912390994    1.85239989605757
H        -5.54832845473830   -1.57925834763264    1.97003065109771
O        -5.63235302619239   -1.07245103027952    1.14409172319439
H        -6.40732109664593   -1.43184287478828    0.69499418082600
H         2.86194284435815    1.62078723394205    3.10504378622793
O         2.40996010407615    0.78190007639708    2.98078594274259
H         1.75192724796563    0.69833316695796    3.69907635027530
H         0.78322929488548    0.02967697462015   -4.27851853765577
O         0.74120493907101   -0.24273868163540   -3.34239505386003
H         0.19142628886184   -1.04007812025314   -3.29098316231372
H         0.99227612025962    0.80004982094054    5.90996627188930
O         0.67885137016009    0.65446971512163    4.99414359931652
H        -0.06513751577648    0.01563965786877    5.04829464150983
H         3.38041633386141    3.84526216300472   -1.10445198164289
O         3.88362490468903    4.66733813887437   -0.90835358601629
H         4.37681935087255    4.49440636052554   -0.07856244178047
H        -1.51031749636179   -1.61732121191392   -2.33156985871998
O        -1.16538286606729   -2.26900909889731   -2.96066876155025
H        -0.88509668876960   -3.03894226015282   -2.42450568865548
H        -4.31321014439798    1.59796614733818   -5.21614374755946
O        -3.84157969260711    2.37257490075653   -5.60135103850517
H        -3.47763111588284    2.06704727613513   -6.43832408388716
H        -2.68467365602296   -5.05985556473354    0.51134731070083
O        -2.34770472713648   -4.15227473817243    0.64815337843547
H        -2.99911899295489   -3.50958960626899    0.25367200010407
H         3.98459989915224   -3.50032926041060   -0.80313277718700
O         4.44348783276970   -4.33477544354692   -1.05927199551473
H         3.80335799399083   -4.89103566801389   -1.53054191582831
H         0.63371032462897    2.54247133834792   -3.93802296457563
O         1.54045610210005    2.89538956548027   -3.83643151892362
H         1.45870380188288    3.85651876830878   -3.95926390557795
H         1.38403852048323   -4.57584679791248    0.88387354556325
O         1.62484758548516   -4.82653693334607   -0.01711335634916
H         1.81595866980490   -5.78738828941901   -0.01303140052553
H        -2.15317351491976    5.82902487413669   -1.80541015027214
O        -2.56705115392393    4.99757038026112   -2.10051305674623
H        -1.89411332110519    4.31782563475008   -1.88065013099530
H        -5.02286389743177    2.25764763536701    4.74175690971975
O        -5.04915249995588    3.20497489291739    4.50435136249763
H        -4.79250582216986    3.27574994145758    3.54805672222456
H        -4.60478785967311    0.00688742212755   -3.98037626840323
O        -5.24022809905118    0.31540433376676   -4.67288499293121
H        -5.28712638320224   -0.41079530316347   -5.32125442230294
H         6.08042873620062   -0.97697227730345   -1.37408129807915
O         6.09448570293637   -1.12933119628056   -2.33057604764158
H         6.61808499190040   -1.93665704395647   -2.45195213844744
H        -0.88883842157498    3.32981172007129   -5.42902543105758
O        -1.02318330547293    4.03669416871980   -6.09270366623604
H        -1.73017545269262    4.58448132970212   -5.71154531521626
H        -1.39805041011598    2.03576867623318    3.39308300922082
O        -2.17717032318804    2.23888020088965    3.94887762299304
H        -2.17978627619413    3.18760830298207    4.11148539675346
H         4.67813023692482   -2.01442028586191   -2.84004941313679
O         4.00232272657192   -2.60771533760518   -3.21912557667830
H         3.62431290429866   -2.12818739607684   -3.99194728875724
H         2.22361663609049    5.40973330788458   -6.42774166611753
O         3.01854208588491    4.94041944758009   -6.09247721729160
H         3.71582937890620    5.03138602324656   -6.79413676739887
H        -5.56105880455093    0.47205428710665    5.78264977834249
O        -5.21061873811614    0.52238783093328    4.87507574417262
H        -5.90327623119892    0.14162753353141    4.29482312932129
H         5.81399804835504    2.88416772524453   -6.37688985645333
O         5.98248514783466    2.63409129656535   -7.30295737881350
H         5.32854337593119    1.92631525026500   -7.48346118951898
H        -2.63018460873045   -4.11373585691668    2.22293674301226
O        -2.98653140392645   -4.13453464803814    3.14914278751566
H        -3.68443380386755   -3.45529182159169    3.14396535744415
H        -4.43374194807030   -1.97968511122401    0.16514361380037
O        -3.87099724243258   -2.41202390611753   -0.50126174217658
H        -3.18408326937679   -1.76448283839848   -0.72826866270422
H        -7.15193260059575    1.56905780601433   -1.41700803693694
O        -7.52982124008853    0.94685396075886   -2.07497629945840
H        -7.55505746802595    1.43372109916971   -2.91894864462881
H        -1.27480182115388   -4.15928168082321   -0.57234329320884
O        -0.67994021933156   -4.36502146284270   -1.33112221818868
H         0.18587437358415   -4.54838575012572   -0.91503833325318
H        -5.55203147117691    2.11721715587989   -3.48822573890059
O        -5.10985163833306    2.76706236749767   -2.94063007249274
H        -5.42454096884078    3.64750003225494   -3.21383100523643
H        -1.69986487199953   -3.87805686488588    4.13633675986231
O        -0.87715211340761   -3.70914507326057    4.64519451860059
H        -0.89785237795570   -2.75380114487349    4.87939623168679
H        -3.41304538741611    4.00178842378876   -4.88727583973993
O        -3.15431671577339    4.90782644706803   -4.64724601375321
H        -2.89349917108315    4.86927906061172   -3.69576218933041
H        -0.88040843331086    3.06173784607200    7.62162059622271
O        -1.09639960366939    2.18440507068511    8.01779505713935
H        -1.68598190669563    1.72710225061092    7.35203033612770
H        -3.44467429119338   -1.56317789777288    3.53171812572192
O        -3.61719967466373   -1.53650555387304    4.50298098173080
H        -4.15420415166627   -0.73059082848372    4.67403920649244
H         5.18484309564618    2.10423720898888   -3.05654535551234
O         5.18494125778834    1.53648973733779   -2.26713812081245
H         4.52512501136739    0.83687537068968   -2.43686096728829
H        -4.19555754323071    4.82419372184425   -1.41241866480123
O        -5.08299544591829    4.98529000584131   -1.03610357330077
H        -5.62093208940178    5.29001006195969   -1.77260547483277
H        -3.63551397619370    1.45547289117658    6.60382836650533
O        -2.76115779412527    1.11111014408528    6.34705079395544
H        -2.57174786338270    1.46273500982491    5.45956830009830
H        -2.42246897387628    5.70540952892703    3.21538492780575
O        -3.34254580017650    6.02353575051618    3.17935881749270
H        -3.42729235149723    6.50010932982796    2.33371882325245
H        -2.88362470296269    5.71414110995304    0.58481613557691
O        -3.44763109101427    6.52200563836804    0.55284753975353
H        -4.26296286260374    6.21658467621648    0.12454326195038
H        -2.14700488955315    0.41292849128609   -6.31611603439144
O        -1.72519153558228    0.04239370567057   -5.51231246468074
H        -0.76504137683369   -0.00975867722252   -5.72717298469973
H         2.70525331247950    1.78492360999235   -4.39150767410830
O         3.43237094725407    1.17782268977304   -4.60788654921934
H         4.19471000527273    1.73979120394146   -4.78678616097849
H        -4.13753137072434   -4.24764104850471   -2.20724753578968
O        -4.31861840277961   -5.07439293592214   -1.70335984623345
H        -3.93597005084064   -5.79759262526519   -2.21107549967675
H         6.54825000577664    2.76914471125214   -4.54343414805493
O         5.57794207429811    2.94037468511685   -4.58681051985532
H         5.43404559084035    3.81178288498707   -4.16203330213010
H         6.18205014334522   -4.47427051926307    1.42866574543787
O         6.58945901290878   -3.62803826696900    1.71451088993078
H         6.12293081257372   -3.40842843442334    2.53822449483236
H         0.00157983370032    5.73415290206076   -4.04928683929346
O         0.67730135660750    5.35516157355508   -3.45915717357017
H         1.24470702577250    6.11341590999885   -3.22243736771805
H         3.20551122131577   -4.88797012774497   -5.52378234396329
O         2.51613542339854   -4.54282340219040   -6.12969957628780
H         2.97153852110723   -3.86345826081191   -6.64969663477557
H        -2.97951807153214    0.54893430921168   -2.67668452648580
O        -3.17658100805384   -0.27369547287763   -3.17221381885017
H        -2.58742603249785   -0.27564996071150   -3.93746327429399
H         4.98287789215645    2.89539916752897    1.02980313329927
O         4.97069787055512    3.82247955635304    1.35551044555103
H         4.28346171942920    3.82454956779111    2.05022956742536
H         1.24958153530480    1.34797512687295   -6.12352223754929
O         0.80735313790898    0.49457531180812   -5.94402757518105
H         1.12102090495498   -0.10364160638252   -6.65213584144919
H         1.88791825181349   -1.54690336573838   -5.28950955370950
O         2.84199796211931   -1.36512984657073   -5.16717111402279
H         2.97332208387715   -0.41186185160941   -4.98641251916948
H        -0.53151621574490    6.68608834546611   -0.32382100704098
O        -1.22573158800056    7.06315526932302   -0.90515422798732
H        -2.00111860293455    7.19991261754210   -0.33423931260271
H         2.12222108819256   -6.66686821148650   -2.66932019937043
O         2.92445705152355   -6.20812029993265   -2.34598018148466
H         3.47978431603519   -6.87766803422901   -1.90693825061063
H         7.72493416939477    3.17814508336155   -1.81624350617714
O         7.72905459627982    4.15115281026727   -1.66734123304898
H         8.23799804982002    4.52904239654234   -2.40037515374997
H         3.01507490326322   -7.77166648573695   -0.12882121314702
O         2.15478886955163   -7.44664989873409    0.16104358640754
H         1.98487114690982   -7.79984801483646    1.04117328395547
H         2.33093589796571   -1.64729109643381   -7.89916716082795
O         1.69288763470556   -0.93259411052612   -8.05039040228753
H         2.12397851140526   -0.33571922272253   -8.70463025339795
H        -2.16202716162072   -1.60778758656897   -5.69169051321217
O        -2.62523678756041   -2.43488646521003   -5.93350580274801
H        -3.57776067598599   -2.20594999008576   -5.98939031006511
H        -1.13818350299694   -5.92632345344476   -1.59456530626882
O        -1.37181885397217   -6.88593291916239   -1.65082210085683
H        -2.06768415195445   -6.95636644705585   -2.33113898785920
H        -6.16159461144512   -1.73913481249895   -1.48431906839096
O        -5.85497114874422   -1.12947535548466   -2.18624633223128
H        -6.46527396428471   -0.35754949138565   -2.15544899368687
H        -4.89779755932787    3.13459084697614    7.47718386729654
O        -5.15191445304073    2.28220918761641    7.06626567561849
H        -5.80524200633167    1.88103759057842    7.63774372347249
H         3.30045380522326    2.36197174370869    6.23236848021613
O         3.68910165474633    1.60585928985764    5.74436462473719
H         4.16146793876157    1.97129539365061    4.95441634275605
H        -5.55321914918992   -2.55057973540561   -6.36515701332742
O        -5.12028740901162   -1.69110989485075   -6.42155198359172
H        -4.96755614875524   -1.46969929742939   -7.37212310605042
H        -6.53962988749667   -1.12188721338960    6.84059687393799
O        -6.43353196381217   -0.23001405326305    7.21739128209976
H        -5.62789223847381   -0.24113545412922    7.76962881387642
H         6.31655324157766    4.95371583336861   -2.61518852509830
O         5.42575141654059    5.04032984617732   -2.98105345049803
H         4.81919312508214    4.90945949265817   -2.21345424560686
H        -5.28738565131070   -3.55135793687780    2.01643471906680
O        -5.41339426499185   -3.08056393463135    2.86655515464122
H        -6.17584150353474   -3.54421013636367    3.24737828663471
H         3.43833556510120    0.07506938972961    5.19449269698360
O         3.56532708310128   -0.81224407194457    4.81196550891406
H         4.00773811928115   -1.35737554359027    5.49559814122216
H        -2.48590192212079   -0.49714215522318    8.02732393116274
O        -1.75655237305563   -1.13811279187597    7.95586278390642
H        -2.18078579344253   -2.01089917183490    8.08064408348594
H        -3.14528853625335    5.36909051967884    5.15487296991440
O        -3.02289449802509    4.52554128551801    5.59872728064622
H        -3.78975042089593    3.96889728663703    5.31612082873559
H         2.36360230036160    0.08579659076101    7.97627983052034
O         2.78366245612497   -0.74779407759439    8.27652533654082
H         2.05015903881635   -1.39244811566991    8.20888742615154
H        -4.01873914140223   -2.91862748639283    5.32577082818893
O        -4.40640136808606   -3.63559326151190    5.88592705250637
H        -4.40928388939657   -4.45693334480861    5.36819854062689
H        -0.44117027915104   -4.91868940464044   -7.28199408410618
O         0.12425131388435   -4.13784629635963   -7.41897964384789
H         1.01654898873283   -4.41936621846830   -7.17678163417839
H        -4.31105829357332   -2.21833897688525   -2.85014621041646
O        -3.86372834361862   -2.97407959250327   -3.25625197666706
H        -2.91802698447585   -2.74166190008588   -3.27434492768386
H         1.28584771799159   -4.46211612974437   -4.86552942681054
O         0.63925337945372   -4.51192492677938   -4.13667618558130
H         0.99999805710789   -3.98439204489098   -3.38756291010589
H         2.65460128066744    4.72838100686517    3.08666615113683
O         2.80022764698074    3.75621716465261    2.97157590028891
H         2.27654422917726    3.54658515053881    2.15891938452383
H         0.34896606701345   -3.79555773963423    3.37274181459022
O         0.85693573701717   -3.97261341238780    2.55763339462622
H         1.56332228094649   -3.30562744175537    2.52397830809084
H         4.51516518810265   -3.52346355535392    4.46762107349917
O         4.99471607909791   -3.00443380249923    3.81512102735214
H         5.57282386024087   -2.39500689193376    4.30582684377816
H        -5.91518900510401   -2.92170518111760    5.73178132258509
O        -6.75853956713144   -2.42500616845748    5.64203901617237
H        -6.72655799317601   -1.94524603791554    4.79590465280478
H         2.06549882867366   -1.51729690596006    4.80026202755270
O         1.31600279738354   -2.14535274825386    4.88771477068007
H         1.74104964457088   -3.02051540282213    4.92879990931491
H        -8.33373120094229    1.49764951601810   -4.97533467575498
O        -7.46863440293270    1.83867424183371   -4.66891444024856
H        -6.81984828713547    1.13188604988660   -4.83198730785548
H        -2.10850681713210   -4.10698811124918    7.85747909883494
O        -2.89715225878449   -3.59272543216113    8.11336316372579
H        -3.50331401920295   -3.62872914335468    7.34530159160884
H         0.03009500922608   -7.18817242738740   -2.66767039688480
O         0.63966386258596   -7.11020474303539   -3.42762926761575
H         0.56631908626849   -6.18225680768530   -3.73822060018585
H        -5.58129691139139   -5.61856132647286    3.98507236412517
O        -4.65791065331890   -5.85889425602496    4.18799615146100
H        -4.08401963427759   -5.26835994207821    3.64052332649676
H         2.49647750523779    3.38628054056757   -6.50074816476024
O         2.21272690039782    2.51108714053446   -6.84729376987125
H         1.65447542458409    2.65913265297329   -7.62524352801281
H         4.56907957558213    0.19099237815066   -6.50815235540545
O         4.20849653678665    0.66655291994533   -7.27241458814829
H         3.47053061550108    1.21364715862757   -6.93806137378850
H        -2.24982714905902   -3.80769062093976   -5.08030693089759
O        -1.97149841501154   -4.66649234564184   -4.69423826418682
H        -1.03857591461255   -4.57011707332621   -4.41600837716624
H        -3.61417193808330    3.85474446984439    8.83082439702286
O        -4.07626387001650    4.43364085735810    8.20784462490458
H        -3.48963350383078    4.59038459253509    7.45209918309366
H        -0.05367245189186   -1.67578429785329    7.74763158396484
O         0.71097933300270   -2.21459146503318    7.48960304807603
H         0.83889649532617   -2.07924565709805    6.51579609680183
H        -5.39983618058852   -5.55095615360953    1.06140659854322
O        -5.28726850901900   -4.63884617900866    0.73780846761505
H        -4.79909006204958   -4.70938017823790   -0.10065635662831
H         4.30850628053396   -4.15955595002594   -3.85643355470252
O         4.32271379100893   -5.06194454378746   -4.24805237029731
H         3.75918930528813   -5.58338304691514   -3.63273521863618
H         1.57023812651691    6.30579539364967    2.26366133447518
O         2.25665374289546    6.30369895569966    2.96429026707772
H         3.05276450863580    6.68071951583542    2.54893985206591
H         3.67525325576062    6.12492319961057   -5.09737069850766
O         4.11384920609437    6.79982928524736   -4.52461829435138
H         4.60253315061290    6.27131962145814   -3.86679332291557
H        -2.85621568988630   -5.93761524427463   -4.01070897474441
O        -3.17874272232223   -6.78547284033994   -3.63869432841503
H        -2.67267765607838   -7.46602373731731   -4.14666406214999
H         5.71676730103423   -0.44009199048763   -4.26029434457433
O         5.69800778031482   -0.66597319704462   -5.19785287379508
H         5.96277631547874   -1.60751960061178   -5.23052335427156
H        -0.06309423647986   -3.71797494785248    7.39325382024236
O        -0.55192982711252   -4.52494451323357    7.10920544608074
H        -0.73472477125269   -4.35285789371717    6.14914890490062
H        -1.98624608845069    6.54345892049848   -4.82741436606597
O        -1.08352077841041    6.87525134230155   -4.86833301221205
H        -1.00224347409841    7.61481235636876   -4.24112625642425
H         8.47382002099254    3.73165037597640   -0.08703500603532
O         8.72476808740242    3.39215210917451    0.78739076672839
H         8.40340555489938    4.03638853615956    1.43272591946246
H        -7.68361833269642   -3.19287469572256   -0.94495391149645
O        -7.01574505472967   -2.78807565186050   -0.36559699480236
H        -6.49363126503601   -3.51610122948575    0.01542117610757
H         6.45194076503699   -0.55767760338699    5.57644368004537
O         6.76702891356193   -1.15274886631597    4.85981784178368
H         7.69506426402241   -1.31308442612646    5.02045867668605
H        -2.23065190197561   -7.03070333684713   -0.20966728198532
O        -2.66498777927847   -6.81697957290203    0.64461159956478
H        -1.93293129244369   -6.73225401363643    1.28209899957333
H         7.94230814256244   -3.36320733426371    0.54986067644499
O         8.42502813764198   -3.08177765573949   -0.24188340823472
H         8.29071498627511   -2.11157191309266   -0.30705997225760
H         0.12286721010740   -0.68457879946701   -8.59358138308591
O        -0.75533211763130   -0.43911596378832   -8.94610530960030
H        -1.24068905017555   -1.28845720766864   -8.97669378112557
H         0.41648621604324    1.52191250227748    7.81992782700824
O         1.32703724444871    1.34741699360734    7.48601819522254
H         1.73940226988715    2.22269764238206    7.42983479731337
H        -9.23263338946313   -0.00380861298076    5.57566576768679
O        -8.49784871588535    0.63008179778629    5.49774577625498
H        -7.89592187799022    0.44611801412422    6.23342464114962
H         9.50785962059989   -0.52471142795054    0.00114539663635
O         8.58427724524931   -0.38266598745701   -0.24822028773363
H         8.15296477888524    0.08189511685234    0.50486778647823
H         4.52637118777798   -0.45563634073553    3.40698399466186
O         5.25603521150126   -0.19102162770697    2.81042207012091
H         6.05898916127775   -0.42450621692131    3.29602160620363
H         2.95209056040772   -4.88417541706416    4.43643645955969
O         2.83102435186507   -4.36820687782263    5.26178271345352
H         2.40933265859446   -4.98349076158986    5.88558896902956
H        -8.13081541518009    2.22086096059295    4.58742120979553
O        -7.72224990125314    2.87009064984986    3.99933794379800
H        -6.86649668395930    3.10722152669131    4.40253559405545
H         3.18350188096845    6.18043232952018   -0.76668850699777
O         2.73018705577408    7.03326378130592   -0.58365408375916
H         2.49605426335412    7.39354652761536   -1.45605322647054
H         5.17908483911697    6.74275084749680    1.04234442763823
O         4.42065506968698    7.12227292500611    1.52108739843799
H         3.83107863794398    7.41552950376192    0.80858340148067
H         6.69574940721202   -3.45713801860945   -4.09773317398544
O         6.43464787813793   -3.25398256501689   -5.00883615229049
H         5.83173450055593   -3.95712406734255   -5.26495076484953
H        -4.21066875159088   -7.22441153797373    1.27885297849466
O        -5.07202002360513   -7.20165463756005    1.73718305753371
H        -4.88794985475422   -6.99875066093916    2.66447288234043
H        -2.72391026846097    2.32137051682376   10.65758371795103
O        -3.04602503426392    2.29312614395345    9.75797973839357
H        -2.24810786918408    2.24066027727510    9.16840033239630
H        -1.90844722917876    0.47024703308332   -8.25397282652703
O        -2.63188016500734    0.99201497783324   -7.82650752365783
H        -2.47583778336306    1.91064249973823   -8.15999566876454
H         3.84950179270735   -1.88266208757084    7.40934733995786
O         4.32892493150513   -2.42663371005813    6.75859071736392
H         3.74999385378968   -3.16161471216838    6.52012333489091
H        -0.56337513899077   -7.96135164629362   -4.52675153141016
O        -1.38927507516652   -8.15788614130791   -5.00642490798498
H        -1.35169927731847   -7.64145612896130   -5.82495707914739
H         5.94997313410384   -3.96543064009801   -1.83498468455520
O         6.81255419554177   -3.79272878168484   -2.27023000504252
H         7.46786281957980   -3.66161751973776   -1.55651945843911
H        -6.64847525809203   -3.06955193159245   -4.57706711132608
O        -7.21063242331615   -2.44036345027896   -4.07118109199648
H        -6.59043874486624   -1.93789049242007   -3.49662596396985
H        -1.18993695895601   -6.22905601703096    3.24600948301799
O        -0.72510726256334   -6.18725767671061    2.39506646082879
H        -0.30352653183848   -5.31630322347198    2.32785656048151
H         8.23787737767888    1.91941176106059   -3.66814576048851
O         8.17527159156911    2.40050957378556   -4.51437134682822
H         8.17565603634098    1.72364612229721   -5.24208899041186
H       -10.86194041036411   -1.30590625563680    4.50231887094979
O       -10.30483482585515   -1.40576121296948    5.27459512755904
H        -9.86189847909219   -2.27095047870826    5.18594595145480
H        -9.18889564830995   -4.29714330168295    5.99247279146350
O        -8.94524994309907   -3.81266185179364    5.20380023349413
H        -8.11619281302213   -3.31348519823711    5.42297724039946
H        -8.06021885787317   -3.37722323436989   -3.04165939326080
O        -8.54172619329242   -3.85831002922027   -2.31640602863296
H        -9.46442170342696   -3.62208443007004   -2.40627729776877
H         0.64759260199051   -7.16285012737667    2.54358426041808
O         1.43741677667350   -7.66351022348894    2.84587052134823
H         1.18572791082447   -7.96875282758943    3.74183866400011
H         9.20374241355364    5.39722360712821   -4.62381385238272
O         8.44697534179543    5.02045514966405   -4.17609525408266
H         8.40354444017308    4.07721579298396   -4.44389816311288
H        -3.06302519986762   -6.68392286803254    4.64810055828558
O        -2.20398657941966   -7.11690304683149    4.53576574765795
H        -2.38571523642497   -7.97099153093647    4.13910129686821
H        -1.37084011514824    4.50995509828281    6.24593738895204
O        -0.48900800116394    4.37289486077719    6.62768529260690
H         0.03972839160723    3.95072158166080    5.92178486476132
H         5.78799169148187    0.36419285706961    7.64618074503271
O         5.89774965018163    0.57824698510853    6.71073347260333
H         5.00567654901979    0.88329285859120    6.40595150939999
H         3.55210632413825    0.96963521813893   -9.07154022579787
O         2.83316104940023    0.81696454280712   -9.69760004367564
H         2.22888637011107    1.56652081280286   -9.63496330072513
H        -6.16716787517643    4.93123359208245   -4.65709069210412
O        -5.73996965351637    5.25993357864983   -3.84744256143484
H        -4.82305902517946    5.43153670813603   -4.12815037406823
H         7.82900041932013    1.96118983655383    3.23937573411062
O         7.67982011742919    2.61620271736491    3.93974956523935
H         7.67882113854075    3.48313251230121    3.48130418984138
H        -2.24620468757518   -2.67991387081463   -7.56811971776853
O        -2.01204798411497   -2.76354061251000   -8.52071862132234
H        -1.21755042488822   -3.31211737626898   -8.51290307565656
H         7.06785070599274    5.86977292148812    0.94090382763959
O         6.60154350947796    6.12572728349266    0.13314792286244
H         6.85189490444662    5.47596327364667   -0.53329301027041
H         5.40938920786918    4.25077692088719   -7.84483170007971
O         5.00899834068812    5.13674452833521   -7.79198701740370
H         5.63811634912438    5.66800144192897   -7.27213527178586
H        -4.76211186191311   -3.79223646369797   -4.56660772236023
O        -5.45968479837226   -4.09232143126901   -5.17822496294325
H        -5.68035617272148   -5.00953355986247   -4.91002873618080
H        -7.54863552091304    4.15401198231581    2.31330438984215
O        -6.86296673206181    4.71754787384205    1.94541875513041
H        -6.63002710843685    5.32544350516366    2.67422736541073
H         6.80463852402921    5.54084234817912    3.10806223635036
O         7.15331065699667    4.82205784397928    2.52587096750920
H         6.34867586087249    4.42084646494447    2.11868436571781
H        -4.14975881924719   -0.73000786082207    9.39903060560155
O        -4.16587922491052   -0.03963753260196    8.71328064567386
H        -3.91185969143967    0.80198468985432    9.12732006295514
H        -1.87675163281785   -5.58388788517969   -6.04559291867461
O        -1.69775185507449   -6.10055498369277   -6.87444894314652
H        -2.50149244777155   -6.07616658088663   -7.39322999652342
H        -6.03198927949704   -5.54984688519412   -1.57943477263036
O        -6.91948777294886   -5.95774125084357   -1.59793258165357
H        -7.54188786310771   -5.27843459385606   -1.89824126075549
H         7.21385278436861    3.29495981951679    5.74031925403240
O         6.51089786730330    3.21438865207494    6.39439057766254
H         6.39027432751375    2.24907843051192    6.49759955134106
H        -6.79665715088147    3.14869002587422   -5.73169949374312
O        -6.11814096187121    3.75061432184706   -6.08412869793539
H        -5.27048920213288    3.29013335674605   -5.90488460642064
H         4.28962147937754    4.07083868276437    4.43793247870205
O         4.46459289086627    4.63064531921661    5.20699780877476
H         5.21884654990802    4.21659073350844    5.66987085542574
H         0.35471234744124    6.09136259045798    5.72758879160130
O         0.31803686109744    6.64307602317453    4.93601970820462
H         1.19353160189631    6.64380730213809    4.52385099718424
H         7.26676782840974    1.35456974327496   -6.98103149931358
O         7.73491405901675    0.70213777334959   -6.42959640662758
H         7.03831337275035    0.14145519582472   -6.03561643237392
H        -7.97509004159187   -4.78847625574168    3.87983195803857
O        -7.16507026820104   -5.03366491375293    3.41354152686928
H        -7.42587704242998   -5.44281851091614    2.56276885979444
H         4.06778997108772   -6.57415200203505    3.60755439308709
O         3.40771094889939   -6.00304216128782    3.21327347136897
H         2.62370646364297   -6.59008644921608    3.02143179849090
H         0.88783522098812   -7.34247782939513    5.89547589725360
O         0.42856843475247   -7.96250167948896    5.30527001766870
H        -0.47048851963340   -7.62363856813779    5.21130710697439
H        -7.52027318450481   -6.19885459557046    0.12781558363245
O        -7.64165711770356   -6.36895618194820    1.07990396253754
H        -6.97213430695451   -7.03208634148846    1.28863571392491
H         0.15203426581160    5.18657480757210   -6.71140102000941
O         0.70066906235416    5.97800068890344   -6.85840525231767
H         0.27132692149826    6.65778660205443   -6.32904913176749
H         5.06085100992764   -7.10164112580684   -0.18317533113298
O         4.78415975923479   -7.63399641869978   -0.94875280427863
H         5.42402353565584   -7.40534753119912   -1.65249511406660
H        11.57731216093376   -2.06574708490841   -0.25734176071267
O        10.85678281421634   -1.86783659131100    0.34029981677206
H        10.16688308388779   -2.53426791757082    0.17418002483641
H         6.77943206133193   -5.69579220613043   -2.61016278818563
O         6.32125176150870   -6.49627328296166   -2.90293033290334
H         5.68169120585535   -6.17701088303519   -3.55878660661861
H         7.07708918996194    5.93458475545357   -5.21449548831055
O         6.54896957572116    6.38872639938921   -5.88508845496611
H         5.78166933316024    6.76376644298684   -5.42606639421466
H         0.08298457126027    1.37448235202328   -9.09633447273604
O         0.45639540135395    2.25779926860485   -8.98138370170288
H        -0.29142624592441    2.86546731014071   -9.03013785504335
H         3.14993635558250    4.31208319304956    6.47244919302526
O         2.77004986096414    3.68359547817489    7.11095377100739
H         3.42267918451553    3.63338634714437    7.84161918933100
H         4.91113290733533    2.27345129811643    8.95235273916450
O         4.84561245268537    3.21125458993359    8.71731260659986
H         5.56311425834943    3.39231327528400    8.09670915590588
H         5.24069344473806    6.07785695609039    4.45081518255645
O         5.83738769961365    6.62714121116557    3.91110609427825
H         5.30229329143042    7.02035207657130    3.20902422728404
H        -5.02838867406571    6.15335027101257    3.89299411671769
O        -5.91224784878355    5.90975519865253    4.20054495439346
H        -5.80289792553052    5.07247278074491    4.66641975477486
H        -2.90986372629441    3.95371672319832   -8.50477591235010
O        -2.07338361003170    3.46389227707530   -8.46428590398972
H        -1.65601256430055    3.72377809408710   -7.61243120808345
H         1.51681171177983    8.29124136044253   -3.45379797349400
O         2.07875147554697    7.59970926856762   -3.09896997900379
H         2.85508630984752    7.44877277434815   -3.69937381523983
H        -4.98045784148312   -6.81965327116263   -3.99036589245380
O        -5.89110028424217   -6.53518433902390   -4.17216842502940
H        -6.36079785988718   -6.54954805540321   -3.32347987856563
H         0.69313213818609   -5.53054049518250    7.05603179911252
O         1.53624910460479   -6.06027393493925    6.96112642153293
H         1.78974881909796   -6.33759616160175    7.84030685219930
H        -3.59756137624707   -1.67944203397756   -9.00543837644978
O        -4.27647805170525   -1.02092128282849   -8.81156353506099
H        -3.80121370618329   -0.20789644568267   -8.56670937564605
H        -8.64792212318562   -1.43409687349113   -3.61869964724047
O        -9.31839423297722   -0.89738532271128   -3.16718805812936
H        -8.82474190441806   -0.29192151805911   -2.59184465160377
H         5.14036610496591    0.18913075546541   10.20115027996897
O         4.97470897649379    0.43145195933142    9.29104465515861
H         4.15120240509356   -0.02137194928617    9.01991388059859
H        -4.85795493709082   -2.78609334382049   10.47259807757363
O        -4.06767971596530   -2.30135204507915   10.23556311768943
H        -3.60414705408795   -2.83875782652986    9.56861338066087
H         3.65310065231523   -1.97525125304103   -6.47756344696257
O         3.85928005785990   -2.46302947874049   -7.31147400735334
H         4.68834762004751   -2.11416667079236   -7.63775820847681
H        -5.19091675377552    4.38401390299694   -7.54132312213122
O        -4.58475069982889    4.60584285419966   -8.26661318550615
H        -5.12812445028465    4.86806617524921   -9.00836773005249
H        -0.74115368773401    8.11960434360351   -2.15932421330190
O        -0.60397579766687    8.71489769115889   -2.92815361532625
H        -1.03524406556965    9.54070189981059   -2.71261646507859
H        -9.77079687976304    0.07566102183006   -4.47347258719598
O        -9.84401220124842    0.74235268986154   -5.19820751585121
H       -10.66471152721839    1.21239598494851   -5.05580196138528
