# Supplementary material for: Computer Generated Realistic Interstellar Icy Grain Models: Physicochemical Properties and Interaction with NH3
Source: ACS Earth Space Chem. 2022 Apr 19;6(5):1286–98. doi: 10.1021/acsearthspacechem.2c00004 (PMC9125691; doi:10.1021/acsearthspacechem.2c00004)
Supplement: Supplementary file 1 — sp2c00004_si_001.zip [file sp2c00004_si_001.zip › Icy_grain_model/random_seed_study/GFN2/grain_19.xyz]

600
 energy: -1018.396025332725 gnorm: 0.000871849067 xtb: 6.4.0 (d4b70c2)
H        -0.79786216220986   -2.41704340870553   -0.48294172176925
O        -0.31465806464289   -1.62843467540605   -0.78135444820715
H         0.51965537210419   -1.59879784698832   -0.28583104637241
H         2.67977815041098   -0.50638702586822   -2.31960459066555
O         1.91047467694994   -1.05134692278632   -2.54613050523430
H         1.98049778552458   -1.85328396184127   -1.99727251096396
H         2.65589268023515   -0.34771627124207   -0.22057323160509
O         2.13640990096181   -0.93117598115844    0.37132096318863
H         1.62955018991407   -0.34332959171749    0.95820768044495
H         3.24669629903192    1.40348660525820   -0.62849571464860
O         3.57750204967700    0.67946089434019   -1.18786652005786
H         4.48718871947443    0.49794263273555   -0.89214900231313
H         1.37708607513817   -2.85109693165666    1.77695890002721
O         1.06451121952638   -3.42718561142678    1.04621574235398
H         1.25733208270617   -4.34226139393769    1.32802453390726
H         1.06265652428305    0.44983683189510   -1.39147153251645
O         0.82438608786104    1.25311987316477   -0.91807176118708
H         0.02165663162925    1.04809054870851   -0.40733955093993
H        -1.97888569627429   -2.35572135472977    2.07903148271313
O        -1.11248707576548   -1.93956213269485    2.06927021411884
H        -0.48294270235347   -2.59530969431286    1.74214927535065
H         1.74724655718441    2.35109541754006    0.72762611118279
O         2.70910498130422    2.25323067243035    0.86314529090829
H         3.09345774450953    3.07108894118699    0.51332302622387
H         2.80102418506338    0.96196414293009    2.13166814863250
O         3.16668185730204    0.39189924808540    2.82416017449182
H         4.12766770558992    0.54169328194055    2.76375896758113
H         0.44022564600975   -0.42042141178257    2.51713538663566
O         0.42552776232211    0.43282401683783    2.05005985999009
H        -0.39592661991399    0.43176404047407    1.53903630209436
H         3.32638017000328   -2.92560274563530   -1.04066732084729
O         2.43432627270901   -3.31890544202834   -1.12138381231885
H         2.00000009587313   -3.25920299456270   -0.22622339730465
H         1.55809909918561   -2.15410143154769    3.92953896436281
O         1.61321128604077   -1.80871314081293    3.02506422693579
H         2.31673856054946   -1.14034081015397    2.98226739429900
H         4.05720953744900    5.08235501125771   -0.76986227920054
O         3.35553907654217    4.60975873320870   -0.27335512197176
H         2.80021923987115    5.31840269593009    0.10918211230715
H         1.18288750990351    0.66547731293998   -3.46843107156501
O         1.74082972191090    1.39638397566765   -3.74869552882616
H         1.67946183660030    2.09571267632020   -3.07484425526846
H        -0.18609744729611    2.43599356200875   -1.79352454186600
O        -0.97587150323037    2.49350888754163   -2.36579620463175
H        -1.11792363566243    1.56271858744262   -2.63487774696014
H        -0.64726193046230   -3.76175890950264   -2.30684235781029
O         0.11840449032129   -4.35363102934489   -2.11346584015937
H         0.80341481439508   -3.81931804461313   -1.69075220228145
H        -0.24166881578466    1.99594394220911    4.68283074961914
O         0.05926865836164    2.40103575625115    3.84166015329747
H         0.14287767186659    1.67599681420817    3.18727146850041
H         5.03100163377140   -2.07201438263320   -2.10300660689526
O         4.83467684346709   -2.24903238162099   -1.16635971017885
H         5.23387091401272   -1.51564887551460   -0.65667707341620
H         4.72093704483255   -4.79078495655539    0.47628915319870
O         4.32779710409135   -4.57856918172090    1.33561490921854
H         3.50098235745665   -5.10675347369805    1.44581225793036
H        -1.76618761564396   -0.46301490396400   -3.29332849504757
O        -0.90605578138627   -0.11119302265127   -3.00778260075444
H        -0.58994911300631   -0.71264421501311   -2.31267835615608
H        -2.53369640294677   -3.32577248246646   -3.42285207190333
O        -1.82901819992661   -2.84713233692641   -2.95075807989873
H        -2.27051332866266   -2.38104567291711   -2.20367538294686
H        -2.54306771288547   -3.52728342343755    0.50698283067488
O        -1.81511708952836   -3.82211150203305   -0.05813287031995
H        -2.20028926164814   -4.44717798408505   -0.70449650601983
H        -2.57229825311288    0.00017445264661    2.48687618014682
O        -2.24845391762383    0.70837189942294    3.08163758115453
H        -2.10426829375931    1.47680657764561    2.51243398915689
H        -1.35116099668535   -0.35211946036037   -0.11099187570653
O        -1.53947171028569    0.56500470053119    0.17244572482977
H        -2.23692226505571    0.89387865910049   -0.41257481379807
H        -2.48641268657679    3.42359968842889    0.66509249909829
O        -2.37188974578865    2.97814735100889    1.52993557559284
H        -2.26716548754407    3.66334541070559    2.22227358334524
H         2.29978662203523   -1.94181052817937   -4.00084660623472
O         2.74134090710252   -2.60886049251683   -4.56859029499487
H         2.21233687575197   -3.43025512074535   -4.49401769137604
H        -5.35849214179545    2.07060766360535    1.82977236078357
O        -4.72656379698753    1.75492199614149    1.14894810362388
H        -3.88700477529765    2.22823102155855    1.30431742808201
H        -0.54236361747102    2.85185918796333    1.18227741835363
O         0.28255037799838    3.31034241945792    0.97048185253626
H         0.01119054833210    4.16298026312570    0.58006825721440
H        -3.21813705028153    1.35725384613155   -2.65355295460716
O        -3.44908724731589    0.97460199730857   -1.80001801693412
H        -4.38126331382821    1.20770712772886   -1.63639628902949
H        -3.32285756777560   -0.69465234270610   -1.44518939547716
O        -3.21405374421183   -1.59184853522913   -1.07561804449087
H        -4.07679817811383   -2.05033428350643   -1.20027666601865
H         3.45311696731219   -1.58001880207218    1.21412067910329
O         4.21380061629979   -1.95537013943653    1.70660017601177
H         4.23278747264731   -2.91267176774072    1.52241452818586
H        -6.53636003113810   -3.72166824625825    1.28073687346084
O        -5.79325122224211   -4.24524681692440    0.91465392655008
H        -4.97359168236235   -3.89548004794048    1.33593849103691
H        -1.22611364833494   -0.34594768078449    4.21264505346514
O        -0.60073609249202   -1.01230303129097    4.54166554125979
H        -0.59829707153005   -1.69707041224198    3.85004724313572
H         0.25748578864370    4.64817286719064   -2.33494902835646
O        -0.45343981308955    5.32920917050898   -2.36499516422264
H         0.03046723260307    6.16657173193425   -2.45058176099905
H        -0.31164471003911    1.66639570453619   -5.36665019485572
O        -0.56106664503847    0.75358684435865   -5.62893480522353
H        -0.55260026213663    0.22827477098840   -4.81415412884925
H         4.37333020867284    0.80650122552339   -4.84654885494925
O         4.27526409338903    0.72020094302062   -3.89174324524991
H         3.31481419134533    0.88856992268421   -3.74564625911088
H         6.27891229327466    1.39463183761232    2.78222833482645
O         5.55884459602953    1.28214947756939    2.13907271757900
H         5.20919546433968    2.17774284814958    1.96200455921968
H         6.52308605926236    2.16778748514805    4.46401017037956
O         7.34759556287013    1.74584912837650    4.14294021770860
H         7.34559116209812    0.88845772719400    4.60337613120875
H        -5.52459403684464    2.00004889272197   -0.29428923026126
O        -5.90566274446266    1.84201764756419   -1.19146076618750
H        -5.76249494041964    2.65126453954792   -1.71914333999603
H        -2.48663429945383    2.10184783081674   -5.27901222273528
O        -2.97242756518158    1.78622062347605   -4.48730397553837
H        -3.03577709860813    0.80396672969370   -4.52928429835651
H        -3.52249398914621   -1.16449266721717    0.64114383713977
O        -3.77701093276482   -0.75180682941200    1.48411396463125
H        -4.21129947110946    0.09087930028546    1.24211916609483
H         5.50515407982133   -1.68706004900925   -4.62838168336370
O         5.23108501524415   -2.16146614432862   -3.82711218241563
H         4.32292960509228   -2.46208318187634   -4.04890339419354
H         4.14046426829853   -1.94629601314132    3.42344081470623
O         4.26150763929866   -2.01209363853278    4.39063153264886
H         3.38592594823196   -2.12457789829196    4.80075920970932
H        -2.73707512972440    4.80981860791552   -1.28482601535438
O        -2.77679473168061    3.90283175309415   -0.93635906247569
H        -2.17452411599394    3.36272366294384   -1.48659396566516
H        -6.07074517838812    0.09885048085243   -0.38032020169270
O        -6.16765522857080   -0.62356738579113    0.24609407483454
H        -7.10040126831868   -0.59068339474374    0.51923433520720
H        -1.88082692650753   -1.88140719877160    7.26870533916039
O        -0.98692774438661   -2.07354029790916    6.98201959933843
H        -0.90277383813036   -1.74501533304996    6.05690784303758
H        -1.06477274414455   -4.93740215353383    0.95549743018323
O        -0.74337406592258   -5.67893908912543    1.51624404646022
H        -1.52261401313162   -6.04781381402618    1.95524207960573
H         2.16766750884544    3.87654855140421   -1.42616472885654
O         1.65478852288789    3.72846224608924   -2.23829984418776
H         2.19113832195640    4.17411694088027   -2.93377966320730
H         1.00781395603684   -0.16423039079541    4.99497074471430
O         1.74586778132023    0.46420377293304    5.06656957419307
H         2.17165081735151    0.53100129004799    4.18844579360542
H         1.72884924216277   -6.64801165955307    1.74655915056795
O         2.04607246554892   -5.73393906551363    1.88993845854714
H         2.11444371680051   -5.60993634335090    2.85947510103918
H        -3.29303599094262   -1.63779429743134    4.96594343121631
O        -3.60495064254667   -2.42729705275736    4.48208393307955
H        -3.14380464665456   -3.19213669477674    4.87195289550420
H        -3.16904149760667   -5.19117718637148   -2.52102223484504
O        -2.93411829699412   -5.60538890161483   -1.67891245453102
H        -2.42479180416340   -6.42259943089446   -1.92600979241316
H        -4.12059670305116   -1.18170071027055   -4.02772666780939
O        -3.24714797221032   -0.78660096033481   -4.20964771089716
H        -2.92630781049730   -1.23368926853833   -5.02743159713057
H        -3.63461554707740   -3.00189642850104    2.88388195931183
O        -3.51191703223238   -3.50146486964670    2.05122675166816
H        -3.27386321866921   -4.41790805886685    2.35013956472460
H         2.73818371737999    2.92672857841994    2.63706522441332
O         2.60472382828954    3.12854723363168    3.57279192799090
H         1.67444226096494    2.91103295014124    3.77358387670056
H        -5.97449260339008   -1.90611924179716   -0.82365158957346
O        -5.57501616379895   -2.68264118323964   -1.28500384739569
H        -5.68170029648458   -3.41116316502896   -0.64962021252116
H        -2.54331364579242    3.49529139648078   -3.89967213365554
O        -2.73552824699295    4.40744442785573   -3.65877216918695
H        -1.92150494439524    4.77967402032292   -3.28305772759800
H        -0.30506856920061    4.08420091860319   -5.06409079510388
O         0.00188103214454    3.21497369347885   -4.75018815331212
H        -0.30151780121609    3.09857082886387   -3.82858002368808
H         5.92866481432845    0.33654821407681   -3.17364891746666
O         6.89416595090344    0.37315702653710   -3.06641490888155
H         7.14660250259427   -0.43917949394612   -2.58537611799681
H         4.70081652857997    2.15014618011823   -3.05764626534187
O         4.99255331331270    3.00035865772483   -2.65731453883777
H         5.90583685012889    3.14170217357586   -2.96534042415843
H        -3.74279386985115    1.11899379380347    3.71268086260694
O        -4.61348653625382    1.13508175318910    4.17225104596526
H        -5.09074014696145    0.34656463063242    3.86863635326615
H         0.21126662735130   -2.99849371720394   -5.27090271398239
O        -0.10418622647208   -2.13594692565894   -4.97928341484107
H        -0.62102246581632   -2.28856171798489   -4.17061077425294
H         0.66822314564950    0.13647844752913   -6.56190228516292
O         1.27533246384573   -0.04830772413905   -7.31753831576903
H         1.60082260238442   -0.97519510373768   -7.21257539143492
H        -4.54336896391789   -4.55366995556655   -3.76424960331370
O        -3.63146102472697   -4.44448853814963   -4.10313905038265
H        -3.73797543965141   -4.30492088881001   -5.07893434446139
H        -1.57547880110163    6.03326739409016   -5.30278845841946
O        -1.03849129013552    5.46118929063280   -5.87085534410513
H        -1.64045681431330    4.76013784003192   -6.18764367768867
H        -5.60271113001286   -5.61318930245588   -0.15824465795667
O        -5.35838706857949   -6.27554981008291   -0.82688660708188
H        -4.41278309048190   -6.10652723156741   -1.03758380227860
H        -5.08776692348335   -1.18416810602298    2.47639255821046
O        -5.69766256333788   -1.25923622585438    3.24950736222203
H        -5.20064587913085   -1.75307016580706    3.92440129354095
H         5.40425550110612    2.94740685379327   -1.04661466967530
O         5.87776891280410    2.89455501307874   -0.18909410570110
H         6.61987196607534    2.28445052372010   -0.32683930489766
H         6.76198928279607    0.11931424938270   -0.44729699688235
O         5.88579652298459   -0.06812204768974   -0.10225513066038
H         5.79167530980882    0.38984744880635    0.76279067143033
H        -7.06376227768067   -0.10528967531512    3.39936535919515
O        -7.74779625120326    0.58163864283234    3.46616426807056
H        -7.29658075764231    1.42752282339031    3.28073807727291
H         4.64733161133106    4.17859023067963    1.18080624778513
O         4.77835885109551    3.92256768101046    2.10283563694897
H         5.69073526698712    4.15838344253510    2.35833511027278
H         4.03757899269576    4.09470759860035   -3.48105915160406
O         3.41838258363615    4.70930142753235   -3.93791744435396
H         3.17044669723425    4.24715866947240   -4.76548385102725
H         6.90692477451389    5.06640805108372    3.65790830126365
O         7.26973995108957    4.46193243719866    2.96397725232211
H         7.58991625479917    3.67894610662757    3.42256142845031
H         1.79538748971631   -5.43861969241346   -4.40902584520247
O         1.10710657653560   -4.73282746053204   -4.49211162746460
H         0.77585310889452   -4.61156511308164   -3.56853367366234
H         8.73782665978083    2.29098808425004   -0.55451927238462
O         8.23049378557402    1.47067220739408   -0.45090914584713
H         8.41703084431410    1.13121261045063    0.45394101872890
H        -5.91698493020118   -2.59515260671495   -4.58933262401683
O        -5.61451321968177   -1.94630932611904   -3.92306427439753
H        -5.72367629575210   -2.34027242638872   -3.03996928680610
H        -7.04562101451450    3.29069780499291    2.10295118744474
O        -6.49004134935468    2.85165218634403    2.78322749620337
H        -5.87680157112444    3.53223346530946    3.12024031502059
H         2.52998390964968   -2.52444238960907   -6.24296462532268
O         2.23450350512849   -2.50838082394395   -7.17951513626297
H         1.42949508848583   -3.05866886902946   -7.20248174688702
H         6.58638533149281   -1.21238256557305    3.48898298616237
O         6.68266169319934   -1.36617136804187    2.52210821842159
H         5.77893218707283   -1.42649742823348    2.15229506208583
H        -1.93369099320748    0.23848894669965   -8.48564220823674
O        -2.41426924799905    0.44533019709056   -7.67735600984749
H        -1.73785232979304    0.72517583523872   -7.02955160576105
H         2.91276286286221    2.37082189392377   -5.89369322795636
O         2.41562486636123    3.20066193980384   -5.87251059041013
H         1.60644278870287    3.02774704491615   -5.34826815003183
H         1.36517061114148   -3.32455995452747    5.79861114994795
O         1.88755600879225   -2.52192813801880    5.59607307946955
H         2.13221612891163   -2.14569200173876    6.45989429962477
H        -1.41677032426260    2.82263727925895   -7.21363388783318
O        -2.14584842727415    3.13320099641746   -6.63193356942039
H        -2.96968687675544    2.99918420522844   -7.13109606115078
H        -4.57713536090861    4.14841117371997   -0.64591027839085
O        -5.21807681065038    4.57819805138929   -0.05749547135503
H        -5.43527209371316    5.44794862208983   -0.45733586644488
H         0.45634713138317    1.66445530208668   -8.03851946401158
O        -0.17940646425240    2.35737173988322   -8.24258222524320
H         0.30911331748039    3.20906211566795   -8.19324671036134
H         3.64224730891646   -1.03940117351007    7.29211159134644
O         3.09231669961482   -1.63307889339470    7.83921980768890
H         2.70584587571922   -1.07091887675412    8.52709510523753
H         5.60092026859796   -5.02317766142453    2.31268095637349
O         6.42578206760901   -5.27347357220839    2.79674386467711
H         7.09714908141174   -4.64066050885202    2.49984692369361
H         0.89304306693492   -4.88478771618948    7.22067096936951
O         0.29858333314814   -4.46287481223889    6.57033703255442
H        -0.14030392575372   -3.71705485895292    7.00548277392449
H         2.73907753867609   -6.37588430969110    4.46709844563146
O         2.46265258316800   -5.44020029846057    4.52145266316401
H         3.27564025481094   -4.96956791456740    4.77237915840779
H         4.06042489644423    2.73037059695474    4.28431597263025
O         4.85646167219571    2.42173930200791    4.77624550095321
H         4.60909646378906    1.57452003115316    5.19308935729012
H         0.05224973675112   -0.74309980910715   -8.40525077344650
O        -0.56821039617562   -1.29561559320274   -8.91806480770754
H        -0.01357299230008   -1.66115965500047   -9.62002436572424
H        -1.38642067468206   -1.96192076098949   -6.06294409709904
O        -2.31450106662958   -1.86785455076317   -6.38468709383588
H        -2.34963939321908   -1.12294317656506   -7.01338273462894
H         8.68469802668539   -3.08741868521184    1.01024788966016
O         7.85924603914767   -3.43888554164620    1.36325522467400
H         7.42353356293207   -2.67269434911488    1.80285337746638
H        -0.14468855253109   -4.77801221532970    2.90797123997395
O         0.01862408447755   -4.17489744069874    3.65887187661206
H         0.71370242845606   -4.57814673362251    4.19454002577634
H        -4.27983672902793    4.14952554332399   -2.99813277615613
O        -5.20683020045512    3.86194880875201   -2.82947914793579
H        -5.46672677198713    3.41230354822459   -3.65377524439093
H        -6.81211805948848    4.06691356070183    0.32955917020469
O        -7.70354705014767    3.98833469634890    0.72668594015361
H        -7.97857213790126    4.92521238580895    0.83214791005145
H         2.58205774544752    7.08319439278055    1.34066320724478
O         1.95106215523001    6.65037895217151    0.76182952676907
H         1.27335892224823    6.25438523647935    1.35056634877081
H         4.45038826317002   -4.26173873968812    6.82248718576322
O         4.29391459718029   -4.08426407976964    7.76046215519420
H         3.87530361293780   -3.20713940680734    7.81951988349302
H         0.14449961094356   -5.80838070694200   -1.25706586604176
O         0.32026255626226   -6.64238927592741   -0.77450290210459
H         0.00202776049843   -6.46640242248826    0.13422938409857
H         3.73476386964375   -7.37091766780006    2.75439372743746
O         3.64171105092937   -7.67204720361377    3.67098032465251
H         4.55905437546327   -7.72074616509341    4.02221848512257
H        -1.30685056121964   -4.32619564423576    4.58373330809678
O        -2.10386025073980   -4.56774157859910    5.13157909861877
H        -1.71399831329559   -4.85449026429875    5.96095954036846
H         5.14175235775806   -1.97034620605121   -6.88795354359604
O         5.40432581816363   -1.19846265078290   -6.38608350900710
H         4.69398584369087   -0.52784956614098   -6.51473007934337
H        -0.55426811343176   -2.88504290635668   -7.96607319567745
O        -0.23159202866392   -3.61408823067987   -7.40485915937959
H        -0.74696109298141   -4.39637799036623   -7.62384268996460
H        -3.30232111472930   -0.31285190714874    6.78643540084689
O        -2.98493833630396   -0.17612679996314    5.86455897578440
H        -3.66709513737984    0.36419238722072    5.42373437327848
H        -3.24091825096129   -4.69719903387551   -7.07044451073391
O        -3.80440185709908   -3.99427396249212   -6.68515521398704
H        -3.25962799174763   -3.17997649618072   -6.69443882624677
H         5.64258254317814   -0.54446407159787    5.32374125675109
O         6.57906512408921   -0.68958259647467    5.11068538849536
H         6.83095340374985   -1.46618351079008    5.64596845971576
H         3.76705129892528    5.07114377113135    3.00745229975861
O         3.31764336457303    5.86015630016330    3.37420073499304
H         2.37368814457855    5.70123885950694    3.19312751651368
H         4.20150866540141    4.64038849226917    6.61041681686573
O         5.07291769250102    4.21271222551432    6.72575214209355
H         5.09266624328017    3.53920370757950    6.00879951738427
H         3.00117230521369    2.39322154275272    7.61835313171405
O         3.85635412408185    2.15692391967888    8.06318892110633
H         4.45120554800776    2.90468036855306    7.87033079927372
H        -8.77603469558344    0.60100178596527    0.45803137357422
O        -8.71800298311258   -0.16630500313868    1.06970524252406
H        -8.57609916393992    0.19117061124517    1.96884987728074
H         6.90168517136640   -4.06227887516114    0.06528900219829
O         6.25225458057890   -4.39131190358861   -0.59024199459176
H         5.71482074995254   -3.59049013666813   -0.80575647408759
H         6.69146822954620    4.24784955950949    0.10946373172140
O         7.27371554940757    5.04553542732227    0.26398699967033
H         7.42831481933691    5.05735327686115    1.21980553188256
H         2.01157773292564   -6.34362531069618   -0.97869411715617
O         2.91093408325473   -5.99279672483165   -1.14239200673864
H         2.80119464933207   -5.01992421019282   -1.15584162201359
H        -4.25468285405509    3.79925230840232    6.00508851457899
O        -3.41421261865061    4.27342286965033    5.86428570226024
H        -2.85022164740759    4.00567098126365    6.61241330471472
H         0.40765828824027    5.14686910731558   -7.14145032915514
O         1.04712941401996    4.66274494751233   -7.68051688585383
H         1.65189311180719    4.24067364551124   -7.04289855126491
H        -6.58067579778992   -4.50235357956933   -5.80477283715980
O        -6.37087534899636   -3.56354416432663   -5.95035445748907
H        -5.52651853594566   -3.58887428378125   -6.43115982462236
H        -7.68527698511959    1.74168789373369   -1.02347568124258
O        -8.59106878543749    1.87594356721197   -0.68388154208952
H        -8.52910171464737    2.70220195098650   -0.17316384247557
H         2.01904299844285    7.77595997342036   -2.20295060390746
O         1.19233958054597    7.41951765172567   -1.82360001227531
H         1.45022477730596    7.10628913252800   -0.94117915090820
H        -3.95913195490614   -6.21546638753480    2.98188623807292
O        -3.02215111696931   -5.90542219492686    2.95983202413498
H        -2.78199599830052   -5.64095488922699    3.86621452081349
H         3.20536684954390    0.24875362262203    5.85950067220184
O         4.11961992873146    0.26202345669419    6.22740825153985
H         4.10606756001452    0.90600101307183    6.97058775196200
H         3.70990454831591   -6.94776140925970    0.08396247588874
O         4.15878624758829   -7.37757161313549    0.83405341131566
H         5.11851861739509   -7.28836690662870    0.67827421894086
H         1.65600597326871    1.95229932317533    5.97770592707822
O         1.76626815029422    2.70594065167900    6.58661856241837
H         2.07089410423387    3.48692520288140    6.08265945139567
H        -1.03559095884102    3.65610535094939    3.80646728625349
O        -1.68030921212214    4.38851567019275    3.68876526357273
H        -2.20139403409528    4.41260765379661    4.50392440910486
H        -8.21982777434427   -2.01415639559510    1.58700369068942
O        -7.66608276407470   -2.69476916431861    1.98686472653754
H        -7.02948562458308   -2.21313096998024    2.54726026048020
H        -0.40114519061683   -5.51712483477417   -4.78352565752914
O        -1.26591626490138   -5.98032073139272   -4.78508193477964
H        -1.94358418928163   -5.35025008116370   -4.50376546981886
H         0.99852045917915   -8.34081249003205    0.50088055170295
O         1.23844262403249   -8.28451388996854    1.42795621795414
H         1.89642978513673   -8.97599581229196    1.59627326642008
H         2.79802866550933    0.53343713686012   -6.97715320265521
O         3.69247763042019    0.81197227732112   -6.67727135018073
H         4.05627146868102    1.41241468373832   -7.35373110179193
H         4.79255671512216   -3.47038318468655    4.71952190813114
O         4.99838451232581   -4.39573158766278    5.02949512898640
H         5.54574503445125   -4.81283529115543    4.34634139367060
H         8.55040556654982    0.97247451865482    2.69076630524332
O         8.56722193489296    0.38076436038874    1.93148507068382
H         7.83148670527941   -0.26047724503333    2.09325294821180
H         2.00145486175631    5.64594658419904    6.29448998422451
O         2.70093357764508    5.09685468276080    5.89859622132281
H         2.88049513506827    5.41945680908799    4.99356550381995
H         3.06877144118002   -6.34754201042522   -2.89338635876037
O         3.00030415954109   -6.41594641438354   -3.86311259483054
H         3.88204714211143   -6.21189980321695   -4.21493623882639
H        -1.62237443951269    2.44323463121995    7.11130007024295
O        -2.02667201044733    3.01037096292899    7.82169899984216
H        -1.25251272075213    3.49144421893953    8.19111206998327
H        -6.78616264389604   -4.37374239754597   -2.87111410909967
O        -6.04644512254178   -5.00092409517283   -3.06797696484852
H        -5.91608908794913   -5.54099500016530   -2.26125584582663
H        -1.62212408599781    0.78082551373469    5.93808897121643
O        -0.89369520844843    1.41849562303331    6.10194768266365
H        -0.22885318083506    0.94403014358299    6.66120188778515
H        -4.57873908386655    5.43898609318820   -6.58279608524459
O        -4.83909834376360    5.40026704459050   -5.64481770412806
H        -5.01277016543420    4.46563734449207   -5.47453121913058
H         3.82053812456112   -8.97702166259058    1.32428326656177
O         3.61979342765582   -9.78845951308496    1.83545772899611
H         3.56175721279384   -9.48923629542561    2.75425563183414
H        -7.29078024686182   -0.24379764001619   -2.54485634544070
O        -7.71995459350439   -0.82953046552651   -1.90389585493722
H        -8.66078093919075   -0.57974292241288   -1.89550194215813
H        -6.28333813094685   -0.38450864800902   -4.19957483716545
O        -6.71585555556818    0.49201242631350   -4.13847549837739
H        -7.61662792689848    0.38582929314067   -4.49041680308598
H         0.53200356611442    3.31872343694250    9.36412983784467
O         0.35172334535086    3.84940366334789    8.55707076206731
H         0.82160859802647    3.37721252536652    7.83904718367820
H        -1.66244166811578    5.62121264663044    0.64738831912945
O        -0.76056202765524    5.66329617733407    0.27283482137581
H        -0.80710682853510    5.50059044335330   -0.69532817790260
H         7.59073352325123    2.04927815999500   -3.04544812696504
O         7.66540390936416    3.01485551494502   -3.13291426426747
H         8.26849372180782    3.32070639609894   -2.43817495222589
H        -3.94654865877859    4.99370008525169    2.76832948366142
O        -4.63006334992591    4.70372164498864    3.40839155452971
H        -4.20691956490931    4.68631268357973    4.27563593445192
H        -3.56335865286112    6.63427102158867    1.45249669600199
O        -3.23873841321558    5.71430100279724    1.36971826422045
H        -3.92084483157463    5.25663663030730    0.83396878758163
H         0.72526649587624    4.45809780778590    2.31593940526004
O         0.71876222823227    5.33878668283869    2.73753428396054
H        -0.14277467780702    5.39350414455545    3.17286606429151
H        -0.00214998571660    0.28233489653527    8.53977556194764
O         0.55563614389693    0.01100145194716    7.79385653543011
H         0.22443219148645   -0.86947241103072    7.54685731157342
H        -4.46082182979115    2.26053654286020   -4.92172705283430
O        -5.37533670606318    2.53308295128519   -5.19243503438402
H        -5.95153607317657    1.80450519867611   -4.87765206158270
H        10.08779649392857   -1.13645018148205   -0.50220931607563
O         9.63046023820880   -1.61283798821602    0.21378280912651
H         9.46192186575106   -0.95015992258337    0.89836979140092
H        -0.87013207171602    7.40419980541646   -0.03401851367921
O        -1.07594309623243    8.16575081266893   -0.61576885589440
H        -0.30164346802334    8.22035328115270   -1.20367152581383
H        -2.95587448388763    6.65528824453746   -2.71550787560849
O        -2.99205739980851    6.58883351476000   -1.74284733822021
H        -2.34598857034380    7.23519502372563   -1.39853154753828
H        -3.74039740688278    2.50804187263594    8.23208465020165
O        -4.57875128045371    2.02721997006866    8.30249315199690
H        -5.12491478415072    2.32250731619825    7.56215474344223
H        -5.41406611366745    2.31629043666416    5.14312128804335
O        -5.75728902832878    2.85485347590052    5.88480782584132
H        -6.37029992495794    3.51452663694733    5.51285952953813
H        -5.65139631321000   -7.25804464499963    2.21272182833226
O        -5.58536846767181   -6.44162893801820    2.74099175481925
H        -5.88058084428248   -5.72720791721569    2.15796910038991
H        -4.65295054528765   -1.03393413066814    7.86911811437315
O        -3.91648944529851   -0.55112551731402    8.28669663904784
H        -4.26132306426390    0.36056365979712    8.42494132012899
H         7.72794196100292   -2.59583151773409   -2.21900724471974
O         7.63146991705469   -1.79937549131382   -1.68035805667853
H         8.30904377481341   -1.82712726040831   -0.98392163767727
H         5.09114644459980    6.10300468253641    4.34525677028595
O         5.95207755308977    5.90971113238818    4.73561925707035
H         5.77420632418625    5.39753628925890    5.54815406109702
H        10.02082904763203    4.45753098732277   -1.12725893117175
O         9.23541129610274    3.92083908473172   -1.03789608838995
H         8.55763233907509    4.45937021859760   -0.54659867846756
H        -6.92413185023173    1.43993136107565    6.28475596345771
O        -7.39734275581687    0.59884379610655    6.19232805224292
H        -7.73692198919199    0.58200689554869    5.28044018009345
H        -1.84381026018387    1.58024647664581    8.95073862862227
O        -1.55950841713209    0.75671989395965    9.38886488786808
H        -2.29359070909963    0.14051119689331    9.29539982674925
H        -8.76496563380164   -3.94052140870332    0.54208225092866
O        -9.23892808268063   -3.97689728328733   -0.29241281602669
H        -9.87983513951400   -3.23548051003027   -0.26500740016521
H         6.49601793788622   -3.05733253162298    7.43699670524552
O         6.84645319641988   -2.97334728217516    6.54714521562329
H         6.33534679370670   -3.60934293711782    6.01598366838881
H         6.08122110129663    5.99057692525359   -0.79086838542462
O         5.25923502027479    6.16083023391202   -1.27124919501555
H         5.47409166804877    6.19819837997410   -2.22860933076569
H        -3.26289768178791    7.80543306697708   -4.80070446732465
O        -2.98658910437777    6.95547094625746   -4.46016044313672
H        -3.63291588930116    6.29041360619405   -4.79361123584312
H         4.01193895593816    3.57813430304941   -8.29189505108753
O         4.68821784103270    2.96115284586134   -8.00996090102771
H         4.83312784659344    3.13032213865546   -7.04342632842472
H        -5.67937998062528    7.50661245580644    2.80422125323797
O        -6.24868069026857    6.81426748721464    3.16672743736449
H        -5.66577724056138    6.02638563672460    3.23737127068138
H         6.15721680832061    6.04358245071190   -4.43746089025594
O         5.44504365180847    6.45325870016730   -3.92873438100290
H         4.64831493101628    5.89944097013453   -4.07507494839983
H         5.84932790634590    3.78629727081978   -5.32582864782259
O         5.27068471861418    3.01166163510932   -5.44936995570701
H         5.87672829526671    2.24987693169850   -5.50740121182483
H        -3.99715038223221    1.50620667987348   -7.85566680363337
O        -4.47109278216896    2.34946226578752   -7.78189770667636
H        -4.97497785341546    2.33261428678730   -6.94639202246143
H        -7.31654358280107    6.73784534390021    1.80453500782268
O        -7.79734069771676    6.61080102815460    0.95973056167029
H        -7.22245829836064    6.95162067491964    0.26772360203491
H         2.34706790596613   -6.47205257514479    7.94167707451632
O         2.11023706684158   -5.58527857804784    8.21396803429109
H         2.93381740423371   -5.05088719557776    8.14753969503564
H        -0.13549733613922    1.54737292104080   10.40735223280478
O         0.69633234562317    2.03073803307772   10.48752860599216
H         1.39501871059357    1.40163520707695   10.23638699893211
H         7.15088817330039    0.69853801200870   -4.77203542583593
O         7.04014312892585    0.92384394306915   -5.71500539471249
H         6.63879872905866    0.14413036703296   -6.12184471421702
H        -6.24468204067545   -2.22648893028437    6.48449802984813
O        -5.70863636721281   -1.43588793989653    6.45276506290112
H        -6.33817460826941   -0.67916468383530    6.38254835807916
H        -4.55214356434810    6.98818493538251   -1.28205583307879
O        -5.49920399138635    7.05711068633118   -1.01346062116136
H        -5.98746177108519    6.96801298204548   -1.85525971693671
H        -8.05070238500739   -2.83867938819459   -5.54616955963348
O        -8.84332995715523   -2.60403323307006   -5.04408432463560
H        -8.69439013422237   -2.96336215258020   -4.14516143050715
H        -8.53883099823381   -3.72977350228235   -1.81385295982754
O        -8.05273659155681   -3.37267876614262   -2.58779879908772
H        -7.82576977663796   -2.45093151937277   -2.31946960107750
H         7.58758263269399    4.38903606933960   -6.06037905064211
O         7.28519110249126    4.77753187254657   -5.21638537095919
H         7.65172612701901    4.21718651709177   -4.51404872437835
H         6.78177951883510   -6.21203287799036   -0.07327438010216
O         6.78224491229281   -6.91250964247800    0.59090738750276
H         6.86143091367394   -6.45765354010747    1.44980817593088
H        -2.72858564607551   -6.57373071877423   -7.41694385336800
O        -2.03884417435673   -5.89711649284536   -7.38069507288644
H        -1.64619272950931   -6.02456082174659   -6.49156422159459
H        -6.40742642066882   -5.87274886745886   -4.39746555665344
O        -6.60117948153714   -6.22749636392077   -5.30292690874416
H        -7.41230182290014   -6.73014561674767   -5.24086321255551
H         6.77707800270145    3.12901082365564   -7.89215186182228
O         7.59131768607013    3.14760190635387   -7.37444676558826
H         7.61221728927270    2.30896801070168   -6.89097896490309
H         4.16671043643210    7.64916103006438   -1.76235181688415
O         3.69338972387266    8.18517033958514   -2.41531243972929
H         4.12732945255415    7.97979361548845   -3.24944073237590
H        -5.48677055091489   -7.75111394696281    0.13105162419685
O        -5.45296927657034   -8.40411244670360    0.85758943997418
H        -4.65189748711949   -8.91387292664461    0.73512112305903
H         6.33600834268833   -3.40639638081089   -3.46933882206908
O         6.98127533347623   -4.09765079730513   -3.20359948828646
H         6.71946076582820   -4.38373468407159   -2.30904486797350
H        -9.15427294138581   -1.03253742701259   -4.90850988506281
O        -9.27544416547476   -0.04185902388031   -4.84285595639766
H        -9.80799803795460    0.21040804393840   -5.59589728294315
H        -6.07884065112481    6.32978959143697   -4.28598786719270
O        -6.40009306061432    6.23238959390003   -3.38400072637921
H        -6.09887249982289    5.34211275334293   -3.11653433813221
H        -7.15286855586526    5.61029575597417    4.48118433486777
O        -7.42958103106138    4.74356811297312    4.80245410163336
H        -8.13783415881424    4.44794230611571    4.22822412320976
H         9.68072364118066   -0.29200352733132   -2.76860812522684
O        10.02324488711241    0.01354474182305   -1.92790884273427
H         9.31709966812979    0.55352653226160   -1.52446954846633
H         3.24490691107117    1.04753916456599    9.23180007197183
O         2.82855871205168    0.37531141114267    9.80670578642844
H         3.40479203913674    0.25981827752450   10.56181058921189
H        -1.27605156333568   -7.22330127208164   -3.42116757236793
O        -1.51116412452407   -7.59888238637073   -2.55493315086132
H        -0.73256131268337   -7.49658761718039   -1.98019159722795
H         2.09286155234283   -2.42377927893147   -9.06620818884956
O         1.71974441793021   -2.45687987337748   -9.95905698177408
H         1.87787428631836   -3.34139177002787  -10.28807014592837
H        -9.87516072239989    1.01560543141691   -1.82067839801094
O       -10.19712181566867    0.20200646862667   -2.23511477250318
H       -10.00809728915746    0.25591382437805   -3.18658369472358
H        -3.72535102895916   -7.45657385178066   -5.33762409167865
O        -4.12416270763343   -7.24042161344436   -6.18278617068732
H        -5.00453119365120   -6.88344206784977   -5.98983522217160
H         6.52913389415400   -6.91069028441587    3.81481172832634
O         6.24027725134032   -7.74805100793194    4.19616924719781
H         6.46494548676317   -8.44105925029420    3.54473352080919
H        -3.07443161165422    5.10475169534291   -8.48107749105859
O        -3.99404043703653    5.06800610788249   -8.21125760757997
H        -4.28721370375342    4.15107680999454   -8.32440609873852
H       -10.07806133206589   -1.14278060344129    0.37531415591899
O       -10.65733658770447   -1.68860361274982   -0.17959670622300
H       -10.76841813046994   -1.18494189573083   -0.99527749799898
H        -4.99222008006268    7.92130732217014    0.57432410721310
O        -4.50356645072114    8.06987638043808    1.39715022587154
H        -3.90552643084948    8.82015985310279    1.21633131892549
H         0.95284531018819    6.91924933696266    8.01157535551909
O         0.73486168720337    6.26454441276276    7.34902445872848
H         0.52036790304881    5.44480578717856    7.83457337319350
H         5.58529925772757   -9.80051398419302    1.91605972682132
O         6.47157209008244   -9.43913053944195    2.07372900693713
H         6.67159442048379   -8.84009554133408    1.34656202230023
H         6.09729298761856   -6.58407492615515   -4.98692458360613
O         5.56113820208179   -5.84305355964285   -4.70917761413411
H         6.14742796629648   -5.24679381674054   -4.19682680283375
H        -2.13261040423736   10.41968234488160    1.28569061524185
O        -2.67650904297342    9.90960763661702    0.68624969172908
H        -2.07059735072220    9.35370155773219    0.15871114867736
