# Supplementary material for: Computer Generated Realistic Interstellar Icy Grain Models: Physicochemical Properties and Interaction with NH3
Source: ACS Earth Space Chem. 2022 Apr 19;6(5):1286–98. doi: 10.1021/acsearthspacechem.2c00004 (PMC9125691; doi:10.1021/acsearthspacechem.2c00004)
Supplement: Supplementary file 1 — sp2c00004_si_001.zip [file sp2c00004_si_001.zip › Icy_grain_model/random_seed_study/GFN2/grain_2.xyz]

600
 energy: -1018.451240678380 gnorm: 0.000570733365 xtb: 6.4.0 (d4b70c2)
H        -0.33130660384184    2.64907060494447   -2.43220036917529
O         0.07280448881705    2.79191378267037   -1.55169893312381
H        -0.66291688753832    2.72186274992675   -0.92244397022499
H         2.35762222261492    0.85632037598129   -0.68468949470441
O         1.64792659019788    0.66237304823085   -1.31475203338029
H         1.12679447781116    1.48401456978960   -1.42366834771599
H        -1.14291593521304    2.24133421446695    1.02277488653657
O        -0.59183885548286    1.56912865883158    1.47345732414866
H         0.30857809216711    1.94386490929727    1.46359134012157
H         0.90629512070638    5.71792348660655   -0.90098092126104
O         0.09463570339536    5.44701092788324   -1.37413270612540
H         0.15416242317381    4.46562456458963   -1.43046651718438
H        -0.34530696578920   -0.82901539447287   -2.66584392504548
O        -0.89208420276255   -0.14341273286985   -3.09729658032848
H        -1.33617061296894    0.34792585118506   -2.36724656958340
H        -0.07897571885743   -0.92206216328091   -7.18313539251008
O        -0.54472770443386   -0.52585424459952   -6.41978034182663
H        -0.32991433203736   -1.12289438044996   -5.67570296848164
H         4.58874973805279    0.50723600913902    0.68497110453413
O         3.63596087857725    0.51781802169912    0.49678224040143
H         3.20940646276816    0.75703558407398    1.34201738411298
H         1.84940346918296    0.27020805721325    2.70506676744094
O         2.52055946272297    0.94018726953156    2.89799320947455
H         3.17151013877362    0.50303577591184    3.48290531231181
H         1.18132343639875    3.84917499394123    1.39768286348881
O         1.67282609090350    3.05386699204739    1.12910127065027
H         2.02075921473559    3.23670411579184    0.23377300387653
H         0.36105372470777    0.51233185121787   -4.03983965565695
O         1.21716325893170    0.73961735371357   -4.46340430327541
H         1.88757583205942    0.20632022331396   -3.98660054191539
H         0.35914205630393   -2.97042418838868   -2.00261912277581
O         0.69894949059079   -2.07810626171089   -2.22778766217712
H         1.42858847283082   -1.90145555908079   -1.60770321037274
H         4.19395703077562    2.72603922989805    3.24949538688453
O         4.17395091134701    2.96050987577634    2.30499820450275
H         3.26982974581782    2.81235445507096    1.97356231031836
H         6.52784462405706    1.57454482823980    0.87857300140477
O         6.04781938570169    1.16691594417127    1.61941781487178
H         5.38518264831134    1.84361093537971    1.88012031410649
H        -2.06018622480581   -2.90464716239791   -1.28457917254158
O        -2.16359601181515   -2.43742951137782   -0.43024538164743
H        -1.46950559458225   -1.74882240552613   -0.36705621373291
H         3.46951495028223   -2.41069652134887   -0.69110402875641
O         2.74230358762205   -1.78305685178263   -0.50800556460357
H         3.13143285342795   -0.97953044116216   -0.10746506384203
H         4.05646044018843   -0.18622996050675   -5.82385063170084
O         4.77251061604144   -0.26677242901133   -5.16725680400162
H         4.30179834024042   -0.40847144752584   -4.31675449270288
H         0.49810390114996   -1.18730266336509    1.43251227495379
O         1.00767727497728   -1.25620697714990    2.27205437166769
H         0.86281877881279   -2.14595144161987    2.66586127499491
H        -0.58659270622960    0.15463371026553    0.49667269249391
O        -0.24503773012210   -0.65229684687417    0.06078786030224
H         0.45468795666596   -0.32200333789091   -0.54130214996380
H         1.59511004185224    2.25416179150042   -3.98501605754811
O         1.88616131133198    3.17587195028276   -3.76135539807533
H         1.14074246980560    3.75998515031922   -3.94746848436724
H         2.64845057087899   -1.79398884333998    2.01543972932123
O         3.57996321808118   -2.03495056640033    2.17925350311252
H         3.82738371183061   -1.54060503245466    2.99220251037972
H        -0.92204193131857    3.78127921615816   -4.05639105005160
O        -0.94535768071763    2.81648472321305   -3.95939921044977
H        -1.82239659300433    2.52078065289277   -4.27852634268251
H         0.64376487567216   -5.13318294913146   -1.73628280302451
O        -0.02154317391889   -4.47909873255264   -1.45608475878433
H         0.25442556408686   -4.26795876268014   -0.53395894615481
H        -1.53820723200186   -3.42678200188760    0.89249123184908
O        -1.14148151883495   -3.60194830576498    1.76258779459404
H        -0.18466326476327   -3.67297523872051    1.59327521467546
H         2.73578728033008   -0.29495928978622   -2.37291038344150
O         3.03834534211224   -0.69356451705372   -3.20931794023866
H         2.90821305774307   -1.65085164783398   -3.13766570237663
H        -3.04518282750500    5.87089246029911   -2.37765532291723
O        -2.37056799307866    5.27943356783731   -2.74515539473405
H        -1.54888637956814    5.41348427917066   -2.25725533235178
H        -0.49719398543907    0.52426426471659    4.45601580330696
O         0.36838521530373    0.08260778746574    4.48132853114776
H         0.45275131259369   -0.42050834199815    3.65033003063936
H         1.83235334174538   -4.39092880276985    0.73995731098629
O         1.24645952622085   -3.61486597391529    0.68333413827194
H         1.78066870487655   -2.88068872270862    0.32174889013498
H        -2.29746458955558   -2.25304741337403    5.24648533023325
O        -1.83004551800124   -3.05525166531700    5.55610201942872
H        -1.64257943823628   -3.65909080019624    4.80707863714936
H        -3.10799226088649   -1.98146942777459    3.16427297538361
O        -2.34501127679528   -1.51723347958211    2.77258426348076
H        -1.75112451256346   -2.23675036158831    2.46282746988737
H        -2.98165458153338   -0.66270038156844    1.43694507686209
O        -3.56842943167647   -0.23695332921764    0.77571735626120
H        -3.90663758502456    0.57973493002823    1.18344121545063
H        -3.49351825857403   -3.14894678592663    0.70627648770395
O        -4.14277882067211   -3.79494055099540    1.01335208548373
H        -4.55970652514717   -4.13480231669996    0.20265268861671
H         4.93984231696342   -1.76425634267540    1.15329137307081
O         5.70211532237801   -1.54433415199204    0.58635240802266
H         6.15334660319872   -2.37463131854412    0.37951985879896
H        -1.04874482758388    4.25131973230115    0.90974268022377
O        -1.60780513170588    3.70749033704075    0.32934829976715
H        -2.49659586402258    4.11152893611330    0.34846095776541
H        -1.49356359219656    1.28756439190542    2.88207150276490
O        -2.03920548821223    0.97883348502127    3.63280202292606
H        -2.24635992766639    0.04993542877668    3.43656986688053
H        -2.75807222340335   -2.82082381596556   -3.39795319636745
O        -2.63664057507786   -3.56164117355850   -2.76114194603632
H        -3.51576022862388   -3.85202566358848   -2.47910040868942
H         2.58042623936090   -4.28371705658507   -3.81854907909666
O         2.97886963210914   -3.47175143593892   -3.46585705679117
H         3.66939229251171   -3.24226926833053   -4.11415220326200
H         2.45965438800080   -5.09524578578167   -5.76940512710374
O         2.71133822182301   -5.67015856414818   -5.02258637114326
H         1.97733854842595   -6.29699474212806   -4.89157319452804
H        -1.87228864978036    6.48929614392062    1.10527465315783
O        -1.51495513536282    6.81092733218289    0.24942451415021
H        -1.04325348580675    6.08267491478532   -0.19837191930436
H         3.83288234299014   -4.57726558916627   -0.54878831799236
O         4.23494383410302   -3.88346436823569   -1.10205382224202
H         3.79141383108263   -3.87744908439790   -1.97196953338345
H         2.49008565683612    1.37047346821806   -7.39828277729510
O         2.21340022255700    2.30071776239205   -7.48327403725292
H         1.30501173449772    2.31557081022990   -7.09113091614184
H         3.55179998914117    2.85547708876487   -1.32881138370289
O         2.84534632739394    3.53690963556193   -1.25674536649319
H         2.31907815457579    3.41543351322067   -2.06846665456256
H        -4.95467411493444   -2.89860636121667    2.80480860446035
O        -4.43479950501027   -2.95305955028447    3.61811719432343
H        -5.03438328701258   -2.82667574038922    4.38595145743842
H         3.34577636629891   -5.20634060393836    1.61375625867050
O         3.11163389178186   -5.52080982785766    0.72006959205167
H         2.94749486660244   -6.47035792376878    0.81593040191326
H        -1.41202412758657   -5.48029538408129   -1.43225726368948
O        -2.07232864860355   -6.20033717875925   -1.38669507370600
H        -2.79941309139115   -5.98609666322060   -1.98871573117469
H         1.13331794028539   -4.39313407821187    3.57831621214935
O         0.87647997526407   -3.46451144594663    3.64491418872964
H         0.99949206956607   -3.17534695663024    4.56278620207960
H        -0.06999460644281   -3.25166159110090   -4.71610951567615
O         0.47165999843042   -2.44222146296046   -4.82832547686424
H         0.75978146528963   -2.22580711895716   -3.91939018497431
H        -2.67416403703244    0.55446710860803   -0.54735884190381
O        -2.11993663544471    1.10012043292095   -1.12938081919200
H        -2.71416979454185    1.71664220219496   -1.58847067631965
H         3.26214164709344   -4.36802725021442    4.02588770388040
O         3.59744045747253   -4.46425137610110    3.10977514590030
H         3.61863842757996   -3.54831618929684    2.74279711707349
H        -4.95403128949523    1.12784646901620    2.98401513589824
O        -4.80677073928831    1.67936935331520    2.19005004940974
H        -5.55896643697338    2.30324771660945    2.16281638659435
H         0.76928715382831   -6.07547166364226    2.37120538087599
O         1.24525400745968   -6.28075150155911    3.21432510079541
H         0.65081926783772   -6.92515574974118    3.66491235294020
H        -1.47202099553726   -4.44160748284143   -3.67231989602231
O        -0.91063330607608   -4.69943036769142   -4.43187804345798
H        -1.47214867799586   -4.54685999856893   -5.21619388548972
H         7.19118841703597   -0.78261768748814    3.90830775203976
O         6.53431579231376   -1.09076574328213    3.24564659968962
H         6.52100964139765   -0.46806356101251    2.50280304981417
H         0.50010983315630   -1.26316443450848    5.52309912858296
O         0.62217453992195   -2.10488346515469    6.01275622268709
H        -0.27361753054493   -2.48749575730271    6.06969092186168
H        -3.38591269192987    3.32482451070679   -5.27513866057210
O        -3.10282975479515    2.39007429647804   -5.36332958468261
H        -3.01515843260423    2.24351641487110   -6.32560456811813
H         5.54447633344354    2.07599119995905   -1.32610702018167
O         4.75893530181852    1.83624423924833   -1.87349631619700
H         4.98398267330721    2.08520362628312   -2.79100670740208
H        -0.39602923603757    1.21780052409212   -6.52798402730754
O        -0.21404206435732    2.17186925294023   -6.44467524941023
H        -0.28331377831191    2.33457075156144   -5.48236714913773
H         2.17120606085472   -7.36455643599058    2.36467672075665
O         2.72713155446909   -7.97757258924096    1.82164458094534
H         3.55484824048078   -8.10732332128535    2.34208215103641
H        -0.61465615447123    5.86251258018042   -4.61661306192905
O         0.12586962189106    5.26363645715834   -4.38575044686245
H         0.69661093185823    5.77641544579312   -3.77777096947102
H        -5.30344899654567   -2.17261727226915   -1.03229032608261
O        -4.57020758248521   -1.73325671518996   -1.51287683621982
H        -3.74125440023408   -1.89280969344544   -1.02549497545928
H        -1.68338267516650    4.61641886356635   -7.84692124053090
O        -1.47369208472139    4.61763275898982   -6.90911392835866
H        -1.03941378120319    3.76095405630071   -6.75619548265645
H        -5.75604235299113   -0.90181987423721    2.67438544556696
O        -5.83960493867309   -1.27900311388994    1.77739433984371
H        -4.99446265028009   -1.05962444910343    1.32631447953940
H        -2.86134844123123    5.07407367691152   -5.94455208231888
O        -3.55625846191183    5.01774641690209   -5.25844439077566
H        -3.14317533253249    5.40435499570258   -4.47281722923768
H         0.12903288652915   -6.92426928487187    0.42409595123754
O         0.00107180737358   -6.10818494445220    0.92119348511740
H        -0.96228678123991   -6.00663439033329    1.05193412650350
H         5.50850012926882   -8.70535798359397    2.53611062434175
O         4.96048611921988   -8.23596624230979    3.20747836167159
H         5.39410000639988   -7.37337335564178    3.31629634637878
H        -1.18687834691700    3.29930444518230    4.93524167269957
O        -0.74948764454560    3.37396869300838    4.07800867067435
H         0.21137684857981    3.28636064337985    4.24606177883994
H        -3.61917025031390    2.80055155319742    2.45503450668508
O        -3.15971254897388    3.58571193958254    2.82663209561029
H        -2.31007270180544    3.29404186742629    3.19335763074417
H        -3.63477337748545   -0.95047932643064   -7.24844329374707
O        -2.86108365431977   -0.52697711713741   -7.70403668934773
H        -2.13204372759624   -0.48382182034541   -7.04758874618120
H        -2.34797632122924   -0.26592380053161    5.75419180369965
O        -3.14021320436697   -0.77696493031831    5.48287902637683
H        -3.60581523151829   -0.92657774290323    6.33339987051923
H        -2.31092796808224   -5.51250989944748    3.98559072727782
O        -1.40996741047017   -5.14767415361754    3.97190177890764
H        -1.28351418481228   -4.73858507401901    3.09689983904177
H         2.05847782249436    2.43573753189835    3.67252834084822
O         1.88547972135849    3.29835567699680    4.09809566035003
H         2.11817314995895    3.99018327094992    3.45203616816635
H         0.22260642315940    5.87154065043545    2.44789198128483
O        -0.03598937773110    5.00487134281536    2.08445017755833
H        -0.35600274531088    4.49137971334034    2.84934884464539
H         3.63840291047231   -2.72390309221267    6.29659737452364
O         3.98813824098038   -1.86376956973766    6.60155096040148
H         3.31904109763684   -1.51971512885599    7.21966676591280
H        -3.10277111243033    3.76989919983091   -2.48315256279626
O        -3.61174056875484    2.94587113452160   -2.37250060695520
H        -4.30500625285336    2.96138566572473   -3.04767701744177
H         1.04813997159245    4.83840990235747   -8.29930183684828
O         0.97146386749200    4.20932872084783   -9.03902758794671
H         1.51670628869745    3.45568178148430   -8.76915567716785
H        -5.08244840531761   -2.18135723135811   -3.12239380013813
O        -5.53550367456574   -2.41215655533891   -3.95680140836847
H        -6.36505300861486   -1.92998451480176   -3.94898052405873
H         1.87503576858904    0.00590640943305   -5.96229809085508
O         2.51242521621354   -0.22237046873264   -6.67148541653586
H         2.06039285680359   -0.81106627250192   -7.28656693561891
H         5.10614860337536   -0.68126922206176    4.04118955197927
O         4.16023283604604   -0.59691003425998    4.29310907128036
H         4.05154696330689   -1.06073644773920    5.15277699459057
H        -5.85410027100633   -0.07295069245670    4.91594025395055
O        -5.27451057394122   -0.04924329253199    4.13280242501703
H        -4.39653558518602   -0.30983045342981    4.49095271381362
H         5.94665657595029   -3.84261118658921   -0.88706168177819
O         6.82802369114820   -3.83490978798799   -0.45315010378211
H         7.47228042976196   -3.60992678938618   -1.14799383039159
H        -3.41252587333474   -0.93725517288872   -4.53638195967967
O        -2.64703034502468   -1.54600494705909   -4.49369789367438
H        -1.93988169847927   -1.01850900991199   -4.05931329792337
H        -2.93407479923740   -6.53446876256293    0.59590294189728
O        -2.64747719374688   -6.00729016582525    1.36073952253294
H        -3.17179784539072   -5.18060957012924    1.33192255360239
H         0.76754426310187    8.86856135389258   -0.07668210064884
O         0.38890559060228    8.54074595304446    0.76065640681518
H        -0.36469046133164    7.94674336607162    0.52147771429527
H         0.98493054523922   -6.79745480633158   -3.32602465772983
O         0.49535721078636   -6.95468040670374   -4.16127282471856
H        -0.05275512155848   -6.15398643416762   -4.29907587112687
H         2.00129155366019    0.02011279147764    7.39164221512452
O         1.85768906100960   -0.79540633970266    7.91260703903621
H         1.32893777028015   -1.37314890572184    7.30508229366473
H        -2.19975033414741    6.10047199719231    3.43481099476223
O        -2.60241125101879    6.12050789935727    2.54446493833556
H        -2.93710523709481    5.21112943699620    2.40826955653896
H         5.61005696988916    2.19337902527348    4.61047749128864
O         4.66557375657449    2.15737625873722    4.91432436631871
H         4.49734807846646    2.98471462891566    5.39652285987474
H        -4.70306662947101    2.47270193127776   -0.88650125092954
O        -5.32403460444245    2.83727682422853   -0.22709061375627
H        -6.06820465603577    3.16397819453046   -0.77229696683621
H         5.28671643682251    5.32081301290425   -1.87050985850108
O         4.37450348937139    5.51023052230127   -2.17313693354001
H         3.82823136404477    4.81934627867999   -1.72149060267137
H         2.21203822932731    6.14888901405783    3.06889864432112
O         2.73819679301560    5.45636468573607    2.64042962416008
H         2.61510095148534    5.61679955755327    1.68210459948840
H        -7.45042680739184   -2.08678145735540   -0.83384886617334
O        -6.81245176931583   -2.69958280582872   -0.42161944705049
H        -6.68556958316287   -2.39468025793318    0.48661572927543
H         3.15999413853319    3.13757716068441   -6.43914231391581
O         3.52515154490571    3.69379753436323   -5.70708743360739
H         2.93876408351905    3.50765291586868   -4.92524069233809
H         4.30562054103556    5.51409449329846    3.31111107426702
O         5.14492849382459    5.70647324339480    3.78398298027595
H         4.97541864180856    5.42281730134137    4.68702419674529
H         2.74531716307898   -6.52334589439806   -1.73042313346576
O         1.78276704311862   -6.43079451940336   -1.86634925349334
H         1.37103915387992   -7.13345034967218   -1.32474086173276
H         1.58106342477818    0.82237918682015    5.44415465848579
O         2.24605202363524    1.14584272300754    6.08518683774155
H         3.06480746295900    1.31015662797177    5.59813632122119
H        -0.18309854614827   -8.50239557632515   -1.43019123915453
O         0.40672381998997   -8.40064196275418   -0.64918296044553
H         0.86890606506152   -9.27054272977094   -0.55840296330295
H         2.32236865638181    4.91778311744709   -6.44055000176695
O         1.58577224198519    5.50998483861405   -6.66414670748059
H         0.89776140203728    5.34707424140054   -5.98771374476392
H        -4.46223387371874    0.60017640891422   -3.43471120417620
O        -4.49125018435638    0.37733489199758   -4.39108073275592
H        -4.05210902721106    1.12836836287811   -4.83829674723652
H        -4.21931966775119    7.48621261149024   -1.34050631198124
O        -4.49141329509188    6.60774872595002   -1.66078665170832
H        -5.46330852626569    6.54232676236172   -1.53457030411343
H        -4.84461796393810   -0.15283702123135   -1.60521675327019
O        -5.04362635722347    0.77526719072399   -1.86671321704582
H        -5.98712106563086    0.83314445576012   -2.02652232988168
H         5.37274030275467    1.39670037598303   -4.75819160029230
O         5.46078366132583    2.30495435878035   -4.42198565236406
H         4.84445551473455    2.84888652690689   -4.94910001777760
H        -3.51938183022632    2.93126110841924    5.55363694716537
O        -2.69119488339733    2.48451517369001    5.79371470351166
H        -2.52944114404368    1.82234231474169    5.09621677451001
H        -0.72528222606972   -7.98532910512434   -3.40029181710332
O        -1.28639888980938   -8.31616609956579   -2.67166176518933
H        -1.59799524872481   -7.50000355076956   -2.18470162002126
H         5.98350272003913   -6.10963562612735    1.50903685817882
O         6.09501186057689   -6.28104964436166    0.55361413807103
H         6.52884047673120   -5.48644283977442    0.20126903396713
H         3.18954609824139    4.25083767312936    6.80345785769574
O         3.54695870246511    4.41750016102510    5.92728522838968
H         2.86169484249428    4.07631130817367    5.31294193864598
H         4.82669639378640   -6.54180025618110   -2.29564841696445
O         4.40667648386032   -6.90039485504733   -1.49340441894192
H         4.95676680084628   -6.62182375671108   -0.73471241801832
H         7.72669516699693    5.18108875238069    1.92744918808182
O         7.14449706213171    4.52913882836333    2.32968060137168
H         6.49735023768209    5.00221410993367    2.89041135177216
H         5.95727589443433    4.44624203936762    0.86817850981968
O         5.08499132062364    4.72290169497278    0.54265588125645
H         4.47901668961352    4.20255972941713    1.09164486386749
H         2.96640696335936   -3.26533288330628   -6.47895859627434
O         2.05646578501242   -3.57811801664038   -6.62720627763377
H         1.51892289608206   -3.14663900196263   -5.92084897905220
H        -4.97028021370943   -1.94571817869391   -5.67162293035292
O        -4.90289303347963   -1.72570003111354   -6.61289202241523
H        -5.70374177692980   -1.20760488701400   -6.82018228211203
H        -1.14249353248812   -0.58551568090872    7.35631133636944
O        -1.03091367901986    0.16383692746638    6.74898603444120
H        -0.88492347830125    0.94366431447911    7.30399874250491
H         4.43886635972532    5.11136352689677   -5.23557600105084
O         4.83196677063058    5.89586808150502   -4.81684025573562
H         4.71862796210717    5.75871823063319   -3.85457897507523
H         0.64074521001666    2.93663759177655    8.01751915240694
O         1.35773894444011    3.27472608279017    7.46280355388067
H         1.66385403829467    2.50545963080260    6.93684326851474
H        -1.66482257030890    2.03606706869843    8.90376383813683
O        -0.70518359456695    1.96139583834997    8.80764888758201
H        -0.42221772148448    1.20562282519417    9.35135235562764
H         6.41693121784664   -8.13224253219462    0.73523142347434
O         6.23973520950641   -9.03920952232236    1.02817547239544
H         5.49358443804222   -9.34621792187862    0.48359659881497
H        -5.87764165923829    2.93535403905520   -5.03583509367705
O        -5.58631192766078    3.43136472176946   -4.25483299454701
H        -5.13215006814886    4.21597011440946   -4.59165891302135
H        -3.96172927836311   -4.42143611586916   -5.75165548152632
O        -4.72158745329048   -4.77063219016916   -5.25496849896383
H        -5.12977312164770   -3.99818155738649   -4.83713864887515
H         0.84872881104369    7.93887030730579    2.40014167784190
O         0.85565272355615    7.34950862938007    3.16874431661410
H         0.21906002073030    7.76578749075229    3.79339658503129
H        -3.27087031137123   -1.35913449574156    8.31604604090214
O        -4.01877494556874   -0.83511960242168    7.98845316941826
H        -3.78678246723861    0.10129954047802    8.18947251665421
H        -2.53579187232623   -2.77742074657543   -5.76734440882519
O        -2.44965390567400   -3.60500245889836   -6.28021811858329
H        -2.20264530964101   -3.35699670799991   -7.18413552551253
H         5.26973195883338   -4.67888431782156   -3.44688238088209
O         5.14904047422777   -5.60187541061431   -3.75488122918343
H         4.27332808835182   -5.65101281319995   -4.18347031834868
H         5.55738017279363   -2.19422400127790   -2.75544276470587
O         5.72055679948080   -3.00579573404183   -3.26594035333733
H         6.51502569265883   -2.85399719406691   -3.79604038955960
H         5.54900769978223   -0.96981394901250   -0.92447755725468
O         5.50760989984467   -0.70781484395931   -1.87308557542601
H         5.08136660709188    0.17373001770796   -1.89092261726525
H        -4.05997673418354    5.52634971271526   -0.43158783048494
O        -3.94837964686852    4.94672622098491    0.35117073442920
H        -4.47025345223786    4.12400863487455    0.17097870743272
H        -0.13879690798260    8.68307863524016   -2.27344568591652
O        -0.85676240142038    8.04527953218471   -2.34246532700182
H        -0.47505465122831    7.20102194269720   -2.05667216206901
H        -7.83972601399691   -0.39726827211633   -2.44478086704138
O        -8.15256071989787   -0.62983329672586   -1.55237782650564
H        -7.67080090839314   -0.06357527192067   -0.90884321893859
H        -6.61033248045003    0.05166374893892    0.94886322790269
O        -6.91545926853147    0.74690220797840    0.33422150418395
H        -6.17749224965470    1.38510913512614    0.22955764533354
H         6.83766204766071    3.46898202633355   -0.71069491599807
O         6.90532215554179    2.51525691696067   -0.51441788100493
H         7.75775384256846    2.23081453875329   -0.92715182650631
H        -4.34281007329143    2.08401230634124    8.14987465496739
O        -3.43240377301805    1.75379049319550    8.23800769964617
H        -3.03951839172714    1.95336980716054    7.35706628818853
H        -0.15934269071186   -5.20545477450150    5.28937665623218
O         0.38546672301014   -5.17808347730748    6.09705636072957
H        -0.19132649632600   -4.83390732548859    6.79726811718136
H        -2.55082951654222    7.94877068400474   -0.34292361499175
O        -3.10887036719745    8.70055423363541   -0.65090956705089
H        -2.62494384821979    9.05432291638179   -1.40142778183515
H        -7.54691157259504    0.97314779426480   -4.20753357416889
O        -7.12028685282903    0.12417852835926   -3.97239087067379
H        -6.16756079657516    0.23292647873805   -4.19600592424096
H        -1.37109622702613   -2.82867090243248    8.41699116968085
O        -1.54714327104685   -1.88294219175969    8.53133937038203
H        -0.96437234868297   -1.54011259705013    9.22382107944370
H        -2.24131997463675   -8.72071102008900    2.41007849594600
O        -2.53966323497697   -8.08681443643040    3.08891485759279
H        -2.52384880441134   -7.23050958854470    2.61717829409480
H        -3.85697200125924   -5.15559007954907    6.00055814783008
O        -3.70869337807803   -4.47826424520071    6.67205991576513
H        -3.06122969174484   -3.85199914131692    6.25514851304771
H         1.77228333546313    8.15460111119491   -2.11341702330992
O         1.64391667593878    8.98931092631841   -1.60415350925674
H         2.53455034223515    9.21866815789102   -1.32352743389600
H        -8.86461042672051    2.72812879015044   -4.06076513311940
O        -8.34799365706871    2.36110603591790   -4.80415466517216
H        -8.97666328540514    2.14401160235116   -5.49197513775368
H         4.85406369099222   -2.06176450482221   -5.60395100384292
O         4.51932015340106   -2.95990757168414   -5.75400250577428
H         5.27152964204486   -3.54567574622656   -5.92129922569009
H        -8.01242439615568    3.39696198964586   -2.20207323538283
O        -7.07323461087016    3.61483138406063   -2.01632328928655
H        -6.60339353441165    3.57663850715736   -2.87012646845733
H        -9.97597236456226    1.52350241662257   -0.17564135941358
O       -10.24786180894154    1.10763809236994   -1.00251624996394
H        -9.63795875008407    0.36738899900903   -1.16691194853675
H         4.04272776481402   -8.56173445383553   -0.96103749288474
O         3.85097687882795   -9.27435532422174   -0.32603493728019
H         3.39697139777108   -8.83233030970163    0.40996839271083
H         7.26819096626061    3.11751229752924    3.46656961443393
O         7.07439833041405    2.27116983134336    3.89546437074228
H         6.94301214263794    1.65591497757289    3.15525307871695
H        -9.85988095799413    3.90301577793112   -1.98740223264822
O        -9.63911288785940    3.15224231684119   -2.57946661905830
H        -9.95679601781092    2.35747637106118   -2.08995330066641
H         7.65076773107128   -3.83229189904294   -5.36176215169876
O         7.95361187097294   -3.02810392278990   -4.91699077199387
H         8.43614729430340   -3.28248997844643   -4.11601942711395
H        -1.07364896651402    5.64381479288058    5.43082037477149
O        -1.91050046446944    6.03306277799434    5.09752295385795
H        -2.62496378355614    5.84256426598050    5.70884643976733
H         7.94123648604335   -0.35846848563929   -3.59201484350359
O         8.01670464482995   -0.50152587758214   -2.62110622676691
H         7.08304907733619   -0.51717135314708   -2.29017924603916
H         2.23711472314098    7.17854719259610   -3.92863287901109
O         1.95280448223904    6.76848679266556   -3.06819783132834
H         2.72323595260659    6.29172566599664   -2.73430651731831
H         1.56583629836434   -9.33669389518139    2.08538373552400
O         0.88568135392916   -9.97341338198363    2.36885516132333
H         0.51586606046733   -9.56571432649331    3.17174262892024
H         5.03384761068434   -5.18154616246569    3.20221734391107
O         5.90346217617530   -5.65474388244621    3.23902393676022
H         6.56977059439364   -4.94976341404631    3.09418715338541
H         0.91550554238152   -0.50886087614732    9.18796865449887
O         0.27369073622125   -0.35830016134971    9.93833967581033
H         0.79293144363884   -0.36454323810641   10.74090738890441
H         7.04837182165313   -2.69623132959944    2.72078340424817
O         7.36368209143777   -3.57987350520286    2.44596423986166
H         7.36467373121118   -3.59485487002454    1.48320240029611
H         1.25035134725550   -2.64273633957575   -7.83518778480936
O         0.81777652020043   -1.89009876431832   -8.29351678630752
H         0.01020091359861   -2.25145030059660   -8.68655352624808
H         8.84192201160873    2.46184132714049   -2.64196467437742
O         9.04672673044041    1.89325509915230   -1.88568916244166
H         8.81137158428941    0.98430480820840   -2.15332073371912
H        -0.01623141113063   -8.23581651377891    5.20620488296536
O        -0.14555549923185   -8.27092217644874    4.23635996627985
H        -1.09773462467807   -8.17349356707013    4.02946407969876
H        -5.90629836749835   -4.25149970786451   -1.43757903899563
O        -4.98145524701119   -4.51125335882091   -1.44538902988510
H        -4.87968065677391   -5.31386794739711   -1.99040703606561
H        -6.78653600161700    5.98251785599558    0.04678302595877
O        -7.00317177467496    6.06648249927519   -0.89899089932712
H        -7.01625721522882    5.16445726733367   -1.28287471496296
H         7.85743988550259    4.33363675701608   -4.34721798588765
O         7.78808097769503    3.62409974803134   -3.68433715837295
H         7.01906607591633    3.09191543576747   -3.95450306872886
H         6.32086776317001   -5.70264154497804   -6.65443483769223
O         6.42573834500030   -5.02227783517026   -5.99097627938876
H         6.03277138288213   -5.37391416079569   -5.15245895489939
H         3.66182952233737   -4.79710409317293    5.95536476301808
O         2.94364321157061   -4.18367205054951    5.67826897817671
H         2.09068489517222   -4.55473731967849    5.96066111204301
H        -2.75580781413295    9.24263292349339    1.16921067872586
O        -2.25020218611000    9.32710799114410    1.99117155228524
H        -1.32648117842860    9.35818020922027    1.71577689105017
H        -5.15885268828793    5.57990041433810    1.29450437284066
O        -6.01386391411168    5.89357391528738    1.67842525024618
H        -5.78215076800547    6.65736596956656    2.22265752797923
H        -4.40232588859756   -6.13390711575921    3.30285842709477
O        -4.09846393208827   -5.55984553066208    4.03503482765488
H        -4.17095430132602   -4.62973350915755    3.72583973927674
H        -7.32503538262775   -0.19820003684130   -5.86620261276158
O        -7.05329967750367   -0.09174249779120   -6.78849094002109
H        -6.62666707573157    0.78069883728180   -6.83355424167120
H        -6.31903934935034    3.57445245166878    3.62567141107587
O        -6.71736891950164    3.51442448178931    2.74343808760288
H        -6.54942581944798    4.38305010584536    2.32816997826518
H        -4.26919385733430    3.81200778411257    4.02998569997162
O        -4.89213331225976    3.82717651028304    4.80130343865457
H        -4.87816356307578    4.74645355571820    5.12243157888557
H        -8.10098563593085    1.98690837841088    0.67283438268212
O        -8.70208562903316    2.70328964175177    0.94874773228736
H        -8.27399515634123    3.06650667662497    1.73443379173053
H        -6.46935291378420   -3.85340021122570    5.54974237798252
O        -5.93660353839479   -3.08660479847066    5.81683934628905
H        -5.21947841747779   -3.46386162262002    6.36157068829416
H        -4.25873990965557   -7.21601013472017   -3.29161002351981
O        -4.12221880134570   -6.26952597478828   -3.18629241602486
H        -4.32708888370612   -5.81513264049295   -4.03890781208390
H        -1.53806116933140    7.73081287336268    4.82250980330604
O        -1.11344824796100    8.54157447066658    4.48974693517270
H        -1.64700727084156    8.85353049988846    3.74714325172990
H        -0.94472139631354   -8.94326376800928    0.40178163894681
O        -1.46959288751784   -9.47597345574388    1.02711855631720
H        -0.78219191495288   -9.93841206803566    1.53754337540013
H        -2.30229568060100   -4.68454395588821    7.71879816675080
O        -1.41833841790986   -4.64955996829116    8.14400963965636
H        -1.36230641898490   -5.39627944409444    8.73996943373145
H         2.80772719515330    6.86314359783411   -0.20010514095772
O         2.05458182010187    6.39161952717205    0.21723012372256
H         1.48452867194606    7.10048896170065    0.56133465091588
H        -3.80589108739252    7.16492626049931    2.84055204764384
O        -4.54959868597119    7.74059559305958    3.16536396383487
H        -4.23242016762374    8.63694587250030    3.03861085088168
H        -4.93066463194626    2.27138831362993   -7.27018919815575
O        -5.80364164860827    2.39331254494048   -6.84819363136165
H        -6.28474201918301    3.01898939417060   -7.38845198951179
H        -3.93902298171039   -8.32074467233828   -0.96725280413133
O        -3.80785608914873   -8.12121946460676   -0.02864131408154
H        -3.13326635990430   -8.73710966352873    0.28452380126570
H        -1.66245097441663    3.59786503936207  -10.44453403153652
O        -1.53793253544757    3.52266488958624   -9.49985574673331
H        -0.57949228232020    3.71914534591923   -9.33448631176201
H         5.25320934339954    6.23694946407260    1.03001371614077
O         5.51763654954788    7.14736383094034    1.35654382096824
H         5.42808779172745    7.09656250395090    2.31398917207535
H         2.48913005787726  -10.48516638476186   -0.40658558461209
O         1.55607105358590  -10.74528770827980   -0.31697987475956
H         1.39522626783374  -10.89683427665280    0.62197211973566
H         7.39773886160969    4.61442668890468   -2.32063227267276
O         6.92493768286682    4.99524387569703   -1.54958646946639
H         7.52149376099667    5.54446242462613   -1.02436346813854
H        -5.63144554371198   -0.55102060314150    7.19972716526027
O        -6.35881503580278   -0.47308350639369    6.56107993067859
H        -6.54480504924530   -1.39546410268422    6.32691201136783
H         1.17443671170731    5.84174935130298    5.82235673126309
O         0.47013703706583    5.19659298164308    5.86754143573090
H         0.76405178150053    4.48395012125921    6.48011176465012
H         8.55421454412575    7.37336320383746    0.40360874076065
O         7.99868623047651    6.60086090437397    0.49590703724347
H         7.11058660445923    6.91671277887211    0.78275531154675
H        -2.23309233704120   -1.80915528643780   -8.52742368519044
O        -1.81040512639290   -2.66129355941697   -8.81586967833544
H        -2.35753844027197   -3.01576007850548   -9.51494134065686
H         2.29440410430772    7.01634935916512   -6.01939164736820
O         2.77350204322283    7.60053980713295   -5.39928839173608
H         3.66295824126841    7.21320394731657   -5.31947766337641
H        -4.00693915148481   -9.94464527418110   -2.85067290770746
O        -3.85467732906983   -9.01012670978886   -2.71746897525213
H        -2.88253908254546   -8.86791011665845   -2.78725488423756
H        -8.90289703916752    5.49900300728910   -0.63013514057934
O        -9.64052408099214    4.87973646520368   -0.55081118021246
H        -9.34816598523379    4.16743648653800    0.04517437039804
H         3.63021823267113   -8.10464777342140    4.53122651092588
O         3.04470998319160   -7.58853195053650    5.10208372791416
H         2.53246190855804   -7.00577492197794    4.52336428657272
H         8.36566513741142   -1.16357143036745    5.82573938898361
O         8.00625218169200   -0.42390034014896    5.33666972635446
H         7.28704975240645   -0.04641780679612    5.89228472715197
H        -6.24471728593873    1.49784340294266    6.88046220122526
O        -5.84008459570442    2.34754914094175    7.08900369393508
H        -5.65623502020404    2.78771533971268    6.24956147623550
H         4.64606787324254    7.82628866688591   -0.05995426100999
O         4.05130278493996    7.83220070991852   -0.82494807299426
H         4.33542485496743    7.09092504288934   -1.39382876363166
H        -3.15915170201366    1.09376721476213   -8.03869755853833
O        -3.34137889684484    2.05900015640473   -7.98559689139217
H        -2.69202966603987    2.51405363327745   -8.54514963320108
H        -1.37855543510427    7.82986565957635   -5.45956830035722
O        -1.64706780629983    7.21323093158243   -4.78053536714820
H        -1.46606696688365    7.62361295116155   -3.91083907399564
H        -5.36142523486514    6.83169597881859    6.08558795209879
O        -4.69599037645955    6.43091382982495    5.52827010359547
H        -4.66291254218316    6.95718601691186    4.69904503308498
H         5.29479342334129   -0.50934706065845    6.80275020029839
O         5.82119119489048    0.29768266323261    6.72718574269760
H         5.33511968377859    0.89199955447102    6.13319183690570
H         8.48629732054742   -2.03884457271296   -2.35848592436145
O         8.72922730833919   -3.00178984840755   -2.26094307060446
H         9.59247481185249   -3.01560020252107   -1.84960162219818
H        -4.88860428322755   -7.52184871296521    1.42515433873796
O        -5.11706230617066   -7.42540434964028    2.36190224051655
H        -4.49435394295803   -8.01162054159160    2.81719678085255
H         7.53846385526904    5.72480257905809   -6.34450586069835
O         7.46132335556915    5.69456275108768   -5.39166232310861
H         6.51830600751241    5.86136605549308   -5.17889784471292
H         6.59793258005230   -0.31017779020791   -5.30098058337763
O         7.56268564452318   -0.34401228628925   -5.23746854551599
H         7.81254997375252   -1.26900584077875   -5.37678814297961
H        -7.21374711576724   -6.02277550547300    4.22712968223199
O        -6.71075747380268   -5.50033602694978    4.85140412742551
H        -5.77110612338891   -5.67041678342785    4.64421276636781
H         1.62742940402678   -7.97826518308062    6.44178415308452
O         0.71807322021901   -7.79228052846055    6.70801165221448
H         0.61992111644222   -6.82650372992481    6.58464234698599
H         4.37541863009853   -6.63970349958374    5.81844537733438
O         4.95966404100808   -5.87433207666342    5.97008705554110
H         5.50520460991137   -5.79379580863779    5.17445360896833
