# Supplementary material for: Computer Generated Realistic Interstellar Icy Grain Models: Physicochemical Properties and Interaction with NH3
Source: ACS Earth Space Chem. 2022 Apr 19;6(5):1286–98. doi: 10.1021/acsearthspacechem.2c00004 (PMC9125691; doi:10.1021/acsearthspacechem.2c00004)
Supplement: Supplementary file 1 — sp2c00004_si_001.zip [file sp2c00004_si_001.zip › Icy_grain_model/random_seed_study/GFN2/grain_3.xyz]

600
 energy: -1018.423675776665 gnorm: 0.000489383048 xtb: 6.4.0 (d4b70c2)
H         0.39918698264224    0.57169469236799    1.37363958833632
O         0.64851726145670    0.66900206655931    0.44507547270370
H        -0.18514398425839    0.53739737993878   -0.06790875101514
H         0.49681006487974   -2.27471252380542    2.42278555777439
O         0.12880628497268   -2.23210153681509    1.51905496182649
H        -0.51518416709974   -1.49801864490260    1.52953858630597
H         2.24285233761354   -1.90702452561934   -1.03904383495717
O         1.54212200860975   -1.26590007296604   -1.21632789703029
H         1.48138233920031   -0.60958762972744   -0.49924749220842
H        -2.46327884360638   -1.11106460431979    1.18330015411905
O        -1.95676169256460   -0.61196313881717    1.85674529467594
H        -1.99029502397358    0.32564566290438    1.60889771034743
H        -0.12415793853673    0.75570405662191   -3.54691127054065
O        -0.47035246516895    1.51214460910443   -3.05137327376696
H         0.30757756809976    1.81772231939983   -2.54966781129454
H        -2.92664379565098   -1.76176122109941   -3.47119371132943
O        -2.57344353941868   -0.88584453194676   -3.23268338299661
H        -1.84308811735487   -1.09974616065181   -2.61639845394631
H        -2.40141113406177    0.55535939122199   -0.53645950006789
O        -1.54370547162564    0.27413039863163   -0.89046256689055
H        -1.35071234166898    0.80343053715304   -1.68345051479631
H         0.61935676552633   -4.26315000710755   -0.95850803043413
O         0.92060910063005   -4.34017807900664   -0.04137359979443
H         0.72884968128294   -3.50418542471084    0.41364605483418
H         2.44821379686022    2.73496440368780   -1.93177950044402
O         2.04815033344952    1.86665289069283   -2.11220753252001
H         2.44568781167225    1.24431094220679   -1.47909728686027
H        -0.99227218891027   -5.25811775350898   -2.72908915575337
O        -0.30860958950228   -4.61731290930645   -2.45043501150349
H         0.42897701522218   -4.67315611404733   -3.07588654527490
H         0.00800662964089   -1.81063152766538   -1.46736343856620
O        -0.86743646223092   -2.16789750355120   -1.71245944465622
H        -0.73691904388380   -3.06289034805884   -2.07678109579079
H        -1.07241526449117   -3.39008601293818    1.82715959816046
O        -1.73649558176175   -4.07339112154005    2.06335249304722
H        -1.64895057197031   -4.77876409752758    1.38665560548767
H        -3.58581937342810   -1.66665006653926   -0.60859617836882
O        -2.90528098752926   -2.12850393537707   -0.08643782786529
H        -2.07003742941763   -2.03391643784134   -0.60569220367101
H        -0.77363053551700    3.49241103537426   -1.58114248321641
O         0.08623133243280    3.95739046121801   -1.58506225780736
H         0.37400092336109    4.12805663110619   -2.49822560660638
H        -1.93234473631652   -5.41834931938185   -0.49682623135462
O        -1.36961573343484   -5.88109287771135    0.15891492505710
H        -0.44738114258092   -5.63611570805075   -0.01956526695363
H         3.75973337983665    1.26977177089402    0.27382536203846
O         3.32333735455737    0.50402325148836   -0.11914028988066
H         4.02504110424458   -0.10089874932313   -0.43312584616634
H         0.63054413688667   -5.21506402557237    3.07031163559622
O         1.44607151639737   -5.27847127270265    2.53137229784249
H         1.78687441282176   -4.37824159726771    2.37109204859425
H         4.15433638618580   -3.68742749011239   -1.64569076305569
O         3.37781006100607   -3.12710010581185   -1.80924177558476
H         3.65886495100421   -2.49014231444311   -2.50442596421437
H         0.56275989032714    1.64792637519931    3.18664392917011
O         0.44881722047201    0.68470730963509    3.15106258972165
H         0.22923707998701    0.39381602668409    4.05966044493808
H        -4.31787297734230    1.67450718079483    0.13437593313326
O        -4.00130507370650    0.77211140213820    0.34858244423285
H        -4.49274249415113    0.18120691222734   -0.23663430910873
H        -4.98236754623224   -0.19935489031416    3.15854398805880
O        -4.60964581868507    0.67229986389800    2.91327286126102
H        -4.42116520636486    0.65862425791526    1.94509915782682
H        -3.26909937356121   -3.91412763738030   -2.70471311047351
O        -3.39067317370847   -3.43880704125156   -3.55475774072697
H        -2.84537893803416   -3.90218897394085   -4.22087760605629
H        -1.30789441298279   -5.02643207851586    3.43660160395657
O        -0.73651548695625   -5.60416558826463    3.98292418666551
H        -0.88411127450498   -6.52301898779820    3.70939847788802
H         1.14045306731962    3.57069975367671   -0.31945276467654
O         1.59889621907951    3.16207232096940    0.43782812354271
H         1.34197140554079    2.21260954989280    0.39252926264600
H         3.01475438543589   -6.16819250744462   -0.73624193205327
O         3.26679632772080   -5.59530344290525    0.00271057546252
H         2.47151190489767   -5.03932904262641    0.14088808164126
H         4.55743337449532   -4.21173720493827    0.20030138602317
O         4.84949427750681   -3.45155967359810    0.72533347130057
H         4.04586637550443   -3.21352263506368    1.25676870748913
H        -2.63147758436947    3.70868931274436   -0.66619671848257
O        -2.25830853988832    2.89751089487540   -1.06960130818991
H        -2.99090918353299    2.42580154466309   -1.50446796011858
H        -5.14180075370762   -1.37745072689321   -2.36628277466502
O        -5.04033561793141   -1.15911173567657   -1.42829544847034
H        -5.51549508496239   -1.83265797419106   -0.90128429214604
H        -2.06124019311502   -1.26197899306607    3.39360140177500
O        -2.00428909724943   -1.64456535886663    4.29225350814260
H        -2.35831259934374   -2.55614327342705    4.25360386879489
H         2.76655409440152   -0.11759583741440    1.38337849066418
O         2.67039380059961   -0.41689256871632    2.30945292099626
H         1.78352671365718   -0.13730279967258    2.61675725453523
H        -1.84003256975817    2.34125715642913    0.50792213326835
O        -1.73458964160344    2.10546821186390    1.45371393357467
H        -0.94459172639532    2.58070858208956    1.79098400112397
H        -4.29805895210806    1.63276385021093   -3.14721467313249
O        -4.05856220074004    1.20312349971418   -2.30019186892042
H        -3.56402943674682    0.39703893322441   -2.54196351206637
H        -4.14873510604171   -4.82149411129463   -1.01786917616131
O        -3.23722810566956   -4.50376276690472   -1.12559719889002
H        -3.15246570765242   -3.66433349729044   -0.61114498550988
H         6.26515275438868   -4.93963972653488   -1.11134493521262
O         5.56419686882472   -4.74932248645284   -1.76532861111882
H         5.37914361966076   -5.56742400539279   -2.26749111595637
H         1.46307643108570   -0.72693807112911   -2.83532624715653
O         1.23346849047560   -0.53955275320488   -3.76686125699319
H         2.05431922266483   -0.49234418521201   -4.27116324122406
H        -3.91591272959218   -3.73191849187428    5.09127096223779
O        -3.09065014626043   -4.03790894467418    4.67805271009959
H        -2.54241787772673   -4.35260198927169    5.43346969517899
H         1.24689178312014   -1.73625430195472    4.61787894232334
O         0.60130286039391   -2.31695668228322    4.16892857052984
H        -0.29314431312764   -1.95583482857475    4.33706148416580
H        -5.22573213616013   -3.10076306363895    0.95680371053974
O        -5.92742730588263   -2.95375406727488    0.27516381786959
H        -6.09214143251011   -3.81309008928548   -0.13339368242001
H        -2.97527161996026    3.06588393551716    2.14690637573710
O        -3.44434472422827    3.85329728778066    2.49596901448851
H        -4.27609997627138    3.55016500913579    2.89243380465641
H         3.27473634883436    3.27495657703481    0.57289681478523
O         4.16868866507533    2.99040979192031    0.87178512610559
H         4.55320749365122    3.72555241775177    1.40245418343739
H        -5.43674852975313    2.03462775668552    3.34560588133564
O        -5.72920406639813    2.92342406604845    3.66868385851886
H        -6.58426257167920    3.09260821089222    3.23967134247953
H         5.05023013460973   -2.12300005387072   -3.89828274117289
O         4.15952771116957   -1.71084300994231   -3.86718094294278
H         3.68547203016827   -2.00007490651535   -4.67221447572215
H         5.22669585566782   -2.01883773135931   -0.08861053998448
O         5.41834211062397   -1.11424454034577   -0.42177602530697
H         5.68105716765930   -0.59951224949208    0.36065655619419
H        -6.98739159598585    0.38034078590616    1.19083984149465
O        -6.74228040984393    1.25107485338409    0.82050473890800
H        -6.78883971247877    1.19254426377245   -0.14013768900888
H         4.02262028220311   -6.86699870923742    2.79343889616403
O         4.53152226420468   -6.89772137824865    1.94378248638847
H         4.00300784577680   -6.38302699429823    1.28582478219739
H        -4.58660819853780   -4.53683491117015    2.11120764567545
O        -4.31606767292055   -3.60649705359208    2.21129747915999
H        -3.33319173440244   -3.62747127296734    2.16006172165251
H        -5.02024321167252   -2.42087496738504    3.32531953507882
O        -5.49172778767183   -1.69552836636300    3.77560965763336
H        -5.06784232488167   -1.56591387526594    4.64654359261308
H         0.66662234222794   -3.54653038224146    5.31187922487178
O         0.63825200459770   -4.34307872815100    5.89019739035199
H         0.23083063091457   -5.02054186066869    5.32531365319672
H         6.15852298165846   -3.70131674564078   -2.95638988000804
O         6.46121756583014   -3.00939725109655   -3.58213332579750
H         7.02618134402498   -2.41353653100920   -3.04041394861574
H        -5.19255089808605    2.31973873429979    5.29520385440400
O        -4.74389771983634    1.82600794631975    5.99418980346572
H        -3.96094232845460    2.34370127535114    6.25179818113640
H         3.48546151604920    2.34492844206209    2.39883535028053
O         3.30351946021769    2.02913730029365    3.30173476862848
H         3.13477653637130    1.07664470289777    3.20518660911153
H        -3.25875168398998   -2.19577487637816   -7.02568344500837
O        -2.49141285499114   -2.72968081153229   -7.30326122783961
H        -1.73178176842682   -2.14856686419052   -7.16269037557851
H        -1.82010333405952    4.26514652133183   -3.66125624749109
O        -1.56074864649650    3.69540324796130   -4.40736202074839
H        -1.14860224404107    2.89926770205765   -4.02460612253164
H        -4.56783222573794    3.26960810247058   -4.22718115070770
O        -4.71865207546548    2.35410934461237   -4.53601940951898
H        -3.90782127445282    2.01194190615044   -4.97114754424520
H        -4.25770314261211    0.17767510837500    5.72255012539002
O        -3.99655709255494   -0.75213112180826    5.85470952231402
H        -3.19172513570769   -0.92793777536951    5.32405454792178
H        -3.43497178583566   -1.87243639206326    8.48467496411911
O        -3.25182789419719   -2.68865961427660    7.99561002457169
H        -3.99360819609886   -2.80388227773616    7.37810923789743
H         2.33495787288753   -6.25048245570152    3.49308532732173
O         2.95493548896468   -6.81780726499713    4.01351686807589
H         3.13283116363024   -6.29943437382193    4.83076087159715
H        -3.42407631009375    5.76796854745983   -0.10192777329519
O        -2.74331565816342    5.16749366538365    0.25194174999357
H        -3.08355463265651    4.81928366000279    1.08905836707626
H        -5.04579283525034    3.92949102589085    0.33731354914944
O        -4.85238924471280    3.24010433425631   -0.31718633553238
H        -5.51224836064023    3.35084697404922   -1.01242742551953
H         3.29954965816335   -3.24145793761363    3.04387373971948
O         2.78959901892902   -3.01456626953980    2.23423093958937
H         2.66848959239736   -2.03834798533008    2.27419506992244
H         3.00687208303649   -3.74416941193587   -5.91009526267343
O         2.63634784828946   -2.85955900656910   -5.82718924008671
H         1.72816848224365   -2.94538080627086   -5.46908267674151
H         7.18596707907155   -5.17412131892353    1.03085423816311
O         7.48349557365249   -5.22536286977056    0.10269710290730
H         8.04858389745412   -4.44053373641159    0.00737156311249
H        -1.77392447113888    1.27834469084608   -5.44065883252265
O        -2.62698920870925    0.89214359996094   -5.17235202878130
H        -2.45322407590850    0.31482749692538   -4.40248880049317
H         3.07732185167805   -1.66401362672179    5.95042851044516
O         2.49191708860491   -1.02208820151093    5.51663146824813
H         2.34401959657007   -0.31036094614008    6.17596762003520
H         4.95992543368836    2.24572494197129    3.73335341868130
O         5.93678721452109    2.33466031211922    3.67908350604982
H         6.29228370336642    1.74950977756027    4.38526760253548
H         0.40345068674130   -1.91957342121476   -4.31655325512990
O         0.09300334838926   -2.56500371204294   -4.98886188487097
H        -0.20752007324823   -1.99341676534915   -5.71233690558489
H         4.44502355779476    1.40276225182475   -3.34782752046037
O         4.65762176744561    0.67332240435965   -2.73060251385863
H         4.38778820116537   -0.16258844826759   -3.15243598698314
H         5.44258386043972    1.40827245358802   -1.38902576102002
O         5.97579228966476    2.01285844528086   -0.84201142073920
H         5.38412351446296    2.39420577332803   -0.16515078260321
H         5.12470439477124   -4.18045576117781    3.76724224298774
O         4.40762497154277   -3.65359360246242    4.16084485435414
H         4.03966607323977   -4.14324053487979    4.92317073409241
H         3.06145320876995    5.02751673686105   -1.21156783935617
O         3.23582192791624    4.30429559888178   -1.85494236429213
H         4.17887323027442    4.38287066830430   -2.08200495819095
H        -3.22855396663897    1.08428397607157    3.75283192748018
O        -2.36092417389279    1.37213450963492    4.11447269650975
H        -1.80261822064187    1.51480913037838    3.34298783063411
H        -1.31740908276603    0.43408738923928    5.16031429389372
O        -0.47145562233150    0.15446262783138    5.55648373162444
H        -0.22599846696485    0.84049087265156    6.21781576120600
H         2.50549399983919    6.14557264901745    0.66923025150448
O         3.02643291070098    6.29478427224456   -0.14962393944710
H         3.96790356884745    6.40938349110832    0.09814554193624
H        -2.16699354086042    4.77437597529685    3.09905136540491
O        -1.41676441423869    5.28149456512455    3.47613868374747
H        -1.63189963728899    5.36290477542924    4.43684913551203
H         2.55518838380930   -4.08879637158116   -2.84820481285384
O         2.14475178346533   -4.71815392495293   -3.49333361612694
H         2.79163282430386   -4.85556764482425   -4.20902449756515
H        -0.33697231949948    2.19770806617896   -6.80263946695911
O        -0.24414926862029    1.73106130568888   -5.95291006423955
H         0.61171338798611    1.99782275029571   -5.55091028213832
H         4.78409030144031   -4.72369319666474   -5.72544087953094
O         4.03942886086621   -5.24039745881234   -5.36069890924351
H         4.44692714694650   -5.89851382036867   -4.77415429169078
H        -0.13058191828315    4.16170865283791    3.01028836572976
O         0.27194772588001    3.32873215024008    2.70740527275608
H         0.84942607590251    3.53561839607345    1.94392190154753
H        -3.81064667325482    5.02051954059800   -2.91342831735460
O        -4.62507097092159    4.73228970432343   -3.39220765474563
H        -5.37586457017918    4.74594798155934   -2.78981418566872
H        -1.76440525737366    6.79705391948477    3.20495002751818
O        -2.10171766454890    7.74475459638022    3.17345332279025
H        -2.13026280873909    8.03565103557757    4.08647284775262
H         5.81257751831638   -4.20439100487507    1.91791637380449
O         6.20238269661853   -4.87580804786054    2.52619779972172
H         5.68047496018161   -5.68942546916546    2.38302163313706
H         0.56049700259615    5.95250919454599    1.09696272545966
O         1.23326967607359    5.97468899985670    1.81211027845636
H         1.12733744893717    6.86269050649967    2.21130206689901
H         3.98870706466660   -7.10290184370472   -3.00445504193793
O         4.87663374193403   -6.84759160420954   -3.30121759731678
H         5.45701454031939   -7.62830406017693   -3.20221008731948
H         1.99766304668978    1.92958723280427   -3.81709321926330
O         2.06142960508565    2.15794492114588   -4.76538822846739
H         2.44650574962716    1.38233036166015   -5.22999133238423
H         5.06764465199463   -0.18020488799517    2.54613481047059
O         5.64905670674917    0.24368383712815    1.87949876957999
H         5.95565731925835    1.05846862977430    2.30896880032525
H        -0.68146218103422   -1.28076290768200    6.43121161536567
O        -0.75106574968813   -1.94693979987516    7.14591268576417
H        -1.69259168250109   -2.16162348217906    7.26415032738164
H         7.73764263841118   -0.58874252767844   -2.47801638259444
O         7.62534908978081   -1.35749220583181   -1.89075587842476
H         6.79087406311784   -1.19597064688891   -1.39439404146364
H         6.02046749590301   -0.19004108948934    4.90853042418733
O         6.70427844094010    0.40042219380132    5.29598744596603
H         7.55336296865107    0.07673090216251    4.94978741904894
H        -1.58146709511851    7.23704802308306    0.14578233819506
O        -2.03979220677061    8.06452428562378    0.40566512812102
H        -2.16874469217736    8.01408621214900    1.35796857243435
H         9.27029684732147   -2.16755293564176    0.66271325217149
O         8.55905946036831   -2.72282246078088    0.27945979595877
H         8.30973980117617   -2.26563039638261   -0.54242960189554
H        -1.46905161698376    2.71326490166957    6.78105449724761
O        -2.25171715821138    2.96101036698249    6.26702374142116
H        -2.18965441142518    2.48666381049578    5.41445066923034
H        -4.76494377100611   -2.60024466339199   -3.95776565274871
O        -5.41829454165010   -1.89203851442433   -4.14453197103682
H        -5.05942712497099   -1.48954060748486   -4.96668221603254
H        -2.95874537822754   -8.59376916305212    0.78097727555423
O        -3.23867385972957   -7.77880870271327    0.33475034014180
H        -2.44764649805506   -7.20797553827923    0.28427642639104
H         6.76707527574253   -6.92010981107659   -0.24080170203219
O         6.15170098254640   -7.66392430835058   -0.16847350932975
H         5.72116570140803   -7.54054409892248    0.69052048811011
H        -0.75455137446355   -0.76623071924638    8.40574554261722
O        -0.89268126974061   -0.01362966105438    9.02327080325932
H        -1.86133385942658    0.09844022097116    9.04286293880662
H        -0.32053378473664    1.32005687296289    8.15892559433841
O         0.00842776256990    1.92247743685349    7.44997145182180
H         0.97510220336076    1.84998472388180    7.47578999242734
H         7.54261834154377   -2.37710432769878    1.64289155068022
O         7.08225901653434   -2.03451450462148    2.43676463108629
H         6.60792141033340   -1.22829703181470    2.16692994991082
H         1.08439523062560   -4.14277881465245    8.58651635162596
O         1.28622516329464   -3.19705627090459    8.49069092589266
H         0.65507683610291   -2.85304200808967    7.83595303604391
H         7.18107368241738   -3.98675082689941    5.01767055095152
O         6.99922415987328   -3.04748030561648    5.05057191209892
H         6.91239284520106   -2.76504847600556    4.12404016289187
H        -6.96449033434320   -1.29187330992205    2.62371187175396
O        -7.33726013972475   -1.20526127214833    1.73636426402982
H        -6.86887962938247   -1.88614140313379    1.21375823229059
H         4.24067937637329    0.22518457728219   -5.97328343735848
O         3.30991520252932    0.08266844126836   -5.76705278684856
H         2.87471837784239   -0.18431925663721   -6.60229814481141
H        -0.17353505941624    5.38988198881709   -0.83099063024376
O        -0.26795602685653    6.25909676845435   -0.38574204027977
H         0.31274226830513    6.87787622926638   -0.87436050680907
H         1.72571150760655   -7.96029010891399    1.13708576200057
O         0.97927981924038   -7.35343826379919    0.94766641287090
H         1.21146055267106   -6.48326080171560    1.33148448800913
H        -2.15172353105238    6.34108202954557   -2.86578623115119
O        -2.27701795940443    5.43744275931103   -2.49360347305971
H        -2.14911560592439    5.51009122018998   -1.53942647592722
H        -2.55255339759792    3.50451831488325   -5.86065036351312
O        -3.12156291835712    3.49514437485321   -6.65466780494166
H        -3.73113889559800    4.24220894447704   -6.55474132774718
H         2.18943937026794    4.57910284754879   -3.18878251951615
O         1.41204996353132    4.68259220120589   -3.77446864691433
H         1.65956551994260    4.34777440469377   -4.65632148705717
H        -3.69782151245802   -0.18489085756911    7.56354657201891
O        -3.53920769373624   -0.02034920085642    8.51106438514126
H        -4.18812489098724    0.66486351929141    8.76135621414956
H        -5.20335770592812    2.87675848332365    8.71784044333274
O        -5.40707673289283    1.93790387305371    8.63637687462427
H        -5.46316955447125    1.80295203233303    7.67545189178607
H        -4.98138956419772    6.73478758543622   -1.73617342535097
O        -4.36153408140466    6.81679205929129   -1.00009160249171
H        -4.70325766984198    7.52364763300174   -0.43295838688603
H        -6.95696722022311    4.15831887171495    1.63148732032953
O        -7.66189708014254    3.49775230602640    1.81463328048054
H        -7.33677506105400    2.64491681356811    1.43780301803023
H        -5.73313780476792    0.97048231119050   -2.02302009718557
O        -6.72090844264390    1.01964745423894   -1.99769605346903
H        -7.02170101142598    0.72072192470925   -2.88782199778571
H         6.51304415071120    0.58865511507524   -5.31272950552186
O         6.03393199672242    1.00900953666017   -6.05280643962840
H         6.59553562226529    1.78400536462264   -6.28264850393101
H         2.27379381166745   -4.80902093362053    6.08451247938017
O         3.20005106268995   -5.12258478768361    5.99584692023323
H         3.45153592801325   -5.50559374291896    6.86902911416922
H        -3.56252646461085   -0.27652655070879   -5.91289404971066
O        -4.24917440541607   -0.85579844500442   -6.31883435403969
H        -4.71560368349178   -0.24112379377255   -6.90641535558394
H         2.16646375078773   -8.38305436170893    4.12885544807868
O         1.66600587030530   -9.18656969141111    3.88257842759598
H         2.10196068922635   -9.51378407042838    3.08547307483308
H        -4.72198899686054    5.30106386190470   -4.95236879965559
O        -4.75951660142418    5.52631197332623   -5.90891311106455
H        -5.65693177497527    5.85051423093965   -6.05452764818207
H        -0.87250754841886    7.65578685827745   -3.75194010333747
O        -1.84731992755914    7.74740688826835   -3.63845107041369
H        -2.22678764189570    7.67254239167065   -4.54109467831923
H        -2.55387617687896    8.80327206800759   -2.50507985619274
O        -2.94003643830240    9.36170354888055   -1.79946629155853
H        -2.77995354307730    8.86853773131072   -0.97487395618152
H        -7.35746923344477    1.34484658817794   -5.53126584183822
O        -6.94698842641354    2.13202588032658   -5.91760209187572
H        -6.11118430291012    2.23755579884330   -5.40578607863228
H         0.99475003855614    6.29241255631930   -3.84558956088967
O         0.72511160610605    7.23138382913494   -3.96835259500495
H         1.08763683046911    7.68209489793280   -3.18794835353073
H         4.25957224612405   -2.60136460125518    9.43109505950508
O         3.99304474169660   -3.36863957728952    8.87782245096995
H         3.03359982269021   -3.27218890102299    8.73785240211073
H         6.32402404473204    0.69549798579779   -3.22915531028524
O         7.20934363669368    0.63183840801893   -3.64393791210015
H         7.59765007970169    1.52920116751458   -3.62961964617461
H        -7.69739724854156    3.93598575411617   -1.51900015763729
O        -6.96109676399223    3.67750431262411   -2.09884086453560
H        -6.97322920541707    2.69582642478546   -2.13308208304256
H        -0.99675214717362   -3.94905511631764   -5.13810005730060
O        -1.75993318468004   -4.50314196838416   -5.38740829579694
H        -2.11329115721910   -4.07999032806958   -6.19233088801873
H        -5.33898064408611    5.89972502217937    1.75997361054401
O        -5.78751162211438    5.27107712389261    1.16572822743920
H        -6.34102652375718    5.81361887685918    0.56675385305379
H        -6.40475711434121   -4.85569109782332   -1.80242368465719
O        -5.87592777388627   -5.32040187449228   -1.12982035796540
H        -5.47139411451830   -6.10279161068814   -1.57967131445002
H         3.87371088667010   -0.75289574645830    4.46628471880020
O         4.73354138692616   -0.94304976783175    4.04756720435656
H         4.80249617505245   -1.91192220648234    4.08699221870255
H        -7.69442408084482    3.50947903737705   -5.17247970166676
O        -7.98701973328314    4.24759632406694   -4.59713067039586
H        -7.59176975696408    4.08170410343395   -3.72136845088674
H         4.55762344475238   -2.82717233225979    7.38073286563299
O         4.70966962772535   -2.27861122375742    6.58075295841386
H         5.51804751305139   -2.58991877138077    6.14466003071723
H         4.95212451454198   -0.73455542893422    7.18573115753542
O         5.08561371357801    0.17318675989130    7.54952378309061
H         5.78486292968302    0.54310670976734    6.99584164925913
H        -6.61247018695001    8.10931780313173    0.27171530352034
O        -5.82895480245262    8.65985820158158    0.42979739054931
H        -5.83847727027943    9.33944821328423   -0.25085032422888
H        -0.11582365490026   -7.75891331737780    2.16078279545650
O        -0.53450061519446   -8.14102616328167    2.96982534769630
H         0.22973600232448   -8.59968247634774    3.41265360774946
H        -6.17543166769129    7.93965980396480   -2.70898128439230
O        -6.43348585601413    6.98719807908739   -2.77246781456279
H        -6.74312751422841    6.84975617245896   -3.67933430605811
H         3.66982493523557    2.79128915862826   -4.72879538991162
O         4.60538357163684    2.69552467526555   -4.46168926363845
H         5.05818989235391    2.19064420059716   -5.16255707682865
H        -6.66038318342946   -2.97417256687450   -3.26494668713597
O        -7.21473652189666   -3.43007060836931   -2.61635111176034
H        -7.47618745953027   -2.75755969465445   -1.96523264949943
H        -3.45493678063748    6.60999902337210   -6.10746448129595
O        -2.71304453449000    7.24703185072597   -6.10291836042554
H        -1.92685380625996    6.71923774985563   -6.33368926803611
H        -7.22629229266217    6.70458664502124   -1.30219971624910
O        -7.53099998604309    6.63741475204750   -0.37238718815824
H        -8.22245978573173    5.95965111545055   -0.36469330352587
H        -4.34151547026683   -6.75613023872367    1.09343422372682
O        -5.00113736215146   -6.13334872594073    1.47420902204459
H        -5.62267892180565   -5.97587541542298    0.75480845319099
H        -5.09441639840842    7.93180006591202    2.08470206173529
O        -4.74459183200748    7.24144529992642    2.66314930395205
H        -3.79831353431555    7.44284660864005    2.79366344321692
H        -9.88705392979833    4.02758660116719   -0.33003711860828
O        -8.96568753534527    4.28113299286122   -0.32116951776638
H        -8.58327419843001    3.97143187831195    0.54566628445389
H         5.98087716410983    3.37669021180168   -1.87323249368492
O         5.85553179893439    4.07400393664902   -2.55389265053682
H         5.42886094498060    3.63862330197108   -3.31815984777883
H        -0.68187611863360    9.11916550192575    0.19888899554581
O         0.13232841911591    9.66413056276767    0.13413241396675
H        -0.14493993435722   10.44428909803588   -0.37758109432010
H         2.19813234086463    0.22305513950827    8.28148450916663
O         2.46049188595665    0.75168268123684    7.49836670541891
H         3.43680574246861    0.77505726537184    7.52292213916798
H         1.55567437268378   -1.64843810585549    9.32346608144681
O         1.68812293363708   -0.73094249872855    9.62208558160310
H         0.79952628690540   -0.37949220518515    9.77134276059235
H        -2.40717732165908  -10.53110253956523    2.19757285053644
O        -2.04515791288606   -9.84122574676242    1.64364617226766
H        -1.51294493943192   -9.24669088187671    2.23180653722469
H        -8.16713720259475   -1.22089590894196   -0.13318169639147
O        -8.05514732638322   -1.23744261344434   -1.08770067963202
H        -7.51958131171691   -0.45775068177834   -1.32842277484829
H         4.23841750555670    4.88732822822804    3.11928182718427
O         5.08994815977024    4.74616872632367    2.62880895657457
H         5.60873644143444    4.15205666172184    3.18597546366250
H         2.11083713894237    5.14804335116098    3.15346659793146
O         2.74180835542688    4.76101851715075    3.78101122180189
H         2.57243008462560    3.81055012568458    3.81285771457251
H        -0.31661295256384    0.15063010437873   -6.40958894114832
O        -0.56006177089314   -0.67912604311773   -6.89002852194364
H        -1.18942581824482   -0.34166077898632   -7.55999084261241
H         1.13773351611452    8.71870772772527   -0.90126908953949
O         1.45309313634506    8.00287341948499   -1.49063936100779
H         2.18191549065947    7.53985764376798   -1.03515800283806
H        -6.14132582539029   -3.25942275714605    6.14448844512105
O        -5.23093668153438   -3.53556803554517    6.24097280479870
H        -5.23019159995031   -4.50223060703629    6.44356392391997
H        -6.78983012675719   -0.70998243733287   -4.35217879561186
O        -7.49271447123861   -0.04651045103634   -4.29509871965775
H        -8.31519052220420   -0.54788670903701   -4.10890898960514
H         1.11222824723172    4.78186725261677   -6.63082511616245
O         1.94881354591910    4.32888944361548   -6.44342047733877
H         1.89489577941750    3.43483422500832   -6.85622856744335
H        -0.91567504055997   -4.39569569407286    6.74107637002238
O        -1.83141260827450   -4.70259373538642    6.90573721132560
H        -2.24780750458530   -4.09228663100863    7.53076824537552
H        -5.32239875727627    4.59860424619425    4.43013015826036
O        -5.06128918562985    5.43543068627257    4.83883880668803
H        -5.11489452803966    6.10836413714374    4.14631553196198
H        -7.98356713198948    7.01257555905013   -5.81128047857704
O        -7.22996137894623    6.57228827908149   -5.41990604658442
H        -7.55702912907089    5.66422214689165   -5.13469335987770
H         1.46826198649837   -7.43822839960069   -2.40405446211615
O         2.31043101810476   -6.98318144688277   -2.20381078644773
H         2.22173339656188   -6.11498728290897   -2.67729160214040
H         9.80431201267224   -0.64042015795696    2.34176208443557
O         9.98478317606851   -0.75957844523654    1.39860613706672
H         9.42974820984676   -0.10690925977370    0.94241059088784
H         9.12431929747160   -1.44939358871220    4.67482873671355
O         8.83581820175819   -0.81491110910205    4.01777300674515
H         8.19759113403407   -1.29893931000419    3.43874825094515
H        -0.03608761647969    6.24252615415956   -5.50096615159153
O        -0.49183704479270    5.60753232132528   -6.06623210168115
H        -0.80030728154753    4.89078539876018   -5.47465611929821
H         2.27391074695762   -1.89341276125937   -7.28975486749568
O         1.96746125616518   -1.11632970167148   -7.78629590800037
H         1.05752655375521   -0.93841632427304   -7.47667168196212
H        -1.81417105498730    3.26173867282181   -7.88424634465047
O        -1.14548479123824    2.70793320592854   -8.32018280897407
H        -1.60500078916949    1.85442754429821   -8.46493777378346
H        -1.85879533752585   10.71943084090512   -1.67585882210299
O        -1.10412894458562   11.34173477780809   -1.59684287399276
H        -0.77541957806927   11.48166220519842   -2.48480343697881
H         8.24539228685164    1.68294462452509    1.03259788597057
O         8.24369951539347    1.07618447309876    0.25295858564620
H         7.37118340240250    1.22490552002803   -0.16077442005550
H         3.53218076387529   -0.73504237405555   10.11214274332842
O         4.45888040292327   -0.99401014843925   10.01905069117018
H         4.81480930464414   -0.46680487396241    9.28644244555883
H         1.57340054824432    1.75732880998345   -8.45399465572832
O         2.03270220034766    1.93847508040062   -7.62365631170707
H         2.98003553248501    1.98147311456781   -7.86249213278828
H         3.23474432864606   -9.30234459130627    0.49482731721499
O         2.97809364281765   -9.08609771508356    1.41118396942188
H         3.66915684390509   -8.47720676882656    1.72716595602165
H         3.25137345205947   -8.28385961862317   -1.46998884472599
O         3.84701395250318   -8.96733823573170   -1.11868893372836
H         4.66174511202133   -8.50489886281371   -0.86418994732268
H         7.40855659935999    3.69520961030010   -3.20657066316226
O         8.14857776663326    3.18259853660372   -3.59795370472187
H         8.80043548213171    3.08934483218057   -2.88712173949841
H        -3.54443900483555   -5.58119281455057    4.11163766584258
O        -3.92152337672794   -6.48747955406103    4.03671912482348
H        -4.43803552589466   -6.50718593294594    3.22272153445820
H        -2.85897448897271   -7.68976172849713    4.88237796485627
O        -2.20192421670748   -8.27908814566828    5.28514998669279
H        -1.53615435810730   -8.41660943861167    4.60535377065561
H         0.06158492937348   -8.45500984503517   -0.01801496485936
O        -0.37059447907549   -9.17935826382888   -0.50447293424827
H        -1.00922908813609   -9.57253896483307    0.10370332147642
H        -2.40180361244688   -0.35284807475953   -9.23177112345301
O        -2.40708840924839    0.36583633965762   -8.55022733924485
H        -3.32628170887800    0.60128274401465   -8.37640005767326
H        10.43560788569158    2.77583576834669   -1.03246019954161
O         9.50327755438468    2.81784947960319   -1.24141073589054
H         9.07432146818847    2.06467006609411   -0.74580539927683
H        -2.18676523592938   -2.42192092938702   -9.28890605177672
O        -2.09460013558747   -1.77509162695914  -10.00126699886416
H        -1.13571070913555   -1.64329413825980  -10.15100689798597
H         5.80874129272050   -9.73986691004913   -2.51930456302556
O         6.38480079563319   -8.98084685737779   -2.63828630791524
H         6.60448015142829   -8.66220639723209   -1.75133822466682
H         6.41228962719363    3.95803999219400   -6.15607656545190
O         7.18745906168169    3.38491311867487   -6.22201053941897
H         7.65551461845562    3.43315871269429   -5.37568460091613
H        -9.14998552631577   -2.57018098179677   -3.56715201684070
O        -9.43509560683730   -1.66253311037646   -3.42128057063007
H        -9.22694785068653   -1.47639869595360   -2.49079995031813
H         3.65924442899097    4.58687463137389   -6.50403029282433
O         4.62209650515821    4.66405314362485   -6.67280112091319
H         4.74032561473692    5.47199029134642   -7.17093983113823
H        -4.58860459945847    9.45078633451472   -2.21638178319138
O        -5.51618398919615    9.45473121739672   -2.54285905874388
H        -5.42370976358951    9.53722129175947   -3.50440664733049
H        -0.35571148921666   -8.45957946087135   -2.07465124084953
O        -0.02587480284261   -8.17245238388466   -2.95046866549570
H         0.39813543046707   -8.96528128178588   -3.30375518594951
H         1.16174783948327   -1.18139120522350   -9.44888150763357
O         0.50966896463031   -1.02129259303068  -10.14931805762178
H         0.51091232506416   -0.06217975363315  -10.26937825587182
H         5.19263863466277    1.66302189214907   -7.75784755410050
O         4.62227455938976    2.31506057287601   -8.17469365415964
H         4.76978132955334    3.15325991834271   -7.70394514707280
H         0.65214399974550   -6.16285216606144    9.75684772004651
O         0.89070620386041   -5.93260348880536    8.85870968212789
H         0.28439580361374   -6.45653535122042    8.28629304339979
H        -2.03512765648291   -6.00096240620065   -4.30734514375416
O        -2.04422119876122   -6.40906428613708   -3.42930011009941
H        -1.39553033752164   -7.13337357120954   -3.43242839618353
H        -0.31254560510145    8.38410066152923    2.80178276816189
O         0.62327585630366    8.46784906678377    2.57724673311517
H         0.65904585055068    9.03046420885594    1.78866618326794
H        -4.00026540616140   -7.59701972162540   -1.29915221620348
O        -4.37738343036391   -7.24631842608227   -2.12306973816199
H        -3.62131556645910   -6.90224792661966   -2.62617233388039
H         5.53747733146310    5.90063335730168    1.35519991959692
O         5.60647296131658    6.29983563965218    0.47266086840067
H         6.19326315901371    5.71976473428582   -0.02727482319845
H        -3.42356698019093    5.60810456400784    5.50354458459917
O        -2.50585793694474    5.57161605072730    5.83119664658039
H        -2.37813475776012    4.64478515257406    6.12118536443277
H         7.83887194785329    3.67202824748263    1.48475435238684
O         8.08660563343300    2.95136250089705    2.08668006561133
H         7.35405635459278    2.82055028214678    2.70557896221348
H        -4.69016795218602   -6.40442733913009    5.60607138730604
O        -4.96990511892343   -6.15741407834732    6.51168944878986
H        -4.26738506917634   -6.45746465439584    7.09178328546867
H        -3.90260616892975    4.95686636726363    7.73255682661952
O        -4.76421718300243    4.54684665563918    7.62771352363878
H        -5.11895570226903    4.87920985728138    6.79522130060190
H         6.92777485372211   -3.96547901368087   -6.57968599808142
O         6.11885101521434   -3.71048629277095   -6.13942312415023
H         6.36403326837891   -3.40118616436825   -5.24535121184788
H        -0.01956583868390    2.27285198224385   -9.57755508487300
O         0.68490807499731    1.82415948488031  -10.07994325983386
H         0.96015001055458    2.41477357266036  -10.77969251621947
H        -5.69357508108068    1.74359797550050   -7.29735708172040
O        -4.81519719610357    1.48378501958613   -7.61346395600543
H        -4.20743114284150    2.17025861399896   -7.28134518284796
H         2.69663715796527   -6.11266307414733    8.64514167274953
O         3.63899497067682   -6.04247045529064    8.41897495800220
H         3.94593643751911   -5.20205878283021    8.79443819066463
H        -4.25708510927718    8.49809851100017   -5.55943277577106
O        -5.11223629141882    8.75541957705641   -5.19829610783162
H        -5.72167194655981    8.03610923702824   -5.39302119380262
H        -1.47230337733221   -6.33083243918241    7.34801603737687
O        -1.07893841458638   -7.19218148374423    7.57769000482459
H        -1.33364170953944   -7.77320776007150    6.84306975666597
H         8.38342120639712    4.04207765222093   -0.58184474467611
O         7.85720165330804    4.68020928922698   -0.06314969891992
H         8.40272319942383    5.45929543013956    0.04641089770044
H         2.41108367288209  -10.18731142515323   -1.91349864083149
O         1.52917901787637  -10.34766828818022   -2.26064099838832
H         0.91852490162772  -10.20192182613707   -1.52317153677549
