# Supplementary material for: Computer Generated Realistic Interstellar Icy Grain Models: Physicochemical Properties and Interaction with NH3
Source: ACS Earth Space Chem. 2022 Apr 19;6(5):1286–98. doi: 10.1021/acsearthspacechem.2c00004 (PMC9125691; doi:10.1021/acsearthspacechem.2c00004)
Supplement: Supplementary file 1 — sp2c00004_si_001.zip [file sp2c00004_si_001.zip › Icy_grain_model/random_seed_study/GFN2/grain_4.xyz]

600
 energy: -1018.414462311573 gnorm: 0.000911141032 xtb: 6.4.0 (d4b70c2)
H        -1.53889364634197   -0.66233985750300   -0.16531141925910
O        -1.23519837612332    0.11740625533264   -0.67031393206967
H        -1.89338596819325    0.19131291721734   -1.38415596867267
H        -1.21577837302851   -4.79828774093143   -1.18684758215272
O        -1.52014514261801   -3.91713241991406   -1.44334056748696
H        -1.66726660531486   -3.39317715637695   -0.62088857680731
H        -0.08400603439871   -0.66453393418557    1.74717409135681
O        -0.48932684829876   -0.14141116349002    2.44356609132435
H         0.01860236065320   -0.35088773637379    3.26053229349101
H         0.29963033571438   -0.43426598657290   -2.57794295662129
O         1.03062585881484    0.19735502821397   -2.69048315473404
H         1.42227499089293   -0.06199252038655   -3.54522139775023
H         1.07002731381951   -3.78753410267637    0.04869589643149
O         0.62270812012317   -3.20977330170980    0.70041098337337
H         0.63860515067205   -2.30586778743261    0.34226292861242
H        -1.21536797634406   -1.84022898008149   -3.62655363000107
O        -0.57591731715091   -1.88578631066800   -2.88859379358452
H        -0.94145603879676   -2.51683562938048   -2.24952151505516
H         0.39979088490622    3.13531041029506   -3.22176191764391
O         0.36674772348735    3.09250830323347   -4.20022816725704
H         1.17824877562248    2.61803323135405   -4.47592824887237
H         0.95615914160324   -2.56109511302609   -3.21003433317502
O         1.82503998347849   -3.00934021415532   -3.11275388034431
H         2.18955082792144   -3.09953457351900   -3.99839787689965
H        -0.10281857347673    0.09616808485588   -6.20043290557576
O        -0.68767557863757   -0.48492558092521   -5.68152191303167
H        -1.07934000647642    0.12750516178080   -5.01901535306267
H        -1.78891022093543   -2.27175494777067    1.43380126099261
O        -1.98791620671086   -2.19914258255277    0.47718249518037
H        -2.96869230124697   -2.24227285514646    0.41159264718039
H        -2.05624885972403    1.54083083711059   -3.47170599625020
O        -1.71462413711786    1.50583693179955   -4.38085207416323
H        -0.96684190489630    2.14552859760575   -4.40734493974898
H        -0.92413031033012    1.60756702455136    0.25519509816450
O        -0.57589987201968    2.10751853346288    1.01512915101179
H        -0.47397749992373    1.43163241263898    1.71033960068828
H         1.71542049633255   -1.31292543444667    3.76199811835464
O         1.13747370467043   -0.83493536879589    4.38505493360705
H         0.84463303336299   -1.48533765492101    5.05601887960000
H        -1.95488748012881   -1.77971995648263    3.67943222770027
O        -1.72086351697055   -2.53280149927957    3.10590339965444
H        -2.43258269850440   -3.19700134971099    3.16288417829395
H        -2.50783164138347    3.32959493107287   -2.42387052471614
O        -2.39309495751309    2.44963287432976   -2.01570750070246
H        -3.04143628799061    2.33278994543943   -1.29557980655791
H         0.84356615747782    3.35548748500604    3.14274504792489
O         0.59091598712096    2.48871003797338    3.51713787459095
H         1.13615475670862    1.82015584486155    3.05370992226403
H         0.49264587766677    1.68719913943484   -1.87971282099488
O         0.16535690644694    2.56397676227766   -1.62849404161479
H        -0.81496328800266    2.50889362986007   -1.68111248614198
H        -2.20748389754793    0.56493109072711    4.35775058634171
O        -2.33187813121252   -0.35366256181207    4.68268193852341
H        -1.76841300410466   -0.38362377136686    5.48532021506074
H        -3.30101998127438    4.49186528447946   -0.79301723814274
O        -2.47462214837608    4.84826137921426   -0.41437902671965
H        -2.49195358670130    4.69569481673757    0.54375662077122
H         0.80987162908638    5.38578244204642    3.00998404141843
O         1.23984206100884    4.81583455534486    2.33266972609400
H         0.73591041125700    4.91695589881904    1.50057688605704
H         0.77664610590102   -3.20255442941399   -6.38806452511515
O         0.53140324752449   -2.90396033213898   -5.50992447118572
H        -0.00136264264958   -2.09324735876973   -5.61156671444820
H         0.35760651425106    4.06708009184192   -0.67981458540062
O         0.24173882880061    4.89825685747100   -0.18815985974245
H        -0.70280999854833    5.08908178057973   -0.28123879437106
H         0.16648460755423    5.38190496044137   -6.14076131097658
O         1.02276541704788    5.03315405488371   -5.85452422554172
H         0.77229121202723    4.42436761926248   -5.12010688877216
H         2.66795878298755    1.06580556562356   -4.92252607299543
O         2.58157038801618    2.02198470262650   -5.10192382624427
H         3.26064374910424    2.50297973269167   -4.60175602565973
H         2.17424735126823    3.54616659684453    1.06808578984561
O         2.03500877136667    2.84075767386652    0.43015700946567
H         1.09099876563849    2.59019169944707    0.49573131426742
H        -4.66698239657733    0.06208688336606   -5.80618132687894
O        -4.20093742897292    0.14947247979081   -4.95932116338429
H        -3.46712048470803   -0.47959750086857   -4.98447248557118
H        -4.17032511769919   -5.50569304879748    0.72910953177131
O        -3.77210207937417   -5.06770317192278   -0.04020212807253
H        -4.14683543196808   -4.17119085069549   -0.05539426391103
H         0.99041557873671   -4.03632440369120    2.79303183778778
O         0.70774061058756   -3.56005301507387    3.59037463961925
H        -0.17413105113718   -3.18330104158794    3.41759240878591
H         3.07311198789430    2.41966776055445   -2.34853612986029
O         3.38646830021396    1.48773765750045   -2.31094866391986
H         2.59075793444448    0.93515160439942   -2.31168544037360
H        -3.54452178408415    1.30455026879219    0.55443849245600
O        -4.05988209261417    1.92497376118056    0.01429057983563
H        -4.23847501584452    2.72485411082183    0.54649839439442
H         4.16590960931411    4.41301118217412   -4.40557840110924
O         4.55048772071496    3.55055046298729   -4.14996572245061
H         5.13839678087464    3.69928992748254   -3.37475203871517
H        -3.52005012209960    2.28415176734333    3.41764011096707
O        -4.30376532534040    1.99869603508594    2.91813888849310
H        -5.05720548120104    2.03994269292842    3.53723633455206
H        -2.10521903875028   -4.72538830938397    1.57922955187642
O        -1.23970630755783   -5.09277498534917    1.33033112581035
H        -0.63453267032339   -4.35138790558192    1.13066714631928
H         1.81983025548070    0.20252994795583    1.48649574928335
O         2.17645770719472    0.83877065665625    2.13236084232399
H         2.56663657892446    1.55120978377668    1.59446228691885
H         0.47253823383763   -0.22662598196040   -0.39431655217867
O         1.17196088866091   -0.65304528384193    0.13254655846887
H         1.93308258024257   -0.83098466511250   -0.45010888380931
H         4.55145685914331   -0.00361846215688    0.74271530540975
O         4.69491069326820   -0.80134284806274    1.29328376447813
H         4.74145564802159   -0.46450112825640    2.21094695734430
H        -0.29571088555806   -3.00697527396343    6.17447018281292
O         0.36034802857856   -2.33521738076350    6.45518949401600
H         1.17634595806733   -2.79208122719205    6.71793780809848
H        -1.86154547836313    2.62026557005100    5.05078157882285
O        -1.93388981275903    2.22319801744213    4.16048949573984
H        -1.01969833192684    2.27980257106471    3.80520182053561
H         3.10203549010580    4.64932728140736   -2.01249949853452
O         2.41546853443730    3.96415651090696   -2.04425545649015
H         2.31314462905037    3.64015162643195   -1.12658842622015
H         4.02227047683352   -0.27982214465514    4.49881770384985
O         4.20943833817600    0.24110445128290    3.70413426950789
H         3.34107845637408    0.38153389603322    3.27385446708282
H        -7.56024276376516    4.02713076037192    2.87626621744957
O        -7.24651537140933    3.77008463514654    2.00299528045946
H        -7.22693734235473    2.79076629599308    1.96918154618904
H         3.25932499389774   -1.65767164327730    1.84809483218082
O         2.56455585602555   -2.01410779910316    2.43293359342184
H         1.93564904707804   -2.51012562896989    1.88909726710413
H        -4.48915498232712   -1.56535946564730    6.20419247179907
O        -4.55009366356432   -0.59775391269468    6.11283451609950
H        -3.79315918022716   -0.39963344613324    5.50755010754446
H         1.29055719040273    1.92930545455985   -6.43475876406087
O         0.53465710430674    1.56915030996446   -6.91580443846945
H         0.76018119364176    1.50833238511052   -7.86487508624011
H         1.86390952045707   -0.66037847085036   -5.77932045001880
O         2.31923872432244   -0.57463024913757   -4.92330685266184
H         2.93802005904168   -1.33469775172620   -4.89732141620760
H        -0.97586097815388    2.33600065504583   -6.95914999517911
O        -1.83614646136424    2.74344731555053   -7.18622485916144
H        -1.78793692466453    3.64589668899213   -6.77961422538216
H         4.50068080986356   -2.23140408887763   -5.84343909766147
O         3.93679427328057   -2.66599765303940   -5.16642572570886
H         4.44857295874918   -2.62192910934964   -4.33155743486555
H        -0.73391624720971   -7.09919947699486   -1.11003715200666
O        -0.36965529413166   -6.40071950069698   -1.67530176819480
H        -0.36197499775394   -6.68264912086785   -2.59111189005970
H         3.43305267992060   -2.90810135642849    3.61886492024278
O         4.17128598219573   -3.38206011035979    4.05977522201925
H         4.91259224683310   -3.29285384291580    3.43146741998526
H        -4.03613025879941   -0.55593954166825   -1.84547908603005
O        -3.25661090435151   -0.24486550426702   -2.33660130749489
H        -3.08648018858062   -0.86705964869530   -3.04844910791179
H        -2.14489470479996    4.15748884707870    2.86830630241297
O        -1.61677259695813    4.34172915748479    2.08542173688280
H        -1.23230849052754    3.50319097276336    1.75828248929140
H         4.04026307747000   -1.64309079772576   -1.70784458023737
O         3.16880747362682   -1.68829062996110   -1.27274449699710
H         2.62016731268642   -2.13572941543450   -1.95065950927682
H        -4.47370622256975    5.30743890598868    3.87939662597033
O        -3.77875190459694    4.60923530612921    3.86685279192010
H        -3.96916379574439    4.03532820373099    4.63406121480275
H        -5.33328057982697    6.78297284129626    4.87894989153574
O        -5.70708301464968    6.40527884125044    4.04828229277549
H        -5.68532076331639    7.10828656264624    3.38130917519639
H         2.50268946456518    5.69854921612672   -5.19000517055978
O         3.44114120416794    5.86784853046222   -4.96651428627184
H         3.91120370079068    5.93698115140475   -5.80915154493990
H         0.09322517871522    6.34652130091333   -2.27042968250331
O         0.26893042939355    5.64998717602819   -2.92273129180007
H         0.99958165104525    5.10241229050661   -2.59570554556498
H         1.63053081730888    4.08960255308262    5.60561622206111
O         1.08036589957769    4.55858971055578    6.25926588217955
H         0.30517549615872    4.00199259415820    6.43964028758283
H         4.96154240964443    3.36648094606155    2.51307404020267
O         4.21273836282912    2.73325054359084    2.47023241061739
H         4.46928198501353    1.94418939777573    2.96765336745055
H         1.58626019028156   -5.98732219146572    1.38527801468245
O         1.99991633528062   -5.21565298866436    1.80593590781928
H         2.65377655759761   -5.58145621730496    2.42918045244127
H        -1.20145154453017    6.04983521691156    1.73315191877865
O        -1.21813585579351    6.97770903158386    1.44398781266258
H        -0.38523366346480    7.41099899859934    1.73194359786679
H         0.05907745368952   -4.20162221332783   -4.60389483709040
O        -0.26687159437357   -4.90566398638683   -3.99737310073659
H        -0.51470547519476   -4.45326130493720   -3.18300251441263
H        -2.38198013197763   -2.37209141652776   -5.40780737961267
O        -2.66219615119207   -2.04199376952842   -4.52922134614358
H        -3.16964115524689   -2.75499689944135   -4.09228472786842
H        -4.95488873137805   -1.74450369231471   -0.04974104164818
O        -4.59860072771867   -2.55122066120196    0.37645499037101
H        -4.77082845445958   -2.46075553890824    1.33067197956770
H         1.84805644338934   -4.25065668182430   -1.94338211537250
O         1.73635188354312   -4.80121543046641   -1.14526862464085
H         1.02287027033143   -5.42982432505513   -1.34192257627871
H         5.18724888396464   -3.16357165827126    1.41644918791851
O         5.91817788789530   -3.10714066321127    2.06290772808826
H         6.69399479569228   -3.54787413543974    1.67246508178670
H        -3.50711432443123    0.72387093043172    2.31627812945111
O        -3.09064802579903    0.01972282559067    1.77939717687041
H        -2.16192091777958   -0.04869543162476    2.06667143120216
H        -0.18463350225452    0.63152213732697    6.57791577998734
O        -0.88003426487327    0.00794893144219    6.88182049283386
H        -0.43705576611339   -0.85210514017996    6.97646433403243
H         7.72858240657051   -1.27306507761157    0.50138203990637
O         6.96451023070742   -1.19828478178666   -0.10948421559271
H         6.14935038821682   -1.18218231174201    0.43850253995158
H        -1.90376716355410    3.14529235038074    7.23172920181840
O        -1.39504310116045    3.45860699525539    6.48182020579603
H        -1.72405971780388    4.36202576808801    6.24801769188384
H         6.64085287096591    1.80268689770229    3.99306119709597
O         6.58406719734334    1.97073724554827    4.95009987281328
H         6.70329132490311    2.92876312294096    5.07830372210267
H         3.03984434990717   -4.15191745109608    0.82090747578223
O         3.79455647789486   -3.63606740787859    0.48170727878591
H         3.48199401416801   -2.95910774808673   -0.15087459957831
H        -2.72728199049741    5.51779026767515   -3.09872924194790
O        -2.19627243612473    4.77426049730314   -3.41812851644617
H        -1.26090118543327    5.01486406543836   -3.22035867406107
H         4.36802991641538    4.79579526869366    0.65822787208153
O         4.44793769397148    4.18699098546123   -0.09305241217065
H         4.40621065020453    3.28756203208287    0.26811044472910
H         1.34211664783844    0.54352890617511    5.33183053926422
O         1.16527528054062    1.35789506429910    5.84850916127408
H         0.96096194542091    2.01044380383995    5.15214621971478
H        -6.66650675761549   -0.64396714523121   -3.54357978897241
O        -5.84401052464758   -1.16439876233209   -3.42216812823612
H        -5.16596643284070   -0.58516948376643   -3.84320744443298
H        -5.32319077922810   -1.28906474710153    3.37048187361851
O        -4.58212097767939   -1.79217011266042    2.99777883890848
H        -3.96386958012324   -1.13888291328339    2.60026524372425
H         6.53395996243598   -1.79511245726107    2.89721168449413
O         7.11014489627281   -1.17569632946710    3.39548919729316
H         6.88128463155139   -0.28228946427226    3.06788239562093
H         4.14534588838038    1.45532281848189   -0.80430439314731
O         4.78278260700943    1.46015503604637   -0.05837711447551
H         5.65914540855187    1.44141283796430   -0.49392178900977
H        -5.15259501893643    0.56241653565365   -0.51063689076295
O        -5.41763334053030   -0.34134196229696   -0.74459406703492
H        -6.37857359479817   -0.36279799695515   -0.90482984307758
H         7.12107504552849    0.23043205190175   -0.95950692174004
O         7.10617988977103    1.12982486738970   -1.36366868336436
H         6.72387138039259    0.97488589873461   -2.25053373594688
H        -4.86808767796804    2.07892253502743   -3.84764336557389
O        -5.06190967397040    1.83999762879213   -2.91991606567104
H        -4.38583175472864    1.17717797931211   -2.69968199705539
H        -7.43882560328712   -3.79797306423147   -0.74622095778578
O        -7.67013780795248   -4.18869486873605    0.12447764580865
H        -8.38943930779496   -3.66358228648490    0.47960127806684
H         5.73814121903149    0.88827839988905   -4.39760984366996
O         5.62558012073328    0.53209339315867   -3.50082998907823
H         4.78714194716936    0.89610974503034   -3.14775742635029
H        -6.56523614893389   -2.51758735946239   -2.60559824189342
O        -7.22680543359265   -3.18398812890423   -2.33348253687944
H        -6.85781975465293   -4.04455069510922   -2.63500414482205
H         2.87313822548623    0.38829654466075   -7.60023350529152
O         3.60276310629973    1.04414988146203   -7.55387468793391
H         3.17830602827126    1.91189321943352   -7.39615112116679
H         0.58444747119356    5.69769902965056    5.09046803133838
O         0.28767346178473    6.26447069090606    4.34611003051586
H         0.95250326643085    6.98066109914588    4.28576904386933
H         3.46350447890248    4.17274716132385   -7.28165922897681
O         2.67098200551612    3.60874524227471   -7.38206934158497
H         1.97120255381298    4.07173574040478   -6.86628697733355
H        -0.05208665362431   -6.69709374684886    3.81230000888001
O        -0.69208365932612   -5.95725013454575    3.79516000399425
H        -0.79166456412898   -5.68003735357503    2.86134053289000
H        -6.85587403152090    1.33694544565280    4.48910370837910
O        -6.33828593986962    2.14256329032909    4.60196922361626
H        -6.91445282436950    2.93839291895324    4.63291863194929
H        -7.27690084438549    4.61175906553705    5.71834589202214
O        -7.49350383358646    4.52309025161139    4.76654186273193
H        -6.95005560014251    5.23805666301700    4.38051862308572
H         5.55727732089862   -1.18466070934664   -3.16429235179363
O         5.22493544285666   -2.06703383644075   -2.92089255544653
H         5.96984933603620   -2.59491277179866   -2.56292426851801
H         5.22262206207370    2.57882984564083   -5.28013086349426
O         5.62428267928689    1.89235721835263   -5.86845153264830
H         4.90319162786420    1.55357804314915   -6.42469380537229
H        -6.97459248094631   -2.17148335499145    2.13461775816021
O        -7.63517854671241   -1.53948192274825    1.81033795663087
H        -7.30689049271386   -0.64569682964594    1.99251451952283
H         7.22917107688982   -2.62195052867998   -1.08326522392219
O         7.11142385177673   -3.42543431875165   -1.62404483129864
H         6.61604298060665   -4.03799223852742   -1.03818734417135
H        -1.66193610335167   -6.61680549942305    0.67786409842252
O        -1.75914393019623   -7.53250264973747    0.33318468238501
H        -2.54038751071118   -7.51657448340055   -0.25250196375420
H         3.33927195156903    3.14101620663835    5.14409932122487
O         2.86972621717222    3.69172938025034    4.48200596992068
H         3.21036119978763    3.37324069077695    3.61430721766115
H         8.45847357583878   -4.75566412597270    0.60825190766053
O         8.37035019352339   -4.15727004110151    1.38392941414430
H         8.59354386910922   -4.66511988087181    2.16700362164122
H         3.62299578707538    5.14910588989207    4.67547463079061
O         4.12026562938728    5.95290070488542    4.96629678335488
H         3.80461768532487    6.10981913345699    5.88074265398445
H        -3.52350921802347   -5.27059504906786    3.39692621025784
O        -3.51142746358811   -4.51318326732395    2.78752749576065
H        -4.43356325735298   -4.22890692043914    2.65041677721921
H         5.25438835461334    2.10975749383822  -10.10299274027297
O         4.43646673932093    1.56915454393836  -10.07017388340926
H         4.29853791956952    1.32426127406950   -9.13323131270422
H        -3.86755568559863    3.71655509824771   -4.90717922765080
O        -3.92826297440953    2.79717145256908   -5.19340738657075
H        -3.07597361573698    2.34292562746818   -5.02557310855193
H         2.90505917448313    5.47133307856491    2.26573302306670
O         3.69003742695119    5.91243190187465    1.89165952395134
H         3.33334254761739    6.43933483187031    1.15687415649167
H        -2.33385678138714    7.44492630309685    2.66355907286922
O        -3.01521911899161    7.58996144288343    3.34778466559491
H        -3.79484780193535    7.90955496932151    2.87606637931644
H        -2.04441629129738   -0.27949989116984   -6.71503055531136
O        -2.62082689193243    0.05739256376652   -7.43726757171037
H        -2.59273148833367    1.01989140599281   -7.33947887111867
H        -4.76111934380430   -7.57794556785664   -1.14462493156882
O        -3.88015149602002   -7.27448216789357   -1.38340224459801
H        -3.86018990479258   -6.32795812683780   -1.08122106581233
H        -6.88067636602087    1.35857034385180    0.58422948085092
O        -6.72974371038041    1.16328980714108    1.52883792700500
H        -5.78543065127547    1.28067341077204    1.69017640548952
H         0.83291442400742   -0.85312354186641   -8.05853945290174
O         1.66746478871610   -0.85671019728544   -7.55244884100263
H         1.97791278610884   -1.78400030893081   -7.57815127032082
H        -1.64875560799239   -5.38275739617970   -4.66933456476589
O        -2.59833741693590   -5.58238599648505   -4.87691814644017
H        -2.75130468400542   -6.51644536900380   -4.69069420913557
H        -3.30157207720650   -4.67017013340135   -3.71932161483154
O        -3.66408306968832   -4.04241873935461   -3.05050809845361
H        -3.01117421981213   -4.01954329181529   -2.32342336908788
H        -2.53042704658356    5.57249598060195   -6.36587314570673
O        -1.70599283257023    5.11994004749203   -6.06958321536190
H        -1.83782189895727    4.96071951752085   -5.11314181359259
H        -1.06732126487740   -6.53922488036643    7.25006232041662
O        -1.97337806784053   -6.20605617899385    7.11331849337148
H        -2.37975919897136   -6.76916692993751    6.44660353601028
H        -3.26115793340545   -7.46940880970322    3.81824257770025
O        -3.10531905393198   -6.72613125368401    4.42151544701673
H        -2.15969748253878   -6.47635537523071    4.27614668329480
H         2.19491688377863   -5.82587352704266    4.67149450154164
O         1.63302007040505   -5.29537221649222    5.24620633067815
H         1.16654181254198   -4.64790217676582    4.65447030866891
H         3.89819224595065    1.60713676990991    6.75532811069015
O         4.27726250105007    2.31677435323370    6.20417261257687
H         5.06763526312866    1.98672460772276    5.73219344129848
H         3.00615937158290   -3.42115586094070   -6.63932706223725
O         2.46579216504937   -3.42833966612634   -7.44278478380845
H         3.07194109141332   -3.33401644688861   -8.19333767291561
H        -0.58028815665248   -0.72839662338257   -9.80391419414824
O        -0.69688475795980   -1.05214555128440   -8.91107161554910
H        -1.42571559622372   -0.52195400814572   -8.51666535365252
H        -2.40765186994799    7.63991241085768   -1.88480233457071
O        -3.10296069452381    6.97830523267530   -1.83840712649465
H        -2.73446095155199    6.27358973387919   -1.26260020862582
H        -1.14187492230989   -4.57041388072354    4.89446275821038
O        -1.52590096913274   -4.06404344097220    5.63061636793012
H        -1.73463053447271   -4.74478846311101    6.31005102869837
H        -1.79531821308964    2.39045266166860   -8.85752646735213
O        -1.73459878664416    2.09191698019812   -9.79104522474235
H        -2.39448661239804    2.59621375681701  -10.26654861853438
H        -3.12619583607816   -3.38027061927759    5.43311798996958
O        -4.06579645152282   -3.11959801521075    5.35167132052954
H        -4.19286781818688   -2.76592712243512    4.44896099720605
H        -7.96808414609949   -1.26955177573800    0.16951277450224
O        -8.03833147130096   -1.02205182088519   -0.77543601179511
H        -7.95621302393138   -1.81896083464993   -1.31026527511247
H        -4.09182829778999   -8.02863594092254    2.08467233042217
O        -3.29538262450864   -8.53433789757110    2.34456538868987
H        -2.63434961755146   -8.29492474847095    1.66763372814058
H        -5.60373287837551    4.11745481137469    1.53105792594213
O        -4.66695655172098    4.26593853781923    1.30143067179425
H        -4.21351084732745    4.32803145179710    2.16097748119837
H        -6.54777318866595   -4.55336266102065    2.91749872232160
O        -6.15128990047743   -3.88961921959343    2.33628648213631
H        -6.51985542504883   -4.06393263523250    1.45062830743086
H        -7.62289824659888    1.19477506097140   -4.29309563345758
O        -7.97354858077983    0.32951436934504   -4.02384566892430
H        -8.60442827921458    0.53421578060569   -3.29672444261914
H        -5.96551606213573   -5.82125474181251   -3.76718229263323
O        -5.93033407450028   -5.41187757291505   -2.87540125320832
H        -5.08622436182639   -4.90929742771787   -2.84702101957112
H         1.91625382500958    0.04271585856720  -10.12129244413028
O         2.64123622145926   -0.45241452659109  -10.53868788085594
H         3.34775971432260    0.20090474694842  -10.65160449619558
H        -5.84368154486342    1.21837743928724   -7.14397569647752
O        -5.85025382600890    2.15405242825229   -6.89004182466648
H        -5.07283610516568    2.28925838770269   -6.29982744207631
H        -4.90369656604498   -4.59574354128076    5.63405728192335
O        -5.22253311601948   -5.52305385371942    5.66235631183050
H        -4.44511894840218   -6.05507309434953    5.43141871550168
H        -7.26045832693060   -5.99703807861997   -0.26530290050409
O        -6.67053182636555   -6.67622499854761   -0.61935123755400
H        -6.39487099907678   -6.30086913004994   -1.48197491913327
H         1.55865053970392    6.09699076781483   -0.32704453744937
O         2.25548339063077    6.77880018544627   -0.25512554994969
H         2.85256410630686    6.65936703026357   -1.00709852629051
H        -1.33975396627126    6.24167000909586    5.16030478981593
O        -2.12410896430540    5.83147022150808    5.56101007837706
H        -2.65160757892465    5.52885450340655    4.79150023174760
H        -1.61972109128378   -2.47448590694949   -7.71889567462945
O        -1.99630954954907   -2.93587630465665   -6.96380613959109
H        -2.74931634795779   -3.46664882858176   -7.26407543225623
H        -4.80146015888097    5.82396911357555    0.41303975291451
O        -5.14855316510227    6.62921495424365   -0.02350610685547
H        -4.52124450920228    6.85047630358775   -0.73683107808585
H         4.63326311926024   -6.19950408150155    3.22056920082204
O         3.80442739151324   -5.94637926412193    3.68192144138094
H         3.92056865030043   -4.97748474059342    3.87017467021836
H         7.55297296162349    1.40116311019520    1.83212690360283
O         6.69288951578442    1.26101656785446    2.28608057692470
H         6.00698866674834    1.51530279326629    1.65667026660477
H         4.75540329170603   -0.46151982904142   -7.20238786107590
O         5.13220753595480   -1.34745425836436   -7.15687458656489
H         4.87481496719495   -1.77590987535325   -7.98942473424014
H         2.28143521295745    5.47488759799602    7.19591701725126
O         3.05407067590608    6.01621699175456    7.43721954735926
H         3.73316384230513    5.39317945436694    7.78547371003075
H        -0.07140615007089    1.63275324090694   -9.79917700904202
O         0.86232225547761    1.45237276486051   -9.58616461125032
H         1.36028219321975    2.22963523122787   -9.89827647854482
H        -5.79955787438406    9.06608033794151    1.78099979011564
O        -5.37636096681254    8.24724522797741    2.03316223943110
H        -5.30668168534902    7.68791089003261    1.21932048820859
H        -3.86263800873462    2.48882783514082    6.65408442040518
O        -4.31387235340046    3.10975759826937    6.04690312077830
H        -5.06037011911707    2.61360804926603    5.66891048676224
H         3.53634191547808   -2.09767911088014    6.20467661851520
O         3.83264660180198   -1.19406392224421    6.00123630977113
H         4.80649008640352   -1.15629717396422    6.06110456289300
H        -2.30006697888926    0.87070616408709    7.47967785811375
O        -3.17152821619411    1.27752182603328    7.62703074457732
H        -3.80662933325957    0.58988280256704    7.37274197100216
H        -5.77514222259799   -6.57973331859321    2.37671810580000
O        -5.19073379689688   -6.77853748579445    1.62534343514297
H        -5.76697158288223   -6.85261240455119    0.83886840999791
H        -5.06132924618237    4.94221391040635   -3.40666873057672
O        -5.33859327313753    4.98520199586156   -4.33699829744547
H        -6.04596846131552    4.32921715235489   -4.43197151406427
H        -4.13999723433553    8.05389268001127    6.15185180963863
O        -4.44317473037488    7.13766302270742    6.28887633469220
H        -3.62320159355490    6.61924085071935    6.18920184947276
H         6.70266880762173    3.22036362715038   -1.85872667381354
O         6.13956351751452    3.96868584019035   -2.07245184921636
H         5.54595097196373    4.08578835366355   -1.28966877736204
H         8.54959726655037   -1.34702780926625    2.37271221746362
O         9.03278978837898   -1.50066654510348    1.53627558968797
H         9.05654493576931   -2.46630965722014    1.42616220065742
H        -4.65379629573734    5.70054362127406   -5.91216194385419
O        -4.13179950942916    5.93737454355313   -6.69426450513013
H        -4.32435307442334    5.27299391507003   -7.38194975940961
H         1.10835743832692   -7.93553503546400    1.99646448977666
O         1.04936977793951   -7.65578660111057    1.06274428774383
H         0.12843590334745   -7.77535423499103    0.81066982180136
H        -2.15218702725877   -9.29225045750106    3.49308212119649
O        -1.42661071059614   -9.56284947532118    4.07884196698737
H        -1.53883622015820  -10.49507878730156    4.25664749291537
H         2.71708035393909   -7.40868759877695    0.04434074968389
O         3.37759874403737   -6.92373726588592   -0.46154560708018
H         2.93771151125138   -6.10203764434769   -0.73493555436193
H         5.86591016872570   -5.98372428215506   -0.39187898979101
O         5.89932210300609   -5.11608595746246    0.06948891883683
H         4.99251511278651   -4.74744660798872    0.08275489983086
H         2.37897959516218    8.33444568068791    5.01814313481069
O         2.40820387800981    7.89125313262346    4.15284107520095
H         3.13825413232399    7.24221084717343    4.21857035325498
H         9.24948129952018    0.39814128709192    0.95062809177727
O         8.91727086858373    1.29757451127450    0.83800968630578
H         8.55872278342386    1.36396919062355   -0.05596202366044
H         6.53758176199821    2.92697296933238   -6.75296019092839
O         6.95832814875058    3.68540526811864   -7.23618848340342
H         7.83062596018625    3.80111498879216   -6.86167701065866
H         1.48764467762254   -8.32532740797140    4.43486008259848
O         0.86003949372357   -8.12715962557350    3.70556569110009
H         0.10564883438410   -8.72393411521417    3.85192806273938
H        -7.55455822769564   -6.62893968921983    4.08059315918704
O        -6.82853934922913   -6.11354411373249    3.73352437857528
H        -6.23542230148804   -5.89621199905630    4.51533535816645
H        -5.54458589933724    4.39407689406402   -1.30858634518619
O        -4.71771035200541    4.19595472072462   -1.76883490278501
H        -4.81271666552208    3.28989556725936   -2.14315237899065
H         5.39877128276845    5.34222430638346    2.55094204125726
O         6.04769775963590    4.63233778996354    2.66460696832072
H         6.43392766250241    4.74525049383551    3.53817393774794
H         6.10369443010840   -5.68222361038950    1.65445460550609
O         6.18353526773590   -6.11813409148928    2.53559773456486
H         6.70305139416220   -5.51870225800758    3.10418424143895
H        -7.22496682424563   -1.20972484946273    4.71223802038026
O        -6.57876533031601   -0.56486881964277    4.42780129056397
H        -5.88820673134592   -0.50788474966489    5.13755204929117
H         6.98847451830544   -4.41429328126011    4.97608466634128
O         7.53701843136658   -4.36681546718348    4.16829237145274
H         7.60047563483541   -3.43114311762892    3.95869848160004
H         5.03242214670668   -7.56270090665402   -0.97493278964395
O         6.00314936548903   -7.53103255516200   -0.97369757095890
H         6.27500737269119   -8.04262074581356   -0.18714675518455
H         2.94380713989513   -4.10349222393002    7.62721120776420
O         2.79290214872623   -3.55716168020248    6.84584292679829
H         2.48056112204253   -4.19449725195653    6.16271252717628
H         5.82317294738971   -3.63640820517789    6.91493860019253
O         5.70802096601218   -4.23818985288055    6.15809346555143
H         5.03243461513593   -3.83333071030400    5.58505565055391
H         3.51126349006950   -6.14977341331542    9.13315113445378
O         3.01636061980343   -5.85631368951690    8.36979973558861
H         3.50083058422070   -6.19355583547290    7.57699833955741
H        -6.79911744253648   -2.72129538386707   -5.69213667546744
O        -5.82961585092793   -2.61616958327165   -5.68488205708617
H        -5.67365701098610   -2.17468088195692   -4.82004862679133
H        -3.61130050672423   -8.92038365264538   -3.96787821946523
O        -3.50224266371966   -7.97041198142017   -3.94492495318371
H        -3.64497968498307   -7.68756773524913   -3.01344454364134
H         5.07725846162748   -5.89762090013096    6.35026403988793
O         4.43250929514820   -6.62028539993598    6.23701309678109
H         4.14846449513408   -6.51671693728989    5.30580287068630
H        -4.87836216517085   -7.09886008137441   -5.03277661533119
O        -5.61834940505968   -6.52661863706035   -5.27479435853976
H        -5.29215645801651   -5.92400646312759   -5.96544031660418
H        -2.89991045886140    8.68638733644114    4.63817788221584
O        -2.95546758034020    9.24163369323225    5.44867119026257
H        -2.06753472469173    9.27728899051262    5.80517158163696
H         8.31772098133689   -4.98058198773375   -1.40151633286276
O         8.57129640068581   -5.70897064040642   -0.81463528024733
H         7.91319759783926   -6.39945088304551   -0.95443144209342
H         2.14081832796921    0.93669774393496    7.26680435148584
O         2.90962810122331    0.57013624491328    7.73681310994242
H         3.18960283641698   -0.19427132465249    7.18658585701060
H         1.28350827001756   -6.48296619002053    7.88841806503863
O         0.68392122913792   -6.80183970991879    7.19912105496406
H         0.88753421443971   -6.22788521099448    6.42655609939564
H         2.54831783660566    3.58582790833339   -9.04508660837902
O         2.62104763191666    3.50674431155915  -10.02553240703940
H         3.28574949236573    2.79157451636878  -10.17725268794220
H         3.80317822163910    6.27470305723058   -3.26765829589024
O         4.00471136243405    6.19178349686048   -2.32046970077882
H         4.92422916020022    5.92985661394229   -2.23373878157624
H        -6.42661652564823    1.92781722086231   -1.80247357308668
O        -7.03101114024872    2.08990961235742   -1.05363458394170
H        -7.15047171921438    3.04666897065701   -0.99302882770413
H         3.15571274033840   -8.18421122959711    6.06044069077657
O         2.29400972133682   -8.58346139862011    5.90477684582501
H         1.66370006233738   -8.10747098025378    6.48042951826527
H        -4.98972774344897    3.25132267398598   -8.06094468403042
O        -4.24200057848870    3.76893195196022   -8.40281650572716
H        -3.46273201113423    3.40241839370430   -7.96635111947550
H        -5.52703022155704   -1.37376757661482   -6.91690953182849
O        -5.31435177862524   -0.51622518161585   -7.33680727960929
H        -4.39354401134346   -0.54815859419853   -7.64088419226513
H         4.69521865477427    3.55399335594796    7.28919254519097
O         4.89421776098918    4.18151615986615    8.01818279748419
H         4.68149396131463    3.67163275162605    8.81404038052990
H         3.43570318842000   -1.70083691943088   -9.80715220797695
O         4.02332092101151   -2.41326638299383   -9.44216248859584
H         4.47702218870126   -2.79047652686104  -10.19452210947160
H         6.35657185743657   -1.63117060404566    7.42520243447263
O         5.95772345502719   -2.28264370587621    8.02708121749687
H         5.26174988948357   -1.82786675324197    8.50408887450427
H         5.59952462159188    5.18645749627298    5.30437886730497
O         6.40967005989983    4.66487020183925    5.51437360163866
H         6.42361743557088    4.62382774605629    6.47493858602282
H         1.62888248422228    7.83975020300710    1.06884383045364
O         1.08823418714642    8.23561638054558    1.76683941811401
H         1.61890739587411    8.22250152425038    2.57701343788582
H        -8.11405081126942    3.31870150998864   -5.03542787470818
O        -7.27413794753170    2.92997753584028   -4.79379387764813
H        -6.83154279061878    2.65558761329606   -5.63210318738890
H        -4.81245472970949   -3.86819437450668   -6.36215917353558
O        -4.26035550155428   -4.55744356077881   -6.77694651827299
H        -3.61908239049848   -4.85668619524188   -6.11016557461553
H         6.59303694651497    0.33695922437143    5.84825710386133
O         6.47635191331875   -0.62061107565767    5.93505331293839
H         6.75441963509193   -0.95812034644005    5.05862218878448
H        -5.41326510677456    4.31243847452132    6.83911274718126
O        -6.12250695992553    4.94524115444985    7.04887123567837
H        -5.71035976450364    5.81589968020702    6.98738462377606
H         4.68977858056565    5.54896139299276   -8.28023048976100
O         4.76197183560916    5.31061519162295   -7.34107082342031
H         5.60295018844529    4.82837048332127   -7.25141885716118
H        -7.38802377654096    4.56576785614032    0.37236038501367
O        -7.15361115637332    4.82712162785128   -0.53234438932039
H        -6.71401710618799    5.68874389994296   -0.44919076672208
H         0.29203177589793    8.16762546982750   -0.91361061383591
O        -0.47958419838794    7.62842984424460   -1.09233855602674
H        -0.82552365790087    7.37249267401897   -0.21163379712237
H         3.00123884563585    9.18044740542665    7.23568081977383
O         2.40248160084664    8.58736269767426    6.78317480299811
H         2.58848830379089    7.69369530723122    7.12479728500398
H         6.57216966980656   -7.71761830640991    1.94421099855592
O         6.82996918609047   -8.50813603812308    1.42963000673795
H         7.76627906630408   -8.63928640483249    1.57719361109014
H        -8.25146315864476   -2.71238805755909   -3.97099283312744
O        -8.38314704576764   -2.34884204286137   -4.85702519787474
H        -8.39783157662450   -1.38670248612294   -4.74470858866125
H         3.69332425312895    4.78466185596871  -10.14959457148635
O         4.43453378927538    5.43995087455718  -10.06612434443250
H         4.27332242292820    6.12203374200885  -10.71646513447615
H         5.83543609746582    4.19251172157720  -10.08551269417294
O         6.37101517683333    3.40009095944184   -9.92931463694359
H         6.68723456089214    3.46825963592153   -9.01443987479312
H         3.11348621833304    2.38697025544975   10.31634302697794
O         3.84003417546097    2.26078924251089    9.70659947539910
H         3.53611677419314    1.60939873604250    9.05065947745874
H        -8.69335922440205    1.60408050078567   -1.57075371719920
O        -9.40665633825272    1.02325327731068   -1.88852273626190
H        -9.24725260117402    0.20040316097352   -1.40274846461306
