# Supplementary material for: Computer Generated Realistic Interstellar Icy Grain Models: Physicochemical Properties and Interaction with NH3
Source: ACS Earth Space Chem. 2022 Apr 19;6(5):1286–98. doi: 10.1021/acsearthspacechem.2c00004 (PMC9125691; doi:10.1021/acsearthspacechem.2c00004)
Supplement: Supplementary file 1 — sp2c00004_si_001.zip [file sp2c00004_si_001.zip › Icy_grain_model/random_seed_study/GFN2/grain_5.xyz]

600
 energy: -1018.421812137819 gnorm: 0.000653557247 xtb: 6.4.0 (d4b70c2)
H         1.75814340011570   -1.90305304795069   -1.08980667944892
O         1.93859313916113   -0.98201463459796   -0.83447786246939
H         2.34600969273122   -1.01097949813148    0.04250856040676
H        -0.56740687951180   -0.83159620850157    1.55199478446212
O         0.04705451521494   -0.38531437770538    2.16135473270100
H         0.42183610966853   -1.07422850591139    2.74734624200929
H         0.25534435786984   -0.10626107405991   -0.90001095579716
O        -0.60207035151761    0.32888171406499   -1.04422110697488
H        -0.58580206028392    1.16352486117898   -0.55144020503467
H        -3.69225694576526   -0.42755265443085   -0.01289752584145
O        -3.23551717080244    0.40521892883583   -0.25563276713733
H        -2.29777311424320    0.19609064892792   -0.40153465209783
H        -1.15154629786824   -1.83955754289096   -0.57812172304137
O        -1.30308601293499   -1.93193034605086    0.38069278322212
H        -0.53298899010466   -2.47616895799378    0.66566493649461
H         3.73990112028793   -1.90399953890164    1.99848405164265
O         2.88018778077917   -1.51617408494523    1.76502870852672
H         2.61690513622107   -1.06208285684849    2.58671528564084
H         0.96533573784110    0.58599988944416    1.23892591245927
O         1.47531432536508    1.23518608306121    0.70601949875159
H         1.24019930819830    2.12521661370448    1.03004517505828
H         3.14655245916934   -1.12451966326150    4.77208696534314
O         2.65938140467312   -0.44350731321979    4.27287558664534
H         1.82154612053309   -0.34362717862945    4.76561572683406
H        -1.62637143110744   -1.71594681305563    4.37362916045271
O        -1.62062864294373   -0.78782015699315    4.67470012472542
H        -1.70508610906996   -0.23831708527832    3.87375073577792
H         3.60501253117402    1.81377700059268    2.28120875726207
O         3.90520457580539    1.33605524795400    1.47116334311347
H         3.03105937286964    1.15469687100571    1.03470110805881
H         1.52734220449610   -3.00629555364613    3.45110484669878
O         0.81288121872192   -2.38021059880475    3.71229966091177
H        -0.03089519293736   -2.84441819721296    3.53480464233906
H        -3.99188784310132   -2.08511384825227    3.08833960537725
O        -3.47687198572675   -1.63128185237108    2.39951414250668
H        -3.95173357205390   -1.77161982786693    1.56421449691211
H        -0.21520344895558   -0.33585692238841    5.49511941517528
O         0.56660072973640    0.11710621415530    5.87447774313945
H         0.64756244916837   -0.17747910733896    6.80978544300611
H        -2.88437710347428    0.01704427643013    2.31373223412383
O        -2.30503788131069    0.77074527692652    2.52772705326591
H        -1.97892494788668    1.17629287489600    1.70252368275451
H        -1.20838058803712    3.15463078459437    1.13458288424717
O        -1.33715098768889    2.42253239221187    0.50430304053767
H        -1.97271351999434    2.74773316472236   -0.15315386233827
H         2.78265639534190    1.19617573462306    3.95163884524975
O         2.72727966389266    2.12168728899662    3.63783421676020
H         1.77590544009995    2.25846953722363    3.39473693603445
H        -0.21233952417868    2.33464656771453    4.00535347033769
O         0.16646389240558    2.18695138226770    3.11996177878333
H        -0.07860520122221    1.28710760765315    2.85920708023749
H         0.62990256931845    2.88234750864183   -2.93733540781550
O         0.24909838230761    3.30674248521405   -3.73213917937019
H        -0.72513255116762    3.24757499861782   -3.67695762182663
H         5.30290065313037   -0.18217525521279   -0.92027401815080
O         5.02073812212875   -0.68678053056929   -0.13534680097692
H         4.69819436038526   -0.04467820174230    0.50939359304658
H         1.50373250375370    1.73905795445647   -0.88914404323838
O         1.54436747004502    2.04824297152794   -1.81248489951058
H         2.46313179023093    2.32566824515690   -1.97047687343596
H        -3.03645411281418   -0.50476187606754    5.47177009691878
O        -3.82376861286752   -0.33493018427348    6.04163950025110
H        -3.85003921840722    0.64289369014955    6.12336209614866
H         0.19573140965601   -1.61338977806837   -2.60483827700975
O        -0.43486871363015   -2.21603367571100   -2.18208645334463
H        -1.22135311001417   -2.23624184224460   -2.75302254341886
H         3.63888619702677    2.98636786854434    4.74517258950232
O         4.16718238069776    3.41197631569452    5.45183718145028
H         5.08361016058995    3.09205813882772    5.31218388024673
H        -0.19046280191856    1.64604787621010    5.87937474813662
O        -0.49087234960146    2.55406444965872    5.67400055405700
H         0.13617630580530    3.13925949094242    6.13284730700639
H         3.86609223356692    3.74923841665731   -2.70643033435310
O         4.05014219284313    2.83255879039463   -2.40349594697233
H         4.48327976641507    2.92604616099639   -1.52802418924710
H         1.66297974189140    0.15804694538120   -4.05229489142491
O         1.14051463717939   -0.19945417556978   -3.32753366817641
H         1.18558362595269    0.50154545026411   -2.65766614556707
H        -7.08420951578062    1.87618886332755    0.69801210882879
O        -6.84177143883614    0.94271390546649    0.56814937993730
H        -6.20005808172062    0.73638784982039    1.29252102996397
H         4.46723156605952   -0.64344645640422   -2.89777961108390
O         3.75308878061941   -1.29775928236341   -2.97537531935616
H         3.07030762662041   -1.04613540827218   -2.32936345689055
H         3.65054058166277    2.16728400082203    6.48423522493132
O         3.22083171321129    1.42511162236043    6.96796904395987
H         2.42743287770202    1.19370727824270    6.47562886802700
H         7.15024315462369    2.88146783071900    4.36513840287781
O         6.50378570338252    2.31589425415106    4.80641584092707
H         6.37078998544844    1.54110187369549    4.23280308327106
H         7.44685352663770    0.43045877411459    0.05824801242429
O         7.12497019946036    1.06316091065061    0.72149796264535
H         7.90152777601592    1.60417801046498    0.95535112372395
H        -4.77244475021837    1.42133831224037    2.40398783609686
O        -5.29384128350792    0.63641344906750    2.65912978807065
H        -5.98514354123007    0.91449817636126    3.29463138775537
H         5.08634415265442    0.61939951663886    2.66472303532784
O         5.94641268154656    0.31336145694239    2.98708838897720
H         6.53940804072322    0.48133854282246    2.22056517990143
H        -3.81431255442803    0.24798344578091   -1.79012771087570
O        -4.01656654088921    0.01887048404236   -2.72563430332797
H        -4.48775700234315    0.77404302552973   -3.11231131505686
H        -1.04138358131213    0.17529789691152   -2.76900451120052
O        -1.55942012808014    0.14933555416782   -3.59630013560403
H        -2.45651310667073   -0.15056470397653   -3.34522924315760
H        -1.98130590861254    1.66372931093146   -3.81827498209434
O        -2.30746252299262    2.59865639688916   -3.90758770422754
H        -2.66839587195972    2.64069327249429   -4.80977006068240
H         2.98613520465361    5.65622113461789   -2.28614104764963
O         3.40896748290131    5.31449875442616   -3.09123007789941
H         2.77092041023285    5.39278328081523   -3.82453561214135
H         1.17808963743070   -3.45758181907450    0.09051544778630
O         0.89561968637707   -3.20980542808818    0.98688014975715
H         1.59607041983978   -2.62706359350191    1.34420670265950
H         6.11209891000030    2.57364601661243   -0.20969706890411
O         5.24228168889879    2.98088181456898   -0.00970768023312
H         4.76311389745634    2.32667986897213    0.56186799152172
H        -0.19888245355841   -5.29356469585754   -1.18904713517246
O        -0.96729360118929   -4.70299020277540   -1.12726294435136
H        -0.70970226153482   -3.87686312298702   -1.56426948890179
H        -0.90594046112334   -1.05730951039029   -4.70100422062251
O        -0.47335531548149   -1.75449792238540   -5.22604638302997
H         0.45148535920507   -1.71659167055745   -4.95220166951550
H         4.80430825919391   -3.75858641340386   -0.18410876490607
O         4.53646880616364   -3.17924224243578   -0.92614374064312
H         4.48852720813004   -2.26905655565443   -0.58349243695569
H        -2.32244255319577   -3.24357459200143    0.74259669068490
O        -2.67568348895827   -4.13060830983803    0.96022684928528
H        -2.47823436079891   -4.66709757275251    0.17982985356105
H         0.23058679857576    2.09383518042528   -4.94422544607632
O         0.01974941711580    1.55392692653837   -5.73114733895767
H        -0.20380555560782    2.17715720989087   -6.44365667260514
H         0.57811566031761    3.94333838143814    0.14609367220293
O         1.29401775459921    3.84698864031119    0.79266595209287
H         1.15565304919448    4.54442575895220    1.44834446049582
H        -4.54328444074435   -2.44534475728115   -0.58787766548311
O        -4.73840673386414   -1.71826772694543    0.05201421132644
H        -5.62719100474997   -1.39665422568670   -0.16745893491596
H         7.02490582108166   -3.20418605974479    0.38532293228196
O         6.97958824322491   -2.32868202128097    0.83773161601013
H         6.28117386010676   -1.79121681575954    0.41344076677658
H         2.84892647663926    2.19105820133696   -5.22405779595629
O         2.93443922664481    1.46729295722216   -4.57310744653897
H         3.35286390888733    1.86103658242901   -3.79762487938466
H        -5.40486791415507   -3.76023809963572    4.39143390498198
O        -4.52828472130267   -3.33869700385238    4.22316513928257
H        -4.08535745660206   -3.27109559343066    5.08727529581002
H        -1.33067412884470   -5.03217125530614    1.83824399202021
O        -0.43824233854572   -5.37226727655819    2.04112421540211
H         0.16699579914810   -4.74150138168618    1.61590595813135
H        -6.41081100165869    2.17498808299552   -2.06121867667813
O        -5.61776402094394    1.88979758607842   -1.60432924785001
H        -5.95598691553823    1.41111255296952   -0.82241802574281
H        -3.26505435950849   -2.01239256293632   -4.18923640281189
O        -2.75041122591932   -2.48627791688940   -3.51579000551083
H        -3.37305826227531   -2.91397601869372   -2.89561341707429
H        -4.19495819068861    2.10430163620068   -6.08962634515840
O        -3.33682303172868    2.39047993727796   -6.43235954951898
H        -2.87772638591503    1.58578931811124   -6.74978168728388
H         2.95955007229696   -3.55682856413416   -1.39353850059948
O         1.98475455547288   -3.66439978243435   -1.40434328684820
H         1.73724709469528   -3.91492007608317   -2.32363899981582
H        -2.21092623403177   -7.25674406541064   -2.26706902017278
O        -2.06845454553381   -6.46805349869102   -2.83391342226364
H        -1.81618000509230   -5.74162304363758   -2.22400752220751
H        -2.02845501170500   -4.08732658324431    3.53449094239261
O        -1.64000301639663   -3.19438922394400    3.48159992231663
H        -2.18722917523463   -2.71788446854580    2.82886700282890
H         6.01446826995486   -2.44918536944493    2.18604876049973
O         5.30928131411476   -2.26082369015487    2.85053943702622
H         5.51029597777278   -1.34029241474118    3.12537210081891
H        -3.92525794710766    3.17931607947906    3.45364625895737
O        -3.01740636603344    2.95758049170281    3.72647400020706
H        -2.77730275036235    2.11169712393538    3.27934980155139
H         2.65552474862145    4.59713317233512    0.10228484464608
O         3.41651472846827    5.04217630501263   -0.32563902622255
H         4.17493816248235    4.46598235884739   -0.19150992754010
H         3.93241372394365   -5.04286796525839    1.05197724534689
O         4.76398684767061   -4.60830609250894    1.34844444737100
H         4.49488629613178   -3.99498310907840    2.04450555413912
H         5.18006191893324    5.52040338062978   -3.16059965940706
O         6.15249960529470    5.50278082036409   -3.16266094987675
H         6.39568527877254    4.67321471801315   -3.60131149243975
H         4.69694365811185    2.93837347580425   -6.37396892423415
O         5.53825333844320    2.46722066716304   -6.27993621844119
H         5.32543494383687    1.51798065099786   -6.27492401267901
H        -2.79788620324121    3.01115298966251   -2.33015238596381
O        -3.21072406083360    3.11222613152895   -1.45300090155182
H        -3.98012239973715    2.51571019414552   -1.46127050993656
H        -5.25906057948491   -3.85128235472481   -2.11521326640485
O        -4.39368439192261   -3.61434442680994   -1.72770912631573
H        -4.06543661063150   -4.44311294266483   -1.31240732084827
H        -2.61682230628409    2.34692044312263    6.74919823619296
O        -3.42207826876603    2.28725968352074    6.21111885887652
H        -3.16777323818342    2.54013599775502    5.28914128245078
H        -3.75996296146528    1.87627819979867    0.60945839343485
O        -4.14481255629564    2.55609951750907    1.18998213727556
H        -4.99054750291938    2.82315644398912    0.80841238458133
H         0.94373058933065    6.08268894065946   -4.51814236120533
O         1.40322741956317    5.32480182917975   -4.95126959232071
H         0.99359072008776    4.53270112121093   -4.53008472922687
H         0.68269861031154    5.71164702370611    4.05737095268169
O         0.97730982032447    4.83521766623745    3.72618882270419
H         1.00280738223451    4.27077064270047    4.50432462032078
H         1.67619497644286   -3.45469635845550   -4.30684310222135
O         1.38913860927542   -4.29125397441980   -3.89976911398739
H         0.42677335930355   -4.37848924554426   -4.09046011734913
H         2.63305063787697    3.14754280742938   -7.23152485044895
O         2.96068972711218    3.45522893319102   -6.36298906406306
H         2.48817710351660    4.25924217375674   -6.11819992092337
H        -3.56224277595709   -2.08946016886139    6.64802861805547
O        -3.49885889445246   -3.05231703006040    6.73329437154193
H        -4.39212199415063   -3.32175526430434    7.06094138355897
H        -7.38066580918915   -0.28243226800399   -1.22903034453181
O        -7.15322845604431   -1.21803350230737   -1.08619289573315
H        -6.73269008715515   -1.52510220178380   -1.92054951524502
H        -3.81131595430863   -4.78273273952794    3.60264899406523
O        -3.11704057595413   -5.46383943594669    3.48839291212548
H        -2.91214198138570   -5.78376018348827    4.39076102595317
H        -4.46688562152330   -6.40749501102162   -1.29246729559246
O        -3.79860019310570   -5.96244988875951   -0.74084352475758
H        -3.83051412101643   -6.37475146928615    0.14310775571597
H        -0.34454015083503   -2.82578506879264    7.26797977104893
O        -1.01455729084764   -2.49804177771908    7.90399141782044
H        -1.85638313545803   -2.88825870978135    7.63160515577222
H         0.64201015252183   -4.16941664085620    5.83168248484182
O         0.86872800902749   -3.27968221550398    6.15451039880737
H         0.79633538679783   -2.72866598966356    5.33885518849539
H         2.83371164803390   -2.57186662272025   -5.70955363545676
O         2.31270829359488   -2.00522723534919   -5.09569971573954
H         2.89626010594153   -1.71384505467274   -4.36237340353473
H        -7.24255894767777   -1.71750881410219    2.55371301136198
O        -6.31275470675572   -1.92828065207416    2.73577244952931
H        -5.81973183878509   -1.10505870904076    2.59927979062801
H        -4.78139260439157    5.33002864264636    0.00874886326797
O        -5.04245212698740    5.01156089356216   -0.89255817626325
H        -4.33909369137343    4.35111733873677   -1.08080818202993
H         1.75707532719999    3.88151744309005    7.47987814218084
O         1.39611712112455    4.22623843244573    6.62419424160576
H         2.10267004609683    4.78828003920164    6.25885380643792
H        -1.51072932511753   -0.34903068511026   -7.56878496472955
O        -1.98508197758433    0.13397319143638   -6.86299573705495
H        -1.28966423605020    0.40953618839256   -6.23806754299626
H        -3.17290885224135    5.86537313116470    1.12070400036316
O        -3.97568638571143    5.41756361697359    1.43629310428906
H        -3.74189652273322    4.48646327806021    1.55957676046062
H         7.49705975299481    2.24182100690547   -4.11470161170433
O         6.76838852134073    2.86249898305261   -4.00357992275998
H         6.26670931135517    2.79303418626143   -4.85299223206824
H         0.26932443396810    5.28684792921547   -1.43176081358054
O        -0.46487505608639    4.72794394506705   -1.14516202360066
H        -1.07050543486674    4.65029773392437   -1.89804512291804
H        -0.46863369384089    4.47903751433625    2.75101646276219
O        -1.33204233285844    4.50598791820158    2.29863101475480
H        -1.93986538527563    4.00955870531155    2.88373483803887
H        -1.73567601640499   -3.75010517408252   -4.13633663454777
O        -1.16027554467030   -4.48522518908415   -4.40812009183743
H        -1.61404905263134   -4.96209026640021   -5.11758155557792
H        -1.37064288654609   -5.60653562775140    5.71592706400690
O        -2.29973297204826   -5.66417861634232    5.99602630665432
H        -2.55350280769542   -4.80650758180209    6.35370218284862
H         5.64782266150917    4.12739960262151    1.18547077050317
O         5.82517697430209    4.81415197195748    1.85938291181425
H         5.00690568002743    4.91355629076712    2.38578564085775
H        -1.74482062310112    7.65260874154295    2.40101064719679
O        -1.95792495201580    7.02268673472009    3.09233656938205
H        -1.76288870611019    6.12504427583939    2.73998933186755
H        -5.51794660530821   -3.45254695485927    2.07996406152516
O        -5.31411419771909   -4.20232730413468    1.49581051045719
H        -4.35105099728464   -4.18736911374977    1.30249451393888
H        -7.21850159156882   -4.28181500189322   -1.57186176669522
O        -6.88543377060598   -4.40787986227889   -2.48571528089766
H        -7.44005331900237   -3.84847159421441   -3.05018910769271
H         7.18022381667225    4.32424144199376    2.73776805696287
O         8.00676199979947    4.05164267506538    3.19599288390201
H         8.57272654421411    4.83199918415168    3.19543116865674
H        -3.70295993966190   -6.17634070181572   -5.26629576994008
O        -4.11307083747576   -6.02808815577535   -4.40196913230854
H        -3.36062910859092   -6.11203140037566   -3.76406011511449
H        -6.42803801977498    4.25130136941896    0.22303529243663
O        -6.75587324671009    3.59871946461710    0.85611417578934
H        -6.42652732499433    3.84509805303613    1.74233885614002
H        -5.38417256892740    4.46409185186088   -2.75874536849806
O        -5.09014723289331    4.15082569796735   -3.62228121531949
H        -4.12434615094626    4.13449937157094   -3.59042511423608
H        -6.22574008982888    3.57921662605813    4.03112036958506
O        -5.61084824235300    3.79021884220121    3.31123901483211
H        -5.16605649087609    4.62490055889543    3.57362761941452
H        -3.22802811516928    5.40488946167324    4.63999282428304
O        -4.13329698573773    5.72820600641833    4.40463486328765
H        -3.95716123519682    6.44943874863297    3.79369014194895
H        -5.57697872362499   -7.09896088117265    2.63526479526920
O        -6.25366016786117   -6.42284335034293    2.71132201468338
H        -5.93284777841195   -5.67089000813646    2.17443794228824
H        -6.28259547325649   -1.68733385488602    4.54279578239304
O        -6.32489222028701   -1.21961795243263    5.40089461393011
H        -5.42255963304535   -0.89491561562796    5.58474525501449
H         5.83683170111606   -2.75523767353077   -2.01032152722753
O         6.62149166728893   -2.48520744590588   -2.52650844622882
H         7.17797652200217   -1.94252517065384   -1.95681672625079
H         7.69468268107033    3.71412599577560   -1.19588850202116
O         7.52380000065546    2.76933923119965   -1.38856669449465
H         7.11676924184321    2.76657719264966   -2.26854439345359
H         9.66547007325191    3.15588031129152    0.80982086295137
O         9.29148571710352    2.49987747177643    1.41994042057909
H         8.89176493418452    2.99889789827811    2.16180984661972
H        -7.40869932902328    1.71345611047764    4.80014758451831
O        -7.42091286560612    0.92559790325615    4.24095517308988
H        -7.16209787705343    0.16693937697546    4.81033969688168
H        -1.35407879547191    5.90068793070764   -0.22397031479112
O        -1.93089981645231    6.63910478916342    0.06640413831774
H        -1.36399224496810    7.37034711637741    0.34253265038365
H        -5.49927862346686   -2.47114017441597   -3.89014580256289
O        -5.82901008558539   -1.76960212647998   -3.28202999498344
H        -5.05395338154436   -1.20547016229157   -3.06085037257092
H         2.85658011931908    2.50219802982688    8.35767913537198
O         2.37684614905500    3.20703125876003    8.83032937037266
H         1.70604250630290    2.74980109034051    9.35883134163796
H         1.94866652892335   -0.81821201869668   -6.25619422369218
O         1.74026186438558   -0.07408472250916   -6.85826293191437
H         1.13527354198541    0.50107770344453   -6.33547923036822
H        -0.10277477046635    6.95008960140808    5.73183125076506
O         0.09794817271523    7.15261155597168    4.78887726760214
H        -0.76257553171269    7.09338157177057    4.31375338753305
H        -4.74111250523071    4.99250991397559    5.96948138256740
O        -4.97513122877622    4.39129287289500    6.69565868159334
H        -4.42438057623245    3.58274773116651    6.56486737453524
H        -1.47895146585341    4.04255659574470    5.19470293157840
O        -1.76110330373058    4.96079257348483    5.28659670762000
H        -1.94789137725518    5.07702204944678    6.23589602187049
H         3.93013942873171    4.84358834822339    4.26277424229984
O         3.65749804638481    5.11129923004128    3.36866461472752
H         2.69824577616231    4.92436746057293    3.33424192359160
H         3.64728270753000   -0.11632215218446    7.86784558907871
O         3.46538617444147   -1.01329659531429    8.19051896372785
H         3.57637877369858   -1.58906209881988    7.41173999484332
H        -4.62276984975906   -4.46048796511974   -4.66736924949413
O        -4.92094699827086   -3.57757344717866   -4.99027179130703
H        -5.73254244309942   -3.74421053831006   -5.48901407894451
H         1.97489288265514    6.79482986575687    1.85405600475646
O         1.23086604202979    6.43216888029692    1.34040220338927
H         0.53708632922170    7.11369882366782    1.38895670079381
H        -1.26871328885842    3.02256565170321   -8.37072069896254
O        -0.48097377071194    3.15711918076617   -7.84417092996725
H        -0.42624563478396    4.12956980955895   -7.63427713824070
H        -5.37859535798184    2.50586896634603   -4.26228131273116
O        -5.27832518381632    1.59859976821705   -4.60008540520121
H        -6.16001683518689    1.18910212084284   -4.65090213047257
H        -7.19175441955595   -0.41787138323136   -5.54098515608588
O        -7.38808952153575   -0.16756122053374   -4.60762683576844
H        -6.76960756437531   -0.75474414195544   -4.09457740856527
H         7.40533364020496    5.53689300499391   -1.97240650110231
O         7.99282345710939    5.36390479234885   -1.21291305730976
H         7.67864293268236    5.93454332075071   -0.47260383566946
H        -0.83328358650327    6.35024226745505   -3.45086805764531
O        -0.09203384448527    6.98892125187652   -3.59519974770189
H         0.37073399256505    7.07515785160633   -2.74993692454706
H        -2.30042916075516    5.15371534839868   -4.24959623777373
O        -2.07601831798419    5.26715957185429   -3.30002553381665
H        -2.70874497150742    5.91749142296887   -2.91434625107831
H        10.34177977300110    6.58961939249159    1.95222559745696
O         9.55499069315757    6.03489913102630    1.97240829455865
H         9.73721325900627    5.35650406990764    1.30974753183311
H        -0.11698343642446   -5.43224987603890    3.77630051292699
O         0.13956768119686   -5.46087981326877    4.72269224287701
H         0.93070581676040   -6.01281562670492    4.75936926914453
H         2.20946225916453   -5.13332234330610   -0.24191788807238
O         2.40207358667140   -5.54486776525844    0.61366747513158
H         2.66657323005458   -6.46977214935018    0.43926204036168
H         1.92809494134145   -6.14024301143072   -2.00235611755976
O         0.99994788707107   -6.42098806433064   -1.83858379880253
H         0.61322549532369   -6.52657607636464   -2.72310603458952
H         4.08967859466058   -0.46190164278738   -6.62726663060793
O         4.58684089762358   -0.10161896900110   -5.89074823808647
H         3.93305981285159    0.37260120236102   -5.32153607945481
H         3.59476983545271   -6.58901697162021    4.17016037002427
O         2.62944798138811   -6.60285843119284    4.31374671018694
H         2.31918152953131   -7.34982957946125    3.77824056582288
H         3.71683973272620    6.68591655141917    0.01068012433078
O         3.91238039463437    7.62966066375399    0.19552903070885
H         4.63580090661455    7.87169915362904   -0.41468068215676
H         0.37370504354166   -1.37944346428888    8.52109039890689
O         0.90491011090801   -0.58291959088881    8.40307821272224
H         1.86856344463231   -0.83822040563035    8.41798976711021
H        -0.84377268981173   -6.83770743010708   -3.90054836515661
O        -0.01754744019967   -7.17204192131274   -4.32846870416512
H         0.00942191117114   -6.75471593051829   -5.20728043712767
H        -0.69731988248978   -6.95138942695008    1.33488373214330
O        -1.06814407708526   -7.79176411625046    0.99929041330755
H        -0.43440771322359   -8.49652582707130    1.19831283576039
H         6.58287551215331    6.22266221915538    1.23689548100054
O         7.20953000129604    6.84678023081012    0.81458838315943
H         8.02514149814157    6.79138617295986    1.34072766946938
H        -2.01829479740084    1.47282358677485    8.47441140251642
O        -1.62239578601791    2.35500154706653    8.31438226479805
H        -0.80219723589064    2.33079367006668    8.83003502003406
H         6.53177782045455    0.59081657461823   -2.79467903206455
O         5.61367725392459    0.57090052589030   -2.46226037864734
H         5.22864998076495    1.44000058647989   -2.63982645494123
H         9.56392958064956    4.82661148221501   -0.79312795565942
O        10.32742994970199    4.36297109991165   -0.39455533443033
H        10.54667290048356    3.66622754810756   -1.03144480772608
H         1.98722960836125    1.30011552278604   -7.96628558074212
O         1.93138384718519    2.12438051602851   -8.48083255692019
H         1.03558384821148    2.48354868395401   -8.32424173026085
H         2.57984576962131   -4.97133372584601    3.66508318496881
O         2.57224559892294   -4.21737198414122    3.05089748121015
H         2.29001152407396   -4.59713715126863    2.20427148247143
H        -3.00158349982525    7.07497082181191   -1.25149014163501
O        -3.60236250804070    6.97667593040074   -2.01633995051407
H        -4.32825195008544    6.41400593729751   -1.68334562607738
H         0.78961914214819   -9.40352060487675   -2.02151517934499
O         1.42623513244759   -9.00093965703924   -1.37876071171814
H         1.20187669075349   -8.03906906822314   -1.41142385563135
H         2.85783837799409   -8.51574094430666   -0.29696841644595
O         3.32855299861421   -8.02522855361764    0.38806165899840
H         2.92278051457847   -8.27478788138268    1.24417681044727
H         3.52696232854213    6.84184321446424    3.17480389244698
O         3.22366046893017    7.67509928440209    2.76350402998755
H         3.70778328931920    7.77282046506920    1.92376562573991
H        -4.31531054373679   -0.03194179964153   -5.07499284113487
O        -3.98819922189985   -0.86722789091575   -5.42638445513078
H        -3.24521921989733   -0.63937641573641   -6.02285587357581
H        -6.67049597928914   -3.99641394995837    0.54787433930879
O        -7.44219855318582   -3.70185909017848    0.01611344124685
H        -7.27653011906671   -2.77157028301420   -0.19667478590699
H         6.09010500662946    7.29641048026524   -2.13690437704863
O         5.98866381098851    7.97474445277888   -1.46033335666104
H         6.60396698989814    7.76926715126872   -0.74301702140906
H         1.93548310050155    8.74074593808344    3.18567188476713
O         1.10525141574451    9.22006537187976    3.37848120289169
H         0.66320016133392    8.66304589279568    4.04417482731215
H         4.09641640193432   -3.14114840887888    5.59319030908146
O         3.46517277739634   -2.46661330889441    5.88931752055690
H         2.61122834942281   -2.90988284035903    6.05122408779194
H         0.28978041811024    5.58937334828344   -6.33544359994196
O        -0.40395630351315    5.63046198617876   -7.01806667982282
H        -1.26360718231007    5.52381106652269   -6.55615268815700
H        -6.65639212451135   -5.42576877142476    4.08057738440798
O        -6.75224833286693   -4.66174557995418    4.68360396692493
H        -7.52461696190402   -4.16421943767805    4.35986827080345
H        -0.36234071945517   -8.91030771292920   -3.73646921066592
O        -0.42898219659345   -9.64889794923920   -3.11058741700137
H        -1.18499815043872   -9.43203987143630   -2.53577833007909
H        -6.68373002383977   -2.11672515173469   -6.79849809856967
O        -6.35814115877709   -1.20942693146775   -6.78878654445689
H        -5.45079406390078   -1.24662557009438   -6.42928086204512
H        -8.07275947191312   -0.00878986426678    1.36121241584351
O        -8.55696721538531   -0.51841255194794    2.04032685503709
H        -8.48001840083059   -0.00304674200716    2.85408641100516
H         5.18184646133760   -5.86632520005664    2.57630613885074
O         5.20538397323291   -6.31494121991016    3.44517954937483
H         5.44105518262029   -5.61182484108822    4.07253577735445
H         3.79747826695822   -5.17347656061191   -2.94366227372425
O         3.54864493491343   -5.96143187684076   -2.40005005547324
H         3.47987897099127   -6.71382340165189   -3.01005313070372
H        -1.78115672815025   -8.30180935240898   -0.50856853400665
O        -2.21158746490354   -8.63334079618426   -1.31873189104843
H        -3.13739648503950   -8.84348984520854   -1.07396465501422
H        -8.04253697635439    0.67892886431906   -3.19091118516205
O        -8.19602864980265    1.02216132158358   -2.29438672051785
H        -9.12903890975960    0.91002425398128   -2.11268635629998
H         6.63188966496562   -5.33448236899649   -0.47720454746555
O         7.19820943061195   -4.54389252472213   -0.56661597406110
H         7.21786537537994   -4.32633957824403   -1.50372571115778
H         5.46006118288504   -3.33305969633808    4.08792441004428
O         5.53660001387439   -3.96448705212507    4.84911634820075
H         6.34355162271316   -3.73914856611077    5.31089933774418
H        -2.79120025106105   -7.63713387196951    1.44427274198382
O        -3.67840648657774   -7.27715017011860    1.61570907148501
H        -3.51671317159010   -6.59063591530002    2.29882404607039
H         4.23177101318077   -3.04172431553833   -3.41446429072425
O         4.16184120576207   -3.89460128578593   -3.86404898890175
H         4.87018931283246   -3.94212001353960   -4.53404852602100
H         4.98370979968244   -7.18361575009878   -0.08739627115488
O         5.51575268496692   -6.64237703388402   -0.67964684234190
H         4.87839833422102   -6.32489803183251   -1.34718480293904
H         0.04432084668735    8.97138465266011    2.01474330312763
O        -0.30767419252233    8.60124867239952    1.17639114851115
H         0.32607555281191    8.92627993220046    0.49977816631133
H        -2.88888451116238    4.09464515266569   -6.20724842507447
O        -2.70876423680376    4.98162028983231   -5.85950627369499
H        -3.57918517263452    5.46294874181653   -5.93628329880573
H        -9.43670866360799   -1.98404377335521    1.43795298367421
O        -9.72161139111239   -2.88964571675219    1.23265554319105
H        -8.94678404461143   -3.33970438513775    0.84262246051868
H        -2.15925077672983    4.02727037046007    8.17391435918437
O        -2.44024938103456    4.92697099052895    7.91814250800121
H        -3.40377585981749    4.90053169657561    7.84913814024092
H         1.45813041561121    6.51854078405532   -0.37393132132569
O         1.44247778779450    6.73407171540143   -1.33649466462409
H         1.67631528727397    7.66922066502990   -1.35598057038384
H         2.35205732273375   -5.30975334753203   -4.91858352007236
O         2.75571056765593   -5.81605711265365   -5.66206281667656
H         3.14121583238485   -6.60936067208102   -5.28521573023942
H         0.56104298398531   -0.66576028570234   -7.96364248000289
O        -0.17681989656628   -0.93325498210013   -8.55491618871789
H        -0.01955043324101   -0.46055329145471   -9.38476241990841
H        -7.96072697192520   -3.46276365222448   -5.31307561909040
O        -7.44374132428153   -3.76596397012816   -6.08062591855870
H        -7.89818367110832   -4.52535500081292   -6.44326873576437
H         6.64614897609403   -1.81354861328586   -4.08052994606840
O         6.83008337564747   -1.35095770078603   -4.92695462668790
H         6.01525742889496   -0.89107856187338   -5.19188999718947
H         8.40032972722534   -0.08629670571147   -2.64122451322161
O         8.15833089009879    0.42639806726157   -3.42615426441482
H         7.86402257830688   -0.22340948056618   -4.10100280250085
H        -6.34970321442655   -2.58357898977132    6.64136734944436
O        -6.08324137065134   -3.42102199542465    7.06268113703536
H        -6.38346192687061   -4.10708820198265    6.44876403641421
H         0.11216779894897   -2.91917542379113   -6.51635644316552
O         0.45106945828020   -3.30783907836179   -7.33844921986746
H         0.10920512148748   -2.72126551462318   -8.02849154847056
H         8.12229824994951   -1.46876608834177   -0.19360692379300
O         8.36399318961855   -0.82737605609070   -0.89074409135009
H         9.23876081980201   -0.47301169626074   -0.60793193840147
H         0.41786632113712    5.57646750031298    7.18394973944225
O        -0.08315630611186    6.40377043831526    7.33415165713465
H        -0.91675893565120    6.13380043159220    7.73490260628765
H        -7.90608793663276    3.85954063253426    5.83695782314640
O        -7.13126027971244    3.36290593170189    5.57767174567513
H        -6.37599616017821    3.71512286951457    6.11871120141025
H        12.85775611353533    6.46061005488777    0.33657623800968
O        11.94628375253889    6.40856332128904    0.62148613924102
H        11.54493688658007    5.66139061866151    0.14827094891811
H        -4.70720560814464   -8.40588635129133    0.30791047108219
O        -4.76317548746657   -8.88735903244636   -0.52729373473946
H        -5.30054185566231   -8.35858961446325   -1.13262374152407
H        -9.29064486130405   -3.26392244939245    2.90938708103174
O        -8.91681192568893   -3.25290395580214    3.81319398167570
H        -9.65105224817467   -3.15556668653134    4.41696734615402
H         5.10596345382292   -8.13034832155109    3.22021869312717
O         4.89297212072806   -9.03228784275345    2.92754516742169
H         5.23982355049374   -9.10151821290349    2.03570967248635
H         0.26047579449768   -5.04266042349353   -7.05597130450535
O         0.32455660199473   -5.98587815562107   -6.81914414173377
H         1.26663904491347   -6.10074550213950   -6.60121632566441
H        -1.60195953449869   -6.07437478524511   -6.91156288176873
O        -2.43257719535950   -5.75590647564540   -6.54150151964208
H        -2.53555172551567   -4.82270058635182   -6.82754745236413
H         1.92922299764359   10.12915882496851    0.15647128821827
O         1.83529903844479    9.27957614126729   -0.30126532273829
H         2.63223764941929    8.76415989692191   -0.04938611735286
H        10.56824473600799    1.06960069111674   -0.77300765141560
O        10.52159443411219    0.44134512330083   -0.02944609653360
H        10.22034549488701    0.96813459105631    0.72353800507600
H        -4.86915308026040    6.90298313813350   -5.34970711536059
O        -5.07442033331821    6.02583697998024   -5.75084762411782
H        -5.40045077885750    5.46544790347191   -5.03451762762622
H        -3.10305750319685   -0.26249191335712    7.75985627740797
O        -2.48240342763639   -0.18049174358550    8.49904972821637
H        -1.86475281377760   -0.92165831323898    8.41121103008685
H         2.54588374323275   -8.73936615961824   -3.24664521967371
O         2.61394244773360   -8.03885034028051   -3.90288837411364
H         1.69805258954278   -7.80756239366726   -4.13564534478545
H         0.22164819062306    1.27208851810619   10.77674864982428
O         0.46291312280269    1.56902471849495    9.90041198561084
H         0.63006140189962    0.76047100220111    9.36174660938349
H        -6.31409017595751   -6.14361951209407   -2.39337428464512
O        -5.73257315562092   -6.92062034934381   -2.38549673894910
H        -5.22890859776928   -6.84773123092213   -3.21313801269085
H        -1.98450674213902   -2.63331680382902   -6.17310794725743
O        -2.67502405224359   -3.09667374509143   -6.66610945026388
H        -3.47463571865791   -3.06878664151480   -6.11786216300285
H       -10.14041838123268   -2.40860121867693   -0.75145653792500
O        -9.77651903366367   -1.94745978191720   -1.51703200523328
H        -8.88425889216382   -1.66607693160340   -1.24508795108413
H        -1.29754470076038    7.66738125788863   -6.38851188004992
O        -1.59413736756317    8.14599784032080   -5.61007002460840
H        -0.97687120009399    7.92736828839624   -4.89681599493188
H        -3.27165530925060    8.29107322709556   -4.94444657793701
O        -4.13346274367918    8.16828486044604   -4.51014322754824
H        -3.94607342974796    7.93776938214775   -3.59005339972251
H         3.24066068390948   -4.40913474752787   -6.62587367328170
O         3.20465587307301   -3.52762996354894   -7.04037338028897
H         2.29726760155535   -3.46012607941895   -7.38729135837884
H         1.31422149565471    1.29461282777904   -9.96017654607947
O         0.78771326210558    0.71903622090127  -10.54718354451247
H         1.31897851928668    0.55021841039403  -11.32397227626904
H         0.01996814987199  -10.76284180899343    0.71262638422310
O         0.57390548884050  -10.01094190313161    0.92018100885637
H         0.91577131782540   -9.67076608076681    0.05378961446696
H         2.79085871723989   11.59985205272805    2.00593778164621
O         1.99568454170796   11.20989540784629    1.64331633210552
H         1.60084638122516   10.67647668813991    2.34999080189399
H         3.09479283126995   -9.15917827393873    2.95911740462426
O         2.22850944428920   -8.77474842637726    2.72136498920418
H         1.65686900444463   -9.46131234319158    2.35245331607803
H         1.95972115607688    6.85778631080998    5.33742545599172
O         2.74259684961029    6.41388226953077    5.68848446452508
H         2.98694929930354    6.87426668566473    6.49015450731247
H         5.23721546689310   -3.53830931996474   -6.61437978774170
O         5.88079239366859   -3.74055436604561   -5.92825400996408
H         6.39499819770916   -2.93220208976245   -5.76147497093666
H        -8.39874067943941   -1.76748606104446   -4.14626792766309
O        -8.63509957540588   -2.66554954535206   -3.86758261954255
H        -9.22510001924443   -2.54741004169522   -3.09830307714968
H         9.97914849315361    1.69968614819875   -2.88248506600889
O        10.02679427249372    2.19011844633693   -2.05915480042457
H         9.08392559583764    2.30112501886072   -1.77518983530476
