# Supplementary material for: Computer Generated Realistic Interstellar Icy Grain Models: Physicochemical Properties and Interaction with NH3
Source: ACS Earth Space Chem. 2022 Apr 19;6(5):1286–98. doi: 10.1021/acsearthspacechem.2c00004 (PMC9125691; doi:10.1021/acsearthspacechem.2c00004)
Supplement: Supplementary file 1 — sp2c00004_si_001.zip [file sp2c00004_si_001.zip › Icy_grain_model/random_seed_study/GFN2/grain_6.xyz]

600
 energy: -1018.430234500751 gnorm: 0.000769581525 xtb: 6.4.0 (d4b70c2)
H         3.03733410995844    1.59868581710597   -1.21582370414643
O         3.71483074515613    0.91041163544487   -1.40418154499394
H         4.48133108298290    1.38210926409440   -1.77927304449194
H        -0.97131183542768    4.73270281960746   -0.54165207365377
O        -0.89994688960397    3.79605408518646   -0.75062225821095
H        -0.62867560321819    3.33802127003701    0.07276529360559
H         1.21719966956335   -0.04725352166262    0.05452555095064
O         1.42220266343271    0.66669418643668    0.67492360008903
H         0.60224180474755    1.16441516819779    0.85757750822478
H         1.24303278757078    2.27869533156020   -1.35780292013734
O         1.96083475239464    2.85793594401207   -1.02596117415613
H         2.35297985487024    3.26246397228510   -1.82074421570023
H        -1.77369099677762   -0.97388872600668    0.25418825438924
O        -1.95190311440598   -0.08583538533516    0.61439105978063
H        -1.75844947560145    0.54222213401034   -0.09993049359474
H        -4.44690539952019    2.60741646593206   -0.30718206383529
O        -4.54593240931143    3.50516914426474   -0.69590025295520
H        -4.00202439480559    4.12257047307149   -0.16950608033670
H        -5.09611049432920    0.49775938500058   -0.22711122100383
O        -4.47239152010325    1.01096237368322    0.32004351657170
H        -3.58828550407235    0.62431185985545    0.19287495839144
H         1.10285831739134    4.82692105696439   -2.80274862636397
O         0.33505212659761    4.27108477329808   -3.06711993841347
H        -0.02558772539030    3.91568417913299   -2.22893598874291
H        -2.91427574071348    1.48042374898381   -2.00522926028223
O        -2.10874060057987    1.56925020004536   -1.45869749009589
H        -1.94212178805739    2.51021065902263   -1.28705580066845
H        -2.56216846609849    2.42944886699536   -3.93370142125194
O        -2.23824333188376    1.77823160027203   -4.58225132845582
H        -1.27152181087409    1.96035971104739   -4.70402499493679
H         1.53438008159478    3.78135371523985    0.46370652795615
O         1.18336575919373    4.32108849528535    1.19217325190241
H         1.88181938502172    4.44533212214655    1.84818485489081
H         0.70699463089676    0.22968088672954   -1.93302934668447
O         0.41183291380278    1.12811626159546   -2.18500607903177
H        -0.53948866521963    1.18457219654734   -1.95976297611728
H         2.80171353694998    1.85541473790507    0.94775410657359
O         3.46307532850416    2.46007763509247    1.32718746494508
H         4.36023646840068    2.15614653596450    1.09432464727391
H         0.48710333236980    1.57696516598878   -3.76179708714582
O         0.34011570815510    2.06605875959926   -4.60664232228644
H         0.48882622709732    2.99364040296396   -4.35095945780437
H        -1.82640919995275    0.26425349337113   -3.56290866873616
O        -1.47688546537188   -0.54247684868937   -3.16649424798716
H        -0.66075987423242   -0.77560481170728   -3.64229870023845
H        -3.93794541167764   -1.47678457548359   -2.26389895366810
O        -3.29284640339769   -1.37959312501919   -1.52898762609809
H        -2.49058473147436   -1.05322005917406   -1.98265673171697
H         1.55247287222944   -1.10170024663351   -3.90427333794621
O         0.76346602824042   -1.12260753978451   -4.49170680872639
H         1.01139696040982   -0.56244215606911   -5.25409105578439
H         4.09147037151556    0.16677829402737   -0.01847834474533
O         4.30330119312980   -0.39747204614578    0.75936784285140
H         3.69740168197860   -0.17700021656544    1.49374160540374
H        -2.40977032826054   -3.66103343317532   -5.10764175466430
O        -2.35654917192336   -3.05421744058656   -4.34653726101521
H        -2.11887152813826   -2.18462314550028   -4.71383223642729
H         0.46104699832779   -1.83923658640865   -1.76584259452676
O         1.04275510491142   -1.24480243596034   -1.26067205920132
H         1.89820657171432   -1.70742202100112   -1.14424374040311
H        -3.15615686577849    0.50736795110323    2.94535150663430
O        -3.90437268727358   -0.07795737529667    2.75379769959741
H        -4.25626879821216    0.25304041457059    1.90581504917074
H         1.98215166433585    0.13125038852345    2.17304674710877
O         2.64730657630348   -0.00104610614150    2.87949100921690
H         2.49597119461211   -0.87108609770976    3.28793563291582
H        -3.11101708317214   -3.01892592099880   -1.28423122122636
O        -3.27949241970140   -3.98277336226293   -1.17454418591114
H        -2.75671602142202   -4.28240142669354   -0.41777159470938
H        -1.47431095717603   -2.83028602584446    1.00872275134898
O        -1.06786563960840   -2.55889898843024    0.17186680603980
H        -0.13414069288837   -2.38360514254465    0.35688301101975
H        -3.05838218268221   -3.21949227178936    2.88837598400410
O        -2.57818408079975   -2.49779469691574    2.43448567190295
H        -2.88646069105221   -1.64894743732951    2.79242354270120
H         1.10298227363351    5.85150131314485    0.64742052795478
O         1.05569577966657    6.72047153098805    0.18293947594836
H         1.22587023889183    7.42777689914614    0.82180983229967
H        -0.91366087202758    0.85251174165896    3.98078678452711
O        -1.83435353568090    1.12249251828760    4.13591722592737
H        -1.78363358892949    1.80357391362948    4.82690439129111
H         0.37614099711886   -1.29157042481569    2.20773264853594
O        -0.25033300354347   -0.70534023637130    2.67235067936761
H        -0.91116126557193   -0.42400640293959    2.01612201238908
H        -4.28160672797478   -1.74754120038399   -0.11368352943623
O        -4.55058652844071   -2.24096496613319    0.67853232726895
H        -3.74527640533824   -2.29286349487012    1.23949986746327
H        -2.65434109016760    4.64316394564740   -2.91838271820051
O        -3.15079316221371    3.81405778295955   -3.00733543441172
H        -3.72243268260187    3.74419096412321   -2.21422502798482
H         1.16716989166728   -3.30040913985872    1.63336869394512
O         1.41600144219366   -2.38163115059268    1.43223261361269
H         2.37391371770679   -2.36426086180686    1.61837874300497
H         4.04974367051729   -2.34744048810672   -1.51156223304388
O         3.40221291052401   -2.39789035057178   -0.79187971151201
H         3.73346741142418   -1.76088914026961   -0.12622812855182
H        -0.18545301965626    2.64095705195561    2.15696167239728
O        -0.61897352011067    2.21078294160716    1.39493464512568
H        -1.54309200019289    2.07848486769778    1.65770899356230
H        -2.96357218315745    3.12666907346248    3.11124838182538
O        -3.16775208263639    2.77237057027425    2.22633563860047
H        -3.08724638647847    3.55090496639972    1.64275690719283
H        -0.21188458401995    3.22750204017242    4.49556290552409
O         0.28186274054442    3.35875366040710    3.65748297693366
H         0.05804204425256    4.24589823527938    3.33319689267531
H         2.39985066226317    6.87906882019526    3.66526680745522
O         2.22148301834444    7.73713435949753    4.11494341650097
H         1.44168044950931    7.56283790509964    4.66516342199442
H        -4.81669808669402    2.52343832469226    2.46038625185991
O        -5.76148262910895    2.50507385763030    2.76084879735587
H        -5.77391908901989    1.92237706412160    3.53990532584810
H        -0.43789212517923    6.72652204138131   -0.34241373372258
O        -1.37983036842724    6.55383006396620   -0.62801215295230
H        -1.89210106951385    7.34849195596750   -0.37213057778921
H         1.50399195375651    0.60482001605518    4.11678934759332
O         0.84654897738171    0.60144722898051    4.83561899282679
H         0.66698460837915   -0.32776991878951    5.01283220674566
H         3.45456933499909    5.94909367354093    2.31179414332039
O         2.94945544912311    5.44864248085026    2.99843837181422
H         3.61315351701136    5.06602912076708    3.58056167159405
H         0.73731785209887    0.34644292022841   -7.10984241882471
O         1.45784946150069    0.56096266644404   -6.48062681631503
H         1.10205809014042    1.23434842808670   -5.86049016109673
H        -3.35788499151495    5.76289311149344    1.55817675678593
O        -3.07836829820862    5.08281422291354    0.91152710437186
H        -2.49325273913989    5.55931500667114    0.29595933173030
H        -0.95810170399955   -3.18180673808665   -1.53422000865161
O        -0.49223746535334   -3.14728504052389   -2.38299246532917
H        -1.16782734266283   -3.15555375694452   -3.08808375884656
H        -1.84733089777678    5.32544935018069    3.38181829623638
O        -0.97148319158088    5.66859911072779    3.16714747925014
H        -1.08834906194283    6.54315117963351    2.72990966574516
H         4.70402232568443   -2.59313542786688    1.49409844437195
O         3.99050933685946   -2.74715684953654    2.14381939197728
H         4.21083296441170   -2.19423751295395    2.91597513439930
H        -0.43476211247250   -1.61059402538335    4.05657727748626
O        -0.51882950328179   -2.05746328639058    4.93443577669039
H        -0.21563947123517   -2.97134701020846    4.78703523064826
H         3.18793180246051   -4.01171417732768   -0.09098295093424
O         2.88155290654066   -4.93991744116151   -0.09752587651866
H         2.32303225853655   -4.99078810141857   -0.90894004338043
H        -2.53735386201608    0.09078758910009   -5.37181643903616
O        -2.34551198721215   -0.73915234658680   -5.82878048736262
H        -3.18847405364241   -1.10161135373816   -6.16080950368304
H        -2.05517451678457   -5.86791497842424    1.04545272029311
O        -1.48226309923995   -5.19155820823616    0.64538322222053
H        -1.30802418341309   -5.48399584629137   -0.26415638905893
H        -2.09753197483293   -1.62920000615521    5.11986074928089
O        -2.89662600457938   -1.05900802781590    5.14701470931638
H        -2.58519019375916   -0.20965130561284    4.74482086604988
H         1.83111374905017    2.90775038029852    3.81321109390934
O         2.78665288731576    2.67155589241102    3.88801824137863
H         3.06716927456295    2.50718329211527    2.96146043235705
H         4.98394242865861   -4.18872941511596   -3.57606442530818
O         5.83229623812856   -4.40625009815758   -3.15028618738445
H         5.62733380430060   -5.14032519962738   -2.54689772373356
H         3.34020690198900    1.39115511327288    4.85047114126182
O         3.81724163324818    0.77656498006247    5.44444510910440
H         3.16676590339234    0.34852267766965    6.02039338447936
H        -5.75266102383354   -2.04479193966718    1.82183429814849
O        -6.49316322264313   -1.97843902128510    2.46512736792387
H        -6.06407532976419   -2.00798883894939    3.34533867070521
H         0.59915908226996   -4.57722261619758    3.40141860072686
O         0.34106460577168   -4.56778992438609    4.33821848453766
H         1.15470319894846   -4.76089971327298    4.82968454251541
H        -2.22115808787712   -5.40027366220277   -6.59345438531669
O        -2.65754676941460   -4.52344537766985   -6.64437557654269
H        -2.13938161801020   -3.98953246206739   -7.26584615921602
H        -3.10749514713219    3.66169330526593    5.15510951190355
O        -3.12395099331211    4.31313443083758    4.43279921679437
H        -4.07660058165605    4.54256161359638    4.30835377695258
H         2.81482828093179    5.31511672666691    6.14790246247772
O         2.05724685037846    4.68728427541936    6.08167701623072
H         2.32146401823020    3.97679220833280    5.48928434514838
H         0.84407902847387    5.78865880772887    5.66293843348306
O         0.15560752524432    6.45057923375297    5.43619675440776
H        -0.25762558766559    6.13167794824910    4.59804551237040
H         3.23182508403191   -0.37937641509713   -2.46564038492407
O         3.07271998223160   -0.86051896068748   -3.30025368350096
H         3.32309014919703   -0.19576133746136   -3.98597788036611
H        -1.30549838281527    3.82927205666594    6.39317573828674
O        -1.08578932188471    3.01246181754998    5.90464889497397
H        -0.50506755347675    2.49263211492983    6.49767651709273
H        -1.10454010421966    0.73389137387071   -8.16684110353478
O        -0.73622790333354   -0.09858577264922   -7.83403887207807
H        -1.29474915988654   -0.33366049446853   -7.05786698275487
H         5.27209486287976    3.68357614339534    5.44288040114748
O         4.87869640630605    4.12281521165865    4.65758585462018
H         4.16316125362125    3.50650697026033    4.39258661004361
H        -5.35002253975743   -2.50916974874048   -3.28461677164676
O        -4.72857784637413   -1.88144950261687   -3.68000366238094
H        -3.96270445912788   -2.40796310321258   -3.97741531017943
H        -4.73326411527310    6.89585000479992    2.51241879992941
O        -3.77116821613295    7.01598291466738    2.60010580317343
H        -3.60700049083080    7.12431632426390    3.54690509577257
H        -5.66398951363695    0.16351861841668    5.48385075333147
O        -5.41310845777693    0.76409947623325    4.76304230703415
H        -4.86618520385157    0.25459521629059    4.12175149515083
H        -3.30556045868239    2.11431173913582   -5.81583185016396
O        -3.98692609590369    2.22756136411756   -6.51978616596887
H        -4.67391576842100    1.57211054151184   -6.27815419604170
H         0.02439502332267   -5.11024245902334    1.28315380876384
O         0.90720071205424   -4.99046230035977    1.71522106303610
H         1.59036642962422   -5.11628720691471    1.01622779755428
H         7.08033420139909   -0.75080959930661    2.08318763051964
O         6.40955034206454   -0.06074399550408    2.25527653241354
H         5.74189162656399   -0.12805054909986    1.53557891758167
H        -2.16313488290484    8.23330335288129    5.14428980481688
O        -1.36481023684559    8.75816188744416    4.95734639481014
H        -0.64544837682149    8.24986875222392    5.34941560068498
H        -6.49076785632393   -1.07436952515334   -0.72740898009281
O        -5.96772293720098   -0.52162378525171   -1.32104927117237
H        -6.54421076194357   -0.32494824048925   -2.08683513527405
H        -4.87431331818382   -3.32401021764981    4.41461341348851
O        -5.12587926099609   -2.43397698388541    4.71599511145071
H        -4.28715999623944   -1.92875006943153    4.78117620037060
H        -0.18845267516917   -3.30427693388940   -8.50271301262805
O        -0.93788881217298   -2.86847051253466   -8.03107037199827
H        -0.84412437704636   -1.91749815799271   -8.19010016512641
H         3.47219796748695    1.93153972227462   -4.25307336219943
O         3.70071166507554    1.16759137663247   -4.82615908009174
H         4.65568177664729    1.06870409171674   -4.81312935039454
H         0.88560939512607   -4.06141156727158   -2.30962473426874
O         1.62634436299625   -4.69882797976982   -2.40776026774468
H         2.32558219974200   -4.24461973767488   -2.92809891018566
H        -6.11105877233538   -4.99097846006004    0.61231116762312
O        -5.17646213429455   -4.85307665033628    0.83917653979605
H        -4.96305326475203   -3.91571937720089    0.66631727947809
H         2.31884159109823   -1.73651206398111    5.38325143440371
O         2.25273744114256   -2.12016098504280    4.49557653869242
H         2.46797586774504   -3.05506355530173    4.59812517766697
H        -0.20579955904072    8.48987559913093    2.12565295397667
O        -1.08690306474639    8.18001416965858    2.37237583990099
H        -1.24514847600335    8.52952929787950    3.27744278230400
H         3.24374746760455   -3.59863530664777   -4.86417547231282
O         3.40610220469194   -3.46207432639766   -3.91297659386514
H         3.36155642722394   -2.49936103976211   -3.74424041622933
H        -5.22401285561501   -0.51848982824725   -5.58063348863045
O        -5.43404765007953    0.37425249694793   -5.27726912596455
H        -4.93123643841675    0.51983128984401   -4.44596916512820
H        -0.77077774737969    5.39691166689410   -3.27934288935493
O        -1.48061761921936    6.09288256751817   -3.23041737444977
H        -1.48263069310132    6.36303955562055   -2.28357130069714
H         0.35466729639112   -2.54835123146401   -5.17082703232585
O         0.23032293220163   -3.37706378582925   -5.69068101540636
H        -0.28055895878948   -3.14600455315098   -6.49544511189776
H        -2.82233528401775    2.25946815833727   -7.72528485299187
O        -1.99862644527504    2.30595473037048   -8.26407338761513
H        -2.22639854808929    2.70444078269253   -9.10287075073757
H         5.27362786435363    6.61351638528284    1.32262393733932
O         4.30883645620805    6.69311491859277    1.17199815236119
H         4.09114499210367    5.97067346111177    0.53102363260875
H        -5.07746329460967    1.74204308790118   -2.75289682729219
O        -4.34701336111102    1.09727741773818   -2.87998670849693
H        -4.61635410831467    0.32163080037698   -2.37150087805309
H         4.01946137043341    3.74619660771573   -3.49809223006301
O         3.13991364839283    3.33154060790088   -3.38262369457733
H         2.56029332715807    3.75640008337526   -4.03930268177203
H         4.69136691219140    4.51088891665697   -0.70311057614684
O         3.81935936927077    4.60657760781574   -0.28864319292739
H         3.67075638923959    3.82768707635774    0.28393308958491
H        -4.37061089093163    1.77677531464346    5.62413566966202
O        -3.76522987016645    2.30607928698073    6.18685258064121
H        -3.39590170467522    1.67301840883547    6.82364331974583
H         0.71211035121320   -5.40695924602282   -3.58825681040038
O         0.06221368485032   -5.61724234017797   -4.30142429525783
H         0.03345015401089   -4.79293939623506   -4.83238112874084
H         5.53826423539651   -0.74831158140867    3.42103165879463
O         5.01588255518172   -1.18486114664802    4.14103770752422
H         4.42971144570342   -0.48202142675781    4.50141318368139
H        -3.96678430105496   -7.56506185722514    1.67331994776354
O        -3.46739484798035   -6.87317969041661    1.17548413307635
H        -4.12225220671483   -6.18052528408755    0.97028400098347
H         2.52729383045053    3.03637458382881   -7.99430524294650
O         3.06438218574187    2.63519354234066   -7.27075449724388
H         2.66485390378628    1.78091514890246   -7.03110304815455
H         4.20580804496974   -6.91348921316865   -1.90940756365597
O         4.79756625558385   -6.29739788286005   -1.43577965308844
H         4.17161192067381   -5.73552053346765   -0.93022190762447
H         4.55929649044509   -4.21901185978019    2.84993107451692
O         4.89579560420783   -4.74779171330505    3.60417331939471
H         4.95726533443488   -5.68989581639750    3.32374322664051
H         2.18851809769264   -7.56211651737574   -5.42677084892651
O         1.59968590554760   -7.82174315581759   -4.69553539789145
H         1.01123029810893   -7.05086285544483   -4.58868205654882
H         1.90341602130098   -6.47515321543541   -7.24572848255532
O         2.75660406996576   -6.54082902748480   -6.77027692245374
H         3.02772160668485   -5.62538740534412   -6.61911521661733
H        -1.61662947235642   -6.76657053659779    3.14814302530703
O        -1.89835600191712   -6.00756430059619    3.69962249373460
H        -1.10099991511969   -5.54063603303395    3.99964659377903
H         3.33322021898113   -4.33992786385463    6.04935092055449
O         2.90216636995588   -4.75435568878800    5.29079467871010
H         3.63862982610615   -4.79432962467452    4.62140158614300
H        -6.55859633521363    1.15713863825083    1.87341674545106
O        -7.05465654387955    0.45601479612774    1.42423981266208
H        -6.91278910770240   -0.35900020930080    1.93268110198424
H        -2.05937332037006    6.00166800408002   -4.89385022830362
O        -2.34719511381210    5.84791072572178   -5.80932189830114
H        -3.24528662556930    5.45922945720754   -5.72576488585782
H         0.22538852964256   -6.43297487911827   -1.16553479498660
O         0.91349935969663   -6.82550279080344   -0.59554836602007
H         1.61904199840228   -7.11308536959713   -1.20594078895003
H         1.90420407861217    8.65787574241975    2.63520489956443
O         1.54700657424171    8.91867633903837    1.76240224372533
H         2.30681803850548    9.16637000963909    1.20384936073148
H        -8.34994091443477   -1.76958849408260   -0.50750911179281
O        -7.68365473734555   -2.36232887316486   -0.08255775866467
H        -7.61978100917163   -2.10385213748362    0.84456245035444
H         4.62992644557309    6.02192203675990    5.43143323558245
O         3.96455432448347    6.51400965252753    5.92585836991183
H         3.55834715575080    7.16323521297318    5.32665951265034
H         6.94498285632173   -2.38888795828559    0.87495110950205
O         6.10827147880898   -2.62859649847469    0.44729915886423
H         6.05298907818846   -3.60902519939402    0.54079236435024
H         4.77991221671439   -2.53981399622743    5.33457600438293
O         4.82368895847911   -3.06364752704302    6.15192742792692
H         5.76475776880063   -3.30411311243419    6.24614120701634
H         3.18370975698120   -6.90724213905986    0.60371838046877
O         3.26948529119596   -7.73419228937011    1.09541550210931
H         2.52098627762816   -7.72687005734556    1.73542043931601
H         3.07539023044152   -2.86835670082114   -6.64681561316522
O         2.69842784226057   -3.76530442350691   -6.53564787107433
H         1.76620852557479   -3.63717221412695   -6.23404220324029
H        -0.65875280471278    4.91361333232485    7.91289481759163
O        -1.36504799457306    5.26695800611586    7.32085638473090
H        -0.89999180437124    5.86772285683591    6.70129328643105
H        -4.99609619363966   -3.83658385018162   -1.51867015895615
O        -5.86567584599749   -3.61502046766961   -1.90893111928985
H        -6.36834894135348   -3.12090469812401   -1.24800047444197
H        -4.15162139115335   -4.98544437301110   -3.90043339297432
O        -3.71041434191894   -5.57180340621322   -3.25802730906421
H        -3.38359157496642   -5.00443498374699   -2.52849208195360
H        -8.75242659177833   -0.47166969911662   -2.25521617656117
O        -9.13900448566036   -0.56372229960335   -1.37136786051930
H        -9.08255501446213    0.32026992520325   -0.98608274364677
H        -1.80107259733251   -6.81872584071479   -1.81959663749697
O        -1.26093174731904   -6.00962116980663   -1.91222442682562
H        -1.03211503089286   -5.90750671333045   -2.84750812145807
H        -3.07632152683051   -7.61947274838573   -0.22444233937614
O        -2.82890613172748   -8.02815346031802   -1.09163911561678
H        -3.65891003602895   -8.17856317694641   -1.55520376387402
H         3.78491487291962    6.94422941100891   -4.45442893910000
O         4.27401173853001    6.69443243895215   -3.64551085750870
H         3.55983024832467    6.35379984472309   -3.05555084221737
H        -4.68645612756633   -6.73053510275608   -2.71630946975516
O        -5.27776747651439   -7.49706400719318   -2.47109500107087
H        -5.21328953469740   -8.11123387264928   -3.20534066140411
H        -3.71434017607886    6.86656417415088    6.19867581643667
O        -3.29366010462451    6.88581466377697    5.32965194526315
H        -3.01942567869284    5.96565427664953    5.15962049248184
H        -4.09730031162763    4.18504409908799   -4.37622195487626
O        -4.56327187741170    4.51391389262349   -5.17903105209613
H        -4.57271502167902    3.75742379167512   -5.79089434039067
H        -3.36948275567478   -5.15051503047046    3.42371177490834
O        -4.08638433472093   -4.49650847383395    3.34245786228103
H        -4.62543487878243   -4.75599730724049    2.57368232245107
H         2.69209230968056    5.37455767630531   -1.37556531463242
O         2.27785586424380    5.79485933053349   -2.15068914829971
H         1.89339217063177    6.64702666860176   -1.85386532466420
H         0.95239886847980    4.26321968422868   -5.92173145807224
O         1.84558906952422    4.27767714403761   -5.53364609208628
H         2.38649982367855    3.71075609482945   -6.12647744907001
H         1.35482316454845    4.39022689887696    7.72199566176724
O         0.73769181948913    4.09961981587347    8.41525928308900
H         0.70766937045515    3.13855797973288    8.31344423609296
H         0.95312419565267    1.28127548209865    6.42105076562960
O         0.62788105180130    1.53137989367507    7.30993977262660
H         0.18905013857502    0.72627648052913    7.62909807620992
H        -3.65324848598751    6.84436750812776   -2.28932958073362
O        -4.06860986847497    6.19884031063198   -1.71645856011116
H        -4.54420533729505    6.70802296260819   -1.02781795758629
H         4.40224700111940   -1.07087038849313   -5.80749025500119
O         3.64461333109995   -1.29886783762689   -6.36502167872912
H         3.06382180231794   -0.52718759730918   -6.37628646701181
H        -7.38068286853978    1.08479697126199   -3.28441672103978
O        -7.47991845031569    0.13541021644781   -3.47863482833210
H        -6.91221996565990    0.00434018187831   -4.25761237858773
H        -6.54878464468331    3.54384198454910    1.43448977927639
O        -6.75158474819208    4.11417893869290    0.67877084760146
H        -6.00251448879967    3.96427029208426    0.05187912536814
H         6.53200623300846   -4.28250582597879    3.71910255107161
O         7.50726799610370   -4.13607161175107    3.74364897486390
H         7.88115827924850   -4.96319285507456    3.42123925533982
H         2.20806687303277    5.93510805690415   -5.48216404386157
O         2.43007721296716    6.88777846943518   -5.55682375951901
H         1.67459486814908    7.35749331830035   -5.15661734289943
H        -6.71714592558103   -6.46710134402676   -2.52283431534614
O        -7.33248275076406   -5.71287033107824   -2.57692211744176
H        -6.77326297274785   -4.91383633371281   -2.43234575246307
H        -0.39657291155250    7.33067393625632   -3.96210848633630
O         0.20968762153249    7.95287657985980   -4.40412930864621
H        -0.27214312675345    8.26507394411624   -5.19095124953755
H        -7.44403362315570   -5.60440798576015   -4.28283030598473
O        -7.32921036375953   -5.46439957992304   -5.25039469495010
H        -8.11854720165511   -5.01706698265650   -5.55370104010124
H         6.53455520591004   -5.62322875129521    1.48646785644030
O         5.86881055598026   -5.16033074897708    0.94183084509174
H         5.76941616856087   -5.68611611948047    0.14376739049826
H        -2.65377235183800    8.38463039537732    1.22191943703122
O        -2.87117625506307    8.56256237201435    0.29032575506639
H        -3.82722489658219    8.45455463205122    0.20016064930267
H        -0.83908999712399   -6.50500877886779   -5.53696965032864
O        -1.43552022971529   -6.86232157466286   -6.21526745473691
H        -2.04814802853584   -7.43959778991984   -5.70773365430709
H         7.21138417581816    0.96804798435879    3.36705037071082
O         7.76156367121802    1.39390931427093    4.05266349632848
H         7.59315971951884    0.88614084318255    4.85850919967207
H         8.07885793424834   -2.76139980310288    2.73833358045383
O         8.16460304488925   -2.07609416159377    2.05255376894879
H         8.91537015657372   -1.48366760196093    2.26587162646110
H         6.24343105672548   -0.40948162825080    6.83548359679744
O         6.79478968866172   -0.39127827564527    6.03196386569395
H         6.18460362377286   -0.69689516602391    5.32838827092464
H        -7.95052137162357   -4.14017463716546    0.02020602679388
O        -7.79722992592348   -5.10134651169745    0.06529048587935
H        -7.87451371227208   -5.40707670852746   -0.85681897261442
H         5.88542277254702    3.10359482770190   -2.74408676973739
O         5.85820436576038    2.33157552145503   -2.15774064985964
H         6.01524261760848    2.64992860090477   -1.25286095302573
H        -7.65368673714225   -5.00213479109836    2.21197228621300
O        -7.13478021005103   -4.66574659564129    2.94607781680532
H        -6.99981669089088   -3.71717683573448    2.78817331888608
H        -6.47764489829888    3.46874691378591   -2.70896599270110
O        -6.56405573390551    2.50417854446565   -2.57702377101260
H        -7.08499822238231    2.36537889701310   -1.76147170495440
H         4.35814292360941   -7.56979527224412    3.95021990285500
O         4.95397766133681   -7.35257582824633    3.19823229184960
H         4.44439835411791   -7.54740119277366    2.38803630799008
H         6.27635098002217    2.97044440831905    1.37511737789540
O         6.03782091994875    2.41499836526521    0.60690997851791
H         6.78547181464161    1.79429734585121    0.52904809060043
H        -5.36537122456788    5.41777846752669   -2.51603322025623
O        -6.15411331158083    5.11636101704501   -3.02126840525001
H        -5.87007686242240    5.07695105838390   -3.94593359480817
H         2.68989342224839   -8.66685474567791   -1.86766762307150
O         2.77946953194589   -7.79768210090822   -2.30573737357631
H         2.42407154802384   -7.87399861316835   -3.21499830863599
H         6.08525938628985    3.90536508840964    3.50142953581648
O         6.79612812338927    3.69384017710343    2.85848474600524
H         7.34394991867583    3.02672303386992    3.29988147275978
H        -5.85511402838146    4.58754011624730    5.27114974664085
O        -5.72759564333272    4.74671095103868    4.30457377765581
H        -5.95286056698356    3.92376907943283    3.83600456340461
H        -6.56242181523461    5.62437343089294    1.62377929798449
O        -6.36750804975995    6.35589163498945    2.23935753598405
H        -6.34812002543761    5.94506565303218    3.11934960242751
H         0.48638066285600   -7.84856702879059    2.81197338544374
O         1.34319446610202   -7.38091995601298    2.88059866023390
H         1.17023180365339   -6.48214207417806    2.53565376570461
H        -7.30205019082034    5.95828328461642   -1.91244982671076
O        -7.63679060073777    6.33997189449566   -1.08513720019563
H        -7.62983189401052    5.61963215940629   -0.44619463743880
H        -1.18887895289746    4.79316768008399   -6.50781625040249
O        -0.50812473176612    4.17886671900039   -6.84892774524575
H        -0.97896010827405    3.44412136678910   -7.27353555927135
H        -1.33455912325614   -8.83581915721531   -0.47743541529800
O        -0.47925603338630   -8.99757355333723   -0.05024195791169
H         0.04311264882489   -8.16494742220535   -0.18303514271441
H        -4.31329088785208   -4.61382527841518   -5.89784079144466
O        -4.95365256651657   -4.24780065480981   -5.26755568878788
H        -5.80412989806493   -4.72234087752686   -5.36725621291410
H        -2.12193660982741   -8.33264803177832   -3.78587679825225
O        -2.87489237475008   -7.98221563770778   -4.29176756571502
H        -3.05500608621749   -7.10028040951009   -3.92401571513698
H         5.45885601093561   -1.44455013727011    8.65620339434570
O         4.90602353711700   -1.10130339640258    7.94532331179297
H         4.81856829070212   -1.86381806813924    7.32665053739486
H         2.17749429748036    4.92626175499649   -8.62964516981483
O         1.55904972136913    4.18211575896720   -8.78081057727234
H         0.80588536916533    4.32804569774812   -8.18944770648587
H         3.09417259612187   -0.96667120379077    7.58433918023165
O         2.32966999541258   -0.93420115880537    6.98774998937205
H         1.52362086377870   -0.98705738164653    7.51110750335459
H         2.95214523947645   -6.62910694828181    5.34161093197663
O         3.01881409396952   -7.54100610509853    5.02165244550095
H         2.32596355088581   -7.62319016121588    4.34324234368124
H         3.06486487003182    6.51764432111190   -7.21559754726308
O         3.41490726753023    5.99004001447468   -7.95209121904161
H         4.12109836402610    5.45504885854082   -7.56407797936690
H        -8.04039155588467    2.84026551640246   -0.02893020714568
O        -8.13422878540864    1.97842613525090   -0.45720790499737
H        -7.73342147873463    1.34316993487617    0.16827685856747
H         0.91647342104132   -5.07203400964327   -8.83326338038957
O         1.20132558542741   -4.14898283201648   -8.91296228866530
H         1.88725613991470   -4.02106783478791   -8.23744108694383
H         2.67647157708046   -9.16704648331760    0.11498800480509
O         2.25121401914824   -9.74133242029761   -0.54581171708139
H         1.31840165732630   -9.77184919261901   -0.29732162379948
H        -0.99191535250178   -8.63492890747711    1.58092157610661
O        -1.10945606391325   -8.24509124081605    2.47049627602480
H        -1.74153357096762   -8.81352107798021    2.96604453371859
H         5.08522865516297    8.28984471910416   -1.10736552764547
O         5.69232124040562    7.72521057942311   -1.61686513405492
H         5.24579883537102    7.56126608602789   -2.46743120123594
H         0.76048763548078   -7.56246801038999   -8.49302760728306
O         0.43585915446338   -6.70464709810395   -8.18380221187840
H        -0.30497605728131   -6.87804790514634   -7.57686640178505
H        -1.74159875417101    7.37239790686533   -6.50792727113707
O        -1.21904869688691    8.17209010573484   -6.70211819422621
H        -0.69318778490046    7.97773495326760   -7.47863443337291
H         6.49702706256663    1.98345551265533    6.58051905441527
O         5.65164066112869    2.43275940149081    6.54187770348232
H         4.99665540909772    1.75819881683226    6.26792735755696
H        -5.76840176101651    7.46797134242192    0.85060683466946
O        -5.56089559422337    7.69875491339416   -0.06453753714925
H        -6.37518499839026    7.43798810502046   -0.54625973193565
H         7.14800342614752    4.91431659110253   -1.55145837268408
O         6.25327485134903    5.06881281397388   -1.19061457223012
H         6.03517763065982    5.99587520828001   -1.41044984997981
H        -0.29061720377283   -9.18814898788708   -2.28281571380738
O        -0.51810585806863   -8.62982702461361   -3.03058992921644
H         0.21803349766373   -8.65882504769714   -3.65312459155289
H         3.74576850263846    8.06460479040327    0.31410493479441
O         3.54973847785689    8.88398841107884   -0.18208564345706
H         2.88121083821801    8.67089052570779   -0.85533633000817
H        -6.34450345765155   -6.08416741374582    3.83117184180565
O        -6.03903777160203   -6.95056962037630    4.14046400823340
H        -5.26492426947848   -6.81766549571443    4.70241606769803
H         7.52999122673936   -2.08073827365560    6.11343886385954
O         7.52641758449668   -3.04631325788048    6.25376856167328
H         7.69729701480255   -3.45840156096831    5.38757697834780
H        -2.91708105254088    5.74523120695111    7.78308583910658
O        -3.82483403923330    6.10250901859389    7.91783445983273
H        -3.84587836350623    6.47837300379726    8.79665263453247
H        -4.93419596107068    3.47523268547650    6.77513419372771
O        -5.57904845553265    4.20291283797023    6.87317034289433
H        -5.09330560753988    4.91865838863343    7.30954563251202
H        -3.26145137046948   -8.75931593351415    4.55374620537868
O        -3.02980317390017   -9.41493390962875    3.87748595767490
H        -3.78053109961994   -9.40740244964544    3.26508152509897
H        -2.89226122742477   -6.68075585571059    4.86815636259018
O        -3.52411111247216   -7.12938614390426    5.47558761852961
H        -3.14339888423167   -7.10057704972346    6.35196114521555
H         6.70894746802900    5.46950148190367    0.44574258472595
O         6.86378513179457    5.92829421732783    1.29885383363682
H         7.00987311727155    5.22431485722051    1.94890221494004
H         8.00338014418179    7.10522523650761    0.26776904802748
O         8.29135306778968    7.41770362628418   -0.60259164677087
H         7.48149105817012    7.73179082754765   -1.03459029884262
H         6.71463718481020   -7.08272513425124    2.90372881675142
O         7.47823688786008   -6.75259101805904    2.39769791672043
H         7.52010549072127   -7.34334663649319    1.63327398802301
H        -5.70763244918622   -8.55836766349042    1.52786402271610
O        -5.10068566696783   -8.59182936979458    2.28498980703576
H        -5.53129260020117   -8.05691854269698    2.99281898303932
H         0.81248629124502    8.76140580567193   -1.45711747482939
O         1.51393565608706    8.34913618117888   -1.99427559877514
H         1.21910973027220    8.43075607916290   -2.91139156810760
H         5.97047068138847   -2.13734709628700   -1.13461169834865
O         5.80244769083596   -1.98968427812268   -2.09243679506660
H         5.97098192448722   -2.86743553560584   -2.50749659320262
H        -0.51663952602970   -1.38441690791842    6.67623415029585
O        -0.49342428646191   -0.95232635481537    7.54601108098193
H        -1.40457256992689   -0.69052642136805    7.74420131157544
H        -4.54543360895879   -2.30122490149735   -7.49307239042134
O        -4.62528899737960   -1.93927655175870   -6.61113656599412
H        -4.80093942965713   -2.69548251780713   -6.00714260548409
H         4.47660879202264    3.44854678549403   -6.88260121127481
O         5.21842481969266    4.07229055414485   -6.72016310266480
H         5.91776155433903    3.82232404076523   -7.32268089022946
H         2.89060441947303   -8.95165801600364   -9.22228216364168
O         2.27125593951461   -8.74876973455625   -8.52195259155498
H         2.74761639634941   -8.21180126820460   -7.87347181416827
H         7.56531590860566   -3.06032775629002    9.56722491064603
O         6.89324965528347   -2.73629000677074    8.96953440744881
H         7.19027396290243   -2.95953935776708    8.07386148128750
H        -4.03058403101421   -0.26283178287309    7.89682831158399
O        -3.16765997288438   -0.02501015717152    7.55046061550760
H        -3.13112930167285   -0.45619772123635    6.66175559840788
H         8.81042879779083    5.98639120563371   -1.38616534186879
O         8.82949496924024    5.12127286694323   -1.86227298434725
H         9.14341928799900    5.30766141799741   -2.74650136253435
H        -7.05329886199703   -7.05356596163061    0.22139722897238
O        -6.51855865076717   -7.83962918229810    0.08208185775156
H        -6.08750203550087   -7.74992740920639   -0.77667837634011
H         9.21144552597318    0.61631372034068    3.11140893551240
O         9.64746231160685    0.09188212887978    2.42114685821749
H         9.31122702264413    0.45014239923680    1.58299861119063
H         6.95591381494468   -0.62725578122237   -2.10332517227895
O         7.52680897634372    0.15950165973664   -2.14570839692360
H         6.93176093497679    0.91351102860231   -2.30513698615693
H        -1.26339920604682    9.39975915764489   -0.20786040887766
O        -0.34214663501337    9.57646510020346   -0.43963010192958
H         0.13930983029312    9.70149410188654    0.38298662075917
H         5.20795293511126    5.30533158243114   -3.85596806400896
O         5.51039439798770    4.37918993735487   -4.00019739922324
H         5.50854520775725    4.25641137456264   -4.96367671741349
H        -6.79462398714041   -1.13643855721170    7.13318910163090
O        -5.89566244135100   -0.99819079682491    6.83774955115566
H        -5.69255299036993   -1.71231732190622    6.20067282945270
H         8.15780996938598    0.64995328917528   -0.68968867363441
O         8.40165131277677    1.14387166075046    0.13408253065510
H         8.94055138785280    1.88140921103918   -0.15625243347501
H         5.50315617739170   -8.56754222971890    0.60470905181255
O         6.22661081951889   -8.07503429312371    0.21046484897127
H         5.82878618902416   -7.57775446323765   -0.52062427390843
H         6.68451420828367   -0.82567189097769   -4.73050082889900
O         5.75530442892120   -0.67495828380668   -4.56064674567126
H         5.57177534328608   -1.08714651185830   -3.70061220619655
