# Supplementary material for: Computer Generated Realistic Interstellar Icy Grain Models: Physicochemical Properties and Interaction with NH3
Source: ACS Earth Space Chem. 2022 Apr 19;6(5):1286–98. doi: 10.1021/acsearthspacechem.2c00004 (PMC9125691; doi:10.1021/acsearthspacechem.2c00004)
Supplement: Supplementary file 1 — sp2c00004_si_001.zip [file sp2c00004_si_001.zip › Icy_grain_model/random_seed_study/GFN2/grain_7.xyz]

600
 energy: -1018.435693744571 gnorm: 0.000636545741 xtb: 6.4.0 (d4b70c2)
H         0.84413047299134    3.03374232412094    4.17675935441076
O         0.48593943745398    3.94688915041034    4.17548845184394
H        -0.38813320999690    3.93309185655119    3.75071295860823
H         1.55107058466491   -0.79322844261710    2.75915660299738
O         1.62050714257120   -0.92392258916347    3.71988509992465
H         1.64515672471667   -0.04555961373979    4.12664969714186
H        -0.58309963420840    0.12261389330990    3.39689133444220
O        -0.66917337855188    0.93588297261932    2.83680289357650
H         0.22136210040762    1.27338981935766    2.62523084989419
H        -1.75330635098294   -0.86795711370409    4.97182017685534
O        -0.92240543723771   -1.04031276065426    4.48985912073859
H        -0.21635996605106   -1.02473689210633    5.17605405330057
H        -0.07736149281180   -3.53398716618715    0.54416138402015
O         0.06397111932977   -2.90044473346880    1.27308924957382
H        -0.40383525954757   -3.25371091494737    2.04748529341374
H        -3.11000886546446   -0.46477453364655    0.44864887781152
O        -4.03483333698836   -0.33231735979579    0.14968467407574
H        -3.99458805265376    0.18683383709888   -0.67125600907715
H        -0.93792488409205   -1.53463213015033    0.94767559894840
O        -1.46515740320241   -0.72493287602147    0.81641316673291
H        -1.13517927208207   -0.09753606884579    1.47390267310203
H        -3.88652872171865   -3.36855930760596    2.03389598207007
O        -3.25992828600576   -2.62660012666142    1.92525142071367
H        -2.45774058386444   -2.89898379816440    2.43845763235498
H         0.68456475060603    2.85957554425032    1.39213193720358
O         1.41427004618342    2.41482440900356    1.88262103014932
H         2.01000409533888    2.03760065085967    1.20992587790471
H        -2.04330117616296   -1.43672773509892   -1.29549422561392
O        -1.59116587645547   -0.86120928194060   -1.92507422604550
H        -0.63311471609301   -0.99873472610513   -1.73192182046727
H        -0.29937843634938    1.40185225825326   -0.43668776945668
O         0.65410336263281    1.38131768386440   -0.64320863775181
H         1.05674762465704    0.74637134263693   -0.01317902630256
H        -1.40355079822078   -3.69158912616259   -0.92990210731324
O        -0.58648697395168   -4.22641570257879   -0.94487209550792
H        -0.89300927496959   -5.13502533305578   -1.12789561144643
H         0.67137404635739    0.94896537442326   -2.24266333987079
O         0.53418960236931    0.79986601942397   -3.20260487069431
H         0.83944168456319    1.59964976987569   -3.66459829801441
H         0.75511315779209   -0.66956609552182   -4.08250485181637
O         0.85516030986606   -1.17418554413155   -4.90872992502312
H         1.39768454860401   -0.59368907937704   -5.48471239482493
H        -1.29989763321152    1.70913967024350    4.22325958014126
O        -1.70322501795728    2.06717653197725    5.04262513431454
H        -2.08853371106488    2.91697265839024    4.81042710571261
H         4.72900452487804   -0.25045052218738    0.12780134876334
O         4.20522814625474   -0.68525800538181    0.82058183040304
H         4.33871114568857   -1.64232549897738    0.71754487677724
H        -6.07617183437705   -0.88668128414440   -1.37038824149197
O        -6.91396665421381   -0.44641950153421   -1.14862372709667
H        -6.81278601318175    0.50425241447533   -1.36175439738676
H        -3.20908208834397    0.89648166729871   -2.81849703383409
O        -4.08858395198200    0.76780033357370   -2.39401701825710
H        -4.35308800401825   -0.14481122869867   -2.56573743757132
H        -3.39827266788541   -3.83740691088454   -0.61660154834060
O        -2.94523966380776   -2.96435038918685   -0.64938524144510
H        -2.98229718362964   -2.67345857365538    0.29550122643187
H        -3.67065457715753   -0.42304610857494    4.95751479937983
O        -3.10267473756136   -0.14884089433651    5.71146543573366
H        -2.75968737218226    0.74181267210335    5.50528096708453
H        -2.27138083319868    1.13929269255635   -4.66172341355831
O        -1.94728999007548    1.39571674737397   -3.77704510029487
H        -1.07132639300049    0.98056627596162   -3.61915761215285
H        -6.10538930066494    1.52964059044068    1.65073249152409
O        -5.26047783132254    1.11105405446630    1.92833767495604
H        -4.95525647007147    0.53074260323410    1.19297625356920
H        -1.78373626888921    2.25678297111313   -1.39339467158631
O        -1.98116026614041    1.54323153329368   -0.75529683200015
H        -1.89737691157545    0.68675971445438   -1.22228666336289
H         1.43834711832382   -2.48929239411502    4.33479599046530
O         1.43663581732841   -3.39151701497335    4.71539853889785
H         1.35621694634478   -3.29246389679147    5.68085057964107
H        -2.22584550643028    1.57063205766848    2.05994014643408
O        -2.81910144945225    2.26654734554723    1.74607355527154
H        -3.71999645224091    1.90475164065447    1.71327165465102
H        -0.47451284735378    3.59078489572163   -2.28655418219832
O        -1.44769610877678    3.56426899335558   -2.41618546594879
H        -1.64539072383432    2.96888489334376   -3.16573664721599
H        -1.37898606745716    2.96463637086950    0.71673099160298
O        -0.60393048938509    3.53551458229783    0.62996823685930
H        -0.92041023115187    4.43523257833025    0.78335823642686
H         1.31254683595422   -2.30144451878802   -1.25291257187335
O         0.90761926719220   -1.41811935822793   -1.33808549326858
H         1.59615197193645   -0.84997292101703   -1.73078112944185
H         1.17015141217383   -1.08213897356519    0.49796399144623
O         1.57525366171056   -0.39936246412381    1.05977202462651
H         2.54225688707554   -0.49551343579908    0.94224359646987
H        -1.73051793042102    5.14805079809484   -2.11375659572167
O        -1.84663587485161    6.12865377988307   -2.06340633042770
H        -1.43535272552687    6.45733573103268   -2.86750993901718
H        -1.66926602126959   -1.90223320337790   -3.23711129454201
O        -1.63377933180805   -2.61453520219481   -3.90850731605317
H        -0.72926033393776   -2.97837903117214   -3.82086863752177
H         2.34771908606470   -3.43377764653767   -3.41211600487103
O         3.30634573604961   -3.34399149332523   -3.56827748142268
H         3.68387589206495   -2.90606097760396   -2.79024862569943
H         0.99717622142567    2.90920697334575   -1.17022672611545
O         1.05751347622573    3.77060801268456   -1.64502176829337
H         0.93717281096285    4.44928121760708   -0.95618182867449
H        -4.04394931240660    3.46731159098686   -1.67938609502916
O        -4.24087281238463    3.00595466633560   -0.83604580222161
H        -3.50102193711582    2.38950887467971   -0.67024368664389
H         0.51989556463794   -4.59679493476098   -3.76349351748376
O         0.65296591853559   -3.79419805681648   -3.23559089193080
H         0.30727198642385   -3.96247453972107   -2.33134228308171
H        -5.27017804367338    1.58073093555267   -4.97744372924239
O        -4.92467167173903    2.27540546231208   -4.39535486885513
H        -4.68046111380096    1.81791611206665   -3.56398502819897
H        -4.33297566578575    4.21315506472366    0.24007762804974
O        -4.42157443285954    5.04650509047678    0.76542922740099
H        -4.51249179279269    5.77202342311243    0.11391544090034
H        -7.64903898041441   -4.35706280818497   -0.99359124933407
O        -6.71218462983969   -4.30279435508326   -0.72346586811552
H        -6.58759684846621   -3.51656143340066   -0.15065053261120
H        -5.18960379221077   -1.68536096868361    0.55334332689465
O        -5.88124263894449   -2.30476621938002    0.83040345588709
H        -6.32577131548480   -1.89496631578353    1.58630349804161
H         1.69896034235563   -2.88692177317343    1.79240626666817
O         2.64665797843187   -2.93779276124303    2.01393508177697
H         2.86661386546793   -3.86756464258047    2.11449912941207
H         0.41512057965919    0.01165848906684    6.89386450410432
O         0.68234202399370   -0.86548813168431    6.55424111046816
H         1.61793502694238   -0.80102131886169    6.31649531017280
H         3.43697524874244   -2.06222657411400   -4.61677542927929
O         3.67146078701691   -1.30122380127439   -5.19781034330822
H         4.09701879056892   -1.70882682881880   -5.97091037642486
H        -3.09676121553114   -2.18909813052525   -4.76569815827138
O        -3.98326877614956   -1.80150744480220   -4.85901629055650
H        -4.33613717563102   -1.76331728273402   -3.95801974374974
H        -5.24469624540992   -2.58002332931788   -2.49363651672034
O        -4.75193546278880   -1.78540912801188   -2.20293081268735
H        -4.06400552558007   -2.12917783147151   -1.58766769955959
H        -2.59963656602809   -5.45020568124236    5.29469787678571
O        -3.16836607173671   -4.86329868081767    4.77509048770587
H        -3.72318279295721   -4.35941554011494    5.40540977446948
H         0.88491796665926   -4.81877941007899   -5.60466332820724
O         0.29552936934189   -5.55006308632043   -5.30794571427438
H        -0.59259914671456   -5.24563057537894   -5.60742095561872
H         5.53052625045988   -1.98280675864444   -1.21467268999097
O         4.84976486734345   -1.87328928165934   -1.89903294029557
H         5.29844771451631   -1.41542017307789   -2.63693884781944
H        -3.95146439961569   -1.52038633875250    2.94327619693255
O        -4.47283094507114   -1.00597119480047    3.60326354302107
H        -5.01388290982415   -0.38473749459659    3.09662872632582
H        -9.68249562751098   -1.45657565689151   -1.94720862318930
O        -8.87106146343737   -1.68662727094392   -2.46027950477156
H        -8.14981834824852   -1.24645082707591   -1.95758888439422
H        -2.88269209769719    5.59735968741670    1.07797701795050
O        -1.93491053649400    5.80013691258064    1.22244368210345
H        -1.85415837274467    6.71801332909065    1.55180333356797
H        -1.11044873474270   -2.60030831046408    3.97504706464922
O        -1.33629319875599   -3.41390256886512    3.47090658799717
H        -1.93211789790010   -3.94353025642725    4.03715072035859
H        -4.84759370123877   -4.35283631228773   -3.23138501623647
O        -5.76224242529008   -3.98820484623075   -3.13064244918849
H        -6.09416007078302   -4.25254631869902   -2.23544559192872
H        -4.91957854719465    2.97533347501236    4.32354236454690
O        -4.47418658998760    2.10398478261997    4.30921831146530
H        -4.66533829133316    1.73349566159201    3.43409340534416
H         2.62817742913684    0.20781348545052   -7.10497159450201
O         1.95063244094464    0.64452201560509   -6.55371401371990
H         1.18497160169631    0.72103055152335   -7.14593293588194
H        -0.34288947213745   -5.51500454935934    2.83845907770310
O         0.45180512661480   -5.53463491098426    3.42796384134437
H         0.61039183684994   -4.63132702310426    3.77045891621694
H        -0.89393543290480   -6.26318797057383    0.90832325848809
O        -1.38524462629457   -5.71457357262125    1.53488399749098
H        -2.13021758217733   -6.27811673768343    1.81366854531614
H         3.25652386003171    0.80440692173107   -3.65298103579471
O         3.44802515976875    1.40024046712759   -4.40644632350866
H         2.80774247990995    1.18867627513153   -5.10273323053445
H        -2.69628567749052   -4.03515465662533   -3.68574628720223
O        -3.27995745815166   -4.75453208996455   -3.38184270406790
H        -2.70694827219995   -5.35965549454562   -2.87317360451070
H        -3.61533985970376    1.11754467887083   -6.50317751245274
O        -3.11265778995779    0.48658467311021   -5.94955762378137
H        -3.73081545445268   -0.18252832682361   -5.60458936526115
H        -8.50989172196669    0.89388813969012    1.03913603986690
O        -8.67157567798910   -0.05023879038412    0.88577579380719
H        -8.02712077413961   -0.30309087915770    0.19578385195866
H        -2.27931945808514   -0.11975618304130    8.68264489409360
O        -2.22125793703425   -0.97406540557552    8.23343319587930
H        -2.46883354490461   -0.80514421951572    7.31168188286505
H        -6.98380553051180    2.64566724081921   -2.28923256917324
O        -6.70288206338357    2.18853056956944   -1.47198897153510
H        -5.76208870846930    2.41799966874902   -1.31324356119644
H         3.12454255638246    0.78987128235214   -1.36457035141094
O         3.01919449008640    0.11198096354834   -2.05666494655843
H         3.70502824000975   -0.56470456580445   -1.90495315816588
H        -2.23386289519903   -7.03663284145809   -1.58537101406780
O        -1.64362261396197   -6.39128668103891   -2.02230912000712
H        -0.91701661307216   -6.86614943973971   -2.46338689914071
H        -6.07849119757298   -0.50986954995971    6.35806309014536
O        -5.46517330466763   -0.99435334817221    6.93834656791529
H        -4.60732420723174   -0.57030088343058    6.80656098434651
H         2.36084118555252    3.60960317087442    2.37313154230895
O         2.93613945530689    4.40655561823599    2.53074051405827
H         3.63952722744322    4.10683585007705    3.13272034530339
H         3.65070686814763   -1.93932554441128    2.90059852992269
O         4.31901296776140   -1.56935659921439    3.51864963814974
H         3.79944218816013   -1.15610663886800    4.22440483862749
H         3.22841978678805    4.65128886448841    0.75734758109310
O         3.23604056066763    4.75604780699852   -0.20675825144149
H         3.33532677874908    5.70572330439273   -0.36586846598867
H        -5.77770238500384   -0.43145854405345   -6.51314477435252
O        -6.06188337276459    0.11197480826459   -5.75885227696983
H        -6.51038072814580   -0.51939231245080   -5.17062927883819
H         1.42629450511598   -2.66339304286907   -5.53615449235505
O         1.65416526605681   -3.41894092266487   -6.10842130800684
H         1.50627167713944   -3.13330786694445   -7.02940566978383
H        -0.88944869392052    1.66257171082471    7.89570331804126
O        -0.18624366507711    1.60520800449245    7.21835669382477
H        -0.63869248526085    1.84552294239406    6.38881948745456
H         3.07635838576662    2.94266388110163   -0.44206118040203
O         3.26146214856674    2.04959098835219   -0.11734259801859
H         4.10777477247178    2.15107689732333    0.34377363639861
H         3.38871610211842    2.79670080147221   -3.54370129570502
O         3.37646774670820    3.56429330547289   -2.92435372950191
H         2.49528032969351    3.60163100653601   -2.50456579800444
H         3.35763734543329   -5.46611797503195   -7.03544868947757
O         3.83885354649949   -4.87228409405499   -6.43403174012947
H         3.13228744114139   -4.27472904004010   -6.10382237821688
H        -5.91645457932352   -2.71405740633610   -7.25368475271549
O        -5.21366943181579   -2.04931703047526   -7.24506172428238
H        -4.74681822759279   -2.17305361018190   -6.39666174627518
H         5.91857551055183    3.82686838143366   -0.95345290284146
O         5.56747103011080    3.13759753265409   -1.54619807611913
H         4.68163463421861    3.41845891718598   -1.85516948555535
H         3.84445187308144    7.40752860606347    0.76794882236515
O         3.67937829217927    7.46055325971280   -0.19967908143922
H         4.52527130355050    7.56820792764061   -0.65103164854655
H         3.19732768345875    6.39349614728543   -3.53539375245016
O         4.04870595313921    5.95006394745859   -3.69321297274946
H         3.88683266072875    5.02208029098529   -3.38216577120269
H         5.92109543456054   -2.43942916422181   -6.88021484912360
O         5.01853967641634   -2.58414025170204   -7.18373428777843
H         4.76149552933327   -3.50871306827086   -6.99108343322629
H         2.11226883900729    1.95547907355515    5.40225524282475
O         1.80738455534963    1.66062600772242    4.52284829175681
H         2.57672222436737    1.63478987542900    3.92698683399820
H         4.37744682589825   -3.21719215917115    4.13684949273006
O         4.00337570305744   -4.05853392905515    4.45481284161356
H         3.03913033604876   -3.88319756305834    4.51404243357625
H        -2.89096504982652   -2.71976748459763    8.70426592411012
O        -2.86554559805107   -3.64637438636751    8.42841577383966
H        -2.23121679206273   -4.09881436992792    9.02855255965351
H         3.22931195675840    7.64526056327220    2.78503181211281
O         3.86682372329828    7.00633810516263    2.40726781717708
H         3.43448620091452    6.13843255556756    2.48778828022599
H         5.17898669502515   -5.13281242555056    2.61191032887777
O         4.40838749921644   -5.40956786950845    2.09703141414069
H         3.83429766208686   -5.92287733706652    2.70572707621945
H        -7.93808854149573   -1.83105184799023   -3.86976328160011
O        -7.20092522210601   -2.00364510843782   -4.48561427771429
H        -6.63409679700243   -2.66007069724768   -4.05038900744369
H         6.00614426521785    0.57261237716473    5.17138973713998
O         5.20699150050268    1.13264615217471    5.18117167067144
H         4.80975745006197    1.05223490661441    4.28428316434624
H         5.09950236180219    6.62933452289330   -2.50212650502577
O         5.75438445958489    7.02604140251901   -1.88217014571030
H         6.54236285680821    7.15026686751096   -2.41699472110171
H         3.82399120251856   -1.34745255420281    6.54510272331888
O         3.40869271824460   -0.59294139425569    6.07829568108613
H         4.11663286781938    0.05524621390059    5.85887571013887
H        -0.56826687351329   -2.51214725249307    6.66549636232247
O        -1.21975146492635   -3.14604597878124    6.34646339485076
H        -1.85893849252186   -3.29827094868417    7.07042145076398
H        -4.15583524742375    2.07684254968438    6.11550755352078
O        -4.16519424498233    2.39472976419503    7.03054159493045
H        -3.73370879058078    3.27600187319934    7.00233786102917
H         4.60696826686840   -3.97970894296190    1.09754097454543
O         4.77842688289098   -3.34555534750763    0.38433468177589
H         5.12739843589079   -3.87044222090681   -0.35194843279101
H         0.75904973888602    6.93375651800939   -0.54022671366085
O         0.37079006575877    6.06760728821898   -0.30228971186121
H        -0.54555500618369    6.10109580536744   -0.61733278873769
H         6.41261712907733    0.25155721678719   -1.64325637005831
O         5.81314107503324    0.59606844879136   -0.96306626559577
H         5.64665357297039    1.53945593211539   -1.17276181242053
H        -0.16662811232351    4.47478514701059   -4.38878885729536
O        -0.53859523091340    5.36693284912737   -4.56325425345767
H        -0.36965539346018    5.47415886288223   -5.52270259632531
H        -1.88040322704661   -0.64944135593486   -6.17854271123809
O        -1.26387400087673   -1.36501535752749   -6.42503996176646
H        -0.53458753697061   -1.35956553904214   -5.75601954980783
H         3.23730357311685   -3.26516917496590   -0.43977072278238
O         2.38281054561911   -3.53760389204922   -0.82590126508733
H         1.98197115151653   -4.10384447761422   -0.13465719967970
H        -3.19898834858709    5.29571330089973    6.19890663439128
O        -2.89983932970205    4.73480683427691    6.93488258440783
H        -1.91999841691676    4.65910085691755    6.84115240656012
H        -5.39472799778086   -4.33415557965973    2.98781603701950
O        -4.67294345809157   -4.85232602704051    2.56883911118933
H        -4.05655143970193   -5.03739147722056    3.30377667190751
H         1.31270810589903   -5.41623748827959    1.83652712545239
O         1.68459041683117   -5.34800008032765    0.94535786623142
H         1.23029320762008   -6.03082368258245    0.42544090153652
H        -1.89737824228958    4.87613119878205    2.61264911031379
O        -2.10741420640054    4.21213138553462    3.30805715461352
H        -2.49525480967571    3.46874313126388    2.78696794791190
H         6.39850325473908   -0.76845831783152   -4.51732781972192
O         5.72802123750317   -0.40433303913551   -3.91439596969590
H         4.86527761266546   -0.62084969810162   -4.36912102434247
H        -4.30658050732594   -5.10474965460712    0.88515931683632
O        -4.29558276532144   -5.16040086687290   -0.08774605014328
H        -5.21923207067950   -5.00334786627865   -0.34850292632530
H         8.02897683526985   -0.71625546480653   -5.81828045012614
O         7.16745815433223   -1.05441148999089   -6.09587883115335
H         6.65736890226336   -0.29743740716657   -6.43716575891840
H         0.85427998558614   -1.64696248637690   -8.55182392995738
O         1.19491934245858   -2.55893257404735   -8.63797837074411
H         1.85407153543036   -2.50046960238860   -9.35086874953784
H         5.60113481670251    3.73692648525993    1.72748135279720
O         5.38540972475762    2.84406744041309    1.42110300158388
H         6.22615803584115    2.34734132246454    1.36704016435363
H         1.61339922570600    3.41071178370647   -5.03463049011762
O         0.80451648581045    3.01848605603932   -4.65385733782073
H         0.31172615284292    2.64473529010597   -5.40407641547387
H        -5.91150923303986   -3.52471952058435    4.96346037086150
O        -6.10930780651641   -3.19461864898079    4.07904408057432
H        -5.56110393320350   -2.38982424817810    3.98714380617770
H        -4.27363764917799   -3.78703395818374    7.28273915200172
O        -4.78966065372451   -3.55836113412629    6.49619703186095
H        -5.07013996471620   -2.62970081297387    6.65541468197381
H        -5.00138327933874    4.96596651722194   -2.74951695150860
O        -4.13355338816612    4.59573007605002   -2.97010921401251
H        -3.49247753093871    5.29193973261003   -2.79145532994425
H        -2.41319759748617    4.45089814234470   -4.95466640138811
O        -2.85216361637417    3.74679166672577   -5.44261292843184
H        -3.53260934974226    3.36313643915318   -4.85706527704060
H         0.73368450416680    6.16374900304545   -3.74275659208735
O         1.44481952599519    6.43298920705883   -3.12078671847692
H         1.46190868991261    5.73506695123098   -2.45373238639446
H         0.00680799069111    4.37476176877997    5.74658166921844
O        -0.27293495183745    4.63709861095841    6.65118549006806
H         0.12744490256192    5.48923997778292    6.82904243683584
H         6.25372277189822    3.98876978412255   -6.30374621309200
O         5.42662431222014    3.58724572013534   -6.01192565799984
H         5.62976524609358    3.15903427700356   -5.14883518706453
H         1.37386374244236   -6.67529957052564   -2.69708296453932
O         0.67652609872103   -7.22616060098999   -3.13319834458871
H         0.52825127150921   -6.80697596096140   -3.99693636120576
H        -5.87863806345560    1.07676625260402    4.83558555249869
O        -6.69836813734067    0.62252770948774    5.09956707909309
H        -6.97007018108235    0.09898450495849    4.32649129152566
H        -5.30469533642040    2.53515043830539   -7.22929209824635
O        -4.34804044140836    2.42003049824704   -7.38767075476114
H        -3.91127871766526    3.13344003904314   -6.90252419835119
H         4.18414261807098   -6.37361353340273    0.64153058709080
O         3.96194215040849   -7.00053602780688   -0.06972199687113
H         3.45809472703808   -6.49935430580183   -0.74876942748524
H        -3.03101739376695    1.79867942316049    8.19659899676604
O        -2.30559472512592    1.68645774659933    8.84723903208390
H        -2.33813373463470    2.50722658455369    9.36912100454696
H         4.42359974680718    1.88921456512743    2.38606132101870
O         3.92529028053376    1.19726756712645    2.86673077905962
H         3.96101477878608    0.40302259303102    2.31052384840287
H         7.40057340395397    0.40532809335455    1.70480585438974
O         7.40585505560695    1.14069724341891    1.07777372017688
H         6.85916992375826    0.82729662215831    0.31616940965003
H         4.69834404228302   -3.39331193998526    7.32420583997008
O         4.13354469833634   -2.64481495228465    7.61396319182600
H         3.21413361074111   -2.99081749007356    7.61700934259561
H        -1.28173145727112    1.89966504168027   -7.44621723864441
O        -0.88448368302296    2.40230461968083   -6.71835926311471
H        -1.63842347457486    2.81966807736000   -6.25578017181018
H        -6.57053240244182    4.60478770716602    2.96514727548459
O        -6.74704790107499    4.82129258517764    2.03375324527617
H        -5.86689525559335    4.85429435771262    1.59840429967023
H         1.10000912936696   -2.87236257991515    7.98103590981376
O         1.61359392391112   -3.49308099397612    7.41869468479989
H         1.34172256462972   -4.39119964048555    7.70879062167681
H         3.29523454629776   -5.83901951461363   -2.85368949453002
O         2.66680842528609   -5.84186588149435   -2.09892375744014
H         2.55492649837155   -4.91310864036779   -1.80229751655801
H        -0.54169524919628    0.37703659920719   -8.86778282104309
O         0.08997573632938   -0.10379360706681   -8.32451511126376
H        -0.45290364524893   -0.55576160591977   -7.63482767614636
H         3.09176621641720    5.14367292303944   -5.26400596137791
O         2.82665444504034    4.40326430076823   -5.82477725934878
H         3.66275166139786    3.96349383516390   -6.04905205646703
H        -7.27308365602673    2.41673967933264    0.13616049203330
O        -7.44175027035860    2.38330865510877    1.09856785075238
H        -7.34326902365286    3.29576970092292    1.43980400440313
H         5.72240970585421   -1.28995989576753    2.51693010205066
O         6.65982796171790   -1.31854284398826    2.23660633586784
H         6.68067536229231   -1.49937784510393    1.27574143615901
H        -4.12432495712076    7.79926699543611   -0.27404394424745
O        -4.21997161851308    7.08465256187703   -0.94550712653198
H        -3.33189707524998    6.91270655176450   -1.29630511783940
H        -6.23018356121859    3.24296051928224   -4.03177870870603
O        -7.12401816330772    3.57033960439446   -3.76766768070012
H        -7.01941102312836    4.47676466457599   -3.46665901609090
H         1.27327336263935    2.60277272166801    7.14572582723518
O         2.20882140561554    2.79856710508780    6.93918515055886
H         2.72351787979325    2.26563457535502    7.56531776769025
H        -7.53398653488306   -1.79578920817036    3.31250031749116
O        -7.23981564173423   -0.97746833027336    2.90199052673504
H        -7.92133622378736   -0.67706322647921    2.26194588698224
H         5.42604232409164    1.93747597033831   -6.63175194552059
O         5.33883719513563    0.96951902210963   -6.58793966173531
H         4.72811047098031    0.83020338287513   -5.84399270002638
H         0.40417873480833   -7.70128863851609   -0.96736392594885
O         0.27649257834095   -7.41215771984452   -0.06156211694019
H         0.86493636643105   -7.96810382686186    0.50030934266075
H         0.51933547004206    6.02397587673852    1.40600445857516
O         0.68511183072972    6.04748885038491    2.37019851924028
H         1.35237188947143    5.36979023617678    2.55096750813873
H        -0.32672811527626   -5.84999950928566    5.03756682178332
O        -0.79829912661632   -5.72803542950175    5.87912623797650
H        -0.86006460201036   -4.75239626811244    6.01258571554489
H         4.45741599219607    0.19023074079177   -7.89019500391146
O         3.79982988413333   -0.42353879775206   -8.26732952897731
H         4.12905038503627   -1.30280829838544   -8.01257667354652
H        -8.71788290818199   -4.81148214491286   -2.94051772539332
O        -8.97715916014157   -4.33752218507738   -2.13267447460282
H        -8.96037900728514   -3.37621516839559   -2.34627399154239
H         2.90009256818290   -8.00589939488964    0.83408694121809
O         2.23446396397836   -8.50187812562278    1.35612525047853
H         2.33986872508022   -8.16624041846600    2.25579936934364
H         6.00474602344828    1.26071957149383   -3.88359767863955
O         6.28519264860792    2.20588657648378   -3.90410114180517
H         6.08508516541854    2.58739878006796   -3.02338574414426
H         1.89418617425253   -6.47669912132409    3.58956897405541
O         2.77046425817426   -6.89748912472478    3.65619487173913
H         2.99877583092945   -6.84581167070399    4.59795376034112
H         2.50265842665264    4.34741521262600    6.22111785321100
O         2.64040676876908    5.00776258722462    5.51458615532606
H         2.00540845393610    4.74579848645835    4.82664406830977
H        -5.32320653621819    5.10121998791479    4.89349377465353
O        -5.85625016535238    4.36615254811384    4.57523450396845
H        -6.33849485601714    3.98169898408012    5.35211506117937
H        -7.76883576959773   -5.01713249473467   -5.31509871562291
O        -7.69299463586924   -5.36805776606366   -4.41911923596314
H        -6.92138829916803   -4.90981734681571   -4.03637426298092
H       -10.15151368924785   -0.72376015520520    0.00024347075711
O       -10.70278212807115   -1.22571625126956   -0.62160486452813
H       -10.73740747861800   -2.12926658010336   -0.26127509606982
H         1.38267319810671    7.99385896130444   -2.07111240803786
O         1.39550473154193    8.37336986832074   -1.17833029445762
H         2.29558347704336    8.20187794702590   -0.83493328680094
H         0.52090934065747   -1.29401849733872    9.50647775161072
O         0.10652468355896   -2.07804095844638    9.09146912435288
H        -0.73256410598638   -1.73197370233413    8.73115943331902
H         3.81204948217134    0.32138290544954    8.97119777091336
O         3.14873881673273    0.77297319119436    8.41267820267113
H         3.12508162082260    0.24872329826784    7.58635251414020
H         7.50604889998066   -2.80754575950033   -0.25652053675857
O         7.10364450022772   -1.93389171332870   -0.34220992034353
H         7.60998036337594   -1.42504574574893   -0.99965415994917
H        -7.50886720663221   -2.90887799297068   -5.88748227318894
O        -7.54543739838650   -3.53399018926557   -6.64677140728389
H        -8.31081055319196   -3.29366416876655   -7.16783923941501
H        -0.22563929643366    7.11416422516996    5.09172429138361
O        -0.93027514299625    6.82277030170699    4.47749648272438
H        -0.46899848785949    6.25304309221173    3.83944052018003
H        -0.88521235227432    8.68311652303383    1.91089648009731
O        -1.63007709039056    8.18638211301417    2.30529356971739
H        -1.35996371010925    7.88591012815962    3.19682188880477
H        -3.10796999173333    8.57035804440988    1.56857127793412
O        -3.93727229814958    8.76345949799553    1.08812383446779
H        -4.62508814439456    8.39526754527827    1.67789359702588
H         0.13003409626550   -6.03009879275652    7.25413490150380
O         0.79628406871784   -5.97429951898170    7.98025729363665
H         1.56118885355816   -6.47268632514381    7.66810201592623
H         8.53247306101283    0.46835512980020   -1.82368460223139
O         8.07454618730313   -0.29315967442641   -2.24874509609769
H         8.44616597564216   -0.36612652568892   -3.13792315519605
H        -3.11993603473602    1.60605669884492   -8.58485684373754
O        -2.33637205890551    1.07860864942783   -8.78768188756806
H        -2.64193450360552    0.15179719639042   -8.83795567540338
H        -3.16309362821852    5.26577811471218    4.09116370852390
O        -3.54832540104648    6.02248307641954    4.59348191174456
H        -2.79344984222949    6.62553521128214    4.67122854207767
H         5.87038166828881    4.83923239631494    3.34464604439931
O         6.04428738032122    5.32036236531225    2.51834963490942
H         5.44026665646736    6.07770110923050    2.53502153882957
H        -4.27822058347993   -7.77672819083038   -1.66539994437210
O        -3.71831095774427   -7.63670075571734   -0.89091569839693
H        -3.92691539905697   -6.71839440197677   -0.61076900656375
H         5.25670452830586   -4.44553295156494   -2.47906417745675
O         5.63656378205883   -4.86146173897087   -1.69860493088602
H         5.83555504740998   -5.79211205482471   -1.96507626564164
H         2.68373204651275   -5.34112455585217    6.11145490803833
O         3.05165735077022   -6.20486039198275    6.33120482771010
H         3.96176260501209   -6.02953064111578    6.60019117230287
H        -5.95063944748806    2.75439518741568    7.00258539185615
O        -6.80742791821592    2.99388079706242    6.60213636055312
H        -7.12581179691280    2.17581952515800    6.19419640565087
H         4.17409289918211   -5.74820851664036   -5.00341039909373
O         4.27998917832081   -6.26788606068859   -4.18184452258500
H         3.82159935167457   -7.12624637060697   -4.31656363556579
H         8.67191095211769    1.74574871017634   -0.16697792734374
O         9.08928224871869    1.82739706949214   -1.03863849756158
H         8.81302856049003    2.68147265991765   -1.40304874894028
H        -0.27628760712967   -5.18539383814374    9.35912978732948
O        -0.80675693379210   -4.55123365602991    9.85811445201696
H        -0.36107530225794   -3.69062774717235    9.76753938263175
H         0.30836795989188    0.95087880058113    9.73468313806232
O         0.98220733361374    0.29648329947381    9.92436621453050
H         1.76150990588211    0.52868666951270    9.37517175664808
H        -3.70154129584706    4.37167551761823   10.02706549230587
O        -2.82769176325204    4.22449763030537    9.66482013913406
H        -2.84713636974876    4.55273989277884    8.75013331436783
H         1.36026812519741    9.06269605807620    2.54400848635714
O         1.69034210332094    8.38240600080694    3.14161752153941
H         1.23041437523405    7.55257958136549    2.86771941238297
H         4.21039725357997    4.27498223533763    5.02382322727013
O         4.82598343295518    3.80312822644624    4.43391538614259
H         5.03333607714295    2.95022596092214    4.85075708551924
H         9.06861184346534    3.10316327854233   -3.62964624398792
O         8.78205036899475    2.62139836956961   -4.41652090006260
H         7.81962235430469    2.41791452301819   -4.22528485608305
H         5.95174688131242    5.64610052655964   -4.20020895398226
O         6.90867369514621    5.69132576455236   -4.08039397949282
H         7.30708703457368    5.41017001914251   -4.91659095719168
H        -4.23553265308495   -6.94823777620551    2.15165134574341
O        -3.43328252835152   -7.43776602501145    1.94839182817632
H        -3.52897916918034   -7.79451069252016    1.05508454175466
H         4.55523033788777   -1.67093632032845    8.98530412392480
O         4.64178239815275   -1.02441173032455    9.71602808952971
H         4.13422397148524   -1.37305454991077   10.44963439959301
H         2.10874618094708   -8.34102825707932   -3.66955912597908
O         2.99977520237488   -8.59434957908050   -3.95627354875853
H         3.47659936047593   -8.88338603593290   -3.16217586364984
H         0.61347131604121    9.24821898154208    0.21171596594953
O         0.21894464106248    9.62858909622340    1.01143439169085
H        -0.50827366859156   10.19058770476295    0.69202328412141
H         4.29554530468611   -8.36474247263731   -0.99654817459794
O         4.45683122373935   -9.11619393132843   -1.60450700634299
H         4.31457599051759   -9.91163660174847   -1.09214319222337
H       -10.00887307126853   -4.17869313085630   -0.68089994569287
O       -10.51457394809920   -3.88917125653586    0.09751880205445
H       -11.30189082985448   -4.43171549663243    0.12911398783051
H        -4.77334146025820    6.87613158216796    3.44933190541834
O        -5.38685101445523    7.30280148424399    2.83001081788944
H        -6.02800956780282    6.63089764016894    2.56541165834655
H         7.20159535752808   -1.59311708164605    5.29479944715335
O         7.17836008608456   -0.71143475141426    4.90046951499782
H         7.13846545423031   -0.86666464322579    3.94746129106347
H         6.31714096514420    5.89892825043896   -0.65351579945191
O         6.70692520077178    5.14666654125279   -0.16934909445484
H         6.60508673458270    5.30651891169155    0.77862819966736
H         6.33170128027257   -4.40730771892158    6.32223485347002
O         5.43657138557388   -4.70188793052822    6.53327218759050
H         4.92655334355472   -4.51044907517467    5.70423762620364
H         7.82661495241867    4.74554714134104   -2.87076418987730
O         8.33447107745652    4.26401527384078   -2.19224117825368
H         7.96160085311609    4.57730766964696   -1.35478748755230
H         1.62908195452286    7.95467865325643    5.06456135532462
O         1.32367588265055    7.38093939874681    5.77989082434171
H         1.91583341816538    6.60380651839497    5.76622694645842
H         8.35288410891755   -5.31635259445915   -0.19915709944788
O         7.72586794179153   -4.62261744287910    0.00217824044678
H         6.97183715268817   -4.75526889951032   -0.60919657310068
H        10.28792817572674   -0.12780376735254   -4.73573513169229
O         9.34468468158736    0.02899143315610   -4.72417849478073
H         9.21522929974729    1.00198509973370   -4.64904633382579
H         7.19292514189724   -4.34045473430700    1.80908431808936
O         6.81794318267291   -4.02616904942050    2.64445248856456
H         6.70774653103333   -3.06147797949843    2.52105720196312
H        -2.32469793512826   -1.71154196012511   -7.85157283243849
O        -2.88114636754413   -1.63098874470990   -8.64172584435958
H        -3.78430310058046   -1.81174025702097   -8.33323570294854
H        -6.91900397761509    1.63141646309761   -6.34695417121038
O        -6.97761363216912    2.56671775607767   -6.60041899619800
H        -7.25513952734503    3.03543631949050   -5.80467126859284
H        -2.86881108961128   10.14646499659565    0.40217682219982
O        -2.15993956554274   10.77812157163803    0.20280013959152
H        -2.47645711946177   11.63688778122105    0.48227452947707
H        -0.09281342046368    4.03164254983916   -7.15536212787205
O         0.30101072741022    4.91595096345466   -7.05579626378775
H         1.23926933978886    4.77450781393625   -6.87035809675287
H        -6.90807553629394    5.46692019797212   -1.17772144240159
O        -6.39686300738042    5.75261789837600   -1.93775193221659
H        -5.79657351549291    6.44913345021676   -1.62298480291513
H        -1.62949306155257   -4.28380132258916   -7.26835449486994
O        -1.78156759195789   -4.24127189401859   -6.30382610563606
H        -1.61743485052357   -3.31962428152879   -6.06411156376665
H        -1.79514636995928   -3.23674878114645   -9.15122251658054
O        -1.15798568801132   -3.92228115833464   -8.91042559584135
H        -0.29026282752511   -3.47811056774595   -8.87081479552365
H        -4.52523296764677   -6.39818308148233   -3.60972364116918
O        -5.16099226076932   -7.00797120822218   -3.21696369508820
H        -6.00902000796032   -6.84911095661966   -3.63900523448400
H         3.25419102592940   -1.02834800751008   -9.84370441040477
O         2.83285894465412   -1.54822577319870  -10.55236867123791
H         2.32994460927936   -0.92933705712930  -11.08219419954022
H         1.22441184333536   -5.70477045614508   -8.32582068279802
O         1.75489759563892   -6.16419898375980   -7.67204770930023
H         1.19592610878990   -6.25559210426616   -6.88518107449863
H         5.71842545946999   -6.97680273826910   -3.42403805005347
O         6.27602181839767   -7.22893564833270   -2.66386902922563
H         5.84539830142321   -8.01098972408952   -2.29428642268146
H         8.77607890499560    4.66361259545354   -6.84780103119222
O         8.06952584441586    4.42340446585707   -6.25052134323470
H         8.42375088898936    3.73028201346771   -5.64165557083554
H         7.28924641599188   -3.79706446732591    4.31547829584104
O         7.57852456202362   -3.53014174135059    5.21164095217816
H         8.52367508942932   -3.67187723028028    5.24971848108219
