# Supplementary material for: Computer Generated Realistic Interstellar Icy Grain Models: Physicochemical Properties and Interaction with NH3
Source: ACS Earth Space Chem. 2022 Apr 19;6(5):1286–98. doi: 10.1021/acsearthspacechem.2c00004 (PMC9125691; doi:10.1021/acsearthspacechem.2c00004)
Supplement: Supplementary file 1 — sp2c00004_si_001.zip [file sp2c00004_si_001.zip › Icy_grain_model/random_seed_study/GFN2/grain_8.xyz]

600
 energy: -1018.442224419033 gnorm: 0.000909833982 xtb: 6.4.0 (d4b70c2)
H         1.05695500040795    0.26006821663973   -0.55317719118099
O         1.41893691669194    1.13675590248472   -0.79808663930078
H         0.85188891806029    1.44092415219812   -1.53627806042408
H         2.65188608652912   -1.13748156793681    2.13722914294599
O         1.84967242150120   -0.58303957968111    2.22763092218719
H         2.16435817657829    0.34031265825580    2.20642855344983
H         1.58732769575555    4.09361088306463   -0.38245796472008
O         1.05721335059794    4.12187247644745   -1.20345619195298
H         0.20374115951304    4.55000777097433   -0.99934244135308
H        -0.71234604885535    0.32329238627282    3.72786288936933
O        -0.72141245075882    0.22460990407798    2.75232484083881
H        -0.74757667920777   -0.73232408959000    2.57685126615396
H         3.02727810552601    0.62624609549913   -0.59111206629893
O         3.86361459090530    0.30290376499143   -0.20316312267466
H         3.67978938521548   -0.62713748558289    0.00985781032696
H         3.69103293962451    1.79522187112123    2.71695135409918
O         3.13282932505893    1.75059952332403    1.91241265968619
H         3.62503097904052    1.26958415419232    1.21543749965470
H         0.04537429085127   -1.88965092613590    0.00956757203305
O         0.24459448597505   -0.96158803972889    0.21157887225964
H         0.82130379801270   -0.92881411535617    1.00730000908772
H         1.53289164556509   -2.69876098564236   -2.97656749653844
O         1.41919809048261   -1.95619910491937   -2.36591737443932
H         1.88277748720000   -1.18766502341688   -2.75309559821349
H         1.95385688311187    2.97589448693844   -3.86447595683589
O         2.36697136616209    2.71275029224647   -3.02005197256060
H         1.79271564813997    3.11991178993501   -2.34647522115216
H         1.81354124732775   -3.42507024103295    2.66063974060558
O         1.29449430245361   -3.43492952053258    1.83416797641112
H         1.85392173153597   -2.98606739602022    1.16437978587214
H        -3.29589984488806    4.10252291108934    0.53167563223220
O        -3.05407866920331    3.25149701194575    0.14895268378441
H        -3.91562624890713    2.86887692640775   -0.15726936323386
H        -0.77290792834162    0.59866793512842   -2.44850938271683
O        -0.37324724930588    1.45866858959067   -2.70511539943934
H         0.08326596177893    1.32760550400959   -3.55516270331052
H        -1.19743062079072    1.79788764461086   -0.00151309983939
O        -1.65579253969024    0.95768226394852   -0.02205952040124
H        -0.99917241974572    0.24657345581494    0.08115466370798
H        -1.52965381271078   -2.20998471919275    1.40561923087599
O        -1.13364856712893   -2.37941350878757    2.28273435643545
H        -0.26653103126497   -2.81610825435620    2.14618627452912
H        -2.48491419747872    3.32620599708340   -1.49560469185076
O        -2.23047101119925    3.34619732525349   -2.43931605580235
H        -1.57904467575210    2.62589761073428   -2.56610394496630
H        -2.00462097803250    1.28978938451755    2.48209911964679
O        -2.59213457219714    2.06799165745961    2.56521774271656
H        -2.71419711787201    2.42048508820621    1.66257940913836
H        -0.97682458624927    6.17702268681750   -2.92854991429479
O        -0.78342020524000    5.34917837278702   -3.39364108073489
H        -1.34133195864471    4.65635676022281   -2.97634112847846
H        -0.22790705642042   -0.43152841112359   -5.03995298650413
O        -0.97423022051984   -1.00204849050127   -4.78229455885081
H        -1.75949210179875   -0.41730109493148   -4.80630229411333
H        -2.19339942875397   -1.35232765915189   -0.63076418275735
O        -2.67700283081237   -1.54223293526139    0.19043161560792
H        -3.20033117724946   -0.75364428276336    0.40147561254663
H        -2.61663635054228    1.39264265316786   -4.71217003914964
O        -3.04140363432307    0.57095859890555   -4.40903882561521
H        -3.20740221854377    0.67196252964380   -3.43667152336546
H        -3.02937717861266   -4.45208524735190   -1.98056751804714
O        -2.69840770364780   -3.53499146607577   -1.91155092550565
H        -1.96341676561688   -3.50424661881002   -1.25445293557290
H        -0.73637043697518   -4.11549405443317    0.37204014666726
O        -0.56963602079247   -3.49661647195987   -0.37388579090446
H         0.17670105458108   -3.88788087718769   -0.86435885998867
H        -5.44847178717098    0.20144814584548    1.04959372987887
O        -4.51313484560515    0.43764422855120    1.10904676941931
H        -4.53180338504716    1.36426263057385    1.40621463375434
H         3.66193780904962    3.84031101910978   -5.35905924364759
O         3.81027061115025    3.08765319511097   -5.96204551692542
H         2.97558321690237    2.93276157112131   -6.43922169664568
H         0.93399575367750    1.90950979270855    0.63440695309145
O         0.45545294841970    2.19020195033807    1.44228265836067
H         0.08121903847222    1.38252545517529    1.85240524365841
H        -2.90538849119644    0.85008205397655   -1.18670343446126
O        -3.58243530466616    0.75546637380119   -1.88261838704228
H        -4.03006082997974   -0.09279026524933   -1.74241716806209
H        -3.72217018344417   -0.32116917769874    2.46762934934190
O        -3.47615758880235   -0.93727999511929    3.18342623878860
H        -2.64115618485604   -1.34557924929476    2.94454674341968
H        -0.26444805681290   -1.41781340054853   -1.98885353055963
O        -1.15142147894802   -1.04182041089929   -2.12788218366803
H        -1.30740939274152   -1.15303908832182   -3.08197407959616
H         3.42792473598373    0.17565068584861   -3.96915907891812
O         2.92712600891910    0.12305794569807   -3.13548618123927
H         2.61928573448212    1.04004094712027   -2.98163255260119
H        -1.78268768266224   -3.42322441351443   -3.23496841097412
O        -1.20317085336693   -3.54052509215804   -4.02534938285702
H        -1.13259988396155   -2.66007554705150   -4.44035468885472
H         1.57899869352451    0.16224459023014   -5.09970442851833
O         0.91922814063757    0.86856491672897   -5.01969559717234
H         1.07145454779393    1.45541663094100   -5.78356067458444
H        -0.67249412766197    2.67580156815651   -5.28261477986637
O        -1.60971641599300    2.53679426847006   -5.50860054398129
H        -1.96186332352168    3.44854714856973   -5.61377146342617
H         0.32925266701178   -4.06571569819095   -3.86569398285976
O         1.29558719154961   -4.19836216180213   -4.00031991827286
H         1.45647735833479   -5.16276793096825   -3.99645542080522
H        -1.15487071667726    4.95202260232631    0.46635299640502
O        -1.10059170954139    5.42699377716368   -0.39386204220758
H        -1.99969839579925    5.45653849203846   -0.76688493053925
H        -5.13698382122959    2.75014336030171   -1.75761154888945
O        -5.39303655855858    2.64314245471247   -0.82411126206208
H        -5.79379601155349    1.76164898920060   -0.78167714962348
H         3.66153554027291   -2.65523199507760   -0.22462889393730
O         2.79246774350439   -2.25278378858681   -0.06480879081535
H         2.31180546405925   -2.20059115918948   -0.91448994709416
H        -0.45109957612971    3.51766497461089    1.77573914708807
O        -0.87520708147363    4.37621334153178    1.99481832292653
H        -0.15131092534002    4.95239985711551    2.31942516188412
H         1.65827888708830   -5.23973307565601   -0.45991757666481
O         1.38336347986523   -4.99096790993576   -1.37067017065451
H         2.18535973673922   -4.62675518417723   -1.80799888113412
H         0.32777011649658    4.35556092301494   -4.28554028607517
O         0.77955688617723    3.74613642935851   -4.89576352296671
H         1.09905680679663    4.28862414386361   -5.63316326755220
H        -4.76179593438528    2.01510369609159   -3.71793005956634
O        -4.68791180845849    2.93986339478344   -3.45415063306012
H        -3.75303413280004    3.10495173050724   -3.20690591810802
H         5.38008072302032   -1.53242204907489   -1.91720212184857
O         4.58023415481498   -1.81242135404750   -2.41194906707930
H         3.99425201486428   -1.03406408813357   -2.44281823708492
H        -3.95266541893258   -3.74271337671164    1.57097597723812
O        -4.06402090606898   -3.75489556925037    0.59157518109569
H        -3.60495711284690   -2.94300314826299    0.28794204594471
H        -6.04331959744365    3.98317119079539   -3.24543075604603
O        -6.91739069077173    4.35704856419999   -3.00617563631934
H        -6.94524987868587    5.25537610784159   -3.37074508031989
H        -1.09158581159673    1.64235650741489    5.38532080848973
O        -1.07663619171790    0.68291217814783    5.30810498191971
H        -1.99865937098526    0.37331893350954    5.50593963539369
H         1.36666338939888   -5.07182323864058    1.41037487285332
O         1.81307329120502   -5.88733108196282    1.07348331794983
H         1.13985777781056   -6.59605417627793    0.99969346517023
H         1.78474359726443   -2.08060858834785   -5.96967225473021
O         2.34813101726000   -1.33968122764225   -5.68237404712267
H         3.21017343269209   -1.69386971219041   -5.41593086634031
H        -3.22984500954095    6.17139204846488    1.88091858143294
O        -3.39893951923984    5.24091987513444    2.13982545153584
H        -2.51275821025221    4.84850035087014    2.26169371144389
H         4.48321910277880    2.03310351293492   -0.80012352191148
O         4.40759737785350    2.86966248679984   -1.27781678943091
H         3.67202201449348    2.78292770407579   -1.91163397354682
H         4.15786212953461    1.55747963585823   -5.49631168827302
O         4.37369598668636    0.60480315143824   -5.35337322912623
H         4.29668844860150    0.19014250474108   -6.21525821108740
H         4.68665390611635   -2.15384694665204   -4.04880203857079
O         4.80144410592017   -2.34107839576828   -5.00722184539618
H         5.73918607408970   -2.58110312498105   -5.06655646021758
H        -5.21227128459689   -1.93913281040026   -2.58942688467984
O        -4.67916192253362   -1.75128337042210   -1.80804649761807
H        -3.92675921882079   -2.37629740801862   -1.83208262643838
H        -3.63780386974834    6.67097610922292   -1.06525862410996
O        -3.65742904005723    5.70137762743116   -1.18176914682864
H        -4.53810358750177    5.41314867716634   -0.86855054161278
H         6.02957634252571    0.71484545213769   -4.85407763485517
O         6.90971875253084    1.10555796020051   -4.68337599452244
H         6.99390142565226    1.80816150897008   -5.36850336706435
H        -0.50146089172659   -4.64185219159844    4.54099042317995
O        -0.42904131562457   -5.49239171105576    4.05253584350562
H         0.52307860318557   -5.73005819680747    4.07844198681404
H         6.37033186119995    0.02231461911537   -0.74069692667822
O         6.67703432170686   -0.81189752023325   -1.16096058863016
H         7.33648608888860   -0.54666633396222   -1.83512965176013
H        -1.80276237481923   -5.81370018920894    1.23313151583363
O        -1.01182314476829   -5.30889798015740    1.46882314641856
H        -0.86560655105892   -5.39631757315528    2.43396866066993
H        -0.19647341925118   -2.52240567856793    5.11547378831035
O        -0.80455057263851   -3.24230449836839    5.37554489185618
H        -1.71834956524426   -2.89991079825672    5.35479210392903
H         1.13245907380495   -3.86538582212931   -5.54585611455672
O         0.98519598578351   -3.53425916155219   -6.47451564147536
H         0.03815942996430   -3.27765163525777   -6.50983763841145
H         2.06863350466228    1.43968923598913   -7.62655164294312
O         1.62080880855879    2.22300269520680   -7.24308581891777
H         0.90242376901931    2.47840058244179   -7.85040945327076
H        -3.93890224529980    0.42182179948495    5.56787810411308
O        -3.37641915572534   -0.11929428156649    6.15781664290588
H        -3.50921877882562   -1.04683060214519    5.86754600630678
H         4.11163548292943   -3.42876365719680   -2.30695934922941
O         3.74226872859678   -4.33300357144571   -2.29980163090122
H         3.89240395509687   -4.72700301922387   -3.18661971931079
H         5.10231427491147   -5.86727456335396   -4.58567258879355
O         4.14253627648797   -5.64971091938107   -4.59215398305142
H         3.99545666116174   -5.16973980365841   -5.43319051343142
H         2.80579767430295   -3.87288665320967   -6.85143060782487
O         3.72926179234367   -4.13771789946528   -6.77826800179303
H         4.18098085046074   -3.42949606614633   -6.28782590097513
H         1.28376164916808   -0.68243951624983    5.18222459335934
O         0.93743348032582   -1.39480113075070    4.61695616849270
H         1.18031077403994   -1.11816586615798    3.71257139954424
H         0.70862960124930    5.51417705460196   -7.31041561649418
O         1.59449541323008    5.53203081124876   -6.83528945552204
H         2.24714960140000    5.32220790564189   -7.50379589536648
H        -3.26279393582739   -4.74947095641577    3.31846091213754
O        -3.25341645056589   -3.80492614718861    3.06667073721941
H        -2.33426851672664   -3.53848011462755    2.88049049210990
H        -0.93761538895510    5.23006156673691    7.10660705917596
O        -0.01688859195137    5.08834348339199    6.84244836199535
H         0.11395253456252    4.12646400459808    6.99041949878261
H         2.38360579029546   -5.16705147993375    4.06491308029375
O         2.17207720473138   -6.08678520120894    3.79175165582756
H         2.22623547607073   -6.11133271684919    2.82473128138798
H         3.45614591396443    4.64148255751944    1.11248903493573
O         2.60411484606021    4.16585900454985    0.97757305758719
H         2.74485412809720    3.25445255573011    1.31714981162043
H        -1.89743006764671    2.89786308703585    3.78999658482957
O        -1.39628605273632    3.32779594723045    4.52894241721530
H        -1.24998176721948    4.24468114448612    4.24814761057896
H        -5.99617370977464    3.14057444498264    1.74219760600782
O        -5.13875411511615    2.95000296293114    2.13963933598754
H        -4.65932008608864    3.78173441262213    2.18889335607994
H        -1.53949924771030    5.35579354423123   -4.97500685090308
O        -2.16893855041372    5.08463862391453   -5.68118935905529
H        -3.04046586659660    5.25934831318940   -5.29050994804837
H        -4.81387569774976   -1.89912190477714    2.84715701809250
O        -5.73671586596328   -2.19159838333185    2.65601439921817
H        -6.27429608284844   -1.57029570923307    3.17517085300786
H        -2.10079123988236   -4.77753057324703   -4.71844439447154
O        -2.60010497860213   -5.59282608636885   -4.94601534037081
H        -1.92398527700648   -6.19714119219033   -5.31704113551970
H         2.71550178272510   -6.59454037030458   -4.46248888583580
O         1.78734614234155   -6.83015491817017   -4.25786224665051
H         1.82148033403009   -7.36902397313695   -3.45516245587372
H         4.63418287706720    4.66211975220758   -1.15925453749921
O         4.64930702816577    5.63490903383774   -1.12806572782018
H         4.67892869928679    5.86542508428259   -0.18722503463126
H        -6.96904297109512    0.28340540045356    3.04554372898775
O        -6.67234295822704    0.01207890836676    3.93677367941691
H        -5.80144311342287    0.46753519602110    4.05811318089434
H        -3.35470518327022   -6.54070317036979   -0.59096360300839
O        -3.33374388755471   -6.26623091526333    0.33009837689424
H        -3.54679645921075   -5.30247569488837    0.33339258003301
H         5.11387008306877    2.33884801045449    4.49120145969319
O         4.62577903908113    1.62108693563201    4.05940472160490
H         5.28867900623436    1.07614666460415    3.58059156858371
H        -3.22805907556063   -5.96973145393108   -3.45295600211206
O        -3.53860894414089   -5.99447738061585   -2.51488598605129
H        -4.48805406359346   -5.77985726565379   -2.57369705415631
H        -6.93289242241456   -3.66040022450912   -0.09476345236737
O        -6.47323338582208   -4.51528872327835   -0.16613761853174
H        -5.55602828059917   -4.27551005663637    0.11167999149960
H        -6.25351666661629   -1.94172421956596    1.03155740086031
O        -6.55722053132073   -1.84785677070515    0.10403122967596
H        -5.75313063870725   -1.88417596318853   -0.45270430675846
H         6.76104644615730   -0.42126805224490    2.72268835579307
O         5.93511084889314    0.00489748787521    2.39963458506327
H         5.28607737262208   -0.72315575915924    2.29906835394253
H        -6.02411280413568   -3.73691423265936    3.39943012414021
O        -6.20038459791710   -4.56709108626927    3.88320792784845
H        -6.08887385098932   -5.28185957712406    3.24692431632933
H         3.98813505104633   -1.68025853563470    3.33079779517249
O         4.12656779792152   -1.90604472721590    2.37638057395424
H         4.20666321422154   -2.87030896262848    2.33192325788478
H        -2.25886108453713   -2.72248925444138   -6.12532660095276
O        -1.58626217512771   -2.90150069809585   -6.80041067310346
H        -1.92076805978667   -3.62121667172066   -7.36757179585338
H        -0.55520522259082    8.12136018097306   -1.97952402541491
O        -1.44070558060198    7.75797205252118   -2.21314730597118
H        -2.08569052517461    8.09938387216150   -1.58155193089990
H         3.61193588825939   -7.00667512567817   -1.10031888251730
O         4.33069179143407   -6.42884259619372   -0.79023462935288
H         4.17137026543220   -5.56319851728330   -1.22738996172825
H        -0.59566289055905   -1.49525397237624   -7.18133971544626
O        -0.07134392941684   -0.69823051247429   -7.36769147954080
H         0.30521283017911   -0.78386966360030   -8.25411479855805
H         5.80711632065951   -2.46559232073085    0.57561634979763
O         5.40410877047561   -3.12625909972902    0.00872840745647
H         5.06502809781779   -3.82210720899718    0.61950111270399
H         0.53399720222533    6.91682444422918    1.46850442387131
O        -0.04041334321283    7.46649218084080    0.90293165509760
H        -0.42982444686883    6.81648454489916    0.26993914965710
H         5.93976764090282   -6.48140040698249   -1.45580169270156
O         6.88826253885925   -6.44198670002426   -1.69964426516506
H         7.34215450148254   -6.96766039458970   -1.03804441385531
H         1.79638114469104    5.39377244694595   -2.01299480929014
O         2.33340552854258    6.14877022450222   -2.35144174246001
H         3.19097384110350    6.08624225838690   -1.87896571401415
H         2.07616406421230   -2.78723548275359    4.57184757102606
O         2.64290950955560   -3.46150922133957    4.15267490983881
H         3.48681060734877   -3.43648979204798    4.63878423632613
H        -7.99013042337494    0.25051995444689    0.96079731993351
O        -7.26955508967051    0.67039621737236    1.42881277146149
H        -7.35515117243534    1.63703250266696    1.29934486137133
H         2.57605039320834   -0.54165547424700   -7.16399068113881
O         2.85480063938674   -0.04482687051325   -7.96609370863371
H         2.40223195150822   -0.45067555612503   -8.70948001385316
H         1.10921191592619   -5.47679742885389    6.78539653913727
O         1.53213834014112   -4.83377186966285    6.19120570385897
H         1.60174296742954   -3.98088194465618    6.64584655741053
H        -1.69147926084739    7.74266478671544    1.49019029040358
O        -2.63710906909222    7.76510255532497    1.73581470318001
H        -2.68053200460510    8.02005320206899    2.67796768403558
H         1.91414655160773    4.12325030341648    4.66638869358168
O         2.11522118080602    5.03923549947702    4.96770697814140
H         1.57900647504267    5.18419932484776    5.75562439014909
H         7.84255632801675   -1.32853260206014    0.03092661431488
O         8.67361432420856   -1.44436154898204    0.53940085988166
H         9.27954910671504   -1.85010545874329   -0.11168537623902
H         6.57082186064247   -3.43458876928120   -1.19696902385902
O         7.26056788611877   -3.75202700382478   -1.81699011394409
H         7.23156359530007   -4.72330005837049   -1.75968203875279
H        -6.50253270762058    4.90909128576300   -1.32867707813903
O        -6.22008266858254    5.24647030415604   -0.45793459979916
H        -6.57419277916393    4.61043658722636    0.18039571705716
H         5.90156118391729   -3.41739102751498    4.07279519271454
O         6.40678860998771   -3.43637040814223    3.23815841132583
H         6.59909729306998   -4.37146560525021    3.09759906162888
H         7.39114721639159    1.41225321709375    0.37183626584869
O         6.41522642269517    1.39889682645762    0.24672964775608
H         6.09925538288158    0.92193130196950    1.04846939404713
H         1.23951161378687    2.56915864549673    3.01030454887435
O         1.22504196974278    2.76115097798565    3.96533585395578
H         0.28506033406787    2.88146417311749    4.20329599353533
H        -4.83550991075926   -6.56501861235654    1.23734367171279
O        -5.64719487988855   -6.44796132665244    1.76760481821092
H        -6.23919877882092   -5.93665768547440    1.20099844252896
H        -3.79366946212075   -5.03437255438702   -6.10118188465343
O        -4.28216776013130   -4.66880538990155   -6.86261950313318
H        -3.73740764515241   -4.87835155975307   -7.62878759612060
H        -1.23894195609220   -1.44218359755657    7.48334892597911
O        -0.40031332062255   -0.98272996738408    7.28090183956433
H        -0.54928976390801   -0.39575736150349    6.51384785955034
H         2.87044685127780    5.77113402257660   -5.36076981574318
O         3.41417312317105    5.40206237859745   -4.65802014514484
H         2.99283456397661    5.66939948234964   -3.80912490280791
H         1.80706546063696    1.48448256331015    5.05324071827140
O         1.74286212507349    0.90360117913466    5.83012529898718
H         1.08932518942459    1.34275893272513    6.40090714525288
H         6.37280481438054    3.05840209018593    0.65855612017410
O         6.74576933186842    3.90153390820676    0.99720917140562
H         7.36869957272496    4.17527005529760    0.29160994600966
H         0.49372916913851    7.41010968387640   -4.35972754341111
O         0.05479155149582    7.39067703999785   -5.21284052459251
H         0.62565444695229    6.90672451508157   -5.81714516638832
H        -2.21850707469521   -5.12075160940909    7.13596622282381
O        -1.48117870948193   -4.60664129894471    7.53062732817291
H        -1.05749183592251   -4.15500106324138    6.76466465529698
H         1.65739611197314    5.66441227847965    3.42040011277384
O         1.29768314023663    5.80165367743261    2.52377743417245
H         1.81319228774859    5.19480587598548    1.93617918132951
H        -4.11750340499232   -3.19975001891714    5.90851149933094
O        -3.40424560915925   -2.68612380890994    5.47171895735510
H        -3.52008646409408   -2.87375491704048    4.52099983681035
H         8.02091914968704    5.15915267121712   -1.53081208656884
O         8.18189129130814    4.23267986305222   -1.23770710366159
H         7.56144112705855    3.72157386567916   -1.80554509875815
H        -4.38301324532338   -2.41999031657865   -4.64321374839806
O        -3.56862230806641   -2.02709743858921   -5.00247087708019
H        -3.54621332130606   -1.11361411525873   -4.67160058905861
H         6.62851257539668    2.22453275678907   -3.43607767573816
O         6.49794777997410    3.00019182461094   -2.85298553163383
H         5.70903814464878    2.85306973464927   -2.28751488097179
H        -0.36234634761101    2.51907153998717   -9.78774076194754
O        -0.46403195969389    2.77789719939882   -8.85752327466492
H        -1.12665129344087    2.17137962772261   -8.46375377599677
H         0.88515139935768    8.21677030669268   -0.56469138880434
O         1.02271476081622    8.37581997020869   -1.50944970363054
H         1.55444081162426    7.62526157573463   -1.84192365912769
H        -0.23474730258777    6.70728015601275    4.06622349129954
O        -0.85230374745111    6.05177724553903    4.43234598686598
H        -0.49906003039694    5.79621154448446    5.30660752944066
H        -6.79745310074795   -5.71870025589834   -2.94076256548494
O        -6.11304020931898   -5.10257046628792   -2.68270311364462
H        -6.28540436604179   -4.86782335777932   -1.72655430179224
H         3.80527970930060    0.09124773152719    4.58263895978633
O         3.70226586792733   -0.86029178964209    4.72797532051278
H         4.36335838440615   -1.09246336427156    5.39893604152727
H         9.48143920911920    1.50807771548563    0.05673124705479
O         9.00935412654013    1.19062597858634    0.84062166966983
H         9.02815792232277    0.20984888273599    0.80156400724432
H        -3.72605790005624    5.68969831182705   -2.93535166983717
O        -3.96482477804424    5.90170610765392   -3.85919481210483
H        -3.49427473891877    6.73214195138813   -4.09470334338540
H        -0.33054529163847   -5.85090828237782   -1.76676782325134
O        -0.89912930335845   -6.60713168569020   -1.58150160172808
H        -1.74727362976211   -6.46407413768135   -2.00968883947728
H        -4.02050862543647    5.55762178620863    3.69514595561723
O        -4.32045113618124    5.83836670670177    4.58846818997228
H        -4.14893520590259    6.78431392675334    4.63412115205381
H        -6.22122657629718    7.79352817962180   -4.16275891514832
O        -6.34994476704739    6.98484718311894   -3.62580944993411
H        -5.48068770850076    6.52637699222715   -3.72979768872458
H         1.03894095168492   -1.87571068841092    7.24232709110806
O         1.84643226318691   -2.38899505720149    7.44724732219152
H         2.53992692005319   -1.72465028339723    7.59220814860974
H        -6.34334523382558    7.63323351757115   -2.06233898163865
O        -6.24849648151232    7.88900824973032   -1.11234319481793
H        -6.39976102744771    7.05532511229066   -0.63907935998965
H        -2.02738642795312    1.56726175084669   -6.82047540476841
O        -2.03923761596386    0.97863197883926   -7.60815973988138
H        -1.27500204316662    0.35954269207000   -7.44277720745086
H         3.79075111072728   -5.71016256916709    7.78020586361413
O         3.99558206276493   -5.56702033650173    6.84158394507884
H         3.11070616146216   -5.35114833076514    6.45534820784541
H        -6.09264933289074   -3.58901696599960   -3.67327030366609
O        -6.01078723903663   -2.70306389129549   -4.06505459085190
H        -6.26565836183174   -2.78120725621611   -5.01418128503595
H         6.22164623459104   -6.80820811547895    2.30519485165313
O         6.02111415018449   -6.13358130685018    2.97203123313088
H         5.51080605135398   -6.58478466020561    3.69228074702031
H        -5.90314556214572   -3.18649239540842    6.60254817175085
O        -5.48221861580593   -4.04238265742501    6.41312199012404
H        -5.84007511653713   -4.31396113635581    5.54216806477638
H        -5.57326119907543   -3.52104123378804   -6.81746794356287
O        -6.19123254052412   -2.77213461651800   -6.70017765777116
H        -5.73867218190952   -2.00791086197705   -7.07421027741206
H         3.55115025327696   -6.99054905839538    4.40282366860830
O         4.42916919721803   -7.25818134990252    4.73808871522259
H         4.48725491709351   -6.80972346974341    5.59861051689701
H         7.23622329092496   -3.27162653017758   -3.41442121656437
O         7.32631432428606   -3.13401319714928   -4.38783643563913
H         8.11694913164338   -2.60947866729484   -4.51397385855060
H         1.13236902228408   -3.24296627539493    8.74714909481616
O         0.60172210621123   -3.79807525350655    9.35808466206156
H        -0.12052821694801   -4.15595771951651    8.82568009677375
H        -3.42652127893020   -2.08027532917912    7.85042249130563
O        -2.57642123812526   -2.24987913449411    8.26218690851767
H        -2.31875727088992   -3.16950704745032    8.04321495496312
H        -2.69606496422559    0.75317494741874    7.52220494576219
O        -2.30607990197462    1.42567609150537    8.11247021091552
H        -1.90391250302501    0.95486396967389    8.86092385783653
H         0.68766611444614    2.29428130735727    8.15245846619940
O         0.11003862223706    2.45040950769567    7.38827220487633
H        -0.78304315007779    2.13129693919603    7.64144164963715
H         3.56332778568244   -5.26824736370000    1.34454579213146
O         4.20203278833105   -4.66407954506451    1.73904724519977
H         4.85696235988194   -5.20003928504311    2.24278399089811
H         4.78008102268875   -4.25485211274309    6.09331148932938
O         4.98477650860707   -3.48117113588751    5.52753721001746
H         5.28953288241528   -2.76808768115960    6.10537970670386
H         8.86142267998204   -2.95206116875970   -1.80537683110606
O         9.64363856572656   -2.37321064938701   -1.76766850178473
H         9.41111538551478   -1.57734196309470   -2.26558299749282
H         5.25686606425159    5.33662106590693   -4.53005365967496
O         6.20382434799132    5.14307647752082   -4.45651709532873
H         6.27415363805173    4.37778467565874   -3.84708694052375
H        -5.33576780429692    3.45998958689384    6.33734011786551
O        -5.70032468280623    3.61058190127528    5.44208374721743
H        -5.37755960680423    4.47284511839825    5.14546900965741
H        -3.92924511745377    1.67849522359880    3.63963168983515
O        -4.52096340645330    1.46033090847680    4.38394044462781
H        -4.94180633046072    2.29593612940056    4.66079767952486
H         6.95382860247524    6.20206306420462   -3.12595613229574
O         7.10014931436511    6.45168808043619   -2.19736252559507
H         6.23260068597350    6.32805154736253   -1.77641330453952
H        -1.34690071187415    5.35443721684506   -7.22826411059453
O        -0.71672476273060    5.35728996042135   -7.97095014413789
H        -0.71592090798793    4.45665472236155   -8.33784294007574
H         4.72850063016677    5.72590754535446    2.53254266305654
O         4.75571763403484    5.54172001176775    1.56975594940007
H         5.54886456823578    4.98017600241706    1.43429853960851
H        -0.53494330066964   -7.72253960346967    1.41518534814988
O         0.02944438013669   -7.85393489590374    0.62925164219964
H        -0.45091365928172   -7.44106091863249   -0.11505696999936
H        -7.98207004853655    3.27754180492792   -1.89745383365166
O        -8.47079739895540    2.63768922080879   -1.36000602569669
H        -7.93901283021404    1.81761155230398   -1.37662994116361
H        -2.10486636522020    8.79441616367998    4.71852449377594
O        -2.61815942938136    8.04500883581441    4.41621058881301
H        -2.02462963542868    7.25980364426156    4.50387709025298
H        -2.88160438106248   -6.99097586941947    3.24339697664167
O        -3.54080277337774   -6.37734033938625    3.62244246224940
H        -4.38277226738514   -6.55774369136112    3.18567407627977
H         9.30635589815411    2.99328888109620   -1.47502859777588
O         9.84831152251562    2.17947299135045   -1.59863252256135
H        10.70941951280801    2.46654470524452   -1.89979023316870
H        -0.29279059810822   -0.24180103845444    8.76508033208593
O        -0.41110610689186    0.18184725220473    9.64785871069209
H        -0.62798238467643   -0.57543561534384   10.23864036362543
H         6.68838688641721    3.97213307178087   -5.80922502202870
O         6.57335110423884    3.16578809984355   -6.34249848133973
H         5.61269089840769    3.09281876938185   -6.44944928163860
H        -2.15037095769040    8.15069529565635   -3.71984854792520
O        -2.58316597897221    8.07347100446666   -4.59450789384832
H        -1.84983557915469    7.87904907654796   -5.19313135224379
H        -3.47565024901700    8.32551825133075    0.24954163692152
O        -3.70001525315979    8.35732834500417   -0.69365151490391
H        -4.68514433616164    8.25730664636622   -0.76995879466116
H        -5.20313806940085    9.73884616965903   -4.00834147404457
O        -5.23092589859237    9.13119195555403   -4.76779213483874
H        -4.31581951770621    8.84600900775970   -4.89899931614222
H        -3.52320656597872   -6.03229513671586    5.34551175906785
O        -3.46177175439305   -5.93612310089563    6.31423331588770
H        -4.24820832742365   -5.43154449863112    6.56475044302419
H        -3.48827178560625   -1.99434923221772   -8.71424410040462
O        -3.22500749282939   -2.43042890799523   -9.57033228951170
H        -4.04647449315874   -2.66870510586015   -9.99958101826622
H         1.98565152702581   -5.11938439385774    9.43279534330016
O         2.51346041336577   -5.87431501061040    9.13000901798573
H         1.87012671749352   -6.48490278892169    8.74862733285998
H         8.45626293053426    1.98549921149655    2.53352131529271
O         7.84452843230888    2.53228603637062    3.04479114810555
H         7.45082303237038    3.12500087447801    2.37031158093901
H         0.31225381983542   -6.95962232476649   -5.32596338958198
O        -0.47551705467619   -6.89631779387893   -5.88694622599567
H        -0.18220768465295   -6.55461343627074   -6.74379221816763
H         3.81011900888181    5.48073697726098    4.58559197158479
O         4.69046164060113    5.69143378512968    4.23664914851592
H         5.28610920831856    5.01393490684222    4.58275386509237
H        -3.79642001273275   -1.44303872555144   -6.58777392635894
O        -3.96159776058156   -1.03186094937789   -7.46418952239241
H        -3.42441579395743   -0.22049994467118   -7.47002722744178
H        -1.83158805994608   -2.21935140605015   10.03706773124347
O        -1.12209884384229   -2.12598966158218   10.68846655714934
H        -0.42977152347050   -2.75304727832176   10.40587199061758
H         6.68019933972253    3.18545016159039    5.90183194026334
O         6.31317389816086    3.52058870468495    5.08252946523707
H         6.96681609113284    3.32076250784743    4.39007368198102
H         2.88976240200869    0.26629740654860    6.94722441218272
O         3.33086253676665   -0.06005482064014    7.75843885439117
H         2.94207532078379    0.46821469287516    8.46910708807883
H        -6.15591481932615   -0.61219222685282    6.96367840656194
O        -6.04344389021503   -1.38800595551882    6.39007255597173
H        -6.36138164629679   -1.09982436726809    5.52781372251767
H        -1.21626994679227   -5.15650332734260   -8.68461127219364
O        -2.11842708673858   -4.80845425348907   -8.63164386145308
H        -2.22870823883628   -4.10789578500110   -9.28871713371178
H         1.35491262061215   -5.87866793958381   -8.53538944940643
O         0.53632412845706   -5.55925477858127   -8.15633717603398
H         0.77356787848322   -4.80165645371643   -7.57322716985023
H        -8.32564870167392    3.37491943170145    1.76052537142116
O        -7.64817023311237    3.34322384640531    1.05850442452568
H        -8.10071053227894    3.14806338376630    0.20320576090554
H        -6.45557936002719    0.29542828861349   -2.22601389447152
O        -6.88433704200767    0.44524511301465   -1.35889234822438
H        -6.85701463232765   -0.38987822992037   -0.86461695425699
H         8.07222280064121    0.37578712691981   -3.61310728801264
O         8.57418578742325    0.02047612941707   -2.85654768845020
H         9.02852416640514    0.77785357056407   -2.45157466633518
H        -0.92409247803043   -6.75144050220960    5.00800008771142
O        -1.19780604293018   -7.58119796084028    5.47411557087955
H        -2.04993991888685   -7.37937990199724    5.87414463595366
H        -2.39837356460996   -1.00950809231152  -10.11469656563465
O        -1.94356601798921   -0.14683719549206  -10.18470018685430
H        -2.13557053775917    0.30934907430249   -9.35055177184743
H        -6.18053045165266   -0.61719193669201   -4.20948692173251
O        -5.97429812881688    0.26202635925845   -3.88246621190606
H        -6.67893086517386    0.86339132478792   -4.19279273886761
H        -5.85280579649697    9.92367219923071   -1.87629461390655
O        -5.08844167851853   10.34135320396978   -2.28589451684166
H        -4.31801078926179    9.92762939437558   -1.87875648512585
H        -1.73460746063349   -8.99980117362784    2.49707732685220
O        -1.62411573421835   -8.09320700491457    2.81717926833943
H        -1.31817709012593   -8.14210475197038    3.74281894846765
H        -7.54954164452584    1.24351089354160    4.79202779300238
O        -7.92013048818631    2.06014576003625    5.18898084233384
H        -7.18704223396821    2.70049903789430    5.21271446574096
H        -0.21300925265390   -0.57067939275144  -10.15542636306351
O         0.75023804136275   -0.57540041267221   -9.98721892714336
H         1.07980270867023    0.18502626089000  -10.47283722706761
H        -0.10033675691634   -7.29869768976849    6.93471719350695
O         0.24339020651724   -6.75214117831702    7.66195891878169
H        -0.47254431509942   -6.13411478927655    7.88093382250659
H        -3.29667470814890    5.23600445384411    5.88202674082727
O        -2.71902440827482    4.74258666455161    6.49349294508724
H        -2.30669530208384    4.05656592897102    5.93802493831373
H         1.63566388927733   -6.72801727043075   -1.59880242576534
O         2.00811162324858   -7.63397848241243   -1.61760874777004
H         1.47697064907201   -8.13407350027916   -0.99383210702137
H         7.06199754471816   -4.99464841829520   -4.56877618622091
O         6.77353693183444   -5.91470926100099   -4.46901580353987
H         6.96760513347733   -6.17378059285566   -3.55743232107458
H        -1.08759246490651    1.08671100776563  -11.18803856484097
O        -0.42165463462203    1.76307773980279  -11.40226344008969
H        -0.76332449395568    2.27690996604859  -12.13339752682337
H        -3.83806533182035    3.86201116255329    7.52627643687471
O        -4.43525554623762    3.13756863996576    7.79683251565408
H        -3.81435558890741    2.43015743660018    8.03882752772757
H        -8.84819237996598    2.66564700130161    3.90435500033636
O        -9.31757404921074    3.06987267855707    3.13595083980070
H        -9.95585411202020    3.67894354820795    3.50387077759240
H        -7.61933099148365    2.92255747907292   -4.04715034719754
O        -7.97468758923273    2.04833277693173   -4.27291675562012
H        -8.66518004581526    1.87693888819715   -3.62675548485978
H         7.52243650087412   -2.20855628863330    3.29783826406299
O         8.04808970779767   -1.38104333613409    3.20563962377003
H         8.49899922351999   -1.46589288287973    2.35254977426327
H         5.56814257976583   -8.66573626056614    1.10693934217118
O         5.99966380467318   -7.85515297288639    0.83713504545425
H         5.33811585097648   -7.32982922045083    0.35191311853661
H         2.02533544878623    2.00361715574485   10.27026836144627
O         1.77690786215897    1.57883412736230    9.45091781406133
H         0.99460484525487    1.00145299561282    9.65544339796026
H         7.73223489273228   -0.22354174614329    4.67762959521141
O         7.33762138965954    0.56081278217649    5.08233943897323
H         7.48634658649264    1.25926002897011    4.42977449599947
H        -5.89464375535371    1.77592014638709    7.72516947529038
O        -6.52026063977332    1.07372817323133    7.51632032293326
H        -7.17364463958873    1.44964866329634    6.91001407603983
H        -0.55052562220995   -9.63559189945972    0.86880807941809
O        -1.03770313579915  -10.34271669882386    1.32437277539091
H        -0.40765753947597  -11.03347450983343    1.52754225236234
H         1.34629319739319    8.36710170770963    3.75363570260079
O         0.39713115658802    8.35985079643001    3.62024143766486
H         0.25123929783644    8.43979296378369    2.67010759896974
H         5.00887203704715   -0.58698368511885    7.22973241862131
O         5.63100000221017   -1.04462650849357    6.64213767506929
H         6.22319867197045   -0.38743486828582    6.24604257504204
