# Supplementary material for: Computer Generated Realistic Interstellar Icy Grain Models: Physicochemical Properties and Interaction with NH3
Source: ACS Earth Space Chem. 2022 Apr 19;6(5):1286–98. doi: 10.1021/acsearthspacechem.2c00004 (PMC9125691; doi:10.1021/acsearthspacechem.2c00004)
Supplement: Supplementary file 1 — sp2c00004_si_001.zip [file sp2c00004_si_001.zip › Icy_grain_model/random_seed_study/GFN2/grain_9.xyz]

600
 energy: -1018.415338878322 gnorm: 0.000585465488 xtb: 6.4.0 (d4b70c2)
H         0.48097393964658    1.98732489958647    1.39648651981828
O         1.05620400592327    2.12209518402644    0.61859192841825
H         1.73246439971526    2.76237872346277    0.89541265165786
H         2.32560562883156   -0.61419323143303   -0.10029804183529
O         1.41010056196637   -0.52256526385794    0.21804022530686
H         1.23783776824089    0.43086977537612    0.28406301186950
H         1.89051258673671    5.00505244095964   -2.73473286302493
O         2.02492092427282    5.32385241663000   -1.83723280658409
H         2.20839402908503    6.28005531155014   -1.87173614596391
H         2.21789590308865    2.00960134783255   -0.92276440834350
O         2.91363149403682    2.09134948872874   -1.58321203067500
H         2.49425963098141    2.45228145612397   -2.39014311434705
H         1.31978090129875    2.31819660896565   -4.19438267425665
O         1.49562686909322    3.11615054144512   -3.64666367435366
H         0.78134060713859    3.15534944794059   -2.97495357651280
H         1.12392806349746    0.22148198058280   -2.73131404250144
O         0.24135702392563    0.53921278428392   -2.43878950782505
H        -0.08293864286316   -0.06623303106907   -1.74404153947251
H         1.01332501010956   -1.76636110100331   -1.20828740975736
O         0.77450116276049   -2.27920128309580   -1.99126675840278
H        -0.00637458781764   -2.80622597417600   -1.74559828305749
H         0.91232879186678    5.09924756919234   -0.53356878869069
O         0.21768953033385    4.91708990755511    0.12381371728005
H         0.29205705622774    5.60072000643952    0.81224874567819
H         0.01423381530661    1.42329422307754   -5.65794149679113
O         0.88662132640970    1.14393275740864   -5.31533504319025
H         0.79855120799496    0.22886210283090   -4.98056963038486
H         1.56022524205964    4.27767909982323    2.30838134684538
O         0.96137906967019    4.02671140424279    3.02537347004499
H         0.05653435999063    3.99814222252745    2.65860043591435
H        -0.47285597204129    0.66146475756445    5.65788530533206
O        -0.58617882972210    1.61434514341978    5.50514963137336
H        -0.07401606914583    2.11224651753995    6.18431683785636
H         3.63440489957093    3.71980908458054    2.11360868366333
O         3.08136373708488    3.80591161371284    1.29987265770900
H         3.16806504023141    4.73528454878664    1.00822245101681
H        -0.12278718284156    1.97578696472615   -1.80594949840007
O        -0.27465377544139    2.93814626983964   -1.67848753078925
H        -0.01111891062949    3.14783821460085   -0.77169017098282
H         3.17719684820493    0.36781000181046   -3.68837461458097
O         2.64434185856086   -0.22605221142523   -3.12598849864434
H         3.08009722847989   -0.23487906446333   -2.24735209443184
H        -2.01531547285109   -0.55832707300180   -1.01441459376050
O        -1.17994981076283   -0.52384954809752   -0.52042110029960
H        -1.24682733804218    0.25982454712558    0.05073871751448
H        -1.20320870214657    0.86713434516640   -3.27939798519472
O        -2.08359691457866    1.08857976760303   -3.63172450681243
H        -2.56103862848493    1.50224113006012   -2.89691373906632
H         0.32398982253841    0.03200553210160    3.00001948234772
O         0.80912400344079   -0.81902470593915    2.92913241320877
H         1.08569292979609   -0.85103449902874    1.99530128168706
H        -4.22529447641744    0.23003583456334   -2.07758501307303
O        -3.62492188221811   -0.37573909470566   -1.59033027421973
H        -3.94890266962170   -0.41761151250815   -0.68100539332152
H         3.20858964408394    1.24033238234580    5.14058841263357
O         3.91260648294906    0.72560173400040    5.59482742802107
H         4.67795280622769    0.81933313720034    5.00295837975574
H         1.80750329744971    2.53628555561267    3.61409515332000
O         2.14257590274648    1.70167102225539    3.97394201999787
H         2.45886003376523    1.15103475489437    3.24361401886449
H        -4.04669734959580    2.71977981901308   -1.43174019766409
O        -3.09496371675967    2.56947094335695   -1.54606138523017
H        -2.68378658526502    3.45853597987428   -1.47691786500022
H        -2.05649197797607   -3.18316528539380   -0.60039753080552
O        -1.52587503337034   -3.56861507803084   -1.32087040413457
H        -1.92796400560272   -3.25370297700036   -2.14863092675873
H        -3.07369639892866   -1.52523420372263   -2.64704337121645
O        -2.74580148539436   -2.20144175411439   -3.27359347182802
H        -2.38907657041494   -1.71226949054122   -4.03974036039989
H        -2.90123749661231    5.46741038840804    0.31201304474712
O        -3.23186429243479    5.80928881915942    1.18227504490401
H        -4.19592568441351    5.90934638382989    1.06308728200151
H         2.96079536198215    7.00640624007484    0.06209979982159
O         2.95836140390710    6.42085547130207    0.82759869355500
H         2.18926948115295    6.68425314901147    1.35391161981643
H         3.88942792065561   -4.41572059809019   -0.85831160009421
O         3.08156545785713   -3.88304518676925   -0.91732994043565
H         2.94775184413265   -3.41296914037049   -0.06737280022049
H        -6.29812613135877    3.11638763603565   -0.50728503311082
O        -5.50892144970945    3.48883479341533   -0.92038378989856
H        -5.77675309497780    3.82882004355678   -1.81918680990814
H         0.54118061752106   -1.71893517519484   -3.64148049026970
O         0.47176487250273   -1.42961009245604   -4.57547276323863
H         1.07320303576935   -2.01045403821869   -5.08380701311385
H        -3.24505010101452    3.32528369048686   -3.95233727172405
O        -4.17492062502949    3.14228403924459   -4.18512173962675
H        -4.15191752665725    2.67379515153234   -5.04511528088158
H         2.35587319629825    8.68102592809136   -2.01117721487020
O         2.16101412767898    7.99151590273678   -1.37754524272285
H         1.18690962726500    7.97051502198039   -1.25456159716852
H        -7.16540251916261   -1.31554788396047   -2.38120634500309
O        -6.26536509460361   -1.50805288416375   -2.07849437596759
H        -5.84637367138185   -2.00219088429686   -2.81920937528536
H         4.24413273832091    0.24024699594129   -0.35190805792548
O         3.85192555901234   -0.54648500503346   -0.77410715568850
H         4.55993747303462   -1.20253814964987   -0.90161582974033
H         3.16822591808956   -0.97190309119110    1.86016227458041
O         3.47895736575498   -0.21648105981930    2.38736436854781
H         3.97318848718447    0.37766509910806    1.79042361101324
H        -5.48406370876401   -0.02975628637743    0.62291514265077
O        -6.33009798176082    0.02667846733309    0.14811867216291
H        -6.17989016596884   -0.31819775473782   -0.74941165891321
H        -4.89283280223041    1.93991724576664   -3.29556098080415
O        -5.33462805171706    1.19656844069888   -2.82486150139358
H        -5.70167485457097    0.60724836869408   -3.52092113201894
H         0.28921403648599   -2.38300728251140    3.44274208994934
O         0.21747857619113   -3.32847652154593    3.69102103332075
H         1.13371490835784   -3.64534341680544    3.69416633819196
H         1.78879110122688   -1.01399860248621    4.29093624314091
O         2.22049564545463   -1.33528720082472    5.11500518918266
H         2.87401071258985   -0.64958011342496    5.35134882718975
H        -0.37103151705695   -4.09803253257324    0.69360825401596
O        -0.15231334605970   -5.04912029283833    0.62559185106528
H         0.19059606724840   -5.20656983931327   -0.29323428904887
H        -2.37635529033599    2.01698965711049   -0.20460175183064
O        -2.04273454012044    1.70648536770059    0.66790658995171
H        -1.82994057069717    2.50021353890234    1.18978335672276
H        -2.18980047883133    4.61863319045184    1.92407223835463
O        -1.67056563254750    3.88104245101688    2.28387199883253
H        -1.84999294744359    3.89460751502553    3.23940585118352
H        -0.16567457025272    1.77453361112229    3.79418093873896
O        -0.34041328403661    1.51949305464528    2.86990628698027
H        -1.30821246096849    1.53364308960437    2.79399992196564
H        -6.82969485031416    1.76050792375477   -2.42495150243115
O        -7.77603197487067    1.96579826861469   -2.23571699694445
H        -7.85461957501244    2.11110437708982   -1.27018297560136
H         3.10793716456525   -3.19666342726716   -2.43883695351204
O         3.32647797077364   -2.80761347116410   -3.31057118393933
H         2.87561597986098   -1.93556205084058   -3.29602805185567
H         3.78922028343875    1.44146755145484   -5.45098034019142
O         4.21452949051043    1.45617280853487   -4.56700443403922
H         4.23114429517909    2.38804733567498   -4.27559124945768
H        -0.93241160108199   -2.09832298797691    1.84957453084853
O        -0.38764256172153   -2.44575871082434    1.13041659373987
H        -0.54270960898077   -1.81664223200930    0.40121534198708
H         1.01406890346155    4.18405956172637   -4.94854831637749
O         0.99231836565077    4.80183607825699   -5.70488652151593
H         0.30731940352342    4.52541127029312   -6.31791496021090
H        -7.10718325552805    4.92999158736870   -2.72019482120671
O        -6.33828675679336    4.52229115070265   -3.15601701415055
H        -6.67089318835978    3.85027260033517   -3.77655165716468
H         5.63293918729577   -2.82417297602214   -0.25313856538779
O         5.77792149423467   -2.35896419547378   -1.08841058621873
H         5.79632501603145   -3.00922637693573   -1.82006564162002
H        -3.14031329954503    1.69325655136700    4.17916388118205
O        -3.01068824278513    1.40748525164760    3.25994094726790
H        -2.77705889590892    0.45588605102391    3.28424466358645
H         8.17273357155197    2.86537624275118   -1.88197469847007
O         7.40534310152099    3.22423243959342   -2.34482188891499
H         6.70186439790348    2.54233751512431   -2.23651642208317
H        -3.41031250907199   -1.06167210571098    1.09342478814501
O        -3.85733443944083   -0.18496004699458    1.13443826412246
H        -3.16450163324621    0.50988925477931    1.10331415809461
H        -8.64193293718454    1.92194337294800    0.60588463854253
O        -7.72787584962307    2.25719370078906    0.39869163913260
H        -7.15902417439676    1.46441886515842    0.49826547083557
H        -1.27452146781348    3.44249017440512   -2.99902827265893
O        -1.57910021547943    3.86063016342807   -3.82334854331607
H        -1.13553715450810    4.72423373100024   -3.83463398643491
H        -0.19663671894706    7.50850662480231    1.66798478097129
O         0.46369152384984    6.87708350099424    1.97638288901239
H         0.24096988869607    6.72592622798925    2.92214946923761
H        -7.61981983714784   -1.64095730699083    2.21433705782489
O        -6.80221096417888   -2.16016275840448    2.14290587569489
H        -6.13724133454217   -1.64009863976103    2.65751119160364
H         7.11563721958091   -1.31034183491259   -1.04389504076242
O         7.93384148422689   -0.77541758651893   -0.97395931539113
H         8.67303666339476   -1.42840553749852   -0.99134718581814
H         5.49181077539874    1.87894848562357    0.70990648117055
O         4.56661336502713    1.55617248496048    0.71705268362099
H         4.01452973007889    2.34818215040512    0.81068568861933
H         5.45374009098017    1.98395981886517    3.52427408710763
O         5.95777408879916    1.16480436598540    3.75502490299267
H         6.12390472743029    0.69838420045229    2.91716189503714
H        -2.27581411593867    5.63996233431158   -1.72568457877271
O        -2.15775222174957    4.97017324703259   -1.02348167825483
H        -1.22279860005760    4.97611444046041   -0.70488484532639
H         0.94869895903096    5.88331591725329    5.42037735719667
O         1.37604356785769    5.02087521679803    5.46812980071282
H         1.21399635190626    4.61992336207997    4.58680552674277
H        -9.56537123177005   -0.46014172990769   -3.03703695739054
O        -8.70347266459349   -0.45843437484241   -2.60178665740109
H        -8.41737576059365    0.48154750455044   -2.54377630302686
H        -4.28308685215654    1.00975061502021   -6.68325015991409
O        -3.99654762835866    1.92348641120522   -6.53918782932518
H        -3.01549965127494    1.89564581280301   -6.46615158341159
H        -2.47463732504893    8.67569221994346    0.55243813805894
O        -1.91125880223575    8.04928128929021    1.07282531177615
H        -2.43337982489062    7.20469793659375    1.13319554442122
H         1.52655036153257   -2.64739128696455    1.28079843375690
O         2.49067942003245   -2.68500783521218    1.38933942210618
H         2.66837813880578   -3.15665209274493    2.22513490633269
H         3.50532902021639    2.96923567563989    6.36135641660668
O         3.74992163313611    3.74800999796018    5.85657614819792
H         2.96161405392850    4.31377482771650    5.81228132877083
H         4.96774686642693   -3.80012356234737   -3.55150417403218
O         5.87774726043763   -3.93004146269365   -3.25417976121821
H         6.47007395168394   -3.56695265276392   -3.94066661782998
H        -4.00391429527458   -2.97315180125819    0.43879239505052
O        -3.12201644207493   -2.64080160101674    0.70507778911087
H        -2.80421257465152   -3.21295021850821    1.41576680090168
H         6.78810439054728    3.61135031109264    0.50657309355946
O         6.95346519109694    2.67292916947200    0.73337393485910
H         7.67608401048063    2.35426148230812    0.14714992869019
H         4.68435123110865    1.56925811702761   -1.89092862556962
O         5.58222524549743    1.28814824408987   -2.10999929924013
H         5.47609494739144    0.58708204435730   -2.76989519033882
H         4.34673166588162   -1.09431006766918    3.51923118949115
O         4.89799099834376   -1.74124687323478    4.01362303680516
H         5.63572225563628   -1.23896071439680    4.38775012012809
H         7.66105974452247   -0.62805583986021    1.95532125036180
O         6.82183712490696   -0.30625201189636    1.55676713860186
H         7.05129939548764   -0.07103427239237    0.64822376076098
H        -0.90053138200568    7.69363412537239   -0.33270761140330
O        -0.47263221847972    7.69210696217378   -1.20868936446303
H        -0.92710461066162    8.39365936392658   -1.71421813325396
H        -5.77730885266230   -0.35036818181262   -5.43741170683910
O        -6.48707953751175   -0.07978940539542   -4.81859751132934
H        -7.05944037953780   -0.86058381915721   -4.70147373040219
H        -2.07289986869899    0.01509214969614   -4.91460413477841
O        -1.93228891976866   -0.82004552455144   -5.41085773915058
H        -0.98811238651880   -1.03939529355168   -5.24237490415274
H        -6.09648821470643   -2.72658605333055    0.72897731832634
O        -5.66121641224726   -3.12623846200233   -0.05389110214497
H        -5.93754275038178   -2.57813083490001   -0.82409900754697
H         3.63455076817617    4.85179997995062   -1.37526204961278
O         4.39909400728978    4.24816554513521   -1.29514562958840
H         3.98655015489935    3.37371161356122   -1.15470536144540
H         2.12203476325454    1.35491939122616   -6.49406999323068
O         2.99648636542465    1.45626477016008   -6.92275509273489
H         3.14503299935515    2.41449974539142   -7.03643705869618
H         2.87698413113292   -2.78966948038114    4.35834447737913
O         2.88503265843365   -3.64462425883018    3.88696163362486
H         3.76887333560993   -4.02099185377170    4.02541053711709
H        -0.32449312814217    6.64703400948690   -2.69736839411743
O        -0.24361935983010    6.20930350093938   -3.55890103804472
H         0.59340784948886    6.51498515873452   -3.96585566624056
H        -4.44611860780720    3.02659285742182    0.82303729293389
O        -4.64847101528016    2.92407897295265    1.75589499728876
H        -3.92866432783636    2.41872541209255    2.18314307298463
H        -1.49850968729267    2.72683587154523   -5.16937846166617
O        -1.39444108853955    2.32488266648916   -6.05750591515788
H        -1.30855888133304    3.08607613475464   -6.67161398332209
H         2.46887576340095    7.20261260351242   -5.29079093093312
O         2.00799739828553    7.38369979488604   -4.44743578176573
H         2.72709040791474    7.30988503329908   -3.79642853864616
H         4.85798062886910   -0.87988119393989   -4.70956342823676
O         5.25827548397635   -0.95741363853327   -3.82036671790457
H         4.77223997388207   -1.68398218822969   -3.40163392047822
H         5.34287630118177    4.09882145940051    3.28296324468733
O         4.63328625416058    3.41377733438751    3.37646613009445
H         4.27101956181233    3.54439433783369    4.28113788924995
H        -5.54953479760637    5.02594729778521   -0.23091439733434
O        -5.70726814313522    5.86930072678230    0.24687695253509
H        -6.55828624631578    5.72876930315044    0.70427624027190
H        -7.90177204973921   -0.90639891663166    0.20875100333690
O        -8.78752880301190   -1.19138381131985   -0.07168171615560
H        -8.83912550925705   -0.95816037340663   -1.02914239744027
H         4.52989172296445   -6.60218157535175    1.96390360861917
O         4.49490932327252   -5.66030955775214    1.73505003607250
H         3.55398501891063   -5.40364393012087    1.81864342669307
H        -3.75524165512384    7.08377984078551   -2.27241590778793
O        -3.00022447498351    6.73710191347113   -2.80342777669276
H        -3.41598101228811    6.28695259451710   -3.56103637910883
H         6.23516856215075   -3.94834678276432    3.91408762354144
O         5.46822186224411   -4.55657440309533    3.91954523594664
H         5.28659188077667   -4.85816074324529    3.00789473683270
H         5.22397517576055   -2.62674716907488    2.48121595851351
O         5.64140183355607   -2.70004493013045    1.60407945376311
H         6.07614607183750   -1.82461240933253    1.50630819477113
H         5.55409131338173    3.99641456854166   -4.27387955040665
O         4.63298250156578    4.03351815927391   -3.94376527311561
H         4.68027674156023    4.05989832313416   -2.95906190431562
H         1.64299872943274   -5.60906891809120    3.02835524721606
O         1.88570529061946   -5.48449940966553    2.09645606711659
H         1.07055851968649   -5.22679754583511    1.57593458680785
H        -2.30461982163543    4.53088898212602   -7.75344105392373
O        -1.38352546638991    4.59088722081785   -7.43369304172563
H        -1.40066966150763    5.38434712165101   -6.86391148089942
H         2.20294230950419   -5.77688570000483    5.11072201664149
O         1.39368819150517   -6.16808117119607    4.72127955565641
H         0.65423355653787   -5.70479526417927    5.18309217407069
H        -5.46954732402404    7.06124145538508   -0.90784683278666
O        -5.11025569089879    7.70471423575983   -1.55624569420669
H        -5.67667117388645    7.69597092925136   -2.34207399225439
H         2.03001530759323   -6.92830527991785    1.36249402724447
O         2.10334640477439   -7.87184320438383    1.06842151445175
H         2.31924727051072   -7.81764476845496    0.11986104102577
H        -4.53111712146181    4.79966085082644   -4.52558138820382
O        -4.32959187991122    5.67472953436553   -4.93067650086545
H        -5.06899278805001    6.27089998110821   -4.71850503297196
H        -2.27463967991651    8.27218250000008   -3.03860138882096
O        -1.94794753919718    9.18629251292559   -2.88316127100221
H        -1.18665517990590    9.33195020494264   -3.49239024666277
H        -3.57416704849883   -0.82424309755632   -6.13909353112418
O        -4.48128390358996   -0.76670834548879   -6.47609080432488
H        -4.72331994817535   -1.69816106881896   -6.69610208296812
H         4.97812192337289   -1.18937781554720   -6.71775706573485
O         4.10078030468315   -1.05098582317445   -6.29451572975834
H         3.73126741397943   -0.24920398112321   -6.68942014895483
H         6.47805908382561   -0.64247381669736    6.42623933550181
O         6.91533422661151   -0.65716145512893    5.56414983689663
H         6.83281333682443    0.22255407127939    5.17414720803024
H         6.69089591950578   -3.96889955536880    1.39561654527265
O         7.34760066948785   -4.65959788431842    1.14224117984663
H         7.13766769089508   -5.48317912784745    1.61399156181846
H        -4.83149979045559   -4.38491075575345   -1.32318895546146
O        -4.71712708860853   -4.90546461405447   -2.12834285789668
H        -5.39363228050112   -5.62064039797926   -2.07203376215576
H        -9.02089186264807   -2.89112499466215   -0.35370962302215
O        -9.09874449708862   -3.78254470699922   -0.74875122904343
H        -8.69679350063228   -4.40240672722633   -0.12512774876234
H         3.52573696130330   -5.79244869745044    7.03694189561597
O         3.34972930408613   -5.16491913611496    6.30505442923521
H         4.12140412105084   -4.56380813389859    6.27062810084992
H         3.53244027583284   -8.31327842731996    1.76280265360101
O         4.44270039753107   -8.40820398995279    2.14106116647770
H         4.36821612418065   -9.08028579010851    2.84315104663895
H         5.01605330355416    6.74540734846979   -2.56819965517074
O         4.17535470557098    6.65155716778621   -3.03106546120694
H         4.28621027206262    5.86626063114440   -3.58878880603339
H        -6.00278889783592    2.06225871989945    2.45562726003077
O        -6.56424885659908    1.60358495855130    3.10697970568459
H        -6.40056648944308    2.06229893874285    3.95720649823886
H         7.06716697749609    2.88717982076221   -5.35637790193832
O         7.13003500270526    3.76607261791620   -4.92543636668570
H         7.46210752329936    3.57971702106416   -4.02223939225152
H        -4.53125420736616   -0.42263428263678    2.71581810123747
O        -5.13191584477803   -0.60133391646730    3.46482560586177
H        -5.72331477766672    0.18031118436942    3.49329885890862
H        -2.25152974521712   -5.21703564413391    3.23327840016207
O        -2.06277844978499   -4.41005787554628    2.70037044226627
H        -1.18056692836519   -4.08905753679050    2.95725749234513
H        -2.72763193454068    6.28670478142265   -5.44453472492628
O        -1.83601896524385    6.59105039384588   -5.67952987198549
H        -1.27273842599388    6.50201983029102   -4.88011344785901
H         0.82043041702158    8.69910960849864   -4.54748555253126
O         0.13300811372953    9.38822735108419   -4.49242353521562
H        -0.32981285238814    9.40375095244965   -5.34106791346761
H        -7.33764982018787   -5.20654242362263   -2.80883780338570
O        -7.40434695354116   -4.24899765310978   -2.76937843507007
H        -8.01664317033927   -4.05525229783732   -2.03017750470158
H         7.31538807603491    0.75130685988721   -4.83436608147045
O         6.76558837332628    1.19291672632916   -5.50338304983553
H         5.85105637776417    1.19540140845946   -5.14479273629432
H        -2.85776894139310    5.15638040561397    4.79255074299618
O        -2.05150062858422    4.58441969600709    4.82854197219576
H        -1.95807890586580    4.31849994427596    5.75480362154587
H         7.05635334427143   -1.82152119104135   -6.35028451140866
O         6.65191171653905   -1.18631965263915   -6.95800002512688
H         6.83599493836011   -0.29915204097905   -6.60119621545502
H        -5.20728092502603   -3.82999705576550   -3.40549327471444
O        -5.12757571295155   -3.01473298101468   -3.93947312437969
H        -4.19331626974134   -2.73699359631742   -3.78610405135208
H        -1.47058708212006   -1.06554481420911    3.98086451383914
O        -2.07997523140131   -1.13054351361209    3.22326723663569
H        -2.79854613477668   -1.71598967649511    3.51665826058404
H        -2.15081994817175    1.84090884222260    5.77982894743191
O        -3.13337511621809    1.92675176400734    5.92071965614887
H        -3.45309756710805    1.02223972857112    6.11457976494266
H         7.08099450990898   -4.62443408522960   -2.07349669562716
O         7.87833763456064   -4.66829202511960   -1.52464435961506
H         7.58299148669944   -4.72394092187655   -0.59344587610628
H         8.63966490693646   -1.91908797396756    3.27772143110603
O         9.02926062704838   -1.40440932190756    2.54735834633003
H         9.43407849049420   -2.07956592760396    1.97617216311197
H         5.04951200667585   -5.62659187597783    0.15413690760729
O         5.18542735114759   -5.65683089284215   -0.81703729582671
H         4.53340871392647   -6.30505730702929   -1.14139921167780
H        -0.90168141902885   -7.54833247717281    2.10466694779273
O        -1.58309552627282   -7.05265443751772    1.63994171843990
H        -1.12196176707868   -6.34024492367801    1.15569271690432
H        -5.98823934185067    4.20891789565128    4.16830701784216
O        -5.87695675980051    4.74687384698673    3.37037316483850
H        -5.33884718428501    4.20464354475134    2.76277224360247
H        -3.26730138904530   -3.64096187344520    3.61122697715129
O        -3.80207599009360   -3.01095096236649    4.13404293862792
H        -4.71611433792292   -3.36894385140710    4.15640330586641
H         6.16812527671905   -7.70055808143741    2.24541831840332
O         7.00137365043888   -7.22246169447716    2.13289045086462
H         7.27437685467221   -7.44583027150049    1.22173242187614
H        -4.42725193833157   -0.76584979879904    5.11127615300487
O        -4.07711173127580   -0.55302540513225    6.00005778144843
H        -3.62416337652462   -1.33432336416975    6.33128233237767
H        -4.24384813947976    4.97709430390228   -6.67703367485822
O        -4.09226996854596    4.50367811147688   -7.50948245683786
H        -4.18521765880652    3.56037397958202   -7.30589474321788
H        -2.95414518508847   -5.20425651282417    1.29207244512087
O        -3.69613982799174   -5.33378168426120    0.68591045069545
H        -3.32008113783879   -5.82271253460128   -0.06880070680547
H        -3.33963831329603    9.48365471038086   -5.50293459200691
O        -3.95585293211639    9.56751146729186   -4.75735338561736
H        -3.38059134244879    9.67973205525741   -3.98307290517821
H        -1.24472746331115   -1.70921683672877    5.99525355389368
O        -0.63874773996921   -1.08108380795383    5.54236335194066
H         0.26659764425229   -1.39219075697244    5.64844961929958
H        -1.01521670842582    5.88976498147234    4.55280881947205
O        -0.50461896275704    6.72585075251601    4.44975620766177
H        -1.17236297831544    7.42102159351724    4.36905028010918
H        -1.85390578842409   -5.36093199589590   -1.44408996571445
O        -2.42922083460900   -6.13440783344080   -1.59614356257623
H        -3.22427099922674   -5.74952922250122   -2.01744038153939
H         1.69720870025052   -4.78042526208378   -1.54890875326184
O         0.94514092822688   -5.37693993299269   -1.71054725087377
H         0.39624127999628   -4.97254181658834   -2.40244600323978
H        -5.11559405799207   -3.34434175712077   -5.61274493303911
O        -4.90721239728270   -3.37122964331773   -6.57178330306494
H        -3.99104407420816   -3.68596362754421   -6.60595397549256
H        -1.89866199252840   -3.65709794939057    6.50815882607009
O        -2.43280012721306   -2.85654210960176    6.39571016036173
H        -2.98270369570046   -3.02445287479245    5.59606169227859
H         2.94301090059140   -7.79333539934132   -2.14908274755659
O         3.37020757627770   -7.61589519410978   -1.31244993907925
H         3.98617959405317   -8.36643573030146   -1.10013418458449
H         4.64680079068334   -9.17996134560798    5.35878000181386
O         4.67066122307341   -8.43786971508660    5.98077888183699
H         5.33703755718536   -7.81416139104014    5.62643267035018
H        -9.72969972242208    0.16414739661103    0.47042642017197
O       -10.02188935806645    1.06575783087409    0.72277628693408
H       -10.57022704171993    1.36571878740547   -0.02685339122816
H         6.86410283171643   -0.71202777274116   -3.66672511172304
O         7.83151249303491   -0.52469284671341   -3.65962456703691
H         8.05591796838494   -0.47214366225479   -2.71295227168536
H         0.31160497611300   -4.11419147448455    6.55357801005416
O        -0.32695830094081   -4.56015134222230    5.96340130397286
H        -0.30695213395516   -4.02820604326423    5.13899403372236
H        -4.80286684832630    2.68334585308826    5.49218286505218
O        -5.75544657647994    2.78336456142825    5.35314065798498
H        -6.15791119172735    2.09609314632929    5.93778697818480
H         6.97204500951072   -7.07618190763956    4.13972491467592
O         6.49876164952311   -6.76364781905840    4.91826597733433
H         6.01434184983651   -5.95789413114617    4.61525690477439
H        -5.62292526261750    0.17605841365646    6.67102162544674
O        -6.48524004739987    0.62054543260943    6.67598490523465
H        -7.07670094029234   -0.01377021661381    6.23618393678538
H        -5.16711826748630   -7.25819753525114    2.32409355632882
O        -5.37587598947678   -6.31645733172395    2.43128986778252
H        -4.78399673942691   -5.88796136589100    1.75902327200732
H         2.33881745185211   -3.93654322703767    6.82223118974456
O         1.72987658937034   -3.19018951100193    7.03263986847302
H         1.93340149844336   -2.50315652810959    6.37228145888986
H        -6.74001849496876   -5.77391189310790    1.29542729470472
O        -7.15960212106707   -5.34398569946932    0.53414976492678
H        -6.56685849090553   -4.60490030495175    0.29323409995441
H         5.51148203449460    4.94202596844779   -0.21513213504476
O         6.32071911325139    5.22445932745333    0.26343642149523
H         6.78451393537764    5.78195899803535   -0.36798915750812
H         7.36971138642663    4.49637002655157    3.13327498749790
O         6.61358186750785    5.09522871641139    3.02680724914083
H         6.55012030874937    5.31203329715927    2.08379425514969
H         2.90695544838695   -2.35039084510584   -6.15544856792001
O         2.28502788841293   -2.99085448512270   -5.76252584747751
H         2.66676588832606   -3.18010867101804   -4.88329244464408
H         8.58369203795879   -3.35271787260348   -4.95034009583090
O         7.77078648659822   -2.85134360380281   -4.90268919275356
H         7.97580025925558   -2.01296363030094   -4.42092256977391
H         2.48792210944734    4.40627422634247   -6.29420707549563
O         3.40924572131069    4.10993087039926   -6.48078669778144
H         3.83056811673982    4.06387788361114   -5.61062002418927
H         7.72549484722838    2.72021318233497    2.20505095569408
O         8.16235858612970    2.75190717826087    3.08872752800525
H         7.59168072573030    2.21049966436855    3.65103514435401
H         7.88899531243276   -3.62246828673323    5.03058693978191
O         7.67108992870979   -2.98651749751279    4.31252337652342
H         7.41956367931931   -2.18226417048613    4.79593085057293
H        10.02347150777482   -2.97398022802578   -0.32589036241428
O         9.70089900182798   -2.70711586959401   -1.19612698819819
H         9.07843563382675   -3.41171529862009   -1.45945405049502
H        -7.55275741798958   -3.09646480002619   -4.01387942043541
O        -7.88579231312319   -2.46868264911623   -4.69379055899431
H        -7.62763985256992   -2.84444137534470   -5.53677271025871
H       -11.31429713603611    0.89314747845919   -2.21026640182374
O       -11.16111797086095    1.66736744115360   -1.65168976160455
H       -10.78910951149412    2.35592513141889   -2.22086328283104
H         7.91867747608494   -7.51705464287308   -1.10782078707588
O         7.13892559407859   -7.57872019609899   -0.52863657454413
H         6.56169281310201   -6.82313296707579   -0.76237249433827
H        -1.79834969879237    9.12452030533565   -7.45676112217977
O        -1.83218279242673    9.08749368809253   -6.50180037256033
H        -1.82451397009010    8.13080682416785   -6.25397359540855
H         7.33870876556790   -5.50886996135302    6.09541907587687
O         7.56934018857393   -4.61647908466013    6.38978841882576
H         6.72331144378826   -4.17350218768820    6.58036496557914
H        -7.91621398788392    0.51707726489030    2.90861894968941
O        -8.55774460692554   -0.21373242121322    2.83878583274949
H        -9.35686833645395    0.16959570067108    2.46754653108849
H        -6.88071525872032   -6.41001955527020   -0.86369283237470
O        -6.52248041696573   -6.77738693896189   -1.69572723739118
H        -5.86451238633960   -7.44824841334608   -1.43386691081808
H        -6.55322212234627    2.82692184934489   -5.82748446294603
O        -7.10165926672778    2.62670399372790   -5.06750625765119
H        -7.02116103105985    1.66475551450905   -4.93680928643587
H        -3.54932591622367   -7.73895223053741   -1.12194534801975
O        -4.35490581681630   -8.18861364132344   -0.83948883434572
H        -4.23548286782824   -8.41083057422301    0.09449442509878
H        -7.38873174824805    4.86346744174045    2.28536845023182
O        -7.85553373454640    4.81684877416285    1.43420674080604
H        -7.84416161192343    3.87776391697937    1.18430216021897
H         0.79759473953222   -7.56505590415656    3.69778100309042
O         0.46450378694064   -8.29701955402416    3.14992971531554
H         1.01315168065947   -8.31159906897158    2.34270896075587
H        -9.58542378311961    3.58822073668580   -4.19814229757417
O        -9.67406029303070    3.48442777322032   -3.25051613054507
H        -8.91329611557001    2.92372119653862   -2.98051260163649
H         7.03186236650491    5.03581221138792   -2.34321199706798
O         6.84935701704509    5.99000265255679   -2.37240955197589
H         6.89642372384839    6.24625313955329   -3.30311729161269
H        -4.12700621481020    8.99135570859554   -0.80125406616864
O        -3.37520669732709    9.53998876022561   -0.51819137656898
H        -2.86068033610796    9.69415542603968   -1.32305910952890
H        -6.67649276851148    8.12786591606027   -4.58950422085906
O        -5.86336362587661    7.79574967622458   -4.21201370022500
H        -5.16351809872086    8.46156503637218   -4.42698917622891
H         4.41060267530446  -11.21618676494162    3.90720344832784
O         4.10037335979674  -10.31825030383829    4.01689139227666
H         3.12640329331464  -10.38061937866784    4.23542543671751
H         1.09235288234072   -9.79289969336822    3.99188252317607
O         1.56602718456598  -10.32768939573831    4.64987141642651
H         1.62597435832945   -9.74576223356733    5.43976920257599
H        -8.11018869834981   -1.05790404892911    4.41730622609491
O        -7.68172264450305   -1.38521635571306    5.22233952879086
H        -7.25667566594505   -2.21854859188959    5.00452702265119
H         5.95144124406722   -8.88612954995057   -0.57212054071668
O         5.11084844642885   -9.35354240918645   -0.40750981191151
H         4.93478918685119   -9.21568313957936    0.53750704068765
H         4.48890504292121   -0.19532962510445    7.01889165364109
O         4.96024306677355   -0.82047884107677    7.59417759270812
H         4.31139285571126   -1.08706266795726    8.27142030942820
H         5.07226981885354   -2.84085918283058    5.46800556206350
O         5.16358342873500   -3.20596600230699    6.36362334055263
H         5.11771171818569   -2.42424434228327    6.94921014094517
H        -6.05928456281473   -4.94732340079235    3.54555048171037
O        -6.23166623440847   -4.07916134709606    3.93232443583916
H        -6.58672552784022   -3.52483075438373    3.21075313659147
H         9.54662616419732    1.57400964678939    0.16422142325314
O         8.99436429566227    1.70872444492062   -0.63720018715943
H         8.67211432003947    0.82292358509491   -0.86832917716173
H         9.81075148622100    0.28072185041399    2.10760977788356
O        10.01163482659327    1.16755800986117    1.78168064686073
H         9.53393707466705    1.78427635315718    2.36478806707214
H         0.82489325150539    3.91879645021864    6.68311324800344
O         0.47581659395761    3.22123977328371    7.27391301957865
H        -0.35730282595098    3.55812933351185    7.62318373504157
H        -9.08932200793855    4.78501823911461   -1.96360833865860
O        -8.38210679347021    5.30216541135699   -1.55085708010922
H        -8.46661571078954    5.20465702262734   -0.59702630079543
H        -9.53449640536872   -2.83257183089514   -3.76590191697670
O       -10.34663373700326   -3.00246463135470   -3.26229463416869
H       -10.06900770499586   -3.33466067587612   -2.39847157312929
H       -11.13662023651585   -1.52342655214995   -3.29040631958396
O       -11.33178232341673   -0.56146344895767   -3.41592609159138
H       -11.87603323238513   -0.49891860320934   -4.20000347707287
H        -3.54493108635154   -9.08773142463420    2.58982460342635
O        -3.82303283481998   -8.47443043865071    1.90584355488416
H        -3.03822802168116   -7.90462435719098    1.75232987364679
H        -1.93684680450876   -9.30336057539130    5.05868623923685
O        -2.06886594163319   -8.92155388664586    4.19067957299763
H        -1.18812290646447   -8.79626852684413    3.80546767769657
H         2.44390530596418   -2.38688524694825    8.40634447715223
O         2.98771571767248   -1.92880429770796    9.08035843088518
H         3.15640822953881   -2.56399109671066    9.77522615152623
H         4.74704397879748    6.82398761983349   -5.82169415378764
O         3.90285816880225    6.82405108174684   -6.29416937884817
H         3.78317519288757    5.91527503366194   -6.61645220215830
H        -1.91232034424947   -3.91568262613562   -5.09603560353492
O        -2.15909712206215   -3.63273956718649   -5.99325175835341
H        -2.04457337682862   -2.67642894592468   -6.00688028692712
H        -0.28178498958474   -4.99346923220975   -4.55322830718398
O        -0.83747843039642   -4.78565227578350   -3.77036945201583
H        -1.29810169526632   -5.59059237348570   -3.51950539679630
H         1.11884896376022   -4.32853196254391   -6.12664951488862
O         0.40632720670998   -4.98754351282064   -6.11393540935769
H        -0.35805820238552   -4.57964492428543   -6.54008721220999
H         7.13279006237859    6.86859892190268   -5.75756308381661
O         6.53887763339722    6.38332548873561   -5.18611268901132
H         6.76886270278331    5.43880379759948   -5.27867770488517
H        10.29457972271896   -4.25926762976263    2.01551285268098
O         9.82249443416990   -3.72966931138117    1.37415134744202
H         8.91027256879758   -4.10297811654102    1.31195022292677
H         2.93905425656287   -8.35081777366372    6.24617989728933
O         1.97087369746985   -8.32991234737776    6.37495126264580
H         1.66189968830258   -7.57127061933574    5.85287975726064
H        -3.98001662472966   -6.33866852882274    3.75631060409565
O        -3.10498566505033   -6.31001254657980    4.17173941910005
H        -2.77175060000599   -7.21978266084443    4.17747815100501
H        -2.29407249244876    8.37776786488826    2.69545660969242
O        -2.54837569404032    8.45212503450005    3.64376378052187
H        -2.77647131680153    9.36688855648291    3.80205179590963
H        10.16904146858267   -6.80370508335993   -1.77721049066114
O         9.26052709437967   -6.89223252755371   -2.06358175489380
H         8.84886807618025   -6.00528607782282   -1.98148938615268
H        -2.74664583921543    3.14464192311126    7.14510427703005
O        -2.29391131798923    3.92772786916824    7.51710811589624
H        -2.96760685330594    4.47866412469666    7.91490956202195
H        -3.67700753450019    7.05628812521214    4.23387338653707
O        -4.04121072150708    6.27650076429516    4.67443449061527
H        -4.75223558294781    5.91334533516972    4.11464234792484
H         4.37675367739511   -7.56745594703063    7.72006721006219
O         3.76304931340812   -7.00422646934004    8.21130064783381
H         2.92434331165152   -7.47868294408380    8.21069742830046
