# Supplementary material for: Computer Generated Realistic Interstellar Icy Grain Models: Physicochemical Properties and Interaction with NH3
Source: ACS Earth Space Chem. 2022 Apr 19;6(5):1286–98. doi: 10.1021/acsearthspacechem.2c00004 (PMC9125691; doi:10.1021/acsearthspacechem.2c00004)
Supplement: Supplementary file 1 — sp2c00004_si_001.zip [file sp2c00004_si_001.zip › Icy_grain_model/random_seed_study/GFN2_GFN-FF/grain_0.xyz]

600
 energy: -1018.364648285918 gnorm: 0.000552517030 xtb: 6.4.0 (d4b70c2)
H         0.00624027578728    1.69990813552678    1.98732720809239
O         0.13883366183113    1.85045483128305    2.95270949033862
H         1.04447447952106    2.19061497357153    3.02245115796212
H         0.21645532771032    0.15693046362787    3.17562126554887
O         0.25808565475389   -0.82088151470521    3.16079456168025
H         0.66105849967412   -1.10906125636433    4.00889841448348
H        -0.06990514580954    1.84067892677806   -0.21270627510650
O         0.02490832066633    1.12568774755763    0.44072301976074
H         0.92281474683296    0.76509565846518    0.31121352486472
H        -2.54703590409542    1.55562676025751    0.95713308487455
O        -2.92569419634026    2.15831317912622    0.28674872142261
H        -3.87585602600202    2.21274599522408    0.52503955516072
H        -1.10850515187861   -1.73736054382591    2.51514129812636
O        -2.01432730157289   -2.00644369794910    2.27425985160051
H        -2.09335943379215   -2.96918459668860    2.44179586266371
H         2.76952501955542    2.57553933657812   -3.28836857532262
O         2.43132068008777    2.06870339033062   -2.52554181206822
H         2.22693359287627    1.17294408258792   -2.85119245342408
H        -1.43238287440898   -1.60358089975768    0.00133464095124
O        -1.75170902405365   -0.72554472316170   -0.25723899137134
H        -1.11541871368079   -0.08411060050254    0.12531192820282
H         0.33391284590750   -1.61319186154458   -1.65353156683082
O         0.93199675775928   -1.13539548198993   -1.06662049116603
H         1.82286054200737   -1.24232599106026   -1.44180981773094
H        -0.72910888480628    1.32144854418100   -2.31028598825248
O        -0.96234470761735    0.41545294556137   -2.61027613629060
H        -1.24891665064561   -0.06656669253049   -1.81057042221719
H        -4.40248386184980    4.36942925693174   -2.12182077160660
O        -3.79827187308944    4.93043233398747   -2.64211701574143
H        -3.27185344698747    5.47705368107436   -2.02760749323653
H        -1.91543323868558    0.68491102273864    3.16955683201607
O        -2.43261578427001    0.61695430793078    2.34290564560720
H        -2.45280796031323   -0.32068487236443    2.10454468773324
H        -2.29523563924246    1.31489179442340    5.30663073948812
O        -1.67755908949215    0.72857874873627    4.84147275314321
H        -0.77940902526447    0.83759828916481    5.23890764218102
H        -2.22900306854160   -0.80072125930350    5.00042414329578
O        -2.62076137043030   -1.69296156194693    4.83752189618979
H        -2.66250388676398   -1.77094360140014    3.86187904318863
H         1.19293872181558   -1.45922337744771    1.99000000801373
O         1.63341035606810   -2.03420709144446    1.32486073004442
H         1.27914324177427   -1.75789598725678    0.44736575472984
H         0.87603542660709   -2.50978691794442    5.43538865208023
O         1.44994351021823   -1.73608578702779    5.34001962559251
H         2.29896923969521   -2.03967139208202    4.95253900545344
H         0.49844196478726    0.02686826152900   -3.29557321375010
O         1.37942748664961   -0.09614138749808   -3.71160994849688
H         1.47349598657799   -1.06463969217791   -3.82449406054490
H        -2.38883279244932    3.65617296905960    0.64056318642098
O        -1.99832259858474    4.47718854337783    1.02257495900349
H        -2.06204850793069    4.35745045199874    1.98718369286018
H         3.55939828595214    2.72091303025297    2.50468265839316
O         2.77820414687359    2.16052356766078    2.52423798460088
H         2.80863482923286    1.60846653744903    1.71080344296915
H        -1.15228265712871   -2.65040881302617   -5.60164833051372
O        -0.78842746246057   -1.78092384800366   -5.82043201140116
H        -1.36691341072476   -1.12373571995655   -5.38669667124405
H        -0.30830774619398    2.01395271635343    7.36825040855574
O        -1.16210632574333    1.72749632773453    7.74420168627514
H        -1.20745678637773    2.17117016620751    8.61627142464581
H         1.32787468210612    0.91737225721658   -4.99068656276327
O         1.44817573755019    1.63305315739327   -5.66224648386463
H         1.37030913099179    1.20494655684566   -6.55016666304122
H        -1.14144512262737    2.84228147807548    3.38936199247273
O        -1.89796449218253    3.46223114833238    3.51302542834845
H        -2.70401463776212    2.93365799613161    3.61497262829968
H         2.93905824955824    2.70719219051890   -0.95840542661364
O         3.02490196824986    3.10229872289311   -0.07879824565184
H         2.12957258049115    3.19586617510099    0.27672575110737
H        -3.37203143766996    0.07554031420679   -4.58373586981302
O        -2.42354345778036    0.11080496616588   -4.80232205006430
H        -1.93540571489041    0.29706687628098   -3.97402230247497
H         3.40084243362097   -0.44597447803410    3.98267081690437
O         3.19879685701344    0.39837937365446    4.41034911323800
H         3.01389680599111    1.05584393255322    3.69467920262387
H         1.07935984265163   -0.04341744845378    5.77382281236185
O         0.70935739795505    0.84833430530230    5.87060057919692
H         1.27848164934324    1.46710765464917    5.39211027346666
H         6.15971431223174    3.28867887741976    2.27933747785435
O         5.55321324990557    2.81379388445123    2.85647144561962
H         5.40637993726100    1.92527973143833    2.44737661341928
H         2.88581836899814    3.45758486128966    5.05876269110802
O         1.95520238919711    3.16838903798026    5.02076758866164
H         1.53605931815525    3.78541320978243    4.38918450803720
H        -3.78962214658287   -1.68306022792854   -3.26440021701659
O        -3.28941273170325   -1.47292688251252   -2.46122570896325
H        -3.40594053051955   -0.51928989996402   -2.27117827996765
H         0.40913768357456    5.57175777126384    3.38599722049322
O         1.09563902010525    4.90875577759605    3.18921526996409
H         0.87394866215044    4.47885256627170    2.32371936897590
H        -3.01167103507510    1.70243385093787   -2.67913912306828
O        -3.52301757151926    1.16942326034018   -2.04337874965477
H        -3.14905908379778    1.38251104498860   -1.16087472536152
H         4.68196096694555    0.89078570522966    4.87055163186725
O         5.57027969229352    1.26085172705833    5.11013257283041
H         5.82519222830733    1.80765062420646    4.35269950179987
H        -5.18316392443791    2.56326939340227    2.00279066893970
O        -5.47198386476484    2.38478675109343    1.09118625195587
H        -5.95148511720469    1.53884553271745    1.15405596665797
H        -1.72877051649683   -2.11422142639850   -2.59820284124337
O        -0.96839761820013   -2.72933153306142   -2.54942670529471
H        -0.98087894959640   -3.10756404145548   -1.64708792583839
H        -3.22896802701037   -2.79358459730481   -1.35750803440211
O        -3.44152720887121   -3.67084684805060   -0.98897282426916
H        -2.82981893677347   -4.32074505761939   -1.38256505792326
H         3.93473099677511   -3.94864014791023    0.36420103635858
O         3.92475607617620   -3.42814240198987    1.19024517778506
H         3.03823063672402   -3.03672958721138    1.28903837468650
H        -1.34101771531469   -2.79012099557313    4.94716758000770
O        -0.59563068679172   -3.42718277510459    4.89259268748537
H        -0.94516693591794   -4.29321538013459    5.12038599564603
H         4.74836424984882   -2.12879970714564    0.58338058644252
O         5.24151320791055   -1.42908254282163    0.10042970206685
H         6.16477702455061   -1.73357036844246    0.09269843667872
H         4.75304044807064    1.51579168458857   -2.01023795297873
O         4.68838084643683    0.85299511421231   -1.29705067105630
H         5.07882633966990    0.04633987314170   -1.67182402245351
H         5.10880621792874   -0.14031307070985    1.32245325222051
O         5.04394527800870    0.30861663466934    2.18320521082632
H         5.58499366852934   -0.22209598744076    2.79040880890214
H        -3.42659683634929   -0.55716207727256    0.20236309558974
O        -4.34217276286332   -0.34484268665301    0.46827875034035
H        -4.70007397735324   -1.10705101325651    0.94823897323654
H         0.25310662954139   -3.49590075807649   -0.15043533256160
O        -0.69089137246345   -3.27831906424565    0.00320425414426
H        -1.04992348924084   -3.97725071976913    0.55661619117328
H         2.80174839129447   -0.45850705695658    0.80056993198160
O         2.66554686758574    0.43902690994669    0.48028470803002
H         3.34791591944739    0.62013385844593   -0.19052310793697
H        -0.40759738375574    4.00092362262454    0.86107811785914
O         0.57038021442009    3.93929780394318    0.82648605020887
H         0.81770503697360    4.66303459574278    0.20578450819951
H        -0.27103427335356    3.56310493218637   -2.12474696147175
O        -0.02310490526827    2.70809889173892   -1.72665411875753
H         0.90678430758025    2.54293036313201   -1.99298379216664
H        -1.28064847246272    5.77642151898284   -1.70721600168864
O        -1.94815739970657    6.16042124015658   -1.11099078980765
H        -1.92498584897057    5.64251700624837   -0.28728173190570
H         2.12019021651301    5.82801378247788   -1.01081498262474
O         1.19953281079065    5.92767974547092   -0.73839537976416
H         1.18534531435625    6.71739830137331   -0.16794054820029
H         6.66445607555962    0.15474322852879    5.80141592555816
O         7.20209463865486   -0.52768785795985    6.25521329217283
H         7.48258342622108   -0.09339351556414    7.07599579329277
H         3.25366807039788    1.25448768863136   -5.45487781112670
O         4.19159489825389    1.00308354771901   -5.41100952161260
H         4.19831807752967    0.07350070170538   -5.12044197470699
H         0.86294063825814   -3.36756331296577    2.07781703858893
O         0.43527123037715   -4.11106694216328    2.54993305404250
H         0.08082927831867   -3.77076425647412    3.39659951080083
H         7.47296383662249    1.16866007355188   -0.69450763708975
O         6.88113471207090    1.43428601065405    0.03078577289259
H         5.97333665978063    1.24138435718166   -0.30773680117962
H         1.02546347381760   -1.80098667316891   -5.96169613891424
O         1.92994054636966   -1.73557536789260   -6.32186705405590
H         2.16227997420263   -2.64085639923711   -6.58737144290376
H         2.31259333998284    5.91090017932354    2.71815295798348
O         2.98558532583644    6.57168948179870    2.41634907575930
H         3.62963178735647    6.06273207419452    1.88961637538118
H        -1.85438940264991   -6.27460702900613    1.47101296651964
O        -1.03657375103209   -5.84002873611133    1.14088793479782
H        -0.65607288142100   -5.30969544226638    1.86689243489769
H        -5.31433141124684    0.15606612081198   -3.21943907375024
O        -5.09083641907394    0.20705896083869   -4.16884708710075
H        -5.10921349239024    1.15213088864826   -4.40888214788922
H        -0.26444010749885   -1.17058734737835    7.68081672801651
O        -1.17383408353943   -0.98267677601354    7.35712831943404
H        -1.17127798827989   -0.01503166353090    7.25512626873144
H        -1.57102611261659   -2.79264049435955    7.19228900477127
O        -1.72416072791670   -3.72671239159584    7.41412752747671
H        -2.45602709232027   -3.69971937047183    8.07011518637322
H         3.54023325261936   -1.91974721440394   -2.78297920707584
O         3.33102156360711   -1.98759576589071   -1.83675556389184
H         4.11755190255700   -1.75773480188060   -1.31847216356657
H        -2.80111532924516   -4.43842878137710    6.22252066338717
O        -3.50047562813739   -4.62463756585600    5.56300482731268
H        -4.19236690943035   -3.97900245313628    5.76718416767880
H         2.75118373104858    5.93798932476520   -2.81494486391844
O         2.14621460957284    5.63408786254808   -3.50540142932812
H         2.05863445833616    6.36042275389067   -4.16681838849526
H         1.44721735518906   -4.54341577572208   -1.59717642886588
O         1.73985335397957   -3.98603276387604   -0.84687945303788
H         2.35471516832741   -3.32706589789757   -1.22002767899604
H         2.10683939270085    7.61706920850452    1.46933202895699
O         1.53757448016812    8.10057832253990    0.82015540673658
H         2.14927010120860    8.53569823063205    0.19460523933391
H        -2.89715266979687   -4.50282448265007    3.91670177948244
O        -2.55928647733999   -4.46258594764952    3.00538972378384
H        -3.32044562970670   -4.61338709593116    2.41882573788765
H        -1.32333736153713   -5.66828561466234   -0.57185853488297
O        -1.63855066223964   -5.66247268925627   -1.49455496661359
H        -2.20418212276460   -6.45851001870599   -1.55036644962197
H         2.08167390250120   -3.43174916781146   -3.81504096615897
O         1.40649438229390   -2.72826748926850   -3.88297929008440
H         0.60575427478007   -3.00817191563372   -3.43067064296812
H        -5.07283343026246   -3.91802521430412    1.46566419290207
O        -4.53615516189549   -4.67714027290237    1.15879489188525
H        -3.99607188856710   -4.28498043586314    0.43868922570858
H        -3.71525788263394    3.02511637179112    6.50336012191974
O        -3.36092236152654    2.11967222997543    6.39591953415792
H        -2.57605856159595    2.06828237749961    6.98782368310604
H         3.96755932890726    4.25893130701169    0.53208412613540
O         4.50357955957677    5.04483316559457    0.80281777625025
H         5.43312735621820    4.73684117234693    0.81000174891321
H        -5.24097576689432   -0.14508766657059   -0.83855923562474
O        -5.83311209805595   -0.21053114407114   -1.63577304426309
H        -6.74090956046430   -0.03398007681163   -1.34766866008554
H         1.48000948838565   -7.28321617593355    0.28682723632795
O         0.69138077639257   -7.79053954426313    0.60204021901616
H         0.05280236733245   -7.10989581035928    0.89103137801917
H        -0.54930386419471    4.76910535552305   -3.97122030442512
O        -0.39028970502705    5.00046110005434   -3.04997576982072
H         0.53164908207368    5.32659200181308   -3.01364253828078
H         1.81030723953518    8.85123683630385   -2.35547826472376
O         1.04216308001726    8.87738504198980   -2.96962845009562
H         0.26119251465430    8.80766449583504   -2.37917516225302
H         4.34991654598624   -2.16526507189838    4.98882991440867
O         3.80295655939559   -2.25720595231191    4.18140499823467
H         3.92880915538394   -3.18542300016919    3.91669802248254
H        -4.76710325682809    2.24200504880234   -1.76958852754309
O        -5.39371823077655    2.98307756859983   -1.58215292956383
H        -5.58831249738672    2.93308394052658   -0.63620406074687
H         3.11008870831742   -1.59145584011535   -4.99576821975983
O         3.97406048005637   -1.55739498016680   -4.53048263638602
H         4.44921675195001   -2.32653103759312   -4.90651021365259
H         3.30876113632376   -5.42953506210513   -3.94679720101835
O         3.35902827338396   -4.50458491321950   -3.66184073211685
H         3.73328059995966   -4.50924340515955   -2.76600039412585
H        -6.56055450992303   -2.42913518427956    1.23788152589607
O        -5.71377328950824   -2.37778330062032    1.69916885937193
H        -5.90385349359257   -2.11649888351086    2.62387902227791
H         0.67162164888908    4.06426364859199    7.65000057954726
O         1.09729785412816    3.19882949181759    7.50917614147516
H         1.39001248670812    3.20177464315482    6.56745018763906
H         2.92900865518280    1.72607688924431    9.42694097082996
O         3.22496066657978    2.07934494968473    8.58447274250850
H         2.44862002468598    2.56040841349228    8.20723566137193
H        -3.81929088274982   -1.94017598418270   -5.38869907676854
O        -4.35385993514786   -2.45830553343772   -4.76693051650807
H        -5.06187233135378   -2.80005795843060   -5.34053294640154
H        -1.10549732306241    3.04215886624573   -6.15068210092609
O        -0.47826142399502    3.45400296928223   -5.51014603885496
H         0.24167141043705    2.78284454672017   -5.46248721983994
H         6.93611233364429    3.03836796429584    0.44521286048068
O         6.95648254850850    3.99003775301220    0.69977973931678
H         7.43850327709193    4.41151611307838   -0.02550929848228
H         4.44257645984376   -1.43505456763688    6.91032978989639
O         5.06813371430142   -2.09179913346744    6.54916575802570
H         5.93540681899891   -1.63646547268301    6.52298406434414
H        -4.84938895695142   -5.31529645426937   -3.99563955829613
O        -4.13509415415844   -4.87528129942418   -3.49311285435480
H        -4.21097191758298   -3.94005802695533   -3.74978289909055
H        -5.76501603752867   -1.85663340857904   -1.80556596092304
O        -5.92699965924283   -2.83088400161569   -1.78096344137506
H        -5.07742082053730   -3.25252437099024   -1.56632833525229
H        -2.53174671521878   -4.63615850161751   -4.44437209171887
O        -1.73054196237506   -4.15067365194818   -4.68996085421916
H        -1.43825171899102   -3.71205935695429   -3.86441682905389
H         2.80786473663070   -6.13770863055485    1.19131663078532
O         2.78800372316934   -6.26345356001684    0.22405222669990
H         2.44347546900696   -5.42523222048908   -0.13715811064721
H         5.18021586662652    3.31475601819308   -3.40317502992845
O         5.36344706044913    2.36281578103630   -3.39896955953845
H         4.96928567850184    1.97044911501074   -4.20756611610386
H        -1.68915870880162    1.19247404495002   -7.46976435863466
O        -2.07712271613616    1.83710727813381   -6.84969430850117
H        -2.27014620484607    1.28865593477464   -6.06102061653015
H         2.76773236754604    4.37376718729047   -4.31720394394377
O         3.12820133895615    3.53009330915892   -4.67280463851873
H         2.45146803791910    3.15959614838693   -5.25667595840713
H        -1.64954414779806    3.11377753027408   -4.26658513414581
O        -2.39699651151394    2.91269062639748   -3.67750553392680
H        -2.74578028032183    3.75340286488716   -3.31153126076905
H         3.74834941235373    9.43530414606032   -1.50213604148855
O         3.08336136941359    8.75309094452455   -1.25323726671561
H         3.51864759626832    7.88735108323900   -1.36320428768318
H         3.35370894528283    0.68406035222391    7.59716257781777
O         3.31054292042468   -0.14182829124302    7.07695193739111
H         3.14943461004473    0.10609201595252    6.15068422358588
H        -1.83060760565414    4.54534307063577    4.71478765902870
O        -1.86016245560675    5.30284086221261    5.34574532016715
H        -1.53655571348993    6.05900994371343    4.82168188826529
H         1.20044764884582   -6.59542139725940   -2.38239168411875
O         0.79393988143242   -5.73656607279676   -2.58852890049083
H        -0.13821344674130   -5.76851959617832   -2.28325934937264
H         2.85547838392348   -7.61200296755183   -3.49416513881677
O         3.19601074104829   -7.17608895305879   -4.28744800934662
H         2.54341226723187   -7.37056947459569   -5.00433891478754
H        -4.72493769944370    5.34213545288743   -4.14617907046225
O        -5.21787164207432    5.21399859840948   -4.97461172072285
H        -6.15298857158858    5.35005713451033   -4.77258346077714
H         4.14705858157287    5.85097782163607   -0.55874053211869
O         3.89403218986292    6.17170888045574   -1.46162725021215
H         4.54727404726597    5.74507777581687   -2.05062941720972
H        -0.54087698854730    7.79503391871868    3.35152781475839
O        -0.42658345828441    7.01311983183983    3.92704427537672
H         0.18007629233990    7.27223681833892    4.64453765243206
H         7.03066490700570    2.39747133041633   -3.44746065834127
O         8.00840793885456    2.51631417382099   -3.37884173029067
H         8.33842910063070    1.68833108790744   -3.00784235650656
H        -3.75674383722546    2.68895520978493   -4.66512079044649
O        -4.64665199576173    2.65385362002472   -5.07413612918403
H        -4.92889670134191    3.59713662966859   -5.13731763352934
H         0.28885502509766    8.88422548985460    1.77651540349246
O        -0.53293960611261    9.10970859863854    2.25170067370550
H        -1.20595053322007    9.22270980437337    1.57717884719957
H        -0.31042599283620   -4.95364291075905   -5.22830036546211
O         0.56221920088930   -5.39086469861952   -5.23056415779714
H         0.78716246274746   -5.49175441225571   -4.28307524414062
H         1.88942638943291   -6.67176230294117    3.29889320453280
O         2.30878539512197   -5.92595592608215    2.84101702518039
H         1.62684134492427   -5.22103588285563    2.76514941389169
H        -0.94488831671047   -0.96047647063896   -7.36027014672766
O        -1.10646121112715   -0.36476791967707   -8.11914616652925
H        -0.22248837781877   -0.07452562611667   -8.38343777130232
H        -7.15931117762661   -2.83208414315761   -0.63046615021366
O        -7.96830030417128   -2.75693349974265   -0.07345109899827
H        -8.59009398363806   -3.35298052737969   -0.55681677427436
H         1.73618958953586   -0.50620654515660   -7.47944779418046
O         1.54713943245676    0.33546982515189   -7.94634770746932
H         2.42695523204200    0.67444380502814   -8.22177582088663
H         0.67765357924317    1.69701473541382    9.47792737235873
O         0.87395436651949    0.90165649069352    9.98601239028642
H         0.06473959770670    0.73679474809722   10.49656085972151
H         0.64167798914115    4.66789790956255   -6.23484904735630
O         1.43077492528171    5.11705720536731   -6.58327380193836
H         1.45437958056032    6.01285573317087   -6.22782119670914
H         5.52362430998988    9.56078138030214   -2.37877122109812
O         4.95923515263678   10.33385103236737   -2.22505205749389
H         4.65401202348133   10.61063884974675   -3.10548527190640
H        -2.99024208891923   -0.98639769734209   -7.63500354942465
O        -3.80895483200376   -1.08347586278986   -7.13944222810059
H        -4.24570545017849   -0.20933197702320   -7.17877484578688
H        -8.14948626330848    1.08491235272930   -3.48367886527166
O        -8.63856670399179    0.24918963389021   -3.40456980870350
H        -8.27470641840275   -0.32637238764971   -4.09527089787448
H         5.36486617364346   -4.24463061142683   -1.41969134150968
O         4.49673439811277   -4.63214389358669   -1.16877407140454
H         4.61191927565018   -5.56350512453132   -0.96870495499405
H        -7.41187769926502   -0.07967942647801   -5.89964766999201
O        -7.12672591335700   -0.87370326517843   -5.40478466708219
H        -6.27939310874038   -0.58111887233548   -4.97550932646401
H        -4.87349667399942    1.57017189096571    4.10009107987593
O        -4.29745176692946    2.07801405089254    3.49494274488045
H        -3.75758078222723    1.41238022263645    3.01336537119676
H         8.75955969426499    5.18634752434501   -2.07886504394946
O         8.05242463233395    4.61264600076435   -1.74771229629027
H         8.14583214362236    3.76738425415032   -2.24610816659387
H        -3.28802493616513    5.03923437219523    6.21462410945911
O        -4.00046809525826    4.69354376102024    6.79336799777487
H        -3.69308475246738    4.87493712003496    7.69219731751904
H        -6.36896024604034   -0.73782194272243    4.37928770469537
O        -6.48792547668200   -1.69428685152458    4.16704054336391
H        -7.41144894042297   -1.80181691906076    3.90348263089615
H         2.85924728852368    7.84045733010225   -5.24911243244600
O         1.90943798551832    7.60207151692120   -5.19934355706055
H         1.51483840414753    8.15314391247545   -4.49604981624317
H        -6.90759400495666   -3.04032792497595   -3.14145998803906
O        -7.53431044426268   -3.13245735005779   -3.89178806360075
H        -7.41025816610248   -2.35345815086053   -4.45398457416023
H        -8.46276832045870   -1.19344417276757   -0.64596771486193
O        -8.44257267952824   -0.23794751316672   -0.87100821548448
H        -8.63688991323884   -0.15591762597634   -1.83991871753468
H        -5.91289013513514    0.72886147882142    5.95838275552163
O        -6.10366440476526    0.77861102675215    5.00917397629718
H        -6.81540847513460    1.46483981912353    4.90031604558729
H         0.91115684038324   10.74350038366471   -5.32369332569117
O         1.43697822910226   10.96261635646888   -4.55340636861617
H         1.22556425834342   10.27701912407460   -3.87549984842908
H         2.35074005909607   -8.71963185845683   -1.56039890425599
O         1.75215202112306   -8.28221357092785   -2.20027416899379
H         0.85319845045855   -8.52621032567894   -1.89742201230965
H         5.45233537410027   -1.11660467261045   -3.51243888282383
O         6.02307533109876   -1.07333043434356   -2.73537190681474
H         6.24473524028443   -1.99596173697128   -2.49492382438374
H        -3.74418321284485   -0.25953532636780    8.78576382751844
O        -3.01569735574855   -0.71241831767163    9.25902814022596
H        -2.31075542274576   -0.85023325853057    8.57915980395147
H         2.14228675790332    7.11109320800418    5.70504883801772
O         1.25978822155622    7.42332915175471    6.05742188749877
H         1.40730245195781    8.31972112588942    6.35706461138072
H        -0.34842543335279   -8.74657592420685   -0.50243931189403
O        -0.69859997173615   -8.99646711727291   -1.37800932942933
H        -1.61941533407881   -8.70297053472373   -1.38433611561922
H         2.51513332426258    4.42530667998780   -7.68998332346280
O         3.16883549811432    4.07327769006639   -8.33115191930152
H         2.90001677525611    4.38753519532438   -9.19316366860220
H         4.35273421732303   11.72303190310649   -5.15534607427563
O         4.07371195948156   10.87533856186150   -4.81049050988471
H         3.09101968880137   10.92650679067629   -4.70819243773630
H        -3.16383230112862   -7.78498170197955   -0.00083298550861
O        -3.17790447368098   -7.78549989731030   -0.97122630122375
H        -4.03876757272516   -7.38629434089036   -1.20375194790547
H         4.45897795724805    3.66963338764569   -5.75811574275399
O         5.14057663521556    3.85890219086886   -6.43410653358156
H         4.64929487449957    4.00310538589140   -7.25258359246780
H         3.45513250401794    6.87204310907973    4.08997394268210
O         3.57305766995909    6.77634913788384    5.05432768577876
H         3.89862299249701    5.86862687371295    5.17362295189724
H        -4.27849840980599    0.85067939709137    7.04573677240099
O        -4.86497167580707    0.20212105047752    7.49276851635471
H        -4.78929710639863   -0.65468369954410    7.03276047456825
H        -0.81357266731722    5.34893498437803    6.62538531030507
O        -0.23824577599713    5.53749303116306    7.40586913144217
H         0.35297387667246    6.24265294124642    7.09371403241692
H        -7.63267479027854    0.27614796476408    0.59277353357384
O        -7.30216429996201    0.41727242790424    1.49469049896518
H        -7.88310443127451    1.12111679211960    1.87231060128909
H         5.41317401958324   -3.55889301687508    2.05187994458401
O         6.24615049922654   -3.68059509567671    2.54756012619339
H         5.97436206512113   -4.26852938034428    3.26651904715732
H        -3.96517165666321   -6.41086478468022    1.55270549193342
O        -3.30602839636157   -7.10120877584652    1.71099979797420
H        -3.30067509298212   -7.25349816554787    2.68141945534901
H        -4.47015215829963   -2.97886246650824    7.98723649035398
O        -3.94850533370671   -3.22245987593909    8.76357708966474
H        -3.68700649693822   -2.37487679497385    9.16926246176087
H         4.31306987808295    1.28570769566877   -7.27277532443454
O         3.98244841840958    1.37199994545303   -8.18238714539487
H         3.77880639250750    2.31015151820858   -8.30285014404568
H        -8.46928402468601    5.29166420916140   -3.53773967081832
O        -7.92017539116968    5.02715476721150   -4.27954179973351
H        -8.54521779263887    4.59960448282500   -4.91629684780552
H        -8.73991576219811   -2.22113976798531    1.70325375771428
O        -8.65365706344664   -1.63188725964881    2.46262807864591
H        -8.08150522871856   -0.88483816720613    2.14301815687115
H         2.86729784012586   -5.11529165658250   -7.19290670315894
O         2.62041526490709   -4.34616560019935   -6.63584725877864
H         1.90494683644007   -4.67074150412100   -6.05192133028849
H        -2.19422117443487    0.12087525610672   10.44241267374885
O        -1.66909607835033    0.57589021633081   11.14668210407164
H        -1.78054855523237    0.05189686724125   11.93886400857868
H         6.82999376808043    1.92862396363971    8.00693655967099
O         7.52094256549564    1.29847299091942    8.29647097854205
H         8.29446642625012    1.82041948727553    8.50574186953069
H         8.74743853495713   -0.49094674639327   -1.47470387777795
O         8.25298882876979    0.17313410964112   -1.95703874514841
H         7.45514315571149   -0.27246242539184   -2.31602292467707
H         7.43791039841028   -3.07837477072831    1.19912829296811
O         7.72471580925361   -2.53080220113547    0.45491531503830
H         8.09861616579189   -1.70498818994684    0.85898023884606
H        -6.80784209546077   -4.66734809712107   -4.45372006074907
O        -6.41950043922260   -5.53377434502588   -4.67432704511372
H        -6.60492953242198   -5.65078004480831   -5.63283243114596
H         5.02930403928688    8.05625484211410   -4.25260129985866
O         4.55658618773526    8.16617449796401   -5.10582599966736
H         4.50270906745354    9.12518433996472   -5.22442674770527
H        -6.47533565521564    2.66340745966170   -2.81332011275988
O        -7.11995388607804    2.55928906132402   -3.54566378174286
H        -7.28910221201368    3.47256749946186   -3.85558081969873
H         3.62838621564933   -5.25050152063952    3.74624053121725
O         4.45212644663196   -4.89643110305873    4.13682371970781
H         4.34130902119901   -4.91171585973373    5.10164232938856
H        -4.21508223815320    1.78279874128015   -7.98797423067665
O        -4.86849383128393    1.42316673443951   -7.38484876810912
H        -4.68443760793096    1.87829715413056   -6.52606869068235
H         7.07524994207396   -1.26956787377517    4.48354118768297
O         6.77148550481368   -1.25587295520605    3.57043662174025
H         6.58650621696926   -2.17814568343341    3.29171787122900
H         8.89190475022237   -5.54337449913437   -3.15839365335484
O         7.94858175842055   -5.53788455967796   -2.99967627890705
H         7.52282311486120   -5.55221728498276   -3.89756589930693
H        -3.95330628322752   -2.00502845119407    5.71499452936799
O        -4.78033319618477   -2.23773410482858    6.20657091961896
H        -5.49468322336363   -2.15737295727868    5.55406061753961
H        -2.21464506057564   -6.90867573940449    4.52640878266438
O        -3.14957860653626   -7.12488844082938    4.37547260332103
H        -3.62861448005438   -6.41571804304470    4.82313538532387
H        -7.07950278628579    2.00567875162703   -5.34909221757202
O        -7.42264073723536    1.65582837471465   -6.18922682914860
H        -6.69435183433470    1.71799765046486   -6.82241277886858
H         7.98025807864066    5.05573706497559   -5.33372992585242
O         8.78592919022122    4.57738394083187   -5.08119113154981
H         8.50232762263999    3.75527026006033   -4.64771142461666
H         5.85041333164026    6.69465431199881   -5.60332446159670
O         6.35893034490377    5.89543920023316   -5.41793776974980
H         5.91740100512811    5.15074546226947   -5.91021040223245
H        -9.52133411744388    1.14198826487799   -0.49971262053395
O       -10.08299068990666    1.89047172896236   -0.23201138777728
H       -10.93779880856062    1.48535610789959   -0.01590895334834
H         7.25709667039558   -3.24399838284047   -1.05780423878710
O         6.77098075056862   -3.48286662479230   -1.86595898576355
H         7.25704853433847   -4.22351170672083   -2.29679999456781
H         1.02714698710324   -9.20584038926770   -3.65208047015889
O         0.39435439019173   -9.49497794492952   -4.32834969224686
H        -0.43069359196181   -9.63774711021966   -3.86033217936556
H        -9.98156987612117   -0.71765714210993    2.91427539487478
O       -10.67393475588881   -0.05509137445115    3.15484319692958
H       -10.87293862378120   -0.18430967898650    4.08189119635568
H        -1.54388932726149    2.44163051691592   10.66487230078648
O        -1.13844234908471    3.05425250675349   10.03900685675993
H        -1.73448899034378    3.80223862794917    9.88513911912610
H         5.99935679763817    5.36459700891231   -3.91523408313845
O         5.74826573334015    5.09175888347258   -2.99822565683738
H         6.57905346867833    4.90266624979489   -2.51017013205113
H         0.91057232230728   -8.45647755115317   -5.70977842701807
O         1.38687383807074   -7.73534048936050   -6.15392982792677
H         0.89354708994637   -6.91077753088853   -5.96123420019248
H        -1.57065233501024    5.41398371161707    8.49209835217855
O        -2.38436203813983    5.31696433110637    9.03617439102217
H        -2.47649037248661    6.13143633219139    9.52978660798004
H        -4.82707813783340   -5.55395254083006   -1.97974159327361
O        -5.24071690167133   -6.07473984441237   -1.26226017615304
H        -5.16023794129392   -5.56408029861926   -0.44545949617501
H        -8.77538581539675   -5.08040700507166   -1.96283129762078
O        -9.21771787322077   -4.20774528088716   -1.86444847385195
H        -8.91501337080845   -3.70104362437420   -2.62934097204872
H         5.50625124511723    2.15610936757308    6.51342343574956
O         5.51121183016006    2.83038183269698    7.23209227874713
H         4.74671171150983    2.63362875807112    7.79590568584270
H        -9.02892967060098    2.69962549272443   -5.88531399355228
O        -9.58349547119365    3.41925344282793   -5.55023994021698
H        -9.93950559654439    3.13541317886792   -4.69607240467547
H         0.96590820054065   -5.18767918092883    5.06743233196293
O         1.80712650056323   -4.85326799181708    5.39948979588617
H         1.60276033579860   -4.46569206263528    6.27519982747836
H        10.86118481984130    5.91611843097015   -3.31856964330325
O         9.91136636142873    5.98676606485509   -3.22905751388528
H         9.52016542936389    5.46355058957588   -3.99390573941180
H        -8.25712398824973    2.71049284399599    3.81297691060568
O        -7.79324639139855    2.72549459872884    4.66027194064847
H        -7.13040044683250    3.44644707589924    4.60435138417365
H         1.98001170164864   -0.94868493505867    7.79054743699580
O         1.26005708457381   -1.26812850695572    8.37464053537812
H         1.16369753697493   -0.57452870613319    9.05391520373964
H         5.49240925614377   -8.54818378973302   -5.84048383470688
O         5.25043472861168   -7.62472150079128   -5.90149798588466
H         4.56722833833848   -7.46076459070492   -5.21160792817214
H        -0.67386500717119   -6.51690345978529    6.10194016126033
O        -0.60596147160786   -6.32316122723552    5.16530130154258
H        -0.04996686696085   -7.02704250769383    4.77352621646079
H         6.24262692212806   -4.74847785913439   -5.48460958241215
O         6.88746683207093   -5.47343035340361   -5.39269607759134
H         6.39758078666197   -6.27885175424255   -5.62447651187084
H        -6.56359785366162   -2.10830659602300   -6.58520437570781
O        -5.96623291820617   -2.79414779482529   -6.93116086985945
H        -5.21482998926848   -2.31513356231052   -7.31496468166727
H         2.96715404040168  -10.74192618556058   -0.63228831620313
O         3.13247900535726   -9.81602030039444   -0.45585855841971
H         2.91872875053726   -9.67759757705663    0.48977606085994
H        -6.75518531073160   -4.42593092898174   -7.31274238494270
O        -7.21092178595507   -5.27244887398718   -7.18662272525407
H        -8.10482816806217   -5.04792393178808   -6.88163906268203
H         6.02034969843276    6.97134599644622   -2.68601501532036
O         6.07346635709552    7.91481347230420   -2.89241274884365
H         6.99583303234302    8.08637388086066   -3.17426693408202
H        -8.83344665271155   -3.99884312431264   -4.95368421904706
O        -9.35367796223587   -4.56906522553515   -5.53513330703766
H        -9.67545584404144   -5.28913807461681   -4.99017191192378
H         7.79766688518205    0.40849870684384    1.16648561946932
O         8.34431346633926   -0.26770550761621    1.60594379217324
H         7.87617752007036   -0.49680764560288    2.42999017277983
H         4.92897651284402    3.86637695918054    5.86892000440785
O         4.45296634631615    4.16542936645431    5.07256213631901
H         4.91291829584849    3.80350135198113    4.29983975642039
H         9.12215873134124    7.51041969017426   -3.41879288257155
O         8.64033351762383    8.36000257017591   -3.48261696102552
H         9.08616539899754    8.97973273521889   -2.90525356921271
H       -13.03596728845612    0.29407660890688    0.91557251689582
O       -12.08961575301806    0.38212175644872    0.80994449380981
H       -11.68059842706167    0.18402366095906    1.66796681388206
H         4.12330478481130   -3.94539440769510   -6.05750852365588
O         5.02712019289074   -3.54832727032096   -5.94751699084203
H         5.28324923467209   -3.23509413917400   -6.81579367877772
H         2.63403897981958   -7.17866013568628   -7.44175533781762
O         3.37147446993525   -6.64467558808638   -7.77112853495921
H         4.15034031861374   -6.94445343964738   -7.27863556741003
H         3.09434951102027   -8.73883381156938    2.40609878896524
O         2.32599023259236   -9.27112041531216    2.11876596126482
H         1.71400323615132   -8.69007059318370    1.61781664305405
H        -8.84823300372184    2.90774593311849   -2.77384675200552
O        -9.74946106797612    3.24457145337812   -2.67966776703456
H       -10.06472612857784    2.88899739594971   -1.83745286101223
H        -6.94697213051869   -6.39411071164945   -1.84133493540947
O        -7.73562349982307   -6.37848778517654   -2.40673934008487
H        -7.37371026602171   -6.27388030023373   -3.30324766177181
H         4.66094697779868   -3.77270060366042    6.87736574621629
O         4.24699715977904   -4.65277116198183    6.93572621777413
H         3.41355648923077   -4.51085018654535    7.39260510986929
H         2.72834176253403   -6.23662872341506    5.65176046141718
O         3.19812090488362   -7.09595388141900    5.80365087187353
H         3.86589469101802   -6.89280782648770    6.46121658128420
H         4.63768836538873   -7.00203534715027    3.00159846903403
O         4.31720284192567   -7.83921078919160    3.34555805050977
H         4.01217454315589   -7.64789361576192    4.24982463747315
H        -9.50484713697346    2.27344516663108    1.38034732312067
O        -9.16350396258596    2.10252840121886    2.28439664484859
H        -9.79441771657464    1.47970095542046    2.68261054015997
H        -1.25521468568035    7.76142629147514   -1.03901217717589
O        -0.73306116484328    8.58504249283298   -0.96887941873396
H        -0.04338106011301    8.41152339231535   -0.31860498856846
H         1.22629778213016   -3.01888509990153    8.05545398347460
O         1.04624152995781   -3.93333564342846    7.77888147907890
H         0.07739883483996   -3.99365256704432    7.73474739050523
H         1.45447877064147   -8.74208626810350    3.59184298085868
O         1.18339647711698   -8.07285153750516    4.25211915345103
H         1.88227232546365   -8.04880540557478    4.92164530774480
H        -5.27694956575068    4.58239240624119    5.37241853738807
O        -5.64220810692853    4.34652111264001    4.51100523188861
H        -5.03373340289591    3.69816742341699    4.13342297346168
