# Supplementary material for: Computer Generated Realistic Interstellar Icy Grain Models: Physicochemical Properties and Interaction with NH3
Source: ACS Earth Space Chem. 2022 Apr 19;6(5):1286–98. doi: 10.1021/acsearthspacechem.2c00004 (PMC9125691; doi:10.1021/acsearthspacechem.2c00004)
Supplement: Supplementary file 1 — sp2c00004_si_001.zip [file sp2c00004_si_001.zip › Icy_grain_model/random_seed_study/GFN2_GFN-FF/grain_1.xyz]

600
 energy: -1018.384529618515 gnorm: 0.000993858417 xtb: 6.4.0 (d4b70c2)
H        -2.23426286027457    1.19475683687894   -0.67153129217521
O        -1.36092858823644    0.94302669890826   -1.04646907484821
H        -1.48121013676442    0.74604803425358   -1.99402907983139
H        -4.04713121285813    2.25816034590667   -0.47420379365203
O        -3.65683142483590    1.52810561848664    0.04993209299611
H        -3.70953571237837    1.82776190924418    0.98106762745942
H        -0.82812121072099    3.53216450787141    2.27110479675955
O        -1.08307225702409    3.12671480826762    1.42997459899269
H        -1.36298276220049    2.21586932704626    1.66684888674002
H        -4.06880845708308    3.30041111102345   -2.20824588905183
O        -4.72597407914796    3.41092027905679   -1.48338842593175
H        -5.49336130712721    2.86422060828930   -1.73014671545119
H        -0.62077463050765    3.90869479144506   -1.52080319673380
O        -0.05968487923371    3.14979341307791   -1.75625136473882
H        -0.52602686682653    2.34826722938505   -1.43633605021042
H        -0.47740560911368    1.49461546155792   -3.87492392428011
O        -1.31071264161856    1.02159399862098   -3.67953662343291
H        -1.39396296530759    0.38523807118019   -4.40448123383886
H        -1.11846330383067   -0.40981065004427   -0.11654931613808
O        -0.84943302584264   -1.01572943470362    0.60522729410231
H        -1.64300695940144   -1.46061342756303    0.96160251495739
H         1.98872396864390    0.24788267252934    0.07144027174500
O         1.57581466717872    0.01656417498450    0.92880729971812
H         0.70357094526787   -0.36147768128049    0.72994569856481
H         0.85916273469604    0.90014931643723    3.53331691924128
O         1.31031268784427    1.56791628220507    3.00366120722232
H         1.45361421634995    1.15442097310065    2.12399576117449
H        -1.13676380948224    0.69545334660947    3.26819034669985
O        -1.64919065990670    0.81226170482700    2.46034800944898
H        -1.34445298849729    0.12785892973825    1.83731335457696
H        -3.58077952593460    3.57181808761872    2.24789685051214
O        -3.88359251035694    2.66814048098366    2.43866035131042
H        -3.16698306755159    2.20673418382882    2.88901673022190
H         2.35845471736283    1.53348526439822   -1.74981902568569
O         2.38862858874628    0.58574881505662   -1.54350148787852
H         1.60614820145268    0.15153815788831   -1.93129907968906
H         0.48826114076004    2.90906364604340    0.86238195486059
O         1.37685261589030    2.96382401714198    0.45367248627964
H         1.19490305611884    3.11608684403970   -0.49209184014518
H        -2.40561612816275   -1.82462410502734   -1.89768775074683
O        -2.00898588974223   -1.42817731460257   -2.70852844291123
H        -1.92818208694044   -2.17377524608670   -3.33213881270593
H        -4.51376011651529    0.05295540544615   -0.17946952013540
O        -4.97025772848291   -0.76162932304988   -0.46607728509841
H        -4.26270287805018   -1.40146506820472   -0.63877330319989
H        -4.75887657872517   -4.89246149234067   -2.21373762414702
O        -4.18714990259943   -4.22576268903141   -2.62536167789683
H        -4.75053934290069   -3.47329238971435   -2.92763414789348
H        -3.60183584920554   -1.20666556643502    2.02905555978688
O        -2.88233641489179   -1.87578809103370    2.02038055821301
H        -3.29839985555192   -2.74191693218187    1.83736267054529
H        -0.82688096049282   -1.05640779281272    4.40994940532049
O        -0.02964096593919   -0.48276866848197    4.35989343625396
H         0.38047382997428   -0.55235972489448    5.25483812003626
H         1.02405262413910   -1.30646197038529    3.40653337578289
O         1.78565945841950   -1.73130053189471    2.95032075080616
H         1.88381039247244   -1.23046582971024    2.11859080073538
H         1.30837090980117   -4.81445676107277    3.08511980922213
O         0.80197556853243   -4.15332237246068    3.60940263182942
H         1.14186361538458   -3.29127655312097    3.31049029719308
H        -0.80716400757746   -4.55652852717328    3.17932746073181
O        -1.55998928276187   -4.80985120341604    2.60916559698413
H        -2.34706457110704   -5.01117089807768    3.14882036657454
H        -1.22872338849471   -4.20477585721614    1.11510963403871
O        -1.00967824039551   -3.85677949262866    0.22701043612348
H        -0.27157291716279   -3.22855147725574    0.32653736684346
H         1.76282963220197   -3.42841969844616   -0.72253503297549
O         1.35048796659260   -2.68863254655023   -0.25668362608450
H         2.10685500943101   -2.14579244293878    0.03910137317648
H        -2.26752508787318   -2.81925822631182    4.90676683918759
O        -2.20724442486594   -1.90455891394291    4.55325017448428
H        -2.46968385231968   -1.97342960197709    3.59817892663121
H        -2.78058082649949   -4.17789306638099    6.57484605771451
O        -2.38160271939825   -4.28976574764456    5.68815681342424
H        -2.94424497322331   -4.90258013010558    5.17564769485539
H        -2.64905375950472   -4.14983824990760   -3.44381952786923
O        -1.79138308428373   -3.87127316959449   -3.80936957948597
H        -1.12162382410017   -4.36525031549403   -3.31206320112760
H        -0.39715907855012   -1.13552523076867   -2.39503109869736
O         0.57732979471202   -1.17914695926441   -2.29193238532900
H         0.76551008148530   -1.73837869415286   -1.50711820294071
H        -2.52505957325712    5.15251362987813   -0.73299384744657
O        -1.59058738865218    4.94120017972057   -0.56044704200093
H        -1.55227488951191    4.33945470391936    0.20551135872266
H        -1.97258593194136    5.36568665005651    1.91003319676017
O        -2.92765207143199    5.19385558275851    2.04696784784316
H        -3.35259260368125    6.05325467901906    1.86202272407786
H         0.76105418716621    3.16153306028768    3.48579865210820
O         0.22076346250498    3.94285811243491    3.69174976163950
H         0.74855641521585    4.52338017169825    4.27358719794186
H         0.25200541654805    5.92218650418392    1.11551074069629
O        -0.30858491705269    5.88454550785685    1.91029370652252
H         0.11779941039569    5.25615647265215    2.52192445304191
H        -2.38224952536002   -3.14548486070927   -0.29462794942706
O        -3.14133289398528   -2.70849695710652   -0.74009117754652
H        -3.53297034634117   -3.37257905794065   -1.34304774081516
H        -4.46325360570728    0.36497721530397    3.08568661972245
O        -4.84886411664491   -0.08332178319209    2.31401979424116
H        -5.66933290882281   -0.48879614298268    2.65017746314772
H        -4.31448300070372    6.46449117513599   -0.35241630335533
O        -4.02179415650212    5.96490179182670   -1.11853357226078
H        -4.52630804554121    5.13038600370508   -1.15546147651150
H         0.64564676177930    5.38114550500292   -3.67176591755379
O         0.26204156105181    5.90509210869998   -2.95250010288291
H        -0.70831712819004    5.87315640001019   -3.09369785735420
H        -0.53875805167475   -4.64569864428762   -1.14041367666252
O        -0.13720675315804   -5.10503493129539   -1.91419546021410
H         0.76912061906679   -4.77247524493445   -1.98312266199207
H         0.65871800834957    2.81434688047428   -3.16106479391090
O         0.89960230789886    2.44302333742997   -4.04350850894029
H         1.77246383319946    2.00730832072105   -3.93127249222171
H         2.12961624513688    5.64546331611446   -0.32419203128221
O         1.23545128283312    6.05824632322735   -0.37189337437440
H         0.85805704660957    5.82662528894329   -1.23674701483265
H        -1.10953839862988    7.07934289412816    2.94660500330393
O        -1.56565255592127    7.77688562793514    3.45418294783380
H        -1.51376930916391    7.47992176908972    4.37810827922130
H        -6.71692075286879   -2.15888725635009    1.63918379860677
O        -6.33522755724927   -2.51736147984505    0.81954343218801
H        -5.80030804525614   -1.76988079069399    0.42375288028493
H        -4.60037219753025   -3.45331930668719    3.40094967134172
O        -4.80507435369054   -2.74903176897031    4.03481686948804
H        -5.63930260253960   -2.36597957360239    3.75123307262917
H        -5.01943747407184   -3.68901892731966    1.22603937912387
O        -4.27144676473763   -4.08883457604045    1.69600154541055
H        -4.08446136870031   -4.96451803629101    1.30939113933614
H        -2.65426209495090    1.05333413477249    4.68263715644531
O        -3.48249355533928    0.53048488367443    4.61931040218056
H        -3.20998830870522   -0.39956932682810    4.57475072955817
H        -6.78608926688373   -2.24816726717929   -2.16999545802098
O        -7.54755970474715   -2.44918033298264   -1.56893871582181
H        -7.15877393636773   -2.54609329452205   -0.68119191104483
H         3.45241272573204   -4.03294745578925   -1.64204867677911
O         2.59489153462683   -4.48736615467224   -1.87847538115405
H         2.73098360060415   -4.67657578042081   -2.82252897167772
H         3.11908574612097    3.80584538018321   -1.24916494207215
O         2.70287571473860    3.32046439827775   -1.97854855104652
H         2.86094874241603    3.88272094822102   -2.74642025209147
H        -3.31070421810192   -0.27193521285111   -2.95681194037233
O        -4.18373893686914    0.15934375658261   -2.98799181202207
H        -4.22177402376375    0.63799227321477   -3.84135186331169
H         1.58555583732922   -7.31249823284324   -0.50510337861467
O         0.79544479985159   -6.94966438224497   -0.06242344223224
H         0.36133914759760   -6.39080858078443   -0.72923833858063
H         0.99812749834928   -2.96831494613842   -4.84628679445840
O         1.07551943882011   -2.00543821029135   -4.72233442445432
H         0.97217461314789   -1.79020367238398   -3.76693806866738
H         2.91283668030190    4.19604838784963    2.66670193527973
O         2.41908212419491    4.77892495065878    2.07683766449128
H         2.02121660490549    4.18948997841171    1.40757259478999
H         4.75612235898550    5.40952586659294    2.74590690422183
O         5.13260117467850    5.68278789669799    1.88382413027645
H         5.12318060718712    6.65613959562110    1.94350831464612
H         0.56235652757046   -1.02560913799356    7.43972903165472
O         1.11999717260141   -0.90251299330008    6.65523922499542
H         1.70775981822067   -1.68192455842462    6.60349098690755
H         4.31617275171571    1.57939012885992   -2.42305425612444
O         5.00997897855557    1.73589363164828   -1.76384141362015
H         5.32697573503839    2.64092184013367   -1.93875985468838
H         4.05356718243397    5.26945856491866    0.56824093304652
O         3.72825146688872    5.21651901294864   -0.35291823780598
H         4.23313240892503    5.87272914049697   -0.86879036762267
H         4.18370805892198    1.86033799897820   -0.20516273031798
O         3.87255125330128    2.02290279644018    0.70533995541212
H         2.95205645884356    2.33627775780379    0.63776301905283
H         6.59365669017359    3.34307717967358    1.17381047281243
O         6.15107317089726    2.77690314630292    1.83433215716369
H         5.23166962448214    2.65245979823108    1.51870187793403
H        -6.96572287769455    2.06194086410608    3.59566684042864
O        -6.08285568009043    1.89750760802120    3.94991386073883
H        -5.43735087348276    2.31584075033426    3.35945866418012
H         2.82170306150239    2.25974634122052    3.52062319724432
O         3.60661362562370    2.81811687348056    3.65896680152889
H         4.36532418013196    2.22200278415744    3.75061825932116
H         0.60313430253371   -4.33742139433456    5.29681065040586
O         0.26213037352992   -4.39528537838491    6.21240713587180
H        -0.69882501749631   -4.47324232645164    6.06453892218200
H         2.82261891305361   -5.10578258424910    1.54275112239881
O         2.16685248859060   -5.69118398230717    1.97744094001852
H         1.67587505226093   -6.15310257307997    1.27820439161609
H         2.56691775462885   -0.72606533949997    4.44421311720116
O         3.00532086782983    0.07301190793452    4.76470577021131
H         3.48584788898935   -0.17258304562592    5.58237964205075
H         1.90621775153030    1.24051093603298    5.38953343792658
O         1.36109172792381    1.92951899812543    5.81819519807923
H         0.47990319027264    1.94376483193556    5.39736892363619
H        -1.19751281322456   -1.04683261523463   -6.64716317004731
O        -1.07694935221664   -0.74802682492164   -5.72471682781817
H        -0.31019420882201   -1.24238940224196   -5.37704805381648
H         6.25218142191252    4.46656518971014   -0.67636116627891
O         6.82772320550968    4.65705049033946    0.08959346342413
H         6.27752641496502    5.14416442963737    0.73444595897484
H         0.47423018722425    4.88413316203945   -5.67003469820260
O         1.34538384181630    4.66281711185655   -5.28697668451491
H         1.19497027201351    3.76637735814590   -4.87658077930870
H         2.82847211615318    5.21769280180090   -4.36622865675095
O         3.41711979996504    5.43928806210434   -3.63092091284614
H         3.12902077010002    6.31702058580316   -3.32359581750182
H         2.12006586285186   -0.96000084419133   -5.42881007107767
O         2.62191659236818   -0.34883757633198   -6.02285477064714
H         2.73512430257067   -0.88366153140233   -6.83284055219379
H         4.84650605690477    4.70020235960993   -2.70806082761761
O         5.61236912893563    4.27718356111393   -2.28889816542802
H         6.40581729959629    4.61177897886098   -2.74813837228207
H        -7.81028924776191   -0.73318289597310    2.56608046761085
O        -7.16242326583045   -1.29622970888747    3.03312507896411
H        -7.42162101297518   -1.28792702237411    3.98910378921875
H         3.47405481037411   -0.49592475072716   -2.51201742128726
O         4.08357912800011   -1.04203536603676   -3.04468948884343
H         4.83887243358933   -0.47371918492532   -3.26793083040227
H        -1.49565653176583    2.08025497947111    6.04395660639686
O        -1.27853402332556    1.97962415410311    5.09151616658941
H        -1.45240351517994    2.86841707018216    4.71966719059794
H        -5.62010211399021    1.90618051937459    6.94036297500937
O        -6.21119431893194    2.54304046293859    6.50243069587117
H        -6.13717878450132    2.33127935269972    5.53915942493723
H        -3.00447851656247    7.98831634093205    2.21550384823788
O        -3.43961489154377    7.71917878243218    1.38979465091519
H        -2.74853494245640    7.81051555774852    0.71074971856646
H         7.12668946342074    5.76012216535647   -4.21327106036070
O         7.72690979086788    5.33185179905282   -3.56561039904541
H         7.96196757127666    5.99123505804898   -2.89825479283988
H        -1.27303217688781   -1.00098389456426    8.32462843109982
O        -0.46184860612754   -1.03795341272090    8.87747028870195
H        -0.35846039917195   -1.97834653965468    9.09144020696865
H         2.14425587951825    8.28480289308161   -2.29476817036158
O         2.15863284192090    7.82666242368209   -3.14539625570611
H         1.35356409374378    7.27597713683805   -3.15186413066842
H         4.06112347456048   -2.14996117341971   -4.37476668478886
O         4.13617317226359   -2.78801668022638   -5.11104322547534
H         5.08008297325528   -2.93034716167300   -5.30950436660461
H        -3.23392205725788   -0.44522662589056    7.31450471749432
O        -2.56165709041003   -1.16413255765922    7.25773996601033
H        -2.41708162132881   -1.34800963252264    6.31752406209164
H        -3.46314966179100    1.59234052251373   -5.68946171652487
O        -4.31087389255619    1.63312031794319   -5.22186785996012
H        -4.98546536820858    1.18275203748838   -5.76134535889788
H         5.06720959686893    5.36322189090631   -4.93468620677948
O         5.74736237447963    5.98240870303810   -5.25889785968780
H         5.42941595315355    6.87080054200515   -4.97240075850170
H         0.57550037889645    0.60874883749793    8.64948547728307
O         0.62903829049373    1.50215957525613    8.29691786432027
H         0.99658560047360    1.45341192399424    7.38313314863807
H         1.65746384036737    7.62955581861835   -0.40583197641760
O         1.88386845023583    8.59715534517810   -0.49213425236297
H         1.37688086819791    9.01635831164775    0.21507604875912
H         3.82194687020216   -1.13589193892841    1.13481981561037
O         3.70230214570569   -1.62367312605899    0.29826589228524
H         4.47027202688835   -1.36711923841854   -0.24778909148016
H        -2.78156818377747   -0.93288781744043   -5.40029538787085
O        -3.71415700157743   -1.18791519205785   -5.51387180599605
H        -3.66409900721436   -2.12442125648400   -5.77066994885941
H        -4.04374903118151    0.87281307233281    6.15044104468652
O        -4.09932795784321    0.96504295543077    7.13373132814658
H        -3.39891778094682    1.59217942582785    7.37811469333402
H        -5.83869310950878   -2.08525357282146   -4.17153685443449
O        -5.56608341753906   -2.07038849166737   -3.23193821517391
H        -5.04386058714902   -1.23672600665874   -3.11582950849245
H         4.88066704436687   -3.99203296162526    1.50800720346210
O         4.08577200942258   -4.12727739055847    0.96941589322835
H         3.92125796232603   -3.23373627061000    0.59308761147833
H        -1.72667595236090    3.34501492443044    7.78204640254013
O        -1.80319165359482    2.36394526659788    7.67231833641261
H        -0.92416400802769    2.02399473285175    7.96359299818619
H        -2.30549148179528    2.37441105038880   -3.46692239981101
O        -2.96775298245796    3.10374906307892   -3.43976112941366
H        -3.59215730161477    2.86451123792640   -4.14041556263105
H        -0.58073871877484   -7.32914520707596    0.97081139306269
O        -1.39391080096742   -7.22068393273447    1.48594537151575
H        -1.31379752304515   -6.35497948888611    1.94286719312226
H        -6.22594943721177   -5.67117653430266   -0.56459740203633
O        -5.61777831428035   -6.08256155775764   -1.22416355491760
H        -4.81613009371571   -6.29595897502336   -0.69738706070890
H         5.62980381259240    0.28775175077059   -1.15723358716255
O         5.90502558376328   -0.56734320365919   -0.77706488492997
H         6.33004687530767   -0.35781722261380    0.08054933291936
H         1.63289162791389    7.79433392968687    2.46242517543858
O         2.36313536519074    7.32296921713054    2.89819054671313
H         2.39460940153174    6.42436287505294    2.50763030994782
H        -6.31326708873731    1.55995650112398   -0.05855131126818
O        -6.44137488243361    1.65286168247893    0.89235770753151
H        -5.74787749484156    1.12206375490725    1.33310333460229
H         5.90945090805225   -0.09219742912056    2.05678560993612
O         6.73775368453025    0.21288277074168    1.62982547606379
H         6.66448841100689    1.19220903801405    1.67101150991122
H        -6.75801190218638    1.50824787762936   -2.88991254958261
O        -6.40079212844561    1.34532102436293   -1.98656831172137
H        -5.62751654032402    0.76225028143478   -2.11859354705528
H         4.57915690905499   -2.37685716969016   -2.10523860564200
O         4.84361319638027   -3.23160892960076   -1.71263698772878
H         5.60377142539577   -3.53135278329745   -2.22516995978347
H        -4.33014487816259   -7.21965204512767    1.06325218729414
O        -3.80908884745422   -6.52012089430382    0.61879105685507
H        -2.87504333466572   -6.77329273233468    0.77562376730785
H         3.99812933933926    0.73283211100125    1.81192835804395
O         4.21212961141213   -0.05851141672983    2.35039501687738
H         3.86742957199176    0.09579879536068    3.24591611539472
H        -5.91239744062701   -8.42860503020564    2.27249841046943
O        -5.22527526347999   -8.58706155057604    1.59883363779877
H        -5.68710102734287   -8.87831980306883    0.80304153569966
H         2.87353311361132   -6.14928331341464   -1.57791907352856
O         3.02543384891461   -7.11388368784144   -1.49159826829759
H         3.86147303065435   -7.17718048060386   -0.99775933696919
H        -6.36168531921668   -7.72896673888929   -0.96063988293945
O        -6.82665990408103   -8.56216552018798   -0.76204677293841
H        -7.51746327045181   -8.61526275391871   -1.43541714902115
H        -1.48387193036845    5.53541545065048    5.25243413540872
O        -1.06175565003518    6.28894707774937    5.72471983147335
H        -0.10549960422659    6.19460519603384    5.57628712160679
H        -0.05183742455485   -3.94611159909348    7.85922921262082
O        -0.32253764510431   -3.77855375931463    8.78508119391765
H         0.15724566565666   -4.40873406050514    9.32139344617919
H        -1.56626763386368    3.12591358228198   -5.93477360373360
O        -1.76188778958096    2.18463919694799   -6.09779702991395
H        -0.89679096245805    1.75518766469148   -6.23768529384352
H        -3.97166236113205   -0.57939163117681   -7.09702730567958
O        -4.08726959178189   -0.39179108615407   -8.05749446018172
H        -3.70854601752122    0.49411300440814   -8.24080660020128
H        -2.99789186351468   -2.65980768073572    7.94645871303842
O        -3.12021327021906   -3.61108649829096    8.15540624359211
H        -2.31390280911609   -3.86016203033124    8.62443588078709
H        -5.05727396201109   -2.86181463370711    5.74757478664637
O        -5.52196153018797   -2.93736476328713    6.60632043031773
H        -4.89643781136847   -3.28298534616763    7.24813822938247
H         4.37129048757419   -0.01014947620374   -6.22719229694470
O         5.29926450271383    0.22114107093676   -6.41449864953537
H         5.75940107471119    0.19467983643715   -5.54215962800264
H        -3.18733137923423    4.35631409277953    5.15901382408758
O        -2.42424339046009    4.31962527711856    4.54816394754671
H        -2.71508218240165    4.70814821528855    3.70335861502469
H         3.60504333374951   -2.59007760731471   -6.75968331190971
O         3.37781151155736   -2.27953285596749   -7.66187013052358
H         4.22292678067548   -2.16681362627560   -8.11383785130634
H        -2.95204683839497    6.05048365676895   -2.76832711253493
O        -2.35857829531882    5.71498823104591   -3.45042356038717
H        -2.51516279533019    4.74657565389657   -3.46487800090280
H         4.77336906855815   -5.41098345087426    0.02613715193711
O         5.21028200710415   -6.24767270197425   -0.23872508967782
H         5.81531307198480   -6.42132921123121    0.51521374509663
H         4.92183787637623   -5.83736518656512   -3.15397431242813
O         5.78929221797466   -6.11232714523850   -2.81439290229829
H         5.69192362480735   -6.17808306267822   -1.83694770573911
H         3.94823357730994    8.00926107669429    2.77049774296637
O         4.84405439313994    8.26627834774377    2.45020756885531
H         4.68062720673112    8.74748789692383    1.62143131630010
H         3.82496007634081   -4.37112383178866   -4.64450938904875
O         3.50269931055260   -5.20201848046733   -4.23309441493795
H         3.70354676163966   -5.96633987256118   -4.83479051083201
H        -1.21213250505862    0.42542459563193   10.09309262937723
O        -1.69303851578558    1.23079880219787   10.31677935493404
H        -2.09513330473309    1.53778100760781    9.49439588096910
H        -1.80221187387048    5.39839866609460   -5.46552960785545
O        -1.22268846373672    4.83738986729344   -5.98854425035338
H        -1.51034226529815    4.87837442097717   -6.93906130488925
H         1.89922788449663   -4.92318326852212   -4.81023927504415
O         1.02900604326006   -4.67186523123450   -5.17396050012979
H         0.43089443792776   -5.41433260770423   -4.93786857620016
H        -0.84539609503635    2.81744144773323   10.79826014216503
O        -0.51130331555112    3.73083894633925   10.81360703492807
H        -1.17328699372130    4.25911609744159   10.35948467086814
H        -6.28392404382371   -0.64667008810237   -6.18827592885219
O        -6.26863120422630    0.25759838092093   -6.54722180015575
H        -5.78895363965743    0.16560165796165   -7.38613497878486
H        -7.78562867773865    0.86397755124808    1.22776104984125
O        -8.59987389524163    0.31862411008225    1.42272036622830
H        -8.93484371449484    0.08732059765357    0.54413977034482
H         6.56654653211536    1.75924943966202    4.03693988671251
O         5.78894770109962    1.26106923664273    4.29770471201726
H         5.55271700980032    1.54754116526190    5.20782643236860
H         3.17568017181567    0.77682249233808   -4.71367196302859
O         3.31484836608870    1.41335074646846   -4.00297558022107
H         3.79243472016946    2.19220378694487   -4.36935451670091
H         3.60047203583364   -6.04530806508943    3.20456943152886
O         4.38661805442838   -5.80926265716637    3.71396926447465
H         4.30432944761180   -4.85775812825458    3.88187393025777
H         0.99028772313544    4.20011618421977    9.71557011893991
O         1.29723456192369    4.08155124983665    8.80306449877901
H         1.13671933543733    3.13397947455230    8.64491820376216
H        -7.42113549370773   -5.26892455837730   -3.60954389329242
O        -6.73674943158680   -5.96279762799439   -3.76040574486066
H        -6.25303753750286   -6.05289905856665   -2.92627922302797
H         8.81857305968032    1.91137684992852    5.12606777565772
O         9.49063449370906    1.58763670803063    4.48241287269623
H        10.28691080152884    1.44426447389267    4.99293699885277
H         3.29767085644440   -2.63273354052478    3.47353361238323
O         3.90473766795798   -3.06770495759776    4.09124190835309
H         4.67008917792427   -2.47311439344626    4.21314192306164
H        -6.99847423228735   -1.61252734837773    6.14773962272784
O        -7.73973507370172   -1.38586318638656    5.57255824486000
H        -8.06266559062319   -0.49450207555384    5.84515272098724
H         6.72452081819508   -4.73616576068075   -3.31508877682623
O         6.86463397502764   -3.80286294337872   -3.57507072917831
H         6.90132025364123   -3.80166821013665   -4.54001688282714
H         2.08636168552793   -3.72255772014818    6.54962860981028
O         2.74363248914868   -3.02047603938036    6.49477863918034
H         3.18442321306918   -3.13210199368705    5.61973664463397
H         6.64980957993205   -1.28449554376979   -8.78913445292498
O         6.06593618520805   -1.64862982400632   -8.12580958509388
H         5.84972316527351   -0.91709205557745   -7.49698216884708
H         1.59199306458785   -4.72465454832638   -6.84437904902304
O         2.09914075545812   -4.69903907340869   -7.68032884428419
H         2.24302614899832   -3.76122401370014   -7.87486503063584
H         1.20415979499523    2.11939295839796   -7.09795087284060
O         0.68003578384638    1.33715022781875   -6.83691031269977
H         1.31261809010515    0.70334712363548   -6.45632560616295
H         5.58560401513138    3.18851503090034   -4.64340975038377
O         4.68335643758466    3.42304523428934   -4.93476092738740
H         4.66224603415230    3.25422451879997   -5.89596360114935
H        -8.05807619141699   -8.77309557329226    0.58632694144244
O        -8.73890339366338   -8.55775794766114    1.24728122209719
H        -9.16423666005966   -7.75449962657608    0.88563551401765
H        -8.28968223634059   -0.99046632199576   -1.38196651947890
O        -8.63210061942231   -0.06560661280697   -1.33871638536216
H        -7.84162697680809    0.49806180011205   -1.47979004710430
H        -3.75605792582706   -8.66088173697738    2.81223285735157
O        -3.04503725873589   -8.31551610096337    3.36573463323921
H        -2.31465075983896   -8.11605661052444    2.75587308345971
H         5.12001813569470    1.76388235598784   -7.22614098377010
O         4.90440145252953    2.68178935185969   -7.48662099544154
H         5.73903690161020    3.16404794358166   -7.57669615670737
H        -4.60882815044127   -5.68441474331404    3.64749075359115
O        -3.69589795192752   -5.80182104966274    3.97122659574765
H        -3.47509654587524   -6.75304438129691    3.85656089491642
H         6.60453837836180    5.07031284699775    4.09841493149721
O         6.75313669326405    4.10573136545715    4.06619806422445
H         6.32172245364631    3.75278992065169    3.26131448872215
H        -8.32476321414047    1.05610296633131   -4.30496664555154
O        -7.50413055691901    1.56187429030911   -4.38846784285809
H        -7.06322040003560    1.23220606660523   -5.18363184645713
H        -2.05655466897407    1.53030764714982   -8.97159864573071
O        -2.80717665576741    1.93216360330628   -8.49494584763240
H        -2.46196575842893    2.05505305715000   -7.57847894333763
H         5.89243139631338   -0.45613817542615    4.45191283783920
O         5.87652454854023   -1.37571707259888    4.78759892666557
H         6.74263620684735   -1.76777914750531    4.60860344979889
H        -8.74597836123914    1.44346879154971    5.20439025131228
O        -8.53166109275195    1.09786165422084    6.08240825504545
H        -7.80100551881061    1.65516894436638    6.40520969479271
H         2.06476863334454    4.01467476150643   -6.76613160446373
O         2.20367206584237    3.42530782015729   -7.53434717113561
H         3.14850252754652    3.24214220441680   -7.61655514173645
H        -7.92631028586942   -8.26037728492233    2.59245137158680
O        -7.26848762712394   -8.10370197849501    3.32942134543392
H        -7.55172329348752   -8.62918353896969    4.07613526270368
H         3.99710145412979    4.37748535920568    4.45787767830011
O         4.19436194618720    5.32691274891284    4.38874609453153
H         4.78878335937361    5.55882064676162    5.10142913546850
H         6.71703889159099   -5.14791464974530    1.97441214926042
O         6.54476027990373   -6.10192852172908    2.05077500380460
H         5.83122273009014   -6.16618692284002    2.71483938593180
H         4.99307742429087    7.81291949633018   -3.16918032290299
O         4.81544719695818    8.15439079305796   -4.07112298135006
H         3.85717599434492    8.25543716546449   -4.10477952962890
H        -8.02010695170197   -7.16420975949962   -3.10474499845462
O        -8.71324927213628   -7.54514141591887   -2.54200189276577
H        -9.55108143207192   -7.19177996615778   -2.91643684998398
H        -2.50196725018243    3.82506273035115   -8.59050458476362
O        -1.92155990688701    4.59795645204154   -8.49923813274118
H        -1.10222978667665    4.33144759556508   -8.96454846338329
H        -2.01271147318285   -2.64289283432175   -7.71876316904983
O        -1.77944608843089   -1.79397767549558   -8.11594039423301
H        -2.64181366081634   -1.35623929811231   -8.28792662185612
H        -6.78836879027902   -3.92181103987558    5.78204648310130
O        -7.46447920030506   -4.18431876265655    5.13071651770270
H        -8.01136157913098   -3.39810881443698    5.03403190931107
H        -0.27988918180684    8.82973375213749    2.46539022238743
O         0.27628179133022    8.76411956758107    1.67655736643817
H        -0.27517895774851    8.27698008575628    1.03505087199204
H       -10.60059678359912    0.29739207055997   -3.64340474051747
O        -9.70529335833425   -0.03177728720321   -3.71403157415433
H        -9.34109157319392   -0.05145618506009   -2.78058618291179
H         7.70504000499872    4.80098264727488   -7.44102372573544
O         7.06879931858323    4.30595998311934   -6.92626140813965
H         6.57396995004182    4.96712519042041   -6.39520829525333
H         9.31528838236738    0.28523592066524    3.20982340976833
O         9.10773392179345   -0.42885566737400    2.58746918436834
H         8.23475066276732   -0.18282355519230    2.20177711069349
H        -6.74826839062675   -5.01291622796687    3.86339371044360
O        -6.30884207712988   -5.57623735183410    3.18591691280772
H        -6.64585978454836   -6.47421867045336    3.34309534933449
H        -6.81489244191402   -5.34480306854805    1.61593799894292
O        -7.11462538689098   -5.08704672752223    0.70996472316087
H        -7.03145887256311   -4.12222065323989    0.69326572101394
H         8.87646375907941   -3.15324389649091    4.07498857425705
O         8.21301838195091   -2.47672719898470    3.94854666074796
H         8.63563227658411   -1.73766462585065    3.43316958574079
H         6.16165196686024    7.01211127546615   -1.49703294487668
O         5.18985147419671    7.15267461715651   -1.58093577118901
H         4.97998986501013    7.91091412576063   -1.00766884427737
H        -8.93900703063593    1.41310620929333    2.73589246148385
O        -8.85230055470611    2.08808248440464    3.43643458108670
H        -9.35097273844013    2.85338420128047    3.15346212651589
H        -7.47186292248872   -2.42286815728166   -5.59967168747277
O        -6.51084515764464   -2.35001861749421   -5.70148478398175
H        -6.15332607162746   -3.23537225344599   -5.89127970880355
H         4.77520369145596   -7.75146492662046   -5.25604955086758
O         3.98541572606012   -7.30039363778800   -5.66726452666521
H         4.29416502150150   -6.86525938379614   -6.47679114469387
H        -9.35636085118814   -1.43011625771479   -4.61890184242041
O        -9.20603350145017   -2.24747921052276   -5.14506425196401
H        -9.93236314748045   -2.32089998200317   -5.76369567602055
H         7.53553337007219   -2.32593191140737   -2.81410604719129
O         7.73174819543625   -1.44384482021055   -2.46058039840517
H         7.02030739410656   -1.23862589176386   -1.80763587372324
H        -8.58525458264485   -5.80732836141329    0.13657501277566
O        -9.33967564962143   -6.34775129535007   -0.16206804430712
H        -9.07370823268904   -6.75896116438323   -1.01177733357130
H        -0.07217100034802    0.79542702222610   -8.26603943955328
O        -0.51136198294993    0.60453546952227   -9.12332454332734
H        -0.79978543889041   -0.31286205286610   -9.06439551907266
H        -1.23553118173087    6.60892568043799   -0.35356947366294
O        -1.25913833944767    7.59255934643693   -0.31113836949292
H        -1.11365091059998    7.90107066537589   -1.20471078677168
H        -0.33505345063382   -6.48913685872501   -3.25584393443869
O        -0.16661508663774   -6.81480778367347   -4.14728094613563
H         0.56499319676037   -7.45532560130931   -4.07088609529505
H         2.38662285989919    3.22149324317785    6.21316637761961
O         3.00780614373713    3.87609607078911    6.59720833473147
H         2.61450334433265    4.11694203099322    7.44759488678281
H         6.04317316891557    7.38857012698302    3.79949580572528
O         6.65735044761572    6.80809672306029    4.26484191060261
H         7.53094098220792    6.92322353645594    3.86050821717146
H         5.81182096428762   -4.41614546104811   -6.71813179641468
O         6.33695375997399   -3.70089486348163   -6.31570690726610
H         6.42638693006598   -3.02450832603814   -7.00536624612260
H         6.93433302863411    2.38290856908151    6.63592753099760
O         7.71723980352935    2.68140808458801    6.15523580637841
H         7.38672682020207    3.34868454818200    5.52799316044272
H         2.69679354445650   -7.92110956259378   -4.53279874000881
O         2.15776241902063   -8.23965734963935   -3.79243125874796
H         2.50423658996632   -7.81318179943946   -2.98241460905007
H       -12.37704750656859   -5.77932064843084   -0.47224810404218
O       -11.69818597113705   -5.26905356343992   -0.91351671901004
H       -10.84326533106502   -5.57534207349808   -0.54499001168325
H         0.05365329286108    2.46230169925945   -9.64393913243585
O         0.26521165957304    3.39995746352420   -9.56485959370548
H         1.00067809104720    3.46473622805519   -8.93851017568217
H         3.87196975911120   -1.53511652113211    7.14631719264575
O         4.37098830498926   -0.74203829900423    6.91732280517489
H         5.08328002542311   -1.04758802894087    6.32197903831850
H        -3.74244032253590   -4.22995248352772   -6.14538285656017
O        -2.95344054738537   -3.68993932126970   -6.28311989065798
H        -2.37118456527252   -3.85130671572451   -5.52127331216269
H        -5.12218252623810    3.86541888211875    6.44399071250051
O        -4.37612102034023    4.49617506055651    6.34087110419012
H        -4.07506546252217    4.73887886447187    7.21622493525678
H         6.99350457213946   -0.36904288869959   -3.54106040151461
O         6.36141959274593    0.23189365327625   -4.00353575550845
H         6.75003317081914    1.11608387179745   -3.97192793652941
H         7.68432826747640    5.92644594212299   -0.70995269330169
O         7.79113392178847    6.77231704465582   -1.19977805658266
H         7.88923251274189    7.43857659751736   -0.49631919510684
H         4.33339801907967    2.72123798313116    6.71759716655946
O         5.03732406529624    2.03862258636493    6.74012870695950
H         4.65313062826247    1.22650337087379    7.09111687002981
H         4.50111659152220   10.11023989199321   -0.39008013076650
O         4.36165867738496    9.22977722296267   -0.04466918465050
H         3.40379296195358    8.99854407750603   -0.20035161891451
H         9.94756215046342    7.01303351550515    3.21897322343669
O         9.09546956245114    6.69455620348546    2.92337964565571
H         9.18188735939550    5.71986866794688    2.83236150069653
H         5.43075709938576   -9.08268911121024   -3.84088725663893
O         5.92321675058729   -8.39175939221904   -4.31958015153785
H         6.05717827508151   -7.66370831009006   -3.68504235488474
H       -11.24186321288027   -5.75152135439716   -2.59139299755424
O       -10.71010757968773   -5.98309772745600   -3.37355100419115
H       -10.03884824405121   -5.28282776557368   -3.41878805742855
H         3.92921057047881  -10.98791403668295   -3.65577306446903
O         4.08555825028128  -10.13598199649161   -3.25019786178438
H         3.28515422674415   -9.59808881769625   -3.40495475868929
H        -8.83847277816571   -3.52673510764992   -3.99286874103447
O        -8.61712555082537   -4.15797057248039   -3.28922177193159
H        -8.33120297819327   -3.60721925452329   -2.53148629397091
H         1.96368894334886    6.37861814322099    4.45290145471583
O         1.54332334571388    5.78933133934444    5.10456688090639
H         2.26081675344031    5.33234778374210    5.57184454791744
H         7.08193614494362   -2.99767418570100    1.18101796957231
O         6.53457926848891   -3.32626382024794    1.91445484993365
H         7.00203064902210   -3.05688575381675    2.71976157010579
H         4.81675504709870   -5.69499366298130   -8.47448752526633
O         4.60040582565025   -5.44905205295774   -7.57600200291305
H         3.63741042080841   -5.17439089234000   -7.59452552016535
H        -5.85795670666397   -5.31624726952973   -5.04739870445603
O        -5.48292516637984   -4.89420457016387   -5.85706771206661
H        -5.69022520121395   -5.48200479943081   -6.58307166744911
H        -0.30525525178327    4.76862699517580    8.24431315222246
O        -1.25015632024253    4.89865938619745    8.03866264467073
H        -1.26845699248063    5.50490853900658    7.26937415376975
H         7.44457839742792    3.10586513757447   -5.48318311913339
O         7.30836265705161    2.81847049308319   -4.56861408548191
H         7.68683904830867    3.52700978553661   -4.02758518801576
H         6.77193053161404    8.31437297579932    1.58209209493293
O         7.59697497500555    8.15729240681224    1.11348946545900
H         8.16691275541454    7.64792171946659    1.71189142541214
H         9.61150504592347    3.22018615873321    3.30103670602825
O         9.19361336826735    4.01837423383703    2.96013240923150
H         8.29575457268300    4.00949474667264    3.35513192483098
H         8.44396602191814   -1.96793849218387   -0.67930695404471
O         8.43596321179916   -2.26833175601943    0.23900091541907
H         8.90591930172165   -1.61550821963151    0.76434922673324
