# Supplementary material for: Computer Generated Realistic Interstellar Icy Grain Models: Physicochemical Properties and Interaction with NH3
Source: ACS Earth Space Chem. 2022 Apr 19;6(5):1286–98. doi: 10.1021/acsearthspacechem.2c00004 (PMC9125691; doi:10.1021/acsearthspacechem.2c00004)
Supplement: Supplementary file 1 — sp2c00004_si_001.zip [file sp2c00004_si_001.zip › Icy_grain_model/random_seed_study/GFN2_GFN-FF/grain_10.xyz]

600
 energy: -1018.358498473017 gnorm: 0.000966312999 xtb: 6.4.0 (d4b70c2)
H        -1.39256009657941    0.66390698033514    2.68828091848302
O        -1.70591332760976    1.11468477211816    1.88891749358940
H        -2.67091198461123    1.13165895207337    1.95856545561596
H        -3.93665528798649   -1.36270563166847    1.42940906860046
O        -3.07881570433221   -1.56757517507079    1.02557636938057
H        -2.88006497565378   -0.85327198735789    0.37813485665520
H         0.65725415280524   -1.00626379764846    2.32423360123391
O         1.44062513250356   -0.49588488090453    2.60914451854321
H         1.93783804347566   -0.32060928286656    1.79425412910192
H        -5.15887342856398    1.50583287963657    2.35191900078634
O        -4.29533239958187    1.82297598917991    2.02308975289588
H        -4.21129998881308    2.74547853694152    2.36944237329129
H        -1.47688953321600   -1.72843847514310    1.67071428106606
O        -0.53057172431845   -1.94801217235438    1.68013511536859
H        -0.30528448961424   -2.20770925642532    0.75971216176090
H        -1.43448566517096    2.75538232821300    2.48123944545451
O        -1.36143395222929    3.64215115702404    2.89203506507390
H        -0.44315992891732    3.93315476602210    2.74707113598716
H         0.56328281347460   -2.20394585157545   -1.17062597944008
O        -0.07653054590172   -2.83964473988489   -0.78242531105647
H         0.45375855176857   -3.61640472714473   -0.56070260185443
H         2.22554864049624   -0.93422114662484   -1.06795947490898
O         1.57687478848516   -1.02681619451423   -1.77878292417943
H         0.94755601837507   -0.27807789476201   -1.65759727377795
H        -4.07529302816408    4.14199475659056    3.86400590557696
O        -4.34575028139997    4.27288100906350    2.92648135137250
H        -5.32133282633169    4.32228466942950    2.89651075578531
H        -5.07034183661090    1.56661416447827   -0.85170679440189
O        -4.28273234496592    2.06742469043789   -0.56551764582828
H        -4.32663306350663    2.01207792636969    0.41998032146222
H        -0.00392983679542    1.72999288775292   -1.82817494947906
O        -0.03017289759422    0.96332758278635   -1.23711941156941
H         0.24829470290855    1.32573079571726   -0.35991992949982
H        -1.59088480499944    0.50283404952036   -0.92595108834167
O        -2.50703754633796    0.15845773458161   -0.86798858865721
H        -3.11317112599229    0.93016272491248   -0.84065900915867
H         0.59720702224689    2.25629710067056    1.69523510842374
O         0.53620983255788    2.48058654226768    0.74447441333342
H        -0.36221528007269    2.86560808151255    0.60106111492381
H        -1.85765740694149    2.43707444301698   -2.88947616174452
O        -2.14527282439736    3.29089175058549   -2.48903765877321
H        -3.09419312403778    3.32293810427712   -2.70268321625368
H        -4.59205212652641   -0.43716995740913   -2.43664867132134
O        -4.36281023345379    0.12154611426459   -3.18694396330027
H        -4.43647242913068   -0.43904367111409   -3.98069161824157
H        -1.59369471983676   -2.55577836263800   -1.71684592940466
O        -2.23841541093141   -2.05315935684873   -2.24586121580935
H        -2.34526934112499   -1.20002842871535   -1.77354121962578
H        -2.05797756591679    1.28724191611220   -4.55185913891133
O        -1.84861135861818    0.99262062904823   -3.64866230398882
H        -2.66774093624801    0.58705419146290   -3.31813189559434
H         0.11348262212619    0.84238743999453   -7.37550970462161
O         0.03248156550894    1.68892074726097   -6.89542028903891
H         0.35225233485289    1.48793873993901   -5.98239783828773
H         0.29697691601003    0.31363272186919   -4.21888200276899
O         0.79598908188846    1.12576192512738   -4.45957406919874
H         0.57951638200880    1.79788628901689   -3.80462472410530
H        -2.01052454059589    3.29521936677189   -0.83574986233072
O        -1.80244651596291    3.43360582636164    0.11135310877368
H        -2.46892212950900    2.97966104836824    0.62540236387649
H        -2.15540271395263   -4.41607612542124    0.18476265706853
O        -2.99171918869349   -3.95475608487719   -0.07617694380614
H        -2.96855934364956   -3.05150194704802    0.31832601921083
H        -0.68420644055366    4.78587345183560   -4.52826910360557
O         0.28213036754996    4.96035508116105   -4.48932659638597
H         0.60818280476978    4.73986005185234   -5.39125301560876
H        -0.53232215788450    3.68880037935591    5.75893472944226
O        -1.03175687334310    2.96955614000363    5.32170080327256
H        -1.10090465361603    3.24245699852150    4.35495788933058
H         1.88542307532499   -5.23159919814954    0.56584318554859
O         1.57641380566011   -5.16244804594315   -0.36710333501661
H         2.21687169846494   -4.54865927415740   -0.79329647298554
H         5.25103215601756   -0.37790931347040   -3.66082260568374
O         5.39608010469680    0.02605560378454   -2.78894328385476
H         6.26684608429439    0.44331242096067   -2.83599074365064
H         2.51739674237106    1.26941943099812    0.81765239143250
O         2.65365251617354    0.44065824734286    0.31397103536302
H         3.62180904805842    0.30693791155390    0.32102578426140
H        -3.99669387225402   -2.22164109021415   -1.74570095872253
O        -4.89519746835718   -1.99135017662394   -1.44225060160300
H        -5.23864315210921   -2.77996020879331   -0.99150221889762
H        -4.50903878368138    0.67689317584893    4.96499426186579
O        -5.07823119484333    1.41021081106185    5.28753524054834
H        -5.30234563288893    1.15456114619064    6.20441182702184
H        -4.30125000133393   -5.53894573079607   -2.22790773280174
O        -3.89723068252686   -4.69782987821472   -2.46617977510248
H        -3.50448584617722   -4.33346638073444   -1.64340057596608
H        -1.04916438738963   -1.33483488640104   -3.29317939882699
O        -0.35154833242274   -1.23896019520594   -3.97432712750045
H         0.37406889008011   -1.83487881096223   -3.70905452443362
H         2.41140216548770   -0.90933736315578   -3.27354500941553
O         2.81033408597452   -1.00102931295565   -4.16208594883658
H         3.19732403108713   -0.14822998425176   -4.41633695591845
H         2.18554378624398    2.13490254137839   -2.39956346008543
O         2.94848405899357    1.59565558170344   -2.13807045371385
H         2.70021413675979    1.08804126378228   -1.34433159532867
H        -1.41017411995172   -4.65384578231794   -3.42287737514963
O        -0.78285770391914   -4.81665712187207   -2.69684583360824
H        -1.28330363923204   -5.34270252211877   -2.03697468379690
H        -1.26512389213872    1.24743789038437    4.68611121922965
O        -1.32874632247306    0.30936972429981    4.46455468784538
H        -0.51249234613642   -0.09017143213841    4.83529425279713
H         3.66421650994261    2.34217812222257    2.39013564052269
O         2.96379291365484    2.65528563208311    1.79228706121646
H         3.44201934846551    3.03215743438236    1.02745857619919
H        -7.12677352286187    2.02878230594760    2.99323209833697
O        -6.65921123475802    1.20373509369665    3.15782203901784
H        -6.23734909111880    1.30671781742406    4.04068037897825
H         4.46538480986353    2.01373085003858   -3.08995704314233
O         5.01518454861444    2.75636419489373   -3.40108228093005
H         4.40347131345318    3.49303904298588   -3.54665802508936
H        -2.19519698230146   -5.88774205334719   -4.96901338432894
O        -2.49407138901924   -4.97309106455219   -4.78206463206385
H        -3.15064552807080   -5.02459349448709   -4.05567512679073
H        -6.78739910180698    0.44267484947022   -1.72567768614644
O        -6.32439486505511    0.40353508229547   -0.86412729167904
H        -5.93573749751248   -0.47524407906353   -0.78968931674434
H         3.88489685641938    2.65557090889026   -1.13700056058975
O         4.41414551027644    3.05413561008365   -0.41740103812163
H         4.92539217372568    2.31147169249834   -0.05524614282460
H         1.12633699595585    3.71633642848386   -1.83152827120557
O         0.80058493474461    3.17888124248340   -2.58677789918181
H         0.61259823927529    3.83344276623597   -3.29147274886047
H         1.45960775577091   -0.54693610183788    4.59520617647804
O         1.03436317495286   -0.33747910784319    5.43923866357274
H         1.40488794241327    0.50549045452363    5.71130068862113
H         6.09760042831342    0.44237901534746    0.11135362905333
O         5.29639626309666    0.68002407300947    0.60975270615244
H         5.29760428706289    0.08491005383451    1.39010017618549
H        -2.99012967606438    1.64927690478044   -6.74612051623212
O        -2.42789978207637    2.03814165403058   -6.06118769020669
H        -1.51418597561697    1.98067811350323   -6.42736789262510
H        -3.36322031224166    5.22731354643782    1.91377428521352
O        -3.00851380416900    5.77995920308014    1.19112776577617
H        -3.35510073223435    5.37046721675755    0.37354704677637
H        -3.83943379649951   -1.42989438100233    5.16718779856828
O        -3.72798590704990   -0.72485294694951    4.50960210017757
H        -2.78117190681451   -0.45876133689454    4.50233180824788
H         1.43170784170909    3.68632918270109    0.10206873010702
O         1.76359733174876    4.46049976885628   -0.41783357005594
H         1.16434882375268    5.17856604137202   -0.18323394082771
H        -3.44643122946845    6.45404050509360   -3.07064453836711
O        -4.02693167947045    5.74848696082129   -3.44787007332424
H        -3.42967277506026    5.15909446019483   -3.95586421351855
H        -4.41843618095666    3.75787452694348   -0.85550138328839
O        -4.35524382880241    4.73283847959606   -0.90465560184484
H        -4.26375002008334    4.97790602570581   -1.84170530250336
H        -4.73255551530868   -0.91435083055411    3.19173633779635
O        -5.33490977231843   -1.14396532194635    2.44775936848477
H        -6.04232348738531   -0.48921683101939    2.49122108568589
H         2.37368759690255    1.38742573689423   -5.09541950250700
O         3.27403083790604    1.36386136887250   -5.46387834096940
H         3.19477889034627    0.96893132978527   -6.35747078824586
H        -7.42481753552095    4.85769437186739    2.45255746935870
O        -7.00777307547691    3.98974279427128    2.58251237073598
H        -6.96627005204933    3.61950833232709    1.67643075024372
H        -0.15621448158883   -5.39921771930266    0.14726955092408
O        -0.94061013500492   -5.35310866967853    0.70763986676520
H        -0.61499127142819   -5.00078250624877    1.56401019815229
H         1.22157022569680    2.17149836427807    4.08052977030735
O         0.68603784622054    1.88433286040168    3.33292317338538
H         0.97687612954943    0.97214947764342    3.11524828575889
H         2.36895136173885   -2.48700439623904   -6.63394142077358
O         1.55183219761253   -2.33232278033778   -6.13262144558897
H         1.83000109373080   -1.71225623379446   -5.42674165645757
H        -1.40585268687387   -2.86287585978360    6.58763635699763
O        -1.42495937799440   -2.27635127772006    5.79857284770571
H        -0.49237181686849   -2.24237770740543    5.49863196337271
H         7.64306464213137    1.19666868693524   -1.01067321232762
O         7.67030240347629    0.34133979097177   -0.56424582971186
H         7.99026097779128   -0.31061688047584   -1.22250357402358
H        -7.13043540326057    3.29115829693568   -0.78394867794540
O        -6.98651813775783    2.95349739810252    0.11133997792107
H        -6.94679922356499    1.99419894274473    0.02308822537593
H        -0.79687601988561    5.35706786853154   -0.77024009896071
O        -0.74162713918262    5.46100722640351   -1.73472845881205
H        -1.19288850011094    4.68665220674357   -2.11806765404315
H         1.25329546602136   -3.51447608455463   -4.49367807799714
O         1.23607812441868   -3.33201687679105   -3.54548634320645
H         0.52649401112261   -3.85249896578291   -3.13181697878989
H         2.55064394741103   -3.47195841545403   -2.49305858133268
O         3.22643024722720   -3.73095863934738   -1.83529646707345
H         3.69403130904548   -4.50648127946649   -2.18779294136429
H        -1.99009619758154   -3.33054162169942   -5.36845509866592
O        -1.96455997343709   -2.40589657151914   -5.64955821736093
H        -1.28520551016099   -1.93744626743938   -5.09712455789282
H         3.00945910548470    1.60106101742738    5.03052510170365
O         2.40818292368602    2.22051975301744    5.50360981372271
H         2.67872544445932    3.13338176789481    5.33762746864128
H        -1.32159626487763    5.65894288437024    1.16039307209020
O        -0.38116195361687    5.79073088885960    0.90445026690877
H         0.17171206278911    5.47418953583441    1.63944718695704
H        -4.08115441932512   -5.98085371913661    1.85362498431311
O        -4.65124697492050   -5.32850733209891    1.38610730373922
H        -4.00113105230187   -4.77021915292381    0.87338322195902
H        -4.90114666611094   -2.37275417234883   -4.78628542734243
O        -4.44518746836554   -1.61012830529519   -5.23251268502718
H        -3.49122276138618   -1.84989106370242   -5.30446036218681
H         7.38703024671195   -2.18601636518102    0.71814363987098
O         7.92823907013999   -1.79362637919522    1.41932209883631
H         8.85129669413234   -2.01835182604014    1.23606894896114
H        -5.48897661704438    2.30078643291064   -6.87783521292454
O        -5.81381199898085    1.63056117373388   -7.52729737287158
H        -5.02056032341716    1.27744226999265   -7.95158333766099
H         5.32023131811662   -2.54051829798104   -0.15147128259036
O         5.87014563589603   -3.20745875394367    0.34038499578584
H         6.07395916067772   -3.91651945106022   -0.27877184381518
H         3.98840925589751   -1.56385205912114    6.43087429549890
O         3.30025325471231   -2.23296699687874    6.54376649819198
H         3.72012389357698   -3.07303333225438    6.28086809673742
H         3.93173093993311   -2.24245788217129   -1.42875723626333
O         4.33331018430818   -1.51977069139755   -0.91171611747202
H         4.75977457917080   -0.91401801026847   -1.55480615700849
H         5.64036144996448   -1.84266739965956    1.95971463886061
O         5.36358516834261   -1.12981700987151    2.53886889505180
H         6.14807972600694   -0.87551096003407    3.06337974757821
H        -4.59154194896915    1.82984626213166   -3.22555532663847
O        -4.65364672499098    2.80000681946367   -3.26214577545712
H        -5.56081178557625    3.02225044996990   -2.95586476481798
H         7.29266281446093    0.48221090124069    4.47793196599978
O         7.53246349269183   -0.24127579654157    3.87520613385281
H         7.96793629763396    0.18969505724528    3.09479890916250
H        -0.62260971333529   -4.25087703400610    3.46225589895781
O         0.11981257399347   -4.21515149471696    2.84748765642685
H         0.06441152625872   -3.31094686227652    2.46626744693543
H        -1.72645837593549    6.74041219190408   -2.10310348875186
O        -2.26634900401705    7.45258879838416   -2.52371078504310
H        -1.68925360527858    7.77127029132817   -3.24099425916422
H        -7.90970618815804   -0.45407861749170   -3.03434197721281
O        -7.62608514861675    0.45659907115176   -3.22265845999068
H        -7.30856572315695    0.40432152972540   -4.15025576651980
H         0.63202965492704    6.68737202617752   -1.84588576916641
O         1.09702044954778    7.53815827617440   -1.80918276738892
H         0.67065818785632    8.01719394181780   -1.06300659011829
H         7.70000101804677    2.55820927451290   -2.40859629469511
O         7.11671016739768    2.89757855711612   -1.71752502685177
H         6.23891426543132    2.92420853503123   -2.16180557633552
H        -4.73534876309626    3.18418802892057   -4.88991277160047
O        -5.08011936549230    3.45228392875788   -5.76939774148101
H        -5.97996586243132    3.80232275918848   -5.56425888142474
H         3.65411102996743    5.26304905221834   -2.88725638065301
O         3.19295850318098    4.84680112651674   -3.64757094554734
H         2.29207678001970    5.17924789303710   -3.65275382681135
H        -2.09615133573299   -3.22656438449766    4.59095958012799
O        -2.36374086552122   -3.93510922230078    3.96440784920730
H        -3.28582778475976   -3.76173873870797    3.70766432844183
H         5.78133859362957    2.28436124015331   -6.36548833639879
O         6.14184195993411    1.78814172650311   -5.62927992275259
H         5.69728186901834    2.15550368434905   -4.82683342594514
H        -2.45838117310582    3.61623445531435   -5.34761684746778
O        -2.28200599527346    4.52569988646463   -5.03977546220417
H        -2.11891047141749    5.05550697466195   -5.84437061841622
H         3.68404223109919   -2.35518694272211   -4.43526728769721
O         4.09261254411072   -3.25104874214557   -4.50162395593466
H         3.36044285469436   -3.87750296959473   -4.59065778941677
H         6.84794579604237    4.03709101489766    1.33557431196582
O         6.92458542880145    3.07595418562811    1.17496140488235
H         6.91032866058260    2.97714614797476    0.21315175018034
H         1.62925605283241   -5.04204817778700    2.58040440981319
O         2.31103752494717   -5.58945903119388    2.14701567508500
H         3.17819823076264   -5.19457818969894    2.34671980628698
H         8.07190092656965    1.83750976612270    1.68051633247071
O         8.62297926003080    1.06267320315094    1.88169621962787
H         8.46180979469405    0.47401886400811    1.12424882809689
H         6.26683819660127   -1.28214639452345   -5.45140777575385
O         5.42041760154045   -0.79162668307069   -5.41568905216517
H         5.61226456573162    0.14231785084541   -5.63762570837669
H         4.19233409740770    0.57332908127912    3.59849742829860
O         3.62527023722178    0.18435361255038    4.27832327274004
H         4.24746298861803   -0.13155601321448    4.96053648138470
H        -0.33330671737700    7.45220646534491    0.61797529362781
O        -0.07952964911015    8.38361914051045    0.43965288422759
H        -0.92242631536294    8.83973820553650    0.21121585791252
H         3.27547463819041   -1.55275720479703    3.61995035751424
O         3.04512765983683   -2.48464687390645    3.46227587186267
H         2.26562138946139   -2.69399340108063    4.01359733884021
H        -5.26320664053654   -2.79333928738490    3.03253356164834
O        -5.03356900113685   -3.64832796767580    3.44115485743829
H        -5.04070401851316   -4.31205670449328    2.72574235863336
H         1.79626688839835    3.85808644651295    2.34824710539945
O         1.20999099124161    4.56186864022388    2.69108019831461
H         1.56169410167273    4.77336121790530    3.57251014507139
H        -6.56730994388241   -2.09296355655225   -2.26584128614788
O        -7.44265860078853   -2.20873922969236   -2.66468735498945
H        -7.27768631486191   -2.75915707993779   -3.43715591469283
H         3.04920968637469   -2.21703694935570    0.41044507298454
O         2.34630065859016   -2.71408101234750    0.83350949728801
H         2.47001907158283   -2.59000292502380    1.78839449486348
H        -2.70239984880830    3.28008916240277    5.36961825780923
O        -3.60314453217872    3.65993292881402    5.37463780714433
H        -4.22675423099082    2.90676339131540    5.44011222880177
H         4.66488207507169   -4.53413669203394    4.68986965874473
O         4.70264921021687   -4.37571455525482    5.63891076390034
H         5.55112232225001   -3.93669820820003    5.81095069856489
H         4.14654362966062   -3.52427059516965    2.91874826033886
O         4.69290074411264   -4.27160480300659    2.56674843538866
H         4.95038615135886   -3.99548539858496    1.66762594541569
H        -5.92162320184919   -0.56513438436056   -5.53139487872845
O        -6.73992554016548   -0.07982725250757   -5.68410001069350
H        -6.53803289646260    0.57135728204383   -6.38352560285090
H         1.68324801357674   -2.60543717827504    5.83959988990327
O         1.06874400318392   -2.98711947152147    5.19210773535102
H         0.85709333617909   -3.89484444626673    5.48624355235502
H        -4.33175238678216    4.41482550956435   -6.96267505441002
O        -4.08275187066508    5.12593092194029   -7.58968095505633
H        -4.11857624576600    5.93424338006402   -7.02975018219171
H         0.15655868330443   -6.06731643692999   -3.14653769176023
O         0.64655666609027   -6.86986928354952   -3.46412486341325
H         0.94835848187408   -7.30333275637172   -2.64147519436072
H         7.81615385954472   -2.54121069086167    6.03612743477809
O         6.92770104303245   -2.71003988196215    5.71356350031348
H         7.05154260742219   -2.97004024881631    4.76527064373906
H        -3.74269449549987   -3.57585882822916    6.29784476740005
O        -4.41014274825586   -2.95642380855949    5.99594598334623
H        -4.80173122279654   -3.32444719541516    5.18610700453699
H        -5.67022316070683    5.72777498602109   -0.48279635046755
O        -6.32042895109318    6.46234538876168   -0.43493799412662
H        -6.65440459915428    6.54111707223271   -1.34465201630269
H        -2.00935962697605    5.30846724744127   -7.89423595566295
O        -1.35014091203368    5.66877693490593   -7.28992776579485
H        -0.50528263974259    5.20277542140042   -7.39973396704123
H         1.74204458016407   -6.72557837027817   -0.87641763774217
O         1.71767179231231   -7.67967487306738   -1.14163532652658
H         1.57482772805107   -8.14869832185554   -0.31047936396413
H        -5.07703906919951   -4.02129244059422   -3.51147963317799
O        -5.65783324294060   -3.69151074700854   -4.22542598677816
H        -5.53364089631614   -4.30083775390736   -4.97616197993719
H         0.03175990249398    6.73934236493319   -4.38593930246129
O        -0.15902788983559    7.68172392541915   -4.21991194833954
H         0.42318385656084    7.92608320251857   -3.48103091726690
H        -4.84921528075190   -4.22625917571717   -7.07004068160588
O        -4.73401234161531   -4.96628416170150   -6.45379926717741
H        -3.82942167183288   -4.89684197770774   -6.10801565723666
H        -4.35044777347820   -7.44979017230196   -3.89253129651474
O        -4.87040412184527   -6.66513100482182   -4.13964912790613
H        -4.95871919526556   -6.64512659270872   -5.09486453488543
H         4.15513009711183   -6.91127577927215   -2.72162976033763
O         4.31488314099459   -5.95463105673984   -2.86247628175460
H         3.82156057205916   -5.73783948089430   -3.67608143533388
H         1.83976229355136   -5.96384350162018   -4.43235433652179
O         2.54371774536520   -5.43872536016690   -4.84994880429552
H         3.02771080153933   -6.02596654710032   -5.46648404197753
H         4.17784442056762    6.32904772551171   -0.98474624681397
O         4.57016073405477    5.59131812938078   -1.49865371064923
H         4.48093718279328    4.78291895198336   -0.96420217308271
H        -2.48783848195928    8.69310730032863   -1.21421068363520
O        -2.44297263444601    9.22411769777343   -0.40100993131422
H        -3.20159960592312    8.94409213237053    0.13966481806478
H         2.75583723649099    5.82991722648221    4.99121706433928
O         2.32393956274717    4.97502137204813    5.10927894288594
H         1.57194864440405    5.09451723143014    5.71792699060480
H        -5.59797419759522    5.35129418406582   -8.24577057507246
O        -6.53452312299564    5.54657250021166   -8.51295654561698
H        -6.49352468861239    5.97926913718627   -9.36428186368967
H        -5.76743543881167    3.50430338549984    7.01830492002968
O        -5.39186664882711    3.31577608162246    7.89760990026281
H        -5.51121090107907    2.36473787527403    8.03481912474378
H         7.14737643631201   -5.43625438039351   -2.33351962211295
O         6.56021775075919   -5.17292069412908   -1.60608872632502
H         5.69911556349893   -5.54181694485395   -1.87377126867041
H        -5.22440775782843    6.43732738028441    6.92064305648975
O        -4.93876343066740    6.24029634934946    7.82714685803080
H        -5.26677717963557    5.35425106590664    8.02373332453644
H         6.34583065860481   -3.65401144752393   -2.43142233131289
O         6.19935661083851   -2.83979588870063   -2.94086670982459
H         5.36400913426052   -2.95759696361698   -3.42955810062534
H        -3.28196156428125    6.06589371139028    7.36461217749356
O        -2.52250171142871    5.61833298140143    6.93232141121322
H        -2.94139796398556    5.05180742149478    6.25766614298447
H        -8.77948257238788    6.66747735884507    1.39313047493249
O        -7.91015960754939    6.37877150415406    1.66676826028899
H        -7.33981935941509    6.38745863622646    0.85659093954067
H        -4.16294598696432    6.31526820932369    4.74977092754793
O        -5.07181698166883    6.40077101765103    5.04447957667419
H        -5.50739031542075    7.01297194802283    4.39980233895771
H         1.16874477723681   -5.52453652805689    6.71443694277795
O         0.29188218308962   -5.29247238633016    6.32438600372192
H        -0.25387759331200   -4.94072080515223    7.04171267761834
H         3.06505281077917    6.02019612669523    1.78588445038009
O         3.64862294215654    5.38624316301933    1.35116741342606
H         3.10327896429646    4.98794691237653    0.65039595892561
H        -6.84048313708768    7.41634257782365    2.74033133574368
O        -6.11065165340502    7.89875147188920    3.15710646996014
H        -5.46963248925795    8.06922268001417    2.43728504045587
H         7.46953211427340   -2.87130413236070    2.63970334575337
O         7.24081867422661   -3.59702411222697    3.26747806416686
H         6.37279877323530   -3.95072137025505    2.99961085729844
H         3.44139950921906   -5.30408041726840    6.75693301073885
O         2.70934127781272   -5.58372913384429    7.32074323963208
H         2.72824103447514   -5.00015711696559    8.10346494414285
H         2.12755247753560    0.06094476065927    8.43598171934430
O         2.28568048939869   -0.87960597552439    8.64161018919058
H         2.57346384458858   -1.29828437698710    7.81424067810054
H         7.81307314422755    3.46097612623559    3.23591288947655
O         7.49832308564453    3.81825892520106    4.07054114809582
H         6.66066156557484    4.27917596274242    3.86405381140162
H         6.57561563707582   -7.28474078122095   -4.18164757401310
O         6.02398678594439   -8.03176709316853   -4.46282033087589
H         5.52351385330577   -8.33423594390041   -3.69665168809582
H        -2.52089150139390   -6.86363210390515    3.18342237234388
O        -2.97110098709224   -7.10488174528990    2.36431965135933
H        -3.23475940473486   -8.04748962898402    2.45936040743373
H         6.02180211769400   -1.26561081855369    5.92604273389144
O         5.41564137281302   -0.52008159697560    6.12305348526505
H         5.93974459623814    0.29051354617621    6.10996350061385
H         7.35331644699307    4.67363007822569   -1.40016139710601
O         7.20817693116061    5.60972960626036   -1.18047421584587
H         6.27192726277907    5.76982608907027   -1.43096976039532
H         8.41433259039689   -4.28101258539488   -0.87469031501413
O         9.14335151558600   -3.70615202219727   -1.12138289814135
H         9.65098040084644   -3.52580742917881   -0.31398081175560
H         8.86420913030590   -2.18120581413220   -2.01641538119358
O         8.39514215875417   -1.42196974363466   -2.40293444236366
H         7.50762940414086   -1.76903419646177   -2.60279929391499
H        -2.53274751665875    4.26870127880329    7.98952275453215
O        -2.76476531891839    3.43182510295030    8.44878990722124
H        -3.72947057987346    3.33075904645885    8.29415917096731
H        -4.85160396384358   -2.06642230320535   -6.83805934917585
O        -4.99082886504452   -2.49458811759707   -7.71459863682218
H        -5.81931678968618   -2.15072731746118   -8.04886936128974
H         0.70061023110579    3.30145772438320   -7.06905458419866
O         0.98432415813445    4.22679946921183   -6.96108920269709
H         1.96448881036865    4.19382070248571   -6.85814604988650
H         1.69313941496162   -7.21574132459727    1.83449359440914
O         1.27744940478574   -8.06384691854499    1.59431406997228
H         0.82356113363615   -8.37164814634868    2.39611636486785
H         0.64190107898808    1.57147398215707    7.90017267973146
O         1.60862628770400    1.67433729175788    8.05508004996789
H         1.98471977077809    1.94090610029584    7.19709315321699
H        -7.46239307129780    3.72164035558949   -3.41214951979018
O        -7.21213628514172    3.15972258805404   -2.65971356742952
H        -7.54731373760626    2.27317277211124   -2.86505455179551
H        -7.07494450688279    6.73980522929654   -3.89653341170007
O        -6.74204552487091    6.32115924815858   -3.09942013805855
H        -5.83421835370424    6.04282754979460   -3.29380564204422
H         7.11832730148164    5.78779358139171    0.39914210330623
O         7.05489388979926    5.75200733550993    1.40060831655397
H         7.87870967822661    6.10251374631966    1.73758863513803
H        -0.27569056039872   -8.08908647894680    0.84297732801944
O        -1.19636190413205   -8.10026409154933    0.52111215729325
H        -1.70879568363578   -7.59005737599168    1.18085402054217
H        -4.78085891270247   -6.53020582211081    0.10771160127265
O        -4.65749615167588   -7.02201626192949   -0.72472858910464
H        -5.50744081745279   -6.94153913700270   -1.21390630650607
H        -5.17318007695858    7.63239823003160    0.36507346242299
O        -4.49601519264376    7.97904454257814    0.97125821994468
H        -3.89208964141309    7.21955435633388    1.13226113124006
H        -2.98258504228542   -6.64444332117743   -1.12529617631911
O        -2.08859366455490   -6.73723234381296   -1.49901666481963
H        -1.57573711254332   -7.17814133885132   -0.78078553773175
H        -6.74200833836223   -5.36336792325572   -1.89342470212941
O        -6.73724838049539   -6.28991958967933   -2.17143266511572
H        -6.28734209848975   -6.33556089254848   -3.03090286210454
H         4.90048123863149   -7.46330632740820   -5.58925562856269
O         4.15440660864632   -7.11720988388719   -6.13362439739648
H         3.49059144419753   -7.82170792872232   -6.07634797640494
H         3.50921647200354    2.99322240749061   -5.95654776682457
O         3.53154903993925    3.93366479306507   -6.23396379947930
H         3.52568463509426    4.43717370460734   -5.40642768644998
H        -0.28288304192744   -9.19222878108908    4.39012336213258
O        -0.48583624461084   -8.67048924942763    3.61452202504064
H        -0.84334521179635   -7.82375243453173    3.94737876442439
H        -2.18536808655556   -3.52552018067520    8.46492925037620
O        -1.36152502222720   -3.75538478873194    8.00510765350364
H        -0.68638707676033   -3.24933069848865    8.51779639173406
H         0.95196056946139   -1.72179895226027    9.11674204374812
O         0.18505110136663   -2.22263627676902    9.48565263412488
H        -0.34827229984508   -1.53649940671518    9.90496898167225
H         0.65365055265629   -1.39262010056633   -7.22961853960508
O         0.30936017515333   -0.77458730547312   -7.91695655132873
H        -0.51004010967885   -1.15729567310374   -8.24501613315621
H        -2.93498163938970   -0.12854849080826   -8.26056882956447
O        -3.29579819805143    0.78766873650720   -8.33016853675541
H        -2.87285453156014    1.19127571458065   -9.08743288122666
H        -1.95491530962030    0.24522637263498    7.57371012283682
O        -2.61536831206750   -0.45753425773431    7.39779288820881
H        -2.21478662477179   -1.01908886176220    6.70651732570418
H         5.78089236240554    2.12566689092555    2.32323946963976
O         5.21788932507583    2.02210264183465    3.10803320541173
H         5.17146049450481    2.90135610655108    3.51345444652378
H         5.13092711325313   -4.10908599793216   -5.49346241541444
O         5.75436451599347   -4.66923514595068   -6.01049314087075
H         5.25582314224680   -5.44866565477412   -6.28334506681489
H         7.20949669794515   -2.69962267563593   -4.42007972722520
O         7.47388579157417   -2.51086901176315   -5.34159875634994
H         7.13226212713769   -3.24136964033760   -5.86614834619271
H        -4.20505806271893    0.29875710087081    7.70125514624771
O        -5.14033940001533    0.55340030185284    7.80036588144906
H        -5.59222694234764   -0.29104835607123    8.00771198103796
H        -2.16037173504182   -1.94713062018368   -7.26025792395093
O        -2.38237209727986   -1.70642763002285   -8.18539578185919
H        -3.23816447650307   -2.13111455974690   -8.34402389587384
H         1.51229293928218   -9.12858933307525   -5.65016415730644
O         2.12289976400877   -8.66014541177647   -5.06141961871834
H         1.55623681513083   -8.05952554531382   -4.55800801863209
H         1.21215325597117    8.01435873544219    1.60854665320539
O         1.96686875558383    7.55098822744087    2.01448815420765
H         2.15568140532492    7.96023828977052    2.85895231682387
H        -2.24667491609797   -9.84469488877683    2.47065202470441
O        -3.19320783292759   -9.74075813785505    2.32700645945895
H        -3.35263229587453   -9.88915853166969    1.37693075634098
H         9.89417886161909   -3.03815700091516    4.18531816384684
O         9.93170485848881   -3.81703109949308    3.59702535626756
H         9.00311242411241   -4.08344953332193    3.50814700633134
H         2.03192353639674    0.00870055001403   -8.08539174225854
O         2.94981313962992    0.21915271901047   -7.87447951923172
H         3.41290893249758   -0.62915650258373   -7.84493635994006
H        -1.61384671977828    2.23549037379544    8.02217814733518
O        -1.00274493887132    1.61836989076313    7.57073830303159
H        -0.96320814656293    1.95966666312764    6.65833886763964
H         7.62862732398452    1.93274737035681    6.44301025476491
O         7.05378048533945    1.75809023414580    5.69874135159843
H         7.14421196367122    2.53920996627757    5.09859299801788
H        -5.01794799119223   -2.18561904645017    8.82273002814269
O        -5.76855099992573   -2.00909021166446    8.23474186097923
H        -5.48416354212497   -2.35264504481218    7.37395988962642
H         4.52456350036994   -1.70932777878206   -6.49733844662797
O         4.07963143544957   -2.23379759527000   -7.20876282218958
H         4.67563051890959   -2.95157005461749   -7.42553966472119
H         8.33964321193612    0.18724703706364   -3.51250040536375
O         7.91524490678625    1.05363057961057   -3.55697325423327
H         7.60275117057532    1.20184264570234   -4.45806241056930
H        -2.48225081486226   -9.11765379711241   -0.22688475651274
O        -3.35841736729812   -9.47614608818381   -0.44834091848949
H        -3.95074109845293   -8.70530138444821   -0.47996221869053
H         0.26729530479500    0.53382973853484    9.90638679203268
O        -0.61898609442379    0.34065441020332   10.22321586099764
H        -0.99573374094633    1.20456493015486   10.44438404071805
H        -2.08738251973078   -8.01858214740573   -4.50056279120381
O        -1.48704019036698   -7.47266971496759   -5.04048148482362
H        -0.70293381009536   -7.32339101214031   -4.47618017455976
H         3.01505952028754   -2.92753423916572    9.15665755525532
O         2.59977136285282   -3.77114554346919    9.36038861338897
H         1.70391955877182   -3.55049387185009    9.64195253161706
H        -2.96996542025811   -1.50912011357827    8.62576482938088
O        -3.19808249860878   -2.19196410845256    9.30720571143792
H        -2.89632133559503   -1.83601239371063   10.14295184786793
H        -3.33410756273399   -9.26355405184937   -2.59400990250528
O        -3.09148699372262   -8.53130682686949   -3.17213938552718
H        -2.66675473941793   -7.87447519442191   -2.56583327944685
H         5.79079453952509    6.92615301710057    1.86992746422847
O         5.21443293467427    7.68892435065806    2.06436010816312
H         4.72992842752227    7.84824629480865    1.24699830024841
H         2.71681285231126    7.77672038504248   -1.03484005981795
O         3.40169885577099    7.71182790847606   -0.34698817246454
H         2.90288934991662    7.63664977843747    0.48352771702089
H        -3.54298832045579    7.66407537197430   -5.92670250427196
O        -4.34398494159736    7.10908624416433   -5.80515280381497
H        -4.25120174829856    6.67141889727972   -4.93752264916679
H        -0.81810811358324   -6.14450375209482    5.27818500186107
O        -1.54063417519972   -6.37559851389868    4.66596555943309
H        -1.92592565218150   -5.50484589515654    4.43274231960631
H        -1.72308451383041    3.45719631003506   11.40863959592075
O        -1.35410939080652    3.03465062740099   10.63422878168888
H        -1.97938661985281    3.20621801321709    9.89137652640182
H        -0.67435211318479   -8.63360426486058   -6.12396476498460
O        -0.08184388260104   -9.28592908291410   -6.54484636447222
H        -0.38252327621396   -9.39783048077014   -7.44550552214316
H        -7.61480131225961    4.11806245798740   -8.06346088320730
O        -8.03838936645557    3.34950001967062   -7.65023110380520
H        -7.40659935781165    2.62278875415936   -7.74455463111714
H         8.32755592966784   -5.50504935440475   -4.45458447858887
O         7.43638376589626   -5.64778793806961   -4.13672075674233
H         6.82965997568577   -5.26479892426327   -4.81358223460852
H        -7.17314926218631   -3.73375601968283   -0.19102133161882
O        -6.31889236469267   -4.08356145894942   -0.44497714884359
H        -5.94816083624826   -4.56258956794942    0.31070067701225
H        -1.30323462057025    8.23625184402402   -5.52953719084828
O        -1.94810848622362    8.17868036876614   -6.24947281182368
H        -1.64963278102296    7.43088466996574   -6.78709423314123
H         3.03474967136741   -8.41019526359825   -2.07284524863903
O         3.73198443722932   -8.54224515158192   -2.74360334063115
H         3.27455389749550   -8.80324084555329   -3.55744145008640
H        -0.71294481824894    5.45491327161335    6.78941961289536
O         0.12433551472080    4.97470088533674    6.69421298875307
H         0.37893268117215    4.69251452604059    7.60352364835193
H        -7.10306997971020    6.46356860618976   -6.95120988074362
O        -7.03773508632082    6.76733614559708   -6.03310544702864
H        -6.10891440660434    7.04467947537795   -5.93985934180244
H         4.33771876966956    7.76681966998530    4.93797469516192
O         3.91047201155334    7.18447122446030    4.31099062211300
H         4.34189353627770    7.37392410951460    3.43529763645213
H         0.08191607260202    3.77672936284830    9.70958654492362
O         0.78866136167675    4.06009623205371    9.10967997981342
H         1.26377007908479    3.24523188740123    8.86635906802577
H        -7.48118738500747    5.19833440739634   -5.35776360427761
O        -7.53470229537196    4.23979186018156   -5.17759796421539
H        -7.94227409829966    3.84442378013561   -5.97754773114542
H        -6.83070475395695    3.87147536580091    4.59682631966884
O        -6.44616521701433    4.07568705980311    5.45363097820102
H        -5.97049195346953    4.91873201422369    5.33447719561114
H        10.29111597940735   -3.32158308127853    2.09048936113308
O        10.41376917656102   -2.91116227417110    1.18917396661739
H        11.30632243762894   -2.56988601391903    1.16071791462043
H         8.74394049891853   -1.11278576461340    4.58219801122694
O         9.48584399843956   -1.55510571243362    5.07216470964614
H        10.21833231310817   -0.94040682185042    5.05625957350032
H         4.65093235735493    5.38487854554637    4.07690762570938
O         4.99086126114664    4.66860870578613    3.52936138438161
H         4.60378985484134    4.84258079078897    2.64116268999338
