# Supplementary material for: Computer Generated Realistic Interstellar Icy Grain Models: Physicochemical Properties and Interaction with NH3
Source: ACS Earth Space Chem. 2022 Apr 19;6(5):1286–98. doi: 10.1021/acsearthspacechem.2c00004 (PMC9125691; doi:10.1021/acsearthspacechem.2c00004)
Supplement: Supplementary file 1 — sp2c00004_si_001.zip [file sp2c00004_si_001.zip › Icy_grain_model/random_seed_study/GFN2_GFN-FF/grain_11.xyz]

600
 energy: -1018.362355443317 gnorm: 0.000861953832 xtb: 6.4.0 (d4b70c2)
H         2.02894594523177    0.55036471112208    0.74484457143298
O         2.88244061370146    0.78764889347797    0.36831914674708
H         3.46498730063372   -0.00092566585435    0.40279360671763
H         2.92719300249700    2.26550415479237   -2.60513062774370
O         3.02972250077535    2.52145230022768   -1.66899199451673
H         2.90350702609944    1.74434839924498   -1.09687064103025
H        -0.24688803732967   -0.43269547663230    2.02250565927396
O         0.54948437507822    0.08980078545243    1.76124809289636
H         0.29769747500834    1.02674123662251    1.71093120864054
H         1.43349347315308    3.46265934610297    1.06660847927733
O         0.77445877729766    2.75232942287902    1.05430772716297
H         0.74534878682090    2.42513560793031    0.13284989076410
H         0.74371877552938    0.62771231790279   -1.37972661707248
O         0.24262143901586    1.45193291757699   -1.21471096644949
H         0.29506829519732    1.91780239308343   -2.07046677924623
H        -1.78601248559355    4.00984024938180   -0.08694496136944
O        -1.56900711302423    3.99270521061454    0.85775646306840
H        -0.68153893480442    3.59581618101774    0.94864614522120
H         1.71577954981395   -1.26598792878456   -1.19934741524618
O         1.80335995051300   -0.61733132868505   -1.92658304756745
H         2.71674215090042   -0.29813716658149   -1.89352798737029
H         2.74005710676198    3.90338258867164   -0.69984510952135
O         2.70061363259885    4.54874438157629    0.02464219120767
H         2.77562987201521    5.42409379988618   -0.38298295883824
H        -2.67329784008297    1.34314041374357   -4.11427867827897
O        -2.86017320873943    1.37695365486534   -5.08054575880569
H        -2.87875534488368    0.44368843931617   -5.34789284591231
H        -1.56182561350584    1.07294078047486   -2.40985771021460
O        -2.47457605731639    1.38496839888590   -2.44322094518448
H        -2.48483549430456    2.31910727364266   -2.17222054007123
H        -3.10265284669889   -3.84152416690704   -5.67658388513050
O        -2.17091472030871   -3.68929088111152   -5.88275869753681
H        -1.69714636597203   -4.21854443034855   -5.19353868556993
H         5.40028232768972   -0.56607791069143    0.11616064959261
O         4.72917398479163   -1.07260913780374    0.60995981758784
H         4.91491675593439   -0.90900737094262    1.55706689104598
H         2.88670401650718    4.76831337182624    3.21125100464006
O         2.08542935890698    4.67794874155631    2.68838601355343
H         1.83709213638966    5.56584447091421    2.35779293494610
H         0.91235167832177   -2.72614309382980    0.20002534688757
O         1.58683237364684   -2.02736461208835    0.32992192250009
H         1.12973404729792   -1.32178463552560    0.80799187095488
H        -1.84166577876101    1.35091094263217    1.24070970013165
O        -2.02578390680437    1.22206604061988    0.29451847049017
H        -1.27570960975247    1.59209211048974   -0.20043531204020
H        -3.50981702000754   -2.60990109384669   -3.72776577335011
O        -3.14989388893745   -1.90394219585441   -3.17149689047394
H        -3.72305996635460   -1.13314072485270   -3.32104810485341
H        -1.65593053466551   -1.21590544019623   -3.31599506439662
O        -0.75173845075193   -0.85073526493615   -3.20153175132893
H        -0.16426785929251   -1.61673753834841   -3.22611289437452
H        -5.80060607894420   -2.48570516801513    0.62328827018804
O        -6.04393244421643   -2.40315838870989   -0.31928713037602
H        -5.59578552286212   -1.60893151109388   -0.64308236603054
H         4.17057060382661   -0.00750095725682    3.29097095764539
O         5.08570547573590   -0.32856155669825    3.16692716266030
H         5.22497982205751   -0.96004540169347    3.88935864065371
H        -6.58578798694699   -4.30993020904493   -2.57311773849864
O        -5.75089741859724   -4.39383318575244   -2.07458672683370
H        -5.76680063613744   -3.62302938503768   -1.46090201149290
H        -2.94168757811417   -3.87646148688301   -1.44024743566289
O        -2.98671369293595   -4.72270704680256   -1.94700953716878
H        -3.92561007927664   -4.88013553910031   -2.08874152698792
H         7.30521234406135   -0.39331173509924   -0.03166273467300
O         6.79188844888066    0.21111703822708   -0.60748224530837
H         6.73647482873912    1.07248904737596   -0.12330543117133
H        -0.78016138148711   -0.95005167678803   -1.51831373773333
O        -0.92620257952111   -1.10010449418113   -0.55849564305283
H        -1.37390705151011   -0.29547902316224   -0.23872540638942
H        -0.19646862130100    2.90844877011187   -3.93226469554011
O         0.33965384792259    2.09957082062842   -3.76479590725620
H         1.26094310639906    2.29897943818973   -3.99528115803656
H        -0.44653437539947   -4.35681013172073   -3.45811421559700
O        -1.07668264863780   -4.97526288576426   -3.88915595418617
H        -1.86408282248708   -4.94133340144959   -3.31975497810059
H        -4.37478651684733    3.39165601777156    0.28251351888075
O        -4.45046250175903    2.44672533958784    0.05770492588873
H        -3.55740012835945    2.06186617946576    0.16561263667187
H        -2.66596592682678    3.91514926997323    2.02823044044526
O        -3.28210249637925    3.76417679327953    2.78959121825498
H        -3.63575648945170    4.64894379010922    3.02688960120130
H        -0.49318259330585    4.31379459610207   -2.28942888550232
O         0.14444213525270    4.30720590576634   -1.56553487770868
H         1.00536399090517    4.34004546355935   -2.00339081932289
H        -0.42227225393163   -4.01588513421270    1.12735978390369
O        -0.37078097361468   -3.85501527094073    0.16122564725857
H        -0.26208484592774   -4.71986550456402   -0.24866188083433
H         4.47138692086575    0.05852328991429   -3.13313621817457
O         4.42100607102545    0.02021005957503   -2.16180119264714
H         5.33032164383290    0.07135474534158   -1.83705347674621
H        -1.37270280277118    1.08324984546556    3.63053922481519
O        -1.38749060114537    1.73228952935700    2.89468921567255
H        -2.21114312086838    2.22984841322183    2.97577922783404
H        -2.30350082479413   -0.88010977798177   -6.93114809303615
O        -2.16811340503342   -1.05629176331080   -5.99013127382865
H        -2.19128224183907   -2.03247805326453   -5.88395154785242
H         1.34669519705876   -0.69100518861346   -4.99885501174217
O         1.92823194361239   -1.34113480353769   -4.54713602442351
H         1.81418649655246   -1.18601797311165   -3.58715803042241
H        -4.78613693421491   -2.64759135399335    2.81971218607899
O        -5.63189966919535   -2.54834000931636    2.34381979319299
H        -6.16371473787530   -1.93383987338064    2.86988183084337
H         1.17556565933795   -3.69090910911370   -2.11819396167805
O         0.36298358566838   -3.26352384002364   -2.46097762971644
H        -0.19121740961340   -3.14664682006791   -1.68028295622404
H         3.01499785207998   -2.84089145991631    0.78537635135649
O         3.58398625166677   -3.61785050318616    0.96819656898177
H         3.37552734088025   -4.21120781441682    0.22220913543893
H        -1.52969270810502   -1.92521080804787    1.35307441126170
O        -1.50909187911159   -1.50400227855761    2.21834904787927
H        -2.26123213688685   -0.86405673206182    2.25556727713317
H        -3.69221750894918    0.21019102359579   -1.46628550004837
O        -4.34411430884463   -0.29047812930515   -0.94999966393233
H        -4.66740292857787    0.30494495369145   -0.26500540465325
H        -0.17197844082747    5.68007342046877   -0.56764047127118
O        -0.33620725410352    6.53465342035609   -0.11330082799049
H         0.34025368021544    6.61589870291228    0.59123521911657
H        -0.26566179704396   -3.19361888338263   -6.14873287932796
O         0.69413212184059   -3.19888797764098   -6.18591503575266
H         1.04190965617336   -2.59554775355168   -5.50430187883839
H         3.07673556915336   -4.96480638497415    3.62120991496547
O         2.43778433689266   -4.35154420814915    3.20703342080028
H         2.84063981756668   -4.11365207467422    2.33898736254877
H        -0.30705182679656    2.90969652750708    3.37578356483884
O         0.17141547752507    3.56160195456450    3.93720449528419
H         0.86912756714813    3.99155141417382    3.36643450338368
H         4.64867243025633    2.81607850201265   -1.55794472602518
O         5.59090428608037    3.06072519603611   -1.72539575821896
H         5.81145114360741    2.56438588838288   -2.53564256960413
H         3.03791846225593   -3.68717947888563   -1.79012941845681
O         2.53749922709157   -4.41104914116487   -1.35278156312482
H         2.64374350812564   -5.16903411748798   -1.95899195078264
H         5.70879026085254    2.49130748158872    1.21715260220038
O         6.64195431106921    2.26653641843050    0.99410146306057
H         6.99854800158518    1.74721678563511    1.74503831402197
H        -1.76339988054512    6.52278233278329    0.80843399120487
O        -2.51506351942887    6.41453071051775    1.43521306070792
H        -2.81673694629899    7.28854869869512    1.72203401081738
H        -4.21693422384268    1.44370146015159    5.21613392239707
O        -4.65083248338239    0.60096870076948    4.95892248229662
H        -4.30043547325300   -0.05798370228232    5.57531038722734
H        -3.60771170605965   -1.90242263439771   -0.65900405759294
O        -3.00238556556210   -2.60223564080210   -0.35972069575687
H        -2.11271708527137   -2.18786426779318   -0.48062997850736
H         3.72126652063775    3.59508287233454    1.13844448843649
O         4.13245091395790    2.81877750228080    1.56863353198634
H         3.62947367754832    2.05120046371542    1.22346338198553
H        -3.89164126953946    0.19703772546580    3.40952754165583
O        -3.53029887955842    0.11883661041171    2.50980915989149
H        -4.28974316905859    0.06595639199918    1.91181038799752
H         7.13203274777077   -2.07853765072822    1.60285306051086
O         7.82351322553362   -1.52513942849080    1.18680567390251
H         8.33429496272333   -2.14586951280447    0.63479759745585
H        -0.09671986172086   -6.95220586282958   -3.95865490684024
O         0.35804481639712   -7.29706654870489   -3.18377851111965
H        -0.06343105436518   -6.82082491690310   -2.43411727535290
H        -2.11733445077889    9.09995616387311    0.36805945148031
O        -1.91662127924513    9.66266114318259    1.14480190486948
H        -1.78516149706690   10.55816777077106    0.77795778112462
H         1.88655865387667   -6.66723564407477   -3.24796858785992
O         2.71061368531927   -6.13989043195491   -3.34947861785902
H         3.44651517425694   -6.78103162647655   -3.43181736307763
H         0.19779156593313    9.12063309165037   -1.86672301196550
O         0.78844275419947    8.36421186532612   -1.66881958462342
H         0.28246898453217    7.78081439513544   -1.05355186313757
H        -2.65132360989626   -1.87302089754357    6.75964985546924
O        -3.08718701466020   -1.25363270294804    6.14851346017061
H        -3.24562031754166   -1.77523805945262    5.32930882438889
H         5.08767799099888   -3.19900232916031    1.77653447695043
O         5.91580893254761   -3.14557887051415    2.29349863114256
H         5.65660504465409   -2.91809251896937    3.20957291922511
H         4.93065098510944   -0.73722766439366   -5.35841517900613
O         4.29391685473547   -0.19804341770609   -4.87281028533396
H         3.45659167533184   -0.72767499852563   -4.83687519829081
H        -5.54463758497098    2.08187329695704    3.72842325535262
O        -5.62178944762185    2.51862557059103    2.87707802451212
H        -4.77125121083622    2.97814171228399    2.72747344821209
H        -5.83950031501842    1.33936036258634    1.62388605971143
O        -5.93934439819962    0.42409006481941    1.27384674135964
H        -6.35476507560741   -0.05993212710664    2.02043039115556
H         1.75678496975666    0.06876217836477    2.84764773381948
O         2.48542504498829    0.07194683690562    3.50609764205346
H         2.36453185075604    0.87827303729981    4.04823095830787
H        -4.64042587126895    3.13247824032306   -3.02863875954828
O        -5.17675558708256    2.50687682327497   -2.50869312380377
H        -4.82333776016203    2.48757944559615   -1.59119343816001
H         3.62299405196814    2.82394085239173   -4.63786257456662
O         2.99821531293004    2.13865770442962   -4.32746348156405
H         3.34474789935443    1.30237981483844   -4.66408041887907
H         8.92324205397724   -2.82803736999334   -1.44828531778967
O         8.51760343601406   -3.30953267491910   -0.69634123997471
H         7.54617414081599   -3.21875520127482   -0.82039925929042
H        -3.26948347173452    3.27809312022198    4.48974992787148
O        -3.40375287104217    2.89862642632684    5.37673245740666
H        -2.54210842980210    2.95557264857693    5.83700520668390
H         6.65664724422228    0.31029973367131    3.11151910217882
O         7.55291663935231    0.59946217504137    2.84886249717659
H         7.92432880208031   -0.14269707660040    2.34661845230624
H        -0.68546681958171   -1.47332233062729    4.66635975740793
O        -0.31368869068183   -2.37584356907939    4.68092529730228
H         0.64415654449797   -2.26397122585414    4.81613204746813
H         5.77950030149256    4.23384247867463   -0.11504901149914
O         5.69764420098111    5.03411640744958    0.41512156786776
H         6.12021935484350    4.85298469111937    1.28198449540803
H         0.82368902606186    4.49293761768990   -6.55607546414371
O        -0.14533709987125    4.53104107363267   -6.59359695253236
H        -0.45524419667020    3.67052772666119   -6.92222435365358
H        -2.25976110522661    7.51623804532112   -1.49979754058094
O        -2.62830025680283    8.28803643610682   -1.02253631321293
H        -3.60530392584244    8.16268499414086   -1.08205695625983
H         3.53100189811049   -2.94741327591185   -4.57879706928289
O         3.89525331509724   -3.29726333950277   -5.40752625154722
H         3.38491477867979   -4.10899921584287   -5.60933582415575
H        -1.07137590765246    6.44983962912057   -3.09739862008003
O        -1.97105316045738    6.37345629662167   -2.72930125530934
H        -2.57879158446569    6.62681593154491   -3.45308546781744
H         9.05792278292419    3.30867749271808    3.74431385482066
O         8.20750410994585    2.92233218968281    4.07184279156245
H         8.14736969187390    2.04265215968668    3.66699846764808
H        -1.77417229910497    5.88251345968766    2.88355431486633
O        -1.40348281553645    5.76485594414601    3.78477606937069
H        -0.79897691037516    5.00440263872817    3.75226372145335
H        -5.54398751678192    7.94268365817637   -0.27093835047546
O        -5.14728678755627    7.54477608168581   -1.06922551113686
H        -4.97901185588335    6.61882719546162   -0.83153370416398
H         2.44820437810014   -1.41107687473215    4.23308434675213
O         2.39169005390680   -2.23700955143542    4.76634834423926
H         2.38841703752073   -3.01350940167384    4.15331251098128
H         5.35966488550798   -2.52810080795957   -0.29915987406650
O         5.85618265429501   -3.08662727028999   -0.92172819195391
H         5.56093478765661   -4.00133114799815   -0.78123929313812
H        -3.16304909544798   -3.50333829644145    4.32361638313040
O        -3.34166435399600   -2.65708188629067    3.88307330712636
H        -2.56127740421947   -2.42564096350030    3.34743475844823
H        -3.30414916665199   -3.71157595464725    0.90532202114950
O        -3.53387241394531   -4.42724181755246    1.52638989626731
H        -2.79917408763753   -5.08334190524293    1.50530292553511
H         1.46001571474258    2.73585653980746    4.60566268529421
O         2.26025934195427    2.28448021696637    4.95453859395689
H         3.00812155321308    2.88068212327986    4.68427792541221
H        -1.37519967736052   -7.23075680685967   -1.12525719150637
O        -1.00828425678599   -6.30789765751935   -1.12453641918905
H        -1.74451203113898   -5.74490846498358   -1.44099422322318
H        -0.41077901943154   -3.44292552431100    3.34576211416976
O        -0.25423646786205   -4.22318932472538    2.77441395349365
H         0.68184499345086   -4.44547309215542    2.91950420134163
H        -1.32350572562618   -6.37783140341003    0.59588682643918
O        -1.87079082779346   -6.45903904122464    1.39318805953791
H        -2.55742006873785   -7.11084631916043    1.17227943086072
H        -0.80660740489970    4.47354819303845   -5.02548649896365
O        -1.11459976029316    4.22352789477206   -4.13278159320147
H        -2.08582700161198    4.11143100252440   -4.17893957472700
H         1.51118667264584   -4.74145787251234   -5.94864991984231
O         2.24468178613656   -5.37695981203357   -5.86470925885323
H         2.30281735738691   -5.65070025347285   -4.92672571134409
H         2.96516016755476    4.92988532490095   -3.17624048296668
O         2.06103886770357    4.68962589621095   -3.46366806793639
H         2.13407675895340    4.53628865559655   -4.42463062850377
H         5.49175249254518   -2.65519201890811   -5.67288473666313
O         6.22840610860649   -2.01728851365873   -5.61558210358562
H         7.04929610836835   -2.53329902930670   -5.63442035399509
H        -8.58931393028047    0.93789899502153    0.08732938314517
O        -7.89060410802355    0.51331029345297   -0.45719161437463
H        -7.09498714751783    0.49939307825465    0.13697720843203
H        -0.63473398049942   -0.28328739681807   -5.63241516301029
O         0.16114027274011    0.28675018846229   -5.67372422181817
H         0.12781629565380    0.85027289220553   -4.86564609251611
H         7.86628813889659    0.59659176390472   -1.91192170548656
O         8.46359278843722    0.90997743271280   -2.62607191272458
H         9.04768941904558    0.16737760686909   -2.81541802574004
H         6.31659163693273   -2.09781899848463   -2.41804012572307
O         6.60659421775429   -1.38522079074054   -3.00711972308592
H         6.41223512392664   -1.64836307568337   -3.92801770613590
H        -7.51270989554820   -2.56357127709943   -3.21656293003773
O        -7.75057120269644   -3.44341075723169   -3.58439939342169
H        -7.54292758780464   -3.36925341465694   -4.52657525440139
H        -5.62981836548578   -0.38381292158203   -3.20890036640335
O        -4.90338384722248    0.08468831754699   -3.66599826804241
H        -4.89258666665135    0.98504314256283   -3.28287773102057
H         4.14747030045036   -2.43862159703545    4.92825735023956
O         5.11018681965463   -2.50576387166787    4.77676395473312
H         5.42676076562736   -3.16803169269051    5.41410043720284
H         4.46562524941177    6.27439088848017    0.99581877637288
O         4.09547415165355    7.14490290065915    1.22064200695747
H         4.80174426377118    7.59052542193087    1.72780383742063
H         2.38553017387709    7.59166161782426   -1.44738513759170
O         3.12159863430173    6.99145579337921   -1.25736101344908
H         3.54666190886702    7.32436150648013   -0.44911413515958
H         5.04096994515644    3.43346057417909    4.63961643152427
O         4.27125075276741    3.69977590341510    4.11139276633224
H         4.37509549753010    3.32837105065094    3.21168544966552
H        -4.62696342578893    5.79473711128154    4.61567057422576
O        -4.53372935198665    5.93902526615383    3.64110242244794
H        -4.21119407765218    6.83775670297100    3.50243621373993
H        -7.61892909483488   -0.44090245956549   -3.46302997662517
O        -7.16878322687457   -0.96624240970915   -2.75349288516508
H        -7.43984939190368   -0.58241263864399   -1.91077169546715
H        -6.83066952972569    2.50677947245791   -2.57122977454976
O        -7.78675372529846    2.29440173514588   -2.48178810279680
H        -7.81442413320978    1.58582804278759   -1.80437955450367
H        -8.21467711340258    1.39379262894572   -3.99202453503204
O        -8.26401199086640    0.60396252028654   -4.55981195981860
H        -9.19856730510781    0.27793173513367   -4.50885801692077
H        -1.14199454654123   -5.55617135568162    3.44981602717205
O        -1.47338477854272   -6.27950384647801    4.01930513373600
H        -0.83596886495628   -7.00794116525596    3.86205870356652
H         4.84714335285552   -6.50161331924152   -5.47211257179487
O         5.34947580382847   -5.75442387932003   -5.80926475412835
H         4.91991649378934   -5.48838361319409   -6.66208727293839
H         6.18370995352620   -5.14544761948815   -3.15015587637683
O         5.87176863165014   -4.30329413495136   -3.52761396139028
H         5.44835401765252   -4.56058579005374   -4.36694540347553
H         1.05316404187464    7.86567954553307    2.18430473373099
O         1.45162601642182    7.05812410457687    1.77794075781052
H         2.37575026809173    7.26840187866963    1.55819505270596
H        -3.72633783815909    5.57485851038445    0.64565967087780
O        -4.48357868623382    5.14302125644810    0.18480431778794
H        -5.26440422893042    5.29883585420441    0.76660759460936
H         5.80019339147627    1.00914737807501   -4.40414534604728
O         6.29714052528462    1.73734977179852   -4.01630494716256
H         7.14426495787740    1.36866544493328   -3.69990734346722
H         8.39719613932007   -6.36541413004993    0.06560388148047
O         8.13994427677263   -5.97038213482820   -0.78922426429351
H         8.41994921560015   -5.03127952510986   -0.75204096992001
H        -4.77402581974220   -5.21950677829590    0.68801122935855
O        -5.46357609537701   -5.79449216002739    0.27720356308439
H        -5.62172174149809   -5.44373231348150   -0.61291205595549
H         4.93626894267865   -6.53088944264880   -0.69459250294364
O         5.45511032255850   -5.74713565993401   -0.44849787829487
H         6.39333733812051   -5.93254193810438   -0.66592319423063
H         1.02114541222324   -7.84938750266204    3.93665856636980
O         0.22834220995819   -8.25017931532772    3.53052211687339
H        -0.11371355690460   -8.89994476286087    4.17622817666610
H        -0.24613757868219   -5.40506668146555    6.18956038392730
O         0.34860690415047   -4.82918866686982    5.66702107075196
H        -0.13460654423487   -4.01559966214336    5.46597726664427
H         0.84974619641239   -8.84260410484645   -0.10042625027955
O         1.44367193220061   -8.37765058461766   -0.70038803904810
H         0.99991438700365   -8.31824120778654   -1.55306975082071
H         2.62663041941476   -5.30538517376827    7.35830125120025
O         2.70276793863608   -4.51325724809155    6.78467107818955
H         1.85022768981973   -4.46846991406356    6.30304356033241
H        -8.87113810586935    3.22798542201165   -1.64642668265796
O        -9.49010732256630    3.56519582175177   -0.95148420203245
H        -9.71581760482837    4.46382733908584   -1.18949405884894
H        -0.48365645052087    3.39981725211627    5.57609021598805
O        -0.94832070356053    3.21152889139997    6.41084772940262
H        -0.49168170768499    2.46111414972341    6.81166173893584
H        -0.21563148010026    9.01586785385514    3.57093341325148
O         0.22990616874888    9.17679907833603    2.72892901199728
H        -0.48891018950713    9.37561362313389    2.09657078500357
H         6.48209129208127    6.87870118398049    2.78208508212359
O         6.39791325573074    7.76878964944440    2.41107154435278
H         6.85271397596181    7.73876932082073    1.55587683593168
H         5.69090343456330   -5.85644900835758    1.25170557878549
O         6.04206481072895   -5.78372899247138    2.16554559256103
H         6.16197874591519   -4.81415326226776    2.28303496892320
H        -0.49704001191156    1.46797646232107   -6.71442856587122
O        -1.22468379310858    2.05766528812003   -7.02845076382775
H        -1.88194617055888    1.96500926682676   -6.29318933085966
H         6.99206680777250   -6.06138027597853   -5.83339867304514
O         7.95771923785873   -6.24492358213456   -5.72289648127277
H         8.21869273005265   -6.79175483391476   -6.46254680617297
H        -4.41925231867042    4.33610006600720    6.07659858435348
O        -4.56702576555355    5.28906565704057    6.18266837865194
H        -3.70295891309144    5.63894020457674    6.47727127949389
H         5.59964997646718   -7.50708643583068   -3.42424731139152
O         4.70895070045817   -7.89182626623487   -3.49450882520898
H         4.51283484536251   -8.22218193470648   -2.60479001506357
H         9.10742466032621   -6.33977024064443    2.34980124258017
O         8.49953923957047   -6.77730780784736    1.75407865082514
H         7.59537940069531   -6.49133065709971    2.01230800046380
H       -10.57448073724963    2.04089619483260   -1.55190681140107
O       -11.03816429768179    1.25721574752807   -1.86705748569542
H       -11.08799293054049    0.62145799402142   -1.13114041089641
H         7.99870773303663    6.85562955868105   -0.87622283063522
O         7.60932535374962    6.93406137622503    0.01171265665755
H         6.91688423415431    6.24355709502779    0.04287491507215
H         5.63260023509787    3.25812106577350   -4.87655239091982
O         4.92213496205793    3.87933070235952   -5.09288423778794
H         4.93940956666358    4.56329360448482   -4.40271662201235
H         2.88611355858932   -6.71560425497223    4.78003668575147
O         1.97608439378759   -6.96275685331171    5.01617827860112
H         1.46862605320406   -6.13618790822990    5.10869315030876
H        -4.15957059620044   -8.09879115887029    1.75632041558349
O        -4.07138391356852   -8.02543795617480    0.79377385689405
H        -4.68005358575515   -7.30656912057149    0.52382699920538
H        -4.10906270069197    4.38173242009753   -5.10725401333911
O        -3.75649738799385    3.80040818169001   -4.40405094827293
H        -3.63197381810484    2.92570055732937   -4.80870456075956
H         8.23160931600655   -1.60631356322472   -2.91309014113132
O         9.18797759446316   -1.85877388822734   -2.86238026302790
H         9.29283386047282   -2.47891926965887   -3.59481337875501
H        -6.44978580419112   -1.78123601957691   -6.02721801051297
O        -6.65960802890507   -2.75275633416457   -6.03506794718180
H        -6.83143235793339   -2.98543833982417   -6.94626608392981
H         7.65614255735322   -6.62800100691675   -3.92200773687437
O         7.10135888543741   -6.67077649614719   -3.12953252664327
H         7.66864688981502   -6.55911983692524   -2.34705303306872
H         4.33467731143988   -4.51978983341879    6.48725606230071
O         5.30498556669517   -4.64101748540426    6.39159623951252
H         5.57235504765694   -4.87243700274977    7.29305712366324
H        -1.56110664960592    5.02098581474155    6.82181168033006
O        -1.94294653509537    5.83448646169318    6.47136847264720
H        -1.81548448417321    5.77325520198516    5.50765093448681
H        -0.12767251058379   -8.84339284206172    1.90087235128928
O        -0.47458540082025   -9.45323737952588    1.22329768033494
H        -1.12806865996549   -9.97284014820813    1.71301973582174
H         1.06635894774348    6.01328501991635   -3.55956033229825
O         0.54489182412814    6.82876015488759   -3.75275642783446
H         0.71252983463557    7.45914398776397   -3.00651884417216
H         1.21920176999889    0.23430738425349    7.09074970959649
O         0.69089801662896    0.98319180964273    6.74794963681543
H         1.32618636492750    1.49857212377185    6.22343425711420
H       -10.56217359321157    0.82220040055709    0.92564622824608
O        -9.87967965892438    1.50397125511543    1.04439493151911
H       -10.18476304929956    2.32526928143236    0.64760243466454
H        -3.67751868309890    3.72992139654938   -8.55534580090793
O        -2.82159760813005    4.11851822463032   -8.30768334351859
H        -2.27107868498601    3.39716056153910   -7.98630746295759
H         8.85226001118498    3.91858186070738   -0.35434161813862
O         8.74045746275508    3.95632612825917    0.60578781464164
H         7.97463198141844    3.38757369174727    0.79373150925342
H         1.43984941980055   -7.99060617580712    6.28914726391975
O         0.95130018653944   -8.42598335091448    7.01913945221557
H         0.49724272541191   -9.18126733145949    6.62898999800059
H         4.12498287989768   -1.76818280444166   -2.42150614971087
O         3.84063325591301   -2.63135620729560   -2.76394027967517
H         4.63259987116705   -3.18189222186681   -2.89958074471207
H       -11.92728765614276   -1.09320782662206   -0.39710494828411
O       -11.24630712455626   -0.63999643726071    0.14377595740405
H       -10.53826498922519   -1.28935201406449    0.25060741367990
H        -8.05495676584963    3.32895071349374    0.24626666551235
O        -7.32976478021821    3.10287118565931    0.84305483858436
H        -6.54448755599378    2.91898388487605    0.31789440434871
H        -5.50010515552046   -0.04705998493829   -5.20295013746279
O        -6.09613883782147   -0.18236923278803   -5.98118429772380
H        -6.94491209425664    0.19988114675873   -5.70000788758382
H        -2.40763927611704    4.84621374320254   -2.12989836005655
O        -2.72868078211618    4.05631161203699   -1.64970297333119
H        -3.50629539612851    4.38240727658245   -1.18055890611771
H         4.96925151461334   -6.05076098432154    3.46924778183516
O         4.33816685707683   -5.97085516866683    4.21326202791307
H         4.83824182973009   -5.60654527910085    4.96533803893380
H         7.45600733832958   -3.86456856270047   -4.16544521608645
O         8.23363063240422   -3.67538586168921   -4.73140757453629
H         8.41536818597463   -4.50802097448623   -5.18463944554363
H         7.82587736939910    5.37814499140178    2.50238917198671
O         6.97914780303539    4.97586247886550    2.77179823953138
H         7.24521672020367    4.18131003175896    3.26785382763918
H         3.37112520238712   -2.56550923663109   -7.00047116712640
O         2.91576608345344   -2.60853988050272   -7.85767621124158
H         1.99544386267149   -2.78160123385301   -7.62059832998118
H        -1.80350230699071    9.51274823586977   -1.83862604961685
O        -1.14521405545648   10.10784302094426   -2.26618981805019
H        -1.37463887682000   10.09262068409286   -3.21383567268518
H         3.11596475433067   -8.13045125250447   -0.75992104869919
O         4.09698031658474   -8.11184507268971   -0.80254595332978
H         4.40376061117712   -8.74596059991428   -0.15433542975164
H        -4.47178142762422   -5.00929999387480    2.89086154588055
O        -4.98766481195640   -5.48313848035393    3.57173567532407
H        -5.92306848409186   -5.35670462863971    3.29097438762879
H        -0.36681606496950    7.02755456523759   -5.24123670935368
O        -0.82600488298439    7.12728093147582   -6.09545593316677
H        -0.69387234540376    6.28087424422067   -6.54843614244464
H        -7.94078958009622   -2.49157761014481   -0.17240017386165
O        -8.78575804832207   -2.01836767419990   -0.21121202490250
H        -8.52321462842380   -1.07887568953868   -0.26479016427837
H         2.82584899495534   -3.47091243733799    8.13884648871437
O         2.76526882395196   -2.95690791864499    8.97233004205203
H         2.69990288275091   -2.04024338745216    8.67010476612755
H         4.30548002741750   -4.27300824545580    9.32968911311726
O         4.74498860842235   -5.08942490208398    9.06156154471923
H         4.05109238778593   -5.75960259186241    9.06843892560990
H         2.41753502269862   -1.53569290119934    6.43824852595193
O         2.53936580396320   -0.91403214628374    7.17312629653309
H         3.33116275230271   -0.40400851825236    6.92768607131764
H        -2.50938793395092   -5.47768996617416    5.06045177312721
O        -3.21179978118088   -4.90989146173527    5.44281667841525
H        -4.01663934940288   -5.12047747267955    4.92701534145517
H        -6.16914961286299   -0.16226840050687    4.23425847485963
O        -6.84959579753690   -0.46310534180087    3.61400580070769
H        -7.53372033834219    0.24756454638719    3.61748157786295
H         5.02232521996777    4.68812277961161   -2.25580561667973
O         4.58828375201200    5.34860165628421   -2.82577063621860
H         4.29512378871343    6.08177368411936   -2.26083563519914
H        -5.22776431812655    4.75773662681131   -6.95921629192805
O        -4.49736827759833    5.21823741865482   -6.53073942732446
H        -3.73524159927409    5.03667268998391   -7.12276782414315
H         8.58848302887975    2.69745555574068   -2.35080738224614
O         8.31726360773975    3.58313822253247   -2.06173650711813
H         7.37245960833987    3.50515244382941   -1.86457183335643
H        -3.93411185888109    6.62837095122317   -5.41716177586393
O        -3.26165839638598    7.13418815129032   -4.94749979189050
H        -2.45532924500032    7.09153310928455   -5.50455981580998
H        -5.44329376444409    0.35705377554192   -7.49994705988553
O        -5.09903418955633    0.70083730658658   -8.34531832513940
H        -4.16629784203852    0.44067597847723   -8.39290563498316
H        -1.34999380818642    9.15593841468035   -5.43209907778617
O        -1.93485708447163    9.58942080218473   -4.80429506911304
H        -2.68156872718925    8.98337845631645   -4.69448304401525
H         3.74265059481658   -4.21535238160137   -8.15000623013131
O         3.95930995159901   -5.15340374423129   -7.98043894305135
H         3.17502151290277   -5.49407681908734   -7.52649130687925
H        -0.30769300629255   -7.28072177528067    7.19821861746579
O        -1.03093485791204   -6.63230354220016    7.07348482876104
H        -1.74690285807742   -7.13536090243385    6.63559667914326
H        -2.12221172944715   -3.89349420191599    8.14783774824751
O        -1.86808225645202   -3.40593108874618    7.34561252016021
H        -2.27476136241339   -3.91157340598729    6.62605763165770
H         9.84392829673433    3.89729688638206    1.93560507930559
O        10.23820285201294    4.04346877434128    2.81999153209298
H        10.21711735162643    5.00280558953414    2.90716069309563
H         8.78444870935930    6.63864395336305    1.27373899196971
O         9.16553798952734    6.57567220251596    2.17768354427605
H         8.99443712933122    7.42149083525191    2.59548237217228
H         5.18359782611017    1.19885517398767    6.00998918118881
O         4.39511651153906    0.64445607327444    5.95948789472924
H         3.68952864075422    1.23292614428647    5.67017211799802
H        -6.86941804604983    4.57208424635423    1.78275659479968
O        -6.48763186240994    5.46298393779903    1.87671306271092
H        -5.93663643044108    5.47426666822747    2.68136243240091
H        -6.81598733824121   -3.94789718778735    2.22584240683517
O        -7.16150841011170   -4.85632379504433    2.24051627982760
H        -6.80622780378425   -5.28320206781912    1.44306178507611
H         3.43020217686455    4.43669793564989   -6.13610699783439
O         2.51121636196543    4.73060599370250   -6.13319034312342
H         2.53161478302834    5.71332075632760   -6.13433196889212
H        -0.04327193564916   -3.97188157221641    8.35027058980739
O         0.44468080912566   -4.37209823660741    9.08098714318528
H         1.20622174384573   -3.78377865280678    9.24874650197401
H        -4.98683760879760   -4.09823543347653   -3.75815767340820
O        -4.59053154021380   -3.77497745536118   -4.58133534911180
H        -5.32116915633907   -3.42979729585616   -5.12175732725695
H         1.57328722141846    7.72249029499078   -6.53106624146067
O         2.18793190357276    7.37048267579141   -5.88412474540699
H         1.69139933836404    7.32141236071524   -5.04381257556269
H        -1.71631075997362   -5.91078077483270    8.48331866262133
O        -2.17653145183587   -5.40626072805087    9.18885715119897
H        -1.48804079364344   -5.17794395615400    9.81862711898435
H        -4.00596500799786   -5.70268270217714    6.92602380045784
O        -4.28772370655304   -6.37372761110934    7.56977899557675
H        -3.83990008146146   -6.14372437442083    8.39149161863049
H        -6.03477611651677    3.46320062573567   -9.14019620828991
O        -5.45123945278409    3.30151682690057   -8.40000312466605
H        -5.34990208774667    2.31631643116791   -8.34712112287524
H        -7.60965741148862    2.29071958678536    2.95110056411428
O        -8.30167085450150    1.71718047179580    3.30859451226613
H        -8.95760814035821    1.64285689991326    2.60172068877463
H        -2.89221778690627    8.54610201841884    3.71569641903252
O        -3.50232155081039    8.52941179932915    2.95495053853621
H        -3.09221288569633    9.15011359564526    2.31933089101821
H         1.80263955196353   -7.24335537180442    8.28093837006586
O         2.19606173389941   -6.41894258812904    8.58742424708104
H         1.46771459612747   -5.84138346080350    8.89108595126201
H        -4.31161000682307   -7.02105661510908    3.55388290799721
O        -3.63026307876691   -7.73002199958024    3.49765899366969
H        -2.78558374892786   -7.21452562085751    3.48082040778585
H        -0.36878492127048   12.19053840166212   -0.06152928301986
O        -1.26117128931470   11.88799767533520   -0.23228166311195
H        -1.22868249307436   11.39072912346147   -1.07420875648927
H         6.42169262084197    3.31573079108421    6.58093069163422
O         6.22562508653972    2.77499663481542    5.81645110906316
H         7.02392406558012    2.79891009608885    5.24687824106476
H        -3.62322270736571   -7.73682696350174    6.71867632829662
O        -3.00719487438323   -8.20541221472775    6.11561707666648
H        -3.35344256759691   -8.06930996833047    5.21367852634928
H         8.55025764069490    5.30794957429467   -2.39239415109827
O         8.67207847755790    6.27344602156372   -2.41589904309236
H         9.59885847494140    6.42742154470355   -2.59606716336656
H        -1.90895975089697   -0.05408517962157   -9.29671852701613
O        -2.37410422904191    0.12962955941299   -8.48170600943340
H        -1.93139170830084    0.90279125382178   -8.05939310081349
H       -10.43963366620339   -1.18880007067098   -3.51750667504964
O       -10.62286715495197   -0.35615529673617   -3.99442538999146
H       -10.86537848654164    0.29054227541815   -3.30654466444965
H       -11.85502565538312   -2.32482815938684   -2.10644222829855
O       -12.64483185841904   -1.84854575968927   -1.79719630208520
H       -12.85691230927118   -1.21543519660166   -2.48677728317869
H        -1.30530286535602    7.35912503777267    4.37563415432378
O        -1.46111180625138    8.24974521203190    4.75646039041211
H        -1.58628152709892    8.10483198746018    5.69648991903510
H        -2.87434813605187   -8.61034550418559   -0.47748279563512
O        -2.00394836627674   -8.71097975833295   -0.88983386773584
H        -1.42475739611523   -9.06587879367895   -0.18856557678741
H        -6.31946945018782    7.33623561684983    1.67149386097801
O        -5.96207932493752    8.20050078749181    1.42825195373683
H        -5.24073958158834    8.39024008398570    2.03971931132357
H        -1.67124502205957   -9.32483335408532    5.76650882201049
O        -0.96002259885526   -9.84928772711662    5.35582540816587
H        -1.40315926019949  -10.36989579835789    4.67404026050412
H        -1.92177396280306   -0.20879129020102    5.49942116661858
O        -1.15574043604924    0.14826214237374    4.99991314497764
H        -0.50650733188252    0.45708261451885    5.66600726414528
H        -9.46626127995702   -3.12942751204351   -2.99116750564383
O       -10.10264593826220   -2.58775602461758   -2.49844606051524
H        -9.66360395290306   -2.40849758572895   -1.63928294870783
H        -3.23841310681834  -10.79813796042043    2.68753809228262
O        -2.52352390480076  -10.24858158317713    3.00868320545945
H        -2.90634197409689   -9.36976724602387    3.17548817969183
