# Supplementary material for: Computer Generated Realistic Interstellar Icy Grain Models: Physicochemical Properties and Interaction with NH3
Source: ACS Earth Space Chem. 2022 Apr 19;6(5):1286–98. doi: 10.1021/acsearthspacechem.2c00004 (PMC9125691; doi:10.1021/acsearthspacechem.2c00004)
Supplement: Supplementary file 1 — sp2c00004_si_001.zip [file sp2c00004_si_001.zip › Icy_grain_model/random_seed_study/GFN2_GFN-FF/grain_12.xyz]

600
 energy: -1018.382004086345 gnorm: 0.000693082983 xtb: 6.4.0 (d4b70c2)
H         1.24289289837039    0.43079014492518   -0.45338681171247
O         0.85000445556251    0.49532094277803    0.43984567909811
H         0.84121864389666   -0.40061592939570    0.82183051993370
H        -2.80261933350908   -1.26527415962530    0.37041163355040
O        -1.83158248301739   -1.18161134875270    0.31525222062008
H        -1.50077130823012   -2.09446634985839    0.36293798371507
H        -3.67359789609974   -0.06149118910302    2.70619123599822
O        -3.62826409761381   -0.99119503012443    2.95410396893991
H        -3.67862062216226   -1.04060198751148    3.92053813499832
H        -1.29791637476783    2.34456375166531   -0.49012199322667
O        -1.43163735137833    1.84208354537384    0.33908067331082
H        -0.65736625561208    1.23265811114687    0.40124472915548
H         2.81244609780107   -0.03869309962755   -2.20581584520063
O         1.89746152835633    0.21250539349675   -1.96786660010632
H         1.58171859518580    0.82013209576495   -2.64883031283247
H        -2.49522477971767    1.70435310889331    1.79483499551596
O        -3.13104642368547    1.85670304504711    2.50983688029829
H        -3.54361037793775    2.70831892013630    2.33226073597495
H        -4.04301691279866    3.72539106389969    0.30555797580825
O        -4.64754657316557    3.24303070562676   -0.27827522536365
H        -4.19220202999359    3.14168759591141   -1.13065008123288
H        -1.15093832423437   -0.47788791404818   -1.14549893750430
O        -0.74775495019957   -0.09160182316684   -1.94681261088772
H        -1.37261678037285   -0.19919477072885   -2.67707837158961
H         3.46333527455571    0.71001144244015    0.18942080246105
O         3.43795141332856    1.67284729523857    0.06266678172747
H         3.76441827070066    2.02641327680627    0.91546911656468
H         1.87104758486486    1.75202907729563   -4.76519758285669
O         1.15089526377728    1.75029327856818   -4.10531573635783
H         0.61252888320871    2.54060776466840   -4.27431850702493
H        -2.74643318018761    0.99825311860742   -0.64222895599373
O        -3.50566823878586    0.60577121355731   -1.10743326393241
H        -4.13232734988093    0.40017289180325   -0.38848545743501
H        -0.09943893282923   -3.15814711513044   -0.35335990794085
O        -0.74065916982576   -3.73799717933603    0.10538863065497
H        -1.02494099332512   -4.36487333822499   -0.58875054118103
H         0.10163097117925    2.83388125987497   -1.97552664868005
O        -0.81715243757788    2.54485840094490   -2.12737026041503
H        -0.74706870426386    1.56313199452106   -2.18397308588506
H         2.31271568350212    3.22079934539128   -2.20346033992976
O         1.70826340106123    3.10342791472735   -1.45104124967595
H         2.19262389414611    2.53276999990877   -0.82414502808151
H        -5.36192171617899    0.95223172152858    1.84902642677979
O        -5.28153370912406    0.91660279142494    0.87004317203738
H        -5.11378779481475    1.82267274639378    0.55768837619228
H         0.86195000867012   -1.29969815618476   -1.58300626947166
O         0.85175597180347   -2.25788180076635   -1.40063777684791
H         0.40538367265091   -2.65333991360190   -2.17339695326008
H        -6.98160985059544   -2.15435605589566    1.83538104843996
O        -6.50809565053912   -1.31899476444976    1.96955233896318
H        -5.69469510842609   -1.35266897949043    1.42602647828719
H        -3.08730327867067    4.87339366702661    2.39029535681499
O        -3.92323219046563    4.50612404457080    2.04573826281759
H        -4.54681492246437    5.24008831557237    1.87032478527967
H         4.74695466692424    2.47569857223119   -2.42525274110795
O         5.25037831024914    1.91552395252497   -1.79627072254810
H         4.65845369997147    1.87501350689503   -1.00569305766651
H        -5.68442514379046   -2.58579536757783    4.44163751581406
O        -6.07780935370508   -1.70582860616737    4.53979604170431
H        -6.08682314136225   -1.34899675879465    3.61821574123936
H        -3.49386578417456    4.22892079447590   -2.65797578146976
O        -3.35213794516627    3.24707724420444   -2.72974788532198
H        -2.44086521671735    3.07313561756882   -2.41905188354575
H        -3.02915378403014    0.89994294131835   -3.10331142848454
O        -2.52025898599020    0.56622054152755   -3.84868305708058
H        -2.46069135109757    1.28542574851372   -4.48487336913788
H         1.56461935867395    1.39471866048692    1.65695959132639
O         1.83110077540605    1.92286378233983    2.44346494464873
H         1.72831631041134    1.31960924805380    3.18813622248961
H        -1.12671654503666    4.72518945184452   -0.14205267637974
O        -2.06029731006053    4.58727190161472   -0.38155894378178
H        -2.51415076989772    5.41771518157636   -0.16375781091634
H        -2.91018756324914    7.32158461605583    0.82065904627171
O        -3.12056018010917    7.08635023475564   -0.11265196822120
H        -2.44174947064546    7.53838685415805   -0.65219953973051
H        -4.48764598460696   -4.22736703175452    4.27270942343998
O        -5.21332223631556   -4.14615178473752    3.61457979896748
H        -4.72913921140425   -4.01776224424409    2.76347076318814
H        -3.43315058279479   -1.61040872656172   -3.27922015615086
O        -3.07042805393800   -1.81462490426361   -2.39264168952243
H        -3.24877264129064   -1.03812216153698   -1.83394979745124
H        -0.48952792503359   -4.93469506184452   -2.49145950719444
O        -1.19626900361418   -5.35345400304789   -1.97583376524382
H        -1.06630650608113   -6.30354303513411   -2.13902516592681
H        -0.42422267786338   -1.94880644540797   -3.86289205877241
O        -0.80557762493875   -2.74381063652320   -3.44805960147478
H        -1.61549159487892   -2.46345770959936   -2.97941841496936
H         3.90138486878726    4.38158202263970   -2.68694655896782
O         3.74294783578975    3.55480034463202   -3.16738943008711
H         3.90962020703167    3.72029505551987   -4.11935736269963
H         0.63941758547962    3.04817070169103    2.23536569290546
O        -0.08893678717063    3.60380126598847    1.87238156015753
H        -0.66432137880353    2.99084319230831    1.36988970061609
H        -0.49727789632495   -0.67353279634199   -5.35800156229400
O         0.31338738743498   -0.68302032992599   -4.79871852139122
H         0.46706761048846    0.22547813747554   -4.47090314268854
H         0.79595883238414   -0.53030398578449    4.55176101805178
O         1.59327706255772   -0.55410751432876    3.98062240912833
H         1.32248828929008   -0.98645134556413    3.13618293506689
H        -4.26370573976413   -2.61335934550119    0.72334492489311
O        -4.46664340075519   -1.76742389804138    0.27793143517425
H        -4.96425845372053   -1.98565772336305   -0.52890712406873
H         0.81847527281318   -5.04006320302286   -4.79376595187506
O         0.67855290963725   -5.15544495826488   -5.76717975911111
H        -0.10580684974236   -4.60531844278031   -5.97062329321984
H         1.07143833112754    4.43107042140534   -0.68317566620609
O         0.58293138103784    5.10995867787245   -0.16594422445471
H         0.58315117034789    4.76113297447230    0.74677260110052
H         3.75710419385645    6.47175490834602   -1.22769169709791
O         3.38091066648414    5.57731184618682   -1.33236828253164
H         3.20924039871714    5.22721417314850   -0.44538935561618
H         1.41985115908134   -2.66911646454759    1.62803222429861
O         0.90866157529923   -1.85659949351458    1.78549140943366
H         0.00052616590028   -2.15538274201401    1.99483745120743
H        -2.68624848502060   -3.64350632929888    1.92457566734684
O        -3.55297716002232   -3.95261001142907    1.59727391990292
H        -3.41135923192424   -4.77160830511949    1.09949981960909
H        -1.95955316148718    4.63674892094059    4.06291304595599
O        -1.62218478679089    5.13455975327909    3.28353700281521
H        -0.97465306040535    4.54836577918963    2.81626773949577
H         0.54324989219638    3.36367501538836    4.40727301189949
O         1.23934216246557    4.02974798407035    4.53542837959602
H         2.00915946551740    3.54128485065327    4.86844755109342
H         1.61697072811437   -3.83543523336858   -3.33527167881420
O         1.16326302779982   -4.69478827481831   -3.20870127948761
H         1.87490941551728   -5.34922126453506   -3.07540186836596
H        -2.02074160247665    6.64216150688430    2.67232479310278
O        -2.23934499160559    7.53786625970085    2.34830565761576
H        -1.35676404389568    7.94874315899413    2.21581599797045
H         2.48957854038344   -2.36814741584196   -1.17054111729120
O         3.45763259775067   -2.43393269948538   -1.03225256987594
H         3.84611856630826   -1.66916212482304   -1.48627276982709
H        -1.15462135440752   -2.70682936419437    3.61767881796654
O        -1.53297656221074   -2.59129709647542    2.72256382409969
H        -2.30041723914577   -1.98130430276003    2.79416943128908
H        -1.42317744376725    4.94990195396403   -1.97739314468809
O        -1.04454913845815    5.42763761773621   -2.74239900146553
H        -1.23062058126465    6.36510956127505   -2.57182936546422
H        -2.94728943315916    3.15291341091921   -4.34323853171021
O        -2.60391556775087    2.97886391016978   -5.25463643199559
H        -1.78914083022148    3.49089212426090   -5.32208805169955
H        -0.56684349624779    4.49091052340572   -4.10638400221102
O        -0.08952954768413    4.09577134385928   -4.86582215849706
H         0.73464169777427    4.59812470555693   -4.88772420962138
H         1.12862715280399    6.62783215049070   -0.42630160080126
O         1.39940085319718    7.57838248902437   -0.48077535874881
H         2.23819953716169    7.60129744372462    0.02782452855141
H         2.63795745937506   -2.82482813044526   -4.77958226777812
O         2.40957294161550   -2.43599170370936   -3.91620616981532
H         1.78636840787780   -1.72436485059763   -4.09634721704399
H        -2.25856348610102    1.84418296553914   -6.66880326653112
O        -1.94754448931819    1.35472789311080   -7.44425679484250
H        -1.88814896389411    0.41833183806931   -7.16443136574877
H         4.39526341173703   -0.47673455461690   -3.55409820244444
O         4.37942172485060   -0.45509587904340   -2.57958409684377
H         4.87646735493290    0.34121413931015   -2.30365699237488
H         2.63948834794773    2.23898365163327    6.39906974910766
O         3.19422465317085    2.47720307247856    5.64043676485552
H         3.49999205844714    1.65939554172635    5.20030258804969
H        -1.27689230755031   -0.26839922816310    1.73830938279222
O        -0.93551675365555    0.18762230720230    2.53001499555876
H        -1.02417646334049   -0.42808399117017    3.25990448346393
H        -8.54795870006091   -2.67547889729119   -0.82204234696852
O        -8.21562975717467   -2.32878306067629    0.01582712793524
H        -7.94536514309898   -1.39890906856036   -0.15058320986044
H        -3.42089908265170    1.37982934838118    4.22564296775070
O        -3.40403623618732    1.38352866595000    5.19663347832598
H        -4.25267020321845    1.00124454467250    5.48690330961429
H         3.52742789294972   -4.04264082674509   -0.53965802027976
O         3.43849884559855   -4.98355118966096   -0.31135087699840
H         4.32822176060329   -5.27226487884781   -0.04869176514260
H         2.78817055404870    3.59291289070792    1.69958273323700
O         3.00450367434539    4.42422830731715    1.25924968265438
H         2.63331423537977    5.13027719202487    1.82358626380059
H         1.46136467422142   -7.45024510653792   -1.28100795254881
O         1.39118423847876   -6.67386141818673   -0.68807022463017
H         2.08812734368514   -6.04508215334780   -0.93902565046840
H        -3.67287541794417    6.19959839505480   -1.69625019755155
O        -3.98736427441194    5.75562813679204   -2.48993634850763
H        -4.96312403876689    5.71592271474246   -2.41185157342849
H        -5.78866725582760   -0.47436484396030    5.59310587137958
O        -5.68574797433022    0.28488536951149    6.21449104346141
H        -6.44096867789534    0.85272306148650    6.06438448835932
H        -6.63404758922167    0.33399645786643    0.13581526505321
O        -7.41742712816318    0.19069603686565   -0.45417167919402
H        -7.07788016653390    0.36422617543410   -1.34565122151904
H         0.06087126031911   -6.53702429098149    0.36947509404637
O        -0.60386878084154   -6.55864350826942    1.08595557291993
H        -0.42240880540833   -7.33307554517024    1.63511470374015
H         3.67167572476297   -6.90177356666804   -2.51120549385454
O         3.34773721778196   -6.16140854590609   -3.04258918349462
H         3.94632827959878   -5.40385238251256   -2.85516394151037
H         1.47812475144694    5.33093853623303    3.60423291702022
O         1.76113271381158    6.07331984809228    3.01330275968248
H         2.41782683743825    6.56674845203226    3.50773552145770
H         2.17630972756871   -4.71529696953703    0.79622358639821
O         1.48255477955833   -4.46466098979870    1.43619439545955
H         0.62535954214744   -4.42402440120125    0.96848400418537
H        -0.80350076292739    1.60027660525043    3.46001714566247
O        -0.69685086234894    2.15715672713244    4.25932880530845
H        -1.56552592593967    2.50798339905386    4.47049110656444
H        -1.10394234026399   -5.49015966337334    2.49053546880611
O        -1.20041733258235   -5.26873403599189    3.42962117017409
H        -0.29449903928441   -5.09348991900228    3.74405841041386
H        -3.25722732324766    3.17181880729198    5.29130318537631
O        -2.60473267996240    3.89534673629840    5.37980534787472
H        -3.07932713969773    4.62883631238118    5.83388666562122
H         6.89246258995905    6.10314571533300   -1.90613423221352
O         6.14149994555197    5.53288800761723   -2.17233025575408
H         5.69162019291014    5.28727820133774   -1.33938466102442
H         4.59928490283469    4.91909037910293   -5.53978880829032
O         4.36249738102965    3.98886672196608   -5.70473531769036
H         5.22132725968767    3.53221629271791   -5.84538106840424
H         5.56105738694794    5.96857306646211   -3.71838930331304
O         5.36251586374692    6.25819739847715   -4.63124578675964
H         5.04575063412286    7.17391206594303   -4.53664126492225
H         4.71846006065604    3.44281758011283    3.45234622894285
O         4.85220065233137    4.02610869732361    4.23407832650474
H         4.31031583153839    3.63066664106181    4.93255710859151
H         3.25868835975507    8.28303189156675    1.70183419912284
O         3.46583118790992    7.47285308272413    1.20164348725226
H         4.05470311474728    6.95946458136219    1.78406854450896
H         1.59229635017943   -4.74628759931011    3.03680349836788
O         1.45337437574653   -4.81624418307970    4.01152136207639
H         1.79180285905808   -5.68102901742435    4.29612567019321
H        -4.47689375694826    7.91295137373495    4.46834494515951
O        -3.54936499644667    7.84487986983206    4.73620027802663
H        -3.04700519321552    7.85310741631903    3.90136892568168
H         4.12535747621249   -3.34798336494471   -2.34314360630578
O         4.75287129198150   -3.91910935623255   -2.83083179530080
H         4.81561710062623   -3.55553615380916   -3.73623302033099
H         4.81934269783109   -1.87697447513466   -5.29500364880666
O         5.09371677108591   -2.81156511622730   -5.27341503558582
H         4.48564330367246   -3.28161807423227   -5.85998001015505
H         1.99260757672507   -4.25025859557438   -6.28768209618140
O         2.76900306862548   -3.64838661524112   -6.37142915654360
H         2.45400169285586   -2.84084411325385   -6.81587180434222
H         2.35482039236790   -1.95553202912355    4.69959605621260
O         2.99483186262512   -2.68748049412338    4.81633047659872
H         2.49869668766576   -3.51931941113527    4.76540052790444
H         6.22277291702749    7.62373998880443    1.38615677689277
O         6.35836166127270    7.27311966228244    0.50397562869965
H         6.14991085636337    6.31709412863126    0.57143311841694
H        -0.27620369616193    2.02083156649903   -7.48492126658203
O         0.52188335632941    2.51695552972148   -7.22982621942709
H         0.23832006118481    3.16332751811317   -6.57463638186206
H         7.53494313957923   -7.25432442145145   -1.91847458207029
O         6.72317486168230   -6.75011160704114   -1.87135535980419
H         6.70267851286232   -6.20772764549338   -2.70082280843031
H         5.24580372946388   -7.79451832030136   -1.66611528449137
O         4.36489119450701   -8.19007934375057   -1.57831965268364
H         4.46935571339321   -8.96938617384933   -0.99138840019978
H         4.66106449713677   -0.29036949620725    4.59593715167184
O         4.09202990962131    0.38636698095747    4.17812439119800
H         3.22315072549625   -0.02731329461778    4.03606131106762
H         5.55132945503697    2.07281189888291    1.87579744069331
O         4.69492964042619    2.22652206111336    2.31776482202772
H         4.53534267821593    1.48561257236560    2.93520603386827
H         4.62177727540408   -2.13318229501535    5.41611682673300
O         5.45657352773637   -1.64650014158118    5.32718368926996
H         5.97308743895804   -2.16033836264847    4.69066390419573
H        -4.69100864236910   -4.08797403460128   -0.94523850981389
O        -3.87293853244153   -4.21004053154378   -1.47116566566963
H        -3.57839995543058   -3.32982553708841   -1.77664324317287
H        -6.03860764246730    3.37242687910457   -4.64229457107868
O        -6.11879769259894    3.36618239698437   -3.68235232287735
H        -5.24344172905983    3.15522590840328   -3.33929872503064
H         3.99337883190114   -6.14016899600030   -4.71905816783247
O         4.50998495374326   -5.87309905092800   -5.50095470457851
H         3.93385416360943   -5.29920362993302   -6.01283650263773
H         0.58393483298126    8.01925095328515    1.03426721314822
O         0.30803173020607    8.11047313666495    1.96483658397734
H         0.75351183343233    7.36772476902960    2.42399691307364
H         6.08438989873653   -5.59210181113614   -4.72935377200205
O         6.88250337120383   -5.48873188751456   -4.17582939659430
H         7.21185237904698   -4.59676409032854   -4.31138773461270
H        -6.42396923733145   -4.98427897344595    0.14107972573992
O        -6.06676516786028   -4.08561974059931    0.09282067443218
H        -6.83462845819578   -3.49138064450313    0.13289118032489
H        -5.01601289239763    0.75067642788270   -2.20446659551809
O        -5.84240341216198    0.44457689142633   -2.59955945855406
H        -5.80901158281619    0.61183670482379   -3.56497939405921
H         1.34497660725771   -0.97351475315330   -6.19523306632401
O         1.94217130019992   -1.13528110680455   -6.94967820612634
H         2.50215306458926   -0.36025259725406   -7.01484028042028
H        -3.00168245291842   -5.46520287332401   -0.62136826775030
O        -2.98602287440132   -6.16408655076507    0.06663013574441
H        -2.05749240516478   -6.28651787657452    0.35686982519473
H         2.06602459127872    1.94412009344758   -6.74873475371821
O         2.85489925214733    1.75448227521240   -6.19884315902724
H         3.34808460295939    2.58802592386745   -6.15722809540507
H        -3.65563848662953    6.65337741792374    5.98086866460142
O        -3.88309759276995    5.88510960794928    6.54504538342133
H        -4.83337968622735    5.74965607828621    6.41240916537291
H         6.05410190827113    3.82784128608406    0.48309165951745
O         5.56276719094209    4.64767480581026    0.34055834224849
H         4.70137900950742    4.53855855692354    0.78626784534594
H         4.07496871146293    0.53456218546148   -5.61205252363682
O         4.59461250131917   -0.17320607528077   -5.20782270680233
H         5.54083256006783    0.09363607395624   -5.19885701983367
H        -7.88851750831999   -1.77065684161431    4.65461289521808
O        -8.79453197493476   -1.73387273135859    4.29680440597159
H        -8.84381000233728   -0.84944134487770    3.89840282262426
H        -7.72942084094681   -0.13324775616243    2.36614022327188
O        -8.22206203491402    0.54163540726401    2.87559139113099
H        -8.53073375550385    1.18817371720469    2.21356941865414
H        -8.33674268509978    1.44863003002688    0.19575903442016
O        -8.78305541373792    2.13187213500545    0.74545596828505
H        -9.72002588543526    1.88119995626620    0.71714682368644
H         6.90769572973684   -3.16008983018294    2.24272375427504
O         6.34943302143806   -2.81980550742937    2.95875336216143
H         5.41761581278728   -2.95287739030935    2.65555493379154
H        -2.00427466505546   -1.19673060502751    5.46131832147720
O        -2.89416602755683   -1.60558629079340    5.49703075735517
H        -3.25858303553196   -1.35603730131493    6.36803948868342
H        -6.54763591626541    0.16315852636411   -5.55234496997566
O        -5.70719389177418    0.53994590414718   -5.22563973335194
H        -5.56873388915077    1.39511386495323   -5.68250135435367
H        -1.62757210689052   -1.98737701598993   -6.50612717474476
O        -1.80380471485790   -1.05054416264243   -6.31745837461574
H        -2.59807009961614   -1.08042073234098   -5.73570716112587
H         6.95285547882824    5.79387289147971   -5.25612382534647
O         7.75790371242252    5.31958969219385   -5.53625488663558
H         8.38326287490620    5.33966955049962   -4.78300763416767
H         4.65122390926234    8.43677737657447   -2.86847374817598
O         4.39378189330632    8.64293760635422   -3.79666337368847
H         3.42915930641554    8.49910796341639   -3.77941045555791
H         7.57753672910512    1.97060551338772    1.23625023296345
O         6.79702975973958    2.07766877161008    0.66349725666633
H         6.70457605672376    1.27969920784270    0.12992559883088
H        -4.66999625648921   -0.50473816001298    7.56646697547508
O        -3.79567365305024   -0.74868737710244    7.90036526147445
H        -3.33499290840389    0.10253648163347    8.02404229250615
H         5.21410782547361    7.83264599783915   -0.60643109704780
O         4.50333701789936    8.06739729736576   -1.24037441584398
H         4.00993088931221    8.79626565993550   -0.82268245296076
H        -7.14594373043356   -6.22456616405596   -1.56250689965329
O        -7.07048539653985   -5.85336348659011   -2.45585706536713
H        -6.13637975849521   -5.98167849889433   -2.71751842773110
H        -2.61666017972967    2.53332869618930    8.10657049682524
O        -2.49117365694469    1.62616925236117    7.76235262458921
H        -2.70611250942811    1.64207939752329    6.81464190907908
H         6.87764365906338    0.40990371674674    4.15366389223642
O         7.21972487539458    0.67793244512805    5.03250240207255
H         6.79655278700279    0.07937542182849    5.65147236506475
H         7.38109036925098    2.46072622057807    4.89018311799371
O         7.43578438650207    3.29384705797406    4.38942809097502
H         6.51161020061635    3.62884803662844    4.36711517046123
H         6.97377043733814    2.91641450569258   -6.95865666060547
O         6.79193244551981    2.89452133513875   -6.01078992597805
H         7.23615371263498    3.71152185887620   -5.68057048655955
H        -4.12102086517956   -6.88673590806988   -2.80769065391707
O        -4.46677694007751   -6.04666580290753   -3.19180664814314
H        -4.13509325574406   -5.34003394423434   -2.57109681710251
H         2.12735724519235   -7.14599487907641    0.71257632208535
O         2.41099893711498   -7.38348997301354    1.62840284456637
H         1.61176593582497   -7.62490480855135    2.10910348728255
H         7.40476691764477   -2.65115770118773   -2.74711509766001
O         6.94790638554977   -2.79796222260542   -1.89543817257795
H         6.14450225381665   -3.31491849941036   -2.14142273657670
H        -4.47478881258998   -2.28483795426146   -4.96814458493491
O        -3.97786655592836   -1.45473913002789   -4.88702108609027
H        -4.60039938411312   -0.71823239813196   -5.04371800660766
H        -2.45229993009901   -8.18141692174674   -2.23723011969219
O        -3.34222713330764   -8.03962657630777   -1.86251787046069
H        -3.20251315190712   -7.44218736829765   -1.09916019476117
H         3.48934950996072   -2.77458058985714    3.16300963858797
O         3.81190223961717   -3.00089792829299    2.26865507978348
H         3.83374594415405   -3.98322051664991    2.26355851442100
H         6.76210087019529   -2.63200419278320   -4.86046515362947
O         7.64132433232859   -2.46471241331561   -4.47366108651116
H         7.84442186287691   -1.55755808235422   -4.72342253641254
H        -1.69311697061335    4.38694255326966    8.17472203613680
O        -2.59373785104919    4.22696621733902    8.50276562739091
H        -3.15395869274769    4.85664683287479    8.03233655264631
H         2.65464551243197   -8.81425831758467   -2.18965051978945
O         1.70849281692023   -8.94365546077847   -2.03336376607316
H         1.64583934182571   -9.65870528283951   -1.37662847157899
H        -5.87833221860884   -1.23070823969109   -2.34335647670283
O        -5.82764241684831   -2.17913001982505   -2.10659152201898
H        -6.74379256730646   -2.52032380158501   -2.07412596912402
H        -0.38747583304368   -0.19747325124339    6.42533535745522
O        -0.59426102320487   -0.21394283987683    5.46746544871550
H        -0.69806815273959    0.71934640557361    5.19319577646830
H        -1.05144300919412    3.89531016922418    6.31821167545055
O        -0.35726883290305    4.24985604122097    6.90149212869188
H        -0.05329517129205    5.05271498643743    6.43997691357324
H        -1.35387843636018   -3.44436416186345   -4.89543450750519
O        -1.55822051245171   -3.69868838564501   -5.82498358309123
H        -2.23906974544200   -4.38562432501739   -5.77237751199946
H         3.50559381794015   -6.19619908166882    2.25269306183999
O         4.20523916649068   -5.60653535631464    2.58467760417789
H         4.95065024606178   -5.71441621179285    1.97877355207185
H        -2.40454939251960   -1.88018409436964    8.52035844787992
O        -1.51657901174324   -2.24558356248591    8.62793764305706
H        -0.91133616809106   -1.49795765939994    8.53289499691212
H         7.29573032317363   -0.21155214223330    2.05698724641946
O         6.48994518316977   -0.23037089259277    2.60090164911221
H         6.42082854327063   -1.18546786298051    2.84391481278478
H        -2.98050831219299   -3.22973797580852    5.26651075569321
O        -3.07157482707010   -4.21000109383492    5.15272047472987
H        -2.41532247372084   -4.47325859532151    4.48135992753464
H        -2.74467553757500   -7.50507337633786    5.06626149135771
O        -1.84681105719847   -7.55533347859975    4.67681353055424
H        -1.71729049378803   -6.69751844946256    4.22059625337222
H         7.05395523121325    4.10892651728229   -2.26436591989849
O         7.46786116356787    3.27026117052147   -1.96775729770217
H         6.67503333858345    2.72414873395342   -1.74229407367209
H        -5.06624316922317    2.64894859356081   -7.26670670215247
O        -5.14921790043130    2.91910810870119   -6.33651369659853
H        -4.23902703053764    3.08204145527508   -6.04175229923461
H         1.60621009545979  -10.78410179009809    0.84267780823064
O         1.70318561455963  -10.91971243170560   -0.13617815371033
H         1.29659804149549  -11.76295903779329   -0.33239426806646
H         7.58162253154709    0.49052865861895   -4.08517051360656
O         7.18832752179393    0.39447907638591   -4.97550779768549
H         7.18685637254429    1.28486505906083   -5.36410466887062
H        -1.93213736532206   -4.45243086341492    6.61486099813223
O        -1.05591495874235   -4.32469686928787    7.01301289803634
H        -1.17525248928879   -3.66796391742490    7.73002038207044
H         6.28158436477376   -6.01623871339025   -0.34596287394715
O         5.99711071464182   -5.55946780273877    0.46652753416537
H         6.62974641468861   -4.84118961276390    0.59867037707201
H         4.01888395132192   -1.54326523549278    1.13076308489969
O         4.36792328022746   -0.66033565275176    0.93495888861990
H         4.95836837304836   -0.42106274274068    1.67155086339150
H        -6.72562918083678    8.41296137294020    3.53844873723884
O        -6.20720282118434    7.65342936839055    3.80314431657537
H        -6.11746342745012    7.08270006653231    2.99640808834085
H        -5.48907484563275   -3.14169990276105   -3.44741023203581
O        -5.42353116534387   -3.60883789130321   -4.31681743562650
H        -5.18581792121788   -4.51884713167477   -4.11653896849022
H        -0.33529197611986   -5.98488497031810    6.86954301334587
O        -0.09566267753456   -6.89689204791215    6.63263548275027
H        -0.81518403547717   -7.22513053185356    6.05208043707492
H         9.33811937829877   -0.40945334078181    0.45001851810425
O         8.54462109644174   -0.72203600069237    0.93202396496180
H         7.82508395082108   -0.67594275343574    0.26432243157964
H        -4.00206605219532   -5.90619518167484    5.73691529665889
O        -4.20311121188967   -6.84748450503666    5.68712214145772
H        -4.95591322049776   -6.93970061469332    5.07325613270626
H        -7.35131009111168    5.82153253367239    6.12964030997793
O        -6.51860084411845    5.73986234604613    5.66657038323545
H        -6.46083589770810    6.48277928454431    5.03092925458562
H         7.79847853215365    4.82622451711909    3.21022651213981
O         7.66873369994332    5.48066719730333    2.51641784691412
H         7.96478413566998    5.07530454713062    1.68463289140083
H        -6.66059808113864    1.01981592596718    3.41842829395492
O        -5.70055490175133    1.17384430733852    3.48122922342532
H        -5.57228865655871    2.07819244696585    3.80985774680981
H         2.21857231855859    5.53271846739581   -2.57590980466923
O         1.58450377525328    5.65203643171781   -3.31226805529629
H         0.69642977309639    5.53742856808024   -2.92416978501170
H        -6.53540610984961    5.46300064384361    1.31300290705429
O        -5.95316756738564    6.17364140539194    1.65690210013761
H        -5.90620203841031    6.82596256949582    0.91352394343687
H        -0.46240552893835   -3.25429333047957    5.79101083260933
O        -0.14696748080839   -2.83394203478986    4.96891169631067
H         0.50664139104102   -3.45117013195485    4.61886572759661
H         6.56599648648706   -1.34995225758267   -1.20835807559703
O         6.46995479555896   -0.49770392358648   -0.71747531994202
H         5.62528601913761   -0.58848206024531   -0.22151749707032
H         0.83441947505615   -7.98840247517794    3.84645831787392
O         0.22182496288925   -8.30973258153952    3.14923218524759
H        -0.64113620634629   -8.32285163017825    3.60123720449934
H        -3.66099397376260   -5.93852870937704   -4.64516081836279
O        -3.26180556712872   -5.84081911153717   -5.54262641949099
H        -3.91740963673876   -6.13691307003549   -6.17264613444810
H         2.52018591585797  -10.26986227023358    2.67461856303920
O         1.62332162203076  -10.56603120838979    2.46791977568810
H         1.02542832195529   -9.84299620158861    2.72969865980108
H         2.58610699159574   -7.71790631277843    5.44174388113934
O         1.85767399170062   -7.27875168930197    5.00630028123132
H         1.15154853940825   -7.11632811956044    5.70676173486017
H        -1.10023512945243    8.63109174005232   -2.34678562761718
O        -1.13723618115558    7.94468437115018   -1.65010304735697
H        -0.28028615775550    7.95990042373508   -1.20179647399324
H        -6.93343903165929    5.11015051916687   -1.25413482410954
O        -6.63100739744127    5.52032865013101   -2.08603239984178
H        -6.67413018192706    4.80242212856235   -2.74460731258937
H        -1.06177710533286    0.73746711816856    8.09480580356939
O        -0.23420736707625    0.21445812695607    8.05216902494835
H         0.47505166835831    0.87730368426360    8.01391439226416
H        -8.30293650158256   -3.23711475685978   -3.42720287451509
O        -8.19595777189116   -3.37602694490423   -2.46699069501784
H        -7.85627606486348   -4.28793929700928   -2.38039224868791
H        -5.74514667405096    4.34758811946090    4.75880946426184
O        -5.19981944128995    3.67353149380407    4.33801374984023
H        -4.81537798816201    4.05953288775418    3.53179443037630
H        -1.74552396670342   -6.86396082650144   -5.47463921505186
O        -0.91165409441972   -7.34127481909391   -5.34387673924851
H        -0.20965020990883   -6.70712866662386   -5.58156362040314
H         7.52725743960047    0.31986982240127   -1.93182970869954
O         8.21461608590830    0.72543884700322   -2.48732729446542
H         8.09661332147980    1.68483246346895   -2.39688446546565
H        -3.41411810725919    1.62840720826487   -8.37673590804109
O        -4.29838095542908    1.89325070445883   -8.70160170387504
H        -4.20485520812274    2.09386842674368   -9.63142324336051
H        -6.14226852448681    7.18738572514462   -1.16475351049554
O        -5.77654265211576    7.72800128797892   -0.45155351250232
H        -4.80776586943932    7.65360234481722   -0.49725391515138
H       -12.01218400749418    0.75142264713050    1.07564234726380
O       -11.08058313158374    0.72807819587855    0.86365053612834
H       -10.76481064041823   -0.16118100066690    1.14212549123862
H         9.73474563816091    0.45923028248086   -1.48081460406360
O        10.32882009454888    0.35389845292723   -0.71774298976578
H        10.51458140588656    1.23852109944099   -0.37287026354648
H         1.71020419038522    7.27884623386251   -3.39742722341798
O         1.79624286695485    8.22169639827684   -3.09889302683744
H         1.76607177170145    8.12647272253883   -2.12197403585818
H        -0.20712604718837   10.52243249426406   -3.33421093467697
O        -0.50323635425795    9.64568499625749   -3.59221294883409
H         0.30396831403123    9.10700898610665   -3.67841594171152
H         2.81167170590550   11.33290532402574   -3.03213210210653
O         2.00569810891219   10.97420664577584   -2.61774685831686
H         1.96690024514776   10.05179566292030   -2.90788881321880
H        -7.78792271383761    3.53881909763546    0.46059444902731
O        -7.11442319102832    4.21963233882600    0.27840515083635
H        -6.28332385740598    3.74852171282885    0.07722461219019
H         0.01359985695334   -8.39516605251811   -2.59873121155651
O        -0.81698250575598   -7.93467392768619   -2.77006737050320
H        -0.83533035755045   -7.77070229048963   -3.74437768157565
H         8.27892354742973    2.50205476172603    3.20490813471834
O         8.72631528859283    1.90658122123702    2.55174463598156
H         8.82735791400697    1.06182024257362    2.99655707427971
H         8.15596108167553    3.87312990755913   -0.51076530003480
O         8.64349646257411    4.41019962270872    0.15143412024715
H         9.46164981792168    3.92503840400745    0.33302011179460
H       -10.04652969417629   -1.86670628772860    2.57816518747089
O       -10.29971630493259   -1.72069650585820    1.66236968207101
H        -9.55816090301396   -2.04894301843343    1.11676024940071
H        -6.97776654871893   -3.38415066780172   -4.98127503704517
O        -7.94019918344418   -3.28422600850384   -5.15041997286691
H        -8.24622755303876   -4.18943303624844   -5.31965706649646
H         1.74630471261343    2.78147142160806    8.47784275289600
O         1.38006164643936    2.39518979384512    7.68288256809620
H         0.74717279241071    3.06678025046519    7.32422545151592
H        -7.89821601078620   -6.01745751435639   -4.00766017327086
O        -8.32171120968660   -5.97672541773873   -4.88607632810717
H        -9.02973566945067   -6.61934402234959   -4.87326312362956
H        -4.79740725360490   -8.48854328787506    0.93595779837709
O        -4.85754871958684   -7.60799301791338    1.38373409482350
H        -4.14028866251576   -7.07205712266929    1.00908528965880
H        -8.30383870317812   -3.12154119821894    3.25633834774830
O        -7.80595392892272   -3.67986057610019    2.63304628766933
H        -6.95538538850490   -3.87280243660382    3.05188581460863
H         2.68120505897210   10.64338942521256   -1.10250399052881
O         3.25616136319687   10.36929807042529   -0.34909768599474
H         3.97368863027283   11.00317864385542   -0.32176533216683
H         6.07402940835528    6.13848866944675    2.81600981656976
O         5.13856907026681    6.35895268480502    2.98359026691110
H         4.84205088692209    5.61553561064688    3.53395739871630
H         8.28977720936790   -2.57815552865746    0.85195840306466
O         7.76059666793252   -3.36270911711804    0.63201172788910
H         7.52584527417821   -3.23730287295337   -0.30783446708181
H        -6.18982085013780   -7.01834530564814    0.60218076246484
O        -7.00890115503733   -6.68761590227165    0.15630462736903
H        -7.66234727485652   -6.56571665009323    0.89776494354581
H         9.99805661268291    2.35244265422166    1.51342783068307
O        10.62898191885308    2.67575289486832    0.83316856954362
H        11.46897367860675    2.81051649256691    1.27019339467436
H         7.87099166494460    4.87538715403416   -7.35772810584447
O         7.79862360257154    4.32038080620411   -8.15069009612979
H         8.54639214716180    4.53603030567735   -8.70665991993164
H         9.12784247753939    5.87520683064927   -2.70172582793108
O         9.28116986276772    5.15727608848174   -3.33101236038998
H         9.01326132142439    4.34541107800493   -2.88794779456878
H        -7.74590184016177   -6.60336868970755    2.94901429411978
O        -8.41628859204341   -6.30348707085907    2.30806720267304
H        -8.40667009092478   -5.32895220514135    2.37260691245356
H        -5.72757344646418   -9.67802330838324   -0.53277909022035
O        -4.80803210032657   -9.69818192924688   -0.21187026190981
H        -4.27611839108733   -9.30469502841969   -0.92354819582540
H        -8.07558148266168   -9.60030860813551   -0.30754599355964
O        -7.42893036396816   -9.16729185366699   -0.86456878844346
H        -7.36541852698755   -8.24305306468408   -0.54490016068353
H        -5.59022019435723   -7.15904289564320    2.93101705498378
O        -6.04733826208448   -6.71576623206628    3.66642399096753
H        -5.80246173256182   -5.77018044648907    3.59730734683012
H        -8.79183574276372   -0.31004469716107   -5.36727383518294
O        -8.03698964770725   -0.64587876157972   -5.85152267710377
H        -8.02687105502086   -1.60996364783218   -5.71134754161511
H         3.54164066340007   -8.49013988999195    2.13747982063112
O         4.10567709321454   -9.19892942984149    2.52520286793698
H         4.84129189168855   -8.75516147636110    2.94703750179071
H         3.53263257162129  -10.67709922086419   -0.11997467752891
O         4.42688549070316  -10.32930757058514    0.02210582688680
H         4.44047845883294  -10.02575203785877    0.94491810389277
H         4.81977911438436   11.72539914721926   -4.46490379364947
O         4.46721369173885   11.32528213622889   -3.67122033441919
H         4.56268230359384   10.35186614543166   -3.77882659176910
H         8.59870370286555    5.92654554721356   -0.64184879195477
O         8.36433864671030    6.69959084280108   -1.20039306677770
H         7.88432130006434    7.28363559496039   -0.59652198061474
H         1.60623422090860    9.41153527477528    2.32515384942918
O         2.51189812642125    9.76009700632545    2.29160374419288
H         2.62166626998211   10.16291560661265    1.41894090748292
H        -0.62660364852913    6.10179107568354    4.53197958949495
O        -0.34850236628312    6.53089473477799    5.35730582704519
H        -1.02653697693509    7.17244855580627    5.57300452484369
