# Supplementary material for: Computer Generated Realistic Interstellar Icy Grain Models: Physicochemical Properties and Interaction with NH3
Source: ACS Earth Space Chem. 2022 Apr 19;6(5):1286–98. doi: 10.1021/acsearthspacechem.2c00004 (PMC9125691; doi:10.1021/acsearthspacechem.2c00004)
Supplement: Supplementary file 1 — sp2c00004_si_001.zip [file sp2c00004_si_001.zip › Icy_grain_model/random_seed_study/GFN2_GFN-FF/grain_13.xyz]

600
 energy: -1018.356822924930 gnorm: 0.000699841754 xtb: 6.4.0 (d4b70c2)
H        -0.83569043330452   -0.79645519554273   -1.96447971270886
O        -0.35321481862419   -0.18672799959922   -1.36157368599995
H         0.55061541323467   -0.52465739207733   -1.34254674027211
H        -2.11795609132125    2.05794229905100   -2.50070380827430
O        -1.39042283444287    2.20983981817322   -1.87877570518005
H        -1.09726502520601    1.32725114102220   -1.57966761323202
H         0.91122702891142   -2.05903151615917    1.55705965433872
O         0.85876801358646   -1.63620538522841    0.67964063268984
H         1.75339653918005   -1.27276505624794    0.53481271326155
H         0.08692006170233   -2.38197968181056    3.29768499913324
O         1.04573854499273   -2.47209280985748    3.17837422024428
H         1.29466837536362   -3.27910788739434    3.66596680794649
H         0.52216781884765    0.14011531925106    1.02552464052070
O         0.68474895611270    1.07450438226345    1.22713534325182
H        -0.17682102372331    1.52951616239929    1.25223723242640
H         1.27092966749309   -3.75696913541244   -1.39004294583421
O         0.39974489379300   -3.60255209701107   -0.97848738634503
H         0.53833523724355   -2.84340379483013   -0.36443293204023
H        -0.71678544718493   -2.85676079183476   -2.06122123194214
O        -1.19576591611034   -2.30029485332202   -2.70596914646595
H        -0.61386756652085   -2.25818500291538   -3.48586726954716
H         4.97730891832439   -2.81053879759020   -0.23907686037255
O         4.02467046460303   -2.78386126755504    0.00900174858520
H         3.84164519598623   -1.86797083193472    0.29762717182563
H         3.65559441475581    0.33815426773109    0.63068654892097
O         3.14797592594465   -0.43125542391033    0.93537410645706
H         2.95387516321552   -0.27497231267250    1.88162896991284
H         5.47529808657424    0.59276965119379    0.56704019380531
O         5.02543450379212    1.45912903931861    0.47169856096974
H         4.91486458197305    1.77151184657727    1.39242106719788
H         1.49803176197033    0.62065514021190   -4.75281476077397
O         1.09843607674378    0.40053147393528   -3.89129380247047
H         1.12756591479017    1.23516879091915   -3.37373394505903
H        -1.35366709640263   -0.81088018762473   -0.13200830499541
O        -1.99721894909525   -1.27339423162414    0.43957797915859
H        -2.36074589804248   -1.98696287872821   -0.10769446997637
H         5.63209410408887   -0.81194742467810    2.10244347735714
O         5.88661473963343   -0.94104801589043    1.16301667094247
H         6.86355573942681   -0.98814794985189    1.14865610622113
H        -1.51957548544399   -2.34831544729065    1.64503665235589
O        -1.51379406790690   -2.87028854808633    2.47376798149546
H        -2.42661647163750   -2.83040693811055    2.79957470870210
H         3.39802124614921    0.89529504066983   -1.28501315934479
O         3.80834621855865    0.24381366816707   -1.89039686492859
H         3.75481275876403    0.66690469628650   -2.76699306914755
H         1.54682122663604   -1.01780460813025   -3.00911192082946
O         1.95724892156452   -1.58844086892714   -2.33320620810041
H         2.69745082975617   -1.05346417168376   -1.98582522542301
H         5.49141885401564   -0.05169928946575   -1.64107885504059
O         6.43967671262879   -0.29064107885233   -1.74457613808298
H         6.44988330510904   -0.85642604713736   -2.55050704718669
H        -0.46183829414258   -2.78433088963799   -5.40138934063681
O         0.35766756036388   -2.55332513041213   -4.90908505827947
H         0.70947257031814   -3.40107657696328   -4.55720410496282
H        -2.01951599801393   -4.38797096927326   -0.37982423503983
O        -2.66237738719828   -3.69192410743242   -0.61464405866718
H        -3.00934872782069   -3.93166332305794   -1.48499411723419
H        -0.75749928174688   -5.61241631901667    1.01885868141656
O        -0.85976587666878   -5.61510131248144    0.04781259700531
H        -0.23987155743284   -4.91878627248320   -0.28279789905743
H        -4.35874531481779   -0.35887133594221    1.12747024207172
O        -4.92392755539659   -1.14049962969055    1.29076772750958
H        -4.43722124408265   -1.76270275478786    1.84448460452244
H         3.02683410272593   -5.16942568747371   -1.51774637792452
O         2.86512280879641   -4.24649584930470   -1.82605453610142
H         3.24632637778522   -3.64580965806537   -1.14189883394541
H         1.63183807658226    2.55929351593066   -1.82051413521950
O         1.09039430996477    2.74314255799863   -2.62579609887185
H         0.16257695091739    2.71664872284773   -2.30126056418894
H         1.90118931205204   -4.61799401637042   -3.22698952365013
O         1.30393116440332   -4.83797208024038   -3.96156115797766
H         0.57104827031446   -5.34878184560142   -3.56220386675960
H         6.76493228041325    1.17434762524820   -4.66126118394074
O         6.09631530897421    0.64122133775138   -5.12449864304927
H         6.21946902595121   -0.26369644477695   -4.76441441007592
H        -0.95195049321990   -4.37413041365643    2.59782957450878
O        -0.70277318989766   -5.32863163297919    2.70970218808619
H        -1.51713181564004   -5.73826381592960    3.06024621995334
H         4.69501258229142    1.43914947603449   -4.51956183401225
O         3.97595303217003    1.89696870179956   -4.03614801241607
H         4.42052422853059    2.36365159441019   -3.29310957481841
H        -3.59518988278059   -3.77894615445100    0.74668510141310
O        -4.11495273875209   -3.85358378641748    1.57253164366635
H        -4.99582585281366   -4.16534348834417    1.29873874003393
H         0.88327652595914   -6.07761546273436    2.18476843435752
O         1.81288387996057   -6.29682238730476    2.03846708032581
H         2.29457639275217   -5.44187915096896    2.01241540430733
H         2.58100382307515   -3.82086492282642   -6.62351144749542
O         3.01851601225614   -4.39545634493994   -5.96950592577560
H         2.32130649113535   -4.80029135189429   -5.42764674346409
H        -1.84423678734282    3.28690033541665    1.76103964876652
O        -1.55517782567270    2.45864808996243    1.35062127539087
H        -2.35364030344221    1.98482493546554    1.04251349118026
H         5.22601381322792    2.67868376893428    3.43377943966354
O         4.69520942810430    1.95992263075881    3.07586510030227
H         3.76346792168184    2.27217102657030    3.02135882551645
H         3.75687847238181   -1.18041169681118   -5.38387175761087
O         3.78599216801654   -0.59805140078817   -6.17748467103084
H         4.64740088398841   -0.16916634971487   -6.15734954810954
H         2.55371357222817   -1.68251926367414   -7.00115491001100
O         1.78870937410076   -2.26513574506114   -7.11126260528604
H         1.33049284614727   -2.28563717449874   -6.23414600843259
H        -0.16770972841677    1.01923866814496    4.86765026725500
O         0.01691540619818    1.19997620810140    3.93343279198431
H        -0.71831645420173    0.79705028841166    3.42269284368545
H        -1.47778460593187   -5.34208705896452   -2.75957422760671
O        -0.75140006002325   -5.98163594004430   -2.71353159368062
H        -0.63810908343996   -6.18513971845125   -1.77813782710701
H        -3.77324926303174   -5.76177984992311    3.97170750293414
O        -3.29590885623723   -5.81317747149020    3.13968395549216
H        -3.58202584939770   -5.02761902469275    2.61021294362381
H         3.35849165608077   -3.44816241923805    2.94176479885398
O         3.34520155981063   -4.10531302096888    2.22340786947569
H         3.64136265489635   -3.64260122026437    1.40985208044401
H        -4.28235712540781    1.78776061524630    0.15563320871073
O        -3.65243907895415    1.10057149286591    0.42401378406517
H        -3.33693283679787    0.67317881210630   -0.40811433294530
H        -2.41406555213159   -6.66155178605543    0.29650404973760
O        -3.28001383243592   -6.97895786469302    0.58010311166723
H        -3.35355904387041   -6.76785484596490    1.52222564590201
H         2.99980019223061   -2.31224111794854   -3.50717041237346
O         3.67736537865329   -2.41741128159979   -4.21159845094181
H         3.44873468504278   -3.19334085296658   -4.75614379060111
H        -2.79706507894373    0.57186421774839    2.97527492772904
O        -2.05297167844193   -0.05355166406457    2.86932995735847
H        -2.08587585888535   -0.37277840428939    1.95328914920734
H        -3.24166150628054   -5.79125923688517   -3.36794296590624
O        -3.37800487880277   -4.92865805693701   -2.91205646044210
H        -3.85197094413644   -4.39212537858577   -3.57999588242973
H        -4.51086104854789   -6.37421830666915   -0.43495474292159
O        -5.13906077271706   -5.87471777999388   -0.99724417778250
H        -4.60054586964373   -5.47125088653042   -1.70146814647805
H        -6.01410984800692    2.71990472251421    1.35745281337281
O        -6.24045888617192    2.39421147975789    2.24495485514206
H        -6.73986681013503    1.56993854938606    2.09124535797296
H         2.92796364490293    2.77122785000179    0.02977640183148
O         2.47093086495074    2.08195027877056   -0.47754798264699
H         1.76819464552539    1.73236040509898    0.11292644008571
H         1.49301883726767    0.39199883180005    3.52234274769715
O         2.30239016233684   -0.15412356212909    3.45602173979906
H         1.97710963188936   -1.07501315632224    3.46045353708438
H         2.93318291559497   -2.34014234440256    5.11996442930342
O         3.63588639835142   -2.57657244707840    4.48193314624415
H         4.28535686914252   -3.11493486399672    4.96019704562844
H         3.88749608618992    4.37233295142938    1.87192801225670
O         3.86885422332624    4.02627193436150    0.95186009625612
H         4.79045198808314    3.97017392257637    0.66174932031324
H         1.35785610909148   -2.65016037977764    6.73998796915923
O         1.59924919284097   -1.92289625143501    6.14868641197546
H         0.83405943567903   -1.79352236646959    5.56969260813422
H        -6.55739353704604   -0.48107057869479    1.33161147575347
O        -7.34218210131499    0.03213977855915    1.60896792987244
H        -7.69511010655469   -0.45019887378877    2.37521841406749
H         4.60121448250981   -1.21370529765444    4.01180728080230
O         5.29641502467840   -0.59076088498633    3.72324641987839
H         4.91847489474980    0.30553464060751    3.68534284801207
H         5.14258606133402    2.40164727779697   -1.10780269407542
O         5.31323982218131    2.84883537427109   -1.95332169899066
H         5.23936449642737    3.81655092481059   -1.80472471069452
H        -5.68304988353911   -1.03820550138476   -1.46007462269918
O        -5.07773094264643   -1.78894380212310   -1.29691844777483
H        -5.03472462415915   -1.82386085034458   -0.32011162512771
H        -0.25176541038656    2.92583001490953    3.66421142876698
O        -0.57590976129119    3.84142142629571    3.72929998627035
H        -0.10087136754898    4.37384678499909    3.07601918131164
H         7.24852946137608    0.96157476782893   -2.59259924792085
O         7.52396910165155    1.77545488053291   -3.06655467642818
H         6.86930468467204    2.42773766411094   -2.75366958788868
H        -3.50177879167833    0.52949478862630   -2.54702737608152
O        -3.12918711148395   -0.06694413444519   -1.88779694559335
H        -3.75467745716616   -0.80807786128186   -1.77294094487936
H        -4.87522780323085    1.92689158096942    2.97415905216370
O        -4.08509365162402    1.56869008953729    3.45589626638110
H        -4.42816784816849    0.93373827237887    4.10623485898514
H         5.91387008126517   -4.34153900144454    6.47412108909064
O         5.61673556759239   -4.11049316610749    5.59603356601666
H         6.41420118326135   -3.73927106001616    5.11313738228107
H         0.40145787180773   -5.07769245710067    4.11648778918576
O         1.15188758090536   -4.68307080713706    4.60243833572181
H         1.86476076138420   -5.34801813102512    4.59988339039479
H         7.13640617399373   -3.36821333224872    3.29686833394907
O         7.58934490566512   -3.27087537910296    4.16284771187791
H         7.86148081967534   -2.34980704590806    4.22907948778990
H         3.12989049881066    5.32856331298164    0.23233128920801
O         2.94184094534100    6.11432663582808   -0.32724584231128
H         2.34281039207834    5.77824877226367   -1.03735164019990
H        -6.89883105780013   -3.78403431846480    0.47676474294720
O        -6.59609047171674   -4.62895137731029    0.89513654280406
H        -6.21130739124461   -5.16133530069015    0.16980604369255
H        -4.08445623639581   -1.61576621553950    4.23078764141628
O        -3.93916766137481   -2.46740765864506    3.76378712547552
H        -3.49929417581267   -3.05842860609293    4.40283208493310
H        -2.07057801623438    3.61190463719076    4.30917415374885
O        -2.83980906752709    3.38348128593646    4.88198575382163
H        -3.35432374926330    2.73369966855532    4.34761220015987
H        -1.41399395778423   -1.09580304917659    4.13858405854336
O        -0.92818449702617   -1.51248236982212    4.87848870980646
H        -0.91468209834198   -0.85990947573620    5.58913037570037
H        -5.37889617851179   -0.85573421016097    5.55931457717138
O        -4.59272624366738   -0.37580269307368    5.23549822971506
H        -3.98552611896736   -0.27621643954926    6.00019433878967
H         5.54946503550339   -4.79419406701290   -3.62283167788341
O         5.43914786315003   -4.45792766961048   -2.71390814278589
H         4.49253479718629   -4.26476245447175   -2.61017543764612
H         8.51006279076604    1.69443326303357   -0.27279000224365
O         7.70623776362355    1.37727125573769    0.17876681123839
H         7.33847962071468    0.67579058815389   -0.37408750725681
H        -2.56866863058319   -0.91436108168467   -4.57074873262244
O        -3.25068702079474   -1.56842687902491   -4.30956260681436
H        -2.91827474789543   -1.91093830320804   -3.46693378989455
H         1.38825040654854    4.40262902784499   -2.48751042420661
O         1.43136194663429    5.36509012916400   -2.32018341023455
H         0.56246244446424    5.59178456390596   -1.92182943428423
H        -8.18413776293024   -1.37002497051288    4.52623380416554
O        -8.20652025803805   -1.60693321045614    3.59683903633639
H        -7.56631830165241   -2.34013094778195    3.47750552186811
H        -2.57655078401581   -2.70421258183783   -5.40657819633153
O        -1.96310040065477   -3.06980345312851   -6.08285462169565
H        -2.13220801538180   -2.52965181521368   -6.87422223000256
H         7.50248665035388    4.12084928305173    0.23184716270152
O         6.60698883716920    3.82747395489967    0.53531752146709
H         6.62993757397056    2.86184866430322    0.38384424398031
H         7.24622980225253    4.75982873411718    3.37109016602239
O         6.58446187498384    4.03768611683511    3.18693905835548
H         6.55018031963991    4.00057555470625    2.20289065335927
H         6.42354582478441   -3.30164692610728   -1.65735502045720
O         6.57151055253209   -2.86276932903895   -0.80751385961621
H         6.70587279523476   -1.92089543777797   -0.98422604009599
H        -3.04566751164901   -1.18058795879574    7.67886633205237
O        -3.06343991018148   -0.24006992535784    7.40339627147651
H        -3.71306074265318    0.22762512270498    7.96004643499940
H        -1.76667628334190   -4.60786296665024    5.36147062413157
O        -2.24682914887231   -3.75929951621699    5.38551233695750
H        -1.60888222178626   -3.04337979564216    5.18842480765970
H        -0.40486195321787    0.04404451541187   -4.51429804569246
O        -1.20603973478888   -0.03113706971891   -5.08302476410694
H        -0.87244768085778   -0.27711319509493   -5.96951903087991
H         0.68189440239214    4.46866505279509    0.57549674239782
O         0.32946511427074    3.92891498506188   -0.13429787769890
H        -0.37403539240421    3.39327336507954    0.25362834528767
H        -5.43300960162208   -3.16887163852932    3.41272541366637
O        -6.33130099751548   -3.57851947071908    3.50564440528284
H        -6.49453214731935   -4.04851586392764    2.67369697401400
H         1.55536141618117    5.56467983790908    3.11529506496687
O         1.32340948622088    5.16765803837014    2.25517944518157
H         1.78646361255098    4.30178739450214    2.27762229527570
H        -3.03316484192625    5.57422588205781    2.07730925970569
O        -2.28069262661479    5.08635904657798    1.68648176258603
H        -2.53139984516404    4.87768788828639    0.76491136541976
H         4.67854647705488   -4.92329978295649   -5.69710116867289
O         5.50553044360655   -5.26127217439747   -5.31974339882900
H         5.44234554441736   -6.23239437351315   -5.38736510262322
H         3.75304660236637   -6.50357265017746    4.22147566484560
O         2.84338365816507   -6.79405679531899    4.44149782612277
H         2.40477777041766   -6.88687420539574    3.56933610526620
H         1.64921973236650    2.05924640746356    2.32789760183700
O         2.19173746001409    2.72532491704269    2.78533439692657
H         1.93761791499615    2.73759814465408    3.73188824260258
H         1.94745108464930    6.67319207255728   -3.21479564934854
O         2.26154932532662    7.50057964754753   -3.64064573791438
H         2.42414441629102    8.11857422405118   -2.90150827363329
H         4.63079893658970   -5.04792789219087    2.89367699769685
O         5.09964055141068   -5.71597232613288    3.45022444017957
H         5.35356169262803   -5.22363718609474    4.25124408257936
H         4.96417039012788    5.78322463773524   -2.67876213832400
O         5.13633138935747    5.46468507081508   -1.76221659978780
H         4.42137194075670    5.84236673986194   -1.21376457852286
H         5.74587323059083   -5.18444464705265   -1.07680911721164
O         6.02310403179212   -5.47968023252105   -0.19055346497374
H         5.99893021299192   -6.45133199690228   -0.18745039637803
H         5.35678794338702   -2.11193680278223   -3.95244306054404
O         6.26244621876556   -1.74697844296779   -3.91250419510943
H         6.87110208685026   -2.46858210730383   -4.20089037204819
H        -2.84327983059918   -3.16853901833581    6.82823567238582
O        -3.09146666366309   -2.88100172710937    7.73819536637400
H        -2.57501328292917   -3.50036753453195    8.30094446797636
H        -6.21795830926791   -2.65078932123284    6.66978522279481
O        -6.54767198004816   -2.06580354792685    5.93866915637895
H        -6.53895108358509   -2.63710968126369    5.16095724473754
H         8.74349387094629    5.23598102914528   -0.92475376629536
O         8.99265957372713    4.51313537257898   -0.31718338768969
H         9.37072703989241    3.79155195822083   -0.84284340291946
H        -3.36247395678268    4.45398097787165   -1.47180519079443
O        -2.64177466380695    4.31518189634231   -0.83047583347036
H        -2.14325370631346    3.52045227359402   -1.10143178753764
H         2.25184801826951    2.13466230199547    5.75717685769076
O         1.79032714163874    2.93196855696444    5.41800234233438
H         0.90878215845012    2.95630398996282    5.82212412216689
H        -1.54510992014649    0.39926151017666    6.96301215886236
O        -0.68070305245904    0.62118351224022    6.56662517351284
H        -0.43840877911732    1.47944248815076    6.92805880564875
H        -0.49554251431091    4.31645682234209    6.47439618600406
O        -0.68252896135549    3.35558211045411    6.60219294478876
H        -1.43957370597940    3.19621756371835    6.00713159293930
H         1.08896682662165    0.67843338361503   -6.96983850360547
O         1.73969407820698    1.11462167927393   -6.40282307310460
H         2.55833738105664    0.58282795424270   -6.43835048914265
H         1.96004673973888    9.08252532523643   -0.83333632583588
O         2.73419233588304    8.65559157249356   -1.25652796934824
H         2.78046718592016    7.77329691899429   -0.85275472769480
H        -4.07418564687294    1.80054886708164   -7.95679070967856
O        -3.72437892648449    1.20275503172971   -7.29758773639195
H        -3.12278259435126    1.72802314639767   -6.72195851389016
H        -3.82241611274123    6.62047711773760    3.60643119308635
O        -4.18674883680794    6.67268806436805    2.70207643565558
H        -3.84170138182568    7.49497232429909    2.32062197381490
H        -7.91653941909441   -6.51977061264099   -1.87735644484605
O        -7.28815727305726   -7.26037755966987   -1.98700023894109
H        -6.44293334211697   -6.91412712247697   -1.65188155473506
H         0.43428950651104   -1.25103741348606   -7.61207458115349
O        -0.21132542897712   -0.51902411087108   -7.55179393901575
H        -1.01347660733285   -0.80879037148078   -8.00511727033879
H        -4.73986579858410    0.27041304507167   -6.17760972212213
O        -5.26908093669457   -0.21327695651161   -5.52208953636273
H        -4.64869575191684   -0.79437512518592   -5.04372489175609
H         0.36868769224621    6.04377738378058    5.60989226873323
O        -0.44100391747037    5.95499970607274    6.13523072365422
H        -1.21248419975791    6.10702434091413    5.54484198699352
H         0.67418699160243    3.26248553034296   -4.39592190841874
O         0.39429103350605    3.23666313232200   -5.32092012414520
H         0.93604206316569    2.55901391687003   -5.75538410572828
H         6.02916371649866   -2.72862683621166    1.53409165785750
O         6.16660589259490   -3.60588297494589    1.92578097809881
H         6.18052782050602   -4.22201306908893    1.18082105853299
H        -4.50197675824592    6.02545524515945   -0.05479461231836
O        -5.23425431165035    5.53188256684018    0.40007997958414
H        -5.19034708766128    5.81070800883299    1.32266540498364
H        -3.12447468095971   -0.44361943125854   -7.79979432783557
O        -2.81723933792588   -1.33583452403404   -8.02568271484726
H        -3.60408513991762   -1.90829298925811   -7.93034774709949
H        -9.05307925598094   -4.85878637346769   -1.07191370005424
O        -8.68779302168334   -4.95165030003574   -1.97731512113666
H        -7.90204845026174   -4.38019959790417   -2.05283881774319
H         4.02468961666201   -8.06652001524688   -5.15120011086533
O         4.97110273196821   -7.91815681100302   -5.16013123252245
H         5.25822170456781   -7.90131171407004   -4.22669575280690
H        -0.24621132328223   -6.49319602565058    5.91526543710089
O        -1.03359094699681   -6.20580379474429    5.42503974667541
H        -1.79128375889915   -6.61761671383282    5.85667470944756
H        -1.76408028419543    1.46882379423413   -5.33165146505886
O        -2.13778718717734    2.36813806228339   -5.51842864174146
H        -1.35954061344511    2.95692360725722   -5.49454302165304
H         1.34105560262314   -7.97214249038000    6.99538588357283
O         1.31810627025396   -7.07298275264496    6.67038061897261
H         1.93675973827386   -7.03469739698894    5.91576599971284
H        -7.93291897895659   -2.07861124246742   -0.81037033728628
O        -7.60634555369700   -2.39435909693855    0.05037635544008
H        -8.38632267171865   -2.36442650659317    0.63223747190541
H         4.27526394425395    6.18347599188508    2.81718805465852
O         4.19342138832365    5.31136082144566    3.27469106418417
H         5.09584271177927    5.00336979794625    3.46609949139974
H        -5.34422034511633    1.93686812585642   -3.75817035858046
O        -6.26828524828575    1.63993200199042   -3.89527479660519
H        -6.17574122882923    0.93275656114442   -4.56120418006291
H        -6.04991495157647   -3.41468831829087    8.54749278955401
O        -5.59566530210214   -3.70859517061963    7.73393225572395
H        -4.66093888413842   -3.40430674973528    7.83360963016206
H        -7.03271290008728   -1.60108752184888    9.18756135287004
O        -6.85407681918422   -2.41457512804043    9.71548042871676
H        -7.67519243063478   -2.63694501106104   10.15274512852168
H         1.95199837885210    4.66561771453333    5.10882567713637
O         1.99103843150588    5.60068400093719    4.83576945184977
H         2.90238527828426    5.71315854976785    4.52132025174048
H        -1.15049030585566    6.25606891583702    1.43973990493860
O        -0.44625349139749    6.91579644337963    1.19485118320917
H         0.36795003218884    6.51143317589661    1.52720824838984
H         8.45352851006335   -0.93655006259019    2.39044025220083
O         8.46128364696710   -1.22132049673033    1.45620852918157
H         9.13990864669980   -0.69724868215523    0.98009379787939
H        -9.75051275470259   -4.04457974832669    0.94702181548391
O        -9.39723414642367   -4.87415089340403    0.59817206836303
H        -8.49516631717979   -4.96643236301505    0.93991094817528
H         6.98769717234049   -0.56794615507389    4.06316629346224
O         7.96289964894309   -0.49538484057359    4.02346953707872
H         8.10120738723504    0.44290938580475    3.77944468111403
H        10.63673406890347    0.81457020009853    0.93116412706513
O        10.48137557904356    0.09720879732070    0.26924935072437
H        11.07305033764442   -0.62218263001768    0.51937754690744
H        -2.55682177788442   -6.60714615183631   -5.22799866159761
O        -2.73585290085626   -7.06111417106608   -4.37032006032189
H        -1.87486063799200   -7.22226421449953   -3.97116141271559
H        10.65467549878271   -2.86272245562985    1.65168441265991
O        11.42379186433149   -2.24027998213797    1.65600216247590
H        12.20393618960693   -2.76828359025998    1.81906945249107
H         9.13152251627174   -4.25856002455785    0.76383942574767
O         9.24327605023590   -3.78156879710307    1.60658862237468
H         8.73497938274436   -2.95112238639620    1.50802303399816
H         1.19588726353484   -5.07877664810171    7.55598499010434
O         0.70667655397837   -4.33416271234676    7.19775550582627
H         0.73662567802994   -4.47129388908134    6.22225119584276
H        -4.21551788232456    5.03151807090561   -3.54013054478675
O        -4.50498407678866    4.57232908724540   -2.73641902949738
H        -5.30644519981452    5.04828355496814   -2.43000258145205
H        -8.82128496740198   -1.43114355641704   -2.89126660554143
O        -8.74606061722832   -1.05630830713734   -1.99646057810576
H        -7.98681580617087   -0.44686047041755   -2.00123130463616
H        10.04013820421670   -0.64419532056625    4.07323221765347
O        10.91770021402486   -0.46004629410987    3.72416969566211
H        11.09259257958576   -1.11877328664933    3.02896779751464
H        -9.53201782495167   -2.03918246455767    2.41437646962560
O        -9.89585354642685   -2.26012258369739    1.54470257947630
H       -10.13678751678477   -1.41195991038164    1.12922814675731
H        -7.21195619102689    5.16956344801112   -1.99199438495865
O        -6.63938680292918    5.94545149604729   -1.88008695652177
H        -6.35396303403243    5.93268400918957   -0.94755682651464
H        -5.95809896053485   -3.72365125233392   -3.50083930615652
O        -6.54116726384010   -3.47354439108496   -2.75757186193396
H        -5.99381864632046   -2.92048571925490   -2.16366723315464
H        -0.13001032411488    9.17624076229724   -0.94572073106364
O         0.40640982364128    9.29137211368488   -0.14196831395247
H         0.19489013775097    8.53708916197019    0.42330355070641
H        -1.58334056531341    5.53710613409845   -1.17828443905615
O        -0.88877867899010    6.21453197445701   -1.37008390128727
H        -0.63379473191901    6.53258105793633   -0.48095925700914
H        -2.99608283787089    5.16759897745504    4.89176846899594
O        -2.88908155000509    6.12893544040702    5.01058396069939
H        -3.39698813096343    6.33765273846233    5.82712443025052
H        -0.58194331301766    6.16672700399879   -4.57017192115427
O        -1.11401132318687    5.52345329522263   -4.06222364131056
H        -1.02979890763659    5.77836975799793   -3.13567364029464
H        -1.23528325415575    7.12002494318089    8.99870058250951
O        -1.55933622578688    6.32784975602113    8.57153876202877
H        -1.08054317523303    6.25268582878890    7.72085792971126
H        -8.00023764272447   -6.39269133437094   -4.69367628566209
O        -7.59147711174356   -7.26920578642421   -4.59377481560813
H        -7.42789537648853   -7.37587495977446   -3.62125494614184
H         0.75398237838899    6.73492686269181   -6.04111186343869
O         0.30889837652074    7.38341795103072   -5.44490893818166
H         0.99935563516058    7.59102809315085   -4.78022141030138
H        -3.18875541508136    2.34639512434272   -4.24364883731924
O        -3.69049215790882    2.17859587229571   -3.41358916250610
H        -3.97045302894506    3.05492072553416   -3.07722956000163
H        -2.63955470460710    5.77936142758562   -4.51313312141288
O        -3.57158902900589    6.00970105730133   -4.77720045681853
H        -3.46544158288163    6.45194408129002   -5.62815200938844
H         6.56412231512531    5.77676148593289    0.76238693662248
O         6.83340125534495    6.69327029996435    0.89503881698828
H         7.20426878220788    6.95527586645918    0.03424711944486
H         4.34752175133850    5.53855984928534   -4.74027806926272
O         4.59793631467080    6.31243000506953   -4.20895728941153
H         3.78074503425063    6.84616310966386   -4.11160703979981
H        -1.41706632813952    3.41591550124506    8.17424573521387
O        -2.05660384993728    3.60372776350586    8.89071097628230
H        -1.92791147946688    4.54039141045237    9.09148776841782
H        10.69292049261743    3.78556012233553    2.22157267452229
O        10.36785916109849    4.68199615990122    2.06832388871384
H         9.98222927882840    4.67401015980150    1.17714631375414
H        -5.71530372195997   -2.54362559661376   -7.20247323394974
O        -4.83183869833905   -2.95023511900380   -7.25800323813849
H        -4.96797797864964   -3.84658262404792   -7.64510710764260
H        -6.58182468719127   -1.06715892903697   -6.29863960573631
O        -7.20962845579070   -1.74721073372979   -6.60316608293325
H        -7.73654624749395   -1.93922983711601   -5.80197674669706
H        -2.65518719047225    9.43275243187261    0.85413565241131
O        -2.74715168401882    8.59141746338664    1.35308662741670
H        -1.85495050707493    8.23766160427418    1.46316205563818
H        -2.11658878084832   -5.56833353157742    8.00330892120536
O        -1.64495649824953   -4.91716030578615    8.54333021907096
H        -0.82124194095197   -4.70105927061857    8.07013626736506
H        -1.78100690633146    8.93305783472963   -3.01705735571089
O        -1.35352505137319    8.77788086817540   -2.15240346784230
H        -1.43478000895124    7.82715022024221   -1.95188908194952
H         7.16673677461205   -8.18521728586630    0.35440171559093
O         6.32619858442125   -8.24327453377230   -0.13352490871202
H         5.61090055271047   -8.33443001871468    0.51000076366431
H         3.80339217268869    7.19894537868245    1.00677814832054
O         4.37389311211338    7.45413412439657    1.74186493785659
H         5.28940625031319    7.38075338873197    1.41132829481469
H         3.68652150817041    3.27665383742609   -5.00741784257026
O         3.76176294979082    4.07102184735509   -5.58683720140280
H         4.27755824289946    3.79985482992954   -6.34584868546531
H        -4.83021655921577   -3.51844580704628   -5.63248678009327
O        -4.94019047612209   -4.04159867647842   -4.81264927937037
H        -5.10188073299025   -4.96564928611402   -5.10324304333730
H         8.31127092004685   -5.08470261016913    2.65682666337509
O         7.88473477836965   -5.93393301564516    2.86660930702608
H         6.93584683758683   -5.75856041266895    2.96601550390556
H         6.80060355821848    5.96283309639977   -1.70038400364022
O         7.68584100520634    6.37732912568479   -1.68116452519207
H         7.63046846512911    7.05637826643829   -2.38102287269235
H        -6.10261837720011   -6.96551535816338   -5.20586423266415
O        -5.22557763288374   -6.60791954752056   -5.48755655195211
H        -4.54113756182401   -7.12726727124084   -5.05312005423473
H        -3.26830834415189    7.68839688606578   -0.07488611278340
O        -3.43740795939391    7.02383433893122   -0.76632385236475
H        -3.86003810167105    7.46355134909565   -1.52494224008164
H        -4.34041298780318    7.11991875692646   -3.68475214227708
O        -4.72921253440202    7.75902381853570   -3.05010117000069
H        -5.57714441214133    7.38600513382474   -2.78156827975439
H         7.84734095605742    1.63294014472179    1.88849373957500
O         8.09239917072979    1.84122994253772    2.81085677165369
H         7.57673521757632    2.62489242950694    3.08334013397165
H         8.33931749387076   -7.01724956173638    1.82244361727207
O         8.65557159693734   -7.64603831379802    1.10551071743488
H         9.33379453929177   -8.18835138819114    1.50476052210652
H        -9.18470701101489   -5.01365330260972   -3.60966251906515
O        -9.31250314171767   -5.04490558909703   -4.58164141097193
H        -9.97100527375729   -5.74433297163552   -4.72204891467248
H        -7.32246394269640    2.87364722985896   -2.88789518132070
O        -7.49705935599448    3.37191580392663   -2.07853272248703
H        -8.34855808779362    3.05744128272273   -1.71307714886293
H         7.67454973414980   -5.24517776278563   -0.32723973945128
O         8.63989721000543   -5.40865373818136   -0.48229490760777
H         8.81641572300268   -6.25245564314078   -0.03327544082483
H         3.25355141755383   -7.32064001760100    1.55320558856068
O         4.19294083636585   -7.49658553722337    1.40172560835564
H         4.66447493634385   -6.94633685194679    2.04146931190483
H        -6.38451027476440    1.06581202424597   -0.88709908420996
O        -6.52636996329446    0.43030382807226   -1.59307904541465
H        -6.43353608871454    0.91216638699374   -2.45154588092269
H        -6.34314842781843   -5.26257126551620   -7.90207501026449
O        -5.39100238434765   -5.45298150900759   -7.92297915114031
H        -5.26121525956438   -6.00877427321749   -7.13299345638798
H        -2.06885862990884    9.98628182849753   -1.09356814944895
O        -2.27423049600302   10.57886963520108   -0.34111462258333
H        -1.44123532412960   10.99818196400522   -0.11381397068381
H         0.90445195287837    4.64332540175385   -6.24394628377586
O         1.46565728208756    5.34126343541226   -6.63205505173185
H         2.35502901396144    5.11681691283773   -6.32706490700250
H         2.87949880270248    0.30962330444077    5.03191776169642
O         2.90477742665468    0.57827114195620    5.97251077891263
H         2.43458824691853   -0.12586068978497    6.43167006130477
H        -4.37145253983894    5.31455146623125    7.42421820831076
O        -4.09480468306800    6.24499377275285    7.37172894531423
H        -3.31724802222247    6.32993469160350    7.94461038776786
H         3.74135480973504   -6.98532768730820   -0.36217199230135
O         3.48298058732820   -6.72478943943634   -1.25754173744100
H         4.22491601833975   -6.95768521136080   -1.84067388874773
H        -6.19801995124184    3.12548581121850   -0.98606155795348
O        -5.49699964514762    2.98326610648168   -0.31844082876113
H        -5.23316624699720    3.89036452805768   -0.05724405367010
H         8.81411645096807   -6.47806176721449   -3.38966153095550
O         8.10655648189295   -5.95963894820989   -3.00856285465027
H         8.39028887740110   -5.69412830593602   -2.09952553614967
H        -2.24469433669230    8.30988695881759   -7.25191319198914
O        -2.31390611780628    7.63116034705134   -6.55288068973457
H        -1.39867394709151    7.41792186379686   -6.32107561935277
H        -0.00949451275838    9.19483640523469   -5.69271449559777
O        -0.38516583222352   10.08696504752841   -5.77323206213670
H        -1.11541870926894   10.11652458207869   -5.14309222336743
H         4.48458823629263    8.80267115819007   -1.17837063107606
O         5.44412507588777    8.67861131789192   -1.06869190090065
H         5.72974966497456    9.30321861334768   -0.40330470057044
H        -3.41396187094752    3.49598626572006    7.95185256160053
O        -4.18315182458344    3.46145029258210    7.32849093433219
H        -3.80461782992011    3.37391039946118    6.43932724649298
H         7.03363902161577   -4.25165150253215   -5.22792994222920
O         7.71677993093037   -3.79363319548360   -4.71354408073774
H         7.93158938297571   -4.42331921566879   -4.00682006648664
H        -8.79136892783765    0.16385324668264    0.66105443579417
O        -9.66968988251869    0.12402976856214    0.22530241795392
H        -9.51632657334949   -0.33356252596301   -0.62186143211730
H        -3.13928983641404   -5.70245445984880   -7.25029649307958
O        -2.41065200847960   -5.68157374616273   -6.62566027199744
H        -2.23770199294607   -4.73891606032599   -6.43178871937817
H        -2.67119369203961    8.61014202982751   -5.16261370336811
O        -2.73948445558794    9.22544747953521   -4.40044719213647
H        -3.59376118087774    9.05440315692268   -3.98619582077149
H        -3.84800446244105   -7.19781793822361    7.44978614666943
O        -3.28120837013071   -6.62945155611833    6.92889457192578
H        -3.86917524187679   -6.10012044375464    6.36235500431211
H         9.77055138778503    1.94659853908489    2.51856030290694
O        10.71608870752088    1.83577616186067    2.28705742933576
H        11.03220058290241    1.16265012906877    2.91739148241322
H        -5.61673829903232   -4.77709923272411    4.74030367619104
O        -5.07865216355202   -5.17384938781166    5.44422430162459
H        -5.35457790538962   -4.73628718392508    6.26497879770707
H        -6.50692657795491    0.27261470848886    8.16455480197515
O        -7.25546222648753   -0.34047559880650    8.06867193077858
H        -7.13479312034061   -0.79270578061676    7.22506825202280
H        -7.70087016776610   -2.79343158937484   -3.76014911843875
O        -8.44275558667831   -2.42317268056148   -4.29596154611594
H        -9.00041434428353   -3.18473297629865   -4.50275117969512
H        -9.43235628972015   -7.82117917295047   -4.65904385472212
O       -10.35604311545615   -7.58656559440089   -4.46584185356852
H       -10.53328461048275   -7.90576732054177   -3.57962467575955
H         6.05578752220468    7.54204305609158   -3.92400572880657
O         6.69903919802179    8.10577425825028   -3.47361372661110
H         6.23168604698026    8.46150093330631   -2.69911255481710
H       -10.25583050806896    3.14620293377451   -0.35462563705694
O        -9.75710387078376    2.55083206313303   -0.91204468455919
H        -9.78342729252900    1.66957105237300   -0.47506606372512
H        -4.84000455633557    2.07347246251693    7.97985496292057
O        -5.02484444222817    1.24619731764593    8.49313676963263
H        -5.00717504980172    1.49954324643927    9.41653538140735
H        -1.15156387324855   10.02402374708057   -7.30942918036458
O        -1.76596347005065    9.79778622055061   -8.04684121719116
H        -2.30988031015931   10.57164868279157   -8.19084476859818
H         6.51831700808925   -6.79637924727039   -2.83695520212154
O         5.78302220668317   -7.40863664310071   -2.64227686731938
H         6.07016331046367   -7.94538693580610   -1.88785592824843
H         9.13085930057819    5.57830377053675    2.91479854896637
O         8.28852780937190    5.97872963069557    3.21210726634218
H         7.93936277645513    6.46613992823850    2.45002871943523
H        -7.74076075011622   -3.54313464523880   -7.07256141314263
O        -7.82651561215130   -4.50475479217233   -7.06661735581226
H        -8.37816829231533   -4.72392373725149   -6.30727348020719
H        10.18960602034281    1.35957689977396   -1.31431008299158
O         9.68308258007643    2.15771672791898   -1.50387504874940
H         9.07024489819252    1.98473567887319   -2.24804047891427
