# Supplementary material for: Computer Generated Realistic Interstellar Icy Grain Models: Physicochemical Properties and Interaction with NH3
Source: ACS Earth Space Chem. 2022 Apr 19;6(5):1286–98. doi: 10.1021/acsearthspacechem.2c00004 (PMC9125691; doi:10.1021/acsearthspacechem.2c00004)
Supplement: Supplementary file 1 — sp2c00004_si_001.zip [file sp2c00004_si_001.zip › Icy_grain_model/random_seed_study/GFN2_GFN-FF/grain_14_GR17.xyz]

600
 energy: -1018.442825146361 gnorm: 0.000665704303 xtb: 6.4.0 (d4b70c2)
H         1.40761466708807   -2.32930808779141   -2.08138286148625
O         0.58877292779358   -2.38480242923768   -1.57463432273534
H        -0.07021529550815   -1.89831285015301   -2.11171895056645
H         0.73325336425625   -1.42345077428289    1.23274485132299
O         1.23363685492220   -0.93554671617942    0.55874570480835
H         1.03935130259466   -1.36568397636572   -0.30033088949662
H         0.25440596791940    0.30741002926051    0.45814031417992
O        -0.38912948895380    1.06715093967147    0.50992556083916
H         0.04151226307586    1.70525360638027    1.10023798818262
H        -1.28542020518803   -1.89581579101961    0.78152244339789
O        -1.68003067706983   -1.99869835736435   -0.09460115279351
H        -2.61537982099035   -2.26413499205627    0.05836630101860
H        -2.27535252425958   -0.43562463786064   -0.75889792864897
O        -2.92804850186742    0.12357321555887   -1.22168618140783
H        -3.77014666953526    0.02269118912910   -0.72647432054118
H        -1.82591155680239    0.46003680339051    1.16705910506464
O        -2.66069786636674    0.12360853508443    1.55537458087264
H        -2.92932732948817    0.76036717556262    2.22918301915789
H        -1.89201278624441    1.46169777217186    3.68101799588360
O        -2.73525816453281    1.93972567585421    3.60985958928160
H        -2.57479229757066    2.64277279372419    2.93935325840529
H        -5.99941747538607   -0.12671480208344   -0.56045507743275
O        -5.22306184899004   -0.28215707788228    0.01891834694607
H        -5.35016163521032    0.16306675332146    0.87725943088077
H         2.14399457103894   -1.20126806389396    3.03388965616797
O         2.17013429634488   -0.23158710746074    3.03930375841777
H         2.48781077766397    0.01751124747677    2.16340125569633
H         1.74553671389116   -3.19945828632497    1.97335731869285
O         2.23004339854108   -2.97981229252770    2.79038456615637
H         1.92617999886454   -3.61305647258207    3.46780593570206
H         2.84418620476227   -3.78303780055880   -0.25378975278833
O         3.54890557304698   -3.29537381488235    0.20701009936624
H         3.48916378463783   -2.35340781061057   -0.09703976621074
H         2.32958271251075   -4.07903947594084   -2.11629716695712
O         1.97436337732640   -4.73507898105030   -1.48734949581975
H         1.13871451426267   -5.01089495051363   -1.87963087113086
H        -2.55471225595362   -4.63369744852327    1.18999914742553
O        -1.94386136378905   -4.24179143450824    1.84554557811753
H        -2.39376167572361   -3.46880298569506    2.23416046278247
H        -5.23369149709110    1.95370401756954    1.90349292810962
O        -5.51146513730787    1.10668969782108    2.28525813496845
H        -4.98225175118702    0.90992468512258    3.08277582047538
H         2.27516993196002   -2.85421785610964   -3.94714443298609
O         2.81551774622707   -2.73573572042317   -3.14340818026574
H         3.71834885329602   -3.01774864436865   -3.31956045650221
H        -3.31486599867886    3.15431182002644   -1.14337593490683
O        -2.58597970267003    2.68191411239397   -0.70470412562175
H        -2.72396893589038    1.71879116510199   -0.86916482702506
H        -0.35551570744951   -3.83190901165239    1.11572961546462
O         0.56142830867000   -3.81105615136469    0.78760937487036
H         0.54462490663926   -3.44689289992117   -0.11681816803675
H        -0.70534420360688   -0.87301227491112    2.73609875762058
O        -0.55468226571887   -1.78566936755868    2.43006755068182
H        -0.22854260919900   -2.23363683677600    3.22574943980565
H        -0.36138353358538   -5.93524474737378   -4.12127406987610
O         0.23850065798322   -5.90205723218355   -3.35559631318854
H         0.57529184642372   -6.81202100022104   -3.23458791320409
H         4.52340297331687   -1.03394565942855   -1.47636155230843
O         3.83437887851170   -0.92918307750313   -0.80153739208441
H         3.02061579027995   -0.66419972992669   -1.30322466120473
H        -2.21923990149507    3.09486573633337    0.88231337985359
O        -1.98535041702216    3.56098824365728    1.71355801326920
H        -2.53913506264164    4.36115091488933    1.68937328363909
H         1.35692261486989    2.43415509628581    3.06394172488682
O         1.30088789869959    2.56322721034388    2.09151747911127
H         1.97412314390964    1.96483510995280    1.72985391683379
H         2.39865445208896   -0.25996124762129   -4.64339246916567
O         1.42700109194996   -0.29436476498657   -4.70115739967459
H         1.19042736642789   -1.21233512236459   -4.92837924507821
H        -1.00718591102054    3.41424905589354   -0.74427636841899
O        -0.14432406563317    3.76272776386852   -0.44807635437812
H        -0.24353861004727    3.87338974007037    0.50220143178149
H        -4.24735172687325   -2.08257186888758    2.67743724406954
O        -3.29082274856295   -2.03533702725083    2.86987368151242
H        -2.94232856537533   -1.32068717094347    2.27783390577948
H         0.59814354959361    0.40931850010619    3.33450610696127
O        -0.33150738908793    0.59006736349389    3.59955972142933
H        -0.25501088751238    0.76775476128026    4.54989232447946
H        -1.36058184933604    4.30056824758003    4.25921428707961
O        -0.58309535659689    3.72342073629360    4.11868590227718
H        -0.69517988823715    3.33540551815366    3.24209013907592
H         4.58032421997717   -0.41631125771630   -3.73200862662489
O         4.06026412448611   -0.01087980375824   -4.43728899615083
H         3.91621897206461    0.91672850175285   -4.16988846175644
H        -0.47769008999146    1.36327610232795   -1.18692534300461
O        -0.49032003330856    1.50087901013034   -2.15712801739592
H        -1.35147148990179    1.85930247569785   -2.40830973055475
H         2.74890867713825    1.94792241868949    4.57047470339974
O         1.80180173462902    2.11926534314945    4.67993441752838
H         1.71337065933785    2.93959843547740    5.19864644574000
H        -3.55803840501537    6.51466235937989    1.80920079242434
O        -3.60434279373504    5.65198181034074    1.35219168509812
H        -4.49440882641194    5.65279348788249    0.94929085287865
H        -1.34818555363166   -3.45334475350189   -1.02427639772691
O        -1.41862434771912   -4.35403541893176   -1.40520583020867
H        -2.26540968397014   -4.71186133124257   -1.09062252417297
H        -3.17969946336054   -1.29352205297633   -2.17740243617393
O        -3.39149265664648   -2.01026856543768   -2.80963757349375
H        -2.52456187236282   -2.33179421598149   -3.13511495844349
H        -5.52314388810187    3.46701429075758    3.93017035501986
O        -5.15628207959353    4.21769606116686    3.43621460749760
H        -5.21273490749032    3.99692668674164    2.48885094292068
H         6.42497273520850   -1.53199312629144   -1.95744505084125
O         5.80177700875670   -1.31299351541054   -2.68781178003313
H         5.70564731626402   -2.13221934665202   -3.21605964165713
H        -1.13359526251387   -5.34746193173903    2.78110784774836
O        -0.70683599415469   -6.07572089264689    3.29814035761595
H        -1.07696825315572   -6.88491357761822    2.92209846769914
H         1.52058971708512   -0.11945405047290   -2.99086960684719
O         1.78100192932985   -0.02344411813653   -2.06104797996909
H         1.83090067970596    0.92380881163649   -1.87606935585846
H         0.48979794618381    2.64925227757766   -2.92758306879179
O         0.74377821924160    3.35400300757621   -3.56430063280453
H         0.79766304735975    4.18390645270709   -3.07980522132470
H         3.90292346185514   -2.69749966421453    3.06653425530709
O         4.80052927834958   -2.43074064213909    3.35438131349130
H         4.64420656928616   -1.84250211635644    4.12611766409638
H         5.18821037308036   -0.98606625370638    2.37366429398101
O         5.36018992343266   -0.10884229371467    1.99044481681240
H         6.28518386028454    0.13385863629871    2.23390391123683
H         5.65053642818055    0.94140755689135   -1.12296042188960
O         6.28103684270841    0.70882844791623   -0.40625873500550
H         5.75543782172497    0.45993545051033    0.37313763580838
H        -0.66763361316772    6.60101204149674    2.07761982491292
O        -1.35513355218473    6.88664640644178    2.70186841413781
H        -0.88027047683478    7.30862559240554    3.44693170499656
H         2.77103381316371    1.63743159726411   -0.03668977376202
O         3.22690621448626    1.19899746715522    0.72519932830068
H         3.51261941948291    0.34271743981700    0.35445779569869
H         2.82514141992883    3.14478506597493   -1.38078579678167
O         2.09866653103332    2.50315677147012   -1.24817496165663
H         1.33779011396028    2.99201576696294   -0.88651096498260
H         0.93191926481244   -3.51818733017313   -5.82855171694961
O         0.93001826172422   -2.89288405981644   -5.08560089291714
H         0.09306150189828   -3.05508555933008   -4.59519242483030
H         2.25914169088585    2.79634877915615   -4.14149865491243
O         3.15316976388164    2.56683731837952   -4.45818305358710
H         3.69808734301339    3.36103735346475   -4.29559347222747
H         2.15105783422082   -5.30453144654615    4.74475765124306
O         1.34396754416740   -4.74132280524424    4.64583224016986
H         0.65915087475442   -5.30768894625853    4.26763263356894
H        -4.54154827225985   -3.13542133284860    1.01186586745555
O        -4.17162576528381   -2.65774597231743    0.25475474146313
H        -4.65126626586159   -1.80996396334816    0.17734154519214
H         7.10140688458829   -2.25694172974157    0.01576458900138
O         7.46841069867344   -1.66242321155627   -0.66226340347249
H         7.22129634555500   -0.75355414779412   -0.39801515179979
H        -4.98925756579579    3.62563054227412    0.03673356562488
O        -5.41146610388172    3.34583099721545    0.85917489680407
H        -6.29261909182127    3.01980034985759    0.58454304117503
H         5.18712114090640   -3.18332209669964    0.76846308750711
O         6.11608783467560   -3.28400288337897    1.04484897414117
H         6.10835795828871   -3.11327479723621    1.99337052458463
H        -0.26731051529870    6.25860670675290    0.27310027893294
O         0.51146809236585    6.33441790158534    0.87309855178010
H         1.15229356564269    5.62756581109160    0.59354272963659
H         0.13960337512598    5.10187798281636   -1.45112321813838
O         0.48686781118438    5.72186158059297   -2.12991623818280
H         0.26339658778006    6.62568876901084   -1.80646889152496
H         5.98956133831301   -4.22845376582664   -2.00065510169212
O         5.05194219788955   -3.95959116725778   -2.02075187768925
H         4.73293118850918   -3.76612444382252   -1.12688621725786
H         4.57778808976509    1.07104801543503    2.96403353703645
O         4.36789083024247    1.61562645948368    3.75409819638855
H         4.18578715911227    2.53316971693147    3.44733875948196
H        -0.83990022912604   -0.82481248476462   -4.13563293345429
O        -0.94122797648207   -0.90543293324626   -3.17905901502606
H        -0.71175720669529   -0.03771226847105   -2.79869516694286
H         3.79406462483872   -4.49687452399480    1.50777373244009
O         3.90953487078343   -5.35995908732673    1.93339434763589
H         3.09875425921066   -5.85093284140381    1.70317813848668
H        -6.59594550856438   -1.76933893618796    1.91135064791041
O        -5.92574549774510   -1.68574007248113    2.61839074276823
H        -6.39381867261500   -1.70442587328758    3.45370718206299
H         4.89494897328766    3.61742867672234    1.71807378747613
O         5.09158561158313    3.08327145662276    0.93285939833459
H         4.46046902085814    2.32892192763935    0.92265512041369
H        -2.44078264950336    5.80784865506983    3.46648298772356
O        -2.78919078663259    5.23920064913906    4.18141513858242
H        -3.65555335303204    4.88725012605564    3.89421024049470
H         4.38821314548221   -3.30681962577919   -5.59416294371967
O         3.55145431512644   -3.44260163242736   -6.09766377258169
H         3.02437577276638   -4.03922664337831   -5.52739957143494
H         0.79242261119377   -6.33345113923941    2.22764809697271
O         1.41214008640707   -6.17322677144670    1.50270093851072
H         1.12830432333667   -5.31361826698724    1.10556921072116
H         1.62560455436398   -5.00819818649841   -7.54195512596075
O         0.78129168631523   -4.70413723377596   -7.15895004748942
H         0.40472273891224   -4.07818960853515   -7.80066673728095
H        -5.35405737096301   -3.87717274264060    3.04700777605833
O        -5.19793816849672   -4.26781797144802    2.17179343027521
H        -4.67297063721846   -5.07645396719742    2.31787942189787
H         2.14666086550391    5.99201455403018   -2.27728199249385
O         3.05759700090013    6.35681070044448   -2.31587897659025
H         3.06376128996619    7.02226263285775   -1.59652695599328
H         3.26776810286088   -6.39944607086143   -1.81713451012098
O         3.95024760702045   -6.29745302143845   -2.50189162776602
H         4.43675184224926   -5.46905549855304   -2.29169884955312
H        -2.73579719961079   -2.34638998565869    4.48227556955097
O        -2.40273363536335   -2.52239162325820    5.38372668980956
H        -1.42592968497194   -2.46190127998944    5.30383840562257
H         2.94872905937203    4.43383562923376    3.17530600700038
O         3.87381658873697    4.12721689584691    3.18976792444823
H         4.25416428544998    4.50772845338104    4.00661390106444
H         3.75057007167788   -0.56717093193651   -6.00329756651648
O         3.45466955573059   -0.92442283738575   -6.86479076715497
H         3.37060852512206   -1.88701846461187   -6.69441506430499
H         4.26756639220616    0.14997673902064    4.70116053483904
O         4.17190567465730   -0.65438788060898    5.23859076949360
H         3.20527348309984   -0.70416241802992    5.40851968261311
H        -3.50308747498208   -6.05186288963305    3.75269526915510
O        -3.92489887836018   -6.45451276475572    2.96724419916264
H        -3.22217128166729   -6.84627772791201    2.40541271647456
H        -2.44407092257223    5.84561253130542    0.13389253347343
O        -1.71593812506577    5.93564305771127   -0.50704252405521
H        -2.08192754357593    6.40643265456774   -1.27425998211754
H         5.58779978072075    1.85015987500633   -3.28863165409714
O         5.03530428002838    1.67519635650497   -2.51125005135881
H         4.73810392436293    2.54320226693840   -2.20163634588805
H         8.30283313405242    1.30764905555434   -2.75619908512286
O         8.09855669512262    1.89219888107505   -2.01448521388291
H         7.46784871358679    1.39122715252959   -1.46846830927120
H         1.04066539962239    5.65634696599310    2.47668003781185
O         1.41097958886825    5.23079171136851    3.26233908998182
H         0.71207226170873    4.67411088315434    3.68123004734329
H        -1.86836721439343   -5.50363993027562    4.78860823111704
O        -2.74369386078822   -5.18090301182939    5.04122506703766
H        -2.62308623781475   -4.22678227804036    5.24093457296023
H         2.06580838538875    3.87645166350374    1.19710350796836
O         2.33712847109490    4.55131868539855    0.55008713353820
H         3.15178002092339    4.97463453654877    0.86494162132096
H         1.56131864974927    0.58630186678084    5.53946091224613
O         1.62852795163592   -0.30921931897739    5.93532497242561
H         1.71361716754301   -0.20009978962015    6.89433230838651
H        -6.24581649170188   -4.16276342364014   -0.75308567750277
O        -6.82826665536505   -4.18187981749947    0.02343987035680
H        -6.24181003384259   -4.25353978170160    0.79982266674895
H         1.63565341298526   -5.42033126665745   -4.20398364119153
O         2.55970416815751   -5.31953734576631   -4.51368433858635
H         3.10787733500231   -5.63055158513806   -3.75490285950249
H         7.58116113356600    1.33759449101026    3.35576171504508
O         7.75749179161375    0.85592802547451    2.52363432780605
H         7.94918176344315    1.53407925567836    1.86331290192957
H         2.17951273718634   -8.53304847842397   -3.53051409436323
O         1.32707935748031   -8.35897008949067   -3.07943593009687
H         1.57325906628615   -8.28140730496388   -2.14245162087919
H         0.26599410179232   -7.02301517412438   -0.79826489886316
O        -0.64688187550573   -6.75830993920652   -0.65435956712392
H        -0.73132851858600   -5.81939757124911   -0.92985976189142
H         4.62440919596355    3.89802152068333   -0.53610692655629
O         4.26779190281978    4.04130025099341   -1.43414834658848
H         3.96349326830188    4.95773019064927   -1.50935312788765
H         6.95443071051858   -0.41587936319800   -3.59101882765093
O         7.68493825815201   -0.02435646109604   -4.12126058696541
H         7.29177635067422    0.76167797750177   -4.53885592768974
H        -7.58786472138542   -2.64496993453973    0.31029343404617
O        -7.95969162640503   -1.95716519296437    0.89800640142925
H        -8.49776148879081   -2.45790731652798    1.53602140618348
H         0.68847637080143   -3.16161864436380    5.09609785245348
O         0.18501282276726   -2.34418091737201    4.97240849795609
H         0.71804570134081   -1.60088771927043    5.31735442861238
H        -0.60888318328451    2.47328427186314    5.56698793857546
O        -0.49338438582250    1.66874240972446    6.09951826599638
H        -1.35356281485707    1.24679513786050    6.25932312838582
H         5.70619204884592    2.09980139665406   -5.66720932916826
O         6.33958801754851    2.16834638884065   -4.92232736300282
H         6.61717479345806    3.08399880512108   -4.85649056104286
H         5.41702871426078    4.62102058931161   -3.71378860053699
O         4.57462257379114    4.82795711281333   -4.16363279360534
H         4.10122991150414    5.41861425471008   -3.56067605263588
H         6.33642404656511   -2.70559932912907   -5.13318201989149
O         5.65424521361200   -3.16550158342880   -4.58861520549128
H         5.92627701502834   -4.10844363639009   -4.54874201257441
H        -1.53870030571067   -7.22331476056233    0.75303002222726
O        -2.04117628391261   -7.65061318885364    1.47821760190521
H        -2.53143207289178   -8.35971850145865    1.03985937321331
H        -2.42778799862635    3.74551846943628    6.08587786438536
O        -3.11493582304742    3.04957374235592    6.01213559694284
H        -3.05730044240491    2.65379321687136    5.11325893843431
H        -6.58936711300497    5.79099769556433   -0.13817787096330
O        -6.00876354852811    6.32878382181606    0.44664024439524
H        -6.48997790112181    6.49911592702977    1.26351298785767
H         8.06877270510919    2.67635678040829   -0.18995969084129
O         7.72258252071613    3.06487036446355    0.62152495011068
H         6.76358356467636    2.83093651134082    0.66467282610785
H         3.10945177277158   -7.84253101473640   -0.40519339630867
O         2.20060336995098   -7.56724443709054   -0.62831304998465
H         1.89189512418653   -7.11508515433347    0.17789731797133
H         7.66359052979652   -1.15180218373670   -5.50769206907109
O         7.42307508437544   -1.90872837860717   -6.07384407239601
H         6.89958580954485   -1.55266176506396   -6.84154611863093
H         3.73973745901876    2.14170127196350   -5.98965407745044
O         4.35246419776263    1.95952492866157   -6.73934377368409
H         4.13817898067979    1.08491701926590   -7.07314262681457
H        -4.32954696039285   -3.20560615345856   -2.19133438957250
O        -4.95708113291867   -3.92962814963590   -1.95404481284560
H        -4.71578128544223   -4.68946682119827   -2.51995561677939
H         4.73007769541186   -8.10213520634121    1.16550479471529
O         4.73871857446826   -7.89009975718856    0.21097483634451
H         5.34961236201641   -7.13894456703009    0.10212611228935
H        -2.55388438903627    8.73711950717276    0.30414696631085
O        -1.70233948535753    8.81581584946542    0.76284999797087
H        -1.70825668959300    8.11300746838614    1.43885629811613
H         5.37681308404306    5.87115554414151    0.66692720337486
O         4.51185698067537    6.07503576178562    1.05922682135523
H         4.65305784071021    6.46631977877107    1.93477838345728
H        -3.55349470784736   -5.13132808422075   -4.71651893092196
O        -3.32526488788651   -4.46870612838014   -5.40562920455455
H        -4.12771618688026   -3.90005620331697   -5.41673179954521
H         1.81867421817910   -0.68445506272859   -7.36519687417226
O         0.90763626517396   -0.56030831516169   -7.70150308246746
H         0.91109859148896    0.30537155865124   -8.14762181908460
H         8.52291451958825   -2.24300784473515   -2.04454535015787
O         8.73896581128914   -2.59196081412196   -2.92324255965306
H         8.66821131421237   -1.84899823688415   -3.52889665898349
H         1.63341752986077    7.59294827123232    5.02681669350743
O         2.38351816793555    6.98479775178080    4.92713036385202
H         2.04746796199349    6.31713060893955    4.27651566607724
H        -1.06460710283697    3.29275440156778   -4.00417260097867
O        -1.99284005826869    3.01418733604528   -3.94937320863884
H        -2.18222607796010    2.58899047053540   -4.81257934488105
H         0.79834068520587    1.14431269670186   -5.38837235588942
O         0.41194488018531    1.88219245043356   -5.89393250630611
H         0.58881280617858    2.70683901351834   -5.42342129408239
H        -9.98823234852816   -3.60168735103395    2.94980899550815
O        -9.08674073552359   -3.28574647832928    2.99895027932346
H        -9.09581520167012   -2.45153729385706    3.54344981919636
H        -5.48779704773248   -6.98609220345259    2.83850746392180
O        -6.41113651035957   -7.25403618631320    2.61460412337920
H        -6.58519301567653   -8.06981568475499    3.08378207676995
H         7.23126309790280   -5.39687152932670   -3.28449103918205
O         7.48661572815066   -4.96083208428300   -2.45781702495319
H         8.04941805675096   -4.20184455427705   -2.69636408236257
H        -3.67657250338886   -6.76175477050642   -2.98718653186357
O        -4.11175102039452   -5.99189563798118   -3.39970152343684
H        -4.95247967940671   -6.24612695084864   -3.83240130169496
H        -0.32908414335579    8.96169140047224    4.30664638158105
O        -0.09929016275982    8.10689633498723    4.74538497655749
H        -0.77458976394524    7.94917471998366    5.41811147619575
H        -1.77827773515205   -2.66048087378602   -7.82349585595900
O        -2.48719288196908   -2.43462696007424   -7.20095528774864
H        -2.67979287149207   -3.22134408643807   -6.67524991750542
H        -3.21706575765826    0.23519896237554    5.61387399526116
O        -2.70099926594922    0.01634241192468    6.42338919901423
H        -2.50456592600971   -0.92925353461917    6.30733139261625
H        -1.83851589208201    2.62113993277638   -6.97118061559755
O        -2.32064868478456    2.00802336248937   -6.40377923862183
H        -1.78205113442129    1.19388660458933   -6.32954298547758
H        -5.14662377190047   -0.39565769803299    4.73174958903073
O        -4.32971230254046   -0.00102469534720    4.38029759341806
H        -3.89591729493762   -0.70626151480806    3.86878627966454
H        -8.08420386005193   -4.53874796878488    3.75104996720151
O        -7.50335398599445   -5.15886837209725    4.23134298224386
H        -7.22650089288093   -5.82807811993393    3.59058457148323
H        -4.12810035267771   -6.07090150242068   -0.06954624228341
O        -3.54812021029613   -5.29020676583599   -0.06482651643115
H        -4.07609688890290   -4.57723978847335   -0.47253059773405
H        -5.92891932050173    5.83287570238646    3.46169447214319
O        -6.26634630800482    6.72949763064935    3.28129581285333
H        -6.28423938000188    7.19880914590707    4.13940674228399
H        -8.12820162082742   -0.26348986235193    1.53185918133619
O        -8.08836422823973    0.50216008486547    2.12811420545026
H        -7.12925537528025    0.68011291844226    2.25798362305566
H        -6.82712688722579   -7.00729972861019   -1.15634520654331
O        -7.75057493438519   -6.90772689654709   -1.43588134878789
H        -8.24426949954690   -6.72597655683008   -0.61410043146385
H        -1.26193075064361   -3.94732590244717   -3.07902124565352
O        -1.36112604276442   -3.44122846411924   -3.90862841506697
H        -2.04277708814381   -3.86869499714123   -4.45633727667258
H        -5.27439571709691    3.97785156456407   -4.89313360065823
O        -5.92682305246456    3.28287252235270   -5.05786773715087
H        -5.66861819728155    2.84405908793238   -5.89730490113693
H        -6.08117805734334    3.83496227118095    6.08255701027187
O        -5.40388081677870    4.20282024304996    6.65945357240243
H        -4.55694226291994    3.80761798900969    6.34573003055088
H        -8.72889604715149   -0.35466573313291    3.52081840167217
O        -8.92717897603585   -0.98911697788728    4.24063389483958
H        -8.13390107006439   -1.03623377544901    4.79778170210744
H         4.28660683139946   -9.26575867799016   -3.27872907713477
O         3.89643986490624   -8.59957404529655   -3.86484690107709
H         4.05884524389559   -7.76235310671435   -3.38582161411990
H        -2.16727468423813    7.41033329618115   -3.27120635714438
O        -2.84973163809461    7.04624454391811   -2.69926662277660
H        -3.26074723666574    6.30798677069243   -3.19916175322592
H        -0.37446846128077   -0.42617129410330   -6.42777319522353
O        -1.20989564494035   -0.44017032559211   -5.92943968700489
H        -1.73665762877178   -1.16073403470421   -6.32406998387888
H        -4.86233528296446    7.56437118020151   -0.28402543977784
O        -4.13272952428622    8.18048627271485   -0.46369593734657
H        -3.78008192442151    7.92211241439482   -1.32728559272888
H        -7.94071709595476   -6.49318487585890    1.59732761548287
O        -8.55251560317565   -6.03479440793095    1.01307578310044
H        -8.06633169159239   -5.25801386054685    0.67928305827897
H         5.58336547336333   -5.72824129548335    2.41324149397545
O         6.44615071292097   -6.03089770712451    2.75506897057207
H         6.99005757066024   -6.14613629587833    1.96934368315209
H         4.18030151185030   -7.71077398415350   -5.49915589666482
O         4.21186582659211   -6.86203889505375   -5.96411887288576
H         3.52140657619336   -6.32158849437428   -5.52388485661532
H         6.96397442529921   -5.44967926510579   -5.68786526191748
O         6.41660616738719   -5.68470832114188   -4.92290271248596
H         5.64214300421119   -6.17037737008656   -5.28390632430211
H        -6.30173870248734   -0.80661981833160    6.29246258023926
O        -6.47853150107738   -1.26846771536602    5.45837921298452
H        -6.08518768676220   -2.16207782286147    5.49755041307060
H         4.16430208257520   -7.90753424882799    3.52986791134963
O         4.83095715170969   -8.24148369007146    2.91865078424582
H         5.58783957464024   -7.63944812462734    3.02836304601502
H         7.22003567916014    4.62743113886943    0.12081192704982
O         6.87163253735565    5.46395231084319   -0.26470557130672
H         7.56097047799877    6.12107445593212   -0.17872567590275
H        -8.08555694554998    1.73764045548922    0.76772581375745
O        -7.71923640037280    2.20368154408820   -0.00299958554273
H        -7.61385463418406    1.52828724356135   -0.69272477673086
H        -5.16675263061317    0.96507822735413   -7.13851775608189
O        -4.95775679920654    1.90932347849062   -7.15090352662569
H        -4.01416221984365    1.96639354745334   -6.92052797633764
H        -4.32957664783631    8.49466455451284    1.57515320581580
O        -4.15160607215083    8.03004317263054    2.39854005671016
H        -5.00518119012007    7.62184569781014    2.69350243377061
H        -4.05185716052329   -1.32258852356049   -7.13687211493839
O        -4.79003290910125   -0.88272631437041   -6.69652560741119
H        -4.40916755341876   -0.49525128976269   -5.87427373436897
H        -2.07744439235423   -8.23527354973503   -3.02122266324414
O        -2.54202516178406   -7.85494971767091   -2.23704391490247
H        -1.84795392472120   -7.39415789833345   -1.71898030329513
H        -3.63305725236508   -0.79587253194820   -3.90200213129574
O        -3.64349804507509    0.01045907766116   -4.46953810354084
H        -2.72359276955210    0.18372068197179   -4.69526886894920
H        -1.09265471050977    4.51552577772643    7.64872409403459
O        -1.17974212114629    4.77099244301987    6.70240335422440
H        -1.48375143121683    5.69159413062031    6.66645190368059
H        -5.70561265590802    2.16720402050116   -3.90586728859186
O        -5.35452720008271    1.61422289214016   -3.15833544188382
H        -4.65764124914788    1.05900529486643   -3.56055436452107
H        -0.23456589907276   -8.71702620062356   -3.96943065280749
O        -1.13307911206165   -8.63486247967428   -4.32742067104189
H        -1.11547911860768   -7.90050974303374   -4.95786596019736
H        -2.62484553358736    6.46856417541131    5.31779085959929
O        -2.42145861673750    7.12372415961336    6.02339313303079
H        -3.17788259831861    7.04196999899627    6.65054865987401
H        -3.15033976689402   -8.78544491457213   -1.05106751200758
O        -3.52433650449593   -9.26312995568469   -0.26105200570593
H        -3.61394867721117  -10.17973461709749   -0.51803392933093
H        -6.19868495073808   -2.82853380050024   -2.49903455308810
O        -6.93515337317057   -2.39005871231266   -2.96922621196473
H        -7.62472768564780   -3.06813855503440   -2.99192269144345
H         4.92681341892993   -9.13494971883723   -1.00950921773782
O         5.02858980266183   -9.82544952751336   -1.69445594658904
H         5.82410968734624  -10.30764610349719   -1.47376087994061
H         3.69206552213253   -5.99821228861946   -7.60879638148662
O         3.35948354340846   -5.20359659659110   -8.04842815502762
H         3.50053590851220   -4.48099378050894   -7.39400986132148
H         3.72487531823351    5.22616974943532   -5.75886753548512
O         3.05381387428939    5.53402137451962   -6.38613730128918
H         3.16595199344538    5.00361762258880   -7.20711875384120
H        -7.19077928067333   -0.72118882465263   -2.21427755660156
O        -7.09544637306048    0.14454030014129   -1.78258549128193
H        -6.51092517937133    0.67032293590795   -2.37306333731884
H         1.50277086302865    4.94858009400314   -6.11241553044727
O         0.59082315452423    4.63589672026331   -5.93552818887787
H         0.16343636203133    5.33457099804372   -5.40547778101115
H         5.89206126601648    2.03028985150985    4.45195261035161
O         6.81934597545778    2.31587628495186    4.58431746889040
H         7.01798663829694    2.18803965201064    5.53112204433257
H         5.39410319885232    5.69675317476497    5.35945173009004
O         4.54797798542327    5.22817964266212    5.55625099769127
H         3.87391442933730    5.91580490631902    5.60566390750985
H        -0.10474440010229   -2.66845573748066   -9.67867853554784
O        -0.21482346563442   -2.71335434814643   -8.72974467957484
H         0.22757036900384   -1.91062325242201   -8.35327339135395
H         0.29319344009866    7.17456944617556   -4.61811277790156
O        -0.50597519783438    6.62308646185005   -4.47629613301223
H        -0.34701082614715    6.21149568111586   -3.60657444458284
H         6.45510527362180   -4.91989992198957    0.34563119415181
O         6.58682555533073   -5.82169824982684    0.00501967772691
H         7.04117682990411   -5.72368049358397   -0.84267283838874
H         2.82485978134745    3.01955375585443    7.09354284453264
O         3.67031717285064    2.82984304405451    6.65564090373055
H         4.02857287469977    3.67556844774297    6.35072252284651
H         0.49188612577360    4.52710966951784    6.23942378964595
O         1.44501739578952    4.44887068767064    6.06009347541754
H         1.78312411488358    5.34146848819929    5.95530979420093
H        -4.93950227288366    5.79334291888808    7.15629177949718
O        -4.52293303699117    6.59502232850165    7.52813203290361
H        -4.14467496838195    6.29432685443817    8.37051339840351
H         4.29154466336730   -5.63613228077998    4.96350174416532
O         3.56526966030793   -6.11289074009501    4.51137805991740
H         3.67888384231686   -5.84799073991698    3.57709907129694
H        -5.80432496544261   -7.29640357169314    0.84576050174364
O        -5.37705373077976   -7.27920083734296   -0.02245591337305
H        -4.82940858214074   -8.07945808917710   -0.09332224218650
H        -6.52068427122946    4.38099440961535   -1.62311290317557
O        -7.32367075428962    4.70076095861721   -1.18148087016881
H        -7.74587972956525    3.91571146552661   -0.80806806283371
H        -4.72184227857815   -4.21278510899644    5.24492427290720
O        -5.43713402588279   -3.68264001189798    4.88484287121082
H        -6.22385366127719   -4.27261834947660    4.78606831272008
H         5.83365786103492   -2.11635923622229   -8.53728134567441
O         5.88641879820770   -1.25519807871510   -8.08020584773148
H         4.98570651491846   -1.08213985655219   -7.75493576879271
H         3.77867359586865    3.16634714836722   -7.95484890461106
O         3.15066581923421    3.77240201710697   -8.38271930317882
H         2.34677474267897    3.23679719867918   -8.50452746589815
H         4.35318002667130    1.46375221132536    7.23272591596975
O         4.70528633731628    0.59700888195567    7.55035149178723
H         4.67280518954420    0.01436540121314    6.76148194725400
H         3.28975772659474    0.16475793115706    8.29507837418514
O         2.35946696863795   -0.04659873163195    8.57442883002234
H         2.42217048620602   -0.70998830832216    9.25948227999101
H        -1.49145876349632    2.99671316884532    9.00854032580434
O        -0.88559819804056    3.75228126282233    9.13336028387921
H         0.00272939849791    3.39356470868497    8.93651858664618
H         3.40488815400591    7.28128360669734    0.37646761592416
O         2.70923136916138    7.79405873236940   -0.07209128670782
H         1.87140849864990    7.45521843029455    0.28788168019780
H        -7.05127928541430    1.74617570446866    4.50962333368582
O        -6.34280073291152    2.21425736666083    4.95247097113153
H        -5.99553035780047    1.62133772997369    5.64890666351410
H        -5.59441681730469    1.28752220393171    7.81276651745020
O        -5.48258563551355    0.65306805419485    7.07021813814046
H        -4.53231261512722    0.47589120175589    7.01356413924946
H         0.82129027662265    2.06028422993573   -7.41217298229446
O         0.95063472702985    2.07742803743265   -8.40365214343867
H         0.18181516962197    2.55646529030126   -8.72602058935645
H         0.65981167598492    2.17117114204934    7.32950852838847
O         1.22796706425147    2.43247761148751    8.08041218138405
H         1.58319732932802    1.60924691482658    8.44156959940529
H         0.77955662602911    8.69884576162091   -1.18776240492996
O        -0.03200271549479    8.20843473198750   -1.32550079399341
H        -0.62973839662927    8.43719683508029   -0.58317150203713
H         7.31921582789333    3.39825536496759   -2.59139954926453
O         6.86641503043108    4.22535326155555   -2.84204600321338
H         6.74933091839442    4.72079334144586   -2.01862075272038
H        -1.95859089757064   10.07559793361233    3.78502020921250
O        -1.08936602266618   10.11514432176799    3.34137807189991
H        -1.24727571975897    9.88929820816802    2.41415961197993
H         2.47126117195012    7.25446027955314   -3.89366219263182
O         2.00178912205359    7.51343716753152   -4.70137744747716
H         2.40830234690824    7.00698851262823   -5.41882085080818
H         6.24683295478072   -5.06158773237652    4.40400485973950
O         5.67642608471005   -4.53794428688904    4.98201937872028
H         5.42000126000714   -3.75893446552033    4.45990552020465
H        -2.86946802044511    2.33873604951280    7.50046368981531
O        -2.72222686987013    1.92267551614557    8.38412095626182
H        -2.52837762197041    1.00105190094039    8.18790885953668
H        -9.18320620516612   -4.99849774809604   -3.24582378167459
O        -8.28252706555518   -4.83317370983690   -2.97011563490444
H        -8.05121709234583   -5.56973795422310   -2.34643687926138
H        -4.36533735154717    2.42487692639707    8.91189291936167
O        -5.31775770678466    2.61958759262020    8.88392686781148
H        -5.43336108023878    3.31699681757979    8.20948159759798
H        -3.10179768621550    4.21773868535587   -3.99341755360049
O        -3.76839905808428    4.94133805781178   -4.11463168255448
H        -3.52156277882853    5.33944842606150   -4.97762804954276
H        -5.47942006894740   -2.27948730214074   -5.90190155097175
O        -5.60819311754902   -3.05722089833844   -5.32300400733643
H        -6.05736650827701   -2.72132193350334   -4.52499412080870
H         7.47218750157758    4.13187939793421    2.27352161648635
O         6.89009342560434    4.46819503636390    2.95928881856527
H         6.85761701198469    3.76165367191419    3.63351990501874
H        -4.51737291416892    4.37045012848486   -2.54269098061420
O        -4.76066226943080    3.77337193418181   -1.82284931086660
H        -4.98811570422387    2.91373303130583   -2.26688358891961
H        -1.82239544028399    6.25536932473392   -5.77283230029857
O        -2.55884490762398    5.87275392901593   -6.27162575198122
H        -2.19124657997532    5.17500820769807   -6.83496158331915
H         5.97023020583884    7.17585953852993    4.07613781467724
O         6.57313536735657    6.60470952978286    4.57234838977008
H         6.83844623647371    5.89912553490371    3.95248302778914
H        -2.96651678194259    8.59543527666570    5.16932674333315
O        -3.36667512203344    9.29587152444654    4.62162485249753
H        -3.62584319765359    8.86035519992623    3.78415831008434
H        -7.07753994974833   -5.48374082926510   -4.14912121532748
O        -6.36543849020514   -5.72921093037542   -4.76357874717885
H        -6.12984556302401   -4.89935066859415   -5.20200793617214
H         6.34293544586868   -4.23313480880894   -8.27820976489050
O         5.70370347342423   -3.84920069164148   -8.89559845610130
H         4.88418537156650   -4.35969713736663   -8.80681681238269
H         3.65986236413886    7.50192642266915    3.90427183037670
O         4.36656319994501    7.72376907890886    3.25692475127232
H         4.13850667833869    8.57571534315253    2.88471847054986
H        -2.45581953541659    4.78735907028410    9.56181758949849
O        -3.35838569060198    5.12856373055701    9.52537650476013
H        -3.94165061345156    4.42090207018993    9.81121273013770
H        -0.37632595073586   -5.71828341864088   -6.29147217747647
O        -1.04401452701752   -6.14510509425038   -5.72289938601897
H        -1.87000749085802   -5.66437819571972   -5.85154181131140
H         6.94682246014308    2.71410571709504    7.74922469141613
O         7.07407201874131    1.91307804156651    7.24006902709719
H         6.32788193815468    1.32100664370314    7.46036677307822
H         8.58566000629187   -4.57010186863104   -7.41067226433032
O         7.73504457866754   -4.43675780659041   -6.99395001302388
H         7.73444907856861   -3.51981268555442   -6.65338515847310
H        -5.50393536120421    7.72615306367860    6.34502411982552
O        -5.78834056431837    8.15151992009048    5.52631136439665
H        -5.08662699136812    8.78036874389223    5.29276208807253
H        -0.88516893984166    4.71714630696608   -8.57343404682616
O        -1.03214319159786    4.07779680907241   -7.87701898931023
H        -0.34653339003961    4.25583745509731   -7.17243348550641
