# Supplementary material for: Computer Generated Realistic Interstellar Icy Grain Models: Physicochemical Properties and Interaction with NH3
Source: ACS Earth Space Chem. 2022 Apr 19;6(5):1286–98. doi: 10.1021/acsearthspacechem.2c00004 (PMC9125691; doi:10.1021/acsearthspacechem.2c00004)
Supplement: Supplementary file 1 — sp2c00004_si_001.zip [file sp2c00004_si_001.zip › Icy_grain_model/random_seed_study/GFN2_GFN-FF/grain_15_GR26.xyz]

600
 energy: -1018.338192820785 gnorm: 0.000826518794 xtb: 6.4.0 (d4b70c2)
H         1.67607258325072   -1.05727505197397   -2.07226644317095
O         1.27566559309614   -1.68185420867615   -2.70819180314490
H         1.69362089682472   -2.55086062805116   -2.55255879255451
H         0.43270771821814   -2.80162270115697   -0.35628769157951
O         0.35509186361405   -2.04363326998136    0.24996653056804
H        -0.31051070071032   -1.47710545457718   -0.16549420133609
H         3.08864980117974   -0.14070527606827   -0.57405634254572
O         2.30904515706555    0.14944355154366   -1.06840500363625
H         1.63617432084579    0.43707924827459   -0.42418781976911
H         1.51936339687422   -1.29296070793899    1.09934498477355
O         2.23679199901288   -1.02858362503857    1.72307206982709
H         3.05911436714541   -1.34138563910420    1.31137256404636
H        -0.59256129285606    0.30183715783611    0.46144942873433
O         0.21790452190108    0.81725749424810    0.57283901088255
H         0.25723594088363    1.05839757441824    1.51889067129905
H         3.12148096198165    1.87936328044492    2.47792167217006
O         2.71534962655926    1.65191739186366    1.62789599032135
H         2.48278558727318    0.70706903896368    1.66335627502397
H        -1.03390870820493   -0.80899780609870    4.52052057708506
O        -0.06162480008250   -0.74073981422839    4.57365903889975
H         0.30440166070152   -1.58098720621743    4.23767637995531
H         3.93216792522629   -2.88250585935438   -0.34828451744420
O         3.63848333027370   -3.22504779248747    0.51872505299628
H         4.11661983175797   -4.06785650915739    0.66423661162063
H         4.76638770278521   -0.01539755623369    1.20630639848322
O         4.60805309951087   -0.56470769518673    0.40858153120048
H         5.37495200856940   -1.17002042034472    0.42724843173526
H        -0.12182973343211    1.67494775090475   -0.91452914198346
O        -0.28970773884490    2.12625292141977   -1.76046045235231
H         0.22357046694484    2.96642494235697   -1.70548882012548
H        -0.39313061856922   -1.52123610016625   -3.00732393485869
O        -1.35653943284403   -1.35960452452921   -3.06442113807267
H        -1.53386781823753   -0.80032318638664   -3.85108258345279
H         4.07712493618483    2.57947620298293   -0.90423526801317
O         3.42708429058719    3.18648875958244   -0.49932190532466
H         3.18663551438495    2.74303761693594    0.32853631927660
H        -0.88394442758349   -1.81430233309038    1.65963822539470
O        -1.60424033496859   -1.36849610289271    2.12341806250290
H        -1.82351208853486   -1.90165486352259    2.89511552537896
H         1.40998729536190   -1.05474058080392   -4.23357503098009
O         1.32114124434980   -0.52680119133660   -5.06103155737033
H         2.21535961418253   -0.24565452314006   -5.32522366330666
H         2.68622310984689   -4.78494610050750   -1.90134176718329
O         2.56314699572183   -4.01530112095343   -2.47233911531595
H         2.35392107377689   -4.35855342406256   -3.34534714117520
H         2.05589464821716    3.81872103942020   -1.23023026150145
O         1.29024917505459    4.22446236501243   -1.69237549576046
H         1.62472196203715    4.49718000550215   -2.56615047594625
H         2.82264340318075    1.14541052058789   -2.40089496389255
O         2.97527429331108    1.69321911868237   -3.19562017519368
H         2.11808772783451    2.05413048333992   -3.44576206146009
H         3.94122276216583    2.27843203451702    4.89755916835370
O         4.01174482033932    2.14062510559873    3.93301414301880
H         4.45079596058689    2.95943396617838    3.59056217017462
H        -1.91625257219961    1.66761406093984   -2.32457416228626
O        -2.83072157136693    1.42653728254774   -2.54341808175494
H        -3.16130874661935    2.08064478596750   -3.18673612023366
H        -1.73819127006932   -0.78674223531869   -1.54569930137613
O        -1.78520683469553   -0.63938117057517   -0.57769162849064
H        -2.44280393230076    0.08204554501597   -0.41409095468758
H         0.96185160633310   -4.81315342407320   -0.29809660805380
O         1.53471743134406   -4.94881362665577    0.48126033353477
H         2.22201644698779   -4.26097055148238    0.43310337941073
H        -0.92888680407124   -4.21608665432172   -1.14335002251492
O        -0.03310091481263   -4.00282800648154   -1.46280236095042
H         0.02484575675737   -4.21298150104186   -2.40931217699085
H        -1.73584394222397   -4.39686444825796    0.75192355715573
O        -2.25873611609972   -4.39625043232781   -0.08033928274044
H        -2.77928047098397   -3.57470996592020   -0.05108036933270
H         2.15115877313095    4.08809779524164    3.41360501505845
O         1.73867592117853    3.69421101223636    4.18886160439490
H         1.28195860364379    2.88316092160610    3.89957338337244
H         2.42914887808170    4.08156654252914   -4.81044942467585
O         2.55456037205145    4.69936999723816   -4.06162811392514
H         3.46390430488115    4.56505022495789   -3.74213248475449
H         0.33461374238874    0.69034177761650    3.73629433500220
O         0.33502334346864    1.51851966459866    3.21480267150759
H        -0.60750679432220    1.75544006363714    3.16711131791092
H        -3.83961528613069   -1.22961778346127   -4.35916846223905
O        -4.26356133721013   -0.60788861623500   -3.73475638734991
H        -3.56764295125169   -0.00213038091063   -3.42012345764540
H        -0.51739962305715    4.45781154749597    4.08345165497915
O        -0.73777572863852    4.64618156674460    3.15384104723933
H        -0.18757755852506    4.07691802561788    2.58451479730920
H         0.41521565208993   -3.43216092894550    2.87690230018091
O         1.04088278702592   -2.85344431674929    3.35725627681307
H         1.49279840807836   -2.31544386600230    2.68577771103518
H         4.99045649514312    0.59854639570209   -0.74477021133638
O         5.07488285699358    1.31074258285405   -1.40188995519371
H         5.25470368350867    0.88296453771586   -2.25114922944508
H        -2.90307655864311   -1.63147588929873    0.20329728923877
O        -3.71478516621182   -2.16237174382904    0.37306603782681
H        -4.38877068720071   -1.79536155250682   -0.23932716933443
H        -3.97587639060298   -3.55545841297646    1.56536087463103
O        -4.16027417866934   -4.28715141277090    2.17464670107635
H        -4.60407948299197   -3.88765837954460    2.94322716878037
H        -4.96759544915040    1.10547326638426   -6.25312520359781
O        -5.48358159854244    0.98354687087438   -5.43437471469188
H        -5.00070973326299    0.33224139881653   -4.86504258845048
H        -4.40780832510402    2.36543654935284   -4.87625699319946
O        -3.79868190594740    2.99695067419077   -4.45913477821764
H        -3.04238773377903    3.09657581628642   -5.05800316641502
H         4.43684409180353    0.66897744991901   -6.11832168203640
O         3.56108964740198    0.81852724931780   -5.72366081376539
H         3.67144178145379    1.08206179438504   -4.79293384419814
H        -3.14199138327561    1.39420345862631    2.75539253365841
O        -2.24061840659733    1.28269022987440    2.45453744367154
H        -2.09460300943979    0.33029020214911    2.32358456856006
H        -0.75935520902966   -5.23641448500480    2.30551642604500
O        -0.92084242315497   -4.27867012039074    2.19294242582244
H        -1.52215209672104   -3.98148113081401    2.90531720892876
H        -3.60178881604320    1.45145330002840   -0.96795426642446
O        -3.52384608019281    1.19112205407273   -0.03159460540922
H        -2.94277729506662    1.86298977484177    0.38125542000059
H         2.60879554474859    2.21760756014419   -6.07236786307358
O         1.94712160931324    2.93525850587961   -6.01645178294661
H         1.24776181060461    2.59146304003656   -5.42570383375985
H         4.01369779106657   -6.10799946271008   -0.29899973140155
O         3.64617704587021   -6.24984651439761   -1.18851063773855
H         3.48690606553786   -7.19810511171072   -1.28118135152175
H        -2.37884671207982    2.67346543203134    4.79282476387777
O        -1.86097791619814    1.97957372811563    5.23866244870399
H        -2.16059911151410    1.12843163770407    4.86475201796737
H        -6.32300584920775    1.97082310705747   -4.32333822184901
O        -6.67912095201083    2.48002928439360   -3.57462664685902
H        -6.85082332632585    3.39242556985316   -3.88989835447241
H         0.61637662137169    0.85382731114292   -4.54666129184415
O         0.26004770839455    1.74738772799388   -4.31775371520804
H         0.05748700828717    1.76263033238704   -3.36175021432886
H         1.48746264661969    4.24468967276542    1.34689788279082
O         0.82167199557308    3.53981578948593    1.23782960363166
H         1.32299994512167    2.71484528567085    1.35470554130875
H        -0.89047450828466    3.22382796621788    0.73361492278100
O        -1.83620865649044    3.17588397212079    0.51956091233956
H        -2.28731376050999    3.78816173095210    1.10708455579578
H        -5.51232216684030    0.06518204015934   -1.12383911236626
O        -5.38369142449628   -0.89217395923915   -1.29855749360134
H        -5.05160178027780   -0.94153870832057   -2.21542596871842
H         5.44271978943963    3.77071774009974   -2.32299332544740
O         4.81690099293154    3.73676989973901   -3.07495849707700
H         4.26296950211652    2.94640015128584   -2.92983671688468
H         1.36346415316634   -7.14323585914583   -4.45428658663799
O         1.95725355946605   -6.52060138020820   -3.99739168955567
H         1.73281927423205   -6.61747712407424   -3.05021568669843
H         0.56612276525869   -7.63505268290011   -1.33144479213234
O         0.63399235006416   -6.73974856940046   -1.67951686475876
H        -0.22363888764012   -6.54606981333732   -2.07825224098044
H        -4.60554390032193    4.15674917779220   -3.41788054925413
O        -4.85935031939124    4.89007455583026   -2.83129061239844
H        -4.72284856677650    4.51034449077287   -1.92203686194833
H         7.13323961892358    2.75034224080449   -4.86333088130133
O         6.19088246883787    2.51188542835021   -4.99419168957254
H         5.69399466414903    3.10375621474762   -4.39122319103743
H         3.13302174982864    5.60016472043379    1.11364501406359
O         2.74813607914652    5.26607640776234    1.96550702510120
H         2.16341536438552    5.97740074688427    2.30156160741591
H        -1.87189508580555    5.73383484347236    1.05421627992853
O        -2.61564157000385    5.79539647179994    1.67180073755136
H        -2.44100531641611    6.60384724174904    2.18501211767199
H        -1.31748498691815    1.03486085338897   -4.92708765517222
O        -1.97475836548197    0.33473595287914   -5.05779058513320
H        -1.94543451852446    0.11095359183026   -6.00503846762582
H         2.97657087418661    0.54284766626366    4.31017572513053
O         2.88416084876952   -0.41471566921563    4.36271493513574
H         2.64366828636509   -0.72366006325728    3.47605322929317
H         0.14272725805330    3.94247290274387    6.10476405559781
O        -0.51690625895922    4.64460607281996    5.91263671755579
H        -0.02650659030396    5.49255465924998    5.84511355278314
H        -0.83916147560117    0.66123762062798    7.28219664259694
O         0.04059695138818    0.41774838611158    6.95345148516519
H        -0.08489142881233    0.06362671806936    6.05084728869148
H         0.70339884861791    1.89618677128465    6.79554267458323
O         1.14316176261959    2.77759107514595    6.80038036753636
H         2.05776760060271    2.62718710306785    6.51115812011625
H        -4.90508113371446    4.44637519406403    0.12179690067907
O        -4.54320083479828    3.79878787444693   -0.51164439921485
H        -5.14943092957488    3.03872762108402   -0.54377517581190
H         2.30197957722620   -3.31107085922380   -6.26903888407863
O         2.28270276345174   -3.47063430337068   -5.31012300085984
H         2.68816686460656   -2.68614834993153   -4.89932359458993
H         0.62363386121255   -5.29588837638698   -4.19494792647904
O        -0.14205440476721   -4.71273186050793   -4.06185013352068
H        -0.29310515529895   -4.26862282029216   -4.92128285398608
H         5.04937561288756   -4.98820074842375   -3.54547977171410
O         5.39199928247577   -4.86791566811868   -2.63391100688836
H         4.79998992655646   -5.43015373359489   -2.09007540252602
H        -3.17427043948448    5.83554695903410   -1.24059470673562
O        -3.35626814251199    6.79039001511776   -1.22264371201101
H        -4.15288749011228    6.91766644864438   -1.74156561810537
H         5.61664780410767   -1.97501425075300   -1.76346011103764
O         4.75282113292799   -2.40700768234774   -1.81881813755236
H         4.92933264943143   -3.32502954347194   -2.12841622238118
H        -6.24491241325402    1.96663957298067   -1.99559631398543
O        -6.11440439502387    1.67473788832488   -1.07617967887393
H        -7.01251193313535    1.55674807319040   -0.69714269317887
H         4.59931126353306   -2.12956682337222   -4.75133732369633
O         3.97062472251971   -1.58920571514918   -4.22985659944213
H         4.05262078524051   -1.90120524993039   -3.30225847119282
H         3.45285813004847   -4.62367685603558   -5.14051059419483
O         4.17008386174932   -5.29028202199079   -4.98624654080120
H         3.66972267603080   -6.08096159465476   -4.74457520400208
H        -4.90751684603433   -2.08018745896666    3.75887681626350
O        -4.97634605706669   -2.88830932143975    4.32592538767619
H        -5.74400190715949   -2.74997775046291    4.88037514966112
H        -3.19892868210778   -7.23052103737971    0.23660731328190
O        -2.28792332436343   -7.40094792400844   -0.05920351685775
H        -2.20015817734069   -7.03925956209944   -0.95560871229045
H        -1.01571983205925    2.72023318755430   -6.73033987057526
O        -1.72590990778795    3.17980526972220   -6.22156024056341
H        -1.84786686215338    4.03074422188472   -6.71169007606566
H         0.06844499016534   -7.22535760751932    1.98267451514599
O        -0.84195356486819   -6.94407074053354    2.13700993928372
H        -1.32267755248143   -7.07627855891850    1.29346186925580
H         0.91117814852536    2.50327854073455   -7.39034856799666
O         0.10188798725878    2.22493545838008   -7.85939627025464
H        -0.03158602549941    2.87053545007448   -8.58362006687430
H        -5.52909654537622    4.96247711039584    1.91451877726622
O        -5.25772862470907    5.64691064111167    1.26690945228077
H        -4.30248099649161    5.79612384321642    1.43431319522588
H        -0.95806652834357    4.10509765477975   -4.84858015388430
O        -0.95655248292633    4.85802711492606   -4.23574992855013
H        -1.78820670267402    5.35076924625525   -4.42510634109951
H        -3.18567233041431    7.18167084892526   -4.12448507484077
O        -3.19939416971128    6.24168833179245   -4.38945872428245
H        -3.73435904028611    5.78205513657218   -3.70538714720250
H         4.32800497035081    4.76629094753606    2.59036212511914
O         5.09578541203466    4.32786396577399    3.00162784150689
H         5.27543101668104    4.81048769155343    3.83623737563000
H         6.16569687399372    3.29852459292925    1.93249057224194
O         6.50610239385722    2.55525887979737    1.41162916658852
H         6.11842157306828    1.76438981613438    1.81822375569345
H        -1.12271835219950    5.33293038000029   -0.79493519744339
O        -0.48793728306090    5.65515573710450   -0.12164873736017
H         0.34192553071888    5.22073892098524   -0.37020226369933
H        -2.18249968349481    3.73904436862754   -1.13417321254962
O        -2.14954819642244    4.44448438801691   -1.80845649745945
H        -1.63716770366862    4.15186472273223   -2.57284761010998
H         0.81502648125213    7.04560124453260    4.49422091980978
O         0.62739587130952    7.02743555479947    5.44930860527660
H        -0.19501501159826    7.56488967274138    5.53435681241598
H        -0.57693764163066   -7.48422287537199   -5.55723813425007
O        -0.20902061047600   -7.90714155850614   -4.75267266518533
H        -0.75927340440518   -7.54235524759490   -4.03386913753869
H        -1.01766718174936    0.82871195013942   -7.90540254241833
O        -1.64020646632790    0.09842494624593   -7.75434818783805
H        -1.07292643471843   -0.68912587056226   -7.76429976872288
H        -4.95595325690668   -0.14464884244519    2.41030753199724
O        -4.43990081480519   -0.93812532444922    2.67538203465011
H        -4.10663719304269   -1.34120469119469    1.85174598633145
H         4.41589152944124   -2.60872935934728    2.02939881597796
O         4.70100676076314   -2.24403480182941    2.87967233194842
H         4.28386369789918   -2.79490464416669    3.55902955270180
H        -4.50469298938700   -5.77638944046853    1.42535562363283
O        -4.61969237484547   -6.72395649019492    1.19748865613280
H        -4.49162062072747   -7.19915699009509    2.02239060280684
H         2.18770108618595   -1.04455305448924    5.85934515401236
O         2.08594003612057   -1.27361623967387    6.80278204446271
H         1.24803999880200   -0.86892776436459    7.09375044185418
H         4.01311759510735    1.41858011738615    6.94848655585315
O         3.77366692746526    2.26093885046183    6.52093674986667
H         3.90643567576434    2.97713217533681    7.17549850424716
H         2.39288634791750   -3.56102799136453    4.09975090824918
O         3.24488396204667   -3.76565252836659    4.54332365907179
H         3.03508193734720   -3.85136695666437    5.48932965485415
H         0.69953442015237    8.36818835642679   -0.09955397353668
O        -0.10445256079597    8.20217999553383    0.41091373899926
H        -0.34573112130706    7.27862707318927    0.15629038821171
H         0.08118733041729    6.10868351953868    2.80727883095186
O         0.75067742952945    6.82921830212875    2.72625746531278
H         0.46730772437115    7.40272763230256    1.99908259185567
H         2.30929795698615    4.66098299111615    5.53352703203649
O         2.64076945433631    5.33153634632692    6.16217410499995
H         2.05366038478138    6.09444775818425    6.05753730217306
H         5.33584750865689   -0.57766537886676    2.94517259732999
O         5.46748970695776    0.35329121635446    2.69091257377015
H         4.98956918602331    0.90918603129210    3.33366134011540
H        -3.27892709181979   -5.56226976718299    3.22361714545835
O        -2.98002545535689   -6.33488909483157    3.72853101869740
H        -2.20390496888207   -6.68164493476913    3.26077672536891
H        -0.86411466498366    6.21684762053405   -2.95293945658874
O        -0.87531405132693    7.07712565757169   -2.51643516561386
H        -1.72326594097511    7.14859929023522   -2.04261370056835
H         0.23613783594103    6.03081540436822   -4.88368272223165
O         1.01976163832369    6.51479597323372   -5.20573591144658
H         1.75467911342634    5.95282552389957   -4.90089805253165
H         6.51082749979945    3.29804374294456   -0.24931240785596
O         6.70699540599029    3.51568101571468   -1.17547325522522
H         7.01562905353506    2.67164494478378   -1.56352648048396
H         0.66941103611538   -1.21092578040934   -6.47476775947174
O         0.36654147676861   -1.63440857239620   -7.30607826864391
H         1.16739890432505   -1.98289405664805   -7.72830989795645
H         3.11468241286853    4.68588782477938    7.75480042420362
O         3.67724624022684    4.16295761259910    8.35745799823250
H         4.55692655293573    4.56581828889687    8.32972644845966
H        -2.28350215399577    2.32112155801918    8.14225820418915
O        -2.39970809443385    1.44658520931245    7.72136745243129
H        -2.30533431958624    1.67534899334701    6.75358724283214
H         5.11124738224787   -0.33610755579328   -4.03728595718356
O         5.87476692883406    0.21728670986486   -3.76257547606700
H         5.90830050422225    1.04656096915008   -4.30774593185551
H         6.54496264537479   -3.17505617836159   -5.10788270233675
O         5.69637030619888   -3.12076209944518   -5.59627554892093
H         5.31923148357157   -4.01138332374091   -5.59672414167016
H        -6.14907319964963   -3.12491040852909    0.91169945577398
O        -6.73698023272188   -2.90751231117158    1.66226569555078
H        -7.08676764124912   -3.74142753846860    1.97730931270892
H        -7.65314920096455   -1.88290208509939    0.39267302448024
O        -7.85043782517332   -1.52916837738097   -0.48639042534400
H        -6.96809201888718   -1.34138496797616   -0.88199588059194
H        -7.09995693173995   -0.20285608726435   -4.74175410551111
O        -7.70402213703953   -0.63385682837584   -4.12787356571771
H        -8.24668755543294    0.07546181415523   -3.73928306709785
H        -1.95336988853585   -3.78801397798844    4.93744291172945
O        -2.22016341259062   -3.17883345008605    4.22437531104245
H        -3.16718601747994   -3.02799698080716    4.36014510948045
H         0.80230804565567    7.16925010634582   -1.87342159350392
O         1.68447916381280    7.48331597252047   -1.60850289360798
H         1.96940958488094    8.03085910629391   -2.35524005263720
H         2.01910144620680   -2.94028208899739    7.00679110117727
O         2.24300557587017   -3.90112393288879    7.02724104290503
H         2.83046385534104   -4.01860786540155    7.77584177541417
H         2.78385758871478    8.91412823381964   -4.50367356813657
O         1.95774485060713    8.72650149157070   -4.06076406173554
H         1.57628286768913    7.93005862918760   -4.50595030012463
H         7.18026748589588    0.70812219845416   -2.69332177043885
O         7.79252117847099    1.22853816953253   -2.15469894235474
H         8.63582010733563    1.29661340140537   -2.64007075904262
H         3.36492093153826   -0.50265404390979    7.45325620076533
O         4.24585684798324   -0.10895665966998    7.69119174734552
H         4.82921508383115   -0.38491615806911    6.94503804393635
H         2.04360165368762   -6.40171980693431    3.01803823708362
O         1.53115213401384   -5.59313635433524    3.07560310558294
H         1.46481994614080   -5.24926729327338    2.16553312329352
H         3.61209256339564    2.57627594544427    9.33988471575085
O         3.93249670971393    1.74231049300780    9.72553253659030
H         4.06172174334981    1.10868485709568    8.99916456426582
H        -1.25639923566815    4.15429822847466    7.50768058277645
O        -1.60556214245803    3.91746215922082    8.38743695364023
H        -0.80780621384026    3.73152012305180    8.93059804809768
H         5.44777956130839   -0.89948769870485   -7.76642546649749
O         5.19558285358965   -1.82182291318626   -7.91397754594284
H         5.48104048836187   -2.30004723260339   -7.11200754249671
H         4.47533265670936   -0.99182880155233    4.97794070383297
O         5.30759592542907   -1.08443289052713    5.48123362770696
H         5.35980231544287   -2.01260006587882    5.76696060878968
H        -8.46515511528904    0.09394741466510   -0.38334981892248
O        -8.62523687094183    1.05849597680298   -0.37909087985334
H        -8.99950621102616    1.25858376375625   -1.25574719634449
H        -6.01144167371803   -3.20968585172105   -1.51907400644553
O        -5.83246244271479   -3.73593465704082   -0.71278893226628
H        -5.18018800472361   -4.40707208113839   -1.01350876691010
H         3.52342136942574   -2.28280341928370   -7.87249044069594
O         2.70064104063445   -2.81318442789032   -7.91852799453935
H         2.89604622737527   -3.49048961648705   -8.57475560900244
H         3.86222257754167   -5.19338131415702    3.95857416408001
O         4.35116188759071   -6.00385217715122    3.67248570111878
H         3.94057444335177   -6.72907637726576    4.16347648188888
H         5.76810522469949   -5.19757927090056    1.15129349352959
O         4.84447313256481   -5.52156375915635    1.09593464002330
H         4.60395597463238   -5.80190196225631    2.00049904033548
H        -2.45299540873697   -6.46316785152166   -3.37849365492322
O        -1.89067348837605   -6.98903678398385   -2.77811184458584
H        -2.34178710581111   -7.85863387709969   -2.72278017514524
H         7.78651542169881    1.32989601040298    0.84926954468842
O         8.22303156853583    0.62305542518959    0.35112811774724
H         7.94883121015651    0.77197875985729   -0.58500100288535
H        -3.37989582436433   -5.27239309202132   -1.02058379173077
O        -4.03073514145042   -5.33291314192848   -1.74547095455301
H        -3.64379338777212   -4.75994365701086   -2.43755374919281
H        -7.00018165212264   -1.75156277887375    3.07291662794652
O        -7.29120999750009   -1.22650617556431    3.83218503895177
H        -7.80509976973051   -0.49990708869588    3.44197272304682
H         6.83315430536072    0.07540793832526   -6.42006823884722
O         6.07709544417641    0.53241733366498   -6.84271289994193
H         6.21146332691712    1.46440683965324   -6.62713926815680
H        -9.67174237442986    2.14493703637854   -3.38448520809011
O        -9.06107338375890    1.49116553665056   -3.02354458093578
H        -8.18083875200006    1.91513976427257   -3.15577688140798
H        -2.11958951104347   -2.85606685579016   -3.00252548950986
O        -2.51569336640179   -3.72669221983553   -3.23316885953644
H        -1.76729112852804   -4.26459453314732   -3.54055779343153
H       -10.33886432826389    4.70002783983132   -4.03233520119807
O        -9.70633208050795    3.98306619353942   -4.05096189565809
H        -8.83105819551194    4.39532207384359   -4.13565340440372
H         1.02814363554752    3.11479158981825    8.48512327244619
O         0.72585350814383    3.17582542234664    9.41624726262711
H         0.84281188795508    2.29309789290424    9.78202018651983
H        -3.17716971254338   -0.66676646339676    5.50013677398792
O        -2.71077532908108   -0.48151495454242    4.66468719434156
H        -3.36479446676164   -0.58692160880918    3.94796299116195
H         0.92002633199659   -5.49863205180425    4.68133458418687
O         0.73560972874056   -5.71934938807024    5.61745610142775
H         1.21083090108765   -5.06496120954620    6.15643116986330
H        -4.71445172708868    3.64203182777224    3.26798645466453
O        -5.58471863720684    3.55549248054733    2.81960577625228
H        -6.24433557385443    3.31921134948932    3.51734206995807
H        -6.48382032583952    5.22242605751073   -3.51731469995088
O        -7.11196921963427    5.02757178189632   -4.23889253906342
H        -6.63118763528767    5.31991418698408   -5.03930124622180
H        -7.22813921160357   -3.52957594869111   -3.15840475247732
O        -6.48960539991926   -2.88258510797292   -3.14716586452483
H        -6.86073539135361   -2.03923723290494   -3.46087387657119
H         7.12508921342995   -3.40145889793137    1.20967754777021
O         7.22659668449672   -4.36570544313295    1.37045708373636
H         7.33285042731604   -4.45833176042826    2.32409348971341
H         0.59610854396544   -9.15445433379518   -3.66622023968001
O         0.95785154750751   -9.60025167596469   -2.88645679942742
H         0.27365977333441   -9.57010013917797   -2.20417834387999
H         1.64040295844243   -0.47086625838543    9.95013285295705
O         1.47252264189110    0.47559651162853   10.08656611849307
H         2.34435952149800    0.89329976698987   10.17153862654594
H        -3.36243029635336    4.59460795329839    4.57967952606456
O        -3.21772961190669    3.90230745428258    3.90555056630906
H        -2.48163715196662    4.24990918870424    3.36434883293797
H         7.01894388310844   -1.65833211435043    2.02112645759886
O         6.95352798899736   -1.71555066675241    1.04086285117178
H         7.50337465927046   -0.97699809204290    0.72452520738335
H        -3.41976755833085    5.76614458241934    6.65971833044933
O        -3.01336532845912    5.78451188681916    5.77167312795401
H        -2.13904403170837    5.36913814538286    5.87179370522016
H         4.30819496448233    5.48066027163840    5.68072657309285
O         5.24852605296045    5.43019965172004    5.41746107512387
H         5.71396913059458    5.04171176499706    6.16635752837327
H         3.35481399330593   -2.60317928827200    9.26340867534559
O         4.23860125209440   -2.62902211152323    8.85828018741373
H         4.42807081712361   -1.69839442232795    8.65336429999532
H        -1.12369574658523    8.18159893517881   -5.99351410539859
O        -0.98908164217062    7.62845169045323   -6.78368656473249
H        -0.11478403194559    7.24252259887342   -6.64695927980761
H         0.36291361052920   -8.68117765427096    0.28428951524959
O        -0.21525913952969   -9.16106887226757   -0.34206080014852
H        -1.10572416250922   -8.79663770644864   -0.22282636192340
H        -0.79500286948049    8.31188314749551   -3.71926603681993
O        -0.83051438053596    8.99956110725409   -4.41967132702712
H         0.03629262483509    9.41510219920748   -4.38988486664559
H         6.27414457459942   -4.23820055742861    5.09936516551128
O         6.56599798583503   -4.51192171114158    4.22164929249239
H         5.88080318503339   -5.14533031577380    3.94036349735906
H        -9.02286888734032   -1.97901182859305   -1.76242299808123
O        -9.56194435468429   -2.26148215708450   -2.52192333035694
H        -9.27521118453834   -1.71187454026699   -3.25755330199622
H        -0.92867033833763   -5.47454211290018    5.88244803791538
O        -1.87373680002630   -5.21308863413839    5.91942786892283
H        -2.34083485222971   -5.75621376523189    5.25099355679295
H         7.06915548508930    5.19934304971598    8.13445187605854
O         6.35846052547199    4.58694282929759    7.94589038565807
H         6.50587863862073    3.79822385383656    8.51102424934447
H        -0.69772732456724   -1.39375149011210    8.63336514015955
O        -0.32485657330080   -2.14106688491448    8.11434632074939
H        -1.08233831130929   -2.70313528313997    7.90586869265451
H         1.62826293060774   -6.68179929303883    0.62390587604843
O         1.63552177647591   -7.61259314838089    0.93786081085591
H         2.25797784274914   -8.06339174448812    0.34406562612711
H        -3.79418596441246    7.85929687223049    0.18393040799812
O        -3.97966290117319    8.64723007025436    0.72645455689591
H        -4.93073242134415    8.60227880041636    0.93771830810057
H         6.57082400596567   -3.45816578547316    7.14838030582086
O         5.69527866675157   -3.48387563895210    6.76028066661185
H         5.07829444866161   -3.30861458737263    7.50016360092420
H        -3.05238176992101    9.02545690200513   -2.59177616114978
O        -3.34108576353695    8.81518729703306   -3.50550704906528
H        -2.61731271353999    9.17025845391259   -4.04338807827858
H        -3.39429887233786    6.43477582606986    8.89223366936248
O        -3.65433112180699    5.66489739355983    8.38633186499368
H        -2.97105222194772    4.98260876529009    8.54209721887541
H        -2.87386506869246    9.48713165327589   -0.47358517059657
O        -2.18038887762650    9.51048852216360   -1.14878930426141
H        -1.40260011025044    9.11386626229865   -0.73014870787498
H        -6.05121045269332   -4.95245117785287   -5.22197230573890
O        -5.38432971964243   -4.23488779939220   -5.18549553108849
H        -5.66811157485116   -3.67510637899383   -4.43262873256097
H         7.55184685254428   -2.70774296637925   -1.47534514117704
O         7.42987038749211   -1.82024789762108   -1.87946317487407
H         8.29829958125875   -1.39312499755163   -1.80272065024017
H         4.98380965571928   -3.15292411317427   -9.20309948759728
O         4.57059506538019   -3.85957354926578   -9.72389003079061
H         4.93435624511238   -3.79970835959935  -10.60632299345331
H        -4.12037982663346   -2.94993218389087   -5.78857808522234
O        -3.33728428826222   -2.50989016443052   -5.43900653985012
H        -3.10038959083558   -3.02833052531214   -4.63529921800250
H         9.82843953251744    0.87444067638794   -0.01272721844182
O        10.74366730024346    0.93055430001425   -0.38911112834791
H        11.21661418717492    1.57711211706028    0.13326193953392
H        10.62421762848643    1.21040508040482   -2.23976962504867
O        10.28369548688072    1.15338415271827   -3.14827390717450
H        10.32934364429673    0.22553184562705   -3.39715328862483
H        -1.86731152791033   -3.21894967654028   -6.16255313979380
O        -1.02590614087525   -3.67119838698336   -6.35082426393912
H        -0.46125014774391   -2.98886360558046   -6.76887216646340
H        -5.53775865005915    2.09260788542703    2.07133188411817
O        -5.56565646945310    1.19068789081617    1.67581720801470
H        -4.95923200632379    1.21100033520574    0.90824617888450
H        -2.51694946025595   -4.06580786863304    7.02152019101994
O        -2.77398848531770   -3.37561331722024    7.66598047006872
H        -3.24075777844303   -3.82129447514555    8.37185896989889
H         9.37874663230335    2.53727778604216   -4.25368639149385
O         8.71388821842115    3.20914111432406   -4.43610130095217
H         8.76732737627908    3.84333376798964   -3.69470756119101
H        -4.48758801755081    5.95226424505701   -5.54614984398802
O        -5.33505762797534    5.97463452084633   -6.03882277891632
H        -5.59011849360465    6.90819201578317   -5.98529521396112
H        -3.45378577328873   -0.08866695183057    7.50542645186029
O        -3.89170927259048   -0.82664118086792    7.05301241399128
H        -3.48780026876803   -1.64949706902580    7.36413952176678
H         8.16124017114614   -4.02329899583412   -3.74813900753678
O         7.90687327257077   -3.17936755696556   -4.12498883359326
H         7.67735377876895   -2.61222852830335   -3.34958613677242
H        -3.06252128180008    2.27918149824744   -6.94359959396103
O        -3.79181527090807    1.80109858093457   -7.38870816146183
H        -3.34918556136449    1.05063015963376   -7.80433984336502
H        -7.25914985931359   -4.45956745339777   -0.43159471698857
O        -8.12837359780910   -4.92288590195460   -0.28904694928229
H        -8.76585298325573   -4.24612233179965   -0.05651024825344
H        -5.17917752040622    0.11999032573989    5.83960488482849
O        -5.48744268785735    0.46619938398388    4.99723349894011
H        -6.10165460987479   -0.19385560677028    4.62370157179784
H        -2.82796209011538    8.58145484172739    1.99017438769254
O        -2.03424802688609    8.31281208457537    2.49869560019113
H        -1.28943135095069    8.53582832940062    1.92728394501308
H        -6.05866051885139   -7.55945101132813   -1.87769387080573
O        -5.46688097899669   -7.41895544062801   -2.65070088536133
H        -4.92380063344623   -6.64739768691804   -2.38777341583808
H        -1.81035995938485    6.24318025948146   -7.35014081706532
O        -2.00422807940153    5.33122793048635   -7.65145548667663
H        -2.94063483019894    5.25741506733845   -7.93862264145939
H        -4.23568251722955   -6.84077722370556   -4.64527325524910
O        -3.61493812153462   -6.10925094104400   -4.64842493968971
H        -4.16459565901401   -5.31168362339277   -4.84574301988547
H        -1.84920405201393    8.34825727850777    4.32503590251405
O        -1.75906552396366    8.17338685587589    5.27417451242987
H        -2.33930458812432    7.40963880694334    5.44807797785956
H         7.67490751651250   -4.62889342232193   -0.42479425991808
O         7.75752710771171   -4.41303554014499   -1.36207691868959
H         6.93551413768494   -4.71177566930484   -1.79283222325406
H        -6.06364191648384   -7.20283445847185    0.21919945459854
O        -6.81267075437693   -7.41079004470597   -0.36344682763456
H        -7.41945071405445   -6.66239049978236   -0.30193954182541
H        -8.67415576744556    1.09144319019455    1.57854057073557
O        -8.15076339162157    0.90720767641379    2.36619466174294
H        -7.22388390390162    0.97482823919223    2.05837449028564
H        -0.40501600480115    0.22716568949850    9.92357361293568
O        -1.24763634822272   -0.17555829853002    9.67419552068769
H        -1.72072105096802    0.47559402364039    9.13553148476195
H         2.89905586873608   -9.78254948443583   -0.71644849156021
O         2.94102538916885   -8.91114940611312   -1.14127421923610
H         2.35443484385499   -9.01514307626528   -1.91613748366577
H        -1.24237761242554   -5.47740279384218   -6.62166957633859
O        -1.55073231922122   -6.38853217455588   -6.49812583592790
H        -2.33850837753073   -6.30641207901487   -5.93645237033671
H         7.32035238554530   -0.43987883064806   -4.57748946138321
O         7.97752357401833   -0.62067875863140   -5.27461421248255
H         8.20834800841480   -1.54951995065626   -5.18489843054404
H        -6.60322014915573    1.82503668324971    4.84142128512558
O        -7.25339685802245    2.48189850163322    4.52335265843464
H        -7.80267533987548    2.00486758119060    3.88310965329469
H        10.46866233931928   -0.69974869516763   -1.17122026567770
O        10.11734585926593   -1.39343420603557   -1.74830367349438
H        10.38141508184381   -2.23605591533307   -1.37800113573701
H         1.63098718417993  -11.54503933158836   -1.32896727716836
O         1.70731565192618  -11.24387078815532   -0.42059065033520
H         0.91932312758089  -10.70448048391223   -0.25975370198280
H        -1.18924157164475    3.99935008705622  -10.27921143825770
O        -0.55692724986671    4.15939575741635   -9.57870379178997
H        -1.02428990633034    4.70230667823389   -8.90684618562359
H         6.79594889437386   -1.35487767081922    4.26716430259409
O         7.37574546318749   -1.87108994571996    3.68959402208463
H         7.12217538007034   -2.79606831850117    3.83214449240510
H        -6.18226518959553    7.07790483592827    1.29090641863334
O        -6.51846731267435    7.99912786183688    1.35482960891590
H        -6.86044056557211    8.10242466783495    2.24255848482997
H         7.99678784398785    4.45246859510708   -1.77202855224089
O         8.71036688782991    4.89563040467689   -2.27982349150155
H         8.39060998220339    5.77633202419361   -2.47408480702330
H        -3.54850420174957   -9.82090167432199   -3.31831707166492
O        -3.42996710170590   -9.14422373940514   -2.65365295769050
H        -4.26390111546984   -8.61948616981630   -2.62110260672113
H        -4.46005154913717    3.59989536189665   -8.00328840141106
O        -4.47156140032516    4.54396326632579   -8.20943264347420
H        -4.95568210577898    4.99115808317514   -7.49343763131872
H        -9.12961991507964   -3.90171712524209   -2.93018569038902
O        -8.51190522342054   -4.66035712712057   -2.98665291276561
H        -8.44546810432742   -5.00300112024515   -2.07803707314423
H         1.28668933528865   -2.66704582550328   10.57518277625160
O         1.68552009207015   -2.31782546564914    9.77904432695244
H         0.98046764078959   -2.34383588860766    9.07972272107919
H        -4.83127077509549    8.68317220358711   -4.50723432849994
O        -5.54902714037856    8.56878807821652   -5.15433950656687
H        -5.75948819812506    9.44174310182639   -5.48270619302899
H         1.91664226486966   -7.04372944462459    5.36946460448451
O         2.60571480120778   -7.65424363690684    5.03997841620160
H         2.19789261794715   -8.51434879676736    4.95457932473289
H         6.77864760581010    2.78604228527724   10.64043822412702
O         6.50529854901566    2.58080692564755    9.74664160957196
H         5.59106527428278    2.22654307748128    9.81536202033803
H        -6.52402990567205   -6.78664218940938   -3.96380262106452
O        -6.99927059777355   -6.29284079384107   -4.65630270177076
H        -7.71126493316964   -5.82624433799711   -4.19653728432452
H         2.96987906395808    6.42887185556489   -0.89272946763996
O         3.65308001434160    5.96915344039033   -0.37493331051457
H         3.72163833072536    5.05677216389657   -0.69404631676070
