# Supplementary material for: Computer Generated Realistic Interstellar Icy Grain Models: Physicochemical Properties and Interaction with NH3
Source: ACS Earth Space Chem. 2022 Apr 19;6(5):1286–98. doi: 10.1021/acsearthspacechem.2c00004 (PMC9125691; doi:10.1021/acsearthspacechem.2c00004)
Supplement: Supplementary file 1 — sp2c00004_si_001.zip [file sp2c00004_si_001.zip › Icy_grain_model/random_seed_study/GFN2_GFN-FF/grain_16.xyz]

600
 energy: -1018.382252527178 gnorm: 0.000714478526 xtb: 6.4.0 (d4b70c2)
H        -0.53732325216008   -0.33948908336633   -3.19656284652856
O         0.35884546592970   -0.69875160373877   -3.04627970279735
H         1.02684068766737   -0.07015440198713   -3.36514363569952
H        -1.02241799794310   -2.67226611470262   -1.56405779605377
O        -1.68457534020500   -1.95571381913469   -1.60118925985397
H        -1.27313133328485   -1.18087525561705   -1.17481954784356
H        -0.31953923052304    0.84832510163186   -0.66104754167225
O        -0.98694511173587    0.28132105692994   -0.22225232122651
H        -1.84135847630204    0.72313594398738   -0.34227333601777
H         0.20510020260617    2.12125950493641   -2.34308781744641
O         0.73648094019596    1.82287977964826   -1.57587818563834
H         1.53484825653000    1.43109175794394   -1.98560550833910
H         0.93063068802254   -1.12849822181860   -1.57310558149140
O         1.24802777396567   -1.33815099904151   -0.67163699567023
H         1.43408734156047   -0.50674711901110   -0.20140310110519
H        -1.27773091258818    0.48186728972720    2.81435463606995
O        -0.67263127815788   -0.14863062740468    2.39091715363861
H        -0.77943155375962   -0.04743885247369    1.42340218799325
H        -1.47164881731590   -3.20051113476712    3.40070557425494
O        -1.25456123831018   -2.32560759702885    3.78357856256372
H        -0.93851695795302   -1.73824735999122    3.06321304957206
H        -2.57264716669222   -1.43757381925487    4.06462605474652
O        -3.39142874363859   -0.88301500194753    4.08017128312966
H        -3.08798239630363    0.03752849738648    4.22757716610501
H        -3.55963756473690   -0.21268264482433    2.38308977438648
O        -3.59940189036898    0.34509323090679    1.59160107570474
H        -3.75687420549256   -0.21490732276396    0.81173241938732
H        -3.04125161593387    2.38655057284117   -1.26418536013358
O        -3.24239756999741    1.45434503198468   -1.06745978042856
H        -4.15125841278709    1.27557834596753   -1.34353758486213
H        -1.73358336657156   -3.31598132441983    6.58388762857462
O        -1.88359290575403   -2.44290919584701    6.98511146025911
H        -2.84685553192904   -2.29119302817285    6.90062500949973
H         1.85346032265359   -0.01380263969407    1.78858992343112
O         1.73689678442320    0.66279183281656    1.09721804047719
H         1.00967771724552    1.24570471103178    1.37940552236118
H        -2.81600399226166    1.93192795970615    1.30063706162292
O        -2.41272050340800    2.81369929558025    1.34068766509603
H        -2.74031124390668    3.23537480619015    2.13940588009351
H         0.29581338112828   -2.22277323856100    0.37615975427040
O        -0.05616354910580   -2.65255702373070    1.18740150651565
H         0.44851216374312   -3.48035952808205    1.30218067664722
H        -0.80315040635430    2.76929547826361    1.63244529268760
O         0.14615603900407    2.75508446275275    1.89655919996074
H         0.60337890546389    3.33170514058616    1.25090499146497
H        -1.71342794661209   -2.79667157307893    1.15052891411297
O        -2.66740310721919   -3.02259152603084    1.12147900042451
H        -3.07059683807502   -2.45852468066787    0.43947818078514
H         2.32406232681325   -4.20100290451076    2.54201835838480
O         1.89042595847782   -4.40019223601443    1.69307600967281
H         2.44797382210061   -3.96269710339878    1.01852941827272
H         1.33301449057705    3.08383438892074   -0.66959181897994
O         1.70748703416799    3.73151229699284   -0.03172804686254
H         2.58022831751694    3.39355089474701    0.21676855790780
H        -0.18173860114237    5.00237167428730   -0.58471332089534
O        -0.59275646789418    5.55402729882104    0.09899938030497
H        -0.00354167783921    5.55830858318276    0.87733930244228
H         2.49794503488121   -2.41100838069815   -0.43828463975230
O         3.25511138503708   -2.84476321452941    0.00828660649993
H         3.82479410815221   -2.11201655955394    0.29070601672762
H         2.63714071808656    0.10335508532229    4.30117013390226
O         3.53515467912565    0.21949274768113    3.94914887175161
H         3.49752719892833    1.06356065691718    3.47362920210545
H        -4.14443685789985    5.11569227438535    0.40349286126272
O        -3.26989238184889    5.33133681775048    0.01201698610810
H        -2.59470140135536    5.36235666911008    0.70862508583881
H         5.24189067815973   -1.20214574042398    2.55146825196954
O         4.61386285975880   -1.90978355361468    2.30902964784234
H         3.71906207425370   -1.52839055665077    2.39273711944952
H        -2.72400838653402    4.38744410230467   -1.16667248970239
O        -2.48980160723608    3.91073069305337   -2.00190540100616
H        -1.52228619431973    4.02535222644905   -2.10761153002662
H        -1.26385723028562    0.27692498979026   -5.67111787687472
O        -0.72454258336673   -0.52799547192773   -5.58677014627791
H        -0.96041582070980   -1.10422900568399   -6.32808601020449
H         1.19486908160701   -1.89277969057802    2.11148086344507
O         1.92326724343969   -1.51886831815769    2.64116052080536
H         1.85273160010251   -1.94976234687940    3.50674493561583
H         0.59615228466518    2.08407296907628    4.70771863824363
O         0.23206280468438    2.99268893336571    4.65038417170870
H        -0.02863895965239    3.08907109529205    3.72043785376637
H        -1.16286016465002   -0.93318659109410    6.63811248871946
O        -1.01603516628090    0.00588885433878    6.40118095824015
H        -0.75948661534904    0.49443854707776    7.21432926851247
H        -2.35443735015951    2.29872274607004    4.07165329962419
O        -2.05488272267220    1.37100128115360    4.13810182970470
H        -1.52602297647006    1.29431345542912    4.93871090498665
H        -3.27172940907273   -1.42510884151208   -1.13906971529463
O        -4.01160872425156   -1.31791266307296   -0.51746657173254
H        -4.79385797239495   -1.72887840265252   -0.92145148797743
H         1.51106561892302   -1.92832350085901    6.19958606242698
O         1.90196359660618   -1.54463323748012    7.01751242525930
H         1.32588769871991   -1.84625510154904    7.76729521960084
H        -1.63512461664091    6.71525266439181    3.00292175927559
O        -2.02805003735463    6.03724131012927    2.43158363504854
H        -2.09448352598257    5.23891235693243    2.98521150994547
H         3.07047830418154    1.58357899977973    0.89715848174322
O         3.86628821727708    2.06870086721566    0.56940549583559
H         4.42927323781409    2.26852565620777    1.33833672360265
H         0.49038833850155    0.10305447178198    3.72658229889203
O         0.90668630381691    0.39741630591573    4.55666291939611
H         0.33027540175368    0.08611129562725    5.27517291564650
H         1.10404501500690   -3.73148963681209    5.24709674092525
O         1.07701969873910   -2.82583183208647    4.89223582425587
H         0.15632451934448   -2.65996001972133    4.59756644682102
H        -2.65456688233867   -2.05020966287794   -4.68365563394529
O        -2.31439733880340   -2.73476395958966   -4.09579601929473
H        -2.11454254507115   -2.29242263414358   -3.24493381802576
H        -4.12189799524048   -1.53681422360875    5.46422507069453
O        -4.43509636021919   -1.94761429218164    6.30296548836183
H        -4.81918727973058   -2.80139294605998    6.02349293890158
H        -2.41001069754570    4.13085540816034    4.89199970639489
O        -2.71258248442941    3.94427686326480    3.97662411072010
H        -3.68158193878008    4.09067241738057    3.99669694767732
H        -1.66508900944647    1.12828903974072   -3.62502587352949
O        -2.12759284529999    0.35643157941265   -3.24222311046488
H        -2.54724793554352    0.66640257522362   -2.41726333721818
H         1.74017834975161    2.62540076713446    2.74322942273271
O         2.66233496177670    2.60586987506816    3.02843813539616
H         2.66554993838950    2.83094741692971    3.98134247322618
H        -0.36558970326708   -4.52171788268697   -0.76847095336872
O         0.01978799962344   -3.99833467921428   -1.51080525883904
H         0.96623038572235   -4.21499364427010   -1.54552172211133
H        -1.80109267830763    6.84037660013908   -3.34045843371148
O        -0.83080546946576    6.89936414594627   -3.38459095935649
H        -0.56853401324236    7.42117798986165   -2.60362265816608
H        -2.98421888206031   -4.18812799088449   -3.68910177436638
O        -3.21775504128048   -5.08678942257784   -3.36449010024705
H        -2.36000171764526   -5.55554194514009   -3.38818738703245
H         4.03494570226164   -4.62604616022386    3.94802392207554
O         3.53794394332488   -3.81071314190662    3.81499203345164
H         4.08286514402699   -3.19118745372642    3.28754330545229
H        -4.69088160017288   -3.85967798744444   -1.11348562534728
O        -4.04327282145751   -4.54948809638291   -0.91243295600753
H        -3.61166842034830   -4.75278299387127   -1.77416875746688
H        -4.07733979681019   -0.19824164281229    6.95289229900919
O        -3.61103390867898    0.62298764579381    6.75953603652069
H        -2.68276425748270    0.37617325780737    6.55453555253770
H         5.35636087015245    2.71298736682004    3.62681817653335
O         5.53548125581708    2.55520511188068    2.68561929166278
H         6.14196165368048    3.27784771560314    2.43912620678286
H         1.76313458375263   -3.30662099159252   -3.29580602035773
O         2.55378118518935   -3.24740654673373   -2.74269949222580
H         3.19522319402081   -3.91853802426464   -3.06116657467916
H        -0.08444881764426    5.41319421720493   -2.72525215914381
O         0.08105039987493    4.56393986388201   -2.27848748646798
H         0.86452578412439    4.17062376114354   -2.71159775068173
H         4.02189493176187   -4.11533609825856   -0.74705005160617
O         4.60657925735677   -4.89009181034637   -0.89979562021886
H         5.09505009395443   -4.67766102145777   -1.71082710262663
H        -0.43983876978747   -5.11466413063132   -2.69630906524278
O        -0.68999155353579   -5.89431498288212   -3.24998286562753
H         0.03922855849379   -6.00328474653562   -3.87913981776467
H        -1.75491989570353   -5.97733678355173   -0.35336173794187
O        -1.34712085440047   -5.33871999746952    0.25432734278274
H        -2.00555771360759   -4.65031711047904    0.43112591653009
H         4.74616283234076    2.27850143060107   -7.98121090962083
O         4.30451790229031    3.08602743371346   -8.27237053265352
H         4.22986304264120    3.65165317947463   -7.47939223746867
H        -1.35918453245663    8.24656107130325   -0.84566881991040
O        -0.44486177749509    7.93292574677360   -0.91651644857313
H        -0.48345681486936    7.01248210072596   -0.51173872879387
H         0.20838030530658    2.05767877436179   -4.56296092518399
O        -0.47616348568713    2.30064281008603   -3.90868631638045
H        -0.76304867454571    3.18999654302951   -4.18434141399296
H         1.33321714111133    1.20029231999089    8.01692407687748
O         2.03460136537988    1.01512314155163    7.38607535468076
H         1.97399405477382    0.04721687222012    7.18451123359355
H        -1.08191653320569   -5.37545635786854    2.87399542929845
O        -1.85142161032256   -4.84706943346539    3.19981871539904
H        -2.55823612869104   -4.93616348828185    2.53566974901046
H         5.59285382901804   -2.40971600500612   -2.46620385607664
O         6.21736446912808   -3.12705175097985   -2.26519608155993
H         6.60004511883318   -3.41054551232122   -3.11309192045406
H         3.89088013055784    2.69424144293745    5.55324081889829
O         2.92111632092929    2.82332019002502    5.63888521855462
H         2.57593193603889    2.08430741454791    6.17870678459214
H         0.39955332596842   -3.27220016560445    9.03746909732269
O         0.18860105684535   -2.34082778920091    8.81503205359551
H        -0.65581487384194   -2.37971799583279    8.34296286662534
H        -5.75024561468066   -2.58931423260588   -2.69521121708799
O        -5.97681647503535   -2.77853142577668   -1.74727545289085
H        -6.79071366094593   -2.25604787061093   -1.57145227443962
H         1.60809853143035    2.13956498583765   -6.54208326244000
O         1.58413892122496    1.96348850662190   -5.57945757997609
H         1.90171578241317    1.05653892152029   -5.46444889363296
H         1.89189183592898    7.97248269787390   -5.93862233234293
O         1.15070472475757    7.33806846832150   -6.02210622696594
H         0.33766574713802    7.86822813868608   -5.95211224370336
H        -2.45751848119678   -5.56074728016098    6.10153992572258
O        -1.78286517830927   -4.92537463676213    5.85388450730599
H        -1.82621993521682   -4.85700685534784    4.87513620931284
H         3.00146955526944    3.26243626429587   -3.02708349862352
O         2.25994097841856    3.64726345349248   -3.52972042256358
H         2.08465096472478    3.06303015330901   -4.28832638863734
H         0.34886320701030   -2.10935971549996   -3.89551554113240
O         0.35220200657227   -2.98571045353704   -4.34438618611690
H        -0.59151250527818   -3.18849995445135   -4.43167324315924
H         0.52185468388645    3.53578620989303    6.37905790205606
O         0.36889508772733    3.90444710371071    7.26403250119100
H         1.22244088540485    4.23761468745495    7.58247989170509
H        -4.86591783992774   -4.90425965165957    4.96447425506433
O        -5.35556243404045   -4.06007492288748    4.96048157618864
H        -5.17307253752056   -3.65510093998398    4.08467556969680
H         0.82409978333060   -5.73494138347477    1.99532003024367
O         0.21663434325571   -6.30310444596650    2.50223202118715
H        -0.12950502713556   -6.99296760321766    1.89191064395577
H        -3.33206611993748    2.29131506021498   -4.66542916581950
O        -3.89413632774355    2.63968187237596   -3.93542416753040
H        -3.29665064299614    3.06795364965853   -3.29993289093845
H        -5.07349527371546    1.64518643705588   -3.08702827822134
O        -5.55912651349461    1.05683091081884   -2.48017239246700
H        -6.17806967820766    0.55929428266540   -3.05184876332092
H        -5.55391585372509   -3.25950151682117   -4.65377225193106
O        -5.57558788336968   -2.35714975847819   -4.26420077457716
H        -4.82183781849325   -1.83030233430946   -4.61611911713710
H         0.90289747805914   -0.72020972332175   -5.51049661919701
O         1.89241551368273   -0.74181685604686   -5.49602503633045
H         2.15502103532960   -1.58693473349869   -5.12864146965444
H         1.57693691623926    6.62867905112332   -4.50349016290711
O         1.96328134301492    6.30731048500435   -3.66572246106473
H         2.24968174704226    5.38793311605040   -3.80555042638473
H         3.17888171076811    1.29025956616499   -3.70395924701415
O         2.60639242720012    0.76001837272946   -3.12288655913339
H         3.16827824341265    0.00138287597592   -2.86523405298019
H         2.84232539211872    4.41565041475217   -6.09022022937649
O         3.81308634771055    4.38494593119365   -5.93973384547416
H         3.98936722649395    3.61723315207420   -5.36382728281375
H         3.85178180974518   -2.93418812267776    5.31584221707872
O         4.17821012528712   -2.67312538480909    6.20098992226924
H         3.42229581054215   -2.22382839482004    6.63574520494977
H         3.02830418253385   -5.63880440501216   -1.39016376444346
O         2.10624289313654   -5.66628569498764   -1.69555566965725
H         1.69730239646069   -6.47450985009904   -1.35115459099507
H        -6.35786703214637    0.92995523526018   -0.92495200907799
O        -6.77255854056590    0.71638962510436   -0.06931709853511
H        -6.34861575309963    1.33394047052562    0.57516819023618
H         5.31348863325542   -3.32469889784996    1.56580187254274
O         5.79183289508707   -4.12997665957695    1.30053075286541
H         5.44958124005877   -4.40117794926570    0.40948983822379
H        -3.09210924038381    6.92419378523246   -0.51007749607410
O        -3.19863207614808    7.79326852784021   -0.95948880990739
H        -4.00257703874669    8.15567943392496   -0.54334040499447
H         4.63349646214834    3.71181755590925   -1.93524169479904
O         4.36271151008465    2.76864239281596   -1.99309690645033
H         4.14852036718612    2.50380233380943   -1.08404868874622
H        -6.37121858837738   -0.92369191798786    0.61430283237812
O        -6.43972865786734   -1.86068476031441    0.86015380349934
H        -5.72628825730157   -2.07274848687704    1.49934924922498
H         5.24522491540838   -1.22272342637572    5.94638769845803
O         5.42328472093468   -0.30402293642325    5.67611482887828
H         4.68197508150328   -0.10172594362524    5.04880018317937
H        -3.93684693767624   -2.95333936208389    2.21879508122060
O        -4.74640982634562   -2.70305348472604    2.71378698300078
H        -4.51600906272139   -1.92396550902852    3.24674874207970
H         6.07510300546857    0.92488264177829    2.85454706543890
O         6.40660925631346    0.01186500766134    2.98393624479362
H         6.39881250017692   -0.14047674230926    3.93791021773876
H        -6.77896789901430   -1.13563920506181   -4.21054334618066
O        -7.31450023783539   -0.34811896992826   -3.98609539432210
H        -7.90739467752078   -0.63613002850637   -3.28006541007278
H        -1.28398236447861    4.49368894967264    6.81072507342391
O        -2.21034215992696    4.35866110605839    6.56148331641108
H        -2.56260306284896    3.71664745158545    7.22294279615977
H         1.96880236169787   -5.85254773335587   -3.38617704247241
O         1.80887805040544   -6.16104316817243   -4.31188702840150
H         2.39847939850976   -6.91618750066129   -4.39759187447559
H        -1.41196558374772    1.88574390605260    8.81761340031200
O        -0.56103984604247    1.68463263265580    8.41634244409202
H        -0.24050222037470    2.54108089713074    8.05462095279398
H         4.26950618382469    0.42853668406357    0.04145007155980
O         4.60190375968050   -0.47020805772174   -0.11352493119178
H         5.57239113359863   -0.40498695806624    0.02512073639636
H        -3.54648684484521    6.91031704178245   -2.36746092652622
O        -3.48478658055409    6.29302208397384   -3.13204480334145
H        -3.21062374758604    5.43457035426063   -2.75781654203013
H        -3.43500690986345    1.89862882318827    7.83112512386027
O        -3.27985241066410    2.70817328332755    8.35956428210753
H        -4.16383317983739    3.09587731575669    8.45546253631325
H        -7.77284999267258   -0.51400821987236   -1.00364170465952
O        -8.15145611037206   -1.25941874812278   -1.49056207514658
H        -8.84510621295827   -1.63175825584368   -0.91594736910412
H         4.35303916257100   -0.98944956383982   -1.63359947897422
O         4.18505617219204   -1.27176687830660   -2.56429400448183
H         3.51727234008379   -2.00588169312469   -2.54769331357296
H         1.86435944821903    6.25052171532760   -1.80644610810054
O         2.32989292659408    6.18433590042376   -0.96402236150199
H         2.03651390548759    5.35583099125362   -0.54308269278481
H         4.67758351357877   -5.56250952573486    1.59910455351346
O         4.15924469534745   -6.37410815166428    1.72740469522313
H         4.00103719343934   -6.44943725726881    2.67527126364587
H         3.62576010148740   -7.25145834295248    0.16197461804993
O         3.39178524910518   -7.89028681117359   -0.52767462935793
H         2.76898228878042   -8.52078890777992   -0.09932314357078
H         5.75596731209042    3.00103667509022    6.24068946961994
O         5.55844869606584    2.47585237786461    5.44907436824125
H         5.75440377935335    1.55236176781058    5.65792019408872
H        -3.22065558851684   -0.18298570859201   -4.43519833190123
O        -3.75852510153951   -0.64976032323282   -5.11131252158264
H        -4.39684894287949   -0.00320791973577   -5.45137863235780
H        -6.78062402203395   -4.28966798621352   -2.18170276705493
O        -7.17859028653887   -5.14295793886208   -2.44771422174817
H        -8.11817663810220   -5.07411626675363   -2.21323743346403
H         2.69520106131238    2.55289798683334   -8.39449540435087
O         1.82310266681579    2.11235840426151   -8.27490057290825
H         2.00881794865127    1.15356666445246   -8.34607035832413
H         3.84359453576255    5.69657717249408   -1.52536876124012
O         4.75228750914703    5.35730046368360   -1.72174545596832
H         5.24212992635620    5.57696023351525   -0.90386082993387
H        -3.33062390886737   -6.19144604058152    3.92341507884325
O        -4.01423396983409   -6.38097119335045    4.57801292314411
H        -4.76852601032659   -6.72376329039371    4.08016638161554
H        -6.51640921229277   -3.71865009357495    0.48631236156272
O        -6.74428635473890   -4.57370767584441    0.87213448333431
H        -6.45035077767785   -5.29118779853901    0.27640329221188
H         3.02195439747609    7.46242769565403   -3.04689776483167
O         3.56170451643189    8.24427290733885   -2.79021454815788
H         4.50229439388093    7.97780471791411   -2.96436351446436
H         2.22260603248467   -1.29979011403347   -8.48032549888174
O         2.51854039442653   -0.46689950664028   -8.06135769521518
H         2.27609295258751   -0.58419258284303   -7.11742410990932
H        -1.74790525021440    2.35710815273275   -6.32536050759977
O        -2.33529408564865    1.71437044077228   -5.88629303443120
H        -2.93483693339043    1.39922399426374   -6.59405916276279
H        -0.87935701169569    5.54853333980295   -4.55733087054659
O        -0.97794870181597    4.68034388608000   -4.97232717720139
H        -1.73991295163391    4.74534143983257   -5.58958247701823
H        -6.21160211479793   -1.18285969599560    5.20971404990251
O        -6.30598856404379   -0.75253726003892    4.35786634160189
H        -6.99777956167991   -1.23638939160687    3.86672758766766
H         0.10286161124298    3.43950882970704   -7.37551403492307
O        -0.77140767425687    3.05835451901300   -7.54846287851687
H        -1.15506404435262    3.57675099971563   -8.27308948902589
H        -9.62015919916561   -4.87121767151640   -0.41617022450047
O        -9.71912319873494   -4.98889376263361   -1.37606477282351
H       -10.27062342701760   -5.75950867779887   -1.50763977055079
H        -4.47122567830085    1.38035782730154    5.38700124341798
O        -4.91457442201757    1.57669814178050    4.54764019891535
H        -5.50118224391941    0.82048107572923    4.38951484949872
H        -3.68647118945489    5.29098109962730    6.53128233358454
O        -4.61555193875997    5.57453857935127    6.43561189670197
H        -4.93148801009242    5.14392610880241    5.60667358436914
H         2.68897030136789    5.28029055766070    1.90813080461559
O         3.56441076585864    4.83153450815934    1.93772157453775
H         3.36407236994579    3.92411603200875    2.24640165437493
H         0.77166064016708    9.10852004903788   -1.61972481758524
O         1.43430000160622    9.73358773343679   -1.95133441987467
H         2.21649425406496    9.20889132661470   -2.19353579400664
H        -6.34251789223312   -6.35178297717781   -1.42127974961486
O        -5.77402356067680   -6.58373895435122   -0.66515767501058
H        -4.98370203913338   -6.01407878386088   -0.77789879218156
H         2.39412586480979    8.09793892754057    0.67120468278754
O         1.52670496630216    8.27024224087451    1.09099380809500
H         0.87079966638022    8.23744304210401    0.37750628095731
H        -9.43944628203439   -4.59213998919169    2.23183798457692
O        -9.29680868688218   -4.44573046573421    1.29383764925494
H        -8.30573903157675   -4.48787846764450    1.17922657066308
H         1.29320888059672    6.80042801269807    1.81689178034134
O         1.15531181456482    5.85956216639101    2.07443543735309
H         0.94397130331956    5.85029670926392    3.03074781363563
H        -6.18103840669368    4.40721804890974    3.88880494996202
O        -5.32631604525935    4.16845751624750    4.30700628982662
H        -5.34615400441565    3.19547868214946    4.45741051679815
H         1.09611595492824   -6.04318669551331    5.63525991906858
O         0.88886224876828   -5.23027780556259    6.15737013039712
H        -0.08491252448289   -5.16845936844654    6.15402885757747
H         5.05443365052503   -0.12854257385294   -6.41786736590425
O         4.76946460708702    0.60574540611080   -6.99330169358405
H         4.04218179919287    0.23256039306009   -7.52538583526108
H         4.73418484678575   -1.11931496797141   -4.21849730562655
O         5.21089492464846   -1.21175981149339   -5.06143921077300
H         6.15321279361436   -1.13477111581531   -4.80528446212135
H         7.17587698804718   -0.01444884453515    1.24733467072199
O         7.18548019505721   -0.13262824132337    0.28842264291401
H         7.49711192631222   -1.05225150451367    0.13939697126050
H         7.11762634611917   -3.17972963261634    0.55124925658712
O         7.65755756692615   -2.71592732655573   -0.11526186342908
H         7.17688879110785   -2.87876004868338   -0.96647644240549
H        -4.04608366375367   -4.95566138473239    0.86408408603984
O        -4.00370170756714   -5.44366765502312    1.70211035661635
H        -4.91223591982443   -5.51974313281969    2.05102809168244
H         3.89676540147714    8.22723927891874   -0.98248300672513
O         4.04726095503805    8.36029029862527   -0.03050449210009
H         3.92620331389313    9.31438862253255    0.12387095694952
H         1.34652993976532   -3.58900592731831   -5.57247879217758
O         2.00539194407182   -4.09076208220066   -6.09332391865265
H         2.00956102940764   -4.95742936140314   -5.65142036393258
H        -6.02148343535390    1.89149793451864   -6.28560012161875
O        -5.76938626808518    0.98959272081795   -5.99000536802313
H        -6.50839527654808    0.65568245268839   -5.47090867767614
H         2.27967400332222   10.65586438322753   -0.54753442848138
O         2.77328580018546   10.73994882184705    0.28524216796630
H         2.22822422973794   10.30338748548565    0.95028997494927
H         6.77196666254129    0.74574232312353   -1.49324205209610
O         6.42170891340460    0.97111648845091   -2.36185408734338
H         5.69395017551131    1.60208290554713   -2.21429763261746
H         3.97933704535616   -4.27731676803374    6.73923640619973
O         3.64712593692730   -5.19796114354913    6.85595761515824
H         2.69288550938145   -5.14782203881329    6.69548027390102
H        -6.14840873246040    1.99720659181872    2.50398812500466
O        -5.54476535834628    2.15960402098793    1.75852872163628
H        -4.79301909849909    1.53967408839236    1.85387833162456
H         1.08494368745021   -6.90798170772078    3.77657151745846
O         1.59621302830636   -7.20646724097515    4.56424037599972
H         2.50930450554424   -6.87492656995811    4.45918092657268
H        -7.56153558529307   -2.09423842918690    2.06676365047074
O        -8.15147919992026   -2.02178357574284    2.85572633261769
H        -8.73909905204789   -1.28428720461441    2.63526656229090
H         0.49923978793126    4.56622522722423   -5.82777714270535
O         1.21752035052350    4.67954060322251   -6.48558223446930
H         1.25224274063678    5.63658023760128   -6.63076990425420
H         4.74562115676475   -7.20461002451755    4.53738536466629
O         4.19622791572362   -6.40165664133194    4.52849708320357
H         4.14981649940359   -6.07144777335475    5.45211569400625
H         4.90413630746309   -7.79837183019721   -3.30393080393921
O         3.96384661402800   -7.54559855519507   -3.28509752054363
H         3.69387412616310   -7.65539371339162   -2.35867318334682
H         0.64247802872071    4.76098142432231    4.81029136675806
O         0.72659758998799    5.71669199453380    4.68146360469554
H         1.58934212103399    6.01198768716598    5.08326631749071
H         5.46846559197845   -9.71936634547089    4.13499686065829
O         5.37923603853801   -8.76436131232283    4.00245235667275
H         5.85997039849092   -8.56079272417714    3.16525813594276
H        -6.71098816353368   -6.88537069249543    2.14808057452420
O        -6.24781148705111   -6.43510316464470    2.85410397100444
H        -6.86608189201981   -5.75033385846138    3.19459676237046
H        -8.32392307667789    1.18422576360885    3.10699906007327
O        -7.64982823190053    1.80521092219947    3.39790089623442
H        -7.61072681005747    1.81687034026262    4.36863683306771
H         4.73388548366758    5.67628232979339    1.10373732148666
O         5.48604297333319    6.16003633378890    0.69957650767296
H         5.14503272451731    7.06096858161845    0.55860574786772
H         6.20238270932733   -8.84284697573957    0.08602074933773
O         5.80074944151957   -9.14321095522351   -0.74887116289896
H         4.88479042153133   -8.79976178625426   -0.71520503324613
H         3.01088180370264    3.97852043912940    6.84179838291381
O         3.01587244497271    4.56201124804606    7.63603111855301
H         3.86609605289092    4.36937564417715    8.05154434571925
H         4.48749621887422    1.51612521303463   -5.61439548627947
O         4.38920777945847    2.00496246960442   -4.76419420692264
H         5.20204446675663    1.87391584350142   -4.27096727765396
H        -3.18561641992493   -7.04637636063829   -2.07786140683135
O        -2.55873470872190   -7.19241804287243   -1.36988417209020
H        -3.03351650970058   -7.60876033121903   -0.62537063202408
H         1.65861627920563   -3.40273636451191   -7.78005405240287
O         1.38956646482529   -2.84769497858189   -8.52738464868167
H         0.47133648297936   -2.59193832425449   -8.34954883288128
H         5.60577615734317    6.37251953651275   -2.89676143526683
O         5.85274627929255    7.16735423948043   -3.40790878286809
H         5.66279668420157    6.97711517557236   -4.34031413266896
H        -4.87432804493710    5.46909000429434   -4.19368504197521
O        -5.15111127914007    4.77541927637885   -4.80797620737236
H        -4.82301040017678    3.92693165144497   -4.42808804940260
H         5.50460478869189    6.73093645565017   -6.75712414846709
O         4.93215187715042    6.78367064982313   -5.99257494504187
H         4.48002822560399    5.91043949471115   -5.92939064311751
H        -6.25317386620373   -5.18997532103163   -4.10033063754549
O        -5.58030096201504   -4.95966532589240   -4.75780615273205
H        -4.72475685230821   -5.17754938850882   -4.35011803033615
H        -5.50356964829826    3.87191824045736    1.42171446554629
O        -5.61758565711857    4.80180688598461    1.15239882800573
H        -5.36132541782160    5.37644926391607    1.89856357577330
H        -5.16238294935430    7.66551375912693    1.33243506998284
O        -5.46784251585780    8.00340408352526    0.46390204758759
H        -6.08887831759670    7.34697350884310    0.14446898032071
H         4.27949759317832   -5.84199946193133   -3.60802622198528
O         4.44210770426420   -4.88208809232874   -3.63104169297255
H         4.59013454263950   -4.61085824086545   -4.55261208646413
H        -3.89123121374012    4.88435214999287   -5.91228577830764
O        -3.11069189013972    5.06661383196345   -6.48576679098680
H        -3.05180744684881    6.04542496495515   -6.46334528025516
H         8.29482506321194   -1.37085935496090   -3.50137468273972
O         7.63378689790635   -0.89697619050947   -4.04417197053422
H         7.31655154957372   -0.17455555791468   -3.48002574574968
H         1.62232667962291   -5.14554660470322    9.36393129107096
O         0.74843150480605   -4.95576590500539    8.98374195160939
H         0.82025871195563   -5.14887712117406    8.03803425808917
H         3.62729241997676   -5.47697278496976    8.59993717885062
O         3.36881554915542   -5.58896291077800    9.53531350379057
H         3.70680894064675   -6.43786998025207    9.81840652094003
H         4.78109314281847   -2.71057988492228   -5.78691888002176
O         4.69376602978048   -3.65230786395167   -6.03898247276615
H         3.75331479536596   -3.78689404832619   -6.25183311019616
H        -4.59639655731138   -8.18288142250807    0.68311361729711
O        -3.69400683822287   -7.97109161394017    0.93045852903309
H        -3.73337792340119   -7.05226324897171    1.28838201846365
H         3.67686594961678   -9.04651387260952    3.53051749004956
O         2.77642017345993   -9.39241430715153    3.37381776599831
H         2.18640345124687   -8.83458927089809    3.90587310443533
H         9.79924988998929   -4.96809818535402   -0.66282690904257
O         9.53805081326490   -4.74367475376478    0.24193284232554
H         9.00648713275995   -3.93720615310891    0.15470888657253
H        -0.90832000193447    1.39122837009340   -8.25587595712472
O        -1.28183490923026    0.65226589853636   -8.77597034618897
H        -2.24224672242666    0.74659517406948   -8.68812580163874
H         5.51885212182679   -7.46938922115684    1.53927885161544
O         6.33482422683115   -7.99818490740342    1.64883279286216
H         7.04218601964898   -7.32648809582535    1.79081832187502
H         3.73085624283910    6.08884307924590    5.17528990355813
O         2.99881739698933    6.46491658338027    5.69981333578927
H         3.03098024865247    5.99060376812398    6.54858232764183
H        -2.30874345257628    8.13597412019108   -5.63912467663416
O        -3.10248182905697    7.58074482460428   -5.69728344195114
H        -3.34996473908036    7.35102966924987   -4.79387900878523
H        -5.39600003570336    4.53304732195484    7.44151909470666
O        -5.79868828575332    3.79859932642826    7.97759528060040
H        -6.32158069871364    4.21461699787634    8.66190134443588
H         6.40061024899099   -8.48466370474215   -2.09711428993168
O         6.60330720560201   -8.13586044629222   -3.01044620518817
H         6.99309909976864   -8.86804890766649   -3.48779405085468
H         3.36250589726743    8.85096186557018   -4.43875382052282
O         3.23926902022666    8.92820376787601   -5.40683360087237
H         3.91473695026325    8.33705699866080   -5.77394770865835
H         8.58452397803947   -5.62971884115188    1.45178470139924
O         7.85578886601614   -5.88305884500702    2.04734530919287
H         7.17902977191503   -5.20447429977293    1.92143269194412
H        -9.63451212291296   -0.41085001746875    1.03012413157141
O        -9.09681550624734    0.19528304146137    1.55624418585277
H        -8.36672735535189    0.47534125529560    0.98409112473698
H        10.91694465619498   -5.12871217692403   -2.85154206007821
O        10.06817762165684   -4.89478626781937   -2.47798128126036
H         9.38774961021047   -5.40202041806943   -2.99319282809579
H        -0.26187616583106    9.69578937545056   -5.21905934667736
O        -0.86083578391379    9.16196661018982   -5.80572033838036
H        -1.04257632523926    9.71683900057944   -6.56419605296124
H         4.41641184586995    5.09792955352654    3.39531938701629
O         4.88328393778898    5.14764166306626    4.25531551458232
H         5.81365150470645    5.22961656892315    4.03942369491793
H        -4.55455785624197    7.23850064456175    3.52719757621247
O        -4.58393108597084    6.74170563235209    2.68442280783029
H        -3.64147317482332    6.54334096430153    2.48788881030048
H        -3.98886500520045    2.04515886432071   -8.29083324716057
O        -3.87124870900949    1.11260969637677   -7.99830682571194
H        -4.68647235165479    0.86286878488426   -7.54383410510531
H        -1.97126446795967   -2.24995927222097   -8.22368467871764
O        -1.15666654220758   -1.85010444232814   -7.92154224507168
H        -1.11189595472004   -0.95055604772149   -8.32645786428290
H         4.95159525119338  -11.66264092623396    2.68311640920318
O         4.73030609828737  -11.43007224821868    3.58667157211609
H         3.83692272460536  -11.05835745523597    3.55840814481735
H         6.40856901994281   -3.79801755895783   -5.36597100462675
O         7.15973906156103   -3.74168928135383   -4.75723491321429
H         7.60396681265022   -2.90338809506960   -4.91918928950853
H        -0.67079254020637    8.40045886411074    4.43980443096829
O        -1.15136972348701    7.57610443084196    4.51175868651426
H        -0.48598021529710    6.88527711809355    4.72413317610858
H        -7.09699823130369   -4.38385093395238    4.55531234970422
O        -7.83510917008332   -4.53627857951922    3.93848987108805
H        -7.99432972317459   -3.66458592660058    3.54037426027534
H        -3.29621734029138    3.82817736923822   -9.32417211222444
O        -3.95409699465498    3.70451468095076   -8.62614494960282
H        -3.59574812755334    4.21143911569084   -7.86446991422511
H         6.19978628891359    3.50213829647254    8.71016570016846
O         5.52446573452560    3.37889247028834    8.04521749039070
H         5.19552368253425    2.44555711643599    8.14813923608597
H        -7.36927807805178    4.73671740472693    2.19664853399978
O        -7.67626720821042    4.50080906191747    3.08142796616488
H        -7.85023386652190    3.54186337533750    3.06659446205598
H         1.79525054301204   10.22470253646900   -4.92521442908511
O         0.96930285373136   10.51028069364486   -4.51668836996427
H         1.06970683101739   10.34753533855725   -3.55803685908169
H         0.86833586588051   -9.17345757542978    0.94830157270587
O         1.77582691192729   -9.48796996346527    0.84343584378469
H         2.15462125122192   -9.51314600821039    1.74172742750426
H        -1.26234756196173    4.99561442977844  -10.32587583086267
O        -1.54255422362013    4.17002628496629   -9.93331792064181
H        -0.90080620240180    3.47688556335456  -10.25113937307892
H         7.63837029285460   -6.73075678677357   -3.53266682569865
O         8.28795402685131   -6.13629714334903   -3.94196575858383
H         7.80236867136827   -5.37008273757148   -4.28447537816004
H        -4.23199212017094    7.20670666142495    5.67692156639219
O        -3.94679003599090    7.86454148500958    5.02289280812707
H        -2.98307976488996    7.80155629242121    4.96274254986492
H        -0.27240453209714   -7.11728464401090   -2.06607821962446
O         0.26812251762861   -7.66206637929957   -1.45086585644908
H         0.47439598052342   -8.48493789334572   -1.89155255475147
H        -5.66580875163107    3.61716418409902   -7.68326601942199
O        -6.27850539185100    3.42903432261339   -6.96133323712246
H        -6.07820389374647    4.05899702567893   -6.25528446125480
H         3.69296769242500    0.93547902891781    7.95712626024983
O         4.66215697914671    0.90443242917443    8.06384400092270
H         4.99381894086027    0.38983894274711    7.30692208376633
H         9.04339142386388   -2.16001410108294   -1.53116620613155
O         9.35189170537683   -2.23510073108876   -2.43847803027420
H         9.62415355237357   -3.16390761452458   -2.54311011131956
H        -0.53076052597120   -7.94372577524078    0.05342825413600
O        -0.75623690674140   -8.22641792673968    0.96518647385386
H        -1.71460131013717   -8.30375324192229    1.01123930319067
H        -0.29000991821386    1.49629162016435  -10.27558549844965
O         0.21434761100643    2.29874936755383  -10.46548932515278
H         0.86760143246621    2.34893001278449   -9.73551663896922
H        -6.81910451650965    2.91143861175568    6.66943288386005
O        -7.46045860771674    2.72836199629755    5.96377089614310
H        -7.74862214053563    3.58443346057112    5.63713595274094
H       -10.82859151211437   -2.37724477810214   -0.26480839047604
O       -10.06189771220423   -2.10086903696743    0.23739557202115
H        -9.74438473401536   -2.90269934922776    0.71472064803493
H         6.59646269367122    5.34886516202920    1.71446468289548
O         7.10747516797752    4.74778099273305    2.29742169501605
H         7.98894428124013    4.69594522448092    1.93023775544415
