# Supplementary material for: Computer Generated Realistic Interstellar Icy Grain Models: Physicochemical Properties and Interaction with NH3
Source: ACS Earth Space Chem. 2022 Apr 19;6(5):1286–98. doi: 10.1021/acsearthspacechem.2c00004 (PMC9125691; doi:10.1021/acsearthspacechem.2c00004)
Supplement: Supplementary file 1 — sp2c00004_si_001.zip [file sp2c00004_si_001.zip › Icy_grain_model/random_seed_study/GFN2_GFN-FF/grain_17.xyz]

600
 energy: -1018.376508163437 gnorm: 0.000951187225 xtb: 6.4.0 (d4b70c2)
H         3.52551175928586   -4.31574453985497   -2.54187542655526
O         2.97076597979821   -4.08556401093320   -3.32088544374356
H         2.77812920685298   -4.95863618197675   -3.72396192289305
H         5.24215688888373   -5.41574314490047   -2.11869296064058
O         4.50280981913629   -5.21464219482184   -1.47836538387662
H         4.12524348777340   -6.06945331088390   -1.21323137400103
H         1.08678940317011   -2.26163309952186   -1.20841367336982
O         1.33441905615190   -1.48365740390919   -0.68512215496084
H         0.50146297460578   -1.13953722934377   -0.33246751922841
H         2.51856086832166   -0.55069440354094   -1.38619838855731
O         3.09050839735473   -0.09112233949134   -2.05182072339569
H         2.62600563204003    0.73716632658208   -2.28150625468749
H         1.07802571255632    1.80987781877180   -1.15637615846445
O         0.28636823613056    1.25400418178393   -1.16782841468861
H         0.15692777171846    0.96499000811612   -0.24001545264937
H         1.27631612070570   -3.93879106328649   -2.55122554128948
O         0.44365728642047   -3.51451714411959   -2.30202223217530
H        -0.01694160367030   -3.28420384677294   -3.12683796475127
H         2.46060131638782   -1.06758701625554   -3.27109202416911
O         1.93717383765190   -1.57785499371540   -3.92060835895930
H         2.16971427097039   -2.50291337102442   -3.78670705985558
H         1.69634124884129    1.60498745286285   -4.10860811415914
O         1.91911378839998    2.05464886638091   -3.26795562692359
H         2.81721917442594    2.42235014590175   -3.35937623528167
H        -0.40382350697548    0.28341383935525    1.93689698563955
O         0.35389047444428    0.59683987535117    1.40412542105868
H         1.08993175726161   -0.00807030788016    1.63379466653418
H         1.58276447861681   -0.23556080800701   -5.56046873828380
O         1.37471659766960    0.71234961410547   -5.50935481857200
H         0.40079806424275    0.79418144395451   -5.47362967015336
H        -0.08111252047070   -0.09321950776052   -2.25104581530847
O        -0.34894664743219   -0.71871374533366   -2.94929068229460
H         0.47087833649661   -1.10490850583377   -3.33058410288200
H         2.31386587417709   -6.83989120144671   -0.88606421296215
O         3.05166846890739   -7.50055754421592   -1.02118396326720
H         3.11122693699657   -7.90905027432972   -0.14112222582104
H         0.60576764821048   -5.92051709992736   -1.40715328629438
O         1.15329963691174   -5.76419566666502   -0.61043899521131
H         0.65137866953437   -6.10630823298037    0.14942244408581
H         5.20737278307763    3.03585910641700   -3.55027698308492
O         4.39208143818085    2.91717811113062   -3.02274075793859
H         4.66699458866815    2.44343963713458   -2.21110316156942
H         4.36871689560239    0.95177111871044   -5.54176222531902
O         3.84909204554968    1.50780120009639   -6.15327687121968
H         2.92202650560590    1.30966310182604   -5.92787103413838
H         4.81231811107026   -0.63301292307431    1.17213770688295
O         5.59575145476385   -0.94062118701603    1.65235748850315
H         5.88240688319531   -1.75953107913747    1.24376763626043
H         1.14895098551536    3.44363940870872   -2.62527901427496
O         0.72431499835857    4.19209678810276   -2.15902459945628
H         1.40573191552037    4.56525715759057   -1.57645629734251
H         4.70773220181835    1.05676874349250   -0.47733206070913
O         5.40936359538546    1.41346463527935   -1.06489494747872
H         6.06217077712339    1.81212371200000   -0.45632808406627
H         3.40103009339129    0.95757939070676    1.53957549379150
O         3.51304636997217    0.63731325568176    0.62267039007835
H         2.93546316848098    1.24387670421861    0.12228700033498
H        -1.14042698402011   -3.86295981686120    0.39361416811219
O        -1.39819648116209   -4.26246404600366   -0.46542884211246
H        -0.73836966383387   -3.96961266905871   -1.12037726375721
H         0.71236031785179    3.53053486805591    2.51520494318272
O         0.63643486449269    3.20772219246448    1.60304831530889
H         0.53606584917980    2.23051660226333    1.65442909181595
H         1.89762292453289    3.11873907946888    0.37720009958567
O         2.39195543594058    2.81540261698928   -0.40873688874647
H         3.20501321637284    3.33687460478474   -0.44045308362656
H         4.90643808703762   -1.04297975739864    3.51172851536519
O         4.23586669091893   -0.52912789639741    3.97403106772558
H         3.97537438509397   -1.02903319340801    4.77507052380959
H        -3.07041610832526   -2.00806914778712   -2.94210326900459
O        -2.36693724432130   -2.32441797386984   -2.36824295174645
H        -1.56745897449138   -1.82836065392233   -2.64128954648919
H         3.48425581482305    0.90101610764281    3.50273919182792
O         3.03661167010931    1.63857940711063    3.04716377910553
H         2.11623364595079    1.62777361761072    3.38669459093592
H        -3.33627749153003    1.43956069023644    0.21031736545333
O        -2.39727868034522    1.47566527706932    0.44946723066184
H        -2.03412541279818    2.28551693438911    0.04885919712922
H         3.12007143073437    6.04074279603986   -0.14628641192589
O         2.37238311200371    5.76378403991927   -0.71228343643234
H         1.82909411469546    6.56760568503620   -0.83800009861851
H        -1.76567696074761   -0.12328895608870    0.08917266851296
O        -1.35940703749645   -0.99201274463249   -0.08084342877624
H        -1.87347710354957   -1.42394174976331   -0.77752002798874
H         5.58343782351578    3.65211944760051    0.22485809056288
O         4.80145182720154    4.15759702173368   -0.02599442071296
H         5.04565422585075    5.09347168340104    0.00289705628954
H         6.20413002301776    0.50659421851961    2.67140157932468
O         6.56434519854024    1.35640478344874    2.96610928259987
H         5.89450739067953    1.79810222360953    3.52281676223739
H        -0.50839477163676    3.86965212817689   -0.99341345440752
O        -1.10935001550845    3.79864997609644   -0.22880841564926
H        -0.52118588594192    3.59819961194220    0.53520686943459
H         4.43926494604795   -3.48861847062571    3.67067114484559
O         4.17430041358566   -3.24666172282037    4.57410041772321
H         3.20200428132570   -3.28987233330408    4.54763488711592
H         4.11004212313740    2.80255177160929    3.62397396446329
O         4.88243911359809    3.15140712865082    4.12403782201283
H         5.24551827120774    3.89840588339817    3.62136632988188
H        -0.75565029067357    2.11547569803754   -2.12951796383394
O        -1.45216485014491    2.47016464875038   -2.73008756985117
H        -1.11253037233214    3.27175939019777   -3.16663093368507
H        -0.99655887055114    0.08528847590464   -4.21705261851334
O        -1.18445239874000    0.85245126059281   -4.80904514804244
H        -1.29437172698655    1.59318390187333   -4.18292344751469
H        -0.15264579691510    1.75818238815852    3.81456554013096
O         0.65517870290873    1.39693515156989    4.21689665608605
H         0.85397003538631    1.94138579520393    5.00195557406206
H         3.64375921313962    5.40447054512213    2.56753658899756
O         3.22471428130117    4.65140279699060    2.10973486041603
H         3.81680019528794    4.39382332518414    1.38376258738478
H         5.76797385798920    5.45842385279966   -2.23809962314619
O         6.74027185498304    5.40522250294903   -2.17567984146616
H         7.06573770977667    6.24400285612654   -2.57827355311291
H         3.37432798548560    5.63620633409193   -2.08790404710498
O         4.04365709521996    5.54358300652879   -2.79827796287245
H         4.08686202954021    4.57751867302572   -2.95445263029247
H         0.31284788319557   -2.96602510459827    1.50749627559335
O        -0.64872132652811   -2.87097828161229    1.63932506284597
H        -0.92164688443134   -2.06866910724974    1.14559285327921
H        -1.84799626379988    6.47238094139037    1.11495017172437
O        -1.13660039697550    6.34811375839129    0.46048960921668
H        -1.24312484681994    5.42649692443414    0.12996942074944
H         5.07316710685304   -3.87367823082566    1.35454394844214
O         4.37791001420199   -3.99180996399162    2.02418059301595
H         4.36296749394555   -4.94056678610494    2.27481117595010
H         4.71744528168616   -1.01970101618369   -4.57718744282085
O         4.83658534137315   -0.10512970772946   -4.26006661912018
H         4.29513764752661   -0.01711411408903   -3.46190169508562
H         1.69383858719665   -4.38988409405036    0.54733806548303
O         1.82674990098473   -3.75739301254036    1.26426068415538
H         2.78657121597946   -3.71032148718365    1.42921428429107
H         2.23255008933811    4.04633642263912    3.43285882309350
O         1.46160741166394    4.07072260344545    4.01832663165738
H         1.62598439171041    4.83891117210777    4.58919728092742
H        -3.45936104064398   -0.01548869278666   -2.99458017617287
O        -3.17373952947249    0.40339724572721   -2.16417022835852
H        -2.46962909448830    1.02288058691284   -2.36467385706009
H         0.33622572323187    6.24748989328900    1.26718463943806
O         1.05782966812019    6.27222339803024    1.93490743678627
H         1.65690755826839    5.51537316132554    1.79537971777620
H        -0.60748020958401    5.20654723173572   -4.34783654907071
O        -0.89313980804069    4.31080958081210   -4.55251805066916
H        -0.27007491755233    3.91884810533585   -5.19207591581175
H         1.51378917325752   -6.64230933802409   -3.53444806449839
O         2.46796686235562   -6.65688857018252   -3.73379097016138
H         2.88227922917628   -7.05648490817015   -2.96149626322828
H        -2.10513463078819    1.47735638063901    3.54880100841951
O        -1.73646752617284    2.17644324165918    2.99958997927865
H        -1.95658091985871    1.90728252967588    2.08255905927110
H        -1.56968128400374   -5.89907659194303   -0.55701276802429
O        -1.77120284544346   -6.86110692365911   -0.52106135172444
H        -2.26402533112050   -6.95730174985847    0.31020635730340
H         3.13124374194607    4.90661065235943   -5.55638645300614
O         2.26514435812899    5.34538772892228   -5.66656824074079
H         2.31123804306921    5.77566554619378   -6.54126058797489
H        -0.53004780433454    5.04832772959942    5.23297157067848
O        -0.65917002105826    4.39317210413839    5.94253491079761
H        -0.72350162393267    4.87909718277504    6.80024322377475
H         2.01522675444542    7.59503178926909    1.82757080074401
O         2.63954410521974    8.36103277822986    1.76566660644554
H         2.08488883151723    9.12543646278601    1.59955521100934
H        -3.68415417964058   -5.84970449865995    1.68296183900408
O        -3.28457656581584   -6.74340147840669    1.67834080919230
H        -3.41021652209494   -7.10001001646978    2.58377458279401
H        -5.42147807426211   -4.40357931264272    2.04534158762597
O        -4.47787800511034   -4.36361285889789    1.77105112708426
H        -4.49528907549353   -4.19456664990144    0.79314113052067
H         1.18712204047648    2.70057670045606   -6.97383006590295
O         0.69259305973809    3.37235179052010   -6.47197993086304
H         1.34218293734394    4.06576987075119   -6.21926703912459
H         1.61599296304084   -3.44043846144291    3.04917564201487
O         1.49193714993671   -3.51977947733317    4.01154457390922
H         0.93212349022427   -2.78893343383397    4.30319988532614
H         1.14624916128137   -6.14114783526695    4.63236127312328
O         0.27090938665761   -5.77340876394672    4.35445688589621
H         0.51722626410013   -4.84099838495238    4.13711566850974
H        -0.02366580351708   -1.38703387902165    5.81388713568896
O         0.45139087396449   -1.10410747196988    5.00566519591119
H         0.33170849329280   -0.13399806717747    4.88473186806239
H        -4.31332362427624   -4.36422777075490    4.89495585001454
O        -3.58333006949857   -4.73403661728960    4.36750520890612
H        -3.85058320051168   -4.60096196085258    3.44353054466153
H        -4.17434602720150   -2.77758034263432   -0.65435737107803
O        -4.01530661580441   -3.74281837848995   -0.71540876051010
H        -3.04290698145768   -3.87402101218272   -0.70373573518038
H         4.64135169391850   -5.87054806605334   -5.93060542020402
O         4.88083214146730   -6.45378280373081   -5.18423897049122
H         4.03917785476325   -6.74241857738577   -4.81331155347688
H        -2.16259391209957    8.16275013290698    6.13257054915750
O        -1.66709659937396    7.34739019274052    6.35194449637239
H        -1.41108129717323    6.97169407605422    5.49845413355157
H         1.89622380938323    1.06484689507850   -8.62338481978787
O         2.20107415201292    1.92373591565027   -8.30251775684900
H         3.02325779512475    1.75871993784537   -7.82127980961742
H        -2.91493792187713    4.74511107454875    1.91465268904189
O        -2.44056811794545    4.72812883196934    2.76763058674569
H        -2.17033878918883    3.79551132993054    2.89839808144863
H        -4.20586722221533    3.83826535622973   -2.33497116374629
O        -3.88151665037327    3.14443194963314   -1.72392921543898
H        -2.97390611481009    2.94545905618732   -2.00777968926431
H         1.40068544010173   -1.04464598288899    3.38490784264416
O         1.93344876820834   -1.14322489594466    2.58933496105656
H         2.85164231766794   -1.02436340646973    2.87371863244190
H        -4.34050530354335   -1.34857728491714    3.30303892418964
O        -4.79831341999556   -1.15379271361665    4.16232016154108
H        -4.09770366523384   -1.31436907876718    4.85282492428064
H         0.20433607797733   10.76861510984250    0.91882881802931
O         0.20228800144857    9.81254280896566    0.95217376120351
H        -0.59340448807072    9.52062289620018    0.43404602037301
H         2.95134781367020    5.43205042608936    6.09853124931907
O         2.41629181988441    6.05081693728599    5.58278531654477
H         1.88016641248114    6.57303704366261    6.22312907782000
H        -1.02724569904244   -1.03831991443649    3.61274044736542
O        -1.52747484769965   -0.45743784811692    3.03017097141511
H        -2.20541562217296   -0.99596930374251    2.59055780971566
H        -5.30239914542272   -0.84264733778931   -0.49480462143172
O        -4.37362431165157   -1.09284409479397   -0.39284328053507
H        -3.87474538721790   -0.48266749221037   -0.97054634130825
H         5.45676659608213    3.95928908967449   -5.33682150407005
O         4.60832039337962    4.02365624359198   -5.80159552197390
H         4.33606604345707    3.09825752526629   -5.98336536271428
H        -5.53689542220305    1.29749288485328   -3.71293661113268
O        -5.76786270598526    1.48800884432834   -2.78188168794046
H        -4.97508720754455    1.85989036333537   -2.34379908522656
H        -1.17920620753331    0.85705226760647    6.74220717797148
O        -1.60842378569404    0.81046005202016    5.86812141244744
H        -2.14827283970299    1.61294029910075    5.82367341996900
H        -1.16337406110785   -3.12800275647967    3.24443030978083
O        -1.35886878624165   -3.18965860263448    4.20140729984500
H        -2.01847357731260   -3.89386661352204    4.30320239832732
H        -6.41679618515849    0.23250447361862   -1.89731397228822
O        -6.89532331713038   -0.45738568185002   -1.37851237458308
H        -7.67461473739774    0.01839863637656   -1.05992463973316
H        -3.25259254502047    2.91538018365279   -5.90196668308937
O        -3.28288069980403    3.84544388340292   -5.58416890408667
H        -2.40414353868572    4.02747867349549   -5.18972504146170
H        -2.70190682370111    8.88683697236688   -0.46602645109676
O        -1.74441842707458    8.81609532152249   -0.48019159040137
H        -1.53010111787472    7.86994726970464   -0.34351477802033
H         0.12140387823245    6.18987672866947    3.36542350686685
O        -0.66576364717727    6.27555104197701    3.94500352865808
H        -1.37090457488469    5.76971061776061    3.48005236298730
H         7.37267368377089    5.39505498942057   -0.52455175267438
O         7.59305831702157    5.20135763781408    0.40508559450392
H         7.50726079018655    4.23580633300094    0.49158359228403
H         2.11157835886172    3.16078327572841    6.41482722390073
O         1.25658433837829    2.69302661299542    6.51459123828218
H         0.56804124535461    3.35996036611610    6.27826291628728
H         4.18446343922515    3.24614204234923    7.11322812795717
O         3.73157244921641    3.75162846731304    6.43713106011073
H         4.19173258586619    3.54586241458309    5.58632039921146
H        -6.21796304129332    0.75450945620257   -5.75664805679638
O        -5.37655878829988    1.09225645743907   -5.37325910419966
H        -5.09170702257034    1.77368763364297   -6.00229493286297
H        -0.51126748942011   -7.29620446441380   -2.82948960781044
O        -0.09779012673045   -6.40468738776315   -2.92622621357442
H        -0.85755764862943   -5.76175280135458   -2.96410513613969
H         2.66421450727788   -7.30997931341223    5.66344964995835
O         2.65302505510410   -6.49548591491013    5.12212745186241
H         3.15919454849791   -5.84337731553115    5.67069993881544
H        -3.12063611049873   -6.92877449603250   -1.65757196842842
O        -3.97334641680515   -6.77569789362630   -2.11052287451907
H        -4.63019535278582   -7.15553919293472   -1.51280602329711
H         4.39633797715015   -4.28751761930126    5.88588871981927
O         4.18560890379423   -4.94053148490529    6.59162238075049
H         3.65603521601637   -4.43742934324641    7.24143160698368
H         5.66916838552135    5.94604789294196    3.02975304714482
O         6.13753073557848    5.16116129674632    2.71719470905805
H         6.60396921476526    5.40757584675469    1.89764386391664
H         0.27548981859043    1.88291593235635    7.78452412136121
O        -0.38628307607438    1.32187783673733    8.22638815001426
H         0.08707972380431    0.64182440090382    8.71772289128000
H        -3.80292465178945   -2.78861121011087    1.93333601298304
O        -3.57031337621455   -1.84159413792980    1.98662555847454
H        -3.86545606536105   -1.45101767033846    1.13462050000055
H         4.06448380045718    7.49419418344121    0.97700990870777
O         4.54751834036109    6.88974615833390    0.39399223945558
H         4.77641612218187    7.41654263287740   -0.39618943820482
H        -2.42499654707070    1.39544524169670   -7.41127228873221
O        -2.96162771623262    1.39399026093243   -6.60446446732468
H        -2.33991614599147    1.08433150008506   -5.90506254154510
H        -4.65517531522256   -4.13981626452335   -2.18082768260511
O        -5.00659485106947   -4.36328457074640   -3.07878362938426
H        -5.09250865449915   -5.32089397626044   -3.06761684842555
H         3.62307334143936   -6.40280662420277    3.73518279342785
O         4.18078738139500   -6.47970678272620    2.93021127369123
H         3.65235046440243   -7.05641325128533    2.33565634828634
H        -2.36962453632860   -0.64560845317807    5.72788970662028
O        -2.79248483835682   -1.53571332044259    5.72608550060358
H        -2.25259527361503   -2.10304127946107    5.13042540006045
H        -2.90020329565218   -5.43367013881919   -2.94753074466844
O        -2.14454066500922   -4.89029779111034   -3.19794367042397
H        -2.25035016906939   -4.01319941864922   -2.77822705338254
H         3.82657827929990   -8.17593472829096    7.05136984669313
O         2.85540604255747   -8.38344775754507    6.97373457045441
H         2.74719151306105   -9.28745164730912    6.64869943604655
H        -4.27423775829726    4.55918740706985   -4.34983630213041
O        -4.70313999565435    4.90823497874610   -3.54750942662438
H        -5.64343162526748    4.62135525800536   -3.59808073679530
H         5.86568682007719   -2.76420213229700   -0.56332043151904
O         6.00199209701464   -3.58136391186551   -0.04434157199717
H         5.44431710674705   -4.24196737025949   -0.51151400123880
H        -6.38644298087218   -3.18363454909559    5.93502970738345
O        -5.81680837299591   -3.46863157572067    5.19718848953196
H        -5.49991246318958   -2.62452704810145    4.82373953647352
H        -4.98334720661617   -1.37430127382386   -3.91647370525298
O        -4.13673384266635   -0.97442174261364   -4.23177376567009
H        -4.42316579418761   -0.25357976623105   -4.82409835710814
H        -7.29875418132731   -0.66849006140990    2.31512435674246
O        -7.19051841979190   -1.52150992405449    2.79052967223123
H        -6.38370422464045   -1.41144326307979    3.31625560902502
H        -3.35593252797127    5.49662364924692   -0.37990220736255
O        -3.65331400458501    4.86119469424293    0.29915299283774
H        -3.75844345851635    4.03186453963571   -0.20597463307071
H        -3.68410894466324    5.97892526956559   -2.54438492425113
O        -3.13463778766534    6.39154417448442   -1.85984895347847
H        -2.22366874267371    6.45906196008606   -2.22068014146400
H        -0.14194307251995    5.65867897517037   -2.49536087910679
O        -0.59801057430481    6.48303813539487   -2.74463581106755
H        -0.15576579758691    7.17524600262855   -2.22992466765180
H        -0.21850120932742    0.53756163041900   -8.70146197332405
O        -1.01907040627512    1.02459163777425   -8.44881019093236
H        -0.87410707016707    1.95533695850064   -8.69654269794603
H         6.78829887945744    2.16670377549423    1.57637143743523
O         7.02459290638639    2.53505697346813    0.68608874321271
H         7.90911729581275    2.14965559290352    0.51149722393056
H        -5.18660503941240    5.36192488339471    0.65754493157028
O        -6.12150813081687    5.68344858875756    0.71620131028201
H        -6.42081951722968    5.43737045857423    1.60363800813866
H        -3.59014425805563   -6.46083766334286    4.49092904821218
O        -3.58076696309434   -7.40564477710574    4.23792351734292
H        -2.69961901240774   -7.74929501043119    4.46481745249449
H         2.31923474346751    0.23985497191845    8.34576971965771
O         2.88513664627674    0.76693512093219    7.75413657883728
H         2.31095383614681    1.40788653187856    7.31634667652513
H         6.95225389653002    4.21487308407685   -3.44878435526302
O         6.73234630904540    3.56685879170888   -4.14949396653850
H         7.15988335985581    2.72415729181074   -3.91657953867414
H         2.01713517688515   -1.23077623596265    5.71174288557044
O         2.89383869143317   -1.33920248299180    6.12964814881815
H         3.03877719470239   -0.55504406906550    6.69807861292490
H         4.03865844512606    8.78237271598356   -2.17144571393703
O         4.74528255381466    8.14941185475899   -1.97135013745015
H         4.53197145019959    7.35658496854507   -2.48604231288043
H        -0.57479285146347   -7.29462689306167    1.76186406122354
O         0.11619637866023   -6.62799155440756    1.78151951462291
H         0.13539072159885   -6.24537185508138    2.67959584937104
H         3.53427812414292    7.84064400645113   -4.99879596858011
O         2.57052582848021    7.99207946028892   -4.88659391876693
H         2.18901675570122    7.10087188847901   -4.91303627188345
H        -4.15875573555518    7.44171412670805   -0.90599957651616
O        -4.61996395960522    7.91613842581455   -0.18740284787270
H        -5.37393176352990    7.35054130868649    0.04073671648954
H         0.84599684174462   -5.07844006661655   -6.03113296769703
O         1.17742843861674   -4.16702260203743   -6.01410485527295
H         0.50241248698653   -3.69238728323642   -5.46653690974984
H         2.09370056892526    7.05977906422818   -8.60870514140533
O         2.43690905239633    6.26718499018952   -8.19855707115294
H         2.17270220717290    5.50307799314136   -8.78380445018348
H        -7.10981540587696    0.40128917221798   -7.61832656578827
O        -7.50052658780746    0.26737592583838   -6.74256123260175
H        -7.35482723171143   -0.69074630960997   -6.56274299773369
H        -0.41331894822189    3.72182930272230   -7.76989112700636
O        -0.85032143285659    3.73699669674314   -8.64693965131565
H        -1.73718517083107    4.11083938205093   -8.52769578590620
H         5.06789789970779   -6.53179421860817    6.91852214929854
O         5.29065547845170   -7.47726833991424    6.92118500258533
H         5.63138073817497   -7.66801588255984    6.02579566618024
H        -4.18211151591142    1.76622096264545    5.19495688056612
O        -4.65562081729483    1.47865159664735    4.40835681871788
H        -4.70657238309682    0.49801875391630    4.38679664540777
H         5.42959272816707   -7.32717680656580    3.75462497548268
O         6.08760372287543   -7.78422612932712    4.32110730404601
H         6.94341963439534   -7.42550791448400    4.08817489187024
H        -3.18785583751533   -1.48498288645042   -7.14815644739700
O        -4.03854320611812   -1.02022083984008   -7.12731433901391
H        -3.79535089280491   -0.11330037934871   -6.84420866596237
H        -9.46504107284653    1.83308082021036   -1.11042405095949
O        -8.67834711105817    1.56779758251813   -0.63638241856807
H        -8.04952370731523    2.32371074343835   -0.69011918337453
H        -4.44063359022375    2.46309160245089    3.01205728086292
O        -4.53059664594334    3.04558687268642    2.23993451634199
H        -5.27502235038196    3.63903109107784    2.44196483542270
H        -6.70310597358170    2.83566501048574   -3.29623968419017
O        -7.06422437430073    3.71093197036258   -3.55608688061000
H        -7.39773258492380    3.58513266006675   -4.46678228005213
H        -4.91629278848309    2.16433586863742    0.99476732383915
O        -5.21733770137761    1.59608687645076    0.23797990515804
H        -5.65912948368651    2.21195220874333   -0.36611426931745
H        -7.42585852111931   -3.74311636195606    2.64165179998233
O        -6.86936741760454   -4.46709286388365    2.94068716811588
H        -6.57939858373791   -4.22582446108204    3.84631790709714
H         2.27959571705203   -8.69065493838123    2.22800663755015
O         2.49727452096043   -7.99695982824526    1.58159772716850
H         1.66213034149095   -7.49275610721316    1.50038142384240
H        -1.57959607221707   -3.39612913889562   -4.73707773665207
O        -0.73775430366816   -2.90339410400990   -4.72087729922377
H        -0.88643801653602   -2.15887354906253   -5.33300558571257
H        -3.61392621225074   -2.48143455651462   -5.11139931662947
O        -3.39325135329195   -3.42334231743541   -5.19646235302111
H        -3.95294013533838   -3.88741237967438   -4.55370831415655
H         1.63353519984862   -3.78364432637249    7.51028874081866
O         2.42122962503463   -3.33413458898677    7.85800725641074
H         2.65484500157223   -2.64380952464825    7.19823808323732
H        -4.35644865836703   -7.53627574539304    0.68079173361022
O        -5.05292687929293   -8.00903173838232    0.16479656347915
H        -5.88565820961093   -7.65422209265917    0.55172796796374
H         5.19720806748380    6.79580430671898   -5.93523242792138
O         5.08168508856469    7.08309358941431   -4.99771355229438
H         4.81978636125725    6.29780938637333   -4.49710927537614
H        -8.15385898714850   -0.83726433478530    4.24731176932178
O        -8.33277301670194   -0.33364631159067    5.05722886345792
H        -8.07043851803066    0.58211073914392    4.86525392193072
H         1.68877719632473  -10.25403384663679    4.85489456796535
O         1.82342780386539  -10.61711214984139    5.76653945448665
H         1.94988709696397  -11.56009762166829    5.66992759158615
H         9.46207157021859    4.63000555947003    0.93883399543256
O         9.95427861732723    3.93347955830764    1.39283064932558
H         9.50016678538277    3.83205607272460    2.25691297107672
H        -6.48043892023407    1.01397791195334    1.07813390451452
O        -7.31193502738554    0.82074472769251    1.59144804464637
H        -8.03325924876203    1.03071387737258    0.98535571999896
H        -2.38653368926373    9.41555113233634    4.45513604937566
O        -2.99455183278947    9.37566398737915    5.20726633718412
H        -3.76020518450161    8.86453382157498    4.90209301477890
H        -6.77743623267591   -7.60099262060031    2.48232297648552
O        -6.96606098868583   -7.03392192947692    1.70662306408207
H        -7.03220986469124   -6.13620213977558    2.05544046019949
H         4.79690538896381   -0.82389891307326   -1.52156925301499
O         5.57829896129561   -1.39509204131846   -1.49929499390296
H         6.34988736677744   -0.85092166511318   -1.26259678130041
H         9.81889584237547    2.42012080830819    0.74491003477916
O         9.47789607937534    1.50816811868863    0.53481625559415
H         9.71033032998039    0.97158525900957    1.29467415575576
H         6.58272866931778    8.25170734145739   -2.71928387779046
O         7.14761447069391    7.75466660676483   -3.32575357490082
H         6.59396167317985    7.61153931027177   -4.11426220864178
H         6.23240680033525   -2.35263111146112   -2.83834123026200
O         6.68027177032643   -2.84308979199228   -3.55177139751288
H         7.64532278383097   -2.71996282625896   -3.36029209141526
H        -0.83914474582506   -8.58470853026630    5.25002111398763
O        -0.97778265471692   -8.17393426966299    4.35641187505295
H        -0.62031340899537   -7.27080448072408    4.41668860307126
H         3.98411114049894   -3.17974826560370   -4.44287716162044
O         4.55051522144407   -2.67772568747868   -5.06670854357514
H         5.46159227961542   -2.81494054980623   -4.74106954966879
H        -0.29053614254485   -9.39883744783612   -2.85813203081111
O        -1.07122157452044   -8.83903617615118   -2.90128532587063
H        -1.67597393505699   -9.12143761094189   -2.18591078287908
H         6.44834833454876    1.23532664084225   -2.45373690301934
O         7.04288431542824    1.06289434849391   -3.20795678215691
H         6.49853601919195    0.52845510760634   -3.80918352209237
H        -3.72259130852467    5.58938841057137   -8.15125736694622
O        -3.37046883068612    4.70576472186084   -8.05506451131909
H        -3.35122742830302    4.50268217360974   -7.08420602999005
H        -2.29532761651332   -9.46117875342273    0.08002641361810
O        -2.67153194466823   -9.56904688089467   -0.80397883060489
H        -3.51943775913068   -9.11417416341897   -0.79232474302538
H        -0.91687781240808    7.95475191817641    3.46641229802261
O        -1.25195604259622    8.79577398141507    3.09262802301916
H        -0.58191595662327    9.12195044167658    2.47432545138034
H         0.88780680517340  -10.15381976326234    2.70539099286754
O         1.24341544203621   -9.55776552066706    3.41664068159499
H         0.47960667188709   -9.01691630035950    3.69007008634380
H        -0.27655135088520   -6.42557028679193   -4.68825373946300
O        -0.26218932417299   -6.45666077738964   -5.66659961759328
H        -0.29347892885378   -7.38086448037511   -5.91042399926152
H         7.58929480116618    4.19313337961782    3.37495015524635
O         8.30942874305253    3.55605859087777    3.50390861352812
H         7.89404250713250    2.68607939449949    3.49650699133754
H         8.87731638963917   -1.81165666557738   -1.92620673861093
O         9.06140313006735   -2.55101492927291   -2.52697631330639
H         8.99684325985769   -3.36314670706372   -1.98426100624180
H        -0.44090816242214   -3.09943495190508    7.16259408185168
O        -0.64862354334793   -2.14993542521674    7.22348328456832
H        -1.59688699223472   -2.05788982301801    7.03620332105362
H        -0.51683295484830   -8.05882474567566   -0.37667476707476
O         0.25558127240303   -8.61285481858863   -0.15694061933747
H         0.62109266554634   -8.93347260022241   -0.99024290923296
H         0.27484427540222  -10.04876894331609    0.77465984979221
O         0.11742610551211  -10.78402802498400    1.40531146688826
H        -0.80870378304700  -10.65090878881079    1.65715132216071
H        -0.09266808772399   -8.47602068628488    7.25737535523680
O        -0.40276632397395   -9.19453162869142    6.68320416844547
H         0.36601058588648   -9.76354128463697    6.51195776146091
H         0.42421479872424   -1.37316474892982    8.35212384627216
O         1.14692642587400   -1.01438444239757    8.90122824833713
H         1.76251192109371   -1.75852480220820    8.96979328115800
H         1.93080245638578   -2.49814273395175   -6.36462417369950
O         2.36125389860875   -1.66231522015625   -6.58662429906205
H         3.26968738360731   -1.75254296849959   -6.28099139595407
H         7.56350106473979   -4.32870370662577   -0.60061437476837
O         8.28355869834884   -4.72946883049565   -1.11793475943380
H         7.85498187921463   -5.25801987014694   -1.80184049571882
H         0.05705519820370   -5.00580488991066    6.01181144516303
O         0.16737712284249   -4.72572973008550    6.93637909661314
H         0.31853331041936   -5.54386639059011    7.43755224844465
H        -5.67568971189115   -9.33806660410040    3.15019689577089
O        -6.02511145608132   -8.62111597306796    3.69728424846066
H        -5.24440067098456   -8.17228663342916    4.05328187861028
H        -1.86685612185727   -9.00621616883502    2.87291583216831
O        -2.12436469319705   -9.36919570379122    2.01673056571165
H        -3.04796754906651   -9.66500080553709    2.09550991112159
H        -5.87456983572517    4.78524081455873    3.88270930747301
O        -6.55875364123878    4.57011814581868    3.21593354051883
H        -7.03612999383119    3.79245197238663    3.56189652058147
H         0.84350260272627    8.53458024128428   -0.34652860692261
O         1.05497753692967    8.02322434301361   -1.13555923695722
H         1.56330000877319    8.60874577517969   -1.72632533184811
H        -1.13410681315509   -0.42994571819916   -7.19038640559156
O        -1.29280696678072   -1.29338870420352   -6.79250228348898
H        -0.88311334483946   -1.94917119632023   -7.39873248434829
H         8.00971483469122    0.16644188052597   -1.99680933687561
O         8.10421097617293   -0.31426290642949   -1.15347556566346
H         8.66293411332632    0.23873404317836   -0.59391549520816
H        -7.36893798657333    1.66311008824571    3.11092346004776
O        -7.27954148454478    2.05654998651474    4.00141574634993
H        -6.35542137307608    1.88009804119909    4.26122967230493
H        -6.88714316149141    3.12857345885305   -6.65940259538887
O        -7.67774668350513    3.05077317211907   -6.10276983095210
H        -7.96280883528514    2.13444956554629   -6.20609716987633
H        -6.07580372548979   -3.01085066312446   -3.24633145001299
O        -6.38282187275514   -2.11819676130054   -3.49375906318453
H        -6.70994558932509   -1.66952437459677   -2.69611694486850
H        -7.01080422387625    3.87926081593101   -1.68734374671267
O        -6.90958295208340    3.58095695197866   -0.77495293101483
H        -6.72705496311402    4.38089261561135   -0.23659258207102
H         1.99813418109592    3.42721465610926   -9.29315061127683
O         1.63414643516150    4.25331021913989   -9.65298059754826
H         0.67531662091481    4.17198966197246   -9.51594974124556
H        -2.57514676931250    8.03968597532441    2.27462727222431
O        -3.19339758958578    7.34062025378376    1.98332891900290
H        -3.70575308880347    7.65965353791655    1.20872290878957
H        -0.01064880248627    7.48352855692806    6.97014044043752
O         0.86070065312718    7.25812091995267    7.35296358358608
H         0.65032254699493    6.63123475878182    8.05316929142674
H         1.64143736278335   -7.51258172193139    7.73235302998114
O         0.81830860155286   -7.12904683932747    8.11330768980314
H         0.94320601883145   -7.11170000433866    9.06189299613497
H        -1.57534932038512    4.67336830851593    8.64361151164589
O        -1.02912613796444    5.43271722731850    8.33333917875495
H        -1.63621901169817    6.13553073957903    8.07394416528709
H        -4.68631028522439    3.31848441876201   -7.98322319206256
O        -5.35228756993267    2.72676473696294   -7.60878765049576
H        -5.41600986343829    1.95729250842502   -8.19292389973269
H         1.62972842602517   -0.95230818038843   -7.97293372984147
O         1.15646831431051   -0.64125814792494   -8.77023253978389
H         0.74581746324209   -1.43528773659809   -9.12757688163483
H        -8.12760392133678   -2.32073886357450    7.42128685599922
O        -7.37999523515496   -2.08233427488134    6.87494446354218
H        -7.69994859342837   -1.37789106586052    6.27037173230184
H        -2.82175076421367    3.13796537363430    7.81944355037923
O        -2.42839092458438    3.19840892689201    8.70729621933070
H        -1.76601137761419    2.49350672696465    8.74436665896695
H        -2.11751684770457    3.58639989884471    5.90773696304490
O        -2.99501456341173    3.14601260616143    6.00478462861936
H        -3.61840817159057    3.79592633237207    5.62716354130632
H         0.51894186873594   -3.56084499060009   -7.66854307659549
O        -0.16709495665077   -3.20815321898231   -8.25870489322199
H        -0.92582743338822   -3.81176834850392   -8.10727339984595
H        -2.61824708744849   -4.32781583485012   -6.55982274132784
O        -2.03022596994818   -4.79198442699495   -7.17694887082209
H        -1.52240147394493   -5.41721878509874   -6.64121171301582
H        -6.53722319794625   -2.24478656330100   -5.32381750674827
O        -6.51076510753601   -2.13825244531150   -6.28483694724085
H        -5.59420744512043   -1.93068694667157   -6.52549912331628
H         5.04784153769571    5.20273431421992   -7.10549378231923
O         5.10373590186391    6.10560022913195   -7.46209983548618
H         4.23443541462753    6.27522666779377   -7.85775211034583
H         6.56608584388816   -4.56110727301566   -3.43027422522518
O         6.41166668120834   -5.50074355919195   -3.19427994651902
H         5.99089999907095   -5.91580009672325   -3.97636008086546
H         2.47993342272982    8.93512983851841   -3.61708221792097
O         2.51982503308703    9.52074109673005   -2.80491260301544
H         2.36854477975503   10.41331974306388   -3.11193550320249
H        -4.90924885780206  -10.95468461309017    1.26706293609468
O        -4.72993625530246  -10.13372782197489    1.72359268345055
H        -4.92785233067584   -9.40201574341926    1.08353609374258
H        -4.41348476358318    5.98147850934934    4.76092352031104
O        -4.31748770294269    5.02461931249248    4.63672284089604
H        -3.65719355530774    4.92280692661186    3.90625226781229
H         3.50755230617235    6.60951112956603    4.35001541997810
O         4.06687024271495    6.79524877958720    3.57060882661322
H         3.66339976207575    7.55149163656117    3.12544662152822
H        -5.07695876281940   -0.31439042458510   -8.31979360500690
O        -5.65405536893649    0.25279167674934   -8.87559912618902
H        -5.73332930969784   -0.18311904510461   -9.72285211449201
H        -4.24752130111682    7.44828189316714    3.25132998349753
O        -4.81649043565555    7.61737072834942    4.04517615234615
H        -5.71737503839988    7.69135049007117    3.73127924121620
H         4.24916821783417   -3.85185372542670   -6.44296312503142
O         3.84638462470236   -4.61576409185306   -6.88513653110666
H         2.90711293767158   -4.57811519889262   -6.66350439284821
H        -6.76229171801049   -2.35133649586638    1.25429177674427
O        -6.52773404212714   -2.78118119701855    0.41746887172548
H        -6.87941745772044   -2.22150427801751   -0.27672182397846
H         2.32504093021685   -8.80552117713415   -1.92510468401211
O         1.73164204704977   -9.47707587891219   -2.32679723292339
H         2.19412311304596  -10.31285284517809   -2.28592771337542
