# Supplementary material for: Computer Generated Realistic Interstellar Icy Grain Models: Physicochemical Properties and Interaction with NH3
Source: ACS Earth Space Chem. 2022 Apr 19;6(5):1286–98. doi: 10.1021/acsearthspacechem.2c00004 (PMC9125691; doi:10.1021/acsearthspacechem.2c00004)
Supplement: Supplementary file 1 — sp2c00004_si_001.zip [file sp2c00004_si_001.zip › Icy_grain_model/random_seed_study/GFN2_GFN-FF/grain_18.xyz]

600
 energy: -1018.367055775885 gnorm: 0.000926103616 xtb: 6.4.0 (d4b70c2)
H         3.18422975863429   -1.05404607708799    2.40437971313506
O         2.46397925477203   -0.70935816683584    1.84330088389244
H         1.84312277908239   -1.45396087282427    1.73539447699755
H         0.49173337165930    1.60367233855035    2.30037674108006
O         0.41205722836506    0.71637216437462    2.68946010832451
H         1.22588592207613    0.21632524906633    2.47443348757174
H         0.40791749201637   -3.43579476379631    1.30887476473228
O         0.75607900609963   -2.81632697280022    1.98498885291806
H         1.41522230910673   -3.31796417493513    2.50231113327974
H        -1.74557987425965   -2.22070493150987    3.71276421300775
O        -0.87037757448294   -2.48172214047925    4.06404373582407
H        -0.27284866003000   -2.51796180188485    3.28529846252306
H        -2.76263189991266   -0.84680928742940    2.66686420607681
O        -3.14777898772472   -1.24317567389178    3.48150507328964
H        -3.41296151790218   -0.48142766994233    4.01844737341663
H        -2.22228974782164    0.86695184021554    1.51723993557351
O        -1.83557801421949   -0.02846104202959    1.59776886891669
H        -0.95873488509815    0.12545629093187    2.01711140731350
H         1.00133853684907    0.49716400546518   -0.00762768431552
O         1.31211479461775    1.39359972357815   -0.23490226231866
H         1.67024176437767    1.26912049985521   -1.13952961801212
H         4.13691022816442   -2.70972871477642   -0.51631899849263
O         3.25599858898991   -2.80919328916829   -0.10206071259987
H         3.40025178189749   -3.47976062519146    0.57787578121775
H         0.35159040529392    3.90834598350427    1.25101234684819
O         0.17522845321990    3.25146918581644    1.93831398676343
H         0.13635027313781    3.76160153504364    2.77715513662051
H         2.91776774481713    1.67842350174902    2.41702894369753
O         2.98499255226462    2.28763273842364    1.65883881601086
H         2.36369504284899    1.97164457243572    0.96933554324202
H         1.90688470083797    5.19922871679597    2.22386137794860
O         2.55599451808162    4.70482821165093    2.74086762628303
H         2.60853219097587    3.81558723596332    2.33101951969545
H        -1.41082404431624    2.77399938714811    1.71164858940325
O        -2.36691900266609    2.54978978416098    1.68139297093348
H        -2.70858921039390    2.93420225236645    0.84699640151075
H        -1.66925794945539   -1.43372678602623    0.76550193796676
O        -1.56397332280845   -2.20683316832840    0.17725096029080
H        -2.16862544424089   -1.97608193087688   -0.56696444840186
H        -0.97654552103491   -3.86246375711879    4.82550759602597
O        -0.92073554345605   -4.73695866419281    5.31118826070276
H        -0.87091180799549   -5.39128286553127    4.58502136444256
H         1.26217536481011    4.19152403149278   -0.65873701147094
O         0.41498464351465    3.76730679225877   -0.88745152853327
H         0.52241051013349    2.82880012568696   -0.63199113744132
H        -2.60997916287282    2.98650211803263   -1.38112588899015
O        -3.12663273297233    3.44892928073207   -0.67958161115884
H        -2.73457625360577    4.33962479254180   -0.59217647607521
H        -3.24829318774165   -3.96997767949857    2.02772789659055
O        -2.29481865060360   -3.84459277745492    2.16150256521830
H        -1.96619630234340   -3.38050716804031    1.36822643987223
H         0.98300796461816    6.55870792757307    0.72106489696858
O         0.48436413789370    5.85056774753573    1.17597508270587
H        -0.42975138669261    5.94098265027005    0.89224577869500
H         3.30033718045814    3.73846300315884   -0.50895019066516
O         2.83465409171103    4.58457162420175   -0.32622977621669
H         3.41315150076988    5.11630707031450    0.25348894791802
H         1.58279344942876   -1.78980894954885   -0.20693555875537
O         0.83421739439154   -1.18641411918644   -0.28358259629408
H         0.02776842814183   -1.67459204896210   -0.03307072069700
H         2.70616556805891   -2.22112345422991   -1.71521865396349
O         2.29872053710746   -1.93020606457174   -2.54252223606491
H         1.39538682665253   -2.31238877539744   -2.52866246289151
H        -0.25235177446433   -0.72260941438654   -3.24498382278954
O        -0.51906192895108   -0.21308265086664   -2.46568097975178
H         0.00728307111379   -0.54506786034359   -1.72552084103097
H        -1.42479212124138    1.15532416836208   -2.43865286157650
O        -1.94664369859141    1.98038006664498   -2.54574859943411
H        -2.77777082328066    1.70635897966063   -2.97638909046781
H        -1.57975888180111   -5.21268586069187    2.62426767538512
O        -1.24291533986262   -6.07123873432069    3.00768567133457
H        -0.30401337281317   -6.12246913165314    2.75615811861146
H         0.24971412479823    3.72968639175855   -2.59789053953786
O        -0.09870135414944    3.62775246199150   -3.50368120973299
H        -0.76657311363549    2.91821726934262   -3.40190106963111
H         3.20764229683224   -3.22694813829552    3.40282830674141
O         2.54924808471868   -3.94956308292300    3.58619306748380
H         2.12204012633969   -3.69164228742757    4.43914922767860
H        -3.97535889825220    1.85265894426863   -0.59793796002984
O        -4.25159334324450    0.94750629489618   -0.41821798502013
H        -4.38161191160050    0.87244610460796    0.55155888022528
H         0.43484386415154   -5.41284279700939    0.84933766908161
O         0.06733161059964   -4.73954316906733    0.25673754103945
H         0.64001068428014   -4.77102117176105   -0.53730399651036
H        -4.05114997448073   -1.85918068434453   -1.37973939783384
O        -3.29005226514492   -1.26719081943871   -1.52947228091489
H        -3.52893153896401   -0.38796982562657   -1.18795594161607
H        -0.27895524284589    1.07541910418027    4.16294977371760
O        -0.85228117768325    1.39606657498768    4.89235840145201
H        -0.34124760091714    2.00415379071371    5.43916278324115
H         2.01255682824233   -6.64100991886022    1.91829460832137
O         1.36126910223974   -6.05954834054444    2.32956345459728
H         1.87244929671014   -5.37228130153588    2.78743626512564
H         4.30929042955098    5.09814708827958   -2.83200800271875
O         3.35468556321113    5.28248176909875   -2.82586953944822
H         3.05644839820259    5.02933410753636   -1.92464467031668
H        -1.81596249986602    5.58934373497232   -1.86496955405625
O        -1.49888825731441    5.59924471452346   -0.92778877173322
H        -0.77453200501595    4.94638361469427   -0.90118149783893
H        -0.54040719854697   -3.18335325568573   -1.34208730113896
O        -0.11481908921184   -3.15191917763332   -2.20095795069639
H        -0.78220451229938   -2.80534191849000   -2.82205424338227
H         2.24584887552841   -0.24802765411362   -2.64416608326512
O         2.16552539687967    0.73412805536354   -2.66203409428596
H         2.93543454072695    1.09125030607420   -3.11891293005812
H        -4.25787107592862   -7.39471435584655    3.02971008549525
O        -3.78308190758489   -6.97587198852427    2.29816703357480
H        -2.89052777997604   -6.76203882127576    2.61677653332979
H        -3.86044502472683   -4.62296749437245    5.00183561393802
O        -3.50597640231649   -5.43272863939724    5.45356914123809
H        -2.54083362799584   -5.28793902348289    5.49196571147370
H         2.20066385541482    5.13222528394954    4.46524064303558
O         2.37359194145061    5.20149123436850    5.42178941846935
H         1.67522170748326    5.76798194894658    5.80253467522800
H        -2.52950950204451    1.49439637371032    4.48936460211312
O        -3.49290473275524    1.34386516387788    4.46984011774528
H        -3.76906726774152    1.26135050282944    5.40779584982063
H        -3.86501551827361   -2.08713520299735    7.40220508370198
O        -3.95920785707585   -1.50252608594124    6.63387980134758
H        -3.03413327819216   -1.26772871117807    6.36943593074299
H        -2.62806966333323   -3.06932910081491   -3.75499010321922
O        -2.16448783046768   -2.21122450127797   -3.69175775387690
H        -2.57144436631833   -1.74851584493862   -2.93060818636456
H        -5.11010297063430   -0.87350876779065    1.98095148865229
O        -5.44127085426196   -1.76497397603744    1.74835521546041
H        -5.93608094332647   -2.08707968402862    2.52126090321612
H        -4.57957085120785   -5.47652348498532    2.16994244496625
O        -4.90968946478073   -4.55553322602669    2.13099393164089
H        -5.08494731062367   -4.26779014853843    3.03682980704139
H        -6.08651219991815   -4.78366024558253    6.84758716690201
O        -5.32786576322604   -5.07430421433440    7.35915440698615
H        -4.64381323516123   -5.31993693576568    6.69916164858011
H        -1.26173408295433    0.03210665774703    5.72879289291464
O        -1.46660313147168   -0.87062453050014    6.06465099502561
H        -1.10067644090903   -1.45962737679264    5.37123958289540
H        -4.75438011062112   -4.50847800272181   -3.62656097182269
O        -5.71402407056536   -4.32926046617889   -3.60181766781818
H        -6.03982290467616   -4.75325518830266   -2.78486201395939
H        -4.96583281842938   -2.81616678416013    0.41717029288708
O        -4.79244657771986   -3.17934749707714   -0.46794334829865
H        -3.95390601127334   -3.67681663447082   -0.42363745940400
H        -3.01552134228754   -5.59899385378475   -0.60327181394545
O        -2.60386745431366   -4.71910806716008   -0.69291456226470
H        -1.67763726614572   -4.80774759312368   -0.41284286984091
H         1.48644241456429   -4.41849764048615   -3.28027431221971
O         1.38113184647644   -4.27581223448083   -4.24398838191005
H         1.09637352727690   -3.34243443330374   -4.35399345873347
H        -4.02880394820056   -2.62081597536161    3.92755599898551
O        -4.49814896439489   -3.21157170116384    4.55358482127044
H        -4.48208345852315   -2.70491071993894    5.38316914742736
H         0.86515947599732    2.15857829638360   -4.99211747264874
O         0.55774360031051    1.27710972564945   -4.69101867192043
H         0.96499403754159    1.09598143210131   -3.81818936876169
H         0.77841427960645    8.26052886236507   -0.30122927621772
O         1.65282265467069    7.97422411712774    0.04007517788940
H         2.21709623093170    7.93839035992955   -0.75994505292059
H        -4.26236336312164    1.01707512264549    2.92664252945219
O        -4.78466511746217    0.78284801550060    2.14459474043856
H        -5.59908475293212    1.33586543312365    2.19532152282721
H        -1.17332067403793    4.61368222929018    4.00251440373447
O        -0.19927100857582    4.72237763143969    4.10531131526092
H        -0.00112651829399    4.32561212872192    4.98007550724716
H        -7.60273985062114    1.96246133313223    1.91272675788007
O        -6.79892866376331    2.44083979093036    2.20978803414400
H        -6.52745417252813    3.05001575157898    1.49066543674664
H         3.03542572171194    6.93668075078440   -2.61811860842017
O         2.89714482550826    7.86872709236276   -2.33666602516732
H         2.17644678763906    8.20442555463810   -2.88324253212716
H        -5.55025623464338    0.41078593201726   -1.32315848142749
O        -6.32494699568909    0.16105476370751   -1.87177689791735
H        -6.01255226898288   -0.56119232756627   -2.47521910624188
H        -1.08857124485087   -4.41213580854686    7.06897243104692
O        -1.09297325793576   -4.16990012499276    8.00913894276446
H        -2.01338582575815   -3.95194192059094    8.23662727052895
H        -0.99002939131734    7.19897554963174   -1.02068126411918
O        -0.70682310587244    8.12643439668620   -1.18475642475184
H        -0.32294999093805    8.12168176430926   -2.09151864108607
H        -0.34260429944366   -2.50424279558647    8.31292398093848
O        -0.07276591845105   -1.58306860506795    8.19066155271956
H        -0.57669761497691   -1.28229544541857    7.40154297358496
H        -5.60490856598340   -1.21296010336670   -4.37496674214920
O        -5.36758694496813   -1.60437820685934   -3.51499868581675
H        -5.59122289186484   -2.54912628720268   -3.53838514254262
H        -2.34807077229326   -5.18980440173826   -3.89490039318421
O        -3.03112184426479   -4.70071731045257   -3.40941268541128
H        -2.79795883547398   -4.75903811389707   -2.46016112096057
H         2.61943246762254   -0.32459831347721   -6.02182309684279
O         1.70382512229647   -0.27981854580342   -6.37613063496794
H         1.24451671096270    0.34982595642720   -5.74868482454700
H         0.73815784227871    4.94095026600779   -4.45670103523799
O         1.32480548244602    5.70314304823006   -4.55983054238711
H         2.08899780556341    5.49825921316794   -3.99891838904430
H         2.84517784487631    1.71887931773279    4.64095233722935
O         2.93576407302528    0.98946727937657    4.00504219812123
H         2.37055719599096    0.26815658438826    4.36515001223435
H         1.61790853050747   -6.09378848485124   -2.07303853510345
O         1.79026280953459   -5.19622471889353   -1.74944170216238
H         2.76250560675605   -5.09099828177871   -1.73070918530261
H        -2.69345678180466    3.43473448645963    3.06865169437767
O        -2.71275163687951    4.06187224546771    3.82481967258813
H        -3.39738041178147    4.72955060711955    3.60638151358573
H         1.24359285737064   -0.13289105587969    6.11345940384368
O         1.33347003718702   -0.63108124216737    5.28479082525269
H         1.41149632439898   -1.56681133109962    5.51416188002088
H        -8.11665869664911    2.71496539747331   -1.43599290277187
O        -7.18891997290899    2.71643716542216   -1.74692943646475
H        -6.95745326712954    1.77973700848778   -1.88574882299737
H        -6.68188588089397   -1.34299590639503    0.67965788442855
O        -7.48545220557943   -1.10918524343235    0.16180894660947
H        -7.16128365112437   -0.71559415612076   -0.67492752484754
H         0.96817838661575   -1.40440897428911   -5.26067650462418
O         0.42343009105232   -1.81348619032762   -4.56878932892650
H        -0.41615024035487   -2.06624562690973   -4.99416421220986
H         5.06279399534496   -4.87305508192381   -1.60063772441499
O         4.36853091385593   -5.01823032581108   -2.25645233005438
H         4.40172394902184   -4.25349544199090   -2.87953400486013
H         3.66997355602510    0.95110506806373   -0.46360397316548
O         3.88852613058564    0.02088889612941   -0.28531546382128
H         3.28726203805037   -0.30934491649611    0.41607331253908
H         4.49869473015434   -0.22365456005300   -1.86933134586864
O         4.98472853620441   -0.44126405777010   -2.68514775668085
H         5.68635591756057    0.22543748411077   -2.80878542403019
H        -2.76769564420714   -1.06274572724604   -4.74039604044179
O        -3.32874149476094   -0.50441425148043   -5.32048834269492
H        -2.76495665625892    0.16074504610037   -5.74790087936978
H         2.74103010739775   -2.36955269876255    8.87877099982866
O         2.58151375627375   -1.75712023909688    8.13025741047133
H         1.60286221647387   -1.67478544679825    8.08232421310982
H         5.05733690047642    2.54969132089273   -1.08004743867411
O         4.09948942322626    2.50044782161041   -1.28152690713026
H         4.01686179783008    2.57340955422855   -2.24512731989362
H         6.34085746123585    3.08650703736980    0.27691204706307
O         6.67023789089703    2.62969116738210   -0.52614863613641
H         6.81523934216487    1.72192898453056   -0.19274888768554
H        -8.28536532947388    0.15255308662243    0.88410537931835
O        -8.75929180205771    0.88234639996443    1.35294879968069
H        -9.23778020715682    0.44133640155055    2.08051903698097
H         0.65391889098598   -3.87130778773575    5.86119181210200
O         1.46369080331891   -3.34460709810181    5.89217904842842
H         2.09480108307733   -3.82629801657109    6.47351213534985
H         5.79460417318843    1.59708924178942    3.90189696048480
O         5.50053630969212    0.81887850839619    3.38779160766796
H         4.54656448405335    0.72157548462128    3.58355871013468
H         1.83754111002878    2.37924453119977    6.43323037684747
O         2.67028088467529    2.70464977861193    6.05556097602438
H         2.52283180669821    3.65464757688940    5.81461703331255
H         5.35128944014189    0.17237830121859    0.42064008372046
O         6.23174968981106    0.35169669589734    0.82984519558553
H         6.04468274249278    0.56025926502099    1.76345022373474
H         5.06369475193323    4.39245547485205    1.49516512626338
O         5.37034736774057    3.47962461950762    1.61082782986535
H         4.56566007460509    2.92316211648228    1.63408907637032
H         0.36436773998607    3.96276035340056    7.23617650173275
O         0.00002269768047    3.48543516130026    6.46421121764066
H        -0.96830636277526    3.46168619858424    6.60652208173476
H        -1.42592483224458   -1.81599937950154   -6.98618787724647
O        -1.35149041660748   -2.58942774127473   -6.39335337587061
H        -2.24215589680576   -2.91096545327214   -6.21178273778058
H         2.27098464629462    7.49314244290531    2.99990464980959
O         3.00256083651033    7.69739527774875    2.38972776574004
H         2.57343664389985    8.02684932892019    1.58097788110570
H         0.14258134571760   -0.39722135860682   -7.41656295792581
O        -0.74273520667836   -0.38035510837300   -7.80377337680958
H        -1.20426797457309    0.36388728013981   -7.36671398342531
H         3.99144382526602   -7.35698667164881    0.00244343408715
O         3.37455302218778   -6.98462165153478    0.66163498411856
H         3.78060317305366   -6.14727930963300    0.95494042170687
H         6.97050690892360   -1.10815600077538    0.68035433668504
O         7.40159538800918   -1.98266914152633    0.50955145308804
H         8.33965712646684   -1.73151592834389    0.42049702431477
H        -2.80389799257797    3.59521690262129    5.48473896629982
O        -2.65803035020625    3.53790625020483    6.45313550503382
H        -3.20366736398283    2.81693248438801    6.79733773656990
H        -1.00935399063533    3.81568836545314   -7.67686314434489
O        -1.18381354248745    4.01804865796042   -6.73503240339102
H        -1.87256597432998    4.70945165869781   -6.69653807571878
H         4.28530558128685   -0.49366593176666   -4.32437334027386
O         4.02853038358002   -0.09593179490879   -5.17617915848975
H         4.67727152532806   -0.44680619189719   -5.83363128296042
H        -4.03444429957159    0.58341411717277   -4.30479163828019
O        -4.26472132437269    1.31952392448547   -3.68614821480017
H        -5.12743190105059    1.11219311225655   -3.31802310442328
H        -1.28658769143560    4.79576165401256   -3.64243125437532
O        -2.07148395489791    5.35202898958124   -3.44098288292691
H        -2.84449694297177    4.80385518082031   -3.70638647790369
H        -4.99628507021161   -3.32043836381660   -6.14389965317973
O        -4.07895104311292   -3.00132205829374   -6.15626875218059
H        -4.08839676199537   -2.06847401490885   -5.87237142573832
H         5.44954189638720   -1.87729809822472   -1.98509060992939
O         5.64221320955610   -2.63715062110677   -1.39570644840233
H         6.31292730570609   -2.35003073782694   -0.74953723275295
H        -3.99535194716764   -7.13013909371930    0.52878586561892
O        -4.00602709758027   -7.02128465069169   -0.43566247586682
H        -3.54869021796472   -7.79241536799487   -0.79602796754166
H         0.42743430684743    0.52844466156247    8.03472328078682
O         1.11004189652236    0.97997417673445    7.53346504793558
H         1.91700801280638    0.94198482072333    8.08281168703474
H        -0.98162209151740    1.34884598474855   -5.43935495151143
O        -1.69525293215882    1.45663791246998   -6.09372152494065
H        -1.69287203144609    2.40679956221079   -6.31971458507941
H         3.69401852972719   -6.53788107331279   -4.80769439868051
O         3.99641159354412   -7.00134121157489   -3.99739487277490
H         4.20375601107402   -6.28706853301811   -3.34782399282469
H         4.09893870325200    1.68702963326665    6.25693491395908
O         4.85905947611508    1.13902142475013    6.51930283105839
H         5.63289331541751    1.60490751954496    6.17152818133064
H         6.92053000705375   -5.61088970987519   -0.78358790603244
O         6.52604047427693   -4.95522349355493   -0.19024820338458
H         7.14921520232214   -4.23003648372037   -0.10423931503417
H         5.64433102148839   -3.82889543099871    7.72088484648491
O         5.15276991931325   -3.81342685862049    8.56581631697626
H         5.30480210735439   -2.90641509482504    8.89659856550147
H         5.32083625820896   -2.68721840189811    5.97785201548166
O         6.03572097559641   -3.35482507730568    6.06183777378159
H         5.75537449320672   -4.09964483897408    5.49666340626046
H        -1.58381952682996   -7.45681346166367   -1.73784783783829
O        -1.07347336227425   -6.64609411011271   -1.89487882889217
H        -0.28527576613241   -6.73862865368433   -1.33940787003956
H         4.50726208327039   -0.52545087407045    6.13631597291698
O         4.17877251651894   -1.42729594764955    5.96790197608791
H         3.54362234019568   -1.62875795018428    6.68146660479788
H        -0.84451785248466   -6.21905702412022   -3.49965092576167
O        -0.71335669604230   -5.90731908896907   -4.42266286987771
H        -0.05416027665348   -5.18146860472367   -4.35167195089289
H         2.31134266593163   -5.10325770747745   -5.31818260886214
O         2.79591577102111   -5.68712534099642   -5.95575699474440
H         2.10299565564920   -6.04547458611542   -6.52429107647477
H        -4.89150639800682    3.87915720651304   -0.01775333271573
O        -5.82919481058095    3.91492395040173    0.21547955120323
H        -6.31767741537982    3.51519296993839   -0.53577657047313
H         2.88769760158741   -2.96234167535665   -6.85886870904165
O         3.78959657440428   -3.26280829009732   -6.65204778849596
H         3.71260203964645   -4.22928172063311   -6.62482767151321
H         1.23298204927545    5.72453389390364    7.96882494153370
O         1.04073949348718    4.92994379223122    8.48212942619363
H         1.89629801697418    4.48793404818851    8.67516186370558
H         5.10796491153996   -2.33205113988471    3.13913495529551
O         4.20558343162785   -1.97379295169945    3.34949168702581
H         4.20826424211314   -1.69208288394465    4.28205366529965
H         3.35299524862507    2.67748766033195    9.14177329662045
O         3.29573462384442    3.50224799706220    8.64858349077388
H         3.27918015455400    3.24528202963657    7.71083391716379
H        -8.99811700938193   -0.90760638010158    3.90699822675128
O        -9.69488807398407   -0.78977259935101    3.25626534748939
H        -9.69935993410961   -1.59508511294259    2.71887329524532
H        -3.03906113982309    6.51265688278724   -5.99117988262441
O        -3.27378101679408    5.66563868862296   -6.39361241061773
H        -3.57821657611490    5.08883402269999   -5.66666086861704
H        -6.68437106932214    3.96098601916275   -2.83571432671983
O        -6.29288765498752    4.63439724537951   -3.42273414908418
H        -5.80623572141462    5.24018751619323   -2.84082370527103
H        -5.74023876048123   -4.51377900947135   -0.86939609480988
O        -6.16614936671896   -5.36062119016713   -1.14083840032216
H        -5.49064611671733   -6.04000746445973   -0.99426250350655
H         4.87978689888135    6.56596547409975    0.29458230725086
O         4.59707029995605    6.02226051593028    1.07123770988195
H         4.01900280079542    6.59101555786266    1.62721833234476
H        -3.99634290905868    2.91941596130415   -4.32868721151338
O        -3.98533145460325    3.88646011912069   -4.45722299398003
H        -4.85703832881738    4.19441803044212   -4.12627436310430
H        -5.12702410935641    1.50227088557259    6.96509108100669
O        -4.16120100749690    1.28214351403872    7.04940592543992
H        -4.11801612863758    0.33113468138561    7.21429864416315
H        -5.26720826983998   -0.21590801106751   -6.42591621806310
O        -5.99424948882271   -0.20752253414664   -5.77418660692499
H        -6.19416398078738    0.73129937498803   -5.62200908018948
H         3.21087166102189   -0.31213885845807    8.66927947589839
O         3.50678001596177    0.61937545992988    8.81097532771370
H         4.10669851442098    0.81645963182099    8.06995795940380
H         0.26103486226990   -4.95570991536405    8.75664991694491
O         1.03447241223236   -5.42986549504707    9.12306456755395
H         0.69309434092251   -6.16561635625933    9.63031101427442
H        -8.49334092076144   -2.33969916663729    0.96443561325455
O        -8.83724789690922   -2.92976561838352    1.65809120510575
H        -8.47059776453494   -3.81608389969506    1.45136087074741
H         1.49306898366192    2.81458627494327   -6.98814464818882
O         1.31589021807274    3.32449054299499   -6.17293753892501
H         0.45896881912419    3.77098006133362   -6.31104280578475
H         7.06924626690111   -2.32414160784935    3.45703114925668
O         6.57348974047472   -2.94539929325248    2.89290142207688
H         6.87160726168445   -2.73625664048845    1.98669733245600
H         0.32958067492687    6.30511212215140    3.75960805596903
O         0.61724087743393    7.24540514746078    3.70181044597763
H         0.04275341999172    7.65538849176216    3.05445594044487
H         5.46574523440123   -0.82735017237694   -7.80167889443074
O         5.63773761776482   -1.23154743900852   -6.91762927609164
H         5.16232237300453   -2.07458894058332   -6.92844800560516
H        -4.11818616285373    6.88996938486870   -2.03495820484542
O        -4.54955715617816    6.04600714249334   -1.80773808990565
H        -4.15220699327176    5.78255310564925   -0.96202468397677
H        -2.39459916072839    8.48269236683634   -1.64584029849803
O        -3.33771037793628    8.47967502366447   -1.90019602261168
H        -3.81380203660610    8.67982352670441   -1.08166376452232
H         4.00652258715387    3.11516045648395   -4.59042255068944
O         4.12659023328947    2.32522806400550   -4.02683362200456
H         4.14459751905261    1.55571012281476   -4.63667300340098
H        -0.31781582218930   -5.53452199986284   -7.81079786179324
O         0.26659023640358   -5.87388900686290   -7.10742305490008
H        -0.27690966613664   -5.95560529542521   -6.31085920520960
H        -7.84935081726539   -2.69291353534714    2.99426764384798
O        -7.17371386469377   -2.57357875978327    3.70276710039481
H        -7.00047574773248   -3.46002827465308    4.04948089104549
H         4.13902818359188    4.82649483529862    3.59643902382832
O         4.79868394261845    4.95077596392078    4.30393634599467
H         4.28242945216989    5.29184176605790    5.04452992143797
H        -1.98582540772005    6.16666366878159    7.89408441363602
O        -2.09685173111990    6.12479915445205    6.92627141080369
H        -2.34600679993348    5.19571806279138    6.75529453117707
H        -6.47438795741230    2.48041053712210    5.78969890600659
O        -6.64796920073292    1.73005915269180    6.38529216104668
H        -6.64087215468064    0.94936424578255    5.80056732626136
H         3.53093149725591   -2.54908349188476   -3.59121010816346
O         4.27830698948109   -3.02272878670831   -4.00228944568957
H         4.08647443152073   -3.07490217189815   -4.95521009401406
H         0.31740165351009    2.35332349173854   -8.91131661932745
O        -0.47601833758646    2.88685337326764   -9.03850578943505
H        -1.23949967075322    2.28795422080987   -9.03688050620897
H         2.75931265536668    4.11717824440277   -5.88253859373249
O         3.70691394949366    4.35159006900717   -5.73827770311550
H         3.72163402874968    5.28233677001860   -5.51649724160597
H         8.34779013897861   -1.46767518620984    7.23631456592057
O         7.49182526291905   -1.25119766064653    6.86742319538364
H         7.08956869854343   -2.09688468171529    6.57950519572360
H        -3.34399950778719    1.77960461699387   -9.75150408681166
O        -2.98783151104214    1.73239667293558   -8.86408411715235
H        -3.39687472998387    0.92235336168118   -8.45227965959311
H         0.98230141106486   -8.39807418446246   -0.76477143880673
O         0.95198414418978   -7.57136785894035   -0.26612985771875
H         1.86830260057070   -7.35187344909957    0.00039753394854
H         0.27339027134602   -2.99678751399020   -6.77674070913551
O         1.13705213605186   -3.27667810475304   -7.13072942398919
H         1.04869398605527   -4.24341459914411   -7.19016875177873
H         4.37410413014425    3.16794175886558   -7.03537597381870
O         4.53061727552666    2.32255898380463   -7.47713798891325
H         5.28275354494306    1.92643353747382   -6.99717814529738
H         6.97793324663007    2.10779916589924   -2.45576862575243
O         6.60383587357296    1.64099259419952   -3.20822194154844
H         5.81856110782154    2.14432310005386   -3.50401095618408
H         6.70971527542102   -0.23493377222404    3.90544062812408
O         7.51478863567064   -0.73763478128742    4.15313376663185
H         7.55139413998214   -0.74200892247058    5.12124190835411
H        -3.80766858334787   -1.13526969951118   -8.26377532984205
O        -4.28060723670318   -0.34018991082770   -7.96728947185372
H        -5.11831991166277   -0.31571749457154   -8.50941929616462
H         4.93292796902159   -4.60545665986004    2.39590355996910
O         4.50416138558826   -4.66969788601028    1.53814826010932
H         5.23979896790460   -4.73586378273962    0.90150054676920
H         4.11872047837900   -5.45587632143590    5.73881177879034
O         4.55436144840929   -5.29764081873373    4.89175705577094
H         3.85700828348575   -4.93861900086349    4.31705005771478
H        -0.54940934883747    8.11925372153509   -4.14546246537805
O         0.28113903273586    7.97890784293047   -3.65987591242913
H         0.63656605328806    7.13697626155720   -4.02723696435968
H         1.91669072657726    0.85067822033649   -7.59415594688434
O         1.99932813187947    1.63409594773203   -8.18509408529579
H         2.93399439763629    1.90070950409317   -8.10028667503350
H         4.60385513126767    7.74492628282642   -1.51858527554177
O         5.36094536607962    7.40921236002658   -1.01794727338566
H         5.75579402883216    8.19263157260673   -0.57623502772622
H         6.43705321230003    4.30598541150688   -1.61679178283832
O         5.94811814299505    4.90841781652480   -2.18563464901149
H         5.99690400020129    5.78950661189971   -1.78936943287680
H        -0.44815295271482    6.55891394947794    6.55964582238120
O         0.48804891974120    6.82151100939794    6.43724116803117
H         0.50605655764645    7.35042905810308    5.62835726216539
H        -7.28645353490288   -5.38844720425204    0.35306803705207
O        -7.39675877368661   -5.15680425603851    1.29010277990899
H        -6.50919571555726   -4.82500828214746    1.54379523097144
H        -5.31638491842100   -0.77880846958968    5.48417553691520
O        -5.95328007549334   -0.40513416569270    4.86486783324750
H        -6.42662939421116   -1.15351966720526    4.47326594351678
H        -3.33047422487133    6.91011031753299    5.94773140525284
O        -4.09819328494062    7.26235869320523    5.45574804915849
H        -4.76833868604092    7.46257755593378    6.10887879427504
H         2.45426471343251   -5.28583222686148    7.92080750405714
O         3.06781654135224   -4.90965445214960    7.27705650612423
H         3.78843085517329   -4.47891282528570    7.78771296885498
H         4.14589679415267   -0.23326907153544   -9.59788288427663
O         4.99588460098095   -0.00842833962705   -9.17189355044505
H         4.92909143132355    0.91377996888924   -8.90184854426729
H         6.17720638552536    5.75097540067702    3.52198039104066
O         6.74911947259671    6.14095319084218    2.83668807353101
H         6.21814749159643    6.08893937251188    2.02654904796093
H         9.51129102320257   -0.06137932259984    1.21263086640448
O         9.74526922660875   -0.71280645109070    0.51529120309511
H        10.66241609378664   -0.93866450668055    0.66250613771229
H         5.97029505093906    9.23852665457004    1.37423328359885
O         6.23254401602213    9.43879116906143    0.44185702110281
H         7.11242138343867    9.81083427062752    0.48513142871971
H        -4.77758564808668    8.96146286961537    1.34984304281963
O        -4.53572536000079    8.36301101212891    0.64492160597529
H        -5.32634761088999    7.78764049374866    0.48519250483754
H        -1.09495440108072    6.53998838834003   10.14039472045331
O        -1.32670348612515    5.86391599962637    9.50423505842177
H        -0.49696379580517    5.41561125538601    9.26014253182963
H        -6.59978631547186    3.19669048065094   -4.95709894128742
O        -6.37794074429256    2.48655789594914   -5.56548478168749
H        -5.67675483878027    2.83395046221014   -6.14955595082662
H         5.72484525715993    3.57864959991333    4.81659337468182
O         6.32354591015362    2.82134209823620    4.96927244708645
H         7.10988791201981    3.01822584111777    4.42792869113054
H         5.17088300571521   -0.50168361239740    9.27107756802663
O         5.78078226395249   -1.22719376083164    9.10066215015540
H         6.31488525055207   -0.99170155585727    8.32572795913951
H         2.18825797224490   -4.21759285493370    9.90406804956324
O         2.81568212098899   -3.51648172639045   10.13557792619037
H         3.70281162897388   -3.85932817210587    9.97849329029971
H        -6.42713320887012   -4.22283251128006   -5.13090690599060
O        -6.58283137991077   -4.08577229293565   -6.09133928854451
H        -6.68507639877029   -4.95247143103666   -6.48318795519704
H        -3.95653473383124    2.84913598132570   -7.90163620372518
O        -4.65588126247839    3.40828316179644   -7.51051040128502
H        -4.27015452743075    4.27881754980179   -7.36547786696346
H         8.61223169597172    0.30835530466104    3.17174796099401
O         9.13955160248919    0.88467042209250    2.59148039854530
H         8.73145516835488    1.75892013166384    2.61155819636219
H        -3.62672164118693   -3.01571585515690   -7.76516937251433
O        -3.24239816060550   -2.79274676481181   -8.64328785399048
H        -3.68113913149273   -3.35487776876012   -9.29482048270135
H         1.83384731810041   -1.06844021641081  -10.04626464328365
O         2.47705525712250   -0.34517943126632  -10.13391707959351
H         2.11330365514022    0.41406507028725   -9.65666769139137
H        -2.22332124576020    6.86582391751771   -4.13712154202591
O        -2.34265506338491    7.74377799157309   -4.56282238715759
H        -2.87161324732254    8.25034802029231   -3.93841223688724
H        -3.55516762558901    6.74792872159156    0.78439676683495
O        -3.52464800339782    5.78563772834147    0.86641443328258
H        -4.07991137088165    5.59598323103874    1.63500994537325
H        -1.82456732492549   -8.90296580554641   -0.07389927273710
O        -2.12690020677406   -8.99575496026876   -1.00256386470353
H        -1.41319555928814   -9.47082030383578   -1.44666752318851
H        -0.45180631180913   -3.84485156472481   -9.44125744183827
O        -1.09783294517349   -4.42840768689854   -9.00825988529177
H        -1.76759237442978   -3.80623293686947   -8.65653966950601
H        -6.34254579201338   -6.09064820170037    4.32532845463879
O        -6.89143957682493   -5.30791632288139    4.16541364264626
H        -7.34760378473320   -5.47416985811107    3.33132543629474
H         0.91249238587122   -2.55272421935557   -8.68591813250201
O         0.50549772665667   -2.21312311272554   -9.51106712335997
H        -0.14099196967735   -1.55576863436325   -9.21809653317565
H         7.94219502479398    4.40981646150850    2.83743170084335
O         7.79951457804576    3.45539619238396    2.83038770053857
H         6.94395965782879    3.33791965417770    2.37630123726325
H        -4.81774362027700    2.76239692543050    4.36382966333351
O        -5.61610707384646    3.31227482149261    4.41744557371086
H        -6.17983496678989    3.01608327517847    3.67616919965069
H        -6.38718083991799    5.75377825049538    0.41185805856625
O        -6.47441293345246    6.64334041910252    0.03392449250908
H        -6.10465373812646    6.54901155259418   -0.85955891840604
H        -5.29776365495281    4.94781236666997    3.77628319655660
O        -4.76770398047563    5.65379367635791    3.35964761275972
H        -4.61189267343766    6.33199212386988    4.04044249242767
H         0.87459357797697   -7.07114421079123   -4.00027024296736
O         1.44426246203372   -7.48010422395790   -3.33346338697886
H         2.37298668889065   -7.41267192709510   -3.63876146283192
H         6.10744717802163    7.86339035258331    3.01937212797927
O         5.58626522246283    8.67771726592649    2.90385252581257
H         4.65361045381803    8.41468102772830    2.86809753127232
H        -7.46937443885065   -2.59550116168209   -6.96847881457202
O        -7.71998230049944   -1.70251839033111   -7.23025362765821
H        -7.23283872170188   -1.11822245691137   -6.61829727110403
H        -3.92234274371637   -3.28161855613366    9.49983170303142
O        -3.68624939262360   -3.41038111167283    8.58169403728573
H        -4.34422803849896   -4.04478539166572    8.20092111543258
H        -9.39547968867964    1.88432943805482    0.10480099216751
O        -9.62881003690929    2.38384172617295   -0.70475342273315
H       -10.29660429555245    1.87270254276083   -1.16111135169722
H        -7.34682215435423    2.13587559249367   -7.43577397482037
O        -7.06071640837424    2.23770424488699   -8.35054892659646
H        -6.23483507861425    2.74088729118923   -8.29087272178866
H         4.53067655759605   -8.04413627005321   -2.18035768384970
O         4.95687700674792   -7.86645174742401   -1.33901044690637
H         5.76398849413100   -7.37070823878641   -1.55961633122001
H        -7.08859896612637   -0.85918156352806   -8.67771048749256
O        -6.53890425029456   -0.28587666816259   -9.24652383564883
H        -6.83841883445220    0.62587249094710   -9.06385461685545
H         0.92568426866331  -10.40767121086279   -2.38866587053505
O         0.44756604675551   -9.63360834265930   -2.09486785030291
H         0.74336834354869   -8.88454597371394   -2.65586460243288
H         7.14881072037319   -7.10502010857503   -3.08481694800310
O         7.14391339269064   -6.45392165054079   -2.36412343011384
H         7.11894480841403   -5.58193232649405   -2.81337968330160
H        -0.21351383040934   -8.12167496344188    0.89846065886874
O        -0.99658100250335   -8.44962374927698    1.38157822630175
H        -1.20818716456430   -7.76421853884512    2.02374134227609
H         6.62647702364918    0.33509074409693   -6.30667940804186
O         6.61127514912762    1.26373157791729   -6.04715785438921
H         6.82708520870562    1.30054855226437   -5.10770491797955
H         6.37834301629206   -3.69811799772186   -4.13126385815588
O         6.93199897230016   -3.95890695049619   -3.39096320720131
H         6.54624363114469   -3.48340995036027   -2.62800320747481
H         5.55373661529769   -7.68499734479136   -4.42194180304514
O         6.48789083967651   -7.93530059400137   -4.56995435871136
H         6.72383150721641   -7.62296774493989   -5.44330913903154
H        -3.40626730263710   -5.05897471329734  -11.29816518084302
O        -3.47723051448339   -4.98288039063103  -10.34714089905729
H        -2.57292574846571   -5.03601391217979   -9.99123973524292
H        -5.21403405566741   -8.03717953911091    5.34695225074484
O        -5.06790226137675   -7.39726246623557    4.65165256635576
H        -4.41469718461500   -6.74117270690286    4.98972796281749
