# Supplementary material for: Computer Generated Realistic Interstellar Icy Grain Models: Physicochemical Properties and Interaction with NH3
Source: ACS Earth Space Chem. 2022 Apr 19;6(5):1286–98. doi: 10.1021/acsearthspacechem.2c00004 (PMC9125691; doi:10.1021/acsearthspacechem.2c00004)
Supplement: Supplementary file 1 — sp2c00004_si_001.zip [file sp2c00004_si_001.zip › Icy_grain_model/random_seed_study/GFN2_GFN-FF/grain_19.xyz]

600
 energy: -1018.331097809022 gnorm: 0.000712923055 xtb: 6.4.0 (d4b70c2)
H        -4.24753906433299   -0.01159432341097   -1.88372850688070
O        -3.37109257731641   -0.21764963072324   -1.52412335895956
H        -2.79445381565034    0.53822860824436   -1.72491591206512
H        -1.75818264903945    2.16925605503306   -0.64035999726995
O        -1.70639776478346    1.87539628429733   -1.57366608263717
H        -1.69640314040149    2.66937625412636   -2.12875936582708
H        -1.24791724552496    4.54487506602552   -0.84833381566900
O        -0.31552014956817    4.58835872141921   -0.57613774721181
H        -0.26531205547215    5.29340150484664    0.08484207026451
H        -1.72135961650168   -2.30782605115109    0.74684996485423
O        -1.64115208051940   -1.73485488582763   -0.04066836881020
H        -1.29928529825017   -0.88817114674951    0.28945405170863
H         1.24153876079272    2.41129913784591   -3.36092785206004
O         1.35990157925433    2.96142746810249   -2.56110855780879
H         1.10958130039046    2.42833596521943   -1.78664854555235
H        -0.81469602050631    0.81211452575308    2.04112762564340
O        -0.43655953634252    0.28024017850797    1.31813335522227
H        -0.01219682652357   -0.47689079176523    1.77498565438899
H        -1.13552206286439    2.91676222065882    1.46919748874212
O        -1.94739707559025    2.66184430471047    0.98856071036242
H        -2.53330531325307    3.43270009271068    1.09177438297926
H        -0.43768037695768    0.86255118769572   -2.03532146656323
O         0.25629539097229    0.23993574180129   -2.33193284672288
H         0.60783415448650   -0.18919357667148   -1.52653924088902
H         0.46230535134019    2.94872452144702    0.01672072831017
O         0.90090066596788    2.08877622101501   -0.07323079899186
H         0.36352233286144    1.42241700313309    0.40561741867307
H         2.52463686141983   -1.90506964176056   -1.49460365310717
O         2.96546510502213   -2.28448827808234   -2.28507438831575
H         2.29550230361981   -2.86718759776057   -2.67438029238025
H         0.41839532132942   -4.37559251930558   -3.38955740648749
O         0.73192678397002   -3.47400875134486   -3.22948013737258
H        -0.06785570672714   -2.96189185489202   -2.96384570781088
H        -0.75864280426556   -5.60601699897763   -1.16922415996483
O        -1.19126860285847   -4.86581576041888   -0.73947806840567
H        -1.80324459124585   -4.47069280121026   -1.40806558328175
H        -3.33650173710063    0.05656265078735    0.11670329799759
O        -3.36711137567738    0.32629203101975    1.06232039994934
H        -2.94788235586536    1.20211476973404    1.11150799891692
H        -0.78434307198270   -1.07584341852320   -2.76225394200231
O        -1.31885832008204   -1.88647901956068   -2.64275956127229
H        -1.50925158737579   -1.89699910146323   -1.68149967655025
H        -1.36739429373621   -3.65090264463871   -5.68668412524438
O        -1.87620085108315   -3.67789855730220   -4.86459645014966
H        -1.53881211496856   -4.45535685961816   -4.38218184988928
H         2.59517103934422    3.75851572701951   -1.66442004942865
O         3.07584929647215    4.23402224022720   -0.96221163238582
H         3.77386479656680    4.77966119986755   -1.35958664243560
H        -3.53476102335726    3.74995897318415   -1.14787710437637
O        -2.98564354976640    4.54557010477954   -1.24521467694665
H        -3.26675550281675    4.98780282621550   -2.05939354801509
H        -3.58883379710540   -3.42776981671153   -1.71041880338744
O        -3.06955962998504   -4.00136288707301   -2.32076651062793
H        -2.66531537722978   -3.44328526162406   -2.99383015782235
H        -2.60903465885536   -5.11225893198851    0.32359226146524
O        -3.42845987338446   -5.02723174360464    0.83731948083502
H        -3.85255453135654   -4.21194622804559    0.51741524121816
H         1.42063457129483   -4.00109739418264    0.38833991898114
O         0.63389336805505   -3.44032263051513    0.50830310544594
H        -0.09989184745963   -3.88188952515283    0.03619950677015
H         2.02692750812781   -0.81848473495275    0.35802770639169
O         1.48971358070060   -1.11824545389885   -0.39703753510668
H         1.02090427450256   -1.92585231479281   -0.09950490923884
H         1.89961059819607    0.37379494088342   -2.90412739561251
O         2.87508029147708    0.32709467556552   -2.90928319174295
H         3.07195393139154   -0.63005211210161   -2.88096983311672
H        -4.94136370997408    0.32300160276387    1.53268971832806
O        -5.88316740646993    0.10540843596000    1.73978024165253
H        -5.85562912185879   -0.36690350715109    2.58283248925696
H         3.50563143113810   -4.26005121160371    0.79992212534250
O         2.84123741059076   -4.97442240597489    0.68179991480780
H         2.46004391257727   -5.12528173620679    1.56986001103089
H        -6.40890939248266   -0.90592970926822    0.60288824464708
O        -6.72138538675939   -1.48455554723753   -0.13964096755621
H        -7.09601321882039   -2.27546320416369    0.29185517738195
H        -6.17397611180358   -0.52428000176859   -1.70376044584698
O        -5.97963239630637    0.32553617167529   -2.12737265724837
H        -6.02515335080299    0.16241430250482   -3.08966306732997
H        -4.98842040892062   -0.69175517764947   -4.54647700197690
O        -5.91945033632583   -0.42787626326878   -4.70441430391316
H        -5.89958344647454    0.09748668188017   -5.54158473848588
H         1.94285434066852   -2.09901534655728   -8.06267410901577
O         2.02719748468186   -2.70426117562670   -7.30850164032245
H         1.77566870476073   -2.21325308378838   -6.49570193081034
H         4.78255199083009   -2.33443066826134    0.47629656704589
O         4.42747472783282   -2.92088866390185    1.17435422794852
H         5.10558535692108   -2.91151946013991    1.88656059281102
H        -4.12904086381217   -0.84647059762998    4.08207045449759
O        -5.07329357867509   -1.11018995296201    4.07572421018886
H        -5.28263728971399   -1.46029843825269    4.97016734840508
H         5.48904026584490   -1.09003275546195   -1.24695933008734
O         5.29044698016322   -0.88059872304569   -0.31026465350054
H         4.55491080265298   -0.24771404224822   -0.29619063064520
H         2.50627423587459    1.47506535304787   -0.14466699613190
O         3.34833104224821    1.06877373435848   -0.41939306141104
H         3.22055559416466    0.85131724526038   -1.37009816337845
H         5.70973304850400    0.27937223281886    2.57039244107210
O         4.86683003277470    0.52545517886940    3.00303204361302
H         4.88677931713918    1.49450558909001    3.10422009731317
H         1.77646113051089    3.53278558906672    1.79971889035046
O         2.73223736472359    3.67425025335950    1.61292291923277
H         2.84825818748095    3.71348294343118    0.64788599508853
H         4.62127784799127    1.94789785787335    0.08376131003925
O         5.39879563555262    2.51105252033019    0.31007520359291
H         5.22784922931987    2.87257787161055    1.19001958819696
H        -6.54171764440371    3.13302433044498    1.48641576189005
O        -5.63933258942293    3.49953130226496    1.55243462748067
H        -5.15609033996026    2.87558043354853    2.15443815048909
H        -5.05463847769484   -2.22072526821339   -0.42587900004854
O        -4.20957614982420   -2.69165044236711   -0.35346315387484
H        -3.50073419321988   -2.03030672196295   -0.29731178795636
H        -2.84428562746196   -1.37313140575327   -3.51772962138289
O        -3.32489930385418   -0.98106301991843   -4.26995422397970
H        -3.25797548442226   -1.59223564445266   -5.02381052876725
H        -5.12809226413509    2.83610922233136    0.01312131494094
O        -4.77309589792245    2.48445105077214   -0.82687887586904
H        -5.28097500845482    1.68706185503960   -1.02934947586014
H         0.34416917612281    3.75158323912760    3.18193985414785
O         0.17630009272087    3.76983030344613    2.21722902053318
H        -0.14649498642707    4.67621774365872    2.02812795025290
H         2.97183209928656    5.15636900524240    2.24717900622057
O         3.10735508442668    6.06181542868691    2.62273291729320
H         3.13227801013878    5.92193975097726    3.59663842015772
H         1.16214946150593   -2.28546793987167   -4.42070231865908
O         1.25531070882094   -1.52870175755925   -5.03172910850212
H         0.42068939698715   -1.02101843385004   -4.95114680215845
H         6.10261802204962   -0.74071385451315    5.69903434769139
O         5.44898468262989   -1.10500884781132    5.07947949772412
H         5.18100006058099   -0.38095361404306    4.48028803851846
H        -1.06253350109554   -0.34334073525922   -6.02463759028201
O        -0.97557621032583   -0.02810802792378   -5.09764649707204
H        -1.84652241057482   -0.18602944929192   -4.68789295223620
H        -4.24206392223120    1.54848400346940    3.91744420303077
O        -4.11614840384127    1.99771136079772    3.06739600003643
H        -3.38159802869977    2.61515148855955    3.21510054959875
H        -6.98892188515560   -1.66484052561833   -4.85921588926093
O        -7.64718970237698   -2.41125212940216   -4.83618028070697
H        -8.50735155798696   -2.01968256506012   -4.98196413291191
H        -1.93805804785584    0.08249040347382    3.75518223479543
O        -2.52532702313588   -0.62530223868070    3.44134829378737
H        -2.85905246361403   -0.30306225639105    2.57806731291647
H         2.13231987617342    6.53928732112282    0.91189179723960
O         1.76974394922087    6.35408930330889    0.04316480432265
H         2.21525270685917    5.54512339162260   -0.27733690476040
H         3.38132572823647   -1.68223773258849    1.70547847341871
O         2.90836358447767   -0.83902625006489    1.86785404450784
H         3.58479134596470   -0.25654242806107    2.27136467181629
H         6.81104955862381    3.49611742105431   -2.08970529306559
O         5.84798394965295    3.59640013943043   -2.04790706012700
H         5.59587628166094    3.25668917484030   -1.16403036110876
H         0.43654500781007   -2.53607574095012    1.99020552003953
O         0.55780651337441   -1.81251525551166    2.62935292188013
H         1.49478193547366   -1.54380481027592    2.54987787546878
H        -1.27464002370123    2.38245806990111    3.71931554925234
O        -0.90639980095531    1.49130739929098    3.67902115125437
H         0.07041093438830    1.57478702000654    3.64079987039951
H        -2.76230107214605   -7.33779814486074   -1.88726721464121
O        -1.82425051825273   -7.56599593714532   -1.91429954720425
H        -1.50982465293183   -7.54129773596448   -0.99165996361493
H         6.48116449924918   -0.53024004498512    0.82953764985607
O         7.04183321438835   -0.30401751560971    1.60219136683162
H         7.62938019992722    0.40122691484212    1.29754386080830
H        -2.58625053353803    4.13804298544537    4.57700697832319
O        -2.27640803775945    3.85486922929273    3.71185765234128
H        -2.53749845017990    4.52019839883572    3.06045776226327
H        -0.46168399678706   -1.97961654059242   -7.30708492013210
O        -0.80766908548488   -1.10215615004225   -7.49684950791547
H        -0.05798391975356   -0.49420701510022   -7.65482619046039
H         4.59401848410397   -3.31435010037519    7.02159949250038
O         4.10997533433177   -2.50255156618983    6.83147269514321
H         4.61735093774100   -2.01737554248404    6.13732237448613
H         2.04267587148492    4.86048991071692    5.07472368434991
O         2.73148408034077    5.55131618731079    5.18821864957151
H         2.23173892501416    6.34466606101796    5.47958223321354
H         4.81004146943826    2.75913079692676   -3.17129392610476
O         4.23252342059520    2.44344975234671   -3.89576362948091
H         3.76827987233851    1.64273854133419   -3.58895977520929
H        -6.75502819634264   -4.29504148228299    0.26879025840980
O        -6.95616054853296   -3.87292726567215    1.12481134848632
H        -6.09929798413946   -3.58530191398560    1.51443900583119
H        -0.00111974031899   -1.20053800143812    4.16006252158629
O         0.00946146326267   -0.75520352339377    5.02297741380209
H        -0.76584648059057   -1.04332431551247    5.52053042782767
H         2.19189370312328    0.94173541254941    3.90434328299134
O         1.73865232171496    1.53888998821262    3.28247110511256
H         1.91136361867761    1.19107902691699    2.40547793851894
H         5.47381653733873    2.27334385786001   -5.03068028061090
O         6.20032187839931    2.29329126141628   -5.69335908719823
H         6.04577543550544    3.13443390936898   -6.17442878590365
H        -3.17820584864676    5.18412976182008    0.43193602347758
O        -3.33762686236494    4.94617117981012    1.35810492284778
H        -4.24031661075519    4.60044199512096    1.39571431845304
H         9.17510077649991    4.10847894483879   -1.63358137520630
O         8.61170392892200    3.38380173692957   -1.90518310028824
H         8.58082910395654    3.42265189949351   -2.89643316261073
H        -4.95040967029846   -2.37734279194866    2.99827618830176
O        -4.74215405522033   -3.14412226708549    2.42435430568037
H        -4.70311548908960   -3.91909220920751    3.02330651734210
H         3.22688374848945    2.82930092398030   -5.87464944793245
O         3.04225989448272    3.59122882364873   -6.43668430145062
H         2.35870644637738    4.11828427103341   -5.97491515095254
H        -3.12086008488598    1.17189254196088    5.79476166554105
O        -4.02130784701295    0.91100750765876    5.56085154632813
H        -4.53874686117262    1.04175830902702    6.36662449307407
H        -1.60488982940486    6.33725833901103    2.16270459780201
O        -0.76853501003449    6.20522010742699    1.69595909394158
H        -0.14068665379491    6.86689544521102    2.05040631895114
H         7.04525366172771    2.10552071202392    0.30590370732504
O         8.00939522840347    1.96821129188547    0.42647539481566
H         8.41315823982962    2.29717171157571   -0.38625709750940
H         5.44592311083848   -5.01222561521417    4.33393413532605
O         4.49939411832020   -5.04321643563064    4.61356557998733
H         4.16534296528966   -5.89142424586747    4.27680307055464
H         2.52238921259654   -2.80205768996964    6.50021861815610
O         1.62268372084304   -2.91812882504464    6.11530477471563
H         1.41545457601926   -3.86587253502626    6.17626723184932
H        -4.51222179492603    0.39120997308476    8.63006257034346
O        -4.39443444027414    1.29251100731549    8.30554534677791
H        -3.44221745176643    1.40979935604439    8.17693239407702
H        -1.87924530771082   -6.15562734781036    3.33831417013011
O        -2.47461312662572   -6.73081246068432    3.88439393538101
H        -2.64715774026575   -7.51698602939216    3.34259740333733
H         3.78172768967685   -7.42992841484627    2.50330210485240
O         3.37958597972520   -7.22999690724292    3.35892583946483
H         2.65931636691184   -6.59806826547883    3.18405774286472
H         0.65678751379622    5.26634144294129   -1.82344994420382
O         1.04724494897622    5.68883194379817   -2.61913620335421
H         2.00239196893263    5.57677890966081   -2.56306852728365
H         0.68104817455459   -5.12036303876780    2.82786087187625
O         1.62754751654708   -5.18710663212622    3.10202860866420
H         1.98910261965126   -4.27660618602768    3.26529180314945
H        -7.03860093421955   -5.03918479935780   -2.03450853335378
O        -6.39019934930221   -4.77890864891434   -1.35076637345232
H        -6.03937390586605   -3.92043357713895   -1.68987950924339
H        -3.74169226581134   -5.56151900413429   -2.08678448579468
O        -4.33097052010365   -6.31617801919888   -1.89098178705657
H        -5.15198782372319   -5.85388033105206   -1.59407568253889
H         3.65295163250772   -3.60087061860933    4.05288395069645
O         2.90829427992893   -3.02745761935112    3.78953869006618
H         2.35782751415496   -2.92346987109048    4.59464382266723
H         0.60029909551961    3.14952471164649    5.36010598404644
O         0.60086996333201    3.97839672558009    4.83870350777691
H        -0.09566456770097    4.56814251280607    5.18138613137680
H         1.41141132582561    1.49478284327351    6.71713089033448
O         0.58454411797754    1.68320050022520    6.23616190340826
H         0.40155296313233    0.89190684325899    5.69734142300431
H        -2.56422314815477    0.95286614789723   -8.09691753904241
O        -3.02029740736879    0.72438896567865   -7.26556804350711
H        -2.63986321683762    1.26451935574652   -6.55998866660814
H         0.81839669581546   -1.69446432420402    8.76495418439101
O         0.51413165780111   -1.25558157246693    7.96056596054222
H         0.89056045796042   -1.77181515976352    7.22242332787529
H         5.61496486956904    4.38200838470694   -7.93762573994245
O         5.46520256805240    4.54332008231557   -6.99833514750760
H         4.52438570518060    4.31041440517402   -6.83114949997053
H        -0.94477555151705   -5.76809419580810    1.60050744308490
O        -0.87556968820621   -5.25360392886597    2.42765976883223
H        -1.33314641589892   -4.38812976463344    2.30159196225966
H         2.95834272521999    0.55733961189733   -6.59064002124008
O         2.87838737209330    0.53901941115145   -5.61431198238350
H         2.36656085521938   -0.26050127072412   -5.38451706263116
H         1.03055796200409    5.00500215309492   -4.23712924924638
O         0.95886082412036    4.63513596932611   -5.13875448780388
H         0.72117971905309    3.69152038219992   -5.04380884193653
H        -5.90491663940102    0.43517502456325    4.52672234393554
O        -6.60458848883215    1.11141634470664    4.52195486984510
H        -7.27719090864718    0.75538979633591    3.91931006713140
H        -2.03861123047350   -2.16062688897343    2.83068296293012
O        -2.09555156501710   -2.95183197808292    2.26121427204537
H        -3.05956346117568   -3.12963578875303    2.18673468416268
H        -4.95068514834876   -7.32137484297412   -0.13209385631564
O        -4.88797045450787   -7.15602958585904    0.81376500509891
H        -4.36559355897258   -6.30231350169357    0.87052859339258
H         0.53880399321728    1.65022284651409   -7.32103525379626
O         0.97454527627705    0.84700457290992   -7.64494193248145
H         1.01952654267175    0.95050276537006   -8.59932395003258
H         1.52905166228474    1.49829067412607   -5.22977254580824
O         0.73734342918143    1.96649434513003   -4.89703055358460
H         0.01792049477551    1.30239883432791   -4.90265330222185
H         3.06929465121093    1.95338532180047   -8.71976024189165
O         2.75171415598979    2.83449423433935   -9.04173170787354
H         2.57328266210090    3.31068747281306   -8.21575629512134
H        -2.28139001489837    2.66352297071074    6.86760089864633
O        -1.92450508184998    1.77338597500683    7.06754182220606
H        -0.96149929774620    1.81155376615441    6.89374932407938
H        -5.17813889778236   -2.92581822339403   -3.40820547152031
O        -5.74625884371355   -2.58113132813330   -2.69092145294764
H        -6.61203488720059   -2.47785600201973   -3.09533226618432
H         4.28691915050306   -7.67739762369871   -0.14923635709790
O         3.74906509554428   -7.44423884641080    0.60556335463509
H         3.47044188190283   -6.50280611550139    0.48613554706928
H        -0.19677604241979    3.70608776611924   -2.99664980879352
O        -1.10836461394225    3.86284057845771   -3.31673887638165
H        -1.21148191020367    4.81613362803629   -3.45506155029450
H         6.06750977504629   -2.21305595394855    3.82551850708307
O         6.35262835372175   -2.55305054800609    2.95289450112470
H         6.77581088326240   -1.79950397102257    2.51486970127027
H         1.74024919267308   -0.72673997905284    5.05805547807331
O         2.65253910979301   -0.43068260274865    4.88674774285537
H         3.08769273954849   -1.13148589586157    4.38440682986071
H         1.34615342822987   -5.52315240787328    4.80919656023148
O         1.19539195822976   -5.59154445515011    5.77487734825131
H         0.24850358544133   -5.78892609039114    5.89777913150467
H        -6.12011234225742   -2.92917711532803   -7.49700048804247
O        -6.23235077558310   -3.68473966898105   -6.87532082636453
H        -6.93155656053123   -3.41369899346705   -6.26430411198581
H         1.90742969732077    7.55792631291965   -1.10936301963911
O         1.95725218933735    8.32395846979787   -1.73168197238851
H         1.43618465100379    9.00851416713450   -1.30999458549373
H         1.58231606267380    2.01191476986149  -10.13223807211879
O         1.07104398402737    1.25367319680478  -10.47842428251663
H         1.46571002835840    1.04987163201314  -11.33867605727421
H        -5.38806187680957    4.85364972192224    4.27939748904608
O        -5.25741511900196    5.50279547313966    3.55844791535397
H        -5.58118330049304    5.04513287596871    2.77149313054108
H         1.80731961339268    7.19917014653175    2.80982412799813
O         1.06917137494908    7.84113222262223    2.77120958470135
H         1.38112221178255    8.53191839624869    2.15944147511736
H        -0.87521172961425   -3.91677074899595   -7.91266535941933
O        -0.32688335154844   -3.97007244561648   -7.11353663120007
H         0.59972221646643   -3.73739653283099   -7.31992534995973
H        -5.45734496170857   -5.68072473664575    3.56674272676202
O        -4.69476138291505   -5.24919629981569    4.01857727380659
H        -3.91568473614203   -5.83208504704768    3.92570758286427
H        -4.98924800522732   -3.56995915069772   -5.66908690529255
O        -4.52262263086296   -3.69822065655050   -4.81862314090267
H        -3.55714656201474   -3.68193077869784   -4.98961465037596
H        -8.34780880811478   -0.24986302131558    6.64320302808903
O        -7.98116120594908    0.62607633665270    6.79314827159358
H        -7.43228161815551    0.81287644559903    6.00174745851079
H        -1.75054074853486    2.91347355512778   -4.53015981732399
O        -2.33967540873571    2.49543373088759   -5.19810165031101
H        -3.15352553775656    2.32189694674335   -4.69151336611043
H         5.03948952985645    3.72804650403258    3.76528253397056
O         4.95826581740449    3.21602401298696    2.92469926371652
H         4.03765249446965    3.33851137955440    2.61993264050033
H         5.94884158015284    0.19943668723741   -5.44095339128205
O         5.30404915710860   -0.49510852648482   -5.28561179497293
H         4.42242692671580   -0.05438469928373   -5.29124949786949
H         1.61371965207945   -0.46731128910578   -9.97368490761713
O         2.12963611017721   -1.17918677155669   -9.56367132273891
H         2.65647720702790   -1.59617348597476  -10.26272164540319
H         2.20992559915860   -7.12733213493884    6.03981278738418
O         2.71794625446261   -7.94857640461664    5.95219136647191
H         3.07229452521891   -7.93397585413809    5.05296451991585
H         8.05029431788565    2.83239370777886    1.97975994872745
O         7.77191680635586    3.24077641383356    2.81988557923036
H         6.82024469994705    3.39664215671569    2.73394459272534
H         7.52782996523654    1.85473802898100    3.89983479954654
O         7.20426228604605    1.10702533954140    4.42731654879176
H         6.53919871100131    1.45644208858604    5.03995932322149
H        -4.90619261986043   -5.26553978671118   -4.55877184542123
O        -5.13693991354372   -6.22375595899548   -4.45029067037441
H        -4.83983905632882   -6.45147335494482   -3.54656412490696
H         4.43299104606616    1.64986196864506    6.62959361953856
O         5.26471268357938    2.02610739484976    6.26007260314313
H         5.89987047733227    2.09457932945621    6.98273455899500
H         1.77527014750976   -5.31496899540218    7.65672799926408
O         2.29919019398761   -4.91081278319410    8.35370211822204
H         3.23054647667318   -4.98817829470769    8.05275771096317
H         7.23508124174537   -4.43438828230553    4.68335813531688
O         7.03680777751399   -4.99965309420683    3.89589584135593
H         6.97797797050083   -4.35212883448179    3.18080218963750
H         3.45403537842229    4.09144840150760   -3.86671894277145
O         3.49601926081393    5.05565169397614   -3.76699685864390
H         4.42825184483327    5.26800411159407   -3.94824888788584
H        -6.88484724632522   -5.64368788788672   -4.13559787202299
O        -7.60321038502465   -5.14569238829238   -3.70907991603550
H        -7.65626225837305   -4.29784143714832   -4.16471402693685
H         5.93843022781392    5.46339561940943   -5.48352329498235
O         6.08418065873421    5.59926332398200   -4.53473319398181
H         6.01402368338117    6.54778005451011   -4.35234319391454
H        -1.68327599746259   -7.82989728657049    1.14626046555438
O        -1.00892332715610   -7.31069821209001    0.67732710544222
H        -0.15226032759455   -7.71930526714584    0.90195426192687
H         5.56196452890241   -1.26586035057837   -3.69393947942600
O         5.56535118735388   -1.67504391424954   -2.81295311500297
H         4.72202481605176   -2.14620992457365   -2.73514539313114
H        -3.06973028547016   -1.00761726767834   -7.02477988284319
O        -3.37049911661928   -1.91538407575352   -6.82834757685632
H        -2.87563205201213   -2.49362095126582   -7.43307214231351
H        -1.99847841721098   -0.06780912881058    6.97871897045318
O        -1.88840671983678   -1.02953780822372    7.02365830179184
H        -1.03031717247930   -1.14330463545602    7.50975033528752
H         3.86882746581222   -1.54813227524896    8.16708742643262
O         3.69477251875266   -0.98103067749291    8.95221179030240
H         3.01061065357670   -1.45621221104915    9.44568613814324
H         1.54701587468863   -8.54641847625445    2.40719654015940
O         1.32127724556023   -8.40900601118879    1.48471374430346
H         2.14938772815991   -8.15797902549423    1.04091268780907
H         1.73242213004652   -3.11262824651645   10.75502164279587
O         1.78702673757850   -2.78323993980193    9.85924505103450
H         1.97255639133246   -3.56650315930811    9.28973779205644
H         7.30324405264875   -3.45165960784428    6.72800743150270
O         7.18034984945865   -3.21911704787470    5.78854543998872
H         7.79819569702163   -2.51358618433195    5.55189453826645
H         0.89048196614267    7.80740470589267    4.62836967552470
O         0.95926420292668    7.51017051965230    5.54912604853467
H         0.15904815957479    6.99520119570791    5.72556928892013
H         5.73040282293867   -7.75202955136263    6.64542215135790
O         5.06363595923515   -7.71280490566353    7.36064490339029
H         4.21685297023258   -7.97378917080989    6.95400235650362
H        -4.24223116418509    3.85468432374407   -3.52414822118276
O        -4.45000944438121    2.90904288073159   -3.58180297029968
H        -4.67623830862782    2.62403115651303   -2.68642891279951
H        -5.27462409413217   -1.64602258468804    7.22108880688138
O        -5.74472268597370   -2.00291125213817    6.44777400114637
H        -5.61165114918744   -2.98026391671668    6.48701073815565
H        -6.15276734714294    3.56637012395210    6.05285474274655
O        -5.55225660752505    3.47900351404302    5.27939406266266
H        -5.84919391285228    2.65880197064808    4.84155001732165
H         8.14881985068853   -0.29572260318169    4.58027222776331
O         8.69233419210711   -1.09044981338450    4.77889389731578
H         9.02950600325089   -1.39572140604150    3.93711311081226
H        -4.26903315317430   -4.39274166015031    6.93990276883057
O        -5.14359146704521   -4.56854776731062    6.54779095555348
H        -4.95670674703420   -4.83816413119156    5.62318296667278
H        -2.66582876681574   -3.12154432296758   -9.59304138835222
O        -2.39500825999999   -3.57165723520233   -8.79319775365640
H        -3.10054297509185   -4.24565620779401   -8.60087215579153
H        -8.37785014713981   -2.94389754578282    5.26124813780520
O        -8.29004031780219   -1.99913466787921    5.46255728469001
H        -7.39750481787296   -1.92461761680139    5.84481739936224
H        -5.04764796005536   -4.81014723514695   -7.76205946456794
O        -4.29353738517745   -5.26020063135112   -8.16959942091753
H        -3.96441875026483   -5.89978020969178   -7.51274005171287
H         5.02900767254518    8.72567779904220   -2.98802326969736
O         5.09978276234927    7.93590953636706   -3.56476033991470
H         4.23503135169219    7.89710261145298   -4.01189702340669
H         2.21443380510892    7.80918056717867   -3.42589868719344
O         2.47486062578151    7.54241506387962   -4.32830516584524
H         2.67484582324739    6.59096767186153   -4.27520421581102
H         5.48452051671955    2.84558727675531  -10.35834848233661
O         5.34874899448921    3.34638494591302   -9.54125406169350
H         4.37740081302924    3.29737677337046   -9.39883729833686
H        -3.28891392575665   -9.53492274567424    1.97669665278247
O        -3.05091783933658   -8.60921754982762    1.98824949186445
H        -3.79826478922901   -8.10808870644996    1.56099578757311
H        -0.60191262031865    4.05009984342473   -7.38052200292330
O        -0.56959827913836    3.08649223565019   -7.31688157716692
H        -1.12473143351272    2.84365856589182   -6.56307905669324
H         3.32978706176465   -0.22661693891787   -8.62850432290269
O         3.67346423993507    0.54515577674928   -8.14725052110167
H         4.65254811603275    0.55876919587148   -8.18131382224565
H         4.17256834470475   -2.87172422826656  -11.72743810989453
O         3.95055939772045   -1.98783703146193  -11.43590891711898
H         4.69126841287240   -1.68749214460728  -10.87128031206612
H        -0.18649115441451    5.41041700224739   -6.07428427314650
O        -0.83238249996486    5.76332477360373   -6.72965171083582
H        -0.63976712211522    6.70502052082011   -6.75932904985738
H        -7.01999694885517   -5.28815855863239    2.11716728801749
O        -6.76463556732169   -6.09812407959856    2.61601834590189
H        -6.30377675088910   -6.65281375606559    1.96896819191768
H         4.35165564551689    4.92634013885675    5.37447694633573
O         5.18614386005482    4.44974069125479    5.22629784764327
H         5.11350582172969    3.59003489512001    5.70117306203219
H        -3.00869140209580    3.92169253623251   -5.95683837868471
O        -3.34032160674828    4.80591172019205   -6.21207798354198
H        -2.55085100646918    5.29219849083505   -6.50676437304697
H         5.01859264818443    6.77647579855745   -2.25084230835178
O         4.97856067165638    6.12091986628750   -1.52568439816414
H         5.53752036552957    5.37351912643765   -1.79928074304874
H        -3.70428085815587    5.41623694541837   -4.64768466735321
O        -3.68210212772269    5.61331920204176   -3.68503452016285
H        -2.92260301507187    6.20930184552723   -3.59592325720257
H         7.45933208712343    0.67044003469442    7.18456007012959
O         7.26891280287821   -0.27288274758626    7.04823894966091
H         8.03874453841237   -0.63317190009506    6.59675409299341
H        -4.73830254505037    0.88187943942599   -7.13509841102083
O        -5.69889285808003    0.92115511345215   -6.95120649375321
H        -5.88270252265322    1.85138625087235   -6.71078297799493
H        -5.95290217263795   -0.66469361299237   -8.00843106386903
O        -5.62698724306986   -1.53262581052299   -8.27630360511157
H        -4.76837842872756   -1.62913804981840   -7.81359993939582
H         4.67826899533158    6.94793697549398   -0.01080837181034
O         4.49493842458682    7.49013476908895    0.77927093190038
H         4.21150188257238    6.89736724778296    1.49574782878221
H        -4.06618195086865   -6.77964107583703   -5.55003126425433
O        -3.42433957929417   -7.03185372863501   -6.26677609799550
H        -3.60802384923263   -7.94442422779390   -6.48618308170130
H         4.99988267942726   -1.69597118114270   -6.63693333361179
O         4.75984680296989   -2.18842935205214   -7.44009859349198
H         3.85483702053635   -2.51995203102132   -7.31686405081921
H         5.38510766416016   -1.59237663084893   -8.87523367273158
O         5.74960736783060   -1.08939334789470   -9.64214605780832
H         6.34779492441246   -0.45475415432227   -9.22543700302477
H        -5.51004839814175    3.16943703821822   -5.05325134228272
O        -5.82047384589710    3.40115585991875   -5.94348431227614
H        -5.17996492582155    4.03367929242168   -6.28854999314020
H         4.65779917036551   -5.11226124161812    6.29539269211342
O         4.73564390543506   -5.15057361087399    7.27689968431683
H         4.89906315068518   -6.11995660257358    7.45264509893967
H         1.06903627907706    7.85249270522761   -5.22519749257294
O         0.19391488887169    8.08967887235112   -5.61562616397667
H         0.18772432411197    9.04264031546227   -5.69366078413737
H        -7.15564384107073    2.46893497171318    7.62500189262431
O        -7.19468223114989    3.39635069022266    7.36017896957744
H        -8.06771860959456    3.46965860357915    6.91708674976657
H        -2.08225256498064   -4.52648551419058    6.90354172448631
O        -2.62501855630635   -3.82419869922092    7.29238978673130
H        -2.30572711767533   -2.98464278603975    6.94331275921615
H        -7.61004743982167   -5.22800484659656    4.29696537385093
O        -7.78726690676266   -4.68753367988965    5.07347437190872
H        -7.05942127720422   -4.82601256654293    5.68774629673573
H         3.22179860608228    0.60353543523865  -13.23518584428199
O         2.76464651514601    0.33379311544832  -12.42487209188561
H         3.06571013808128   -0.57178727279668  -12.25377566359609
H        -3.25984110340004   -1.34329149828826    7.98279707125207
O        -4.07176988981096   -1.44965005428307    8.52905080890720
H        -4.00374740305328   -2.31896610944500    8.92632896003489
H        -4.03673392668733    3.75693865653272    5.93097937813540
O        -3.24615382014437    4.04327438940342    6.44804084202388
H        -3.64626931103623    4.20687025743065    7.33233419767290
H         6.14373347086423   -4.44850673632168    8.11200851168793
O         7.00200939146842   -4.04174105413090    8.33150564184099
H         6.80729598872898   -3.21277583955230    8.81991810086981
H        -0.54009099259632   -6.19539744651567   -4.49879716092430
O        -0.67999006657701   -5.79414665630294   -3.61238780173115
H        -1.08639323971464   -6.49762887502032   -3.07094184815477
H        -8.23704524714218    1.58150521693288    0.56892623588500
O        -7.79601613145714    1.96100667700086    1.34901487125707
H        -7.18200869731290    1.25211288835197    1.63544807652367
H        -8.14314194565596    0.81997561583937   -1.57119574527724
O        -8.52976186707186    0.42121186825534   -0.78780233946441
H        -7.94228897536921   -0.33513319433895   -0.56656596520972
H        -1.85039039181033   -6.36361398505057    5.38526051343133
O        -1.41376619396066   -6.10042042199340    6.22751075719289
H        -1.59057963962471   -6.79686195845711    6.86002414110293
H        -8.42923649888446   -1.10601895556921    3.99542999489290
O        -8.37574965864460   -0.45684961186699    3.26522207254534
H        -8.94094142599742   -0.77860180960988    2.53056900895209
H        -1.20652918079410    2.29977857458815   -8.77164209613663
O        -1.60168353456885    1.65079357751161   -9.38036948065583
H        -0.88444512667890    1.34836974429841   -9.94578642625857
H        -5.66331464691871    4.16463468843539    8.32510411371573
O        -4.75641598221014    4.02313128313759    8.62654323155569
H        -4.69134256406059    3.06255472797186    8.74687692078233
H        -3.76936358383461    6.24670940001452    3.52859660517664
O        -2.88428134843708    6.69343768916259    3.57127080466142
H        -3.06857732989576    7.63127541370733    3.60220595964155
H        -9.74861184205229   -0.46442480443246    0.44820131805904
O       -10.07902465416124   -0.88228945492915    1.25060313958723
H       -10.80800450761578   -0.30997126763307    1.55239088317828
H         5.25720707299752    1.75522966603902  -14.55289077362065
O         4.89450783081424    1.05025561563202  -14.01718073008114
H         5.26877193872530    1.15090937819955  -13.12423178212733
H         7.00522237812335    4.50717572657110    5.42277133831948
O         7.92185806603908    4.18958422024409    5.46688434054718
H         8.13276166032438    3.90483376791909    4.56745218251503
H         7.60915955305553   -7.04050918754249    6.16183051238300
O         6.98518301279562   -7.34557256709477    5.47804983775779
H         7.02213719948925   -6.67452910116580    4.78586046404828
H         6.08631872433199    1.98601774871190   -8.66568064968213
O         6.27306369225290    1.16445275467365   -8.16937184949505
H         6.39633182421170    1.44818610251115   -7.24806341602807
H        -9.00572155266826    2.25003146793614    2.68308616720548
O        -9.55875594609353    1.93954259132644    3.42138370270874
H        -9.24776450373082    1.01641381795707    3.54674745292793
H         2.91271747793454   10.12020053872852    1.10532351750200
O         2.41609983348997    9.32189423244186    0.91767756645912
H         3.09587319273655    8.63750165674966    0.76071745685835
H        -1.93646221877746    5.35186896476192    6.17331407030122
O        -1.28639875982656    5.81425352904849    5.62360316127635
H        -1.79041759752125    6.18416350441869    4.87347584803678
H         4.66194566136654   10.00813421720498   -0.97542558988604
O         4.32218775311699    9.80920928760010   -1.86139635102277
H         3.49132992204059    9.31882639609660   -1.73475479096185
H        -1.62350476704494   -6.72401326962984   -6.25033501035922
O        -0.67475849479906   -6.54884890289126   -6.14666592260057
H        -0.50838535383857   -5.68737950037351   -6.56433678394625
H        -0.89095680176788    7.19038155003484   -4.44018573860226
O        -1.18396603795435    6.70109274123566   -3.65547940523982
H        -0.38832751751994    6.62087555087027   -3.10648560513700
H         7.89983594426599   -6.99298926867024    8.32966995825439
O         8.30489227646147   -6.39478513101787    7.69880418740550
H         7.98916642493407   -5.50716596588739    7.93544362267959
H         5.41743014337827    0.44331795000231  -10.75123808905014
O         5.11482474307985    1.20802024603728  -11.26166296856765
H         4.16785902596519    1.05582762099247  -11.42582263021719
H         7.52541691387558    4.50971060192514   -4.39284281968977
O         8.15010492157761    3.76497189322008   -4.44145695360561
H         7.64286422124515    3.05555352245353   -4.87225745620728
H        -9.53554942199096    2.71474322378281    5.10359821055786
O        -9.46677969748926    2.83304306638691    6.06421563074342
H        -9.20930912801108    1.95840659830153    6.40477489045009
H         6.73824607114626   -1.10789909795412    8.54193128512651
O         6.38803533014032   -1.61456505731198    9.29449539332926
H         5.45951234471537   -1.34392796056732    9.37208761650105
H         2.99871831932114    0.32695767530879    6.36688416179873
O         3.03172145800078    0.91658198697820    7.14849940426359
H         3.19744634877055    0.33635682050675    7.91751215422936
H         7.87292305911152    3.03319621316585    6.67420974742156
O         7.72615867802789    2.41133905195870    7.43101158105122
H         8.25006046479843    2.74314541937877    8.15858290987565
H       -11.05285658967707    1.48647396458049    2.68046623410789
O       -11.79111074541337    1.00804888375386    2.24232538897608
H       -12.43987982591572    0.83247125862485    2.92340580188218
H         5.14994594447856    9.10839704906664    0.86787536966014
O         5.27281262936666   10.07023488452857    0.75140930411626
H         6.20243667633908   10.25085569061788    0.88468205257402
