# Supplementary material for: Computer Generated Realistic Interstellar Icy Grain Models: Physicochemical Properties and Interaction with NH3
Source: ACS Earth Space Chem. 2022 Apr 19;6(5):1286–98. doi: 10.1021/acsearthspacechem.2c00004 (PMC9125691; doi:10.1021/acsearthspacechem.2c00004)
Supplement: Supplementary file 1 — sp2c00004_si_001.zip [file sp2c00004_si_001.zip › Icy_grain_model/random_seed_study/GFN2_GFN-FF/grain_2.xyz]

600
 energy: -1018.350198636883 gnorm: 0.000741391009 xtb: 6.4.0 (d4b70c2)
H        -4.54255305607840    3.60993411782175   -1.00333531861413
O        -4.03057156504870    2.95446813900721   -0.48054807490731
H        -3.72950353320516    3.45562203858643    0.30021020822909
H        -1.12305514777750    2.04999033910675   -0.26436262584402
O        -0.97803859489181    2.12921703830195    0.70358421793934
H        -1.86074463030943    2.14125576932831    1.10604638161640
H         1.33195969319350    2.27578452396367    0.51842589898615
O         1.85551530354888    1.75408892869575    1.15175648482392
H         2.79144645347778    1.99402123677228    0.95252483355536
H        -3.15260246715544   -0.57274406042048   -0.09992550832233
O        -2.54276780191155   -0.27922180940741    0.60776378418413
H        -2.92947347004879    0.47231498970540    1.06919254209159
H         4.55651960547461    1.55036508763644    0.17225099146747
O         4.36021576220672    2.33037503733324    0.70675171667490
H         4.67095139613810    2.15203193671561    1.61893661011153
H        -2.17187009862403    6.39093740413254   -0.98628832532972
O        -2.35098721741763    5.45892658956797   -1.18336120116441
H        -2.42234688894478    5.02503484260190   -0.32383873139569
H         1.37738376809707    6.69362699303525   -0.06799062270986
O         0.62764121064010    6.28514287134057   -0.56486492943838
H         0.36937379928776    5.49289508118093   -0.05788110449715
H        -1.42806335227312    2.87498741128078   -2.30672260614066
O        -1.81060250813292    2.15861502834026   -1.75889711878340
H        -2.67697500179616    2.48633364223113   -1.44763823335907
H         1.87673493309452    0.05362766562672    1.00567757344366
O         1.71849661008517   -0.91146027449309    1.00334365846165
H         0.95052631496085   -1.01890700546733    0.41537338816203
H         0.19467834309467    4.15394758020696   -2.06141829400319
O        -0.51686295934519    4.34397013187974   -2.70350442637907
H        -1.18185960912469    4.87547752545869   -2.21885920283429
H        -4.36149622987960   -0.89014866835561    2.58681155259916
O        -5.19136401745113   -0.45019117581083    2.35585990567104
H        -5.31575345839229    0.22584239085348    3.06636149240060
H        -0.91077188799531    1.22244634692940   -5.29310335874714
O        -0.00958968084593    1.42571494424697   -4.97898142908857
H         0.15287880211587    2.35923839639935   -5.18743619839544
H        -1.91760897791056    0.21782396688025    3.55018048963326
O        -2.82414553095475   -0.15128583793074    3.49510107950255
H        -3.12061340191314   -0.38266213950213    4.39168927527949
H        -1.89327743451715    0.73787639064734   -2.60558926435504
O        -2.00961540678551   -0.11495400710987   -3.07975593762818
H        -2.70049455449253   -0.60128211578830   -2.60235229684085
H         3.33733612282616   -0.83329781102441   -0.61943028584867
O         4.07606157915422   -0.23115336445611   -0.40319910263850
H         4.85885916920419   -0.66041498947462   -0.80080848384766
H        -0.42578876371147    1.33080958284228    2.29200443645262
O        -0.50895663587251    1.08088668692288    3.22075742176791
H         0.21315373119849    0.46360000489726    3.40988131866500
H        -5.13679132564157   -3.93052753338437    2.23050768727608
O        -4.74398238348855   -3.22658649648740    2.76877261090805
H        -3.82393091500472   -3.09635753609063    2.46954288432188
H         0.77782141760395   -1.30314055376496    3.88502523192860
O         1.54246019972180   -0.73653233003851    3.64084163071799
H         1.71314925534068   -0.91223713210812    2.68953897420586
H        -1.90800249910020   -2.11456604427448    2.97082989454965
O        -2.22295009470407   -2.47522716722017    2.11802618888682
H        -2.31996270953615   -1.68702285495021    1.54919301956251
H        -4.42842495068042   -2.06206835806318   -1.38304994295221
O        -3.63651641311196   -1.49381892845414   -1.44164151896524
H        -2.88575824925490   -2.11912607004743   -1.41082992726901
H         0.31944774528701    1.15670333570329   -3.26991062870691
O         0.73028286336684    1.11989669563409   -2.38720376580334
H         0.31748004207474    0.40334644125826   -1.86636022803606
H         3.46341288394793    3.85097717927588   -2.59881185510816
O         3.65606672727011    3.54550908377945   -1.70105305682892
H         4.59146497700805    3.68623629405498   -1.51153466629132
H        -2.64061870276373    3.20452087746742   -5.01568089273429
O        -2.72642402080970    3.30426751449032   -4.04955913747467
H        -3.39746444434711    2.67509649254826   -3.73784219005151
H         1.58946407893207   -1.64003762958978   -2.25596691804055
O         2.34546967838928   -1.86490987880414   -1.69328239946185
H         2.05841070503468   -2.60218952756926   -1.14266552167332
H        -1.66294099163949    8.27560630723186   -1.17022480188864
O        -1.45177086697764    7.92077536724055   -0.29653030140371
H        -0.60387403207071    7.43609109533315   -0.42112969891228
H        -3.59987778748672   -5.69436043568244    3.24906753805389
O        -2.75533015066198   -5.22673792018670    3.10672436737491
H        -2.04339792708878   -5.89027466909189    3.04915239364577
H         2.09258466884778    3.47860048517687   -1.08606819615783
O         1.14997009489433    3.29080902162639   -0.91820584959590
H         0.96176283249250    2.48624920213005   -1.44519193059264
H         2.61420136085483   -2.50027216484639    1.24982829899605
O         3.10538845117609   -3.33476978392542    1.18242356104176
H         3.92318657063509   -3.12525854584745    0.68029805931299
H        -1.03310091671822   -0.37101793113944   -0.16793239446054
O        -0.31223148876310   -0.73366753764470   -0.71608193743352
H        -0.65839947149546   -1.55676455260719   -1.08526015040504
H         4.12740371324693   -0.53025683689075    1.37991437228645
O         4.20373605396128   -0.65281028475301    2.34200042725430
H         4.44239727808622    0.21819045308860    2.70855189021461
H        -3.17157744447550    4.84777963916514    2.21201466409879
O        -3.28092961470977    4.80180686648385    1.25622542437172
H        -3.87826915519298    5.51923109484003    0.98734218022973
H         2.36021699714025    1.02291119319551   -2.65448785324358
O         3.32022969452785    0.86410080547852   -2.76443350566839
H         3.63284574008848    0.56383465401463   -1.88775933909086
H        -0.58372450572924   -3.07292636262264    2.00883722331118
O         0.35583140961937   -3.32132888112820    1.97405378450842
H         0.62133961427185   -3.57796360792346    2.86483024366327
H         5.25250228511050   -2.06956332913096   -2.36464778740704
O         5.83975831328088   -1.36661509326677   -2.06389365470245
H         6.18612516449025   -0.90985091019112   -2.86572043500336
H         3.97164904883875   -3.82375898277030   -2.44105125712666
O         4.36227684988926   -3.37648900427614   -3.22314720650418
H         4.11574306120205   -3.90504568765454   -4.01653090224157
H        -0.30272616164412    4.15006783431200   -4.33838303327320
O         0.00721653782223    4.14648054036876   -5.27589171979845
H        -0.77756417442206    3.97130520680617   -5.83170440498533
H         0.50152113667706   -1.43671047294552   -4.25791359197744
O         0.15668287369683   -1.75724765743331   -3.39614905954498
H        -0.67280859963768   -1.26165437448758   -3.26559427758536
H        -1.53527329019983   -3.71116266661645   -2.09120647396820
O        -1.50855156044941   -3.14246390460499   -1.29208837618921
H        -1.73342289326970   -3.70712881343878   -0.52232524500435
H         3.47895158825951   -0.34671515057786   -3.84910976142161
O         3.51147894488390   -1.10529064445623   -4.48181155045877
H         3.65091206604484   -1.89213782598843   -3.92820154428455
H         2.15181571186087   -3.43488634361173    4.81178364014886
O         1.47056781750470   -4.10735053787662    4.59446206431493
H         0.85613355593326   -4.09226473122307    5.34362622374751
H         4.29953172204869    4.10572714434887    0.50240109932702
O         4.23275633278666    5.04841537925911    0.75138671528186
H         4.82793316976354    5.14819394128415    1.53787440169722
H         0.19506193978987   -3.58092353117438   -0.92038941973327
O         0.94137549257472   -4.02327524835653   -0.48368272594097
H         0.84300203529631   -3.80224279623785    0.47425552755357
H         6.03426941262410   -3.43861872073858   -0.25429533423255
O         5.46924693996413   -2.77835319438290    0.16632692991822
H         5.94790342935950   -2.46946250425854    0.95448703567970
H         2.10503666169034   -0.92457489055008   -5.35863901617146
O         1.17236199820720   -0.85988173450816   -5.66045057856768
H         0.88572546902103    0.06576015052477   -5.54819256594276
H         0.86193309956179   -3.33987493675952   -3.60291898744224
O         1.06320053718717   -4.26522817512628   -3.83555631086973
H         1.21767056170557   -4.28350656822195   -4.80083029770417
H         6.52338332216767   -0.54584297190280   -4.95390468914406
O         6.88515739056587   -0.15979425504625   -4.12316464127762
H         6.48303526683735    0.72836920368606   -4.06598884240996
H         2.00104485008296    1.06991640728792    4.04680852337406
O         2.10202152832073    1.98825339528861    3.75945085860677
H         1.93439380001304    1.98245522419039    2.79071472628004
H        -4.69809137418693    1.48230603867230   -0.00122949955744
O        -5.19477250204459    0.63843706320531   -0.01119875170182
H        -5.13554706162668    0.22026255738693    0.88033810154286
H        -4.65116615376530    0.78872722149001   -3.46711188167366
O        -4.56613402065399    1.62596288985295   -2.93934520598950
H        -4.56174799227782    1.36379638696274   -2.01575516920889
H         5.60169086709355   -1.41218009591156    2.51155400999800
O         6.36541423406902   -2.04516004294096    2.65007581778648
H         5.92164907601164   -2.82606799400651    3.03062036617013
H         2.38247146273389    7.36788727924350   -2.66097100426318
O         1.68922549302268    6.75270659692236   -2.95665662773767
H         1.21667910412967    6.48275709891215   -2.13926176771437
H         3.97065735399616   -3.69064840120951    2.56318814128366
O         4.55472434229607   -3.87318766267710    3.33950663709720
H         4.71055338266521   -4.82853660372445    3.34325009205847
H        -3.05851354644230    6.31139519373960   -3.18913775218312
O        -3.64153188744491    5.69706663280736   -3.68387001856089
H        -3.16415136684427    4.82202849332472   -3.73205345730391
H         2.81223221236529   -1.54909241428147    4.44423735309388
O         3.31765236541682   -2.18646798428453    4.99740336790174
H         3.89059328108574   -2.69398634478149    4.39348728050665
H        -5.32735575969423    5.60604708272893   -0.99640317095204
O        -5.31429454636079    4.93944734354916   -1.69955986532148
H        -4.68265468243268    5.27355257610270   -2.37230061504320
H         0.23385307591616   -1.87234731585698   -6.66182882026394
O        -0.30050596063687   -2.54417935125290   -7.12651563294732
H        -1.18188079100345   -2.14715485609514   -7.21899351179821
H         3.88001043418305    1.98989838724401    3.69747265086730
O         4.73083223169928    1.81932450745259    3.25175167576498
H         5.45706202300097    1.98554611905007    3.87754384151041
H        -1.27788259146681    4.09390372179488    2.63043275648177
O        -1.86694298276022    3.78247307416188    3.34005363730524
H        -1.26336793668705    3.40926443184280    4.00950952469630
H         5.84333340836112   -0.49491531742780    5.56113795220114
O         5.03907581579241   -0.43803909207500    6.10181245519748
H         4.41754904987927   -1.12369348449830    5.78024687196270
H         2.01001780273396    4.21345369572246   -4.64521447217218
O         2.71981148543450    4.56719214345183   -4.10198446321445
H         2.35455847060298    5.37762774536333   -3.68524684504235
H        -1.80345995574045   -0.62465779488301    7.40181145892858
O        -2.55765226131370   -1.01356167135217    7.89635228915429
H        -3.25066736931745   -1.08466792273918    7.20372609813005
H        -3.72150010335767   -2.03159275399495   -6.87142260272975
O        -2.81717771250711   -1.82707699290709   -6.58703886143538
H        -2.77966659999350   -0.86913846653645   -6.35616600621280
H        -1.37998828615912    7.49170937283145    1.49818663359835
O        -1.23379864761055    6.88842906924745    2.23978791820294
H        -0.95444194378598    6.04960558483510    1.82864072485350
H        -2.21213404464297   -4.72065271149071    1.54580608376979
O        -1.93546500537016   -4.89244202215328    0.62051233633415
H        -1.24207212749380   -5.56053035166141    0.65462541788636
H        -5.93876848004769    2.55751656882827   -3.15220446000372
O        -6.71206575648919    3.17272625736397   -3.16645139161999
H        -6.45457816799151    3.88300029804619   -2.55458718824676
H         2.87547409253000    4.78178847867695    1.80308436620095
O         2.20567950970609    4.57732931058285    2.48107947951921
H         2.70223993065109    4.28744819173176    3.27463132059672
H        -0.39318641727022    3.62439919850929    0.95565790855470
O        -0.18184542161814    4.51874009473806    1.32514651381208
H         0.70132737081294    4.43860502487153    1.73530007211801
H        -2.85539251285006    2.69174879203990    2.64502206182746
O        -3.37045055294216    2.01214566124833    2.14521409088687
H        -3.33034935242142    1.22928156575248    2.74719309787803
H         6.20769821938627    4.30120492572250    2.81342311412014
O         5.60079884633071    5.04276258121573    2.98067902659176
H         5.00336975756409    4.77031430481835    3.69547765383374
H        -5.60970055799513   -0.84623206652632   -3.41008433583775
O        -4.93436086880271   -0.65810579148892   -4.08444846870705
H        -4.22252103243646   -1.29990271031814   -3.96596350135088
H        -1.63047253006695    0.72040431653055    5.81226892537000
O        -0.98522422140121    0.03425716133803    6.07871899796042
H        -0.12454934634182    0.48264255450937    6.23668012561291
H         3.24185473049919   -5.57684903380908   -1.87933032634759
O         3.46066958706127   -4.89582748321180   -1.21002801187690
H         2.62479041612095   -4.59713754813381   -0.82151516489894
H        -1.24322921675241    7.43672516263166   -3.53205209143189
O        -1.97855467083575    7.70423403000484   -2.96216066327525
H        -2.44851434614572    8.41851404912961   -3.45226328459109
H        -0.01378723200998    5.84385744748936   -5.16405482483654
O        -0.10457240378026    6.79387512761943   -4.92437507710702
H         0.59282066519002    6.92969580500062   -4.25079890695800
H        -7.83298935594972    2.17052630239893   -2.41430371822351
O        -8.30502593790808    1.49296684600869   -1.87851025763282
H        -8.98751362821757    1.10773971834115   -2.44143236195689
H        -0.81639313852940   -2.75298721478143    4.68355458509160
O        -0.72924944440341   -1.86571526002909    4.28712087236879
H        -0.88820188313905   -1.20549162498270    4.99597374134063
H        -0.49101311967740   -4.79322608476026   -3.54546242014919
O        -1.47000610173646   -4.70587739740568   -3.45356864306257
H        -1.81549061976506   -5.56530491144209   -3.10789352824220
H        -2.36075212387140   -3.27089869533040   -3.85829964272597
O        -2.99976323954584   -2.58235647109870   -4.08627058519225
H        -2.85437495270592   -2.36835085024818   -5.03922279745671
H        -2.45373472006766    0.27323261241144   -4.63928122362006
O        -2.53768384712650    0.58918700072431   -5.56710349436112
H        -3.39621371628641    1.04460747297496   -5.63122062431935
H        -3.97948568504958   -4.79417863003648    5.43563914978867
O        -4.18586573614197   -3.85148579082514    5.31193546175476
H        -4.50199724187701   -3.72920986033488    4.38865860776956
H        -0.69855516045274   -7.45686802219201    2.08696455328796
O        -0.54715084760897   -6.69795290060012    2.69586770739508
H         0.34141469518326   -6.34213622815244    2.48986484439097
H        -3.92070618100359   -2.18077223566594    5.50445691295343
O        -3.99963053106369   -1.22595142930462    5.66081884147441
H        -4.94968780118299   -1.02738018782762    5.58296091178828
H        -2.14182249460195   -2.58340738990648    7.86328769046956
O        -1.87367123877983   -3.50760373173585    7.63379844941159
H        -0.91476022963353   -3.57260259497519    7.75644592542088
H         4.63460995937669    1.78577096057821   -3.35007594347250
O         5.56906813798195    2.04299468869776   -3.46442020012065
H         5.59406606418359    3.00566175840946   -3.61954573172448
H        -2.02876885761886   -4.42468833790116    4.49920980720250
O        -1.33428687383182   -4.26492928881295    5.16933626575616
H        -1.75599651623233   -4.00645793368080    6.01573750608284
H         6.22642246009903    6.38117953910991   -1.23639675060414
O         5.31974154043997    6.15764386927319   -1.54371554847363
H         4.92456822187838    5.66696170180539   -0.79389973493532
H        -4.24236436201710   -5.13902220128794    8.58090619485130
O        -3.38206495259340   -5.53961351567060    8.40698850623590
H        -2.81223880706498   -4.76498861915117    8.19736667601151
H        -1.58457531404667   -6.90996895686707   -1.72605249997353
O        -2.39234659374205   -6.83813738927541   -2.26208362755267
H        -3.11101248812198   -6.53770405616445   -1.67212072312515
H        -4.01690693463416    4.26164499860051    5.85180341275046
O        -3.05267427005619    4.40019207796120    5.76891910177789
H        -2.92536835883357    4.84034884423455    4.91167923619148
H        -4.96161216848575    4.91249252406751   -4.69733515626631
O        -5.54872761881370    4.39218558660208   -5.26485737626464
H        -6.23425674078967    4.03981037354703   -4.66740355145052
H        -7.21415967876431    0.18766138563530   -1.95961597419510
O        -6.58542987252348   -0.56719899519590   -1.94666335307945
H        -5.98285942570547   -0.36773515778950   -1.21166952484237
H        -2.61931056183106   -6.76590525253651    5.70909466076336
O        -3.52025333623713   -6.46204734922958    5.91138488018087
H        -3.53113011969557   -6.25797568591418    6.87287894959048
H        -3.57929592881347    6.92528336536691    4.41179147969040
O        -3.35505170016037    6.25593026938034    3.74270348313112
H        -2.57348660596362    6.58085475924068    3.24970879580528
H        -6.51411508699512    0.17154458483420    5.10402191919210
O        -6.69634653222668   -0.75659980480559    5.33876968230164
H        -7.01892798186086   -1.16768849886099    4.51945115835105
H        -5.15237339097400    2.69636735396626   -5.71983773229122
O        -4.97276157056276    1.74268993315673   -5.77967649377214
H        -5.70803708041060    1.28710773943705   -5.34300178838210
H         2.04176783471586   -5.68650554317324   -3.48966124351676
O         2.80375726952502   -6.27804894233346   -3.36493187995404
H         2.47526041357185   -7.18832750509763   -3.49614713274760
H         0.76353433965947   -7.10568571345177   -1.06657314114904
O        -0.00594049812373   -6.53009544244635   -0.88346756496559
H         0.37589015499811   -5.63807113095443   -0.75561901207467
H        -4.80361997814988    4.98830897799869   -6.77641304434789
O        -4.14678266556421    5.20430513366130   -7.45889496578172
H        -3.68950698573689    5.99796331562933   -7.13326157309288
H        -4.79115557120164   -3.52394397561552    6.98974044066905
O        -5.26192787679415   -3.46865819549675    7.83966987441009
H        -5.28502494315378   -2.52732695383610    8.08555811199822
H        -7.11043603375138   -2.86714169914075    3.24430767343914
O        -7.29913838925825   -1.99911548350322    2.83964511228352
H        -6.42256488492878   -1.62590416857556    2.59661839851644
H         3.64808287641203    3.38262777469119    5.15794852515270
O         3.58477371457968    4.27371095877990    4.76259766722770
H         3.13242247740997    4.81487764084314    5.42519378574644
H        -4.47755631372416    1.46515362067475    4.80175086862908
O        -5.31784207458759    1.31292626526051    4.31551362755491
H        -5.60666300478440    2.15782697446980    3.94121887426913
H        -4.42167983930069   -3.41751974881859   -3.90358604864449
O        -5.24740948212712   -3.95741054479433   -3.90678244702902
H        -5.11016701210833   -4.56483446441379   -4.65857253883004
H        -5.43504990026091   -1.68649729021518   -7.48624830219436
O        -5.47248776521715   -2.57476430245940   -7.08106861721007
H        -6.14146043763906   -2.50706364949545   -6.38764025691461
H         7.04134285718858   -1.09504027104699    3.78701186839906
O         7.35062105426537   -0.56239259849429    4.57063700417175
H         8.10349848794290   -1.01944473110235    4.94114211358516
H         1.33618380538179    5.77492706628965    3.41101005264748
O         0.71225477631978    6.12654326904229    4.07818368749580
H         0.02376267260601    6.58907231723670    3.58052342215614
H         2.27022280656353   -4.96863329813226    1.66751462647982
O         1.93285760664890   -5.66422810847924    2.24923011759790
H         1.94664573617452   -5.26584680997509    3.12849324342028
H         5.50930171376380    5.24150944514301   -3.06875202854735
O         5.46186539264942    4.70018598279998   -3.88007195151088
H         4.55016992792415    4.77275860218169   -4.20070486788506
H         6.38117314570662    2.77251919368180   -0.76281681578451
O         6.38409098183648    3.74555733586841   -0.63479780554206
H         7.22182739467611    4.04485872617326   -1.03531450591865
H        -1.60197972741048   -4.76304727817617   -5.21155894605685
O        -1.71704975932488   -4.69244364684295   -6.17947253288055
H        -1.24670679094845   -3.89012930818789   -6.47493192719384
H         6.47675893696464    0.59037305684242    0.55972539969022
O         6.70580827261301    0.53584526874204    1.50105974473324
H         7.57265586522661    0.11423816229770    1.51841782444818
H         6.04502765687125    1.35280177412361   -1.96523148022292
O         6.49235044019513    1.16106192230818   -1.11609084249116
H         7.40846316785091    0.93193552252746   -1.37566746565400
H        -6.29848964225085   -3.27494002463493   -0.75632139988736
O        -5.48404570718012   -3.36200341704254   -1.29157095639250
H        -5.72162228322579   -3.62080382180171   -2.19477658958702
H        -0.86717529314412   -5.85865879162870    5.36048925181869
O        -0.81855405329650   -6.84590559493169    5.34841133230085
H        -0.69474120816814   -7.04578999830327    4.39925166033526
H        -9.30426861746440   -1.05927673451717   -3.04392094596973
O        -9.62886368064966   -0.27071267788020   -3.52871053178753
H       -10.47307824668771   -0.50850160970810   -3.90960302752871
H        -4.84430763409876   -4.36770583373269   -6.72650352074977
O        -4.41150060973485   -5.05883609256741   -6.20675228635606
H        -3.45628753524215   -4.87914558754014   -6.29686075236940
H         4.23668845235838    1.03040620161577    5.98282268837104
O         3.75695867211746    1.88599304509010    5.97532762849937
H         2.84746626572603    1.67447409616392    6.26624396714639
H         1.66771229273363   -8.81181460422215   -2.75630131560017
O         1.71937179909256   -8.72250307428507   -3.72209492755056
H         0.91061252545328   -8.24319434995406   -4.00535998481750
H         7.24332775953162    1.22057173184471    4.59151307460217
O         7.04349305585781    2.17309839078148    4.59738011619211
H         7.48613241741605    2.56013536638751    3.83580644761573
H         0.90193715660010    2.96038335522958    4.39994582233490
O         0.25020166695342    3.50065268206315    4.90883461461175
H         0.43643851915875    4.42736849902121    4.68521285182962
H        -6.42546797876360    2.90810166808352    1.83603899150634
O        -5.75699484435297    3.26435273939789    2.43995000177232
H        -4.89865120652854    2.85890814707582    2.19521978992806
H        -8.01527135105185    1.96265220059061   -0.06276701955431
O        -7.42206467278546    1.92311205838799    0.69692549749869
H        -6.66299909663551    1.38278501773953    0.38510515330410
H        -3.20491118511168    6.53809615017651   -5.14464355487766
O        -2.78417920092198    6.97710031254509   -5.91513281927550
H        -1.83836076144193    6.95096112811602   -5.71829031514281
H         0.84713755595693    2.23761130835145    6.12954460158388
O         1.17888298416529    1.43626077962644    6.55995548405120
H         1.10014438215623    1.59850081311250    7.54025838385810
H        -0.70691981906249   -6.95531929765208    7.24844813347519
O        -0.59308086350275   -6.52980881427501    8.10825642114295
H        -1.47781344364683   -6.35558137040482    8.44857439967389
H         6.92584142631094    2.15257769277855    1.83443320468517
O         7.18668726157505    3.10670141741312    1.86267496679950
H         6.84049593626269    3.46923651348669    1.01626647156820
H        -6.44110713430053   -2.92491335897058   -4.45784214144161
O        -7.16773879605967   -2.35930719630788   -4.80920817817425
H        -7.88998232593794   -2.48679791151009   -4.18637169387611
H        -6.12026938830676    4.87103169065509    5.78944380505398
O        -5.70686542784123    4.00787570747281    6.02918009221605
H        -6.34940348318673    3.32081275312371    5.78176808683476
H        -2.28252425834923    2.68036666575492   -7.26653617945616
O        -2.21389161563283    3.45125479094917   -6.66141314346553
H        -2.84688341027322    4.10332774004180   -7.01760974688073
H         8.24849333936690    0.20602376861821   -3.06620976237600
O         8.76759683793499    0.62739945002386   -2.35706895929813
H         9.03475020944019    1.49679575139274   -2.73339000609307
H        -3.36864926135107   -5.33168612318193   -0.11356661661952
O        -4.15393618369670   -5.61109957659350   -0.63066553622010
H        -4.55344236043327   -4.79064462236128   -0.98400718873622
H        -8.15967673894359    0.39663288905564   -4.61582461765920
O        -7.35270578613139    0.38077901620482   -5.14526618246549
H        -7.06846196848588   -0.55170747286571   -5.12327649919704
H        -3.21648659624027    8.73947304873989   -5.29663459796460
O        -3.13116549435904    9.42259228555607   -4.61333456940759
H        -2.39057369796673    9.98677334868877   -4.89589334991668
H        10.12051971556030   -0.52047377946742    0.79569380250932
O         9.22442421951592   -0.22628328305781    0.64001329833425
H         8.85214650904606   -0.83491542599704   -0.04003548018098
H         6.90839903048162    4.07189706292394   -4.95677341961298
O         7.67186672103098    3.64517286695208   -5.36615540652621
H         7.34687306057200    2.87661126472032   -5.86923033875669
H         5.22275726712491   -6.30265423370806    1.89725759623256
O         5.17519354947317   -6.48532850557188    2.86489781242805
H         5.98314910487307   -6.93683329718210    3.10456299221693
H        -5.91081023424421    4.93167891037036    2.65219495914127
O        -5.82966015363571    5.90577550483865    2.75503683266702
H        -4.93487288679139    6.03660847102025    3.13601680967753
H         0.35291887638654   -5.16648121045944    7.61939655328280
O         0.70874411266401   -4.30734765687824    7.30269028432622
H         1.56016414793466   -4.18766241111517    7.72242348191126
H        10.17403965525311    2.38542954740035   -4.16970974370518
O         9.47871566996277    2.81493935712084   -3.65540904991541
H         8.80655201701546    3.14132469610696   -4.30832970823856
H         5.06342684580788    2.80477530331491    6.70132443148158
O         5.91911738846694    3.14371468410903    7.02397843489538
H         6.52662002195328    2.98186197876802    6.29299913286897
H        -7.69454912096894   -1.80589089588402   -2.09335310146071
O        -8.47432815176915   -2.38602083256688   -2.25142652590392
H        -8.61024315966517   -2.83593476342094   -1.41124172415295
H         1.02226588225248   -6.91770329413564    5.62001798987180
O         1.95810408743784   -6.68350474886537    5.52139766342432
H         1.95919187020717   -5.75270821981125    5.24187033094060
H        -0.38930453293731    3.94493409996560    6.65247857634558
O        -0.21423822124659    4.28523155362227    7.54114451152607
H         0.53816211904994    4.88148670574184    7.42839392890873
H         8.62642486086451   -2.02551459698356   -1.96093579416491
O         8.21196308115317   -1.98617473629478   -1.08093159755174
H         7.28231372171605   -1.71352938025971   -1.27152111556584
H        -2.86412893286655    5.66384537735959    6.96466160172163
O        -3.11746294483437    6.42205909852321    7.53476394616587
H        -3.81687135888295    6.07484399973473    8.10346087474447
H        -4.78850995129789   -6.66204626504318    4.58847545927662
O        -5.17149162849172   -6.33035758091552    3.76315810513849
H        -5.80319271171826   -5.62872048766868    4.01766162804308
H         7.67659934528667    6.34358170732517    0.44830376085743
O         7.73694157312152    6.55971382012601   -0.48479558521847
H         8.29915742432532    5.87125033558554   -0.88507003035589
H         4.37266196182423    7.44213760297037   -1.80096506276576
O         3.72841928895584    8.19757934418708   -1.87660439305073
H         4.20787747493046    8.93389520359485   -2.25278475261372
H         5.31996212795367    0.26553556614951    7.84047433857703
O         5.53671907163333    0.86753633568512    8.56620673990225
H         5.94468729361140    1.64264579317991    8.14280053578949
H         1.88689942266185    2.40280520649217    9.20807676182630
O         0.95738280310557    2.17258456446390    9.02429723007676
H         0.48938860772885    2.99887298018756    8.83780205840592
H        -3.63290679717540    2.15322123019508   -8.73566678524483
O        -2.85023453696915    1.62808153887464   -8.49150597222311
H        -3.20930343208808    0.77538162689915   -8.21329798972008
H         1.02509881947923   -3.73144844594113   -6.89207056176755
O         1.52516406916863   -4.45956855728291   -6.49153207260856
H         1.15270703291570   -5.27070468174278   -6.86747308512403
H        -0.83751675052979   -5.89882260014779   -6.95454788174271
O        -0.11226085470574   -6.50390102377453   -7.24644934119794
H        -0.50165812188094   -7.14601897266518   -7.83753312587331
H         6.33378183004691    0.69085728067020   -6.74968494967019
O         7.07947004399464    1.29466886726839   -6.65118788519732
H         7.80207733665846    0.73847724826725   -6.32029447995344
H        -7.48921632630952   -2.32988584590233    6.28711520830708
O        -7.54618605345369   -3.27578144159248    6.46584297568937
H        -6.81189956046635   -3.46344086056758    7.09272583058426
H         2.61031777969295   -7.62338721778036    4.27234040129831
O         3.01246549075911   -8.06492164608975    3.49331873550392
H         3.72894857349001   -7.47220988242037    3.21282720171547
H        -6.26695549374215   -0.58513675738335    7.23984005435342
O        -5.76179754883114   -0.75191773766974    8.04253695014114
H        -5.22206460444992    0.03556383244730    8.19055795970520
H         2.30768066409116    6.61572059739117    6.83378048380931
O         1.93505272158127    5.81949342646702    6.45770672607219
H         1.44378625640049    6.08209353814346    5.65502464442328
H         4.97677605280026   -7.36898459572811   -2.25702563815422
O         4.69152972251234   -7.83613778561862   -1.44936131606788
H         5.01586418507453   -7.29177720664676   -0.70459626808126
H         4.74273845324117   -1.09889584329343   -5.70888479607342
O         5.57776704654837   -1.07420679236111   -6.21593177683650
H         5.84184549998596   -2.00395630123265   -6.36104522655357
H         9.18566864983575    3.90837116283044   -2.25882317974798
O         8.90288705729496    4.27889538540258   -1.40938532561428
H         9.26647844071155    3.67612620107834   -0.72247457891334
H         3.16803124819630   -4.68663950541971   -5.89485271092871
O         3.95124820395520   -4.89406609415837   -5.36128492005256
H         3.69956178595383   -5.64324091773908   -4.78886206823751
H        -3.48811420565006   -6.77397237642921   -5.36150815166299
O        -2.86138630140109   -7.37452096609305   -4.94557969629557
H        -3.02825913354155   -7.34818788535792   -3.99445816408960
H        -7.87788080398504    1.75184527236264    4.44615788497273
O        -7.73761586237046    2.30548431853765    5.23988904457340
H        -8.59317258046087    2.66795250909905    5.46440527023947
H        12.12843203443287    0.95731925334374   -5.04099109397139
O        11.22161691043897    0.86207538289864   -4.75318467575667
H        11.23842698034602    0.27622864642385   -3.94614517913162
H         0.01253881212822   -8.99981731753089    1.02892348458192
O        -0.82595926209564   -8.53964436430346    0.85452554282105
H        -0.63748637913132   -7.93368720381699    0.12186276977516
H        -5.07820422003822    0.59725399219600   -7.16215370803937
O        -4.98575617189055   -0.06957010165933   -7.86684776940541
H        -5.53335009378431    0.22823968419048   -8.61086595058086
H        -5.54533864817120    6.51857613287336    1.23535831735647
O        -5.05944231483563    6.70498436522777    0.39315808657609
H        -4.88207608911596    7.64372971370176    0.35170577727964
H        -7.60162079004852   -2.69802790958629    1.15650334507248
O        -7.59625796224519   -3.30061492334477    0.39010665330929
H        -7.22700471581924   -4.12762709400960    0.74150246865239
H         4.11950312274447    3.41790813449204    8.66687228142858
O         3.61270232686949    2.73774676805090    9.11543685488429
H         4.17933635166583    1.94177587923043    9.07960722035758
H        10.60592371664329   -1.56360174280268   -3.05500484085588
O        11.00374768165676   -0.76178231672852   -2.69514712050898
H        10.24020007251637   -0.24810759727104   -2.34496288514051
H         4.64742196572747   -5.43317931705293   -0.10747971289593
O         5.39118351990464   -5.94094809952264    0.28925580221468
H         6.20317851225395   -5.51187321648670   -0.02958907156878
H        -5.29677174172933    4.34413887365115    7.66583159814027
O        -5.00896024999858    4.66566557471890    8.54906842366097
H        -5.48915033566376    4.14729087132543    9.19428776680543
H         7.89273174609128   -3.69858010275934   -0.79039662445062
O         7.37079855266300   -4.51680994570561   -0.90977028103822
H         7.24252695910463   -4.58162853823425   -1.87468020729795
H        -3.40640902560605    1.56076051883843    6.58193610667207
O        -3.04333047760618    1.72886337485313    5.67935786184898
H        -2.86428860187759    2.68767765210500    5.65436367666512
H         9.84786663498062    0.05225689628884   -5.48414176610825
O         9.10482916443963   -0.50006794502943   -5.79480130671519
H         9.38356789290017   -0.92922825684344   -6.60359043315704
H         5.44747842712831   -4.17598125671541   -6.19557837815069
O         6.28068750072816   -3.68431607526665   -6.23516832976797
H         6.71334459627789   -3.88118419950350   -5.39119220699312
H        -0.46024012177631    9.90242271110593   -6.10481315703723
O        -0.87470610043738   10.61981295174193   -5.58068770024061
H        -0.68665529715569   11.43798549231449   -6.03849972001083
H         6.65724089477394   -7.50831052746884   -3.72228940803649
O         5.88381085786009   -6.94294921993919   -3.74924414616602
H         5.22215532624778   -7.44530475891361   -4.29216118535385
H        -3.24376747038838    4.11228952204567    8.88035974149236
O        -2.51095716176926    3.49234398220395    9.00647753107926
H        -1.75283886430469    3.83941006522257    8.51690284758945
H         2.07042608759275   -8.53287958782628    2.05993211469099
O         1.75916705752824   -9.18567260979704    1.39755143327029
H         2.19551258665551  -10.00425917426291    1.67114825017614
H         6.52483224199259   -5.29268077428037   -3.73989222075076
O         6.80110316983004   -4.37299828608053   -3.57654276596675
H         5.95418118110261   -3.89911557969146   -3.39861302646346
H        -5.89418344274205    2.81063137384471   -8.13231279937511
O        -5.21373832338070    3.03341853122320   -8.79740662507796
H        -4.89734938061216    3.91818127070382   -8.57555860264002
H        -0.58472926666598    8.16217349190446   -7.59311851038010
O         0.07327542835731    8.51366191301713   -6.99097138043187
H         0.13851580857840    7.87722644096358   -6.24927381691685
H         8.80086174330492    2.80745806621513    1.14837487567609
O         9.51837711500093    2.55677327846008    0.53814673523077
H         9.43468790736943    1.59785239712982    0.41860230200938
H        -3.35002596091424    2.09401228840772    8.58095037633792
O        -3.82638506458544    1.33407269911463    8.18037621107795
H        -3.28648917070122    0.54935543477021    8.38664197656227
H        -7.98451018848319    1.18365627892951    2.20909224826513
O        -8.20131748175355    0.74804919111051    3.05154396551856
H        -8.06678752171467   -0.19641580979120    2.91282313185118
H         3.07350272783980    7.86708462867752   -0.16146018034773
O         2.72541654368865    7.35393329850710    0.58130313931041
H         3.31856160366452    6.59302692174765    0.68217683586959
H         8.24909403790279   -3.07267184288024   -3.79643760511723
O         8.90395099667444   -2.37075229012721   -3.69820811063344
H         8.73163786981206   -1.71840718801893   -4.39907406254347
H         3.32295335773197   -8.72548995539594   -4.63929426887557
O         4.27091550760108   -8.70635712165717   -4.84229775462829
H         4.65339756244136   -9.39299451800253   -4.26676400760435
H        -7.22521904809456   -4.01777024399105    5.08124911528840
O        -7.09639756973574   -4.41587701779627    4.17370078474036
H        -7.91859692692586   -4.85711365453323    3.96244801127155
H        -6.56882210299520    6.30608506310528    4.35764466839461
O        -6.60195418939920    6.40414313157377    5.32561407753901
H        -5.87578557040941    7.00785991640812    5.54715586883215
H         4.53936774376047  -10.88265612097859   -2.39867049023624
O         5.14168001497858  -10.20721214691746   -2.71089261307813
H         5.02192325738126   -9.43915991206985   -2.12073766577419
H         1.98688562206681   -8.62079630121645   -0.19931978699476
O         2.05392722411696   -8.21464404360519   -1.08541483834038
H         3.00403139875371   -8.01870553667941   -1.21603657129281
H        -4.15562006748110    8.81343486405863    5.93799792525153
O        -4.24826753082751    7.88758268844548    5.71920152266562
H        -3.81501638829475    7.37438334908056    6.46379945838199
H        -6.04964325123140    0.63561893710666  -10.89240872408189
O        -6.38089358340017    0.91554934321784  -10.03924229184508
H        -5.99675938578939    1.79128328606998   -9.85950373313150
H         0.10504717033406   -6.91738788888194   -5.47951427259197
O        -0.15210149057902   -7.03555982567288   -4.55289144759487
H        -1.09469833660311   -7.27054577446048   -4.59553691661044
H        -5.84845145387542   -5.94929383256283    2.03449194589750
O        -5.96309422300086   -5.30453075151260    1.32864035412412
H        -5.36491212140341   -5.57806328621457    0.60471386263040
H        -7.62744799524217    1.44593106178667   -8.15691777287246
O        -7.34576876472009    1.98313000749552   -7.41358209673581
H        -7.40287464075830    1.42239112789357   -6.61988746956674
H         3.08324696954018  -11.23173138360952    3.83391332463924
O         3.34678273722111  -10.72618126024857    3.06547950830355
H         3.35973976219013   -9.78931803836810    3.34676736851848
