# Supplementary material for: Computer Generated Realistic Interstellar Icy Grain Models: Physicochemical Properties and Interaction with NH3
Source: ACS Earth Space Chem. 2022 Apr 19;6(5):1286–98. doi: 10.1021/acsearthspacechem.2c00004 (PMC9125691; doi:10.1021/acsearthspacechem.2c00004)
Supplement: Supplementary file 1 — sp2c00004_si_001.zip [file sp2c00004_si_001.zip › Icy_grain_model/random_seed_study/GFN2_GFN-FF/grain_3.xyz]

600
 energy: -1018.399652002566 gnorm: 0.000560217691 xtb: 6.4.0 (d4b70c2)
H         4.16027318411360    3.22274828536391   -5.03269717111380
O         3.52599106970409    2.46801987490655   -4.94715905112209
H         3.28373537484934    2.45174278859419   -3.99919769748129
H         2.78975295642246    1.82636509391991   -1.83983812660210
O         2.43038364850770    2.47179766046266   -2.47978929124005
H         2.24089344468885    3.29376446364833   -1.98773979959600
H         2.79636867135611    0.41913190843503   -0.02059959157667
O         3.16834815990984    0.42907163309384   -0.92686106762786
H         2.61990781212798   -0.19656379608687   -1.43813437106429
H        -0.36538788262029    3.93407738850774    1.90935245267082
O         0.52865195327716    4.03920016625448    2.30135023022219
H         0.42743258240386    4.47567983769602    3.17152960727775
H        -1.50436536509588    5.83654658626265    3.29706956517699
O        -1.88104545878955    5.20978588167685    3.94067748609619
H        -2.75609469124748    5.00443141940617    3.59236969730140
H         0.16973443288560    1.76715694865101   -0.53059922331294
O         0.47254947877688    2.14529656608277    0.31235962731766
H        -0.15982750232864    1.85748397312128    0.99557565113752
H        -0.61496443724974    2.59040444853984   -2.13561592204783
O        -0.14878349759051    1.73685966467411   -2.26878061348713
H         0.76682140431716    1.95528625337242   -2.52568389520837
H        -2.58549081645972    3.88970245960229    1.69720153379703
O        -1.86009930808403    3.69494484670940    1.08653719388562
H        -1.99036206143873    2.77879784798706    0.77602396026127
H         0.53584911119101    2.82847513103080   -6.09746399088770
O         0.93473253531162    2.99153564508074   -5.21969245816488
H         1.90616598630037    2.97468071441096   -5.33834997368612
H         3.15740526632954   -0.03665067751524   -6.48764936612121
O         3.71393954213139   -0.04037925860037   -5.68885683593703
H         3.86989187536150    0.90603858742056   -5.46656051042348
H        -1.50091571988737    4.06977395063549   -0.63966080976665
O        -1.40768527481135    3.98609159417385   -1.60381877908289
H        -2.26727176955747    3.66785595760907   -1.91489304262281
H         1.19184796209597   -0.54367125513299   -2.95334575938336
O         1.30794449346576   -1.10096247720801   -2.15969642494570
H         0.58911426144560   -0.85593083464052   -1.53363527947303
H        -2.80716367478720    2.42094535171475   -3.38117824310324
O        -3.39149364379387    2.42748729023106   -2.60148209146665
H        -4.04989560359258    3.12726481464149   -2.75434168734303
H        -1.48350697297325    1.78962206070841   -5.05726015864522
O        -1.85057905637604    2.65414050842261   -4.74877103047828
H        -1.10528854096509    3.25278715715801   -4.66780723907098
H        -2.71795764377705   -0.01114678996246   -2.74200067073466
O        -1.80171647341240   -0.25115635077672   -2.97805952212175
H        -1.22556119158895    0.47749356466054   -2.67398266367879
H        -0.99960010164708    0.06926696267778   -0.18877852344034
O        -0.32464724865021   -0.63385084613329   -0.15695443722939
H        -0.74406978762641   -1.42881431578490    0.22859155377562
H         1.17732525787500    1.39237992636977   -4.45888020414577
O         1.30612625394710    0.42811480858898   -4.37280691962289
H         2.16882864265023    0.23905392599214   -4.76961519272860
H        -6.35281556656474    6.19751814854069    1.20136047364604
O        -5.79393142281806    5.66641454648452    1.78609713906144
H        -5.10727595452887    6.28154708390069    2.12874589249068
H        -2.69243822196367    1.66388377751963   -1.09292693754705
O        -2.21242131594181    1.34649669393056   -0.31519753302350
H        -2.78372295960437    0.69062589825782    0.13307584133838
H         2.85627583555145   -2.41049498966945   -3.71216812573357
O         2.52221671594689   -2.29866009135498   -4.62730479087316
H         3.03097795745026   -1.57206947718563   -5.01734590973934
H         0.93387232566172   -2.30985153479933   -5.26762257463562
O         0.18001685899332   -2.29481151825987   -5.88935527107238
H         0.31799110623127   -3.04852518444600   -6.50627028803941
H         4.41176024550321   -4.12137696234362   -5.90510157630275
O         3.68047138443134   -4.52811826181788   -5.42246274079025
H         3.15509878359729   -3.75537276249293   -5.10429316720829
H         1.04143150150701   -1.07536286122508   -6.85986621806150
O         1.68976867566299   -0.57197068719331   -7.38228351849827
H         1.24709506354660   -0.33850243313953   -8.23164169960479
H        -2.05349325718010    6.33364266181893    0.69247945788730
O        -2.55245232062866    6.14408429108491   -0.13392767522152
H        -1.93283913544407    6.25721318058883   -0.88310018781132
H        -1.22548918805084    2.62823950316536   -7.78259394963412
O        -0.44549460493597    2.22686009845147   -7.38857333460933
H        -0.72021519209874    1.35975760284783   -7.06226035049704
H        -0.14078025008981    0.16587879363257   -5.23337719137048
O        -1.08367256441408    0.21883569005171   -5.48115239528896
H        -1.53492914334148   -0.12374376005236   -4.68055869614978
H        -0.73470635864506   -3.60225961332952    1.11018674114492
O        -1.26781737503219   -2.79726946933344    1.18524465802684
H        -0.94608802545713   -2.31193636984839    1.96794923433046
H         0.47169798795370    1.57269702355102    3.81090798335913
O         1.27760170107824    1.76530322830684    3.31008424026029
H         1.03248301632080    2.59610867666302    2.82306895453510
H        -0.95320046606013    0.28660829768979    2.45686205122848
O        -1.23847792586417    1.18462490466941    2.21572329630596
H        -2.20274848557348    1.19105537820958    2.26864468351261
H         4.67685366164932   -2.72352609234979    0.48579864519097
O         4.57839262453072   -1.97627689134273   -0.13102229805399
H         4.46747877801387   -1.16899672817033    0.39935174389897
H        -1.20748411908138    3.69055000569807    4.37677284939034
O        -0.82645626195557    2.83351953263738    4.65732992723012
H        -1.50080461928742    2.14867947492253    4.50630703342065
H         3.99240643447914   -2.43083547517202   -1.64181587976600
O         3.81708899209593   -2.94980324417961   -2.44722663221901
H         3.51463706038136   -3.81758603360036   -2.10741127033078
H        -1.95148341368635   -1.56428344271397   -1.83612728540499
O        -2.46123655105270   -2.21519969047299   -1.31921768741287
H        -2.03716097769887   -3.09518549048985   -1.42779825931997
H         0.49081040100140   -5.90554302030252    0.46993326693290
O         0.03416328876645   -5.06447774933677    0.31108841957767
H         0.72591130740967   -4.39593081780228    0.16085267603614
H        -3.67512578512361    4.90318773155118   -0.12313400184644
O        -4.51606794823786    4.40370855381886   -0.20550421116060
H        -5.09568463214663    4.79046015336119    0.48440850066265
H         4.89609946222186    0.72017681061349   -1.10090560876386
O         5.85232223348046    0.91170496473029   -1.06294887360341
H         6.30694521965424    0.10548698677988   -1.37123984651176
H         1.01744215304205   -0.29303114430608    0.90186975232916
O         1.84593435445899   -0.07077081138638    1.37397910576203
H         1.60003602524468    0.59041283295044    2.04642310318250
H        -0.85834835253162   -1.22727713902945    3.87104698178550
O        -0.29456113351281   -1.17472784143785    3.07710683993676
H         0.61093451268841   -1.05272624101611    3.39017613681820
H        -4.35530446065292   -0.74249602185091    0.82351088258462
O        -3.38053787081565   -0.77744976668533    0.75007065758275
H        -3.14099949663963   -1.39361670861719    0.03704636354229
H         6.57508975947834    3.71599448248818   -1.98976266654358
O         5.90057278679059    3.20490376139727   -2.47661522557151
H         5.91770978516079    2.31786776374096   -2.07010233733425
H         4.50949560965751    0.76413902786351    2.18079374986291
O         4.91090514384099    0.18512100057818    1.49205226210130
H         5.29643150459759    0.78868806285704    0.83712190083430
H         2.21317907259703   -2.73491716049875    0.89346630928091
O         1.68948040114257   -2.92673237049633    0.10562281789806
H         1.76039575475113   -2.17984809490696   -0.48963415161219
H         3.55116180145634    3.94306835868211   -0.49574153869969
O         4.03984170811109    4.54913627967367   -1.08779029265947
H         4.69012882499002    4.01298699832904   -1.58978094953955
H         4.02863553447474   -1.84982286623106    2.60328080428492
O         3.14349376804264   -2.16153522907065    2.41438830918052
H         2.62845876007894   -1.36098220703446    2.17757437486275
H         2.03371636690711    2.62263044046486    0.66669400392188
O         2.92469107221435    2.99906459816095    0.81167426892451
H         2.84482442804353    3.64388811432656    1.53133042668010
H         4.15612295926323    1.38082439792173    4.26484576914186
O         3.95352504356535    1.73246777496116    3.38709096476384
H         2.98430836963403    1.69687658801399    3.29595456569349
H        -0.59275049557098   -4.23344844530394   -2.29609380070243
O        -1.40347928453380   -4.54409482309624   -1.84096168084158
H        -1.07177263328852   -4.89765555491170   -0.98891358089667
H         2.64433895947323   -5.64172202545767   -6.09685883414746
O         1.93567214683452   -6.25880929604157   -6.39416017838587
H         2.14840167938570   -7.13654702669316   -5.97761210550556
H         0.74347552250776    3.78709742092039   -0.51681888626396
O         1.23808197053790    4.43948395812455   -1.04037158163120
H         0.69321697220670    4.68887477382989   -1.80556996231649
H        -4.69352739675324   -2.86749191038580   -0.47640858064762
O        -5.35146247427552   -2.29232646469517   -0.90175205985369
H        -6.13274787594239   -2.82975702033837   -1.04771183897794
H         6.74592721206483   -1.99004480446474   -2.43468589147218
O         6.81471186312941   -1.53858363080344   -1.57604852966675
H         6.03801322588166   -1.82921013691972   -1.05325484860482
H         5.83794774071020    2.99979339877714    1.90407654045001
O         5.59809473883085    2.90726832427138    0.97318996837320
H         4.62916676086298    2.88071307760555    0.92678088720901
H        -4.69062754494038    0.79051575945364    2.69656000523006
O        -4.08940151884225    1.37644781986564    2.21679363808215
H        -4.46104234867780    1.44941699815464    1.31184083710163
H        -1.23489711547479    7.72502209799433    1.91627088810624
O        -0.99175220365400    6.77867961054364    1.89331176184223
H        -0.06803611589899    6.72923642635077    1.58304001081205
H        -5.97450425596846    1.62285852268050   -0.29649286198217
O        -5.01238145577874    1.77016317599941   -0.26808558573661
H        -4.85272213256558    2.73336518246488   -0.30445179357497
H         2.78351757392765   -5.89769537107026    1.96299355996122
O         2.84598548205203   -5.06727741575966    1.44028915676983
H         3.72475476818266   -4.69589624901716    1.57603560484030
H        -2.41672304634085    1.14135613914459   -8.81232389013413
O        -2.01128912379371    0.30436836865983   -9.11167909634080
H        -2.15857883439617   -0.35308399681145   -8.40136338624612
H        -3.55067258155596    1.42223218228984    4.70705353113698
O        -2.72292274175173    0.92572880260934    4.70138889566612
H        -2.86897392299124    0.07665543116992    4.22728431313739
H        -5.93333515216955    7.22034321884055   -0.71433984182730
O        -6.84103877348154    6.96523167079852   -0.41114018067874
H        -7.33256072413155    7.78135753444416   -0.33158367042882
H        -6.65017543840522    2.33664234720044   -3.01889334727920
O        -7.13414466958146    3.14204244726267   -2.72758883771065
H        -8.06878121842594    2.92192773043306   -2.92252035118105
H         7.37602955123759    1.66016043254169    1.77995304621512
O         7.87352737588580    1.34436657318886    1.01106855396290
H         7.26991975899134    1.40820886345201    0.25670234477819
H        -0.07971544687031   -7.99856135426946   -2.37996779376549
O         0.56271265089938   -7.86068315273917   -3.10311619923968
H         0.29126267506735   -7.03287745303596   -3.54310691465120
H         0.53638889884847   -4.90298629988316   -3.96078277541648
O         0.10959068355444   -5.58572071436390   -4.51369550088842
H         0.74037383505569   -5.80347668100062   -5.22672658805844
H        -2.20900871810166   -2.40928384590748   -7.73799020306378
O        -2.24839444519908   -1.57799580673074   -7.21346311002568
H        -1.42035180612383   -1.50055140920665   -6.71892763145089
H        -4.13288471706048    2.91887137095797    2.60263792994131
O        -4.03717705040232    3.87399191452679    2.86057989779435
H        -4.83141349117910    4.32476918167501    2.54343392056376
H        -3.64099887468037    2.30149261395506   -7.34526609755011
O        -3.28208553159034    2.49788309264222   -8.23158962546944
H        -4.03843222902538    2.40883462818731   -8.82985560096629
H        -3.14594591320187   -1.18488379117536    2.39748971049190
O        -3.21157277234350   -1.36515894636918    3.35699989325297
H        -4.14522345496447   -1.31893780531838    3.57333342081646
H        -4.50827180794415    0.61500702633594   -1.39134461067527
O        -4.35231682959244   -0.08768566034144   -2.05480873078962
H        -4.74914501717602   -0.90150827181787   -1.69469811899026
H         6.50099455197421    5.35008189745970    3.46413081135671
O         6.46259650466230    5.18375883683324    2.49260288481019
H         7.27199961656963    4.69780323105327    2.24867534277455
H         2.12238793710687   -1.64729757539654    4.75154579153926
O         2.06572491073745   -0.71770154045152    4.46922975174497
H         2.88784265785863   -0.30055495656313    4.76571015390921
H         1.20554834773654   -2.93602699729273    5.86955397857972
O         1.82981203753496   -3.32715672334039    5.23138286773567
H         2.30876287744568   -3.99838102586581    5.75972734239493
H         7.37681158576262   -1.48249823809854    2.32425569911290
O         6.42992966760112   -1.65006947084161    2.54876623173953
H         5.92593541450073   -0.91366535926877    2.12228421351011
H         0.71845946440927    0.39055747141797    6.98953923389810
O         0.33554844697458    0.49804280558285    6.11488895377143
H         0.97285479588527    0.10100842992399    5.48749280973960
H         5.83286742226446    4.72744419935670    5.36007614355300
O         6.25514204598204    5.57841710347317    5.12070108011246
H         5.52018790922220    6.22058990269316    5.09604717322321
H         1.37680924232505    5.72934454824901    0.10342484154406
O         1.46822364313643    6.11444811594126    0.99901087179199
H         1.29476808992782    5.34990914289824    1.58969757122183
H         1.18627440752613   -1.60872126954574    7.66619808163442
O         0.52330397031757   -2.22809915717798    7.32543517174013
H        -0.34748317265316   -1.90062289953401    7.64235813181202
H        -3.53585065304605   -2.38369367325184   -2.59192872310011
O        -3.89897072113419   -2.64675071735273   -3.46810102556763
H        -3.16773014289331   -3.11463835943989   -3.91269637655660
H        -3.46159536095805    2.36116093531393   -5.36055257585152
O        -4.20112633660308    1.85947608418667   -5.74301835303195
H        -3.96299812149595    0.91368680385328   -5.61364764594022
H        -4.84428795386300    4.67390698862290   -1.80701472997817
O        -4.93160362872636    4.63163817803489   -2.79111533746050
H        -5.83219327579443    4.30466682109788   -2.95160514309596
H        -1.17783543531564   -3.02041384324960   -5.10570183978255
O        -1.84190845611459   -3.66528698577178   -4.79303454610191
H        -1.34730910784132   -4.48190492327382   -4.62373452103395
H        -4.95911941055127   -3.84154512319605   -2.94590993084301
O        -5.49864695279195   -4.65231173417547   -2.79528672534662
H        -6.18317108240450   -4.58870492822567   -3.48390814235990
H        -2.27722648406737   -1.48509939664281    5.93443925859229
O        -1.42668547108926   -1.39880375181901    5.47215921553705
H        -0.91729326399793   -0.64918734991959    5.84306402658360
H         3.91666655443246    3.71476945032373    3.31313441730731
O         3.78777880099364    4.57000093304904    2.88127295325559
H         4.65713220701170    4.83830569043641    2.53672855749638
H         5.92600187423845   -3.13834847325022    1.94538978067756
O         5.39611133426815   -3.89709939202697    1.61380298563214
H         5.99707967718371   -4.41897262545227    1.03860514082518
H         3.07058525611499    6.46748958980530    0.94534051727907
O         3.99957287894822    6.58707290798821    0.62888304549540
H         4.11434350912863    5.84298459937720    0.00175231921694
H         1.52597087293605   -4.19164561809191   -2.15356592571839
O         0.91926550344576   -3.72973284911868   -2.76874059937876
H         1.04327789382864   -2.77425854240882   -2.60469430741320
H         4.13157634195096    3.29253293304841    5.39180198711869
O         5.10189596171536    3.20276742036059    5.49299183790084
H         5.20841591070609    2.87375969902126    6.40561488083159
H        -2.61900228964095   -5.54683423071019   -2.61020202187942
O        -3.31336570949248   -6.20284166884991   -2.81798078025344
H        -4.15642943040634   -5.71106477696521   -2.88360666672487
H         1.22878893643500   -3.79706610649962    3.72603583024659
O         0.76152669340039   -4.11965568951461    2.93126017490861
H         1.45020086906346   -4.32362523892021    2.27470579346818
H        -3.84894743955183   -1.33692408024886   -4.50454025081553
O        -3.88172128796080   -0.72346753630490   -5.27397094131360
H        -3.31046028633915   -1.09424883389900   -5.97482535632486
H        -5.43409621260150    1.41122085175436   -4.47648885570623
O        -5.96273304099975    0.99887442433525   -3.78097001584237
H        -5.30899898709574    0.56424068184187   -3.17788766307800
H         5.18549539833325   -0.07759889657229    5.52471337692116
O         4.28859152232474    0.24417904944246    5.75059149219431
H         3.91777980422546   -0.48293320200148    6.31371687175729
H         4.83454115936149   -4.11332462867372    3.23201249508278
O         4.42172340681785   -4.10393863433767    4.11255005561484
H         3.59776155246549   -3.60755081247373    4.01754514454614
H        -3.41947681404106   -4.72627554035324    0.32556486756172
O        -3.65868179162609   -3.84743116802946    0.70094261187191
H        -2.81094455344416   -3.35908679207290    0.80417627967501
H        -6.54164474234842    0.19005798131043   -6.70238674725616
O        -6.61715764149466    1.13179809483610   -6.97121915742900
H        -5.90332721953426    1.58900921619844   -6.50815004988006
H        -6.17275569000938   -0.80714298765712    4.14147724801830
O        -5.58514588704603   -0.04275971735048    4.24339515415572
H        -6.16169520161439    0.76493271969441    4.26445844061870
H        -3.55618713083791    0.83605176094109    7.43499397579783
O        -2.59850956785117    0.95593801992094    7.34586837390216
H        -2.45876165894772    0.90707781167902    6.36998918484141
H         9.10502716117222   -0.51437401380594    2.91491320853952
O         8.88313332485649   -0.87926054899997    2.04536543695611
H         8.64410366751938   -0.09332374638803    1.50761962311609
H         3.75110086665513    6.06332709860923    3.93521499088775
O         3.97818583288809    6.85788490494692    4.45406923945787
H         4.38332708542198    7.48668362732141    3.81235413806868
H         5.22411118663534   -3.00894061904069   -3.38714358801452
O         6.12473670496033   -2.99854209246618   -3.78296797325223
H         6.00990291337416   -2.78992360706767   -4.71816312294690
H        -1.45318037838760    2.35944279724681    7.53417188175298
O        -0.82018070416730    3.03921069999213    7.25795676745707
H        -0.73180426081928    2.90195087014389    6.27327021682225
H        -9.09523875106344    1.11781090783446   -2.88015184834240
O        -9.49032266849833    1.97152168221829   -3.15206543608440
H        -9.54673001608552    1.90376276375866   -4.12193442688886
H        -7.26917170118418    3.83173945592232   -1.15706459601091
O        -7.51529526643209    4.24177470482843   -0.30283513391638
H        -7.38811818189962    5.19282758028294   -0.40891144116128
H        -6.78419124333787   -2.91985365464056   -4.99216907548508
O        -7.22685968507492   -3.69794868991399   -4.61342737119484
H        -8.00399210636654   -3.35416452700354   -4.14669247297073
H         2.16059479599045    2.93328952704216    6.35325245898567
O         2.41274980281716    3.16261440925408    5.43334892933995
H         1.90595229888564    2.57632329748516    4.84566705223480
H         4.62745686836915    7.76955203845461    1.82052563895954
O         4.96998848930420    8.35482321295424    2.51314708170714
H         5.93668268269190    8.33029744562798    2.41995201014788
H         1.01747042556014   -4.13714568213028   -8.34252157413799
O         0.43073969310078   -4.32382022121294   -7.56281073626786
H         0.78104909650098   -5.14137255188962   -7.18408830708840
H        -0.54881390854247    9.59599296075529    1.87227868090737
O        -1.50331611893240    9.42410993384498    1.89169624525164
H        -1.78581607053574    9.39766325827792    2.82505080751894
H        -6.67949263899008   -3.75685434112820    1.00318740360736
O        -6.19496582666271   -3.26596520451275    1.69357807239882
H        -5.26229721084983   -3.46191180297561    1.50818493988647
H        -1.94981776553493   -0.40907120558786    8.10919086813138
O        -1.72663055453989   -1.31481418959234    8.42455885409859
H        -2.44807307098938   -1.86905760336292    8.08625877246009
H        -3.64835032539589   -4.33455171430244    2.30778932803507
O        -3.63864854192342   -4.65903122588420    3.23185569480121
H        -2.83804507829824   -4.25416251048450    3.64383310918260
H         0.53361022885661   -3.76421042558855    7.90593602973912
O         0.54187875178172   -4.68707459346091    8.25830267440844
H        -0.08351882663355   -5.16446053431741    7.67092588429869
H         4.30136996941249   -5.80540193011305    4.66262389361772
O         3.99308385917613   -6.65638177529644    5.01632039259084
H         3.47292267087938   -6.40395122865363    5.79402587802016
H         2.72404478115338   -4.94661222732659   -0.31489006492905
O         2.72053799438990   -5.05043337167863   -1.28511344297479
H         2.79633674598919   -6.01221653449868   -1.45651394626503
H         2.02967184352153   -7.79541180398010   -2.27353303067457
O         2.87520326092191   -7.63656122283200   -1.79607583852330
H         3.53728288999870   -7.44022238547089   -2.48446384423255
H         8.92221751112978   -2.27110353964401    0.70569520709875
O         8.64441862463472   -2.82736968544173   -0.03050743233548
H         8.13649286212009   -2.25462067946733   -0.63577739067637
H         7.40891868151151   -0.42347256251051    5.08383754108308
O         6.58906662464926   -0.94320277789872    5.09537922657552
H         6.48533944993775   -1.26443704716991    4.17001379648781
H         3.54053381204859   -4.88192539439900    7.57238270009443
O         2.82574960056913   -5.13770121972156    6.97038946104795
H         2.00101667123323   -5.12190545370825    7.50236514415894
H        -0.74928940235890   -3.77699124409283    3.72564702982441
O        -1.46140040285701   -3.79196234662272    4.38386531578819
H        -1.50274048079234   -2.90221715979547    4.78009448219361
H         2.02136855972834    9.39115988422015    1.43687926139026
O         1.17220769332485    9.03233139833878    1.69956561359936
H         1.31901687181308    8.53935597498589    2.53472440210296
H         2.88063049085242   -1.58944987680863   -8.04157433055418
O         3.56696486281146   -2.07272392565961   -8.55691751750608
H         3.68045207296676   -1.51030084655295   -9.34577225990014
H         0.77285095053730    2.77730553496066    7.80215682904078
O         1.72395810473391    2.57668953193946    7.94593350335525
H         1.74041431791583    1.66062973460534    8.27282167104829
H         4.40346192032293    5.12555593308562   -4.31338759745544
O         5.06837954941284    4.55099786707958   -4.74255108221268
H         5.56978711088382    4.14888448087729   -4.01737538043743
H        -5.43676302848898   -1.12365218431136   -5.66468418936862
O        -6.30583772130026   -1.39257080082474   -6.04334889375243
H        -6.08659646077633   -2.06301041720180   -6.73855688405614
H         1.08237881896955   -0.29577583175536    9.37015575900909
O         1.72965225656335   -0.07374666064088    8.64804587303336
H         2.58466930401413   -0.33961153747737    8.99842582409901
H         5.57602940759258    7.14678734965756   -0.15698331658375
O         6.35516132370112    7.19130956947226   -0.72969439464852
H         6.01259401279060    7.48772482388003   -1.58845329376762
H        -2.69430195806235   -4.32827299881319   -7.97643506741936
O        -2.02981641701013   -3.87159867579947   -8.53940203486571
H        -1.16328593491397   -4.16672010824804   -8.19867896212911
H         7.98167906938991    1.29490333837939    4.01145917908529
O         8.65057413571634    0.66347606584468    4.37139637598440
H         9.29458974750212    1.20959857017221    4.82288998445247
H         0.79272409883626   -4.08958195454771    9.81955215376819
O         1.06126755602145   -3.58645078146203   10.62050520843661
H         0.97622276224230   -4.18061371089306   11.36491857356972
H        -6.17244776958637   -1.54091965602403    1.44833092858258
O        -5.96373332767756   -0.59264477877742    1.43523792969974
H        -6.58921827475486   -0.17441258734228    0.82685842470461
H         7.54977662962701    3.14705247726793    3.78534069001698
O         6.87965180869894    2.46973879006339    3.50693222996458
H         6.16501331225271    2.57204145856637    4.16137825052033
H        -9.07162022771764    3.30480226031261   -0.25626243213330
O        -9.62667188007219    2.51229683727704   -0.35979146529640
H        -9.84793936865088    2.45420311476774   -1.29871586413217
H         2.40783713540485    7.66269089988250    4.31444093383873
O         1.47461340240334    7.73340197269256    4.03517070843201
H         1.16922157920671    6.80276653773729    4.05003981903738
H        -1.12190725848986   -4.85199649608995    5.69151250462803
O        -0.93703085949803   -5.62373775304374    6.26707929902943
H        -1.81879112502366   -6.02661325270820    6.41039663390298
H         3.36007419864243   -1.98634331647928    7.94292746086618
O         3.44259839941527   -1.87240022579622    6.97897221075687
H         4.19196630829806   -2.43772396779563    6.71677600624633
H         2.70140618673955   -3.33249663263967   -9.24370598011795
O         2.05488324968595   -4.00234730346580   -9.56979271790723
H         2.50429733226183   -4.86460186513428   -9.53141438695306
H         4.09056199462481   -5.89812650097989   -4.32761181661172
O         4.38431406263833   -6.66227742260872   -3.80247954817779
H         5.22154599424238   -6.35891644337297   -3.39616646783702
H         1.84392851946191   -8.46855677563954   -4.37240289875835
O         2.54867052042680   -8.38920766675546   -5.03276939929640
H         3.32496506000833   -8.02414146000619   -4.58083173538229
H        -4.03021551389206    8.08938742069742    1.99849316284386
O        -3.87140169877300    7.29494097653174    2.54818331524543
H        -3.40544903954154    7.62277151121023    3.32727201553370
H        -7.04360309337962    1.96687255210231    1.52520808680393
O        -6.66607771970965    2.77409694059053    1.88423364582923
H        -6.95940535786441    3.48522385342760    1.29258224980944
H         0.27185651107538   -1.15599550720553  -10.06928282712787
O         0.52515180149304   -0.27231957593341   -9.72043520469294
H        -0.33115226058415    0.17595225567799   -9.58623304103725
H         7.73963144212792   -4.23879098262775   -0.07327510633070
O         7.07060894478818   -4.96156068166862   -0.08910955012841
H         7.56631221778455   -5.79211176430964   -0.14896774253589
H         6.18526479905154   -2.41679018860489    5.96442419032212
O         5.70629657113382   -3.20389833032056    6.28073831118107
H         5.33200030385513   -3.63324939884025    5.48499684453237
H        -5.26193033161830    0.12694893387999    5.87757972860131
O        -5.20401480270595    0.20247741258408    6.86208805231312
H        -5.96259129055934    0.71974238096677    7.12963786260578
H         5.57580437609170   -5.05113374562036    8.85587726651888
O         4.97118698425079   -4.36061501924508    8.58569170346058
H         5.37440398258036   -3.92699033710112    7.80596881351411
H        -7.33959889210698   -0.00418739814166   -3.22687008241233
O        -8.04924297688187   -0.27217602539711   -2.62016052385048
H        -8.49441470183513   -1.05025739815100   -2.99595885017515
H         6.52711467652497   -5.20726936822996   -1.78935080749664
O         6.53422698633756   -5.46912917620617   -2.72893338925610
H         6.56177195968570   -4.63025721180534   -3.22425714782941
H        -4.14525217769511   -2.86630919224705    6.33935921282164
O        -3.68889546994169   -2.12778793702678    6.79391194650612
H        -4.33986248395531   -1.42391643953061    6.91210647523231
H        -0.20216530713210   -6.36750611292700    4.79040315127072
O        -0.04832659145700   -6.54573484029329    3.84371902010331
H         0.13439473085872   -5.67366478439689    3.43387717111290
H        -3.82052524837859    3.58726802897188    5.99725349375878
O        -4.35556268958648    3.10229567532923    5.36962003917132
H        -4.18974017700226    3.50767227369774    4.48721657872720
H         7.07798766171883    6.69047782268062    2.00139762095472
O         7.52071684387060    7.54877845169238    1.81664651831590
H         7.48069697411663    7.65507883674461    0.85937317878096
H         9.10133230435033    4.81239619830288    4.02510906716626
O         8.57951601000964    4.18058905937369    4.56464022702655
H         7.98878650787614    4.74044038781116    5.08452280163265
H        -0.00558688195802    7.88050320904136   -1.46976121073692
O         0.68672989922517    8.41304274720200   -1.05280275482962
H         0.49735215245772    8.47998928755102   -0.10891045656500
H         7.77626043737383   -6.79226432830388   -2.00116239430405
O         8.10754558045628   -7.24854873908878   -1.21278985479238
H         7.73353823985474   -8.12981538767831   -1.22728165222752
H        -4.18631954727417    7.61876934518949   -2.06990725573182
O        -4.40568358139248    7.70891502839226   -1.13256259384174
H        -3.74700998506706    7.13647033875650   -0.66257730990594
H         6.84923312317545    5.55714061980211   -0.65519590756357
O         7.09598089632006    4.61195890591371   -0.58965316988570
H         6.43823494798374    4.17033657428458   -0.01461571463246
H         3.04345456765660   -7.18313027981147    3.71057079421321
O         2.41414154470261   -7.22772379673183    2.95752845279504
H         1.52572830254406   -7.11877949395771    3.35326345373281
H         3.67799952469126    6.75106392324041   -3.17411951684662
O         3.21079384272048    5.90288777013428   -3.26292617248608
H         3.38270869830920    5.42882340789835   -2.42359791424254
H        -3.10058430592266   -4.18857817169342   -5.93079013333084
O        -3.58953826453181   -4.74206579125606   -6.56837333912004
H        -3.38079645633525   -5.65196917052473   -6.28032167429813
H         4.17994231199147    8.48270311230737   -2.03887226598891
O         4.74418918721693    8.10642927395971   -2.77827389500762
H         4.90045786017980    8.81818343151509   -3.39628280764906
H         1.71855231072055   -7.64521679827205    1.36432511564141
O         1.32916088036351   -7.49344474569172    0.49118865766603
H         2.02159257999151   -7.65815300322731   -0.16318748617976
H        -5.30926047990265   -7.09699591970895    1.47387294488050
O        -5.79575341768774   -6.26527796492579    1.56399555683307
H        -5.39231276075667   -5.80385619379109    2.30348399663799
H        -3.18403470882942    9.66691347599401    1.08782212095570
O        -4.12548991290808    9.47676760421986    0.96828107536569
H        -4.21266835145817    9.04086292598918    0.10726816615538
H        -3.05164685709986   -6.25450342867596    3.37739429182791
O        -2.72057136193043   -7.15517373009476    3.57726903338630
H        -1.74797240111906   -7.08238013369492    3.58390032400172
H        -6.68394610978286   -2.80408810375588    3.22557875699404
O        -6.94777407874438   -2.45176079808307    4.10514395161357
H        -7.89730334559421   -2.54953674774367    4.16461784743597
H        -3.43326514835731   -8.02195636181499    2.25305359587475
O        -3.88660934578134   -8.21536374665813    1.40617845858996
H        -3.44005104920961   -8.99281302430586    1.01844887714153
H        -9.39865136835268   -1.93372095666992   -4.75265720208577
O        -9.42017674386771   -2.27373911662575   -3.81459139205699
H       -10.33138516066601   -2.47061367848753   -3.60416178328354
H         2.21032610894141   -0.18465532265389  -10.34776866191263
O         3.11334668742188   -0.41310912111489  -10.63369376907371
H         3.04046977755268   -0.68845596487965  -11.54735715762968
H        -6.09819058322036    2.68000186468972    4.94783152537019
O        -6.83691787563078    2.22816661519294    4.51323640940464
H        -6.86333917445981    2.57578795588930    3.59982561656591
H         4.91166833713367   -1.44089797400444   -6.04534288746502
O         5.16540316383043   -2.32850088966362   -6.34173454202879
H         4.81619151040005   -2.37628884911251   -7.24771089949060
H        -1.54588257069432   -7.24195491695571   -0.60151694311514
O        -0.94292735966651   -7.96954610434269   -0.85607305085151
H        -0.17207360577513   -7.89714896020186   -0.26484368299668
H         3.50257639626672    8.08046435291325   -0.18978363371994
O         3.30356295830274    8.84380267991098   -0.76241015067775
H         2.35488579425224    8.75930413797195   -0.97967905219730
H         1.56411872518630    4.59763059337291    4.94040416723183
O         0.88132760973215    5.22277377116508    4.63005600309285
H         0.27598872131654    5.36192280944784    5.37695969269131
H         1.50377658872190    5.56884024005494   -3.54436904819662
O         0.62216098051750    5.15398046667621   -3.58549856475549
H         0.72759012451250    4.39448537851420   -4.18240653340579
H        -2.94906883752267    9.56359448993340    4.87418480367462
O        -2.46414856483985    8.90029404592038    4.38551548885300
H        -1.70909690576493    8.61793332025871    4.96686915670191
H         3.73090554968778    2.40290699583292    8.07146688261633
O         4.58624040509988    2.02709690801172    7.83656902595137
H         4.40452653388760    1.30816360426195    7.20608575724356
H        -3.37372596802462   -6.96720527185275    0.43326485233473
O        -2.96475943492040   -6.27558809681944   -0.13740407550737
H        -3.30280843625299   -6.40741002450482   -1.04180295508360
H        -6.41262206299723   -4.84237586130061   -1.27910242687407
O        -6.90384892534793   -4.73668409460883   -0.44344922479840
H        -6.61988498977078   -5.46875336524640    0.12690678873084
H        -5.07833715674017   -3.93030673575332   -7.23690999092212
O        -5.70401104319194   -3.33653348430620   -7.68234137842681
H        -5.31336233707046   -3.16862647761302   -8.57340698153078
H        -4.56780758708690   -4.22114714635483    4.59783815945638
O        -5.04410043614839   -3.99930543177434    5.42247123814618
H        -5.81369297777633   -3.48698684299879    5.13459781450848
H        -6.34011205293209    1.98634122365908   -9.98761471469780
O        -5.65207272061471    1.64872868038103   -9.41546169752631
H        -6.08537759881680    1.40356953300297   -8.56621962146311
H        -8.37407042240977    1.41973609283228   -0.17840952695566
O        -7.56474562043640    0.85696400992356   -0.22162716620419
H        -7.67536922066097    0.33975063823127   -1.03847814873187
H        -3.52938350064453   -3.24058668993876   -9.79104880486930
O        -4.43240590290905   -2.95057787420531   -9.94894272990729
H        -4.37597127093560   -2.03118220173698  -10.28845652929530
H         0.40866253155081    5.76413465576529    7.68553205696591
O        -0.30817666974356    5.64556331396747    7.06077081564535
H        -0.65161675313800    4.74132915473335    7.21006810442646
H        -3.81633572682808    6.94948801143230   -4.56987990403648
O        -3.63077307219809    6.79760355804039   -3.64457666475833
H        -4.09311597091583    5.96678377449902   -3.39135031879197
H         9.06725397428047    6.76135903062459    2.68082993939127
O         9.66911888575421    6.04328952364370    2.93132500500106
H         9.62246784270577    5.39901995675968    2.20994742294477
H        -4.73926884312132    0.26326743999620  -10.29083123691904
O        -4.12826768674859   -0.38770665145970  -10.66259238356715
H        -3.25821973084868   -0.17394070321361  -10.27604728598181
H         2.54350523740738   -2.72102954951290   10.02919257543336
O         3.33074813454134   -2.32455552958598    9.62074547977934
H         3.97835601314573   -3.03756879118820    9.53737431910602
H        -9.01795726958523   -2.33869308328293   -6.75089701407492
O        -9.03156698366799   -1.47864812026770   -6.27025407802078
H        -8.08633878795703   -1.27536461074011   -6.16634879917494
H        -1.53831865618802   -6.70423300653458   -5.20222031742846
O        -2.48309019149587   -6.84129811698076   -5.30999594922611
H        -2.86164265228016   -6.76498805108695   -4.41088762152525
H        -0.54450972264606    7.35847332614566    6.28728833433877
O        -0.43765023608400    8.23602353944188    5.89781018361538
H         0.30308311108135    8.16575081976786    5.26224003374286
H        -0.59009871905897    6.15180066411904   -2.79926483813916
O        -1.16443588002290    6.77632898330361   -2.32402996835931
H        -1.94758481651318    6.89867864811484   -2.87898635134857
H         0.37775507012161   -1.86540506980823   10.63488527704335
O         0.04880794685636   -0.97532702915204   10.43879444925225
H        -0.73669746210233   -1.10081254695912    9.87917543309382
H        -4.08454231260906   -5.73420741784291    6.05674410470546
O        -3.47009838600414   -6.46763834346124    6.17252605181230
H        -3.35570924899992   -6.88342961765131    5.29942354623378
H         0.57860627164540   -3.27000929041240  -10.36767604353003
O        -0.20313213627172   -2.71801918141543  -10.51676719943678
H        -0.92828177502405   -3.11287597857233  -10.02050262069131
H         8.33154455502276    4.29611928506465    0.53167629415545
O         8.73555795398097    4.00160041577856    1.37487304741870
H         8.78593170639472    3.04069180319779    1.30158846014559
H        -1.82678889209373   -9.34708996021255   -0.33941556315140
O        -2.44130430932509  -10.02244151193630    0.02334688118402
H        -2.82952938019159  -10.46844088309950   -0.72885309938296
H        -7.52702054070697   -3.77634608644068   -7.62849259170329
O        -8.36349209301175   -3.90122397683207   -7.15121207818994
H        -8.08359813588880   -4.18236407797163   -6.26574149777740
H         2.61034713738248   -6.48139037340329   -8.01864295368736
O         3.00054699322698   -6.45115417275253   -8.91349465452791
H         2.88985924208425   -7.32018555334502   -9.29679130309351
H        -9.44079268092239    0.44065920724612   -6.02225846528968
O        -9.17539428759990    1.33981358195034   -5.79621437783099
H        -8.30323595472239    1.45553554393921   -6.20352827262235
