# Supplementary material for: Computer Generated Realistic Interstellar Icy Grain Models: Physicochemical Properties and Interaction with NH3
Source: ACS Earth Space Chem. 2022 Apr 19;6(5):1286–98. doi: 10.1021/acsearthspacechem.2c00004 (PMC9125691; doi:10.1021/acsearthspacechem.2c00004)
Supplement: Supplementary file 1 — sp2c00004_si_001.zip [file sp2c00004_si_001.zip › Icy_grain_model/random_seed_study/GFN2_GFN-FF/grain_4.xyz]

600
 energy: -1018.336209636991 gnorm: 0.000954970389 xtb: 6.4.0 (d4b70c2)
H        -1.37211889810451   -0.71133531099553   -3.41254123152384
O        -1.89376457435428   -1.53979582315448   -3.35424606015540
H        -1.23653065760083   -2.24590007654727   -3.21417640648882
H        -0.12256501948831   -0.32341459050249   -1.43584835663308
O        -1.00679936452624   -0.13165399378372   -1.03635962707790
H        -0.83503793019122    0.46034086353395   -0.29535009715634
H         1.73230297503302   -1.52951482050810   -1.36920600894846
O         1.42664000581420   -0.71480405448661   -1.78898735774325
H         1.90074424640219    0.01615488514195   -1.35062524437565
H        -1.54581469037846   -1.57454735384809    2.70188003640336
O        -1.56206281597124   -0.93478398805502    1.96375966518375
H        -1.44329110370030   -0.02926672362558    2.32190582149306
H         1.46360299323038   -3.85759045218299   -0.27535501373514
O         2.02279347152856   -3.05635930282428   -0.39890592328874
H         2.81076501794381   -3.24169367707273    0.14799403819127
H         1.15599115433343   -2.08739655498671   -5.25902177033281
O         1.56331003650917   -1.31159227351893   -4.82776023930441
H         2.11555236776738   -1.66408157992716   -4.11691713019258
H        -3.44539501851251    0.63706005343461    0.37503560082945
O        -3.63222781880084   -0.32110970572676    0.48111173175724
H        -2.90295282886577   -0.65460798818879    1.04361545433737
H         1.32109588742805    2.83986829447400   -3.16051455852477
O         1.12382720538495    2.14466954686373   -2.52159089187037
H         0.51756572501031    1.52735744515318   -2.98597043937528
H         1.23081941924052   -1.94672265286474    0.59844481215021
O         0.95492763146644   -1.33620831228493    1.31245524081858
H        -0.01638203098902   -1.37779042673454    1.41929012759736
H        -0.08430552301187    3.13670178482736    0.25259781392909
O        -0.16567407588325    2.25519453258852   -0.12517265221206
H         0.25652935958424    2.27337168925484   -1.00398556376173
H         2.00012187505730    0.92861311315908    2.61831407342889
O         1.41391595995480    1.20939502021600    1.88752892287321
H         1.10118060040533    0.33549735559230    1.57546871219857
H         3.30958946276879    0.38458540681057    0.03382245854537
O         2.80865776244152    1.12952316457715   -0.37198483530122
H         2.20141489992920    1.38651848052591    0.34768443600316
H        -1.28163075697600   -1.66875694556047   -0.54453157986574
O        -1.30832179568533   -2.61839512408804   -0.27926208494050
H        -1.99914926705954   -2.68868481055207    0.40310277048345
H         0.46506520466539   -0.23952721866044   -4.09945645952198
O        -0.25845633270523    0.40177254951511   -3.92721841639938
H        -0.60780797920662    0.65024697677382   -4.80248787177530
H        -3.82690849239031   -3.29405037306898    2.05859896881882
O        -3.41533321315517   -3.28712640173500    1.16969330068847
H        -4.13342362227008   -3.11204629236231    0.54459658991029
H        -1.64977333082986    1.24793106414353   -2.07004126864543
O        -1.91638382501910    2.09162855747112   -2.46680799999233
H        -2.31998264594437    1.87616346023828   -3.32019138040832
H        -0.77659979897235    4.61079098035736   -1.07211700840339
O        -1.26485221119304    4.62681410321198   -1.91708146343587
H        -1.49971762379285    3.70296790434900   -2.13379210548224
H         1.09960943303599    4.77074947218434   -0.03352688002897
O         0.18332035475912    4.92742085415975    0.26978564839217
H         0.08578387646033    5.86125098564787    0.47069987175561
H         1.01729522510777   -3.05453661547432   -2.92244210534427
O         0.07694731521919   -3.23178775693835   -2.73366002192343
H        -0.02914680116727   -3.19148523091335   -1.77707231712499
H         2.66252214147310    1.15243695164414   -2.94673950092253
O         3.46218296388323    0.78245787929563   -3.34682385715076
H         3.68208753458359   -0.02558435679603   -2.86573126890986
H        -0.44358841747966   -4.07775476833558    0.40877947017864
O         0.16346656616783   -4.82072093313894    0.31229058526222
H        -0.28230087247575   -5.45121519104074   -0.27465545408148
H        -4.25731816340062   -4.63895371194288    3.59183264362219
O        -4.62993868454411   -3.73715560975598    3.51864780943496
H        -4.25972710352570   -3.25043388430783    4.27056678756237
H         3.10530895657145   -3.83820149618441   -3.63419003558932
O         2.76807558789124   -3.07811902996125   -3.11474877441423
H         2.76319715632015   -3.35493212218781   -2.18231895387738
H         4.29800073032722   -2.07036967006568   -3.75879970155388
O         5.06633583570133   -1.89661600989256   -4.32360924053711
H         5.82170647730686   -2.32732460305329   -3.88457009202640
H         1.75325892469779    3.16337280879219    1.78332762579680
O         1.75078365728793    3.94679057337978    2.34567108327172
H         2.16360023706521    4.67265727236051    1.82954103074751
H         4.02480672373454   -1.36026974524056   -0.90581750937730
O         4.46280576821371   -1.42184435163897   -1.76508808285233
H         5.27535432787288   -0.86968118077673   -1.70176932325750
H        -3.41160942164067    2.55336851293566   -0.62601328216614
O        -2.89618093882690    2.19898512990115    0.13351389497485
H        -1.95176556536648    2.19521770438529   -0.10354808834634
H         1.45293928569779   -2.44191187446467    4.57273540137689
O         0.90528633876691   -2.10251369343595    5.32099393844101
H         0.73774729684306   -1.15751633061134    5.07224390317990
H        -1.28758708940821    2.14711359795140    3.28175681043724
O        -1.24900869992510    1.67654513874089    2.42360993550597
H        -0.32064106063537    1.68161290303933    2.14563711815960
H        -6.53596183987467   -1.31412871004931    0.97710907636321
O        -5.73817869953308   -1.66512156059681    1.37373459748179
H        -4.99291891745007   -1.12199315385968    1.03058294802634
H        -3.01542010962353    5.06483660918444    0.94598219535371
O        -2.83762081056820    4.37451423184284    1.61419021685923
H        -2.88926241349108    3.51232550745357    1.14494130694459
H        -2.60202104262552   -1.61138564447687   -6.25918217239596
O        -3.19407359328906   -1.22920472287112   -5.59792295864895
H        -2.80639225511724   -1.48158843396336   -4.73023164789787
H        -3.22834493017442   -1.44758650653664   -2.39296738886350
O        -4.04742659155804   -1.39990493754902   -1.86000374169200
H        -3.75937568390904   -1.00986793251974   -1.00863882978959
H        -5.34250617714670   -1.37314696001429    4.52366979964853
O        -5.08554287259600   -0.79674202349451    3.80447757593696
H        -5.32835221599883   -1.24874600677022    2.96834923023334
H        -3.11700102161078   -1.47355349935579    5.29251297238480
O        -3.31785477954118   -2.41403609887263    5.50366541401452
H        -2.75962567333882   -2.64297480829063    6.25948792528502
H         2.17881744251204    4.44572933225784   -1.57528653268036
O         2.39799017635119    3.88985448241783   -0.79520752764059
H         2.29667416222330    2.97831396046845   -1.09385558616463
H        -1.46630960930122   -1.75789030964698   -8.25790374548314
O        -1.36542952632985   -2.17554298132723   -7.36702945264177
H        -0.50662436189871   -2.60552816202179   -7.23752682083357
H         5.08228961225969    4.52262349838714   -3.59378363828024
O         4.35585668604245    4.16975403916348   -3.05849005205098
H         3.65480548545896    3.88184981467091   -3.68332537198850
H         3.12082235016945   -2.50760379102209    3.23378503602153
O         2.19622302503562   -2.80061631934015    3.17196633076886
H         1.74430198559513   -2.22530901958282    2.51538331367694
H         5.80079028084483    1.49144008967878   -4.98997094095585
O         4.96843792209534    1.90314670524115   -5.27967467567825
H         4.30384381551912    1.55026919667671   -4.65705807016196
H        -2.17456787402970   -3.49460139326034   -1.41838650489006
O        -2.74627479481075   -4.06237096188456   -1.97966843727448
H        -3.64715959547376   -3.75149174459644   -1.81050638093241
H         4.97786100179449   -3.04824286452783   -1.57326506376572
O         5.29805720073427   -3.92387164481360   -1.25471583009166
H         4.89780056142505   -3.97203435324541   -0.35216572339291
H        -2.15247629185473   -4.13641859563848   -3.59490260990342
O        -1.96171552553108   -4.11818557054128   -4.55263191094377
H        -2.82473736541660   -3.87416547459416   -4.95429802886522
H        -2.03651024641168   -2.83430726515086    4.36367300416007
O        -1.26152403193596   -2.85764327902008    3.77183210764861
H        -0.48876036945993   -2.62062127338409    4.31688909788441
H         0.15151722991239    4.74281722735294    2.72469641799502
O        -0.67826274156633    5.19433280769846    2.94824523687813
H        -1.40664584176102    4.75494160056677    2.45673697568663
H         1.95468775460288   -4.50064014805612    3.37301488855367
O         1.83399689372385   -5.44738022154684    3.57879203248990
H         0.88212083871015   -5.61095937784984    3.49347911090100
H        -0.42757671312748   -3.67983990591961   -5.33382261988357
O         0.36466226227322   -3.48959523736391   -5.87557737069271
H         0.82686190261144   -4.33177854128170   -5.97937009119299
H         4.86414104427930    2.98764674275856   -1.94184807219073
O         5.08703974985550    2.37537778287780   -1.21699937034820
H         4.24585493842005    1.97360253686526   -0.94012240839042
H         1.51052380350184   -5.65025068561178   -2.38173354213086
O         2.10532185768360   -5.43625723987795   -1.63881204360074
H         2.97899963198508   -5.79663910992187   -1.85767467333534
H        -5.10271575194687   -4.78846940160627   -0.97671328074897
O        -5.27711014195769   -3.84555079008319   -0.79466789589356
H        -5.95684429645993   -3.58608603334292   -1.44923526774675
H        -5.10269785767079    1.67604054085648    1.37632935912732
O        -5.82887923299814    1.75334301443779    0.72134495820002
H        -5.56253465911408    2.45900035568815    0.11879618946072
H        -3.61478341598273    4.40522322776827    3.12737532137466
O        -3.79909176859596    4.37745917328264    4.08637967748745
H        -4.74522111612771    4.16241321044427    4.20371132255610
H         4.89361201296329   -0.01601360009895   -7.72137605539570
O         4.91998399568460    0.94109593111997   -7.85658264024714
H         4.94272406317244    1.33257229881237   -6.96288141496750
H         3.95180908351673    0.41325496138941    2.87319783897522
O         3.24384527736075   -0.07250280128806    3.33107168328062
H         3.33339667795995    0.11920544633496    4.27796530430017
H         6.08822191462678   -0.45809312683712   -4.34834666551149
O         6.83491091987512    0.17132284813308   -4.40170795163776
H         7.40270209002055   -0.18495058478342   -5.09982377999649
H        -4.09387119603609    1.92363302161406    3.61879662403194
O        -4.01283489322257    1.60196094749488    2.71186628450565
H        -3.09696416746575    1.73249775943999    2.43308770339429
H        -3.19314510234128   -0.10977675049554    3.88516694722660
O        -2.54407659569406   -0.02493450511832    4.60282459203614
H        -2.86005378375484    0.76221288463355    5.08701977374334
H         6.86558733269230    0.27834921498124   -2.60223142731353
O         6.50277314661312    0.26060829349832   -1.70387271731243
H         5.96207626313802    1.09194347175303   -1.61442722537183
H         7.20785576434619    0.69275762708621   -0.20524813733989
O         7.41038270094309    1.08383648465473    0.67017905738080
H         8.16806504781841    0.60772409626369    1.02278376854393
H        -2.41182620346020    3.43892085587193    4.58638566355422
O        -1.51797942976593    3.04890711935744    4.65532864917395
H        -0.90679991293390    3.79999369796909    4.59459164555336
H         1.89957368506220    0.26713284894080   -5.54870720766383
O         1.84744024429954    1.17911509588465   -5.87973687075944
H         0.91248704713562    1.41232089227267   -5.98581168513721
H        -2.64901585121903   -0.14451499872191   -8.89020933638635
O        -2.07813021674354   -0.74168389360004   -9.41945625262877
H        -1.31936133870616   -0.19611794078009   -9.67130520424398
H         4.10171191221009   -4.71709849662688    1.52802793747488
O         4.13192428737911   -3.84246020061343    1.06684622687075
H         4.49810085914990   -3.20858742323122    1.69730810596112
H         1.47283685211462   -6.68268022395318   -0.57985067160378
O         1.34245892054875   -7.61234273776600   -0.29532654242453
H         0.55020845905404   -7.60993273245978    0.26444327222460
H         2.39260407564830    3.99306841547756   -5.48540558975449
O         2.32213637476546    3.49218153439011   -4.64858058266202
H         2.31145083974226    2.56233887906711   -4.95662934395993
H         4.67735955789439   -1.19589054476578    0.92163276724050
O         3.72165182843686   -1.01907798181511    0.77255361045175
H         3.31008618442980   -0.94465183124636    1.64079412792619
H         3.26383249421626    4.70739711544559   -7.03865542407731
O         2.35222656137664    4.41245817974400   -7.17746280045984
H         2.43093785920133    3.62364799698666   -7.75562726756850
H         2.29975631043346    1.64526114037784   -7.45098231537992
O         2.51803370791322    1.97538499626178   -8.34804747229113
H         3.44219511115438    1.67880920197255   -8.46384837333901
H        -1.88831109823428   -7.14795440044466   -1.48773540628278
O        -1.37678330451787   -6.31906652069268   -1.43299005497068
H        -2.01087040051819   -5.59750737377599   -1.60502204750755
H        -6.05457356383702    0.60169927809762    3.55274833819213
O        -6.79195685921045    1.24284309189061    3.44278663105424
H        -6.78692773703712    1.46662693340408    2.50443514857107
H        -2.15691263453753    6.75492943752185    0.20454882289830
O        -2.81910260344243    6.25620694876545   -0.30553218144315
H        -2.33874229126323    5.72439193797860   -0.96854321719458
H        -1.16373933609730    8.11511871772068    1.94627721174446
O        -0.95857842854460    7.33407126646930    1.39653193310814
H        -0.86325001929567    6.60105041798801    2.05287737702855
H        -1.76308212778755    0.74236048716357   -6.78116387850377
O        -0.87356785733732    0.42188722624425   -6.52736211114197
H        -0.91209287290010   -0.54016844264659   -6.64455377875960
H         7.22976509991130   -0.96706686550790    4.34952247027856
O         6.84823279899202   -0.45802027277715    3.58803369793377
H         6.62037490434018    0.41913173658635    3.94832314100568
H         0.99841797420858    1.30869927133488   -9.07927270656382
O         0.09384080861027    0.95238068311002   -9.07309572710118
H        -0.10589197842289    0.79711935551498   -8.13109415286619
H         5.80315367480688    1.21381954179624    1.44895237674683
O         4.97131831648823    1.39002998522328    1.92022008916790
H         4.63751202808297    2.26071080622557    1.58433611235366
H        -4.63916020953444   -8.50241354647064    0.80182583470629
O        -4.18926324343960   -9.31228980662021    0.51075471844069
H        -3.47169362844051   -9.45208330360654    1.14655689321430
H         3.17733925888663   -6.09006504492915    2.69950524475244
O         4.07320936130758   -6.12672661087636    2.30880816535386
H         4.07589897602440   -6.83109961888232    1.62182308603395
H         1.51932980189470    8.30868318095936   -0.35845840769236
O         1.43782845913216    8.27136209352536    0.62623279724796
H         0.50826454789273    8.03822033050360    0.81761452372554
H        -0.78899066429942    0.19775172094371    4.50272056483684
O         0.17598756453441    0.18272371257667    4.39855158631319
H         0.51829280213915    1.06067462437135    4.62882232954132
H        -3.17288759052872   -4.95461802641669    0.85635646969387
O        -3.19092883843861   -5.93347783382162    0.80541703861837
H        -3.86558151869700   -6.17070839053203    0.14845023411375
H        -1.83937527190058   -0.92029551911316    7.47363926471558
O        -2.13564828247720   -0.05608687206092    7.82537321267222
H        -3.09873822083073   -0.02663524248288    7.76799783443498
H        -0.00549294346661   -4.84626777780206   -3.36758951639265
O         0.18137754039405   -5.80035517704334   -3.47007860629368
H        -0.41018220927270   -6.23420969515523   -2.81933887170223
H         4.97047206763224   -5.52294084386722   -1.90113149761355
O         4.57056379971135   -6.31080532917796   -2.31767322455902
H         4.41522579816997   -6.03407527150161   -3.24104437166498
H        -1.64596127803356   -6.90588342878407    0.82611487583603
O        -0.92025550352296   -7.32980962629714    1.32180221690853
H        -0.67257534087216   -6.65421348455888    1.98378223851725
H         1.59256523737068    2.85107903251987    3.79765018288737
O         1.48280797338615    2.55055774094554    4.70775926031460
H         1.16560747317165    3.35595216067796    5.17817964394032
H         3.72270062750225    3.83001920368507    0.36862487616208
O         4.30175266936312    3.77766594658802    1.14719242731514
H         5.21026910310538    3.91553733677157    0.82830664776572
H         4.34854239103758   -7.41668913945197   -0.53037342322277
O         3.97272053606671   -7.79684836578121    0.26942348051808
H         3.00692810023185   -7.86415843399515    0.12459981514612
H        -0.43353882378490   -2.37542240300228    6.39208495775440
O        -1.14696857442028   -2.46854959858091    7.05005126805982
H        -0.65854629611188   -2.61616578574009    7.87275899255310
H         2.28940345365957    6.91911191088128    1.01700582988749
O         2.78072871685577    6.06495554322403    1.03835319280823
H         3.12101136919672    5.96862807679338    0.12351246834345
H         1.49701448252853    4.87583119530811   -3.62834769401487
O         1.26854317380201    5.23031619509130   -2.76418221156493
H         0.30927752160478    5.10759405592773   -2.63521557251711
H        -1.68462517178976   -8.55968938139682    2.03509398623819
O        -2.19497980337847   -9.32337584079217    2.42924837021130
H        -1.55719326581934  -10.01964875042602    2.57937801623355
H        -3.41778548367992   -6.18690774102786    2.46563669810236
O        -3.44978681485817   -6.12802474873286    3.45059882027769
H        -3.81501971393434   -6.96200620851413    3.76786919043307
H        -0.93565068213201   -4.51157479711110    3.28023252466055
O        -0.84425873498710   -5.48291176910998    3.29645950631129
H        -1.72170254755495   -5.80373742296707    3.56630109682239
H         5.07584685505757    1.64787938694123    4.99863585785625
O         5.77632088297328    1.89943587185515    4.38346410909040
H         5.40169729305940    1.80506272475923    3.47526324335834
H         2.68280863837824    1.63412157900539    5.35253166698521
O         3.40075283984657    1.08608427721889    5.75478855900602
H         2.95991043972288    0.62312703125146    6.49219705029208
H         0.86728211332186    0.65209919879608    7.13309860266381
O         1.62502593317877    0.21497753186119    7.56264693649415
H         1.31712384403028   -0.65923322288667    7.87921860560961
H         1.68963757712410   -6.94415685300935   -5.89233291535358
O         1.53746879891785   -6.00779549798682   -5.70681529276156
H         0.96770233006817   -6.02525436251669   -4.90528711246726
H        -3.26321671434519    0.43586669455821   -5.11654843933346
O        -3.31424424886641    1.28492853039944   -4.63780964442754
H        -4.12264842416432    1.23100400032791   -4.09902525535908
H        -3.99577262473275    2.82565961809558    5.95371465771297
O        -3.99782813271728    1.92703842870548    5.57942145330379
H        -4.38391020032019    1.35880647339502    6.26834773764717
H         3.04796386339852    4.31593250272430    3.56489107246780
O         3.67497621687848    4.61505104449413    4.24257200903890
H         4.56474931859280    4.52708146235796    3.86044035027245
H        -2.86531959040244    1.86648764084975   -8.04343795581450
O        -3.21784852407897    1.02785223393506   -7.68776066057650
H        -4.13457760212094    1.18073746549928   -7.39283556527832
H        -1.09096379758343   10.29137983311567    3.11906406870576
O        -0.87684483173007    9.33691196176894    3.13836923291506
H         0.10469715676967    9.29851457530920    3.15451127424253
H         2.31289373285180    8.49911070753398    3.57026983760371
O         1.80820561476718    9.20671314224185    3.12769055123349
H         1.87285651455419    9.03177403823354    2.17452497267493
H        -5.00883846527903    2.58064988148674   -2.18175151336763
O        -4.66403966210774    3.21113232301674   -1.53065262684604
H        -4.32821541074672    3.96069350793318   -2.06024082217155
H        -6.39032809679231    1.25495128166148   -3.83859305060592
O        -5.65144540167355    1.26609061705180   -3.22265228066859
H        -5.94755637253706    0.73879407352217   -2.44721553841162
H        -6.11016068075016   -1.05842783744628   -4.42230195344353
O        -5.57380254806089   -1.79359849666067   -4.06986853720108
H        -5.03594069439787   -1.47157607510025   -3.32668408294424
H         3.31989365519818   -7.90410228270063   -2.52508022038858
O         2.51382292457009   -8.41175505469142   -2.66456131290135
H         1.95474927650732   -8.27693116142883   -1.88029948550464
H         4.65546877787522    6.62336341494556   -1.15525979025262
O         3.81210988021183    6.23905393646712   -1.43132653619337
H         4.00435676035794    5.46799929833485   -2.00440803352566
H        -1.06633874212251    3.10078235181141   -7.58389620909809
O        -1.58544932629682    3.01634858386230   -8.42031971767623
H        -1.02562681628452    2.47485372503047   -8.99862720462469
H        -0.87039312412170    2.23734293319920    6.04874017674243
O        -0.43529930108051    1.77618492622501    6.79093722720259
H        -1.12342940550524    1.24073833268178    7.22341790420116
H         4.15005054624057    7.45993194061217    3.70230092504227
O         3.37052614047896    7.29822831134455    4.24909959747781
H         3.34382477099328    6.32350857093106    4.34566267242893
H         0.64276439788245    3.72464236649791   -6.60431545752816
O        -0.09375360857136    3.21506966100884   -6.24140478315479
H        -0.54108984242929    3.80907407050278   -5.60359877321197
H        -1.62329499446537    7.45653114992060   -3.09034515029462
O        -0.69064026888267    7.34315147507968   -3.41162893521150
H        -0.58874945000925    7.96919282874074   -4.12868983183018
H        -1.16667501517371    5.25266835716414    7.86165469951116
O        -1.51736282962329    4.46878071622149    7.40472261673220
H        -1.37849879218783    3.71189219748290    8.01098563435939
H         0.17254493181510   -1.61034721308410    9.50219451192991
O         0.75867483192268   -2.01753116412720    8.82320810025173
H         1.56714413111289   -2.31496782811112    9.26090750181729
H         4.65432441284601   -3.25389994391146    6.18260699816844
O         5.47382240762413   -3.38344402106756    5.66813517121381
H         5.50216823967852   -4.33086173333207    5.41454102225900
H         2.26761489038102   -2.61255148164451    6.44238347803486
O         3.06238897764202   -3.03912039700885    6.80531532173972
H         3.13262982873849   -2.77989733211324    7.73825744664981
H        -6.17003086748666    0.50673716994257   -0.38112758226852
O        -6.38330785479834   -0.15408691948605   -1.07932897526894
H        -5.60753267705128   -0.72553951563866   -1.19484940129352
H        -0.40085209024376    0.04494850832598   10.48929750909230
O        -1.00522943881289   -0.68125659925145   10.28305503992298
H        -1.53505608009372   -0.37485631482794    9.52531327715684
H        -4.78255429530161   -2.92776555695693   -5.15527841844030
O        -4.42151477056924   -3.77464966441231   -5.47428598979388
H        -4.86017222735281   -4.46086238355969   -4.92939738039973
H         8.44656997332233   -2.50844726904199    4.95378269364171
O         7.82895775695368   -1.97438295707644    5.47400646690060
H         7.07154895945067   -2.53978759765443    5.70127139781062
H        -7.85266156714003   -0.67689467945550   -2.02889663405420
O        -8.44192692105951   -1.01822678075701   -2.71977017932719
H        -8.30878561573401   -1.97366070092935   -2.73126712757821
H        -6.48669758666274    2.83468348527648    4.10401673794023
O        -6.30777295214823    3.64030600623835    4.62904674685336
H        -6.35743084399320    3.35991241625908    5.54625192644976
H         7.99852345178063   -2.18900061801722   -6.09722756746656
O         7.89972607375758   -1.27865558022268   -6.49148976033831
H         8.61200122436944   -1.16549736631973   -7.11857037457858
H        -4.55015775461426   -1.14967191208249   -6.72898777575108
O        -5.16961655221438   -1.10783370758716   -7.47203351434363
H        -4.87669834002470   -1.76158197608060   -8.13669086623986
H         5.42511038848236   -1.54605508831571    3.34941936924934
O         4.91110871179262   -2.37321086970399    3.34375181714130
H         5.02678321864314   -2.73690339268120    4.25719095036045
H         0.71710617090979    2.96615178342996    7.53891948911464
O         1.29458611716154    3.63023191030387    7.95769822024029
H         2.15108610152760    3.63329630817450    7.47896927688226
H         6.89090093169755   -1.66464573153160    0.32257250599112
O         6.22666926204584   -1.62856657613612    1.03620709514679
H         6.62334003848586   -1.13695098427742    1.76307283451560
H        -2.34853393469569   -3.63256961505421   -7.52944315829211
O        -3.00595252711096   -4.33767756565636   -7.67901472924603
H        -3.68026378109702   -4.19176403866351   -6.98633571121815
H        -2.87586835124119    5.69569681367960    4.81240599882788
O        -2.11105620943554    6.19961208103764    5.13191827705182
H        -1.40073321662234    5.96386918969561    4.51724744971326
H         4.97476422293016   -1.65855136321054   -6.03494998285282
O         5.24778706550739   -1.72916372372347   -6.97106326631634
H         6.19432199525435   -1.49146731193688   -6.96218506626819
H        -4.05416989651638    3.98334311812453   -6.41383025831661
O        -4.34927996659629    3.58471040251472   -5.56422764577068
H        -3.72394748095068    2.86944249498716   -5.33626067570160
H         7.17320344532990    2.82257331891406    0.61364824383245
O         6.97773282097928    3.77430245237450    0.69125959465138
H         7.17485313006143    4.17170992202083   -0.16806112802410
H        -3.52305820650686   -2.10056431234612   -9.76205277134522
O        -4.22232120225693   -2.68639362020530   -9.44739508197808
H        -3.79033243395971   -3.43092070396604   -8.98787263401815
H         0.77759583041777    5.27812863589396    8.31020217765300
O         0.29217034904240    6.09860586410397    8.52609724066954
H         0.65827093886580    6.76065301851573    7.92425622747088
H         9.86341466597655   -3.99237606926030    3.35621597837061
O         9.22954147107007   -3.27872993183100    3.41351798335765
H         8.35968877521018   -3.65173390211563    3.13482226428042
H        -6.78936727875705   -8.48843339973003    0.94943298359441
O        -7.17162835180605   -9.20429821556949    0.41076735812012
H        -6.42938970309706   -9.77175509428741    0.18345554410517
H         2.99284120445591   -4.82572917261745    6.39078517286556
O         3.05525128398920   -5.71868613126255    6.01589606687771
H         2.52440569769200   -5.69812671707608    5.19849154968291
H        -1.51472918526675    7.73567833565103    5.68563611005061
O        -0.95953555212031    8.53664528435535    5.68463873690345
H        -1.01237566046233    8.86336101617647    4.75999719885590
H         0.86150844185668    5.64336757848485    5.70350545239420
O         0.43427015116008    4.78383671854380    5.52614033745922
H        -0.26900870850018    4.69756238473731    6.19584205256483
H         6.97739533444390    5.44540890355515   -3.12808904066052
O         6.52139549563159    5.60085071661879   -3.97527078759694
H         6.22422869498917    6.51203585868832   -3.96592194863036
H         6.35253604224688    3.60489525326384    3.86008667595019
O         6.26802452825612    4.39497035970654    3.30373218391481
H         6.63061030981947    4.15093229951689    2.43768223863762
H         5.64093045032085    4.90883950534699   -5.71354607387679
O         4.85243744900730    4.50898028705044   -6.08558864769982
H         4.89705349242068    3.56201127437396   -5.85391762490263
H         5.57284131926969    5.93736648410269    2.55392112150440
O         5.12573821584177    6.68467042498332    2.13249482622830
H         4.25261768832073    6.34738313576651    1.81126691555066
H        -1.84854727567234    5.50936138461118   -5.35495410192552
O        -1.30540603511996    5.02402253564220   -4.70226340343603
H        -0.90081901637458    5.73418123339610   -4.17131889120766
H        -5.42193570283600    2.39796047672510   -6.17179687158340
O        -5.72351238636078    1.60496951409720   -6.66048925559934
H        -6.11249205375207    0.99059368788416   -6.02904701733152
H         2.96417305153689   -5.45336710947857   -5.03799343648486
O         3.75296410382907   -5.08668415254870   -4.57407591352546
H         4.37828466884937   -4.80868809440194   -5.26413957498235
H         6.17612037219635   -3.51427152139122    2.84216603732503
O         6.83298968276072   -4.23900600524297    2.79131781937136
H         6.52454987901109   -4.92149700078659    3.40126497136819
H        -4.19588164412386   -7.13725963902366   -1.59675488291107
O        -4.82449725430992   -6.40428231906483   -1.38679540792131
H        -5.73659212865260   -6.81224061944933   -1.37590166415769
H        -3.10532726639627    4.47733084835062    7.00537155966243
O        -4.07335963402928    4.28001765176599    6.93202075687330
H        -4.47402101988949    5.03626023481310    6.50374961656160
H        -0.81485027419360   12.57572734445202    2.50123628258565
O        -0.94837049340056   12.00526909180240    3.25764165631352
H        -0.08178304829810   11.97793497717992    3.73917930067025
H         6.74279929732998   -3.48390615598119   -2.34254446487834
O         7.21118798773022   -2.86707481556279   -2.92297690350176
H         7.72222388696413   -2.30008379813512   -2.32860265019567
H         1.69672785070786   10.82775454035705    3.99123707033208
O         1.38484998365534   11.62196305655470    4.45205581037630
H         1.14450019876227   11.32371263035538    5.35004672645035
H        -4.72330908226936    1.26028116703833    8.39206608952880
O        -4.88265600505252    0.55160448564498    7.73711447077323
H        -5.79541727623608    0.64714160902791    7.43107777103662
H        -7.78402404879432   -0.38322301699022   -5.75119695898499
O        -7.39163649885821   -0.00172137950577   -4.95145365340612
H        -7.95242972992696   -0.30593061566294   -4.20197353409146
H        -5.36147016117267   -6.36792515949674   -4.43820529856688
O        -5.53632606375308   -5.59240086387064   -3.88262106013967
H        -5.18455915717090   -5.83261406714655   -3.00262559985392
H         7.78222087623865   -3.49324854313836   -4.49939106740712
O         7.91339423987862   -3.67719613966606   -5.44511090363881
H         7.08011673670635   -4.05941335940387   -5.76717695738799
H         1.33139047325250    0.99050650389255    9.11805308371764
O         0.96223357326443    1.19793999900122   10.00317688986514
H         1.36330068220694    2.04137078551944   10.30311359127496
H        -3.41750890770737   -8.88280770282715   -0.97541963972365
O        -3.07487026143323   -8.32402091082013   -1.70005676624418
H        -3.11062729126519   -8.85107201094995   -2.53893531185718
H         2.31426056037344    7.27691277815388   -1.99289192902613
O         1.65101970405207    7.98394588951281   -1.97080577511492
H         0.86780099864583    7.63217928805442   -2.42434489155296
H        -7.39039995486894   -8.05324052061822   -0.92739280708302
O        -7.24472680054998   -7.29149885564793   -1.51799139539753
H        -7.80221431365183   -6.56699752547218   -1.17701162365734
H        -6.54115438703172   -2.89981870229677   -3.29974293163686
O        -7.06095032553021   -3.54183725320711   -2.75641639653821
H        -6.90844032822506   -4.39453534087108   -3.18981383591567
H         4.96970733191797   -6.06529228191859    3.79447127781387
O         5.36058170859785   -5.86906767592538    4.66841383048687
H         4.60590683297465   -6.01030993351125    5.28241608465420
H         8.51664615853756    5.69571681495164   -1.30225337513449
O         7.59664752162622    5.47206128448442   -1.44387824976909
H         7.06302573780309    6.15197553583587   -0.97870529907755
H        -2.77794627253721    4.82865655905346   -3.47445209007283
O        -3.73747282813151    4.95975809230144   -3.37098640088143
H        -4.12636379048955    4.54943331146258   -4.16825895623487
H         1.63275110679031    3.78851490967989    9.60748606694042
O         1.80242585630608    3.66393417481754   10.56676903675073
H         1.10041659784205    4.14622137223915   11.01644465254395
H         0.55700140652091    7.78699897335520    5.96808312853531
O         1.32079962724105    7.21852423742666    6.20865046034367
H         2.08279749454578    7.51952621319077    5.70346471369195
H        -8.00281929833736   -1.54035747377600   -8.30081575958697
O        -7.84114609426032   -1.08608298315081   -7.46154419654273
H        -6.86162722529558   -1.11068676347678   -7.39582783546951
H         6.14918486273140    8.25267787619237   -0.21414332718912
O         6.07498599470615    7.29891936196196   -0.21154260647794
H         5.77098677879379    7.05102925226375    0.71088933785678
H         3.78742947954812    2.66147061896287    6.51984053298002
O         3.68856446551588    3.58894775607854    6.79679396843240
H         3.70233509412679    4.10626200836994    5.97258704729223
H        -4.82369478895593   -9.35999372442452    4.28267804309260
O        -4.45954892312716   -8.62957661736613    3.78443297826082
H        -3.66008547426133   -8.96178197865884    3.33022466473165
H        -3.27442597044510    7.40450387119068   -1.74589548429295
O        -3.23788934638878    7.52631872893484   -2.70716908393562
H        -3.57212146426767    6.67511795937340   -3.05082839615783
H        -5.53139103239541   -7.48857311897450    2.52431010571036
O        -5.69230997694487   -7.22855018991472    1.61096900772403
H        -5.99423746862306   -6.29463955256252    1.60670389818129
H         2.12972666610429   -9.54089642995149   -5.45045822519920
O         1.82292708876889   -8.66621922825450   -5.21449370739358
H         2.02853889326117   -8.55441863332056   -4.25738241938156
H        -6.03610573175924   -4.16491624985354    2.30788115094459
O        -6.40396664408009   -4.62335487135629    1.54067177295590
H        -5.98258628031031   -4.20184473890436    0.76404744900326
H        -1.71557081851170    5.06977124786417   10.90932559095001
O        -0.76542924931554    4.89708038590896   10.78415693366099
H        -0.45418692700961    5.53424630582477   10.12153890295260
H         4.15998989488855    2.97218015133163    8.59215857199478
O         4.12649340041253    2.48655413625578    9.42441288761797
H         3.58353263059580    3.01313651942406   10.02203000296753
H        -6.19671839314253   -2.50029869707009   -9.91973200210172
O        -6.97653348685655   -1.93769797704630   -9.97658230523936
H        -6.62109016367157   -1.05391390418444  -10.16060850683490
H         8.90356261093373   -1.54250792097372    0.16985171559368
O         8.38372107036828   -1.95193003207979   -0.53458925939534
H         8.31401777320541   -2.90546578456674   -0.29680355460301
H        -0.15001592474034    9.87400554785109    6.49945846539935
O         0.35313271397539   10.65229556218934    6.79738628095860
H        -0.29090062847473   11.27229653232614    7.13962582325861
H        -6.61693383564537    0.89725254694346   -9.35275694420847
O        -5.73535364842151    0.58358733555734   -9.64415919769265
H        -5.37066457279102    0.13249452287793   -8.86496550231787
H         3.49708788416110   -1.47633425199382    9.77604204103999
O         3.38087506338219   -2.40939535240299    9.46128312054441
H         4.01072935308566   -2.93872474497783    9.94852731596241
H        -3.78043112103775   -8.90623156106549   -4.49985263948434
O        -3.19701138382728   -9.51215522010368   -4.01567635353886
H        -2.32635461738112   -9.41245758741812   -4.44403184935134
H        -7.18832404548286    1.77577712478933   -7.67731796570262
O        -7.87923011692224    1.53807200683853   -8.32139987347348
H        -8.17280900126118    0.65434525719315   -8.03923907960327
H        -3.61679773085914    6.88783931668878   -5.75425581670948
O        -2.86582249363320    6.56391950295705   -6.25437086861983
H        -3.21610323865864    6.01201833599439   -6.97430372534885
H        -1.89734097696230   -5.63926730911638   -5.35408142633480
O        -2.06609720092317   -6.31266339213827   -6.04849072984815
H        -2.29861342051009   -5.79243428540498   -6.83767175137940
H        -4.73883063616900   -7.77807004258020   -6.34979081673279
O        -4.40124576341458   -7.48439440379181   -5.50444242093023
H        -3.52092843478325   -7.06827213476127   -5.68096915338844
H        -8.10646769282580    1.12015755891058    6.42714787308481
O        -7.16813638622543    1.20477389512534    6.26186692677898
H        -7.05389385337646    1.14781038671934    5.30045955960450
H        -0.00162258784041   -8.73520272470148   -5.26597867791708
O        -0.96374876727356   -8.77740794289942   -5.36874304832654
H        -1.24577199495985   -7.89986600415177   -5.66368487354905
H         9.37551200033960   -1.69007809945260    2.41027857216938
O         9.04271034646153   -0.87388475394470    2.00884715835033
H         8.35806781280780   -0.58349348336372    2.64010944173536
H        -0.56581655742014    2.02433892483242    9.52788895401787
O        -1.28912391391885    2.66132957867134    9.38942690051005
H        -1.09958986590358    3.40554737562623    9.99996207072419
H        -2.87326072192991    4.17648110414525   -8.23591668456285
O        -3.69865738349180    4.59111649178247   -7.93149296153617
H        -4.39229367150376    4.22942452935944   -8.52200602774105
H        -4.10823805504369    3.29986061581269    8.39073395538838
O        -4.00192594525455    2.71682432763005    9.16424484236163
H        -3.04730386128702    2.51420373911522    9.21671853201561
H        -3.97786954984378    4.77197582191932   11.66732725335095
O        -3.50299814032013    4.84916483215260   10.84070445094141
H        -3.76502271832362    4.07910642760453   10.29629443585361
H         6.85736657291786   -4.41277725809834   -0.34653217260649
O         7.68074253675262   -4.42076549884086    0.16179745216444
H         7.40383712185502   -4.43234349529077    1.09233343875469
H         5.41900349385851   -4.82850496910431   -7.40867280624211
O         5.45112098919461   -4.33794883837041   -6.58827551342771
H         5.30246019523529   -3.38289817380104   -6.81669441267030
H        -5.33737417876163    2.33671034204292   -9.62490949080560
O        -5.46223314933177    3.29246919099335   -9.45844562636156
H        -6.40349917571634    3.39796119248126   -9.30675041506095
H        -7.86430145961644   -4.84822475949341    0.30290374442890
O        -8.36116623368011   -5.01381868998211   -0.50955062726891
H        -8.07796511369444   -4.36568308334210   -1.16297497199276
H         2.56786355199001    0.27849154691610   10.57010370326524
O         3.49238409530631    0.01851502346839   10.44745798687361
H         3.91623830891630    0.78559296815798   10.02565274304976
