# Supplementary material for: Computer Generated Realistic Interstellar Icy Grain Models: Physicochemical Properties and Interaction with NH3
Source: ACS Earth Space Chem. 2022 Apr 19;6(5):1286–98. doi: 10.1021/acsearthspacechem.2c00004 (PMC9125691; doi:10.1021/acsearthspacechem.2c00004)
Supplement: Supplementary file 1 — sp2c00004_si_001.zip [file sp2c00004_si_001.zip › Icy_grain_model/random_seed_study/GFN2_GFN-FF/grain_5.xyz]

600
 energy: -1018.329963821693 gnorm: 0.000787983696 xtb: 6.4.0 (d4b70c2)
H        -2.25863675421325   -0.29191349048826   -2.84799537642492
O        -2.24667992330679    0.65578872364751   -3.05713820630413
H        -1.30155333863142    0.79629231513201   -3.31051958128128
H        -2.99780348677443    0.96791706042733    0.63713038159798
O        -2.29849368221132    0.74784748875697    1.28577813205470
H        -2.75950901141771    0.67221599856751    2.14663303688434
H        -1.53295770328940   -0.55721480648028    0.62414326732402
O        -1.11061174152051   -1.31822212571524    0.16800062608907
H        -0.37106842878817   -1.63020292741259    0.71958291651640
H        -0.95581750004089   -1.51160204536853   -1.49378168744064
O        -1.30566750651297   -1.70085114035476   -2.39060771553784
H        -0.56877606651481   -1.63909516890063   -3.01632848897643
H        -2.90596292718930   -1.77407986765060   -1.25187152970434
O        -3.72349396880033   -1.66989860248082   -0.75712693285554
H        -4.44481898959944   -2.02469572361798   -1.32189117533031
H        -0.09884981432558    0.92161943710484    1.04137778562271
O         0.24609844987004    1.39484235817464    0.26249457490941
H        -0.53061854046482    1.77461493015695   -0.20394203023968
H         0.91333646466835    0.19919928247878   -0.63420315192180
O         1.37092010826835   -0.47985984176699   -1.18227949471269
H         2.31773299857290   -0.37857180486382   -1.02120873394892
H        -1.67437439804462   -3.20471748901742   -2.95567390848628
O        -2.03221215855068   -4.06977868463520   -3.23854948828649
H        -2.37484376742645   -3.93097051593612   -4.14548682104149
H        -3.85799980267497   -1.67660662606844    1.06517382170880
O        -4.22517786012166   -1.51537522533222    1.94627514220489
H        -5.18610750242023   -1.45848741621753    1.80676995552272
H        -3.62459411260858   -5.41372603521094   -1.06062140799698
O        -3.63153887973871   -4.43473100959079   -1.20912081303086
H        -3.12087253670383   -4.29630198007631   -2.03576253564894
H         0.85025628135819    1.35637864569994   -3.75590238650220
O         0.33198448495165    0.57005580516044   -3.52358857110051
H         0.80866693963690    0.13398382283683   -2.79616244656331
H        -5.09291283873908   -3.98610394776886   -0.53273250413500
O        -5.94729058549818   -3.97724057384595   -0.05981956051403
H        -5.76342752533024   -4.37676631924255    0.81572133454735
H         3.87829334014238    1.48436387496628   -2.22574699522862
O         4.18948029246181    0.81256446842335   -2.86559625151434
H         4.65244602193971    1.31502599635070   -3.56086704529664
H         0.63566814523188    0.65350686599149    3.09369610374273
O         0.07491628363165    0.04220478867435    2.56686595478867
H        -0.65579717527305   -0.23335537521399    3.13688673727371
H         4.54353292348807   -0.06823242548303    0.12139400727243
O         4.08803474054897   -0.62890015241523   -0.54760987261442
H         4.32155299939120   -0.22816232180748   -1.40549520518311
H        -2.73719769013714   -3.91534188823225   -0.00534348088695
O        -2.12530461593296   -3.67015951352561    0.73454309590618
H        -1.90510358700507   -2.72259812787904    0.61078437220686
H         5.85238617042381    0.87205388834407    2.01249415766900
O         5.29005380601295    0.90847534019525    1.22019269081510
H         4.50049335632126    1.40484734204886    1.46554463514665
H        -2.50364376153693   -4.61756140672908    1.96803395316744
O        -2.72052841107829   -5.16214065131086    2.76397172513898
H        -2.63509314629881   -6.09498989111737    2.49159210224920
H        -4.62993910819493    3.29958897709132    1.10455004424396
O        -4.24928043567259    2.83519974292941    1.85018752564019
H        -4.79561838747887    3.02725856206078    2.63241334649445
H         0.54364911874852   -1.55360478403826    2.30669381831668
O         0.54776962852994   -2.44263831607481    1.89416082227612
H         1.46352970292329   -2.63048326362187    1.62430731248908
H         1.75213372368002    1.55369629059061    1.07613581188970
O         2.66223804204763    1.49422075281993    1.40852972010524
H         2.67117937000122    0.78869062293764    2.07967264097150
H         2.93266118560638    3.80984197977422    2.06842554628279
O         2.06090975052842    3.91081916423182    2.49357998923328
H         1.88340981188825    3.07757371083807    2.97849792177294
H        -3.40055187475110   -3.81501893872134    3.77546425052843
O        -3.63176618913245   -2.92890958188443    4.08164726287586
H        -3.87515311976540   -2.41542058711633    3.26860954204516
H         2.68095514022503    3.03504618998907   -1.17887701618962
O         3.44287280967733    2.46904885205949   -0.96019842157587
H         3.25809788387918    2.08915762420022   -0.08567280371876
H         1.04412504147871    4.12636502400480   -0.83029803825461
O         1.51038115120004    4.12014117191985   -1.70644542759760
H         1.69750470321179    5.06504459496351   -1.91120258401176
H         0.09736312490605   -1.99229948456938   -5.04901139953932
O         0.24263144183588   -2.70354397882236   -4.40799782753182
H         0.95566039232425   -3.25117530005045   -4.78646539825022
H        -4.05154606197716    4.00038798696245   -1.99957133274588
O        -4.03610331895718    3.84303082797001   -1.03962353489768
H        -3.31476711715741    3.18816700505322   -0.89560801209413
H        -2.17001927801714    1.58935515322131   -1.60726956667266
O        -1.85673805991722    2.33325850285048   -1.05539044408075
H        -1.43686093133579    2.92952000449498   -1.71524750044081
H         0.45980378508721    2.12219461065858    4.22352879162464
O         1.36981988806366    1.82717634328271    3.98956753133209
H         1.73020360755057    1.41311971740529    4.79820953784201
H        -0.62248004518746   -5.07549507120999   -3.39716205200277
O        -0.11043067179534   -5.89445911740216   -3.53971532996205
H        -0.12233839771131   -6.34439783729282   -2.67405360141786
H        -0.48331179172231    3.90422362538194    0.89862246047686
O         0.33378275782570    4.33213674258482    0.57059349957376
H         1.00215639347927    4.19922472026082    1.27891472324979
H         0.55436653663409   -4.13592413797486   -0.67811534569195
O         0.15631918083256   -4.73274659691354   -0.01573017007406
H        -0.65769317590198   -4.28850229944514    0.31487822996810
H        -1.23903813237212    4.64990815884792   -2.83702198249330
O        -0.79723689182567    3.78980894396260   -2.95659025422008
H         0.11539461365472    3.89461942913630   -2.61959352040891
H        -7.30481526434249   -2.07522610035465    1.70918176707754
O        -6.79206761109709   -1.67411676402387    0.99665364693923
H        -6.51159949813532   -2.42714532856029    0.43434568079431
H        -2.63849109742385    3.43920107647772    1.91243804801661
O        -1.68093716100225    3.24512875823853    1.84759270412586
H        -1.70699150467851    2.31040074214859    1.54400743946400
H        -3.35512398921841    5.26225255848508   -0.29508195034196
O        -2.86702824358029    5.94899528698189    0.19682254255091
H        -2.98921440833885    5.73351574319960    1.14030064336186
H         0.09818521520960    5.68770064964224    2.66999847309120
O        -0.60725195941639    5.51499874200618    3.31027707361840
H        -1.35836308087308    5.15005823601424    2.83401864526760
H        -0.32820061067832   -7.67839940211573   -0.74171488971225
O        -0.77997382456849   -6.91365593075373   -1.13075892524622
H        -0.43168902474188   -6.12262653903503   -0.65987014265430
H         2.23960643458956    7.01453368575824   -1.50330232996100
O         1.60193208181870    6.71012402813831   -2.17252807753239
H         0.72506989496848    6.81868257992970   -1.74867850375817
H        -3.03131598491325   -6.92735805458459   -4.59908982188349
O        -3.17055006280232   -6.60621597930159   -3.68577394481482
H        -2.35506888385926   -6.17253265009140   -3.41773826436766
H         1.33783878557900   -2.15910509767750   -1.60116312804510
O         1.24863013523477   -3.10093778264049   -1.83940197187736
H         1.02490639806340   -3.09614361588766   -2.78278446980069
H        -5.49278695486237   -2.25010193982947    4.51036752230437
O        -6.32319686647500   -1.79285928931500    4.33665160545758
H        -6.90557580595959   -2.43099526009741    3.89463568135139
H        -6.60223904132792   -5.23009344508075   -1.03761391058103
O        -6.82383144872021   -5.92332867346941   -1.69916078095811
H        -7.72140468318670   -6.20255874832524   -1.51476943532991
H        -3.00808570828868    6.04472120245623   -2.31306265479751
O        -2.09646120245389    6.07959542026305   -2.66429068351259
H        -1.83142717369507    7.01925201200427   -2.61753959559977
H        -4.11115516851577   -0.08348045809047   -0.59000806292147
O        -4.27098684519168    0.88036387511081   -0.48602778695172
H        -5.03937819750890    0.96836791280479    0.12213113664342
H         0.02107527606358    5.90771050408064    0.00719633533069
O        -0.37989703676569    6.66780742664485   -0.45763622565607
H        -1.33329695453810    6.47438856376448   -0.39966591677947
H        -6.77053526937540    0.12004281291756    0.89588008395759
O        -6.41776470517817    1.00900584642077    1.05297352050707
H        -6.19618026157299    1.02220534635443    2.01646125240251
H         2.02292518477590    3.15181747690106   -3.16873061441681
O         1.86537274134999    2.74965974515936   -4.03049059268048
H         1.54531520870711    3.47790293947786   -4.61231529985329
H        -3.87590753686137   -7.37461465696163   -1.59405571504867
O        -3.44382423007294   -6.97135927832932   -0.82123622369906
H        -2.47424514358006   -7.05996741156843   -0.94696968928429
H        -5.55814325183385   -6.01314630286112    1.93864362079563
O        -5.40055580002288   -5.10948528367240    2.28986013517853
H        -4.46868545134573   -5.10169142789056    2.56940244642453
H         4.49205890695051    3.89372343945809   -1.40770238754236
O         4.55313955972030    4.82197144802962   -1.69466093821118
H         5.45595264522449    5.13592866245626   -1.45261801926839
H         2.27774786316500   -0.88813820570194    3.73623443425549
O         2.96457444073666   -0.58873680567715    3.09306261262048
H         3.08896278845031   -1.32682953764951    2.48562720958084
H         5.41594921612648   -1.72024490846445    4.10377418430068
O         5.23007868013171   -0.84378869471782    4.47146616873077
H         4.38875539783900   -0.59039586996112    4.02660948627281
H        -4.83434532837290   -7.13763267105011    0.26913432585807
O        -5.54454109345732   -7.32937996577470    0.90459731020798
H        -5.40026589864952   -8.27300072166605    1.14071034677854
H        -0.12681569579562   -3.49671042977044    3.04244792318093
O        -0.32619643212798   -4.19492340689319    3.70267315501070
H        -1.18319259793938   -4.58493872730600    3.46486404527231
H         1.96220482007462    6.51258942593411    0.99235253051813
O         1.40001364188883    6.64523219510397    1.77875258263799
H         1.94208408335020    7.18612396323338    2.36241641513818
H         2.82165462898952   -4.62121299037466   -4.50481303824835
O         2.32777374342988   -4.19712908301377   -5.24073839821108
H         3.00536494566950   -3.75564807108573   -5.78784764068590
H        -3.84997951587962   -9.89162657289442    0.88228418264987
O        -4.75748832337212   -9.83760309829380    1.21307007862640
H        -5.30483534338814  -10.15056478922266    0.45624709268711
H         3.21368830947139   -1.83631873829591    0.42419038097735
O         3.06964082865919   -2.56361455069600    1.05007296166249
H         3.08839028033083   -3.38343405333673    0.50226582727119
H         1.51416029475861   -2.61489366346888    4.48962511531443
O         1.20051976892102   -1.71416734324382    4.65884659210909
H         0.23413731679993   -1.72143243611435    4.53834774855665
H         6.78489589694343    2.94199445431805    0.21509956621981
O         6.18558156609088    2.90066497701201   -0.54633304784648
H         6.02462391968923    1.95966615491374   -0.70183236002531
H         3.17115559627373   -0.47280985515421   -3.32763542869140
O         2.72683367595550   -1.32717268555189   -3.47727249171025
H         2.55258272922103   -1.36921612763018   -4.43636193427496
H         2.67113093896729   -3.99941039727382   -1.35406854294153
O         3.34352848675057   -4.39789528426165   -0.76693447345614
H         3.26857972152913   -5.36231796121773   -0.90324141189909
H         1.37017969999196   -0.30700843416679    6.03175888543929
O         1.90536195871074    0.49327157118550    6.19254283863517
H         2.76759818077256    0.13271233184681    6.48771774796428
H         0.86817890444414   -5.22067654648897    2.88208948060017
O         1.17614942415875   -5.83509502045755    2.18928947938632
H         0.86388978645100   -5.45744322689387    1.34326736282296
H         1.90863684377693    5.03335494635390    3.66530704902008
O         1.87667607705308    5.57512520357021    4.48776764580945
H         2.18683356538740    6.46298130562720    4.25210585849490
H        -6.12771058123254   -0.09733634098774    3.93537251607427
O        -5.84691981577407    0.78706734468017    3.63617610767252
H        -4.87106096403855    0.77092421427203    3.66778359560644
H        -4.34641808399139    5.25744732120432    2.57075948850153
O        -3.39677957757276    5.33590667656985    2.76830005708077
H        -3.28160891904823    6.23220341654874    3.13680774034060
H        -5.18974264114840   -3.35296269133397   -2.81292350943862
O        -5.51521080128557   -2.49991843806422   -2.44883198380536
H        -6.45765926005902   -2.67718489379263   -2.23551294306583
H         5.00009870928829    3.57120262659780    0.75605555926883
O         4.54456807845535    3.90959176594590    1.54499451753880
H         4.68471647066890    4.87641490310251    1.57292287193958
H        -5.28884187205971   -1.33921224346211   -3.61245620374128
O        -5.16131834508946   -0.73632142081932   -4.37759269579638
H        -6.02494695416262   -0.32205705903497   -4.55230386182976
H        -5.83395331971133   -5.28285831688024   -3.13610115107563
O        -5.12715572642901   -4.82291680927844   -3.61671020156634
H        -4.39152643397137   -5.47522334711260   -3.67985381815486
H        -2.48925753077137   -8.24399131134187    1.17424038412240
O        -2.65211016475963   -7.75161668243294    2.01069236251215
H        -3.39865064457325   -8.20012856887988    2.41521402505418
H        -2.45491829527100   -9.38011261944496   -0.89382548084358
O        -2.21493127596828   -9.52289301389751    0.04311908845449
H        -1.24142499466087   -9.51969354793026    0.05995034513287
H        -4.87437379314535    0.73015499144482   -3.46662616410004
O        -4.97972001254682    1.53099802079013   -2.91983749106043
H        -4.64155408888501    1.32004214536846   -2.01840681698706
H        -0.33326034126835   -5.45950176091740   -5.33205026961153
O        -0.61390073145065   -5.41021056526494   -6.25979316364492
H         0.15670213106708   -5.75602935870339   -6.74436985712327
H         4.05680791138930    1.67591191077126   -5.95938815871172
O         3.12158275503310    1.44903988930090   -5.95172243967312
H         2.77989708284308    1.83937402533543   -5.12141851265003
H         3.48311924040475   -3.69327806934515    3.57067301438237
O         2.63316801947118   -3.91842978557024    3.99052370610475
H         2.62317920652369   -4.88524250339093    4.14359577589771
H         4.93745121209144   -3.59377130134861   -0.52933662070247
O         5.58503096395483   -2.86750406982572   -0.56518074190312
H         5.08558709340088   -2.03633966183781   -0.42936005304186
H         5.15243416973895   -2.79117826836168   -2.26124754176153
O         4.76755407049765   -2.87147148872035   -3.14888642232421
H         3.95108858540149   -2.29855497411800   -3.20954520821456
H        -0.90588547555531    3.17844798917300    4.96714001977653
O        -1.15643097405498    2.48629814674685    4.32005467370593
H        -1.28093947233608    2.91558143059747    3.44533420997815
H        -1.08321994546662   -7.86707349845950    2.85031475296518
O        -0.20983686837839   -7.90719857605002    3.27451838634186
H         0.31709609665923   -7.17540698173402    2.89708255189271
H        -6.56998482430309    2.59470509313016    0.34355356593234
O        -6.54386820007574    3.46534324158126   -0.09628359429723
H        -5.66320300216120    3.55032815124283   -0.51904184182746
H         4.56257830857485   -2.87581507205522    2.07019452860545
O         5.00589565518493   -3.08587942256096    2.90733392473282
H         5.47662620598185   -3.92266381226978    2.77107089695171
H         0.88649759679147   -9.41654780165985    0.78876973968719
O         0.44036083882811   -9.09753042856113   -0.01655331508092
H         1.00229778138442   -9.27436496848241   -0.78275691269552
H        -7.73086312199356    1.29692935555659   -3.99238406023994
O        -7.46622511068974    0.71816276225405   -4.71861224249945
H        -6.92602332294675    1.28162738987613   -5.31454406633264
H         4.37766931493771    5.05545917046319   -3.33857277744111
O         4.46888456053178    5.17040490701545   -4.31357909855357
H         3.83731416730853    5.85522445043589   -4.56999204803023
H         4.21336397266664   -4.45158594069126   -3.19665132643617
O         3.88942449739933   -5.34354401275078   -3.44330521347015
H         4.68249880223493   -5.79174895077913   -3.79677718935770
H         1.72414978728663    7.59276559599383   -5.05168558071307
O         2.36835186492538    6.95908584793801   -4.69297413025639
H         2.13299333843716    6.90878232688674   -3.74330879950680
H        -3.40788487758055    8.60506035892035    2.98716952027250
O        -2.96333538032716    7.84403719208663    3.43633640190176
H        -2.53498885299282    8.15509249872520    4.23883631598343
H         1.25611305063847   10.33618059679691    2.89692356087624
O         1.07849589464553    9.59904065820168    3.49258104507707
H         0.38265178889291    9.09440210202126    3.01964478005848
H        -2.49697764876703   -0.34960581141016    7.05201455494541
O        -1.78195469348116   -0.02195954752317    6.45569848859158
H        -0.96111974065834   -0.38277621162481    6.85687775413261
H         2.76337096713345   -6.30025641114449    1.88068994116943
O         3.63167002878714   -6.65273720238094    1.58791161259938
H         3.50699397428488   -6.88249946710274    0.64938113047807
H        -6.49390895937206    2.21627371016644   -2.70789694485476
O        -7.36854284541112    2.65251020901903   -2.58138366417651
H        -7.39600075287525    2.88057483109743   -1.63745871355694
H        -0.08793896584672    7.59900362533586    1.73749780394509
O        -0.74407639468745    8.29786377406912    1.91747540284328
H        -1.44324570259498    7.93426374149406    2.49108320798606
H        -0.64311663192424    6.84317968359861    4.40259064791296
O        -0.76383060454320    7.58298445946168    5.03457867144326
H         0.11131928572534    7.76420979713704    5.41286195873414
H        -2.51985337408830    1.41618338629197    4.15792937938690
O        -3.15770886356625    0.76523664624984    3.80849797272771
H        -2.80742078147581   -0.10751814340512    4.02601260923092
H         4.66033725684790   -0.75249262208421    6.22468379084348
O         4.04806950766792   -0.89020769209119    6.96643795175950
H         3.81679074998815   -1.83929383161489    6.89857840284983
H         4.87718247073201    3.41004202259048   -4.66262066491290
O         5.30690096706133    2.54146688202121   -4.62221238808544
H         6.13596032597953    2.70815687008566   -4.13260754849954
H         2.27386452985810   -7.48609804386280   -1.39947464022175
O         3.06490451238616   -7.07241066562825   -1.02706049443472
H         3.80830198910947   -7.46756741353718   -1.53391493302810
H        -1.75744140910918    8.63393788709473    0.50671541804284
O        -2.53211017307348    8.64785404999562   -0.09593687131865
H        -2.92130778653474    7.75540499106822   -0.01483041801513
H         3.70069899577442    5.81449283048846   -0.68788135714259
O         3.27089724733570    6.49574798397557   -0.12437512512656
H         3.97159306573094    6.83877845201677    0.44013499703538
H        -8.27957067497709   -4.30976281618738    3.07265688912978
O        -7.64716358221743   -3.64193298848322    2.73599377462839
H        -6.81970527672071   -4.15115823630748    2.65595217847695
H        -5.10653005407788    4.32951763104537   -3.78993120932221
O        -4.24002653833234    3.87845348502277   -3.83370310415299
H        -4.40581508837363    2.93184483331176   -3.64070437542214
H        -5.46101157138224   -2.28835709194775   -5.40062485374798
O        -5.96424898896864   -3.10846380270476   -5.54108170088753
H        -5.57683265271741   -3.74556500121290   -4.90457709028953
H         4.93799724385525    3.47792235971140    3.21711821517321
O         5.38124678246988    3.36103469414462    4.08135184900532
H         4.76362855864809    3.65606835737077    4.78042339449025
H         1.98756007378706   -5.55948816572416   -6.14382340364509
O         1.86730513155589   -6.36508973003380   -6.69917952341876
H         2.56367723419157   -6.26427228519326   -7.37506702951337
H         3.02268192874045    4.82399345165516    5.35188529598920
O         3.77028528858537    4.49482587981363    5.91381293069793
H         3.32728525025473    4.16098787616943    6.71078830161810
H        -6.29798646046322    4.76639642953406    2.74756768492435
O        -6.03724726669872    5.22958394587964    1.93852056822697
H        -6.36444823123087    4.68295242585214    1.19659962540962
H        -3.57043427597019   -8.85467841462747   -2.84898703577161
O        -2.74434309380087   -9.29078308886266   -2.60016215473595
H        -2.05914654539096   -8.98328976619299   -3.22793069335856
H         7.13260783264329   -1.79531887027037   -4.67347902746829
O         6.38708896671207   -2.22568543943645   -5.11865151228583
H         5.76571710549752   -2.45698311519151   -4.39013494246400
H         2.99611064210661   -6.83533712317621   -4.04934788807332
O         2.80395154372189   -7.67326860335475   -4.49664273400821
H         2.40856606360784   -7.41755113266791   -5.35283814104565
H         1.55193053593651   -1.15155198092816   -6.41968460068729
O         2.48191201605471   -1.12889323512078   -6.15513281995042
H         2.75471055146765   -0.18960608534752   -6.16406314938414
H        -2.34534622646919    5.81207530568897   -4.31834467468982
O        -2.77851358220308    5.61673494112506   -5.17885105970922
H        -3.41068985360488    4.92002761273317   -4.92437093506385
H        -3.34075293827359   -6.96270679738571   -6.68415058912511
O        -2.55298480957337   -7.26370596300777   -6.22058529437419
H        -1.86514621028572   -6.57818175574814   -6.36961371130212
H        -8.17795227690076   -0.93325390760359   -4.79614033770099
O        -8.30053694876861   -1.89211464396702   -4.71595926027578
H        -7.50323322588178   -2.30325368889046   -5.10687348798426
H         7.35051732625654    4.30381559380750   -3.27258972960780
O         7.31296098530428    3.36840513940555   -3.01882183471951
H         6.93072717309197    3.32916685394197   -2.11952958219484
H        -8.50838993187873   -3.80378835995274   -0.63755071573846
O        -8.77314822540610   -4.32393559055517    0.13354453180888
H        -8.42010611632621   -3.88580310451540    0.92001266171315
H        -2.73079184553245    8.80529962313725   -3.18562125695144
O        -1.90863835121961    8.73269868454286   -2.68075003378513
H        -2.15040765739651    8.82269772789098   -1.72689864027156
H        -1.57672485662331   -0.93978034242817    5.15121812718681
O        -1.46863978064985   -1.39942650963630    4.28378030599504
H        -2.15650956152008   -2.09185293113337    4.24524104501564
H        -0.68755970499493    4.83955190304147    6.30612875579323
O        -0.00880566296118    4.27962136951477    5.86765652413821
H         0.47604125360515    4.84914356822136    5.24256286176453
H         6.64508641033978   -0.66016755838367   -1.63867385579679
O         6.63998794573635    0.20514560372232   -1.22208062113885
H         7.07304916793777    0.10154929948968   -0.34844796886097
H         3.76589033954415   -6.25141618672643    5.19415090702602
O         2.84861146930298   -6.43241054931036    4.88784896227563
H         2.90948924260841   -7.29853744701288    4.42613132629407
H         7.08746673664787   -3.72694448489316   -5.44719479650877
O         7.56827454507308   -4.58518969325064   -5.49151835333838
H         8.45943832782340   -4.38256763714856   -5.14937231819817
H         3.67733462497841   -2.24220317658704   -6.75343782053125
O         4.25780858567008   -3.02468680774806   -6.76738705326145
H         5.08038616194518   -2.74626230365510   -6.34321002205798
H         8.41937283124515   -1.62190270787756   -0.08697311578243
O         8.25823679378074   -2.27851876601758   -0.77892159746959
H         7.38443775800118   -2.65844922070349   -0.60006167062516
H        -9.98582340409414   -5.95119253364980    3.36204100943988
O        -9.03685707022403   -5.84439428259584    3.31146691253535
H        -8.75139660641435   -6.34664530982401    2.51035726281637
H         3.62142929448118   -8.03406300136608    2.70796381548300
O         3.40067239347599   -8.60713121775897    3.46400362478545
H         2.68768999296046   -9.18230733096737    3.14776204470246
H        -1.91454628710815   -4.09963476135508   -6.13348165041139
O        -2.73567077346421   -3.72635866305518   -5.77360266909423
H        -2.79083547835816   -2.79532283819006   -6.05406426288526
H        -3.20321327057176   10.45454017194436    2.30448506701938
O        -3.86324874526906    9.82324243021109    1.96144627642805
H        -3.49207794184006    9.54054422144668    1.10254144119852
H         6.35065562619005    0.31238686098420    3.92952261189179
O         6.75722229157804    1.08864799155641    3.48513060069950
H         6.30267098805594    1.85342537698114    3.88635113974064
H         1.18992739455239    4.02648626670282    6.98204130323638
O         1.81757145877239    3.95432860094916    7.74326433598022
H         1.51422885105984    3.15766413417198    8.20245385218117
H        -1.33718572382252   -8.42047753809780   -5.18113145641473
O        -0.86937200438249   -8.43278680863147   -4.33925752344838
H        -0.54233287723521   -7.52521567828150   -4.19962017025642
H        -1.57553178937135    6.66467903507998    6.23748214590543
O        -1.80652000867341    5.95205091754749    6.87366704870536
H        -2.61215324642151    5.52301628562472    6.54276867997685
H        -1.68941793732384    3.97867512321565   -5.75395683304219
O        -1.28963557200077    3.13921069047589   -5.49907400008350
H        -1.04793724970740    3.25610898605023   -4.55463163708276
H        -1.96763902873958    1.67599512996362    6.61012994425836
O        -2.00100992664719    2.57066484597437    7.00761516997995
H        -2.52175221198285    2.45582428455244    7.82624226526613
H         1.47534875601152    4.51500086510090   -6.48485531781070
O         1.16713250218124    4.76007491312977   -5.58708049105156
H         1.69646714168930    5.53605550288698   -5.29761599923584
H         1.88066195842865   -8.42280175842401   -3.28415787765023
O         1.30190199640752   -8.69878038575663   -2.54290943558589
H         0.45983997770225   -8.88775651573037   -2.97027324518322
H         8.39708164909336   -1.80495118317673   -2.42844582860125
O         8.39689944110942   -1.47308155412133   -3.35140772994009
H         8.71880595287318   -0.55818452104817   -3.29827235125839
H         1.12179709068605    9.32552086501228   -1.14482372372211
O         1.21506291378454    8.96019115172049   -0.24702573047951
H         0.57748958811915    8.23194486997498   -0.18325135620755
H         7.31342914149351    3.97512911096097    2.36301113971067
O         7.53768033797237    3.21117581140991    1.82041478623916
H         7.47809193081727    2.43346574884645    2.38894287447093
H        -2.99020631739905    0.97441462541250   -4.52149637496334
O        -3.17503630902347    1.20913091498012   -5.45998308158749
H        -2.50229535772692    1.88946015018874   -5.65583327112690
H         6.40799339628570    4.73268254329436    3.95873482664941
O         6.92236651009271    5.49614336714631    3.61073690710797
H         6.94725757424711    6.14911629938847    4.33629279244265
H        -0.37735055606103    2.11842747992384    7.68419160179498
O         0.38551212948912    1.66094666655942    8.09287659327975
H         0.87802137195838    1.24235581487432    7.35379419663991
H        -0.34007099020377   -0.60143742895227   10.13004388155183
O        -0.99691420066734   -0.10247983211754    9.64391542972037
H        -0.48961082980760    0.50835620892841    9.06700703230788
H        -5.88229987541712   -7.40774689858015   -2.07718408043170
O        -5.30542982475012   -8.04253717322162   -2.53756149135442
H        -5.51541212524240   -7.89707622686971   -3.48465492404228
H         6.96138619210554   -5.66502632876334   -6.74104662467956
O         6.53916262664027   -6.38663494436846   -7.24807151611260
H         7.13157212381533   -6.60017068785398   -7.96794246806216
H        -3.99201500914479   -4.85922058511840   -6.23737741736954
O        -4.66162592145008   -5.46679485188405   -6.61175672724739
H        -5.37269143152580   -4.89911892280553   -6.91562025865518
H        -1.18783192051115   10.63529223339436    3.62254823610015
O        -1.60484616653099   11.04653217184940    2.86195606641937
H        -0.91050340260661   11.07342070368042    2.17820420809356
H        -5.98826562442542    2.54192124047129    4.16784311924997
O        -5.75770898645638    3.47554477110777    4.03878420619302
H        -5.09119940326497    3.71083220386243    4.70878606268178
H        -6.15602737124695    5.49565666953350   -2.64532459803324
O        -6.58666343452836    5.07113711354113   -3.41047537946319
H        -7.04124066994982    4.25714609264233   -3.09731920553674
H         0.67956086427969   11.78390376759316    0.55661491202372
O         0.60375149745386   11.07763545860804    1.19680185420884
H         0.81602857855735   10.24097939743288    0.70439488065408
H         7.93453426919224    0.86705701361645   -2.12284561152995
O         8.74454119851355    1.13202093760841   -2.61263219303971
H         8.50240857298876    1.98486408210482   -3.00296452508851
H         4.34619067971117    7.03828283768507    2.63819430136804
O         4.93531937861379    6.53455774719550    2.05705845523458
H         5.73872958572523    6.32982036030797    2.56742270488084
H         6.94626633484851    8.34239427719410    5.35658362001128
O         6.73918720629124    7.41761990830422    5.48979814791856
H         5.82321370482332    7.38093092286480    5.81938104081724
H         3.11902022071829   -3.51606831875001    5.58845155980211
O         3.50768220082626   -3.48959850526773    6.48989125283783
H         2.95226307860561   -4.08293550718825    7.01187760462339
H         9.44544157451038    5.20026646976288    0.54074008433460
O         9.06096349945892    4.50029093126613   -0.00290794162860
H         8.54565707093989    3.98053035886937    0.63771905687234
H        -2.49300848584348    1.19854590039666    9.65081989662754
O        -3.23995467748236    1.60993657991260    9.19718941851826
H        -3.76377424634910    0.87047184129054    8.86868982887026
H        -5.57362592439881    3.10246559963228   -5.70803005213795
O        -5.64202300599578    2.19467209290006   -6.00956571178074
H        -4.77301352065601    1.78043506660383   -5.82504985169028
H         4.08667003800412    6.21672290920432    6.13041603083655
O         4.09757158226668    7.19663318097401    6.10327435101728
H         3.22635805393395    7.46828227515635    6.45201922065766
H         4.86453686551657   -5.91935547184256   -7.81925364394248
O         4.02291316190491   -5.51035653887166   -8.07332955339388
H         4.08148813393946   -4.59559880689269   -7.76028200726848
H        -3.30174207079688   -1.98215796705633    7.89491114761512
O        -3.30863744671422   -1.08771251563869    8.29590491241854
H        -2.57176676893109   -1.05616454426970    8.92314114871679
H        -5.73700740581062   -9.61938649270042   -1.68048256545724
O        -5.84508586193788  -10.42330173537973   -1.14684001636221
H        -5.19271197690345  -11.05884610501935   -1.48878300322606
H         8.48506679726201    5.88281053480507    2.72144730302137
O         9.34021160097082    6.02731388327714    2.28662229808761
H         9.96440095162428    6.25285951718874    2.97575901568116
H        -5.62194044827494    6.80142266239221    1.05430071662613
O        -5.31720321072492    7.51835117422777    0.47991503830166
H        -5.18508006143949    8.29003271133374    1.03577032099411
H         0.33148843920146   -4.51361096170689    6.70212733798498
O        -0.30908099044076   -3.86749164810370    6.36139034282864
H        -0.29151719311838   -3.97213638351928    5.38791268304756
H        -7.37169991384272   -4.56109346896116   -4.97981849075781
O        -7.91875764490398   -5.12328165808418   -4.41946701211107
H        -8.83308102408646   -4.94139147515706   -4.69740446850626
H        -5.03125138703327    7.94583202803275   -4.56464427804214
O        -4.13023014633305    7.92518989064132   -4.20218591254946
H        -3.68705631855493    7.22150390444104   -4.70706957699849
H        -0.65690237275775    8.36942435548780   -4.52746984658663
O         0.06278877939676    8.34911945158469   -5.16451103356614
H        -0.23508502721656    7.75425513474368   -5.88689406958458
H         1.06504847414844    5.46577183291243    8.31486286725458
O         0.57175826709101    6.30656944525324    8.38678490455190
H        -0.34008426538379    6.12053329782917    8.12180119571091
H        -3.11216929027768   -0.31375385949735   -6.14324673480354
O        -2.97264289854012   -1.14898382727500   -6.65610625860478
H        -3.57163151597496   -1.10088391027661   -7.40034140386401
H        -1.16060049218062   -1.01495066574778   -6.63222902439735
O        -0.22333333986816   -0.85740611313574   -6.45205071648501
H        -0.06271683277258    0.08468028286891   -6.65182255533038
H        -3.09507471393569  -11.88323485702791   -1.02535305338438
O        -3.55410819170415  -11.78675500450083   -1.86179434485225
H        -3.18944437256284  -10.98438120507912   -2.27710805138090
H        -2.03009679388508   -3.57156800013302    6.75146625129987
O        -2.96441424457758   -3.32096510096929    6.85496497419412
H        -3.31921727315682   -3.20470435957707    5.96635869277641
H        -4.64983794908351    7.14376153204898   -2.65838686966142
O        -4.72292213764934    6.45316121295544   -1.97533644260698
H        -4.92457253625657    6.88523046064380   -1.12832197081404
H        -7.96691821919621   -4.09702166637951   -2.84586934897764
O        -8.04676924103324   -3.24504872065791   -2.37635418783087
H        -8.33501053671518   -2.61950545699102   -3.06433397665708
H         0.93378739490698    9.63915352484255   -3.56802203297118
O         0.60046863138255    9.91337272103660   -2.70994719793097
H        -0.33079997884683    9.64109906571468   -2.69524503413601
H         9.77166092198646    2.68577635646026   -0.17370612353067
O         9.83486373669297    1.72222919754693   -0.20120445480588
H         9.63593008458507    1.47709155438387   -1.12632637847644
H         0.85111328510288  -10.73340871691400    2.80879283899931
O         1.19050463241601   -9.91830562586330    2.44176346858695
H         0.63026443001399   -9.17799543997270    2.82161650046632
H         4.98130783200718   -6.01074829563596    2.31660744775352
O         5.78034817497744   -5.62782383308385    2.75117611954020
H         6.48370043590498   -6.26301048775359    2.62456754010820
H         6.70439368911283   -5.80147860558935   -4.63314783663511
O         6.09648452871283   -6.53820362996294   -4.40939680073347
H         5.91870741270062   -6.96206016939656   -5.25590153624320
H        -8.46968813708620   -5.99588302143087    0.56122924586727
O        -8.30621836271840   -6.87327886144285    0.95330643676778
H        -7.35858469459330   -7.06330517581648    0.87129947547591
H         7.17755805710330    6.14498053628975   -1.99870345413195
O         6.93332847795207    5.80904575891380   -1.12997420817089
H         7.71077650067329    5.33199720518836   -0.77859770717669
H         5.55518343535564   -5.36227295348601    4.62836553899611
O         5.25293790088858   -5.49324921633706    5.53914238840803
H         4.93292140593769   -4.64466520039272    5.88350893239755
H         1.41221235124825    8.81607945600421    6.93905616079759
O         1.52988066984688    7.93340488569941    6.59003259325854
H         1.18051697956333    7.30842229515213    7.28779541137903
H         1.40357382757918    1.66930540423055   -6.60197475194417
O         0.51199769207575    1.72424914771784   -6.97881363475119
H        -0.04010132226315    2.24658411251432   -6.36613588609495
H        -6.86208242276010   -6.68398822610647   -4.74020408903247
O        -6.10734500888729   -7.24692281325859   -4.96522643933304
H        -5.53119728680037   -6.70905466295320   -5.53096120552486
H         0.89438893623061   -1.38486525476909    8.01510722922040
O         0.28862996522139   -1.40660838928039    7.25905632913855
H         0.12887541830639   -2.33282961423504    6.99880427054701
H         0.77698535204313    4.53769287923800   -8.57996546558221
O         1.44846667845459    4.02035430823365   -8.13256811357217
H         1.08152836205480    3.12660213881007   -7.99133221184601
H         9.35153860681960   -2.78154293763410   -4.01506386469388
O         9.77343654493936   -3.63239805251332   -4.25318447993216
H        10.04904190258508   -4.03005864268837   -3.42637493308255
H        -7.53094369044461    7.66992726085444   -4.98637864761757
O        -6.64996215049999    7.29764005263341   -4.99278217778932
H        -6.70063766906079    6.45160992760910   -4.51172756373357
H         4.21688450980361   -8.47070989188074   -3.32708344292513
O         4.84831946291994   -8.27459156189867   -2.62251699927327
H         5.51191697852820   -7.70611221634112   -3.03587348730762
H         8.86309836841058    0.61799656519936    0.63475572225238
O         8.19205531419271   -0.03063015200914    0.95355926768062
H         7.98223648394002    0.20061587909398    1.86137163973414
H        -1.58693461384974    6.16501464212000   -6.41963339995189
O        -0.71208246356159    6.35093391684058   -6.78866999645588
H        -0.10540116976254    5.71700929321998   -6.35856271518107
H         1.89488811046755    0.28245581415918    9.07936281619732
O         2.14154216679215   -0.64640510440749    9.12158742748230
H         2.94863476402928   -0.73350103632987    8.59744992294573
H         3.53854690759121    7.84256343294771    4.54726606385041
O         3.09655449322125    7.88692872247289    3.67794341642123
H         2.44153224534080    8.62375013023164    3.71113523759691
H         2.02467411737175   -5.95550646837145    6.25448585725669
O         1.69387468511134   -5.55880333669900    7.09798696016021
H         1.59957792027679   -6.28046061685523    7.71764789723282
H         6.06956076063550    5.72629151909841   -4.16903919119345
O         7.00908669393723    5.94250095941504   -3.95743398884897
H         7.41230252362533    6.24478411291386   -4.76978906873254
H        -2.95333863022972    3.57312011117261    5.91423422277976
O        -3.50096813800789    4.24143240077670    5.45091048387817
H        -3.11992372979096    4.39824810089467    4.57595803162223
H        -9.64819097816006   -3.01802266931071   -5.09281205249530
O       -10.18394243679400   -3.83063765620004   -5.14314137146018
H       -10.96468996274476   -3.68211705817670   -4.60979981886569
