# Supplementary material for: Computer Generated Realistic Interstellar Icy Grain Models: Physicochemical Properties and Interaction with NH3
Source: ACS Earth Space Chem. 2022 Apr 19;6(5):1286–98. doi: 10.1021/acsearthspacechem.2c00004 (PMC9125691; doi:10.1021/acsearthspacechem.2c00004)
Supplement: Supplementary file 1 — sp2c00004_si_001.zip [file sp2c00004_si_001.zip › Icy_grain_model/random_seed_study/GFN2_GFN-FF/grain_6.xyz]

600
 energy: -1018.375083243517 gnorm: 0.000708915268 xtb: 6.4.0 (d4b70c2)
H        -1.98737749863395   -3.52548547273355   -0.87764144173478
O        -1.49956856737924   -3.40947656614669   -1.71585074722848
H        -0.74857075944873   -4.02154997690166   -1.70874456170786
H        -2.24194132008374   -1.86180464972502   -2.05124753260967
O        -2.82315360462938   -1.10396954948132   -2.20895417975957
H        -3.49449023378029   -1.38197845941563   -2.85494893202051
H        -0.69470847445252   -1.30298062120375   -0.06280407942927
O        -0.58738987089230   -0.69780616960574   -0.81717857864716
H        -0.43950177982873    0.20998546596005   -0.46555047762168
H        -0.73193251046314   -0.50041723053990   -2.58234196921718
O        -0.40395940175432   -0.36126427684092   -3.48877267966710
H         0.37479608960807    0.23588829007541   -3.37540914241890
H        -3.17703363127313    2.06309105222825   -1.82342580074098
O        -2.56857206878722    1.45106647444524   -1.37951901215217
H        -2.65934095814014    0.57310813444804   -1.78267322094072
H        -5.01500731367014   -0.76161573856778   -3.78511114297040
O        -4.96471191919314   -1.73396971207784   -3.76054961932506
H        -5.33161374643607   -2.02677146073715   -2.90648124899074
H        -4.23692417651224    3.70059941616724   -3.39349112546844
O        -3.44926204826574    3.56547703369331   -2.82989529308962
H        -2.77097859325917    3.18584462675780   -3.40851472765953
H        -0.02714449326459    1.67466309767343    1.12387925213121
O        -0.08857589428596    1.67061284825470    0.15886774346647
H         0.64302507833486    2.22365644389960   -0.17372269478834
H        -0.75649095638882   -5.51286877977849    1.55562095596798
O        -0.42645807585601   -5.16170543824715    0.70464516937789
H        -0.91291864707467   -5.63666635844363    0.01075215219310
H        -6.34246439103129   -2.67918440716538   -0.92740606645416
O        -5.42376613086848   -2.42430085379948   -1.16631715088001
H        -5.16909121652779   -1.67512024041965   -0.60895796463253
H        -0.82012192513647   -4.72713399379971    3.57325239217879
O        -1.04572960269174   -5.63194814613538    3.26782914866573
H        -2.00726020229869   -5.72613596094896    3.36984197830300
H        -2.75549156368741    1.83574298246084    0.26488537518159
O        -2.97567285462797    2.38259734325113    1.04208290575822
H        -3.09860767737774    1.80112719005697    1.81566881558920
H        -0.21801051798195    1.62888976885090    3.37552112234399
O         0.45984513091161    1.26421724161867    2.76858797987074
H         1.18174214478075    1.92196291129123    2.79573951231677
H        -0.43221856022333   -3.50791325856321    0.90759934277230
O        -0.38457726505640   -2.55103285634684    1.10414559188742
H         0.53523650380672   -2.36060500184947    1.36002059455425
H        -2.79838189173138   -3.93763006247908   -2.67936370116491
O        -3.58877158306204   -4.23013853859078   -3.18469160738388
H        -3.57068790723143   -3.74723711329012   -4.02656086013540
H        -1.47003563737962    4.60685874059919    2.28993968967846
O        -0.99415038156086    3.88041275879719    1.83866295604301
H        -1.68759011225371    3.24020137057795    1.55881039218235
H         0.68924891941990    3.78335002868115    1.93318871063429
O         1.59152777308425    3.65952301006103    2.27889809917231
H         2.18185342648467    4.21636594013636    1.74852607599896
H        -3.32709590161993   -0.78957890439032   -0.49438657765579
O        -3.83885174758448   -0.71449160373445    0.32998853146127
H        -3.22518148542644   -0.87167797389338    1.07077697713863
H        -2.70878070922155    0.16536408797776    3.15777066999506
O        -3.05873844500472    1.05327537855014    3.34376720017505
H        -2.40728115271582    1.52003722474528    3.88269496311950
H        -1.50860823956587   -1.78898586612296    2.07594049372976
O        -2.25168654894311   -1.29714325989652    2.48034447965680
H        -2.90343020754242   -1.96016384850880    2.76029996840793
H         0.17505189844386   -2.97523629559862    3.41245239119235
O        -0.46665012309183   -3.14392415747648    4.11790063520960
H         0.03537949691706   -2.99423026369316    4.93636554501428
H        -5.86735289343803    1.40053933042898    1.50963165827553
O        -5.96817229336026    0.84575915056463    0.71324199590939
H        -5.15524965986628    0.30415406066888    0.65203687212137
H        -0.82795424739107    1.61504721720271    5.35596011068053
O        -1.04981656148191    2.30452990560271    4.69451676317010
H        -0.40175777611996    3.03608459539099    4.83289870433985
H         1.86269366338269   -2.06268898284975    3.21774325839055
O         1.83705970922966   -2.88684437164565    2.70070734475260
H         2.72435921103966   -3.00862015677978    2.30320771565191
H         1.88380409472550   -0.32606386736899    0.28096831866653
O         1.62558505912591   -0.68528599471848    1.15508099657967
H         0.95553527833650   -0.09016528847049    1.51017662975380
H        -4.72868146021710    3.73450075680821    2.05239817249816
O        -4.63355914482758    4.67133745657221    1.80571785361807
H        -5.37347627588245    5.12480455720855    2.25507204986109
H        -1.56586897630164    0.93462690559446   -3.90238418179355
O        -2.07675103595114    1.69327918421490   -4.23535213341809
H        -1.61055288703166    1.99795140950771   -5.03163090690771
H         1.65343455262827    4.16668395062109   -0.81743349050037
O         1.91254351748488    3.23818793695324   -0.73151657478067
H         2.54536710085531    3.09545872699982   -1.45341023851697
H         4.18873550665502    5.66890199074793    1.22434158605200
O         3.52889524145374    5.02069084156333    0.93119123808949
H         3.08420131296578    5.41385050354677    0.15530926677725
H        -3.76818610663991    1.22581647587556   -3.85729942416824
O        -4.64601195810992    0.92330471853887   -3.56599914742797
H        -4.94638117861532    1.46040869550994   -2.81076358579549
H         0.29018680780903    5.68662765179715   -0.11587122136645
O        -0.34274123375113    5.02789378118133   -0.44976724868034
H        -0.69786349476245    4.59164481004404    0.35424402389528
H         3.14801296417689   -3.29023663188482    4.50499021646459
O         3.87424669442954   -2.74878874784492    4.83833421046809
H         4.16723797777373   -3.16464268896491    5.68377603326505
H         4.93060707556992    2.24159202349447    0.05985114321602
O         4.16193342020623    2.26742344202123    0.64963322219391
H         3.82404914995391    3.17680002283978    0.60927639809963
H        -5.71710339050748    2.82021012962949    3.65188968233772
O        -5.40375649163738    2.29159435721703    2.89564447701192
H        -4.67436345897052    1.75500655523672    3.24805934438588
H        -4.52077841722778   -5.99859452862649    3.78782674534657
O        -3.70629154358331   -5.53079215881528    3.48287609030566
H        -3.97566757244500   -4.63178924263675    3.16324416148229
H         3.08973260577773    1.31279988639209    3.80117983526857
O         2.65290481675035    2.02449713033733    4.30496234999493
H         3.18549133036866    2.81327270979481    4.10892038545441
H         4.67325181744044   -1.73109456071660   -0.79107545796614
O         4.92991064556389   -0.78855628106222   -0.72970356951904
H         4.07731448258946   -0.30799907156403   -0.77294372211422
H        -3.36824849029855   -5.82869862534326   -3.54490805276946
O        -2.95743474507459   -6.71931707550873   -3.67077888891911
H        -2.14923638844180   -6.51114449958940   -4.16777491022580
H         1.10346774781635   -0.00943058052874    3.67928494928995
O         1.39792704596437   -0.72026918766017    4.28801590723466
H         2.19288854085154   -0.38703653593285    4.73161212886989
H        -5.74948959633616    3.18060471866825   -1.27048734997626
O        -5.79491372188262    2.24275163392036   -1.52146277490765
H        -5.87710375533944    1.73440597706071   -0.68366412059193
H        -2.14902315775205    6.57199456552367    2.10172749498615
O        -2.45621865606960    5.87697454186949    2.72408641750916
H        -3.27916500428605    5.47013104012508    2.35326653197547
H        -1.21618422354165    5.51701375912467   -3.54569569248098
O        -0.84053658726897    4.81421411402079   -4.12462710155844
H        -0.73845834865589    4.04761071360955   -3.51910387497823
H         2.98484850196645    1.34502430852221   -0.39506245925528
O         2.67141170182416    0.56505267207309   -0.89232165596835
H         2.23481386866774    0.88893959690048   -1.70139488285700
H        -3.13192218654933    4.37544514193529   -1.32004733771983
O        -3.13766093450106    4.72698220134784   -0.41318197120311
H        -3.10820247847973    3.96426925794448    0.18203101515577
H         2.91726650119310   -0.13872813087466    2.00141429141755
O         3.65786772424795    0.32466125870657    2.46077924593800
H         3.95300127210592    1.01940361512558    1.84504567308438
H         4.66389559953957    0.15431816764611    5.51042301706252
O         3.77385172679091   -0.22605258804394    5.62931356643741
H         3.85291938167777   -1.14775112088106    5.30455786446626
H        -1.22145653459497    2.42676629234123   -1.80502354366327
O        -0.56708683007156    3.04095792892503   -2.19661805716302
H        -0.41063491612562    3.73835056117735   -1.52922707917529
H        -4.13737744179413   -3.35357592291999   -0.47370874443037
O        -3.40056453410757   -3.68407500050746    0.08528513261645
H        -3.47550680526504   -4.65004441534711    0.14862853672100
H         6.73260310872736    1.72671708927570   -1.81909235482473
O         5.84164396809361    1.62074110192654   -1.44043190726836
H         5.66289444928979    0.66963019294130   -1.38232465858442
H        -3.88860415107318   -3.26615557799687    1.61704178679878
O        -4.17900284254163   -3.14651739513201    2.55302298871051
H        -5.13807579145372   -2.98159362642882    2.51715899274014
H         4.62406023423750    2.52042520548665   -2.11906139859318
O         3.86597520581215    2.90796008484600   -2.61176308108376
H         3.73861521308995    2.32629207786435   -3.38746679928715
H         2.38618727048676   -1.23091771504067   -2.80257954201170
O         2.90700355788430   -0.99233359002983   -3.59369243190951
H         2.68567201967449   -1.69019165961176   -4.23978000378655
H        -1.79244171727744    5.96706122318836    4.27155903806772
O        -1.30276533172915    5.98747445716605    5.11684216423569
H        -0.56908103826907    5.35070492284574    4.99627122018494
H         1.09342396095499    4.06885193777860    3.80547016115430
O         0.72068360570089    4.25006126091667    4.70183329792265
H         1.46341431532563    4.22006812998755    5.31228430570945
H         1.02085451367815   -2.96738346990200   -1.97173293849518
O         1.41734987760984   -2.13719388737598   -1.68939484452167
H         0.68810555139691   -1.56961528795288   -1.34607041500707
H        -1.21664613922929    8.64451738173002    1.43643502202295
O        -1.40639708058052    7.75757286097827    1.10875965122652
H        -0.51586366681080    7.37216579189214    0.97117554769402
H         6.94775447071748    2.96326354569715    2.09069949063316
O         7.30381306653073    3.78492731537093    1.67213990209189
H         6.76855745198212    3.89245017588755    0.83438779053795
H         4.18389844221803    5.18759394575329    5.12221442681472
O         3.33531672482681    4.85311685860544    5.46843889326588
H         3.60132218079771    4.33060058236008    6.25872708709100
H        -3.33942933489679   -2.01486998932103   -5.30722032053446
O        -2.92331610690148   -2.88052243580044   -5.44203211528473
H        -2.63030972339442   -2.88540534225696   -6.38063438260599
H         4.57486551308416   -1.17405499619020   -3.34271458766165
O         5.52460186293426   -1.37931283247333   -3.47486726926007
H         5.50474653121570   -2.22466190162809   -3.97204040938347
H        -7.43338907432834   -2.37154782657286    2.12887737489466
O        -6.81771973145728   -3.10092575775192    2.22125296014620
H        -7.28545807390716   -3.82085397803424    2.69742169627807
H        -1.42855479329049   -2.88352963124485   -4.78344354318156
O        -0.55947646762070   -2.95040978186418   -4.32184869375489
H        -0.45862328926184   -2.09921010991412   -3.86212152208966
H        -0.28123117378825   -5.80239809919850   -5.38225301976537
O        -0.58350483865744   -5.64763245019387   -4.46597354873538
H        -0.68981410700233   -4.67971775095887   -4.39686682655139
H         6.44315237682292    0.88203640114583    2.14495443778414
O         6.27061602553436    1.64248208760313    2.74180913270070
H         6.40437135440202    1.32922101945715    3.64850745151229
H         3.44623139070093    0.48567309771625   -4.29542774586842
O         3.84498984006853    1.26934968462556   -4.72794685150822
H         4.81413671282060    1.16746466120245   -4.67003892430951
H         3.38375714195293   -5.56539020656821   -5.95143527819039
O         2.64577466365929   -5.71042468935289   -5.33211629997836
H         2.83224103198017   -6.53862186555034   -4.84848970436745
H        -2.66334284178658    6.61928966755366   -2.23843136699656
O        -1.70287666675461    6.49904964255260   -2.26786952873888
H        -1.45107850853744    5.97015585197330   -1.48311112971043
H         0.88919615683886   10.37306399358292    2.34076048614867
O         0.17073968327417    9.75169506516457    2.12753778162717
H         0.19266751701542    9.11565510576354    2.86339283292258
H         5.58366014377337    6.26780358349610    3.08502726228614
O         5.72488007060472    6.10792951765970    2.14511190443238
H         6.26938090347638    5.30913148251756    2.07948841969511
H        -1.02091807877148    3.11808470699789   -6.69212167260669
O        -0.51162139741501    2.36415025331766   -6.37277561207502
H         0.32505768430146    2.70841186121638   -6.01609073048380
H        -8.55481138035540   -3.19468585530157   -1.16485542385833
O        -7.91218268797209   -2.98261769239978   -0.44720736794166
H        -8.09834220233560   -2.06135903595037   -0.15625122840834
H        -8.67814488818938   -0.15460243113896   -0.40250693395825
O        -8.28340587433657   -0.51585648536336    0.42493236234022
H        -7.47530739821310    0.00701041454797    0.59022789686733
H        -2.44287871079498   -0.20529288886695   -6.05596291141520
O        -3.40389729285283   -0.22481728200782   -5.88816781580611
H        -3.72134926178748    0.69370040063302   -6.00018564934404
H        -2.61078523518184    4.73286273520031    5.77182631200719
O        -3.05494359790291    3.87753436181271    5.68796382272520
H        -2.38608903103814    3.29287548191486    5.28770573620811
H         0.67472853645708    2.09915066824450   -2.60695918175419
O         1.34071433276614    1.50902058850304   -3.04478594936369
H         1.57856543547053    1.98149744468284   -3.85764337367099
H        -5.62309273879010   -2.45952201325047   -5.24613248186632
O        -6.03479563530588   -2.86913767341616   -6.03072356690760
H        -5.50638290291498   -2.56637597640418   -6.78970738211337
H         0.35675288408551   -5.28316931775917   -2.93600310938382
O         0.76333749724709   -4.93544812135893   -2.12790025045994
H         0.82174434154046   -5.68981830466788   -1.50436717916794
H         3.80968050896678   -3.72803915856093   -1.53902406813928
O         3.71486386650479   -3.09173185839687   -0.79859103226261
H         2.83642006795879   -2.68489151256171   -0.93356389971916
H         1.03682846922825    7.28476213130814    3.83233890871629
O         0.37879580946364    7.92160866395226    4.18064812580670
H        -0.30336720057424    7.38765596762423    4.62288675969121
H         2.71250925154889    2.71199977336619   -5.41595524051317
O         1.85188579979510    3.09886936029537   -5.21809153916658
H         1.96563187262847    4.03169013651884   -4.99098698711730
H        -0.45446463623311   -0.46342136790507   -5.34883742515244
O        -0.71827929982639   -0.33993601709863   -6.27183008357512
H        -0.51528725585493    0.58014233164961   -6.49790800468412
H         1.16940662350741   -5.52369846634101    1.27589339105235
O         1.95793113160543   -5.58351177628793    1.84808763798538
H         1.91828154292430   -4.80822699069578    2.42670806569131
H         1.55528711901110    6.61665618074368   -3.87419758206644
O         1.66891249994484    5.76884383974987   -4.32663125446641
H         0.75396739778384    5.40745581057208   -4.32372344859721
H         3.69502358741854   -5.61053637560719   -2.49893186709362
O         3.39314219557652   -4.73400063136928   -2.80675012170140
H         2.42746576585549   -4.72624854543127   -2.68018640804921
H         4.94656322012154    2.89399034957671    2.81274558439279
O         4.52844219564523    3.65649865890067    3.24575007102455
H         4.10793477502395    4.17378605006177    2.55026394346868
H         4.94585435006186   -2.07056492787352    3.73440708493087
O         5.40489427773300   -1.54885502622466    3.04722673935468
H         4.78237796427923   -0.82588186425782    2.79693960505694
H        -7.80973699995687    1.99240691285439   -3.80974870557601
O        -8.06128132329300    2.37096554782791   -2.94808313442726
H        -7.25484168747796    2.26543466542308   -2.39325230364359
H         6.76007713209947   -0.58759834844047    5.66270281667951
O         6.41397337908146   -0.01159071600697    4.97031611614815
H         6.22082550233779   -0.61577514806645    4.22076120527899
H        -7.18259047820402   -3.88632614732359   -4.80363392364607
O        -7.57079514509938   -3.79281497534912   -3.92574365521850
H        -7.59499737850761   -2.82717001632772   -3.77109197116789
H        -3.15285435580831    7.73092265312145    0.41033797852302
O        -3.99518445040670    7.25969975978341    0.46118044361892
H        -3.76356529959575    6.34302368758113    0.22847528367127
H         6.94786144010906   -1.19249022470420    1.46837135217378
O         6.81648009308840   -0.32591795704889    1.04785442716803
H         6.06163488624626   -0.46214075849508    0.42791751488823
H        -5.97673787072287    1.06722586474160   -4.58069594153861
O        -6.87862149905182    1.00526036278903   -4.95756157328161
H        -6.76968728478622    0.86480954501127   -5.91734204811686
H        -4.95476460654659    4.76013325288719   -0.33332466062344
O        -5.78696379269331    4.87639490404160   -0.83966923011526
H        -6.30343665596009    5.52089018611817   -0.29649324519622
H         2.95556502898038    5.70053331938750   -2.02183718001399
O         2.29230004974025    5.82261178987121   -1.33668282345356
H         1.69850281890012    6.53740470572412   -1.66211748041014
H         2.55325272733486    5.63234002849042    3.98712479969335
O         2.35968786125851    6.30756876782990    3.32571941721632
H         3.07105424006160    6.97868600766393    3.40823693077204
H         1.03536031447812   -3.04801059903686   -4.88250197764790
O         1.99623320448696   -3.05429592814563   -5.05850191931104
H         2.29927196419146   -3.97050507124725   -4.95298108179400
H         1.45094914699088    6.46337016960515    1.84497393512410
O         1.08764956950126    6.75234818500261    0.99415174566817
H         1.77594920316416    7.33899615944179    0.62724766719620
H         2.43358710556071    1.89557820885087    5.93375119604469
O         2.26524770940678    1.99829721576301    6.90467696607395
H         2.04920374099918    1.13774248573958    7.26689528566548
H        -0.16794089180556    7.37895703426079   -2.41998494962732
O         0.75994234381626    7.66608738841022   -2.44187318719822
H         0.80764177767449    8.43854076862050   -1.84021578441940
H        -4.85292841515219    5.91129286990951   -1.97459022721141
O        -4.43274268748554    6.57414765014503   -2.55537446050460
H        -5.12500019334065    7.20691538131299   -2.77863001517457
H         3.74764838538363    8.79017912508729    0.86187084810564
O         3.24540149099503    8.19790997207502    0.26133585350898
H         3.90219232504621    7.69970228291775   -0.24884252770695
H        -7.95462180074156    4.11297481015659   -3.04023586128918
O        -7.44326091606763    4.94799406056054   -3.06637073708955
H        -6.95856429428033    4.97395179208174   -2.22670665682280
H        -6.25586982777165    4.20435542772473   -4.09679039536286
O        -5.45094114784042    3.89931998917049   -4.55705335950379
H        -5.06622613871950    4.70376553659895   -4.96040260751543
H         0.04793389192318    4.88181618687450    7.52715148652806
O         0.12365651023204    5.85247105731233    7.59331036494371
H        -0.51862319979487    6.19884640287148    6.96670015825799
H         5.23056767995323   -4.71900064650631   -7.51713727008205
O         4.39049956880450   -4.67377033633758   -7.04644911152841
H         3.85315479995851   -3.94221287829435   -7.42640389095673
H        -4.08603448200680   -1.04792676069179   -7.14229207422410
O        -4.51156456128405   -1.55919969489364   -7.87442724867873
H        -3.77773895702472   -1.99071231547471   -8.32387855363373
H         4.06047463968479   -6.79534214458688   -0.80126520975528
O         3.62360212001904   -7.11689177922659   -1.62465175205583
H         2.69824554398701   -7.22286106325755   -1.35493105741183
H         4.01177098285655   -0.01342563469729   -6.24322804835898
O         4.46618187479182   -0.69127948159956   -6.75606079717192
H         5.27080652186010   -0.25690428683548   -7.10591490664354
H         8.09331616777372   -0.12755429093790   -0.04609141943246
O         8.75891681342066   -0.18865439416806   -0.76801775487604
H         8.50633403850564   -1.01507420978532   -1.21539128481886
H         3.49313596981966   -5.78846489419011    1.00984671233129
O         4.35253622410938   -6.12003537621996    0.68234309259658
H         4.51993612346533   -6.93463094388081    1.20785089507260
H         1.95944968131330   -6.93064573748878    2.87987990496552
O         2.04811591711189   -7.69897717101030    3.49282900800819
H         1.52350974185281   -7.48629398837084    4.27812405189873
H        -0.28734763091625   -6.47793453791264    4.53705211193542
O         0.27082141572998   -6.72795490379861    5.30581486697854
H        -0.16674432114574   -6.32069808005497    6.07884243741024
H        -1.35971224764705   -1.64318729189782   -7.44581022213478
O        -1.81540353338983   -2.41902486051849   -7.80464816239049
H        -1.09456677572626   -2.98364115362834   -8.15229500177424
H         8.31024971285547   -3.10394811675149    1.44239557041044
O         7.36826232865811   -3.00393495855966    1.57744359272615
H         6.93707136154804   -3.55047430546057    0.89252996137018
H        -3.69816795916126   -6.16122335548364    1.82887784393249
O        -3.89467613896616   -6.24090272739582    0.87518398124624
H        -4.79474916308792   -5.84813625534933    0.75422421382287
H         7.22963097128161    1.18644636438176   -3.87881194186401
O         6.50816102171637    0.87381622704491   -4.43937988174013
H         6.28042775190267   -0.02814491119681   -4.11099491897342
H         1.54301861922477   -5.59618235287599    5.01761716390683
O         2.15965664003780   -4.87448509250429    4.78553777906599
H         3.01352823209107   -5.27747480052893    4.55876381784184
H         4.10905517904766    4.42421008909519   -3.10156585652425
O         4.27670484157459    5.35534859832401   -3.40471981342319
H         3.52127365957506    5.59190558007199   -3.96148948783506
H         2.74216888440562    6.23142388391132    6.37949513739294
O         2.53975444625390    6.91982499561744    7.04303733438375
H         1.68057984456365    6.64326644531676    7.41711036825834
H         0.66121524629469   -6.86111723728072   -7.34696587343002
O         0.56699156918276   -6.05528437162802   -6.84110042076371
H         1.41830227253705   -5.92170548007714   -6.33821453777828
H         4.09141349605357   -3.45055991874164    0.76389717727667
O         4.21757452967345   -3.52026558606556    1.73260693486618
H         4.85625558608587   -2.83207055321698    1.99460530760260
H         1.20649213439965   -3.31733366906515   -8.33556941207753
O         0.37720381768102   -3.79656833512207   -8.47907944449127
H         0.42368266891943   -4.59432976464924   -7.93080923548466
H        -4.74254794696634    3.96812102167373    5.23960029676517
O        -5.70345507121340    3.86955400681878    5.07731651683340
H        -5.97888368436501    3.18278139328054    5.68991379918617
H         5.48012157954491    5.02101801099184   -0.48695084206220
O         5.93629806739075    4.15709536436389   -0.48557677614574
H         6.43380620564053    4.13318720531426   -1.31636999114723
H         8.59505273802841    2.80068746223949    0.59533428586336
O         9.28735868372214    2.63496708003038   -0.06135826968942
H         9.44803056295270    1.68625758815576   -0.05858308123332
H        -8.98094515647013   -3.70355885937653    0.76520913036045
O        -9.68406350902035   -3.90039304744820    1.41668562527232
H       -10.43553800401862   -4.24477053764331    0.87447199971224
H         6.15224471154534   -2.02701619879822   -6.13507021111281
O         7.08993195242615   -2.18254322577930   -6.30604198050740
H         7.47086408956528   -2.55272804689348   -5.47239857573026
H         4.56803431084354   -4.13922727252317   -3.98459152035356
O         5.16352665745092   -3.71607627788655   -4.62287192748211
H         4.91215176292867   -4.05590025983778   -5.50112110503158
H         2.44219939236039    8.51732731875771    6.26581141941010
O         2.36647424393512    9.15812650070153    5.53161234857851
H         1.54204556772992    8.89640893100150    5.07440677164973
H         6.06068704342618    6.88951442051012   -1.10805478296872
O         5.11394173979447    6.65114645824361   -1.06509427158480
H         4.84973997536343    6.43432360284812   -1.97066888262304
H        -6.26234735085951   -5.01505368453302   -0.55017670202633
O        -6.20617162579706   -5.12027800053181    0.42586998539380
H        -6.52056034506534   -4.29386843030289    0.82887708447501
H         8.36910463495280    6.35352198924601   -0.64772811887137
O         7.77706436233300    6.74355809912614   -1.32387481945136
H         7.77187851004049    6.11774513184410   -2.05727494572234
H         4.44188070975066   -4.84672492889314    2.84757775030870
O         4.60180070238898   -5.42895054540839    3.61999582097046
H         4.84754873775587   -6.29046522379389    3.27636115992592
H         7.16464375646368    3.77850374424512   -3.56164166896572
O         6.93788552771968    4.53714574770974   -3.02081642904950
H         6.09836749162186    4.89244963631855   -3.35457866892793
H         5.46782444963450    3.24498606993061    4.73388285342746
O         6.03719546540822    2.94615280084171    5.45913861430714
H         6.89432055493435    3.35037140107281    5.30485849948836
H         3.23319710821449   10.70617341980292    2.57357554163969
O         2.43544919540903   10.96261585759888    3.05475790006174
H         2.53373737252216   10.63523194611758    3.95441238142005
H         6.94591517415232   -2.99028208831284   -1.22745251547986
O         7.35307779047535   -2.28189962940255   -1.74556043081140
H         6.61723177790898   -1.84755601868601   -2.22399748223246
H       -12.06051746824886   -3.62986137454537   -0.26938002893262
O       -11.56597272544308   -4.46394490550601   -0.32742540925067
H       -10.99681434470632   -4.36940326859185   -1.10861607511352
H         8.54930099739231    0.94743738839109   -1.97967432277282
O         8.29590086009470    1.74879065362986   -2.50449711920823
H         8.74835766663860    2.46935077401304   -2.04950019936551
H         7.80323264846213    4.36302604287738    3.30668655945619
O         7.97327938679763    4.68330153559797    4.20911172113658
H         8.80759352788679    5.15152295193913    4.18590462429040
H        -6.44952566257677   -8.12451498890796    1.16764571901823
O        -6.91973474629493   -7.42268693028875    1.63720528427044
H        -6.78329914234418   -6.61470260317868    1.10386596032119
H        -2.62727404733959   -6.57884595301067   -0.52809018954320
O        -1.94761363342898   -6.34023366953791   -1.16692548136779
H        -2.29506891189738   -6.55931478053694   -2.04866841752500
H         3.36045143958612   -7.88876760867374   -3.19995902102697
O         2.94068246364315   -8.08079260548370   -4.05413129350874
H         2.00496215564394   -8.26113141428172   -3.85107356518466
H        -6.66073132652923   -4.62217491578435   -2.78343432731093
O        -5.97869449093001   -5.01190200773230   -2.19579735130606
H        -5.13661938177671   -4.61450564110411   -2.48535365379615
H        -3.21754408466578   -4.42182678803053    4.92924920708266
O        -2.74796059067244   -3.73161949366821    5.41985857046324
H        -2.05014941705670   -3.40748218632028    4.82497443464829
H        -1.86717606873100    4.51627184707968   -5.42247081089452
O        -2.44331471571429    4.33839526675512   -6.20034053288277
H        -3.06100238409379    5.07780185856253   -6.20794341919075
H        -0.45748581775208   -8.64066392690782   -3.27211294877832
O         0.32702020425423   -8.04101547464967   -3.32293811570557
H         0.01187166556625   -7.23904863973319   -3.76353788604134
H        -7.45389160033464   -0.35963163483023   -4.17341035967164
O        -7.98703058072482   -1.12708023889438   -3.86105677157132
H        -8.51036399870484   -1.33032550509575   -4.65951452603670
H         6.32697142429649   -4.95335435004887   -1.26341816592816
O         6.24572119577313   -4.47136964348359   -0.42132125912345
H         5.55669654386291   -4.95991674819872    0.06251187855637
H        -4.60168047528468   -7.53918997807259   -2.97457275484626
O        -5.33441315438230   -7.61846523761832   -2.35626243731686
H        -5.71397842641279   -6.71890381758987   -2.29105019277608
H        -9.80767585862630   -0.89626456386423    1.34181582418657
O       -10.55950910533361   -1.36834479098636    1.73377299879406
H       -10.27495789236274   -2.30350728945307    1.79616857877842
H         6.53364690248529    7.53280796733878    1.39129899615570
O         6.94344172811460    8.35715548812842    1.07678033880843
H         7.35802368368094    8.15519637802959    0.23519932256440
H         6.56400429645905    5.60680520499460    4.89866856185049
O         5.73246966556124    6.07884428458721    5.05866563357688
H         5.65667025547281    6.19137578599186    6.04011135838822
H         3.69833262497987   -8.17441139209457    2.85393159594702
O         4.36489638405767   -8.29891522400191    2.16125326660653
H         3.89067700129117   -8.81854666138245    1.48068761769466
H         7.14834771229151   -4.05530430862341   -4.17435991296417
O         7.91852294896356   -3.47102522160856   -4.14850461265681
H         7.89653241873572   -3.04794185725612   -3.27228181298890
H         7.74265317643956   -2.64408428067633    6.82707507093892
O         6.94468475252502   -2.35254673863239    6.38812281338164
H         6.88008950012514   -2.89816547067918    5.56111006674642
H         6.94171639199671   -3.45396715427491    3.35365685517536
O         6.82400979509213   -3.86432550129255    4.22466758004399
H         6.03404479765270   -4.42804110030764    4.15799125488545
H         0.12318023667235   -0.39891425398761    5.36472251944954
O        -0.49356388792358    0.06531769674750    5.97265662864444
H        -1.35409223392864   -0.40045086017966    5.96324718562181
H        -1.65283433424187   -4.60485029855504    6.53783484105386
O        -0.90242554148009   -4.99529942306598    7.02452850876183
H        -0.16550635434783   -4.37389523307296    6.91981461102494
H        -7.05047683847651    6.53919014565813   -3.77182492594298
O        -6.66255859040600    7.39345107366817   -4.03330714966037
H        -7.35747957494902    8.04377726860663   -3.93949407058309
H         0.67637247547476   -7.69780125194498   -1.69255768119276
O         0.98939150156354   -7.30573692297748   -0.84989680923537
H         0.26772856843251   -7.47296169535184   -0.18924088067288
H        -5.13342263398767   -8.35096453774594   -0.85111798776009
O        -4.85008333547382   -8.61543155266616    0.05430515380388
H        -4.45480415846036   -7.80543989186076    0.43652625989468
H         1.87769604528909   -9.71411436877135    1.06479875766012
O         2.51727225794124   -9.32985793443419    0.45254798573490
H         2.04508257922285   -8.60944606475220    0.00753068351430
H         0.32177879102686  -10.21888391043124    3.20049869712320
O         0.61208682943027   -9.65433148489936    2.48553533864222
H         1.18003699904355   -8.94843134078278    2.89123039467241
H         5.78316671903931   -6.81018137831704   -2.44557106387260
O         6.07540682781069   -5.93630127050202   -2.70778142394156
H         6.28012772674837   -5.99590245700450   -3.66263243417576
H         4.62020046303666    9.11300259743388    2.70769928524295
O         4.71476592747901    9.67582337683181    1.91549659345890
H         5.59824077842644    9.46901943014929    1.56587340907991
H        -2.54147163917486   -8.58183298340400   -3.35756640554037
O        -1.95733180882733   -9.30010357781486   -3.08496296441639
H        -2.15725970564600   -9.47645023252752   -2.14724482493446
H        -2.49206192462795   -1.40538158309389    7.19900017241413
O        -2.85649514767472   -1.12338954240622    6.34447226748249
H        -3.09377611850971   -1.94949190135271    5.89738393360726
H       -13.31724525480937   -1.57609590749050    0.37921793161667
O       -12.48327662816495   -1.84962332790200    0.00005273558671
H       -11.77980358780547   -1.59554361289726    0.65635788771724
H        -5.54957556400671    1.28489918881087   -7.46641288577271
O        -6.24222656158010    0.61435419871424   -7.54870224431408
H        -5.78866134832667   -0.19556954372890   -7.82657707963211
H        -6.65415653493182   -6.13415573430676    4.33441121687738
O        -5.94626822329392   -6.73160377327037    4.07475769405121
H        -6.25319290587306   -7.14003095891953    3.23885268233449
H        -3.91125723648865    2.05959515528153    6.19251170482201
O        -4.53995121542804    1.34102421950388    6.07315637541934
H        -4.03815455299900    0.51989929176900    6.12529295572673
H       -11.87228626492396   -1.59427810688227   -1.68210069657902
O       -11.32878971889216   -1.49548804907369   -2.47964163044904
H       -10.73160702474482   -0.75107276722775   -2.29458069190044
H         3.12979996560935   -0.87195491515539    7.08907893121987
O         2.68521233268563   -1.42805051553080    7.76219245036155
H         1.99699491514880   -0.87020434724336    8.17573678510569
H        -2.54367592561647  -10.64893590220286   -0.20377476289021
O        -2.54201434906544   -9.72326519014239   -0.44378353226449
H        -3.45937223469594   -9.37750354882530   -0.25409474137272
H        -9.03132633372395    1.09849917292186   -2.21965535743469
O        -9.24433367956208    0.19086451371876   -1.93146936948823
H        -8.78580294611551   -0.38374662518238   -2.58745270536033
H         6.85555631691813    0.76337673482145   -6.21302310710573
O         6.87364900977368    0.45292166564972   -7.13471193799931
H         7.30688709471400   -0.41104682719111   -7.09442679882615
H        -6.41961912407459    5.34228671467160    4.03331066620616
O        -6.49461003563852    5.93218392708316    3.27155629418426
H        -5.89724370437740    6.69290927264909    3.43346546483594
H         9.74606511267905    4.68920665740760    0.09104489939171
O         9.25851418396487    5.40830121513218    0.50546727862757
H         8.58267910257193    4.97122575255183    1.04137772900611
H         1.57527789172398   -3.69980832813673    5.94990757624476
O         1.02713523142322   -3.05326539801345    6.43465136335779
H         1.67139496312791   -2.48219394657727    6.91269306672167
H        -3.52900668914760    2.91790958427983   -6.45156346684981
O        -4.25895416758800    2.27811597807860   -6.37792918180953
H        -4.85902865873014    2.68438000919452   -5.72915653937643
H        -5.05645686823009    6.83297754874777   -5.36758047489279
O        -4.31907925792890    6.22884254277856   -5.23881210245107
H        -4.09125518622159    6.32887314496061   -4.29179937865091
H         4.99618395930179    5.28993070563189    7.86226955520848
O         5.16250424269543    6.21557426124118    7.63112758538312
H         4.29143812384568    6.64704442427229    7.65503920493269
H         4.90204878466526   -8.82853006515392   -6.55661485305279
O         4.50412866049061   -7.99894098849015   -6.29570210175081
H         3.95786337029017   -8.18006724896649   -5.51276626876626
H         3.70267792421525    2.84862467700468    7.53534785620773
O         4.40829380054908    3.51671781867578    7.50643769468691
H         5.10063403283363    3.16409934859435    6.91169903794758
H        -1.39894479524809   -3.10682888149612    8.48528067373170
O        -1.11704787427435   -2.23760479641811    8.19051507176315
H        -0.39389696917914   -2.39671158987523    7.56537780102566
H        -0.40723942634981   -8.57140484110393    1.52177863149380
O        -0.86057597294481   -7.99198444007085    0.88880275664772
H        -1.46748042524302   -8.56344904750746    0.39062093808525
H        -0.01607320233112   -0.48641080245042    8.91028258664851
O         0.56239928211182    0.08265172967726    8.39652129952344
H         0.13078512033126    0.13772670727876    7.51083564895643
H        -8.05260614634532   -6.05883053632749    2.68631140189310
O        -8.19872553213274   -5.22760560894737    3.15247514810807
H        -8.94673395096883   -4.81047655255079    2.67722575868467
H         1.92375189763533    9.26268143127431   -0.33478484546844
O         1.02311922661540    9.54835287261344   -0.55837271409856
H         0.58183027796149    9.66736941650131    0.29691573022197
H        -5.92888029592756    7.26792699244255    0.58166748230776
O        -6.78824495931639    6.82180701978346    0.59296292526914
H        -6.94823630280760    6.56695433250593    1.51109437628686
H        -7.56562399542502   -2.08947479312044   -6.41531929337824
O        -8.36753101487222   -1.53101257416730   -6.47651555003823
H        -8.11987242049741   -0.77686558914453   -7.01597774536125
H         5.77589377009931   -6.82475684779850   -5.74462469605857
O         6.47890097846804   -6.28557548886481   -5.34711008093634
H         6.75403746702921   -5.66204059276723   -6.03645077173591
H        -0.46716606702816    2.71753845343317    8.09001158191831
O        -0.12674972157064    3.13515799623262    7.29985048501204
H         0.77423923508759    2.77135632538714    7.16676882298927
H        -9.27797823828398   -3.84210106410953   -3.03063099742427
O        -9.75919145802975   -3.59687756055959   -2.23145019798765
H       -10.33263462564548   -2.81752367427965   -2.44916806726376
H         4.00842227473594   -2.81910296688991    7.73915759957334
O         4.57610717218197   -3.44264670177533    7.26724599245867
H         5.45147502942555   -3.02636468261420    7.18278901135690
H         2.41175484044246   -2.72312151904410   -6.67339633778478
O         2.77355703337389   -2.63388425178660   -7.58148701909666
H         3.37331520261061   -1.87094188298133   -7.51739954204037
H         3.57654034310147    8.57194178838184    4.62037592862861
O         4.19595923581373    8.08263216910856    4.01550529071036
H         4.84012559061607    7.62207908887892    4.56826677140658
H        -4.39115919165446    7.67896055892096    2.17024493104831
O        -4.55435953457914    7.77305100733214    3.12884100767717
H        -3.75280165568000    7.46036656866705    3.55770308295123
H         7.13104643656972   -3.64047612712871   -7.10878547775898
O         7.08979497492859   -4.55100307526414   -7.49626028690283
H         7.94342079628967   -4.71514867880706   -7.89410205511443
