# Supplementary material for: Computer Generated Realistic Interstellar Icy Grain Models: Physicochemical Properties and Interaction with NH3
Source: ACS Earth Space Chem. 2022 Apr 19;6(5):1286–98. doi: 10.1021/acsearthspacechem.2c00004 (PMC9125691; doi:10.1021/acsearthspacechem.2c00004)
Supplement: Supplementary file 1 — sp2c00004_si_001.zip [file sp2c00004_si_001.zip › Icy_grain_model/random_seed_study/GFN2_GFN-FF/grain_7.xyz]

600
 energy: -1018.346976866186 gnorm: 0.000945718069 xtb: 6.4.0 (d4b70c2)
H         0.68347236287370   -5.21526359149433   -1.35130242043174
O         0.74271491846718   -4.25577216514785   -1.45577941536775
H         1.46617974472356   -3.96107975118019   -0.87421857098449
H        -0.75525152127788   -2.14078280185141   -2.17511773727343
O        -1.54340023860585   -2.61504323432963   -2.49318264222508
H        -1.40341364138692   -2.80099808946927   -3.44503391267631
H         0.22997331147385   -0.27095122597894   -1.28691184194299
O         0.58412107969099   -1.09487332409800   -1.66784262314666
H         0.79300192367954   -1.63436440755654   -0.88045157218595
H        -1.34116335014449   -4.16059187270743    0.90893175299767
O        -0.55314137041247   -4.32548889288805    1.47604257707138
H        -0.24339599098460   -5.20448492746026    1.19808556913563
H        -3.27036101725527   -3.74503063521553    0.69236044620992
O        -2.61654182703826   -3.78080871203797   -0.03677752737221
H        -2.38742001326961   -2.84505440282660   -0.22045330543984
H        -1.89069901188480   -0.12171059289267   -3.14619990282226
O        -1.85198346421477    0.28621135779613   -2.26418572128341
H        -1.22423475881188    1.03112253264988   -2.30287055363250
H         0.90469464373755   -1.65095964102229    1.53866910809802
O         0.48105662860890   -2.04000518376366    0.75997793567648
H         0.20447691425578   -2.94837915377090    1.01636980930018
H        -2.83980453564134   -7.55922165627860   -0.77612836361116
O        -2.66688421637985   -6.66090083112854   -0.42985543528844
H        -2.48163802620391   -6.06247211132253   -1.18577055500091
H         0.27977786722432    2.27494865535044   -3.31154829355802
O        -0.36606398898540    2.49158964446663   -2.61063707071960
H         0.10233323715840    2.94762703145118   -1.90402540218665
H         2.72548115480424    1.88759642614742    0.59829335911381
O         2.34330836021141    1.22354036875101   -0.01236111991690
H         1.35735896954131    1.23112732157908    0.06574874285357
H         2.38862216565726   -1.19346651771385   -4.25056035634940
O         2.29395753253892   -0.52485714606988   -3.53466677551576
H         1.59491612865543   -0.81764451074424   -2.90021773783494
H        -0.44177931178824    0.73929378256026    0.87645553236093
O        -0.23253090243214    0.99511229820129   -0.03974034151299
H        -0.72695964481562    1.83237300829884   -0.16477064261258
H         1.57340522082455    0.79244562011862   -4.31551316867940
O         1.21100375883053    1.65214663067801   -4.61022465575624
H         0.50047302422107    1.49815324732328   -5.25345489763463
H         0.93232115357940    3.31364735695214    0.74474708108854
O         0.66225444093787    3.08062385434086    1.64084766660441
H        -0.06101059582650    3.68031832537201    1.86072100599486
H        -3.20903010716068    1.76883201655864   -3.86169055641490
O        -2.59149032506737    2.44570122498822   -4.21302285316627
H        -1.92570069528928    2.61095085310165   -3.52563290470557
H        -1.95011846231322   -0.65044484895793   -0.71004886345161
O        -1.97455442065792   -1.24615274095778    0.05443171726005
H        -1.04682150438873   -1.40887512558667    0.32071305103925
H        -1.73822622152785   -4.29000716468738   -2.25815507486865
O        -1.84448902080883   -5.24457186138343   -2.45781671603030
H        -0.95576252261835   -5.62060271867531   -2.47880745446290
H        -4.34276530708068   -0.43470212374166    0.56638473909945
O        -4.85148879067561   -1.19427309859360    0.21365982477084
H        -5.69495822014355   -0.85687321505191   -0.12795838781532
H         1.77519604739884    4.19429889845558   -1.75607239158352
O         1.35730881400809    4.12478406809428   -0.86683982171108
H         1.89885518305398    4.68512969803587   -0.26115774618727
H         2.88638513659455    1.60350845352192    3.34812640950483
O         1.92873153182369    1.43832972224620    3.30698314836404
H         1.52217365404306    2.04967109745764    2.65681295164262
H        -2.25157777440412    3.34631090424585    0.57906777764763
O        -1.62729917392305    3.24269803477224   -0.16492494016938
H        -1.32106124282314    4.13306438691803   -0.37719254948342
H        -0.15738994758575   -7.64740897908189    1.02917415321254
O        -0.22065989547948   -6.80669578122384    0.54735058283873
H        -1.12783778897318   -6.77095236852238    0.16817138039804
H        -4.61216396832744    0.27360516254249   -4.47292089852626
O        -4.51798030779037    0.66356201826737   -3.58584486063711
H        -4.34352992015686   -0.10594928694153   -2.99935412435929
H        -3.14407230416262    1.20280777438969   -1.66241250576757
O        -3.76153423614742    1.80177986721063   -1.20057301815996
H        -3.57176970726159    1.65109783021697   -0.25256825835644
H         3.22147818911111    3.48526761340976    2.24141950377105
O         3.62214873691482    2.97325321900871    1.52216739731020
H         4.24750024716987    3.56405538737105    1.08642545216036
H        -1.77688558654141   -6.65467660294549    2.86636299011050
O        -1.06389303091799   -7.14167610651140    3.32510749263722
H        -0.36315367432026   -6.48822632986523    3.52143365435172
H         1.28650391267428   -7.21369480996534   -2.48175223549989
O         0.40990640065254   -6.93650711965166   -2.14086503300808
H         0.12121969621288   -7.67399608595451   -1.56485928150615
H        -4.03766366417314   -5.90457605737248    2.27029403952806
O        -3.07346198447512   -5.90023038866918    2.07459449330795
H        -2.97981529592277   -5.98670276568167    1.10910080402342
H        -4.27566016613384   -1.57622406187523   -1.35432381515952
O        -4.01910288532457   -1.62443636316136   -2.29772334033015
H        -3.09760211674930   -1.95502618251312   -2.32553843793407
H         2.69630244156303    3.17092838035004   -3.10864162523139
O         2.25269386720990    4.01839283109976   -3.31412802385665
H         1.54655112610077    3.82355667996876   -3.94076449386206
H        -5.38318554980276    1.29395819156374   -0.98105797506879
O        -6.23284677073448    1.12689487550459   -0.52031211273456
H        -6.94675202167151    1.13818055226239   -1.19376060917507
H        -0.02823390723478   -4.50577282363168    3.19571390361299
O         0.57391523243105   -5.02397381464465    3.75757473235171
H         0.63469840780728   -4.56675886964658    4.61279816495727
H        -4.20990233942217   -5.63609598759376    6.48835111027433
O        -5.15277624333510   -5.75702043487188    6.25690764177688
H        -5.21995988518638   -6.63207533513776    5.86396188368362
H        -6.41100984963796    3.57086351034716   -2.73483514276091
O        -6.11523370005437    4.17582960858552   -2.01949053554284
H        -5.14082652317604    4.23967912515851   -2.15881348887106
H        -2.16249231753539   -3.12341920100743    3.56765453162219
O        -2.36137675316859   -4.01870114885617    3.90092251090784
H        -2.47914854862053   -4.59109216109683    3.12077085000937
H        -1.00148953756902    5.71763145585970   -1.84259304636966
O        -0.66463768633674    5.76438800734641   -0.92720240104647
H         0.17750363180472    5.24365757442415   -0.92905993090596
H         3.10443262761316    0.94630048102559   -2.86154099843672
O         3.26340356167347    1.75147497875133   -2.35458320429129
H         2.84636999130052    1.59937362907705   -1.46964880490104
H        -5.59010752838667   -5.21612849334280    3.38792182116358
O        -5.63781443359859   -5.94343479657587    2.74035946373621
H        -6.19457291074678   -5.60228761771989    2.01315307053937
H        -3.42339843746113    4.89348819906459   -1.25578385189591
O        -3.49372023035515    4.29298513205235   -2.02357057967944
H        -3.41827953586316    3.37197872065517   -1.66889813292195
H         1.94590028231008    6.48949659716427    1.09579272597985
O         2.43242866139796    5.66612939957412    0.92419998919036
H         2.45319858663934    5.20248022042016    1.77886086423550
H         1.17916623138819   -4.71902126397389   -4.46973182191728
O         1.68452494128259   -4.10856943790432   -3.89525890582183
H         1.24534613392235   -4.10123898124582   -3.00832877810094
H        -4.34308159590125    3.48483198692897    1.48856509504868
O        -3.43594015168154    3.75970278710498    1.71071994124774
H        -3.15844984980737    3.31180170908073    2.53192176025214
H        -1.40830868094678    1.42638354817251   -7.00109600182070
O        -0.99793835249901    1.47246772209263   -6.11813197493323
H        -1.62821976615861    1.94008456370345   -5.52218087739358
H        -2.24026247097924   -3.58266504328888   -5.22483996790297
O        -1.33820456721534   -3.23441245699154   -5.05898807232068
H        -0.76481431426066   -4.02492902953900   -5.16224346359997
H        -1.44692877293995   -0.00022038907120   -5.38645505447145
O        -1.90742933804896   -0.66550345401336   -4.83761173984142
H        -1.55028201834078   -1.54501441990480   -5.04898118607965
H         2.64064246701850   -1.10510088500773    2.08989482270452
O         1.96722014799770   -1.08512100864337    2.81527034416299
H         1.86840255136161   -0.12461016386911    3.02901139489640
H        -6.09785356123438    2.94594186985879   -4.66998090067744
O        -6.49521868024785    2.41971784218965   -3.96136634406130
H        -5.80653614087548    1.76503142565386   -3.71973948694611
H        -5.42121871781868   -2.25395413759591    3.95606280970147
O        -5.36033923495995   -1.41424076356822    3.46671314860896
H        -5.08926367697326   -0.76422470874973    4.13484071329298
H        -1.01826838585801    4.73969911870954   -3.89561065200514
O        -1.59288360856405    5.38282481445337   -3.43229234317091
H        -2.33944045890519    4.88213546569818   -3.02203299735717
H        -3.99962179873661   -3.89836216457412    4.33348807958457
O        -4.98521643921567   -3.88756512181685    4.39823001480204
H        -5.19336224475206   -4.43837836604756    5.18451602106868
H         0.02417271668487   -2.46314211277467    4.82158923548256
O        -0.33659381759583   -1.91478354631293    4.09925072892502
H         0.42945944494912   -1.58651932760009    3.61282234292032
H         3.70993447760826   -2.54119955826135   -5.38374610488628
O         2.76645184066563   -2.29790219467479   -5.42954546250839
H         2.30753817571823   -3.01488374563370   -4.93028553571157
H        -2.60908314632048   -1.53375810445340    1.71719240944960
O        -2.71289476914871   -1.60722650513208    2.67844536377339
H        -3.65527815848984   -1.48050186078645    2.87251877283831
H         4.80591168577191    2.00055909973544   -1.67073878041800
O         5.61460226511771    2.14536225533657   -1.13693413603315
H         5.47336772898871    2.96681728654612   -0.64251343697939
H        -3.54280746963824   -4.45922820589053   -6.50836325955440
O        -3.68642990427595   -4.39533993404540   -5.54941940805669
H        -3.64924601246592   -5.29696017449887   -5.16779690830507
H        -2.31490615750377   -6.35217597555081    6.06579791776015
O        -2.46924608822532   -5.40150906541100    6.28004775761429
H        -2.31421791092486   -4.89969023108411    5.46139403788895
H        -1.38940893587994   -0.29886640438492    2.83872406457677
O        -1.08135203514789    0.54264115571552    2.46265292075323
H        -1.29454636031372    1.25771604900235    3.08347852995472
H        -2.65131536006262   -7.23952106387182   -4.40049019508403
O        -3.37293865010774   -6.64781766676816   -4.12485095426927
H        -2.94508450489717   -6.06432103000863   -3.46449002801101
H         6.16736537400304   -3.01631673483508   -4.33441186100790
O         5.37889406444684   -2.47515005524100   -4.55375264046904
H         4.99806685715972   -2.23893802302196   -3.68820287760785
H         0.87118566047488    1.66136032602439    4.58390134191506
O         0.17854404609100    1.95417374418531    5.20548864090983
H         0.03099796068193    2.88985943721356    4.98175215887306
H        -4.41065148512511    0.91246922772082    5.87014298080587
O        -4.16491913765147    0.42310797974527    5.05560042726291
H        -3.25153965625378    0.09236211358227    5.22427962168879
H        -4.78345547571416    0.87993951967994   -6.80236397652296
O        -4.65797342748812    1.68408767250338   -7.32528524334079
H        -4.69004436260298    2.44212344821770   -6.70535408181562
H        -6.05457571392374    2.55526157311286    0.38773232673347
O        -5.85827738137289    3.49105756279015    0.59856083304253
H        -5.85498831561821    3.92694465029832   -0.26888498643881
H         3.26935741561015   -8.10381102783582   -2.10604298381823
O         2.82697541035770   -7.82799138044307   -2.92588631518033
H         3.21816979053266   -6.94726442320961   -3.14117752391348
H        -6.17960640688135    5.85031388057586   -1.48130319785358
O        -6.00037193411384    6.65425042908455   -0.96683564672305
H        -5.09742770575479    6.51992157283113   -0.62190830914822
H        -0.37988599746696    5.22946144410448    5.05968215105443
O         0.07067167532645    4.60512047379022    4.46761554036369
H        -0.28714360755302    4.79429074967379    3.58463930554362
H         0.06991898616994    8.76712717339305   -1.40261901777880
O        -0.25283153294721    8.35654938456427   -0.58620415931975
H        -0.36625037190437    7.39653559076201   -0.77942599647655
H        -5.11640112490001   -7.33612001836115    3.72247538212462
O        -4.69938498467728   -8.07656678416737    4.19605657213541
H        -4.63427189425618   -8.77091082037677    3.53322389248484
H        -1.19441486786334   -0.79553262605224    4.97309387452812
O        -1.61034532977786   -0.06211732006781    5.48078166541558
H        -1.01854449440878    0.71055576751257    5.37393482624558
H        -4.88205805175678   -3.46748519259027    2.47063932552717
O        -4.66975303391923   -3.48388481047686    1.53575415002856
H        -4.84545167620441   -2.59970158657399    1.16082805380503
H         3.50767697350132   -1.35282903965369   -2.54070408638148
O         4.08398777075885   -2.06003206543529   -2.20545778691725
H         3.51047828319259   -2.75848988249528   -1.87291447763047
H        -0.91098281634217    8.91997104700327    3.63889773677514
O        -0.74370259338049    7.98887299653789    3.36329292432506
H        -0.89072365123802    7.44459075281780    4.14631521129906
H         4.41496734196347   -0.55838413982610    0.91047999126286
O         3.54166378566066   -0.96147074819562    0.73355551769074
H         3.02527423462223   -0.21403490694679    0.34981977685557
H         3.12104539479725   -4.93316831659958   -3.72294593676430
O         3.89686697515915   -5.45929234359508   -3.41578941022439
H         4.57076071234850   -5.46034026383481   -4.12785435238019
H        -1.72273439352305    8.39034374794233    0.50633907123056
O        -2.32845553863452    8.03768458227530    1.17469572199074
H        -1.79783926158994    7.94754813210801    1.99350398108262
H         3.59555715143350    5.66205608305158   -2.22820403899539
O         4.45961584198883    5.19840526268815   -2.13104861729716
H         4.48570941598810    4.47600868187895   -2.79390456981607
H        -6.67067756994022    4.36167028017374    1.80921662541122
O        -7.14334060868015    4.85011364357950    2.51428632491202
H        -7.13399409374147    5.78628626368863    2.23303008592989
H        -3.14140497708011    1.72980529274898    4.16316852201238
O        -2.51366062945622    2.39531033786652    3.84495924139458
H        -2.23468788006888    2.86595056029603    4.65048656362702
H        -3.86492857352132    3.33432151429344   -4.96618687220227
O        -4.58689517819201    3.69425900790266   -5.51749081089556
H        -4.23348154751854    4.53109228074817   -5.84838982677916
H         2.75530305164471   -3.90634363712701    0.75225651538666
O         2.91913794381609   -3.43772436781250   -0.09646967249160
H         3.15031034438733   -2.52857341498872    0.17710914935276
H        -0.06013294853848   -5.51421072810441   -6.36887237661252
O        -0.03770502571689   -5.50585135889189   -5.38674742529672
H        -0.35483132513343   -6.38281213885960   -5.10343200770546
H        -1.01431617062664    5.72860459919332    1.21725171377131
O        -1.03593791301552    5.24055334823931    2.04539254539518
H        -1.89433831149868    5.41983200838682    2.47427002595803
H         4.07468228441919    7.76870062855475    0.38323106188467
O         3.38013905100946    8.25539110923334   -0.11765050492339
H         2.69318266724644    8.44895363437053    0.53069183020494
H        -4.11177872495337    1.25404169626394    1.92984852856486
O        -3.51494822125490    0.88978715932993    1.24951360585988
H        -2.62556745487115    0.77480365960767    1.63586623982653
H         1.98043687572886   -4.64720880521552    2.79390117747339
O         2.79035195828203   -4.28515712477239    2.38308435138895
H         3.15995668632550   -3.64671191806782    3.01717685199604
H         6.52524437730756   -1.20753131533773   -0.82889271014680
O         6.08456961443025   -1.94779682068286   -0.34164351876453
H         5.22031017280085   -2.01989338127870   -0.77585120445930
H        -3.58261507198534    5.25233817155763    0.82158134683194
O        -3.59956777241594    5.92506046153431    0.11668508559145
H        -3.11449080508362    6.70010010069309    0.45725390098479
H        -4.84853821213401   -1.45829378291603   -5.46189603444178
O        -4.36077076379366   -0.71031029646864   -5.88303675190065
H        -3.44084552932596   -0.75985951122427   -5.52853979943646
H        -7.79837780006995    7.62573244314263    1.44753590584158
O        -6.87520857411605    7.31104306298589    1.48033377325574
H        -6.62901469777785    7.10959065182913    0.55296494965849
H         4.06487732369909   -4.62133115505597   -0.59315783940074
O         4.73026402443031   -5.24334537101486   -0.95690819443377
H         4.47812610803330   -5.32799157599092   -1.90286619767305
H         8.22841671829084   -3.11569047220372   -3.74507444531998
O         7.55540831649799   -3.80790107928781   -3.81461778787329
H         7.39813808499429   -4.05631991494048   -2.87048347947788
H         4.95735380132011    4.86056093450471   -0.60834272091656
O         5.43365821666360    4.56857462612703    0.20625541917326
H         6.38920091055643    4.66746466204375    0.01114192970907
H         6.84981590058428   -3.32847172784036   -0.88366020559368
O         7.15495591384844   -4.19997017954583   -1.23150719585088
H         6.37355730769457   -4.76992433126412   -1.11865450780206
H        -3.71829426710262    6.64876411055475    3.26794642387737
O        -3.22227529570034    5.85939311607817    3.56099347972449
H        -3.90652651360145    5.19106680663192    3.79069556542551
H         2.62164935004090    7.47452231454841   -2.81083838183071
O         2.34605747221307    6.78446742552133   -2.17757584525308
H         2.57020145690091    7.16883957025736   -1.30984866483573
H        -0.49165160013501   -8.67912935342865   -4.40708857172612
O        -0.93967378587238   -7.82139596511050   -4.31544195589756
H        -0.57313566630449   -7.47422576293344   -3.47580095415839
H         0.69595429291857    8.24460478748287    0.80425129233541
O         1.23765834359643    8.02647527544127    1.59342215126966
H         0.58890695602272    7.97082927458575    2.32250146307781
H        -2.30161599746662    6.20222089072790    4.87802711784974
O        -1.64862852287813    6.44957982265880    5.58130280511794
H        -2.04334493052464    6.15400352265942    6.42104290878693
H        -4.83293120080679   -3.37248697203957   -4.75837193650790
O        -5.35157697822273   -2.63809664167956   -4.38196774019662
H        -4.86449528906839   -2.33773863423644   -3.58271385113396
H        -3.15559433302615   -8.12565372622058    5.21975755942980
O        -2.25301911500568   -7.92772405706775    5.51704910050091
H        -1.76215720523564   -7.71124208867326    4.68904973983135
H         1.97085669793803   -2.95469291506865   -7.06080623130050
O         1.91415441504192   -3.63878388817334   -7.74131648029033
H         2.03086115833240   -4.47399082940792   -7.24758153720301
H         4.89478698491068    1.29393395874710    2.55561696656079
O         4.66032840273189    1.39810563147062    3.50737235868025
H         4.97581040226063    2.26145017630871    3.77272039576066
H         2.87005425456548   -1.95174077407251    3.94321573594752
O         3.52584994647305   -2.57743624107450    4.32068785210789
H         4.39843781638666   -2.14391642951712    4.18848482489008
H        -7.45210614047602   -1.78373047900510    0.77018683037198
O        -7.55109718278471   -2.01494466178998    1.71488112661504
H        -6.71794611056668   -1.81887256266098    2.16897280165854
H         5.67864899869773    1.15482137138790    0.23962746620190
O         5.58681557846808    0.70860187923224    1.10769261356715
H         6.42043913336310    0.26348259160805    1.30467162076229
H        -2.13291713263370    8.15261008427268    6.06448558540196
O        -2.50517365323382    9.04485678978872    6.16146979518544
H        -3.45933231219564    8.95094712183024    6.00317333582253
H        -3.97530875343474    8.29755646361375    2.04137777419356
O        -4.60961550431049    7.99595908240749    2.70753578867823
H        -5.45156494067703    7.78812208298561    2.25111869719366
H         3.60306641707931    1.92039255434858   -6.30509590088690
O         3.24464985311054    2.75556075228430   -5.97093080035776
H         2.43514272261735    2.49095479268319   -5.48820823693619
H         5.32538486541539   -0.17764047230851    3.98312427838134
O         5.68449883146883   -1.07442352533472    4.09945857046155
H         6.29744630047886   -1.23211909551144    3.34690912658940
H         7.51704326168370    5.48779184416093   -1.46503586530165
O         7.88578228146287    4.85213914445743   -0.82181713882514
H         8.01378432363936    4.02169288169156   -1.33143939142912
H        -0.75693426124694   -8.66357404439184    2.44700105473526
O        -0.26434292465994   -9.22760306080509    1.82320615853780
H         0.46637656487493   -9.55904974080476    2.36568034160113
H        -0.45628271571841    8.45575443652339   -4.01656437683256
O        -0.75082436506117    7.74919295597139   -4.60991108756397
H        -1.14435312467685    7.06128740572340   -4.05143038743098
H         3.37798525000888   -0.62211428627962   -6.18659482339767
O         3.97830147707824    0.12931057821191   -6.24444042774021
H         4.81310509367146   -0.22429156643852   -6.61348232629417
H         4.62038952819006   -7.09328296413504   -0.72760464485088
O         4.14050985876743   -7.91897263762852   -0.55445909962806
H         4.47549971069987   -8.23795436208320    0.31616512397137
H        -0.25066875444651    3.76192723412478   -5.92287809506701
O         0.07311252639016    4.09922684837921   -5.08798901454415
H         0.58235937354357    4.92332413004866   -5.25922860237345
H        -7.42086707629032   -3.77778672204203    1.22770999821976
O        -7.07158918177353   -4.61904991190273    0.88457608714365
H        -7.71315827991843   -4.99342430484119    0.27252118863581
H         0.25790378497092   -3.81270286785015    6.63197190267941
O         0.83561646414926   -3.41865564623233    5.94405785483924
H         1.59090684676379   -3.07112799740274    6.43538553164368
H         1.71836629072747    6.17885221189047   -4.01746458855295
O         1.48362660252411    6.32008243873712   -4.94515350297048
H         0.74408397486407    6.96534807030896   -4.94710838463515
H         5.77106138135574    6.10196011798674   -2.34518858254329
O         6.64145244966695    6.51160840506135   -2.59408406476823
H         6.64718826006745    6.40352070517221   -3.57647777117570
H         1.41663199189611   -6.42346350245931    0.41392217131400
O         2.34961119183941   -6.19978279593384    0.54296949944154
H         2.87309187373487   -6.88509395107693    0.09296173995115
H        -5.40738411706370   -4.32449637345568   -0.16402286960245
O        -4.98001258625831   -4.54531144565436   -1.01220273887330
H        -4.04362684609462   -4.28761127799112   -0.91631343257303
H        -1.43743009363592    2.88178244397687    6.89726529731166
O        -2.15436605256773    3.25496841832531    6.33359094975119
H        -2.34247652721940    4.13702929468855    6.69409750901580
H        -1.30497083452681   -4.94523709285702    7.43609715066459
O        -0.47781334986226   -4.68068975358483    7.88998244478188
H         0.17803835251881   -5.37804795500744    7.68588629941695
H        -5.26460328550281   -6.18503849280870   -0.65147122026829
O        -5.72367961837265   -7.03787246894233   -0.49059431922909
H        -6.66139178749672   -6.81571465120898   -0.63060964757998
H         5.20851631771064   -5.41714219784060    0.83484420322831
O         5.16891596520319   -5.49216740688319    1.79408298170577
H         4.27025027754821   -5.19441470296295    2.03764231879362
H        -3.66158489922898   -7.93735320952743    1.62060867565405
O        -4.30102042322106   -8.58643127186262    1.30600558521663
H        -4.95572094764449   -8.07295833425852    0.80028084392502
H        -3.43331428061629   -4.38744652854148   -8.92092871588594
O        -2.94938337108817   -4.07510882149049   -8.15677944835835
H        -2.96488290611889   -3.09214282229485   -8.20406048005814
H         6.81110563115509   -1.67489353049606    1.23982440731876
O         7.28455913288722   -1.21326576247527    1.95722111012874
H         8.06672153045904   -1.75495290885903    2.12796703174561
H         3.69333784269814    4.54680081878673   -6.11641043979667
O         3.94018288508670    5.46031532545527   -5.92112678924501
H         3.12772564616607    5.89087879332964   -5.61817897096305
H         8.86741292326894   -3.75622655994390   -0.74238498112646
O         9.56789397382078   -3.13277420371940   -0.49677861136626
H         9.49040563682409   -3.04946793204892    0.46348274331073
H         5.20307239643044    6.07140563387182    1.06908949771928
O         5.18338089598572    7.00188563142670    1.36800626892825
H         6.06942403570301    7.36843968055045    1.20637253490472
H        -3.88730256052318    5.12151716457611    7.46282896661365
O        -2.97764294161171    5.43906459744095    7.70494867902877
H        -2.66227644651204    4.88288492920533    8.46513599641273
H        -4.90974331646642    8.46114192830032    4.32165921499590
O        -5.08667489114535    8.72647629239147    5.24709543402881
H        -5.61433383642932    9.52398955914441    5.20831717246445
H         6.20430146646303   -4.49344342647961    2.73869577509783
O         6.72164138079972   -3.94274627505302    3.35589177818307
H         6.53222245889850   -4.31349227977930    4.23783259629857
H         2.19520663166550   -6.26840158301501    7.50506320907558
O         1.45027463969339   -6.26193097731207    6.88132126304420
H         1.14095306754567   -7.18402005140792    6.72798938188398
H         5.79903207307351    3.46711564857527   -4.37759350645081
O         4.94748864483507    3.25551563896735   -3.95163756310241
H         4.28279735690359    3.21074189499940   -4.66919037871163
H         1.92611408058429   -8.54509095797003    3.56889813401616
O         1.55304015901173   -9.41430255845022    3.85688220728088
H         2.30315402523297   -9.97928587231008    4.04069593396200
H         2.67224374113964    7.64007857578604    2.98200142188995
O         3.39227906837025    7.19997805234910    3.44642398011555
H         4.12485838476448    7.15810620854641    2.80798849307617
H         1.76929302332792    4.54412042319047    3.90482496026994
O         2.63371994629101    4.62279195840205    3.46607231306531
H         2.96655937240872    5.52036221356212    3.66878901897763
H         3.85965165849366    9.58590680417756   -1.08002227616764
O         4.14425559623444   10.21088958622837   -1.77896233460437
H         5.08140761862255   10.01747059500654   -1.92972134155918
H        -1.55109422009887   -0.22333503590840    7.22116499088981
O        -1.37193316169653   -0.12107478248143    8.17690223382600
H        -0.79072168694001   -0.86234676679878    8.42205203680626
H         0.74241691430345   -8.94362698156866    5.41545845827514
O         0.41917832047345   -8.63232477640265    6.27903102397054
H        -0.53612785442020   -8.52040113734423    6.18660384984161
H        -5.82640022134319    5.46373087362520    7.02138401641086
O        -5.33633348383696    4.62516474196558    6.85488245057474
H        -5.32024018267434    4.51945535763852    5.88304467188882
H        -7.86467256886285   -5.12397002192576   -1.87323672032967
O        -8.07355691253378   -5.96115160777455   -1.42788328141477
H        -8.09042504374452   -6.62373477586443   -2.14171248368452
H         2.87610788257097   -6.53386929061709    3.70274648289405
O         2.68471843393672   -7.20270882262556    3.01850482970667
H         2.50194070894161   -6.72084595019083    2.18053775289500
H         9.64041145062893   -0.96976830246895   -2.92566833100163
O         9.06791746184921   -1.73471389877088   -2.78606472519539
H         9.34887331497572   -2.16258269922662   -1.95239725913344
H        -7.80538163930398   -0.12235685630241    2.02003870172384
O        -7.50537056964386    0.78530396786202    1.86116816291258
H        -7.12393171227354    0.78925200664689    0.96534955184864
H        -5.62348352655161    7.34894562372458    7.96888322607806
O        -6.20833669188126    7.09273357692125    7.23310647810091
H        -5.89078291838037    7.60849678515711    6.47701716794697
H        -5.08708023105557    1.21379409795945    3.79287400879576
O        -5.31074143031147    1.77726532747870    3.03637198668077
H        -6.17438967972260    1.46754705717153    2.69614547389093
H         8.55771624084094    2.00761063731516   -2.48314564036675
O         7.91625149684129    2.72992331463253   -2.39162492704168
H         7.10328551969768    2.32292246709041   -2.01400665844942
H        -2.72866091908851   -0.63483964984433   -8.46075532460792
O        -3.22360040832652   -1.44123574626690   -8.26202692033796
H        -3.78453771423313   -1.21484488970546   -7.49859471218511
H         6.40248482190799    0.04176350036908   -2.55316226095620
O         7.09445808717970   -0.11512571488334   -1.89509368702502
H         7.77345848345982   -0.67884906641314   -2.31250129457394
H         0.40317973088988   -9.83060892982623   -2.63432105474930
O         0.75010783009700   -9.78398561056689   -3.53719918087518
H         1.57731169551377   -9.29244274549654   -3.47875662038775
H         5.14712452987747    1.56180925511715   -3.75692125108594
O         5.35694807476620    0.61655155451059   -3.92157678596620
H         4.77483220017336    0.34293611669229   -4.65382907609305
H         2.98089060721474   -4.46566080746466    4.87228046003757
O         3.17855519072847   -5.39798472144201    5.01344585707598
H         2.52001665001683   -5.71458500789627    5.66942880910830
H        -3.25322821842203    1.44236366302941   -8.05221103961901
O        -2.34597121030961    1.23580081175879   -8.42042204806357
H        -2.27828522271975    1.70502261165607   -9.25045380189860
H        -6.68898004082389   -3.25177971704354   -3.28130110048529
O        -7.01729530796573   -3.54651924825105   -2.41605115257681
H        -6.22605732837357   -3.90736324746393   -1.96083879491399
H         3.49077490822534    9.43037879577639   -3.04853573675988
O         3.08629648008214    8.84910696629276   -3.74729176837278
H         3.76462692027809    8.73848152990437   -4.42669021098094
H        -5.02525374444352    2.82816367220540    7.15146597446204
O        -4.42452089645380    2.07186916865343    7.08729532626935
H        -3.55990634893428    2.46737478621459    6.82133666302551
H        -1.26372246841012   -4.76104147857075   -8.06878611084535
O        -0.39634132042113   -5.18856385315449   -7.99683533239355
H         0.27565899844809   -4.52144637425862   -8.19917160056724
H         4.11024093722112   -8.06653021307470    2.43005072988804
O         4.94828612096486   -8.23406290379365    1.95766908152661
H         5.39008123722772   -7.37128876306104    1.99871619139225
H        -0.25837269426881   -9.44910093841727   -0.05685356263405
O        -0.39735325737081   -9.26220472562323   -0.99617834523708
H        -1.35369233488495   -9.36352697014530   -1.13718606075313
H         4.12110441622566   -2.37130391296619    7.37501630039595
O         3.36985191679141   -2.83038509981058    6.99098394802391
H         3.49001752680229   -2.73001376292531    6.02328146096872
H        -5.15812838402803    3.32257988680703    3.84518692180738
O        -5.21827239279309    4.23454704132733    4.18510511513209
H        -6.00541391472719    4.59595793187286    3.71560092159490
H        -8.70750559845705    2.00481132518321   -1.82197529666935
O        -8.28171664207647    1.21066156143964   -2.20356356536866
H        -7.90177822874688    1.50844756366355   -3.04093047557683
H         8.38235863353341    7.34703299099723   -2.09984021327468
O         8.93294818177225    7.94728262279015   -1.58180222869954
H         9.62768575849516    7.37754696190868   -1.19219479720960
H         7.00738193000940   -0.37136020013649   -6.18968690649265
O         6.37280730682186   -1.00149665942926   -6.56945903822033
H         6.06751118800064   -1.56984610983461   -5.82699514492630
H         1.45824185714696    9.25207927103874   -3.31807835929450
O         0.58465518401601    9.51283055500260   -2.96377344793952
H         0.58855424146410   10.46836111334641   -2.91208125939889
H        -8.14196625242432    6.57974005134581   -1.37628479950483
O        -9.06480587389886    6.36000088178362   -1.21436509284818
H        -9.12437223175685    5.38514192104375   -1.19727809210295
H        -2.57496830476695    6.64801909464875   -6.19871396233208
O        -2.81744637383559    5.76538933539634   -5.91818849031280
H        -2.43435303305855    5.66012253924814   -5.02996608100849
H         0.77102090547294   -2.28260297361731    9.54982598781094
O         0.28890642584449   -2.20126742528612    8.72821051152854
H        -0.07374717101637   -3.08333640687655    8.53051761725540
H         6.95932574558168   -2.10643639949005    6.79599032862935
O         6.03515490350103   -2.14370948660400    6.55328329512941
H         5.96405210205738   -1.72682090687199    5.66960431842955
H         6.59733371500613   -5.09013849949297   -4.80957630767594
O         5.84308953047902   -5.51551425704210   -5.24104540832053
H         5.56869182930969   -4.91682970223587   -5.95467860592918
H        -0.64128054142227   10.95287702424839    4.66767714184018
O        -1.31328596245740   10.40257752934396    4.26668350846243
H        -1.82769444191752   10.00383880257372    5.01685357285532
H         9.74629211134092   -3.63046626702745    2.86150875969784
O         9.04584977671184   -3.27405265223121    2.31695496906764
H         8.19484864944222   -3.61553360488581    2.69756275291838
H        -7.30761115058036   -2.16059789509596   -1.47620184193701
O        -7.36934990383770   -1.35727323054820   -0.91294047610737
H        -7.93116147737335   -0.73040254408582   -1.37750119360028
H         5.47287157063348   -3.59728710752401   -7.73673645539652
O         4.72066377822311   -3.87811277544886   -7.18415673881725
H         3.92127223105363   -3.69278620160971   -7.69772524811237
H        -7.80500521117565    3.79426848110287   -1.14098499874181
O        -8.75062150059656    3.62578105794462   -1.04253239481726
H        -8.91731230451266    3.43613038008433   -0.08535314786946
H         7.76539821947775   -3.26889932995683   -8.16874659782872
O         6.92142128029448   -2.88517279294745   -8.40790981808544
H         6.79805043313482   -2.09658917733611   -7.84113379613805
H        -8.56648636931210    3.77401028852664    2.04435001372051
O        -9.02952865037414    3.09270093729922    1.52978743162406
H        -8.60304418027865    2.24952335038988    1.74775314145277
H        -8.13869886224156   -8.69056759175435   -3.40034059161195
O        -7.67111443993404   -7.85662927348521   -3.37503341447827
H        -6.72146708446633   -8.07538090263594   -3.26130146725284
H        -2.62014471152576    0.78226841613788    9.19911894510977
O        -3.27896019510140    1.42995851811603    9.49323362141927
H        -3.86774902086588    1.55266328067209    8.72917014613754
H        -0.58403506090127    1.38760028071420    8.11862806152822
O        -0.21229033978787    2.26306440051663    7.86696669058458
H         0.30079787974513    2.10024949799110    7.06053815005224
H        10.36106433522671    6.16025707215178    0.66084185355826
O        10.25850456551926    6.01605614537123   -0.28009801989890
H         9.44219602238898    5.48239997504067   -0.38714336395491
H        -5.29793776134697   -7.80579595845448   -1.90808560430028
O        -5.06585860223390   -8.28991142857374   -2.73725560381645
H        -4.53694979665584   -7.67563333335632   -3.28300504498322
H        -2.53818290117725    2.96489327897796    9.61931864125102
O        -1.99973437561854    3.77847673813567    9.47585867870514
H        -1.16275345593254    3.45159752164620    9.12290938691476
H        10.47063584614981    1.29059497188163   -3.87400272326344
O         9.72197703550122    0.88302479746074   -3.44053880035646
H         9.00353848423069    0.81719422715000   -4.11499062869809
H         7.65674990403136    1.87465751625521   -5.37506621747437
O         7.67374484653532    0.93433669676067   -5.15116328616951
H         6.85971536253110    0.79280874483431   -4.60164675240802
H         7.48079859657795    9.37742727051520   -2.31283507447033
O         6.57226326992303    9.18149261446219   -2.55697455344578
H         6.48446925448024    8.20548064401466   -2.44506707796465
H       -10.02777795250331    8.53330804673062    0.80142505144954
O        -9.46067873191779    7.79289203135107    1.01338161782200
H        -9.44933153801859    7.21512671220044    0.21683692411240
H        -3.60156095171575    6.88152452891348    8.55300951105543
O        -4.17429063240819    7.51925716108962    9.02104570197567
H        -4.17829972168236    7.25468515321399    9.94081026404976
H         5.49952465995065    5.88768526927060   -5.43858098319128
O         6.36920859570111    6.28090624360344   -5.19551799460262
H         6.24701957451285    7.22037408246177   -5.39397943453503
H         7.39480762174607    4.62372790867732   -5.03282542359091
O         7.43765480583933    3.67334860813115   -4.87582315987655
H         7.73164122325128    3.50950824779410   -3.95444384877516
H         4.84881061883577   -7.43968964292783   -5.39341285130470
O         4.03353092370536   -7.93240849690789   -5.53729630861851
H         3.68387603343642   -8.16952614247215   -4.66845855072827
H        -3.82416921547589   -9.13915174017271   -1.77008079826444
O        -3.12766372464393   -9.21307235047004   -1.08887946648780
H        -3.57787286484602   -9.30726855899495   -0.22834851518647
H         5.75193172694009    9.74400996822537   -5.61294582322515
O         5.59303590293502    8.97047993092214   -5.07325021156398
H         5.97080219819103    9.15482097416978   -4.18735030152931
H         4.58637082563809   -5.61843009189428    7.52289336854225
O         3.77853821114872   -5.40793126382448    8.00231022249566
H         3.55280540161488   -4.49726735862806    7.74139510240541
H         3.59510041471044   -5.18943245943953   -6.32397217338221
O         2.75691969820092   -5.59836424893731   -6.08269954125042
H         2.94649955269449   -6.54975957980084   -6.02966921931137
H         5.70371916660097   -3.93115446198361    6.12745095101653
O         5.76617360763465   -4.83144301381725    5.76925635991472
H         4.87622984804474   -5.08156778764214    5.45735529291672
H         8.04918680084251    8.07864789565618   -0.10023393328505
O         7.58790566959136    8.11653719688331    0.76481019384561
H         7.74156011802501    8.99034380608448    1.12177938203322
