# Supplementary material for: Computer Generated Realistic Interstellar Icy Grain Models: Physicochemical Properties and Interaction with NH3
Source: ACS Earth Space Chem. 2022 Apr 19;6(5):1286–98. doi: 10.1021/acsearthspacechem.2c00004 (PMC9125691; doi:10.1021/acsearthspacechem.2c00004)
Supplement: Supplementary file 1 — sp2c00004_si_001.zip [file sp2c00004_si_001.zip › Icy_grain_model/random_seed_study/GFN2_GFN-FF/grain_8.xyz]

600
 energy: -1018.329031066033 gnorm: 0.000843333564 xtb: 6.4.0 (d4b70c2)
H        -1.64889830644910   -1.59042896695530    0.28610918322703
O        -1.44304427406548   -0.63801841663998    0.21442654285734
H        -1.97709840709983   -0.23695364732493    0.92527326011482
H         0.22092827575909   -0.24269274152147    0.12349827955766
O         1.11989403124638    0.06806016436537   -0.07968984533685
H         1.24480591851725    0.89173293032198    0.42917152214121
H        -1.04596723569132    3.93214213715837    0.21000911053956
O        -0.30721990436846    3.29145118924043    0.16120958803861
H        -0.61989558271135    2.61936286164250   -0.47604039567041
H         2.44240769228736    1.75228393791267    2.17749398031474
O         1.66658346483456    1.93940795656024    1.64081128237259
H         1.48982099875744    2.89059375094267    1.77201950910737
H        -0.75625793724833    1.07075028154958    2.41097051305707
O        -1.06566007121924    1.99529197486614    2.41442373169518
H        -0.67748691466810    2.43454355619555    1.63072961958712
H        -3.01291617016377    0.23805034463025    2.94370606775371
O        -3.27250674637606    0.06017939265005    2.01603841992063
H        -3.74205453818057   -0.79669635379740    2.00757017883454
H         0.40717266101466    1.00388808492143   -2.77649818601422
O         0.54525801700313    0.04020586061974   -2.76477157514215
H         0.83414688536795   -0.15553130640260   -1.85680341112398
H        -2.62541287515101    2.70658127753084    2.51884786600679
O        -3.48759980063364    3.16411934333108    2.42571885585185
H        -3.47364643341318    3.91720424463655    3.04607891874498
H        -4.28159681974013   -1.71145772899622   -1.47442783436809
O        -4.08324858703456   -2.65894095780406   -1.31807984115198
H        -3.29555090716274   -2.83161866381636   -1.84727102363040
H         2.54266919959113    1.22978956145870   -3.69442911888816
O         2.56015319034118    1.29136192788330   -4.66924232363042
H         1.68883426784539    1.63877250657684   -4.96779746678396
H        -5.69084587182697    0.96177113753279    1.80867243440258
O        -5.74905516758252    1.79020572730272    2.29209511068337
H        -4.84935360908983    2.19752276543602    2.30585102126053
H        -1.68141266715027    2.84478914241554    5.93174566751468
O        -1.83843262172115    3.12816040376939    5.02356470830988
H        -2.79849227354567    3.12638738717691    4.91946685951774
H         0.39429672424393    2.79525388454524   -3.76192670647571
O         0.39491838270930    2.74128983194719   -2.78485221785892
H         1.29531273642289    2.88648542598349   -2.47108893207528
H         3.71305481050740    3.13989202472659    3.95412848293596
O         3.75952357017388    2.36283650967170    3.38751668265005
H         4.61203500751469    1.88728109429726    3.55474471284715
H         0.44102459933255    1.67765240333081    4.99497269289611
O         0.75420386218806    2.37707509721319    4.40332289775269
H         0.11259086344344    2.39125593921853    3.66356032585131
H         0.66704678252791   -0.30221402374902    3.37429473901676
O        -0.13180385012920   -0.49733691273889    2.83827467280515
H         0.17727246846447   -1.10435509495264    2.14078075742695
H        -7.16908150527628    2.72768020391546    4.69459821489312
O        -7.00806734391291    1.77473307535943    4.64084740949033
H        -6.61824536956025    1.64172188925055    3.75214309066532
H        -4.33709247928655    2.73330426299938    6.30543835997338
O        -4.37676078409021    2.27713274221515    5.44084788442132
H        -5.31380981685383    2.12765996834186    5.25151639088671
H        -1.43334688142549    0.59333519412927   -1.01373896754544
O        -1.54353195265599    1.51374031236049   -1.30731338483027
H        -1.78293350569864    1.53518843774638   -2.25092850160891
H         2.49057412172848   -0.43927422018003    0.96235776288616
O         3.23438409831794   -0.48799086678866    1.59253277843233
H         3.94700490311445    0.03840920624771    1.17008259257088
H        -0.36494094413673   -2.72918814973229   -1.57387355021754
O         0.49671953881632   -2.37019739316780   -1.33909478179939
H         0.57290810391097   -2.42571444974250   -0.36887536607242
H         2.34407236496838   -1.70238125084538   -1.03398236492532
O         3.21522305377022   -1.30238133345916   -1.12700909879013
H         3.65691681256021   -1.70657487687086   -1.90230462563491
H        -5.61610194370431   -0.82869946426878    5.61114691696516
O        -6.19346794109475   -0.31885092080162    6.22459732278374
H        -6.62650964329168    0.37156264336925    5.70052789577909
H         2.51844583844132   -4.44765802121574   -3.35863546873366
O         2.83342483429175   -5.37801598223553   -3.27074795303882
H         2.85971514398980   -5.71646977271896   -4.17376532777362
H         3.36997602234220    3.21336014391175    0.51294226559693
O         4.12773194532718    3.52398915987844    1.04707468599424
H         4.02316984154018    3.09428046649835    1.92712447098789
H         2.85552691586897    1.85681784922810   -1.42334166610216
O         3.08114473445311    1.16500925389749   -2.06317226490503
H         3.06437887540838    0.31039659488695   -1.57984517177496
H         4.36515172692201   -1.11521486711761   -4.87614161591105
O         3.38860099378477   -1.18427490927217   -4.93880949104732
H         3.08347683744137   -0.24926311710592   -4.90059977515781
H        -0.58522446477531   -0.52671890111002    5.91610807615061
O        -0.11414540016839    0.33396631343306    5.99246907683666
H         0.77404433317706    0.12062047634960    6.35473364883337
H        -1.81723429933937    0.73619737686103    4.64175695803702
O        -2.71095210113278    0.38412648865532    4.58335313192551
H        -3.31415964823802    1.07137011539471    4.93913982171500
H         5.68824715240618    1.41126576563440    0.65916668042604
O         4.99672787155181    0.90044805755155    0.20526627485227
H         5.45668820399937    0.25543036552517   -0.34791894207323
H        -2.33138958760021    2.31316303715867   -4.47815116117458
O        -2.70254525730469    1.92702678546342   -3.66256540494606
H        -3.06984511628799    2.69194234862399   -3.17633468660234
H         5.55422444024366   -1.86847281353591   -2.57485134534570
O         4.81396055847674   -2.43242079529160   -2.86088621695911
H         4.93653581588794   -3.28576343296230   -2.42366874412869
H        -1.32839513371150   -1.66186858830707    3.16762959713071
O        -1.83596464699125   -2.49014735765748    3.30215585204710
H        -2.16384747445468   -2.74047534027289    2.42007862701760
H        -2.92509930513780    1.89271956090342   -0.40187405009017
O        -3.79614421421215    1.68196693713470   -0.00097695159448
H        -3.60508881465566    1.19770895424741    0.82215527561939
H        -3.06641208611292    4.07082986075317    0.99414042868115
O        -2.67241840784222    4.51177137763581    0.21862897255842
H        -2.53846121223794    5.44912858296667    0.47366992590589
H        -1.65863581376578   -1.76071586250797   -3.54368526842597
O        -1.85166011639897   -0.88218112358234   -3.18514135254326
H        -0.95205651081210   -0.54390700038785   -2.93225678104916
H        -4.01991226090430    0.51164100793599   -1.18968014646131
O        -4.18932237915841   -0.05952491661063   -1.96831112390688
H        -3.34688530431835   -0.19357855035751   -2.43750812625443
H        -5.39418246540981   -2.17326693718168    1.45595756918160
O        -4.67904811626604   -2.18963813168534    2.12628454368587
H        -4.35393114161864   -3.11284166761208    2.10964219618889
H        -5.11107008612194    1.30012175609330   -2.61790852910298
O        -5.67762782881321    2.07523162060762   -2.81439816401249
H        -5.32428164429615    2.49591487348754   -3.62309467507146
H         2.53000914132445   -2.23780424166337   -3.83707409085871
O         1.88116790144194   -2.90588108882079   -3.55146100131329
H         1.51656102430026   -2.65665936764802   -2.67973536391309
H        -0.82908407729848    5.63391266374260    3.60847520919955
O        -0.97631824929504    4.83168625140008    3.08330976094473
H        -1.26094153800614    4.15834579218996    3.72212676742893
H        -4.05377851883589    4.70850118561999   -2.68653690487841
O        -3.37379055026508    4.11281368814659   -2.30576991096301
H        -3.35137923127290    4.23027379534506   -1.33248984416586
H         2.05156728076842    4.61069712966645    2.95102221288438
O         1.44030404642379    4.50391433412335    2.19415248422098
H         0.51788844928127    4.52673910946141    2.55833501624381
H        -3.69375146158366   -1.04309993567948    4.74545272154726
O        -4.44863074786914   -1.65795463233624    4.71022550754990
H        -4.66881568041803   -1.76342742209845    3.76234914911296
H         2.18906960931055    0.98731661869812    4.03687435318767
O         2.23013393308993    0.01941844826049    3.98310322401085
H         2.74800248018318   -0.18148419416554    3.17414468172981
H         2.40204970786770    4.73511991391577    5.05495957195187
O         3.01520608497350    4.95553266101271    4.33665991125005
H         2.88227756781542    5.91402858509471    4.19436206940452
H        -1.80517558589437   -3.79209136325491    0.51243390921975
O        -2.37173080334653   -3.03255785645984    0.72932997491755
H        -3.13311051467518   -3.03050932383199    0.12086103882195
H        -4.89087418828410    0.28521860779723    7.21751155137472
O        -4.02581495528013    0.33427192027243    7.66555978713353
H        -4.18683100539070    0.41961081012998    8.63287352837909
H         1.29639411196721    3.32983918748503   -0.31952795595647
O         2.16542968946040    3.36064850300233   -0.78099786304865
H         2.20778408046080    4.21823327657831   -1.21714509200584
H        -6.20402492807740    1.12025321414195   -5.38806515661325
O        -6.95872904996657    1.68588143358525   -5.63588393763252
H        -7.67409815247773    1.45001112892392   -5.04207280601042
H        -1.02296050742454   -0.80242018266681    9.24734701780239
O        -0.53623410942960   -1.48026063960982    8.75792658038143
H        -0.82502431192336   -2.33423814235154    9.09885789335804
H        -4.25366298241016    0.49024322838628   -5.86108212930009
O        -4.57692610204020    0.51113977210402   -4.94177717259527
H        -3.89040435843000    1.00490281783715   -4.43852180925436
H         2.45408390908222    7.85033398260739    3.09853268785089
O         2.30005345802261    7.55855196165952    4.01195273686211
H         3.08382137842366    7.85461520431725    4.51509699950143
H        -0.58130701448895   -0.24931360621362   -5.88844030176581
O        -1.36106447041158    0.26685256023864   -5.60683492528440
H        -1.62751987954879   -0.07775826592898   -4.72976414180355
H        -0.96692551990230   -4.49895504748861   -2.31303350430192
O        -1.78886872364724   -4.01956643623982   -2.12063298933988
H        -2.24127918187082   -4.58186360649232   -1.45235855893822
H        -6.73821253284721    5.01659339693115    3.35113904478402
O        -6.29169649386540    4.35002146939418    3.92483346459283
H        -5.82891385671939    3.77710137720582    3.30450098577010
H         0.27848323356927   -3.45624187761575    1.18906578024484
O         0.66487996659020   -2.57667418045335    1.35396507287667
H         1.57069351828328   -2.73787014625227    1.67647621756752
H         1.83195727754025    6.80127793562219   -2.13918239380326
O         1.79709068293842    5.92905815738325   -1.69766729191958
H         1.20580589825418    6.08141482843246   -0.91844836246672
H        -0.93606761959149    6.71523908204984    1.02527132408947
O        -1.86698641373950    6.95484067616420    0.86246248038380
H        -2.22691976389876    7.26243001797678    1.72235160591475
H        -2.27300475972930   -6.34583373963552   -0.32855553108778
O        -2.92685736038763   -5.63073251203909   -0.29139800659220
H        -3.76561710953855   -6.00322294488287   -0.64924499066119
H         2.97601339872442    8.80224483920003    0.74226262630270
O         2.95231088069463    8.08904253917902    1.41596026621505
H         3.30084884905087    7.28837268439909    0.96009856945509
H         1.34424702921356    7.24625353357672    0.98856067404713
O         0.79149274220161    6.51641010152252    0.66967590702201
H         1.06046502522321    5.72724723155722    1.20044732125203
H         3.45477693540932   -2.10014001725040    2.05734674597237
O         3.18376998106459   -3.03388639026255    2.19819032188058
H         3.14019757429094   -3.19554917988031    3.16543016134801
H         3.29451995109598   -2.49206486089356   -6.10806918588903
O         3.26150230785371   -3.26712912219899   -6.69962131732221
H         2.53549396250683   -3.11618701111302   -7.31803907858031
H         3.09383631597200    5.87925216720113   -0.59096140230494
O         3.75863726890630    5.96339060856684    0.11924724391699
H         3.82693349035487    5.09531538029613    0.56705029696327
H         0.16869447200278    5.96500765941794    5.31053240745235
O        -0.20949491007397    6.75697301074736    4.86223617996213
H         0.57367280331762    7.24854561798410    4.56957948332623
H        -5.52030659371265   -2.23976252539500   -4.77836878726755
O        -4.84512939355121   -1.95099698836714   -4.14464544102708
H        -4.64170190236879   -1.01759369879425   -4.39267307053248
H        -3.94356735209767   -2.81934563163401    7.41606022125633
O        -3.22554481616266   -2.20180612406464    7.67376226052322
H        -3.55793784833868   -1.28168246114393    7.58210165273998
H        -0.39892884880462    1.68484820424564   -5.52482432132768
O         0.27456983219562    2.37708232914804   -5.36792222519982
H         0.48042275542563    2.79510249000223   -6.22920167644677
H        -0.50714578333592   -5.61269050902094    0.91217474638925
O        -0.40195220569920   -4.81220437857611    0.36930129582121
H         0.10991593292748   -5.04616300700845   -0.41535887262139
H         6.32673617327807    0.21853340543718   -2.13704332997620
O         6.51053626179145   -0.60365111029157   -1.64476724538785
H         7.45783835687021   -0.63280565978271   -1.51570943126936
H        -2.63284924578615   -4.04652135849393   -3.62593527807242
O        -3.28126126575970   -4.09619933407494   -4.35832164706975
H        -3.66002436157414   -3.19947829293700   -4.45253815848703
H         1.94528842791250   -5.98933137955787   -6.79555445839056
O         2.28454062859169   -5.65800215897074   -5.94911212926168
H         2.70379218148154   -4.79575013575953   -6.16025394432165
H        -1.18870396464018    1.28898375029084   -8.38425043278294
O        -1.46015367531091    2.22003170197417   -8.23613449612065
H        -0.63233746662321    2.71889599674253   -8.26930906026658
H         1.01053092447560    8.29193138234994   -3.55748734042364
O         1.33026423352420    8.37828305155271   -2.63071912979682
H         0.52517905415356    8.20048351969293   -2.09528371651893
H        -5.19141625862225   -3.77961880483936   -2.18447589273903
O        -5.48327769351169   -4.45262929389767   -2.83459671843211
H        -4.77863943264086   -4.43125747512334   -3.50997391183910
H        -7.14472809432601    1.33049204922175   -2.91489031381106
O        -7.94689085207645    0.75291839250786   -2.88794914517269
H        -8.40359653615313    0.99123486627426   -2.06513073455979
H         0.49146397779481   -6.47713711025870    2.17190472589062
O        -0.35880687453696   -6.96645261238525    2.03197913015597
H        -0.13141666382903   -7.72683357046219    1.48636314633019
H         0.69718349735565    3.72499345062179    5.35745575554119
O         0.82961909947751    4.53011776163364    5.91938041152654
H         0.43345704902362    4.34800994253816    6.77900467962549
H         0.28502696823807   -2.67661191524494   -4.21028366101149
O        -0.62807807184180   -2.88591883557835   -4.48295435022874
H        -0.59385608909376   -3.85042591970923   -4.65616815323266
H        -1.73229423716762   -2.26960242118415    5.06884085139441
O        -1.31257899873505   -2.00533399789791    5.89975129275498
H        -1.96703102803335   -2.13444332965763    6.62400400991167
H        -1.88295255305428    4.69271107611140   -2.42432630524334
O        -0.94686706751194    4.99307368417712   -2.51471545095827
H        -0.41761939401457    4.17002419130894   -2.42951738404587
H         0.89064579274448   -1.68962017161227   -6.92591886955057
O         0.94013630385336   -0.93585206205991   -6.31198432734908
H         1.55439109882787   -1.16744303869077   -5.60858791492329
H         2.44502694266159   -5.77892986202174    2.80780942278678
O         1.74081950640604   -5.41978059586784    2.25278510411460
H         1.27703563691084   -4.76369935356171    2.80035953793186
H         0.64870839789342   -3.42974580016204    4.62528945386833
O         0.20937122603102   -4.01900993987845    3.99131497890255
H        -0.54668480988279   -3.49946330627527    3.62323468893961
H        -0.88555543564752    6.52735885020116   -1.85012399696041
O        -0.92359675812742    7.46450424268689   -1.56006006688133
H        -1.34421687750920    7.44694764407008   -0.67849142881359
H         5.38418553200560    1.98536156654392   -3.81700089594807
O         5.51276583092322    1.45512322780136   -2.99933013646130
H         4.59924896580296    1.26147889494154   -2.66997588305472
H         2.67586862516421    9.17167440654286   -1.44748854505992
O         3.05620883480273    9.67886542651570   -0.71906386142946
H         4.01715644629582    9.73921844218307   -0.89923179603425
H        -0.91164763324486    8.39909564456577   -4.52804733135300
O        -0.06898230819102    8.04995629281510   -4.85412339197974
H        -0.24265654071608    7.13682477871399   -5.12447594905144
H         6.54796723658940    1.42839693157581    2.79856782557968
O         6.02346195114986    1.06590434197493    3.52495018836314
H         5.87095957429936    0.12725248609400    3.30272180713818
H        -7.05750979353086   -0.62168958962298   -2.39214550993602
O        -6.62054393444208   -1.46607120267459   -2.16847537834574
H        -5.89042140716136   -1.58986504984839   -2.81389312686658
H        -5.37480791755311   -5.84133905616361   -1.92667261919952
O        -5.22360536582693   -6.52392410289452   -1.23331152681149
H        -5.76795665995757   -6.20484332554441   -0.48885850040759
H         2.86831206554346   -3.75159259399655    0.56330533635792
O         2.70220085611117   -4.02467009556236   -0.34853015142100
H         3.57020940126153   -4.10795328028355   -0.76608356529792
H         5.03519055359583    3.51378790102207   -0.56974323961121
O         5.22637919174660    3.72628292055473   -1.49278538407573
H         5.31917118314990    2.87176204632660   -1.94730466852404
H        -0.06088092792983   -6.49879114677217   -1.84873089243309
O         0.31288826389031   -5.70053714218038   -2.27045961042724
H         1.28226842830901   -5.79252685945212   -2.33114637148042
H        -1.25034325721844    4.59067416058992   -5.49780681389429
O        -0.83288948742029    5.38146705547936   -5.10058567807264
H        -0.91611197273105    5.25506188739227   -4.12083127514298
H         5.95193821197878   -2.47773822624775   -0.30113359907395
O         5.21406066780562   -2.47403990327106    0.32164237992502
H         4.49831318189312   -1.95085302009384   -0.08479775282426
H        -2.75898598799527   -2.81608965097130   10.67848318869776
O        -3.51653374356683   -2.33138024746975   10.34279000495728
H        -3.40942883177643   -2.34922131209108    9.36691918642855
H         5.53536674588258   -1.79904587289153    1.85810300287091
O         5.73390565571170   -1.52830270887499    2.77892801701429
H         6.40101254618506   -2.14475614174695    3.08667389230492
H        -1.12642669911485    4.33366307088131    9.01588882584014
O        -0.88101946883860    4.14943445746872    8.10685064786732
H        -1.21119513531317    3.24864591694870    7.92852645944583
H        -3.10404318020612    6.72091266117564    3.57044360100716
O        -2.59251275578785    7.52292010182387    3.35402678201445
H        -1.80602773264032    7.49929266458096    3.90998164357574
H        -5.66207869010993    3.19638517373116   -1.52286149557173
O        -5.51814288857876    3.59058701922028   -0.63902546570414
H        -4.86784961421454    2.98161435894264   -0.22996756860403
H        -2.28194927425114    9.64583425792114   -3.10918682911340
O        -2.40694097073510    8.69510057028101   -3.30683093464732
H        -1.84146860552208    8.22715669623313   -2.63865661370677
H         4.38089567703354   -4.26280061873368    2.05993036039459
O         4.92836081058295   -5.06363170417760    2.23167240618423
H         4.48475793165448   -5.53774683821815    2.95379700997291
H         3.24103380575454   -6.84374042147548   -0.39317116399560
O         2.31184805654154   -6.62182257457017   -0.54386396248841
H         2.26576205752377   -5.65527744434634   -0.35832094685566
H        -5.19353885035721   -2.26488764623676   -6.90597444817578
O        -4.29350458461787   -2.24193383536021   -7.25532906024795
H        -4.08358658419815   -1.30574444692930   -7.42679739854980
H         5.71234563457500    6.47885442616620   -2.30903425739069
O         5.72000467725873    6.81532021970137   -1.39258108215786
H         5.02733839883681    6.35999688851047   -0.87104275985503
H         1.45122954477860   -7.86403368206443    0.03293736985859
O         1.02820676493972   -8.69316296647881    0.37918083541162
H         1.54966438778020   -9.40630252959983   -0.03071606160235
H         5.05549386989789   -3.42171754658264   -4.42002127101914
O         5.48742363398277   -4.01135798672705   -5.05840513797121
H         4.99391825929119   -3.91301436073827   -5.87702594284674
H        -2.32195989798358    2.49535838076344   10.13885014714460
O        -2.85460887047621    3.31450519250435   10.08563395274096
H        -3.62134595453813    3.16153097512970   10.63925172739919
H         0.23974716652263   -2.45232756972101    6.26772834303643
O         1.14306952904866   -2.84285280542320    6.31447049927830
H         1.03303966071441   -3.57239935289670    6.95986358421248
H        -7.10612542424998    2.68772740134717    1.51590337460889
O        -7.59036019156772    3.21970928221249    0.85808736580543
H        -6.87180685391751    3.45941548510285    0.21364231565712
H         4.26515920647309   -5.22683447294322   -2.41775413093319
O         4.95978134857562   -4.95483303131405   -1.77264434057183
H         5.04064685537932   -5.68928318979077   -1.14878932504031
H        -9.91099382799951    1.67972657939097   -0.37488497580833
O        -8.98622054745510    1.43861600148191   -0.41273258341035
H        -8.47954086222570    2.19020287553045    0.01424066456734
H        -0.49037246367589    1.25480020626025   10.20782173111195
O        -1.40071493360053    0.99085018833534    9.94386453422007
H        -1.45800149359333    1.20754264616171    8.98524142904455
H        -2.53653277735191   -2.50139592328408   -6.89133588340050
O        -1.57742305988789   -2.39246527422029   -6.88463445780626
H        -1.27722055904136   -2.49794440013778   -5.95656512872087
H         3.17767718523775   -7.52537136305115    3.51826607320457
O         3.51562359529112   -6.70660562163974    3.94683594688743
H         2.87701692171784   -6.49709771840422    4.65811540022957
H        -1.12275486869026    1.12606724177423    6.92718264236582
O        -1.76284133281802    1.70274396389194    7.41913403755546
H        -2.64415302366044    1.27402306109272    7.36943796843560
H        -7.49984057954296   -5.23752981139658    0.34014471690016
O        -6.58657472636435   -5.04356134615185    0.60375397566837
H        -6.52711842607625   -4.07721740912614    0.48773641629025
H         5.64773706238708    8.44972656787604   -1.24900725628104
O         5.69849254251010    9.43395351763548   -1.22148900698174
H         6.06102254597828    9.64933177486336   -2.09221272530191
H         1.55785129626967    2.33486818547501   -7.84645277536702
O         1.08596958282847    3.19540837559142   -7.74604433461522
H         1.77361769149011    3.87575703286177   -7.79029942591425
H         4.88648897306881   -7.72882150859752    0.57931923402844
O         4.97253733639830   -6.81758050072929    0.21581423879614
H         4.90584794853113   -6.19247753097010    0.97328298890344
H        -4.03455418843963   -4.64240993271566    3.81249363619728
O        -3.96974228205253   -4.33301649105811    4.72908107283475
H        -4.04282390780287   -3.35888668124190    4.70179739736797
H        -6.48390643430861   -2.00815910820582   -0.56606212695121
O        -6.61533656890126   -2.30836178800503    0.35445185747007
H        -7.17414777791904   -1.63298190184805    0.77177963546201
H         7.60304526827240   -2.79932249430731   -3.15929778156642
O         7.62787211370581   -2.56059661580099   -4.09861648934913
H         7.09323489692184   -3.23459976633609   -4.55264618433353
H         3.33801414161338   -9.95630978017462   -1.57086761225921
O         2.99623536453524  -10.20576545051078   -0.71130408751290
H         3.69916714699975  -10.01778851506450   -0.06767858821605
H         3.24788927277234    0.74719021335454   -7.45969387086075
O         2.35535505393232    0.86556930323916   -7.83000267427657
H         1.76883537773908    0.24943896043220   -7.35811276661219
H         6.74953894499670    4.18577113336280   -1.96199832170752
O         7.68805441430888    4.30949521724405   -2.24198910008305
H         8.04575361288393    4.95937835516642   -1.60860511839653
H         0.81376676327611   -2.92112338738304   -8.90491147973044
O         0.74832349006886   -3.13622273295146   -7.93191953268909
H        -0.19499206997125   -3.02998211570911   -7.69635194792312
H        -1.78086532188931    5.21172194723368    7.04170183324657
O        -2.37270574661257    5.78311709490906    6.51401312078997
H        -1.78951062118735    6.41408289593127    6.07720942719831
H        -2.39155003383503    6.29526801473270   -5.25770381034545
O        -3.21193560660583    6.81103177373102   -5.15851807982405
H        -2.98289316581909    7.58775223832653   -4.62832437011211
H         7.19167021578305    6.47170075075968   -0.69952983731822
O         7.99534940654169    6.15072965483578   -0.23142312173532
H         7.63452177560770    5.65305852527546    0.52347508862135
H        -2.52355895431931   -4.82902866796699    5.46454737728376
O        -1.63867869409776   -5.04449984293124    5.82380364421482
H        -1.03480615705659   -4.87844881827211    5.08448344478790
H         2.03387168464201   -9.35700359605366    3.29965946753224
O         2.51177859393591   -8.78815775498714    2.65456018289958
H         1.90981520348166   -8.70305556778304    1.88448076684120
H        -5.10243835457700   -5.08274122332904    1.71368397744958
O        -4.21632857140191   -4.85218864279977    2.02840785730959
H        -3.60655140045928   -5.12233892448293    1.31774706304074
H         0.33937938579490   -9.33654896414476    4.49611847847541
O         0.95186949041392  -10.10009641739509    4.32078842730801
H         0.39708535628202  -10.84140338430529    4.08169988868410
H         4.80635720158466    1.94461366456007   -8.55151835672803
O         4.27724786569707    2.48702257289449   -9.15812666823024
H         3.47491096587133    1.97016520664920   -9.29512953321813
H        -3.42940500915872   -5.73497685802251   -4.82739193873937
O        -3.62341367936220   -6.67715101852211   -5.00968711697096
H        -4.56476843266449   -6.73485708907375   -5.17330816443127
H         0.73994155756588   -5.49712273578528   -5.27202760425499
O        -0.16341968151510   -5.43985996167479   -4.88917508272135
H        -0.05972325836052   -5.68562037998952   -3.94995292679715
H        -1.88714694775419   11.94753310203160   -3.19824301548608
O        -1.80348949111623   11.20060853307076   -2.60588560051629
H        -0.85820415200488   11.17191436335561   -2.34440278636262
H         7.79168986301752   -3.67050855197839   -0.71045426158135
O         7.22710409146677   -3.38859735357932   -1.44444761158793
H         6.60349723661313   -4.11233475328766   -1.60638228734179
H        -6.50877646783947    6.08044689811041    1.47158592839981
O        -7.30380419668650    5.80324828473965    1.96746855744484
H        -7.63910718426898    5.02318334461938    1.50151344513904
H        -5.17506751216589    5.25223589308925   -0.04073745276176
O        -5.09897496024630    6.11473492350328    0.39761395087911
H        -4.82965524707013    6.74482966656540   -0.27886728969583
H        -5.75890335407980    3.07957185338720   -5.49824072239849
O        -4.97041669835484    3.45303954968273   -5.07076725168393
H        -5.20545163573146    4.31186835747132   -4.69807108066780
H        -2.09507127050441    2.88668464634681   -6.78988518115896
O        -2.31599089539288    3.28806775728687   -5.92351714635263
H        -3.27093499846843    3.44599929636207   -5.88516774177537
H        -7.19010472931659   -3.30405363036790   -6.30868213406445
O        -6.77556320749564   -2.50038263925079   -5.99697873813225
H        -7.49368126416293   -1.98133021585355   -5.55532588750035
H         5.46045830419811    0.12933195182010   -6.59780439215294
O         5.02248768592916    0.84526242613937   -7.07735202237442
H         5.02545971215743    1.59167213934441   -6.44352971658566
H         2.06194734971579   -1.40015932768004    6.59762945575962
O         2.35686964085452   -0.47076602487582    6.60623958910805
H         2.61485900237223   -0.27984444608563    5.68631477251492
H         6.37269014280042   -4.38969770424344    2.71730193567334
O         7.18104908241540   -3.94939546765988    3.08047270054155
H         7.70463866508269   -4.64194952580304    3.52416826121208
H         5.51320832561469   -9.30829437451108    1.78287188581508
O         4.71021326391337   -9.25195420913079    1.24130300453364
H         3.95494120376938   -9.16413397307473    1.86412809043134
H        -4.06594660403463   -0.63955392189963   10.48392961358112
O        -4.05387450088792    0.32182082613905   10.32472592188713
H        -3.11621684660162    0.55450809386535   10.39604974386206
H        -4.93035292892817   -4.31563234923504    6.27504240784661
O        -5.08786651912692   -4.03939596819150    7.19165879566820
H        -5.96039304533774   -3.59813139868465    7.21963409160252
H         4.57863116336592    3.64496452223341   -5.26708718882310
O         4.73541660712426    2.68181763041277   -5.17235701398671
H         3.84864693880077    2.27434685412336   -5.03264935798819
H         7.84055599776458   -8.93205982134366    2.89873216903649
O         6.95938219382627   -8.61827932313305    2.65496388418836
H         7.14989319777766   -7.91031467072619    2.00341413560459
H        -3.31795240662789    5.30232092143838    5.10212201200986
O        -3.73335035130418    5.18544946717074    4.22845819272433
H        -4.69178169280874    5.08082760890596    4.35887610863120
H         6.65780603645619   -1.26029232056848   -4.63777216101791
O         5.98052589683862   -0.59959824276607   -4.89556195233900
H         5.99556293389057    0.10504056177956   -4.23079607327087
H        -2.46302191969752   -6.38349130130932   -6.68351067699057
O        -1.79133509106720   -5.78045144734865   -7.01852697618838
H        -1.26464550498398   -5.55445185690991   -6.22849912369355
H         8.00206337570926   -5.85809271736323    0.76609731759086
O         7.66105675282729   -6.76693497607191    0.78785877644863
H         6.79702286875329   -6.74205457118573    0.34337271230834
H         6.26413700867663    7.95779280056174    2.01327854051949
O         5.56568501832114    7.43597121612832    2.47507122792062
H         4.72345490103153    7.75711059494143    2.12000656052875
H        -8.23238932866713   -0.00729603608852    2.27117556730453
O        -7.72910718035102   -0.11686322643786    1.46472391502988
H        -8.20505493663255    0.35209810998600    0.75521998484007
H        -2.55099815916830   -4.64879589433935   -8.27362889339329
O        -3.05482944869506   -4.09524306538868   -8.89191308636069
H        -3.60942782378103   -3.51417794784722   -8.34678958148552
H         7.77623593850201    8.80873166766952   -3.73159132901267
O         6.81957946859966    8.82763307496178   -3.69733986925731
H         6.52941087333367    7.91350591490975   -3.84586482700748
H         3.45552435699843    5.39665415445654   -8.72571762478977
O         3.38369868447295    4.71989014343665   -8.05360528100677
H         3.79867137852321    3.90336004500924   -8.43677186347506
H        -9.63625074088873   -5.66345913348716   -1.04043811157604
O        -8.98130579040327   -5.05971696742703   -0.69374749907134
H        -8.71233212803118   -4.47961744919920   -1.43829179227205
H        -0.19392696625377   -6.01842047606816   -7.93104343347292
O         0.71407638964333   -5.80818099427971   -8.20117870506424
H         0.78172063810982   -4.83197793142667   -8.08811176415784
H         5.10483252354827   -7.00378668300440    4.53958426551651
O         6.05504099255341   -7.14521742748846    4.72342699343610
H         6.32837750610059   -7.80683778610949    4.05557231017315
H        -3.66258995630639    3.56643559899394    8.48483036198250
O        -4.10446330874292    3.76329264798745    7.64151855740599
H        -3.75594183882322    4.61084994387515    7.34657697687272
H        -3.80586824723401   -4.95273359642767    8.12858001487370
O        -2.95162530361119   -5.36808238674451    8.32439231869171
H        -2.52621753003484   -5.48900682105434    7.46514674901336
H         5.80371195932912   -5.27529748023503    5.44828932522149
O         5.65836210638903   -4.32297298456123    5.47559119146448
H         6.20525677743470   -3.93000103263183    4.78116734080911
H         4.97718396057785    6.94417299514453    5.49558232560768
O         4.77339542195961    7.76257395679073    5.04065041941655
H         5.20186519468766    7.69453788880683    4.16183520198223
H         3.19887686984932    5.11060689047474   -4.98673746682375
O         4.06264464919639    5.21737417276533   -5.44640296907764
H         3.86039954694066    5.18368040684138   -6.39629469239214
H         1.37949091615867   11.18251959211978   -1.34925900945579
O         0.84292630060774   11.05891488500871   -2.13706909551024
H         1.08346606271161   10.17566210851600   -2.46750314236585
H         9.32320528854444   -7.13796807061921    3.34939067006374
O         9.59542108459253   -7.85912371490769    2.76231075405788
H         9.37895960240496   -7.56651382912253    1.87143494283884
H        -4.40790386404937    6.14897696391581   -4.20840476065169
O        -5.03382346767582    5.77558949409561   -3.54207922369119
H        -5.15620737359432    6.48610313726581   -2.89622165699100
H        -1.09667450110985   -4.65329533431697   10.57354658727080
O        -1.25455375706522   -4.07135812016118    9.83068148040524
H        -1.96480032645466   -4.51164434019254    9.28266827013479
H        -3.24139735693178   -7.62573860829117   -3.47360069474423
O        -3.21124322987390   -8.02920141617039   -2.58974032786825
H        -3.98975060840667   -7.70488055178332   -2.11673413162865
H        -7.30509041430698   -4.11271073872064   -3.00758412619805
O        -8.07633808682255   -3.56984223165728   -2.77683112722395
H        -7.64844163249362   -2.77032614585621   -2.39082564163415
H        -3.21996129767152    0.97630745917033   -7.98287563381609
O        -3.40137616166165    0.32080652442786   -7.30649708097755
H        -2.56848081747115    0.25852273022175   -6.77551090199252
H         7.81455467117686    7.91330819075954    0.53530995655687
O         7.35365213363489    8.66545998076311    0.94120051266112
H         6.85579245856977    9.10334045662368    0.23131797403907
H        -4.99667289518675    8.68865909737388   -1.49876968408358
O        -4.57630600565278    7.89738969599208   -1.83428228970034
H        -3.81336305327103    8.19660505363770   -2.37375307515718
H         4.02506478407406   -3.96282912897613    5.05816560356179
O         3.12862306599225   -3.84266426406386    4.69347232087334
H         2.61238020792378   -3.38144704190487    5.36437119542348
H         6.74789980903457    5.34000134679226   -3.71108364200762
O         6.16334049855954    6.08354011222588   -3.91861029990321
H         5.44906574702475    5.76207273632245   -4.49480826870002
H         5.61307512254685    4.49984920261275    1.44576833027282
O         6.44239628366975    4.93872767511788    1.68132682595533
H         6.17235370669186    5.78200190888184    2.08867925160628
H         0.94451211627930    4.97098776588253   -4.73910531202558
O         1.74752162443679    4.74177182042910   -4.24449042296723
H         1.67730068554281    5.16184695986270   -3.37641926058431
H        -7.48685409115041   -2.30546050113446    8.27318124222030
O        -7.29811627820208   -2.50801679967577    7.35664247429160
H        -6.98509948053068   -1.67552064594640    6.94694084396226
H        -0.62066936672000   -8.30551599743613   -0.64991118661212
O        -1.11386262821732   -7.56587991373000   -1.02384456861222
H        -1.80871139324672   -7.90272308466824   -1.63015750424952
H         8.81238064676658   -5.79593800393901    5.31604032018986
O         8.40254010610619   -5.92316864071852    4.46043126051897
H         7.55593155736055   -6.40139486027939    4.62016310052773
H         0.79311860250606   -5.77117338661089   -9.93065242212235
O         0.87220821539515   -5.55529501680493  -10.88508980909254
H         1.70744744489016   -5.92042526903805  -11.17636796842807
H        -8.52477378522630   -0.65691481786442   -4.00382654332125
O        -8.69688453043588   -1.44399815984094   -4.54076901913904
H        -8.72941203427767   -2.19726551097537   -3.92911025181497
H        -2.41627081524143   -2.34269049168358  -11.27501265780330
O        -1.91280494938151   -2.28737904896934  -10.46415500438594
H        -2.28666535295825   -2.98128804011493   -9.86469754464856
H         1.25688719153677   -5.90936491635594    6.38549195806503
O         1.37798590865959   -6.15397792511730    5.46015741487469
H         1.05980808605730   -5.40326673452837    4.93512711319512
H         2.35516299283879   -0.39524963974636    8.44958591057991
O         1.96132686690022   -0.56719636942437    9.31574104571302
H         1.10390261038266   -0.99719693160942    9.11938276756594
H        -1.17097565497387   -0.80707316642811   -9.45144869188867
O        -0.88872850176434   -0.38703586080354   -8.63266945445145
H        -1.13285481134407   -1.01822520321883   -7.93409588493825
H         0.80690358888568   -3.78772219489246  -10.78837959532172
O         0.76091788451683   -2.85508344315902  -10.50461711769037
H        -0.16660476806516   -2.58553815442437  -10.62515552857887
H         1.51564118708362    0.86217791218535    9.97631456531999
O         1.11128254476902    1.66803279498223   10.39643467114023
H         1.51475672589933    1.74893704729318   11.25932720369814
H        -0.04985883105639   -4.60511348034190    8.56106694783274
O         0.31362301708000   -4.91318837474694    7.71578103921785
H        -0.46219516285982   -5.00239005771108    7.12821485112067
H         7.11380838393530    3.16917456281732    1.41962022575093
O         7.15058662901484    2.22568065514128    1.21647721807276
H         7.64936367418808    2.12667446675774    0.38210684047165
H         0.06103139077364   -7.35110058908365    5.02884194568117
O        -0.54473920797971   -7.95657207666894    4.57192238868221
H        -0.65898430206694   -7.58698118276667    3.67620824701689
H         8.12381501140511    2.77437947460934   -1.68268180898463
O         8.38251038911391    1.94906990402306   -1.20229225193121
H         9.33815329063575    1.92637992529733   -1.22182117371950
H         8.04177969171993   -3.91412379589055    1.64252113623074
O         8.56748020502565   -4.15205892361633    0.83838927585832
H         9.47655570914969   -3.91359598680559    1.01517554215051
