# Supplementary material for: Computer Generated Realistic Interstellar Icy Grain Models: Physicochemical Properties and Interaction with NH3
Source: ACS Earth Space Chem. 2022 Apr 19;6(5):1286–98. doi: 10.1021/acsearthspacechem.2c00004 (PMC9125691; doi:10.1021/acsearthspacechem.2c00004)
Supplement: Supplementary file 1 — sp2c00004_si_001.zip [file sp2c00004_si_001.zip › Icy_grain_model/random_seed_study/GFN2_GFN-FF/grain_9.xyz]

600
 energy: -1018.364798369807 gnorm: 0.000931085561 xtb: 6.4.0 (d4b70c2)
H        -1.24534744975371   -2.99367194255627   -0.23616639835370
O        -0.93374669579366   -2.38114976025869    0.46193002887861
H         0.01467037768397   -2.58117290034681    0.61601653480814
H         2.67540126173713   -0.05953014530222   -1.94285909286788
O         2.37856085443694   -0.62153328551076   -2.67323182288665
H         1.90770242664555   -0.05822549429051   -3.30526716451249
H        -1.40263833610349    2.73737962037629   -1.99102812633723
O        -0.61206114134236    2.15766427158215   -1.92778329157765
H         0.13844769230532    2.71147661138165   -2.19634340389624
H         0.49706648470759    0.11177967784813   -0.51235422861947
O        -0.09686856215146   -0.39111038049227   -1.08646341246590
H        -0.57958601230584   -0.98379921675445   -0.47888555739916
H         0.41688056070506   -1.74150365023166   -2.00313155584286
O         0.47126313161446   -2.61666950042357   -2.44216081964336
H         0.59488215050930   -2.42885102067999   -3.39516363025834
H        -0.82967694660080    2.05865646379903   -0.19188800711219
O        -1.02928951392556    2.35796732607541    0.71725589757868
H        -1.06987977945477    1.54664029804152    1.26723473058364
H        -1.43229896484108    0.04054066240051   -2.25518137572410
O        -2.36372850644257   -0.16431957468490   -2.45181603401046
H        -2.74290616252219   -0.27964003954157   -1.55139621877580
H        -0.69625286499268   -0.51453473232031    2.28689418143468
O        -1.39610431354709    0.09350844219218    1.99404053250269
H        -1.86711714358519   -0.34063244671495    1.25646852586638
H         3.82068535550369   -2.56690159348878   -4.62585683240673
O         4.16466260957116   -2.28741397430519   -3.75475557928813
H         3.50462600895730   -1.65221634358614   -3.40873539613708
H         5.18525724610618    0.16674169359801   -3.74566137701325
O         5.30448221009160    0.25996216860747   -2.77699981811493
H         6.23577887972360    0.02105196025215   -2.62017163772214
H        -1.77834684840015   -3.19050062428947    1.63234640237141
O        -2.08504605767836   -3.79187307088508    2.35268496379996
H        -2.68438792229130   -4.45382990177560    1.96400129458045
H         4.46170805714291    0.82027270248411   -0.47634084290243
O         3.52858448626997    0.95562481345485   -0.70921397738809
H         3.38150297868931    1.91962408974369   -0.79855723198111
H        -3.70571117153324    0.04282601441939    0.43443411104451
O        -3.06796781289615   -0.56593721302472    0.01823276819765
H        -3.43952382984205   -1.46980715967423    0.07998526941915
H         2.27989127099099   -2.42091337184903    1.10969159903112
O         1.61812532756404   -3.03927475158918    0.74720857954987
H         2.02660402245138   -3.40237885687765   -0.05421360340888
H        -5.29868418945674    1.11432203666489    1.89480398628980
O        -4.73905834944207    1.17043295352926    1.10405960607541
H        -4.36366067514154    2.06913352401280    0.99235057039694
H         3.96122815699989   -1.40563337498589    0.50125275340929
O         3.67838512791415   -1.38820422411523    1.43900940824527
H         4.21686110129690   -2.06511830418363    1.88428997446670
H        -0.49367352791015   -4.34753057980658    2.60511110180661
O         0.45705458583533   -4.55868744387563    2.73075104218923
H         0.95256917657285   -4.03996002380014    2.06251810714141
H         0.42112449597417   -5.19787223876112   -3.49884304708787
O        -0.14398231601432   -5.16353263073782   -2.69479090901829
H        -0.13879789145315   -4.22335393121089   -2.43887121385219
H        -4.18263426432405   -2.74476016451367    1.30815477870347
O        -4.24626961105893   -2.90259765911234    0.35427787960975
H        -5.13888611162298   -2.60446709536473    0.08866590479665
H         1.94721722025595   -3.27263652112239   -2.03883206965100
O         2.74625208164318   -3.71573322877911   -1.66468818722907
H         2.48480873554493   -4.63360506396153   -1.42340725743927
H         5.63356562374055    2.93860883133128   -0.17539824133974
O         5.17322928739153    3.18103709512576    0.65265292937062
H         5.86087002188255    3.35789132188326    1.30695546265857
H        -1.83582002200716    4.56861736723120   -1.86530405905589
O        -2.53185750022796    3.96631208184980   -2.19231832487778
H        -2.66807628322604    4.17163700102507   -3.13885956684850
H        -2.36335615490663   -3.45837136208089   -6.16436228585077
O        -1.66879885999611   -3.62969530284598   -5.51915392499451
H        -1.95995568145499   -3.14885609918662   -4.70527118547833
H         1.37065007263165   -1.98456377633692    3.05605512332916
O         0.72273875200931   -1.35929998121790    2.69860093819793
H         1.16688944686427   -0.86495721672272    1.99432397181687
H        -2.86998852493574   -2.31017493998223    5.01315134101579
O        -2.11265463626634   -2.12500220517295    4.44609308886260
H        -2.20558392595907   -2.69511389213976    3.65944506885195
H        -2.84535683161017    2.06388828980448   -4.14767155615834
O        -3.68089350995430    1.74829131534012   -3.74787783762221
H        -3.40384540113872    0.94336869390061   -3.27018446731396
H         2.27410639228651    0.69067753444260    0.41438307238212
O         1.42662384410040    0.62405752501003    0.88718605165299
H         1.51941971473706    1.08368254339240    1.73863021371286
H         0.01340311646970   -2.95756406834536   -5.38685446396037
O         0.60193976482528   -2.24801363174247   -5.07720261893078
H         0.04598520084783   -1.44895039270917   -5.15250374529142
H         6.94353979421339    0.86323711725531    0.44043775816116
O         6.10001807166094    0.48199718852120    0.14936637947337
H         6.15510068587595   -0.43688610734357    0.42895414923146
H        -4.67930668672009   -2.13164722683509    3.77087598413935
O        -4.67090225294720   -1.82499258168130    2.83250911505837
H        -5.35133616504483   -1.11197007115014    2.77332981967143
H         3.89288277938673   -2.44333155705110   -1.39090786259507
O         4.50506078796751   -1.77485650829617   -1.02956653816166
H         4.59280664485810   -1.06355313245482   -1.68950537283639
H        -7.29446114173583   -2.15403625028886   -0.76279872543400
O        -6.64660360223762   -1.75068249192803   -0.13692009002627
H        -6.49408020677797   -0.85179961664960   -0.44908531944697
H        -0.68184434139129   -2.85747666312660    5.00621746085750
O         0.21016387747845   -3.25169515715033    5.10657996602391
H         0.40967568106844   -3.68330920957013    4.25540199528352
H         7.76099910637778   -0.99894224129391   -3.29145605491472
O         7.88523797352858   -0.73021318453206   -2.36677871835714
H         7.52248798730975   -1.47937525918675   -1.83443209773059
H        -2.21017617859424   -3.18107615045880   -2.53788494201577
O        -2.56529902897941   -2.64342126481172   -3.27059518218617
H        -2.40927527618106   -1.69513493930588   -3.04193274000813
H        -1.64240405623287    6.86851533956281   -2.07274842948660
O        -2.61334154068685    6.89273358070684   -1.92649476714281
H        -2.85017024086547    6.31893387549056   -1.18827227471356
H        -3.01987957531029   -3.90529593016620   -0.66075462032528
O        -2.17122436912345   -4.09268493656771   -1.08917554450862
H        -1.94194816261284   -5.03095132646696   -0.89990823559585
H         2.96324817017107   -3.73437880088332    2.94929026918331
O         2.73778416620182   -2.99444911464066    3.53537712393385
H         2.82624234292082   -3.29681650368564    4.45332161018226
H         1.47374344233757   -1.28533290265172    7.00110712522876
O         1.43974732228951   -1.10366504050698    6.04401213405528
H         1.12322770177413   -1.94040617285629    5.63131069673366
H         5.96062837106979   -2.40916661278231   -0.95206042553190
O         6.91334611449247   -2.68487960601299   -0.90662067965786
H         7.18239797951121   -2.51652610199005    0.01287541878642
H        -3.42834327741136    3.38724790966124   -0.72140533660484
O        -3.48676761565620    3.32678170470518    0.24525354281841
H        -2.59455207675332    3.04537436323301    0.55529617064141
H         3.22429299196843   -2.00480188712320   -6.59249493202867
O         3.04098966357081   -2.82026066655553   -6.11667172651637
H         2.14716688948493   -2.69138152043615   -5.74108767431034
H        -1.33256934534763   -0.36111879837682   -6.36283514500646
O        -1.40828477843057   -0.52634777132862   -5.39326339331002
H        -2.35291798275821   -0.71341332290903   -5.23436191894833
H        -6.75062323286577   -0.61284181710921   -3.50737842718235
O        -5.80453250371383   -0.49071052586111   -3.26918578390826
H        -5.80153691355258    0.11331776827049   -2.50745005546878
H         0.84193411872085    0.79593160894270    3.78698536026387
O         1.66293218969701    1.24276178170473    3.50219213773539
H         2.37814937722269    0.58263612668262    3.62106548701051
H         3.93918493685429    0.28736799785930    1.89539841958590
O         4.15882423099012    1.17704260066961    2.23367438902753
H         4.59284004301949    1.68005833558126    1.51951593898411
H        -3.54977737002246    4.94846292067991    0.63977984965843
O        -3.50958091292578    5.93606897527318    0.66606492006438
H        -3.76800522448598    6.19553845799778    1.58031801902217
H        -4.18067451414921   -1.79426391998114   -5.65997066878942
O        -4.04771225256048   -0.88571938437371   -5.33637428250221
H        -4.65678383070000   -0.72665435263875   -4.59548167973649
H         0.89279647804849   -5.90321895341524   -1.57522343592111
O         1.70535781054022   -6.07012708328267   -1.04950310392974
H         2.22329519813261   -6.72942212734369   -1.55082142711024
H         0.21245702942165   -0.23132268362250    5.34796234152016
O        -0.45335142057641    0.12663353482115    4.72720402038954
H        -1.00409652233827   -0.62627042611145    4.46396218907562
H         0.09337792473420    4.79255800616972   -0.50645021560999
O        -0.36113589983752    5.24208420981127   -1.23829241815248
H         0.15886280359259    4.99629697260205   -2.03384589310170
H        -5.40191675601167   -1.97921914483360   -2.63716585381463
O        -5.08298895540885   -2.89205858978919   -2.47540296028659
H        -4.14502412651471   -2.87344389796861   -2.77224259310994
H        -2.21726465404694    4.71875094160575    2.70472115706688
O        -2.73526831794215    3.90762060530423    2.76206377637007
H        -2.18551107252660    3.29232208303716    3.27762497794670
H        -6.64345706194008    0.47306094296451    3.71415666416014
O        -6.46566587258345    0.08254189865417    2.83122244469158
H        -7.29544317301777   -0.31120162921993    2.51177403260766
H        -4.89911387423001   -5.72422009644441   -1.95646400812345
O        -5.07786467287603   -5.24547895801698   -1.12310109396285
H        -5.21108046877655   -4.32277612306788   -1.40581842048993
H        -0.94235568398692    1.84047808931678   -3.59799459099704
O        -1.13593331381692    1.91988997134831   -4.55046678133293
H        -1.26363945586587    0.99989144401966   -4.87790234471151
H        -4.34323860188137    1.75325212199857    3.73381076083812
O        -4.87197765319261    2.58213169467516    3.77702558112031
H        -4.36692340214751    3.21504753908321    3.24009609863564
H        -4.70746187659926    2.69266024975718   -2.81438634366637
O        -5.42341623656477    3.10881293798758   -2.28865277009374
H        -5.33392022777704    4.07546453445563   -2.39579980371726
H        -0.95133633140430    1.71479289523341    4.63407215450381
O        -1.20803139295786    2.65497299208894    4.58337075284741
H        -0.39085746682045    3.16919929414356    4.46369260389796
H        -3.80905445481391   -6.03819216795711   -3.70748467646336
O        -4.75172725888150   -6.26065531073841   -3.56449062484739
H        -4.91566240849690   -7.05698891770944   -4.11599970951916
H         4.45756384191221   -5.31276982053656    4.53543387587276
O         5.06286843831628   -4.60951775781650    4.80386972096165
H         4.53068859149729   -4.07775973361416    5.43506921087283
H         6.46920857444347   -1.13816937607691   -5.17460307550497
O         6.61918237943843   -1.82891765008426   -4.51846839954462
H         5.71884989220635   -1.94626426060111   -4.10911876197233
H        -4.44255223106903   -5.97963175602085    1.87899243793661
O        -3.75869159303835   -5.66952593564362    1.26612832235642
H        -4.22604188355359   -5.39795540615354    0.45500787147406
H        -3.54953708233631    4.06651867074002   -5.25881101489018
O        -2.86388623599227    4.59136196550167   -4.79472728685192
H        -3.19335836661963    5.50758338035435   -4.78223407818511
H        -6.53188113977640   -6.56544385327058    1.69763824211161
O        -6.20291334175198   -6.15573279745005    2.51254155962048
H        -6.28286215516303   -5.18172978309305    2.36785469520490
H         0.58994275645920    1.56999157408048   -4.70984850187649
O         1.42930986406367    1.10019082886662   -4.55499574261440
H         2.07973568017783    1.75087138410813   -4.23798259093936
H        -5.86375069343369   -2.97931910606670    2.24490959334308
O        -6.63801126987007   -3.57098565155904    2.21591163003280
H        -7.05679770625496   -3.43728481752266    3.09405625129307
H        -3.38640730081158    7.02900533401065   -3.42806843909365
O        -3.94101135215061    7.00678134192184   -4.23544599281395
H        -4.71508119833157    6.48564921640279   -3.92380408542854
H        -1.53701473464441   -5.74603732331798   -3.45145503811130
O        -2.17391578728627   -5.83956768981135   -4.19533295514421
H        -1.94516316545954   -5.06237465599610   -4.76244341226869
H        -6.99290060164307   -7.58305195868537   -0.64630025766991
O        -6.91498099951535   -6.81703273821312   -0.07915229497521
H        -6.23061501135747   -6.22869929286277   -0.48859711941231
H        -5.99806046857963    1.79291494565556   -1.42829780371755
O        -6.20955686162563    0.93829056768910   -1.00554068474873
H        -5.69672443321195    0.98304846035885   -0.16009311465976
H        -7.85887175080470   -1.63238189142922    1.19623075640288
O        -8.54102552110318   -1.32953080700797    1.83010742091159
H        -8.94389054173464   -2.14495272720991    2.19680888096533
H         1.72829190771908   -5.45488052117356    3.90274651368122
O         2.43264665328036   -5.77196868730158    4.48535032741519
H         2.05656523218218   -5.80976077984751    5.36666941679110
H         7.71071041961356    3.38889059528283    3.25437725355984
O         6.99172105026232    3.06931785947597    2.69350406104068
H         6.97067212750997    2.09519394950038    2.80446634378512
H         3.50513048990540   -5.30101810128202    0.84956030304963
O         3.20579461955587   -5.09135408952412    1.74533867268981
H         3.12413577981017   -5.92054568480437    2.21688955125961
H         9.03722937160343    0.18150916366867    0.62570636120441
O         8.66755202165478    0.94908761090530    1.12131491851472
H         8.89576209835342    1.70723798144682    0.57719924783747
H        -3.78549504089284   -5.09758668753020   -6.75378895302831
O        -3.48414446138411   -6.02424632172355   -6.73678819494979
H        -3.09959821971758   -6.14479897594004   -5.85976968998155
H         3.90663564618573    1.54725518202538   -2.96122603834701
O         3.50719014018761    2.32876430922687   -3.37149310272174
H         3.31973642830433    2.95878255808078   -2.65616831677429
H         0.50420471387450   -6.08159374397425    1.82393693915440
O         0.45714051557626   -6.82799121044804    1.20201668081017
H         1.07103671227439   -6.61217598129977    0.47446290036002
H         8.02571833239983   -1.81844957615319    1.86572248686115
O         7.12111176925032   -1.63608275356464    1.59294239043472
H         6.52224201894358   -2.28551021503701    2.03772426205248
H        -5.62335259041045    6.27476981492806   -1.99000063981405
O        -5.67811806385053    5.70030535027030   -2.78661471078907
H        -6.61076762784617    5.71524903119120   -3.06906705899624
H         4.09330883738928   -0.00447612909001   -5.88755029109768
O         4.96733973994333    0.17204616788765   -5.48377845321291
H         5.16958988300657    1.09288604874542   -5.69201909225441
H        -3.72576965299491   -0.39830829270212    3.48903324449763
O        -3.29480008952138    0.43306951174526    3.74139216208827
H        -2.51502882869824    0.47557828881511    3.14074468514445
H         1.64003184810557    3.93810070499885    1.44558498539932
O         1.00213556900955    4.00964954616011    0.71929645024445
H         0.30417828672513    3.33114638631383    0.87332178639909
H        -7.54569795125873   -5.95656876021140    3.63575838750532
O        -8.34669204069011   -5.70078639120636    4.14454028607423
H        -8.71942227717482   -6.50790782677998    4.49633056609234
H        -4.30314575301927    0.08241528312941    6.64935487478784
O        -5.23914042648899   -0.19778800066309    6.73777094471128
H        -5.36549913008577   -0.32625079709479    7.70411805424107
H        -4.12286735707992    3.09951770945628    5.20753732878262
O        -3.44056863578969    3.37389911285297    5.85772503934480
H        -2.59971584016229    3.02267624174202    5.49380410434211
H         2.56736928680614    0.74522697392492   -7.15882864241214
O         2.55073910038750   -0.08824549433133   -6.63742451613643
H         2.03795002561544    0.17171643599953   -5.83964932152548
H        -5.76673107302560   -3.61511208970100   -3.79942804031415
O        -6.02276103762115   -4.12299563162688   -4.60838951388154
H        -5.75258933005552   -5.03161320681539   -4.37901873627349
H         3.64650157871662    3.97532536361417    3.04571425264484
O         2.89498031730469    3.56858842943408    2.59209709895962
H         3.14905510539352    2.62754638186417    2.51020133698179
H        -7.87851885156879   -3.93732231122103    4.94471424007174
O        -7.34902879390076   -3.15716016754575    4.75144980001247
H        -7.91872344679872   -2.36386723223388    4.86675334455436
H        -2.77946567436556    0.27678013209986    5.36831920929006
O        -2.66959650154253    0.18874741535387    6.33934331407893
H        -1.99807885009557    0.83869785317670    6.61125091613565
H        -7.06998336607568   -2.89715317206916   -5.42902016668641
O        -7.46756464039284   -2.10055001568059   -5.81034634728569
H        -8.01498848589322   -1.72093877201469   -5.10791611193998
H        -4.62528160957269   -7.65410734898444   -6.15938877955063
O        -4.80574930326784   -8.19906759209472   -5.38254721457964
H        -3.93951202786559   -8.56528646224892   -5.11636389843803
H         5.60574829169741    3.50457090720194    3.69143693245063
O         4.92630135630209    3.81827686369105    4.32037346249781
H         5.43090210188404    4.04133020312079    5.13172960431591
H         5.55005488017892   -4.15625873626395    1.97160666311557
O         5.37276385166485   -3.32817135391817    2.46209784731067
H         5.26330154753013   -3.62251848688729    3.38907458333730
H         2.21764197750905    3.74710989970280   -0.46032056320056
O         3.03510879463747    3.56524856958544   -0.96595278589201
H         3.76638666459922    3.79298581166588   -0.37408286675346
H        -4.96988080010215    8.12738564224087   -0.84964781458057
O        -5.45257019120892    7.30841761781556   -0.65332199734758
H        -4.85951662837185    6.78546299416907   -0.08061347901627
H        -0.16744734461830    2.45935158654328    7.08811314990978
O        -0.84343304239476    1.83233068215363    7.41407207366640
H        -1.51039641485161    2.38707367791143    7.87492931071665
H         5.56027806454777    0.66610990613398    3.12531369291988
O         6.51017951308495    0.47751055319402    3.28380270441887
H         6.76306217408660   -0.20821745414043    2.64140608149248
H        -1.97294168702098    6.58572991527958    0.69478800272381
O        -1.06006948072857    6.96104499310652    0.69769071695229
H        -0.60707612246413    6.54386770556228   -0.05354427964450
H         7.49511223552161    0.75827702759809    4.64904932363067
O         8.09439427791115    1.05230018309935    5.36946072900861
H         7.52555153741176    1.17013082843324    6.14380156996172
H         6.28737825630855   -1.43066654066711    5.35050602714795
O         5.62047149398844   -0.95238384695172    5.87662415259337
H         4.87762614425953   -0.75569117574864    5.26494019529882
H         8.47629467703617    0.92141795089481   -1.85673517540935
O         8.71501182242758    1.80517964275959   -1.52609265930760
H         9.18392630211615    2.23626991601950   -2.25495709499878
H        -8.25538969052787    6.75608923441955   -2.89227831535465
O        -8.29815048195548    5.90607730803414   -3.40547867583299
H        -8.62854919240233    6.12712748425990   -4.27656807632136
H         2.80484364357716   -0.69406946201137    5.11331867621671
O         3.44660807790871   -0.56367170007935    4.38476660165935
H         3.36740664120454   -1.37487522497956    3.85301877957339
H        -7.22961022354955    7.85690465873253   -1.33323754652486
O        -7.72632877425416    8.11716560595249   -2.11921541266020
H        -7.07415906755178    8.58046605896613   -2.68409771807991
H        -3.07857732997243    9.57491679391755   -0.65383722567831
O        -3.59947648813522    9.29612176846627   -1.43412414029859
H        -3.20074028829019    8.42989800268853   -1.67496400211004
H        -1.58784881132956   -8.72335302409385   -5.28865556962952
O        -2.23434075526994   -8.52320886462000   -4.59143636101930
H        -2.15883583863219   -7.55953402807682   -4.45230788342721
H         3.66323789610528    2.91562554584236    5.10554063356211
O         2.88191105264833    2.48724881505252    5.50818739328482
H         2.40522618411297    2.04383034688641    4.76910950225242
H        -1.22433501722610    4.38485698345967   -5.25261161629295
O        -0.29275168602492    4.36640467212079   -5.55131126937229
H        -0.25504916514863    3.62725163705842   -6.18095802150540
H         4.69340416809541   -4.82335325222774   -4.22665050049084
O         3.86031975397737   -5.05830790897953   -3.79353785102370
H         3.69534287257994   -4.36933012910465   -3.11876828516430
H         2.74793197731770   -7.89545795980858   -3.25225796572578
O         3.36034630525015   -7.45744214860978   -2.64643661059468
H         3.65302404387141   -6.64932790367793   -3.11553765554192
H         4.54171525441468    2.72651030875110   -4.62431262330280
O         5.17844443037104    2.97157252149276   -5.33899727908361
H         4.64733339948568    3.50919843347263   -5.94621109657394
H         3.10245722008003    4.72143655500153   -5.15395231549391
O         3.13871438474684    4.58425616177611   -6.12501272381485
H         2.92873733506125    5.44963740500201   -6.49557831499040
H         4.21999134228775   -6.76668311148461   -1.00997367507944
O         4.54522003985978   -5.98927654723384   -0.54589326497554
H         5.22729421714955   -5.60932190037863   -1.13555883130289
H        -1.88436672178464   -1.23042996706002    6.90107375570844
O        -1.49291316780454   -2.01854678834099    7.33733930766934
H        -0.60134459540178   -1.79408181668636    7.61802399058915
H        -0.43656819292491    0.34821892653604   10.05580449913631
O         0.29186342711372    0.53307381918187    9.41240065882133
H        -0.15554408642425    0.89867619960021    8.61241526124724
H         6.74450983845465   -4.17221670459264   -1.69662048056665
O         6.58486354509331   -5.06533775629879   -2.06289029694059
H         6.55561773701756   -4.96890059093251   -3.02444833506793
H        -0.88736201836892   -6.71318567453132    0.26767385564905
O        -1.68092010143720   -6.58427996332157   -0.31427162673941
H        -2.43618283962084   -6.59295952844279    0.28979505809184
H         1.77347914643953    3.25652672634390    6.47640840627803
O         1.07401063014507    3.69110029999660    7.01648134109645
H         1.35344749904706    3.57345491839075    7.93693735991087
H        -4.67257986852705    2.49103354709405   -4.98138096259702
O        -4.83637896360409    3.05073714432343   -5.76236269958682
H        -4.64811270145182    2.44513122784209   -6.51048884892536
H        -5.65374630439750   -2.90499939506235    5.32349939268236
O        -4.79018606209076   -2.46716241796723    5.38323382179480
H        -4.95900527512156   -1.65553081722858    5.91238075242995
H        -8.53323496400531   -1.71301445055819   -2.97443620865767
O        -8.40378832314348   -0.93424520000428   -3.54180140952802
H        -8.72922092906140   -0.17917940193165   -3.00800002431377
H        -7.71090126656539   -4.13914619397334    0.88747483070595
O        -8.40084599032946   -4.58056355937275    0.35856481073263
H        -8.05656678396687   -5.46517173707704    0.16576422893094
H         8.63899434472467    2.55382117105176    4.97596496300509
O         8.80632786524029    3.50265444483669    4.74540507647393
H         9.73215445960149    3.67148453816272    4.91347218287207
H        -5.51432604739235    0.74562104163668   -7.38225067398896
O        -4.54678625700166    0.90777832374405   -7.30141228863921
H        -4.25974313017069    0.30285964569466   -6.58680691186091
H         2.62139550298380    3.13743940731678   -7.08284413638872
O         2.34827731662127    2.36883952736169   -7.60758328255629
H         1.38119103376881    2.43743889539726   -7.68047843919443
H        -1.48662599578911    8.60546502519515    0.62852163973250
O        -1.83523716547165    9.52175531755224    0.58245537641058
H        -2.22303175066884    9.67036041917175    1.45948749944977
H        10.49292591626896    3.28245325630221   -4.19316853231229
O         9.65640574246799    3.13949556310605   -3.75271009130065
H         9.24653824120176    4.02901449352575   -3.62618728673521
H         5.52666214981937   -5.96723127446163    0.92250409674207
O         6.24099006264991   -5.71434651203405    1.53169143686835
H         7.05622942398214   -5.87194151108818    1.00300064190335
H        10.08841079156283   -1.32765751736646    5.99102143538939
O        10.29469908139854   -0.49641815538813    5.53933128086466
H         9.54525511816283    0.09836334199639    5.71974434490708
H        -0.97428753637994   -7.60095995035147   -1.67558503944764
O        -0.58719795299624   -8.16488473132220   -2.36315116818074
H        -1.31866417972486   -8.52216930363952   -2.88383229462530
H         5.82811763484415    1.83592703363752   -2.13623840556731
O         6.21718539389821    2.64118112767365   -1.74325012653289
H         7.16786079740138    2.41455642694448   -1.62543921639095
H        -2.39580553823064   -2.13916466705887    8.67959791182342
O        -2.89310021619273   -2.14595220826453    9.54297775622796
H        -2.97399577252345   -3.06245512344352    9.80298953510998
H         3.47762656433813   -2.62010500675343    6.83001177370105
O         3.24580269555694   -3.34087597047390    6.21774039486495
H         2.55736102064692   -3.87221669255605    6.66741899186789
H         3.06195575825064    6.13185064053368   -3.46868856765112
O         3.31144795899550    5.19036134033319   -3.50866819888165
H         4.26584585114642    5.12894327464514   -3.32058491565336
H        -4.70704727109917    0.36300008401327    9.67823986636376
O        -5.08770157140573   -0.46920570475443    9.36127411011951
H        -4.37883299293715   -1.12924207420216    9.44768529601644
H         1.51209264707942   -1.18938870266109   -7.62502791397417
O         0.88891274870555   -1.68981109673578   -8.18172836525185
H         0.74319717177911   -2.54918467014926   -7.75944894220777
H        10.13621942224335   -3.47386862154239    1.31497298253917
O         9.21692291121422   -3.55390623959910    1.02458019386079
H         8.74969268423843   -3.93697183300787    1.80323578454751
H         0.92589828662866   -3.84065835201740    8.02754576511913
O         1.08197698523135   -4.46320315582691    7.31065555741607
H         0.56963572608095   -4.11465489925869    6.55138370690068
H         5.24915067608930    1.47439437462287    7.64595228155217
O         6.08400699184743    1.31870428429650    7.17669279761617
H         5.91080066931182    0.47358638499170    6.70131698722358
H        -0.09896813452867    5.39694860778675    3.37177642306899
O        -0.85569061300503    5.97090099570519    3.14550937551923
H        -0.72565974262032    6.32390326458914    2.24173646581244
H         1.28014085674734    4.50767840570679    5.01660121236471
O         0.91315252225324    4.28048480547193    4.16008362690276
H         1.64762535964913    3.92369434900641    3.60444968665703
H        -8.25310849322604    4.06495970554878   -3.15801932228233
O        -7.98183767894571    3.13749540170353   -3.17445318522032
H        -7.04638526600437    3.11985185367325   -2.87868915145053
H        -9.29893959381861   -4.32655523514922    3.24594736866869
O        -9.64559485336751   -3.66718677510708    2.62888268630534
H        -9.55533044291228   -4.06730495760970    1.75088802231047
H        -8.69693184578244   -3.54776975251173   -1.03603602463451
O        -8.65717089653122   -2.71684236354470   -1.54272110413556
H        -9.34761493342059   -2.13375227952444   -1.13564724396991
H         0.51439352296585    4.11763713858309   -4.07589762412014
O         0.91722982844545    4.00137136956299   -3.18906581084849
H         1.81674370665372    4.35967653082507   -3.23716884166635
H         1.95667623921857    3.01741937108311   10.40080216275219
O         1.78433409693811    2.71219615609717    9.51170366248441
H         1.22113902423993    1.90085658898984    9.58634413347460
H        -8.78112959010087    1.84076257399572   -2.26400130820589
O        -8.82572940318196    1.02144302805074   -1.74002148595099
H        -7.94716432052338    0.95806999645896   -1.32142431526509
H         6.03909564847671    3.96151181704404   -2.70434446181489
O         5.96785155353898    4.67189307184145   -3.38928880755716
H         5.84593658766462    4.18075464043171   -4.22552863067611
H         7.66075143566484   -3.76601987544017    3.70036671003440
O         8.04440402080498   -4.53194225533902    3.21820836678201
H         7.31396065780222   -5.07529481434685    2.89265052323033
H         4.77479871306238   -1.37105501404707    7.45352990254644
O         3.95216018638349   -1.37230846273216    7.97069409844129
H         3.68477163807143   -0.43343450021197    7.97027135446148
H         6.42271153975630    3.05976412400653    6.75462728465194
O         6.54886086282989    3.96208414575179    6.41301859908065
H         7.38945287139517    3.96291469827424    5.93389891503812
H         3.23294623384377    1.61837890052817    6.94203084378472
O         3.45253905118004    1.28469050409507    7.83583742985407
H         2.94550359159321    1.81627433714298    8.46616563510038
H        -7.21250268062950   -0.29710915415362   -6.48127103220616
O        -7.14083897315235    0.41158274508838   -7.13463624042992
H        -7.44233775192872    1.23851432825927   -6.69656956338027
H         0.95457187496597   -0.97332509723127    9.03448207704064
O         1.26108534184790   -1.80969930338957    8.61667839608126
H         2.21265112063654   -1.85460490566933    8.77204921949676
H        -9.08746366427374   -0.76094110574141    3.94697927624232
O        -8.76168171732593   -0.89311785377359    4.84212909217810
H        -8.26101146168155   -0.10284061847834    5.08861508365249
H        -3.69340317324461    6.53489376096632    3.89413799078035
O        -4.06046083787144    6.89848808426182    3.07320470716476
H        -3.77406593048087    7.82301877582439    3.03002746192735
H        -7.69176718043727   -2.18188789753542   -7.62228835806661
O        -7.54451509972301   -1.91936180922003   -8.54751278662165
H        -7.53034664712735   -0.95269000731611   -8.51089758026293
H        -2.16475121742729   -0.83014158242294   10.52040477213828
O        -1.80169926496851   -0.00896598811635   10.89521101427450
H        -2.48192012655077    0.66699999867329   10.74292388030111
H        11.00367041882545   -3.82205293310539    3.76052230031193
O        10.53076647606030   -4.38318866597958    4.39213185498639
H         9.71055244950053   -4.64266308614253    3.94319958267758
H         2.56057680489165    8.48492162415581   -3.21009504265277
O         2.31452209526523    7.65844139519992   -3.66512172745295
H         1.39010393955589    7.47946112484293   -3.37236132387832
H        -1.02780941754527    7.81698240393025   -5.69496128411126
O        -1.54352537329145    8.28476209799339   -4.98805279277415
H        -2.43318962267982    7.91589086303188   -5.03305316014635
H        -3.05510826923310    4.97348134922138    5.47794515363474
O        -2.62589246200438    5.83759848807810    5.28053885147678
H        -1.99486304279594    5.66598577301141    4.56526272555655
H         0.98583280964148   -4.68297225115219   -6.31217871214161
O         0.76882094229560   -4.38209065139359   -7.22562898861162
H         1.57543751189785   -4.49809434250863   -7.72956420050232
H        -7.84271542369037    2.76187430784702   -4.92279595830131
O        -7.56256095770894    2.70610031175950   -5.85210826049989
H        -6.63470481580347    3.00283064364064   -5.86605831440920
H         9.86865644192989   -0.63594974004841    3.95419486942960
O         9.45786150369354   -0.86668062827703    3.08284339175369
H         9.26522837344164   -0.04649050698545    2.60360574457792
H        -1.81575633067829    9.85803066115949   -4.03622340467319
O        -1.92176638506339   10.50225255153378   -3.31920805736857
H        -2.67883702591853   10.20824871804437   -2.78464360352452
H        -3.86074003654244   -1.33368266848131   -9.18258271747716
O        -3.37184866785743   -0.50249764613723   -9.26534034027985
H        -3.84455510897363    0.12827380673408   -8.68534906509067
H         8.09804670901734   -1.63352873596166    3.94791573792606
O         7.53635579552991   -2.22757670973371    4.47627681328564
H         8.10627795517744   -2.49003056653226    5.23752460916071
H         9.87110520711748   -3.51424858145925    5.70633158953137
O         9.27194055866142   -3.01328980903931    6.30748575744895
H         8.66307670805668   -3.68843195264856    6.65168323780399
H         9.28222286474892   -1.01164978608185   -1.11339742772031
O         9.70059430653263   -1.09931731994067   -0.24639756109662
H         9.47763961417542   -1.98295444264799    0.08253816055680
H        -0.55951277768533    9.92474433886445   -0.68721652085412
O        -0.08415239805723    9.89097475424783   -1.53061864117980
H        -0.69866988911882   10.28142764889173   -2.19972891597518
H        -0.20312036035906    5.91456976958453   -6.29923946843633
O        -0.16144304195090    6.81973011337481   -6.67202567085459
H         0.78095093578476    7.04519446972523   -6.67311449069819
H         6.75129428368668   -4.80328331817292   -5.60679647199528
O         6.39731446715732   -4.47849628462610   -4.78091725512239
H         6.55757397939240   -3.50742769614393   -4.75385638120618
H        -0.66106954714887    7.80502946419307   -3.63829015774131
O        -0.20100928900361    7.52948655676717   -2.81240720791228
H        -0.11010836944113    8.34278982760944   -2.27217859649696
H        -1.89459227200399   -6.23157656917814   -7.56608963099182
O        -0.97209507988208   -6.42644012908019   -7.80821517556612
H        -0.44909570605779   -5.62462485513646   -7.62024878250275
H         2.97694786205397    8.09580865288989   -6.66671049438325
O         2.53714903727558    7.32633516782079   -6.30817543896629
H         2.46875873944144    7.46385960476576   -5.33465698910902
H        -0.15144277415397   -9.26005021129280   -7.18968178593024
O        -0.30309541117057   -8.59497270798864   -6.52001305913862
H        -0.52561270113165   -7.75327321166373   -7.01014226693965
H        -1.89806620406889   -0.23562595133354   -8.51277221840483
O        -1.12758741230517   -0.02686276478110   -7.93830865749525
H        -0.40103132611073   -0.64598730236337   -8.18312772867490
H        12.19431706850869   -2.15732471459496    2.19098702909448
O        11.37904424498175   -2.61373326960199    2.39241966232141
H        10.70861407796196   -1.92456829940846    2.59969963459127
H        -0.85127563589149    2.96882715090933   -8.31508992361654
O        -0.39791711565735    2.50875962306239   -7.60910714029460
H        -0.67990759159240    1.56619173128744   -7.67513857080352
H        -0.32618149487551    4.95398571942198    7.26520283848833
O        -1.11325967885585    5.43468901239331    7.55493940472957
H        -1.61240966232432    5.67720033603970    6.75312116936305
H        -4.99450598921423   -3.66966307982094   -5.83009177346307
O        -4.25676762703117   -3.39839010712330   -6.42884906044849
H        -4.62867664071648   -3.15024448608888   -7.29821095214666
H         8.23995954803114    1.98384401595717   -4.22672159170774
O         7.41629647604676    1.48680965713697   -4.27453280593169
H         6.78784787052767    2.04553462844447   -4.74151871583183
H        -6.37823742484293    1.97714747933649    4.90645233814549
O        -6.87974130645056    1.20321688751832    5.19267165257183
H        -6.30222850874500    0.72193874216299    5.82875353623803
H         7.52417038665728    5.27382777141730   -3.39951562447827
O         8.48710143451490    5.48611416138277   -3.32881484879136
H         8.60883434447036    5.87700196264955   -2.46330950543419
H        -3.19921332995631    3.42079630846973    7.56538151396945
O        -2.69372545142514    3.47315114816160    8.40052389736447
H        -2.15016593570867    4.28872196239701    8.30454989976305
H         2.60228551774493   10.86948269063783   -2.73294973119717
O         2.50795313980087   10.00375399191069   -2.33621789294360
H         1.62107140837907    9.98690603619822   -1.92766306743692
H         7.82014454256659   -5.78196403149625   -0.93146902827513
O         8.33276606667149   -5.92754838666870   -0.12047346602852
H         8.76981953725550   -5.08522208251831    0.08212388203375
H         0.58937274189830   -7.98374472681627   -3.57247250924315
O         1.21179518950380   -7.90784147071765   -4.32982789764619
H         0.75222606357499   -8.28913641151619   -5.09395367247443
H        -5.04171063807468    8.49717748676831   -3.92405410163970
O        -5.57829035058818    9.14838385121960   -3.44422866027355
H        -5.01199754911999    9.48504446768881   -2.73918992533159
H        -9.75779085708076   -0.93589381502637    0.53078245025201
O       -10.19081553019999   -0.94011344897046   -0.34119536454474
H        -9.91791587083281   -0.12496036154918   -0.78696193604606
H        -6.01915849718618   -2.38842692285383   -8.80198374312921
O        -5.08072184565549   -2.72003070579775   -8.87546569346617
H        -5.07872223235093   -3.37476650558173   -9.57303064733164
H         2.34184656767924   -5.10216445295934   -4.57759601839383
O         1.42255849705874   -5.32867348022480   -4.82867288087751
H         1.37516223999272   -6.31145670993477   -4.76815326246783
H        -2.17054385519346    9.07505399228827    3.67638117390662
O        -2.89931633176558    9.45159745847027    3.11751384093749
H        -3.24422703081580   10.21050840120340    3.58636455547030
H         7.91384691681629   -5.61517128039181    5.62040957787020
O         7.42415913066102   -5.02892902580621    6.20031230561488
H         6.57948864781145   -4.85329675246125    5.74919352003686
H        -4.18822658755282    2.40211518274706   10.89915549228553
O        -3.75514646693894    1.84962158855522   10.24899048151200
H        -3.37507432900152    2.45199567020714    9.57668817923743
H        -1.60511219468685    7.85545119343164    5.37455691527552
O        -1.12184725094181    8.22878885826582    4.63176954929152
H        -0.90322437037971    7.46392905692860    4.06073838830144
