# Supplementary material for: Computer Generated Realistic Interstellar Icy Grain Models: Physicochemical Properties and Interaction with NH3
Source: ACS Earth Space Chem. 2022 Apr 19;6(5):1286–98. doi: 10.1021/acsearthspacechem.2c00004 (PMC9125691; doi:10.1021/acsearthspacechem.2c00004)
Supplement: Supplementary file 1 — sp2c00004_si_001.zip [file sp2c00004_si_001.zip › NH3_binding_energy_sampling/0-35.8-Y.xyz]

604
 energy: -1022.789123679674 gnorm: 0.000033808084 xtb: 6.3.3 (5b13467)
H         0.21819568654488    2.97073956567362   -0.67904377823849
O         0.74293950893508    2.30305645082377   -1.17114130150191
H         1.68033928408829    2.43093275965636   -0.89331410395319
H        -0.07664630222352   -1.36626540930068    3.14970729414444
O         0.31649364321277   -0.66683828791904    2.60523476394122
H        -0.15955063492558    0.14761622260183    2.83800940057334
H        -2.38324087339040    2.35320040297438   -0.54656295459758
O        -2.17619827871924    1.88287419861437    0.27838714409372
H        -2.19087407019689    0.93495734419787    0.05365764757553
H        -4.65843534348230    0.49219178076573    2.16337789268568
O        -4.97680259809266   -0.44080805856003    2.17474903913008
H        -4.46926649993225   -0.91886214973957    1.51068366691060
H         0.07146122139069   -0.36861802974642    0.94989100349082
O        -0.12425377430562   -0.13091357092150    0.02275506917739
H         0.21935156566173    0.76419748812219   -0.09661031142917
H        -0.15913554963947   -3.63565984403283    3.77601054268190
O        -0.43948854420968   -2.80588949550610    4.19615269923790
H         0.20499829916791   -2.63540392371977    4.89953844739896
H        -4.87736631044511    2.47591435209152    1.31065345716260
O        -4.24070093814873    2.06584080579132    1.92787199659082
H        -3.39595040830731    2.04718717981902    1.41834594657035
H        -3.22588606719053    3.84128420387346   -2.22541140524376
O        -2.48956569994928    3.24381372927821   -1.99196908256481
H        -2.12818473050647    2.95564102442115   -2.85028317142486
H        -0.11964709463038   -3.86424279699248    0.50129402180363
O         0.21927723330305   -3.04714921673211    0.92047610877213
H        -0.56842322447229   -2.55986820457480    1.22985953188506
H        -2.37656659331763   -1.59539831029759    2.45952136757935
O        -2.18630253111497   -2.06207730873324    1.61926341534854
H        -2.43992324754476   -1.47409956897951    0.88880970372762
H         2.08677387747346   -1.50524803640869   -1.11532150794107
O         2.31435123962835   -1.75897685757982   -0.19742340873246
H         1.52334432941857   -2.18511453163530    0.18379980433733
H        -1.38374633170267    1.76653376359704    1.90521431171438
O        -1.48111434547711    1.36909085600182    2.78068793888522
H        -1.46657471161002    2.08112028157101    3.44591934410225
H         0.22315749512220   -2.76282091055863   -1.57072716460592
O        -0.53191134156785   -2.15070282407070   -1.62829416742120
H        -0.35418178229809   -1.42447914034575   -0.99359116642394
H        -3.42659087328649   -2.98119128922209   -0.40500728432006
O        -2.70885550048079   -3.47412359278143   -0.82394470648047
H        -1.99686402114573   -2.84441806508510   -1.03920410308361
H         2.77521069294985    0.06697176693913    2.94011324656143
O         2.86763059921797   -0.11611622670961    3.90297602161585
H         2.96058801862991    0.77634971138129    4.30760235839802
H        -3.51042007128115    6.32388105001312   -0.55771145719275
O        -3.26927198564990    6.98640305638123   -1.25712311086026
H        -3.12801393194319    7.83118498200125   -0.78613708828832
H         3.91073728712364    0.51479258590937    1.20736095238856
O         2.95465171299492    0.34109878575228    1.31120813795583
H         2.72206309949890   -0.41242959957811    0.73248311996566
H        -5.76386046409000    0.78896957976101   -1.62725455727016
O        -4.85355650209886    1.11547149206374   -1.49821839709141
H        -4.96529938834670    1.94395403059287   -0.98690743154921
H        -1.20342137914076    5.33893666059635    2.20389905189890
O        -1.82902526719169    4.59266688414778    2.08506439897986
H        -1.90965506799519    4.17355750308074    2.94713503591337
H         3.50445480333887    2.69606518882867    0.43907997687882
O         3.26587062461254    2.65663296436334   -0.50328011546846
H         3.58529680340873    1.80785675450615   -0.85243983115099
H         1.50665694458059   -4.75828555345789   -2.24736335657540
O         1.56902900090032   -3.98086217145156   -1.67435984775907
H         2.36591339652908   -3.52041564523350   -2.02135721151076
H        -0.90166404680919   -0.14384822370900   -2.55320002988771
O        -0.26667007447363    0.50865544846054   -2.87557529099317
H        -0.00732594060734    1.09006373342337   -2.13758512208923
H         1.70733197235318   -4.74624682663394   -0.17485638429240
O         1.80982525104144   -5.38367346252532    0.56806597571171
H         1.34698046356920   -6.19422180747977    0.26990656163951
H        -1.20743900700800   -3.32359968011580   -2.88645628340999
O        -1.03329905220878   -4.00732599826639   -3.54675769900428
H        -0.90896617987638   -4.85426250799346   -3.07720179746898
H        -2.78356474567152    3.25215187741970    4.69280674278238
O        -1.80229653404977    3.24914034345442    4.66219150442058
H        -1.51235059725441    2.84652644860787    5.49902136111147
H         0.96326968072639    4.97430126826259    4.07719760177678
O         0.01720528721260    5.20760952074672    4.12660957046867
H        -0.45611211587409    4.40455715548912    4.38238654669043
H        -1.72288370225504   -4.70817291705277   -0.38003748767117
O        -0.95954922284482   -5.25045963658928   -0.09312430195644
H        -1.30965231891860   -5.93570821186665    0.48545542502280
H        -3.89202880064262    5.77627071684481   -2.61390149463204
O        -4.24270378731336    4.94277223074982   -2.94529095692476
H        -4.08378248981186    4.90770856225348   -3.91276845978519
H        -2.43034163057375   -3.74621795505605    1.92548770778740
O        -2.45086906466983   -4.65066951034260    2.30065080964767
H        -1.51170366346421   -4.88918364232970    2.44498089417605
H        -4.67712068216355   -3.03487495763082   -2.91752251735348
O        -3.82380021179103   -3.26868288879024   -3.32118567720955
H        -3.49470563025741   -4.06204450983804   -2.85412956855761
H         0.33559158450480    1.31708530985701    4.61436952010466
O         0.84085273204444    2.07801690519094    4.28160779710626
H         0.89053604732329    2.73568235972781    4.98953670920995
H        -4.64368836257685   -5.22497445055754   -1.58948218279427
O        -5.34747325269617   -4.87112747969163   -1.01838450009344
H        -5.13753134814379   -5.22525230100567   -0.13333919497992
H         2.34626088218295   -6.54544831432183   -4.03222150193908
O         2.00573378644981   -6.21609221967589   -3.18036161239042
H         2.43761684446329   -6.78900276802563   -2.51467083240299
H         0.48886146708933   -3.43929495500488   -4.00632328107371
O         1.29318729738022   -3.07359349888635   -4.42747383881207
H         0.97655064613898   -2.70106203759842   -5.27653283794399
H         1.96524169848865   -1.81404137517733    2.98613452100907
O         2.11755468680747   -2.74584866688230    2.77052610262514
H         1.43428081807898   -2.95758997599780    2.10052457674158
H        -2.99453570523274   -1.86586329868004   -3.22274248902267
O        -2.57179127449616   -0.97975989328464   -3.15673162375115
H        -3.22574488955490   -0.33352596851326   -3.47818413739428
H        -3.17875290219818    4.91923842083104    1.06647966843051
O        -3.95857553524788    5.29346728616686    0.60928704431618
H        -4.37564731067913    5.85156769562850    1.31412008767954
H         0.88019584791958    2.19347978511207    2.59131351798678
O         0.98458628174220    2.18855841559595    1.62054870912184
H         1.71174690013632    1.56396846819951    1.45992064716677
H         0.20903918513490    5.59686704859368   -0.75977339590659
O         0.73227774891547    6.25868655227523   -1.26709576718936
H         0.87354790844662    7.05800589439468   -0.71050693266225
H         0.35157993649245    6.97609234897233    2.59008513821402
O        -0.00832394024619    6.59629983057525    1.77141924479019
H         0.65576501054739    5.92478855131476    1.51222463088399
H        -2.48067790529895    0.15821295997898    3.33046177979736
O        -2.70528890835299   -0.65554987622906    3.83466100443551
H        -1.94661895794791   -0.69590988768135    4.45873758051883
H        -0.90358091246442    0.49497496022395    6.02020668101977
O        -0.62792041951438   -0.02490229399462    5.24674753510254
H         0.08507739648154   -0.62834818813153    5.53537257314084
H         0.70904331342769   -5.05404486662694    1.98094946113916
O         0.16294113166744   -5.16335674331807    2.78288979202962
H         0.30614118359804   -6.08382214033009    3.05616484984959
H        -2.11793242573801   -8.14482896008185    0.43912904379029
O        -1.79807514812361   -7.65760342622079    1.22574556955132
H        -2.58566186769372   -7.34450219184135    1.67828822902297
H        -0.35452169872526    6.80465423606489   -2.32868326245687
O        -1.09894111839069    7.22538190291615   -2.83058381791582
H        -1.89086964973397    7.09956539703173   -2.26961152542159
H        -1.10047981745564    4.25097917492391    0.56819366038427
O        -0.72463557422152    4.31174415817087   -0.32671705138811
H        -1.42927765393292    4.07030084047497   -0.96138592295373
H        -4.40852113471509    2.69224522557794    3.48967545132806
O        -4.41084536061749    2.86258355704161    4.45428659193996
H        -4.49576371228513    1.97946919854259    4.86290836239541
H         2.01677655917259   -3.64339942688441    4.24920018242187
O         1.94951279183121   -4.11553670140689    5.10229502988268
H         2.45640709334580   -3.57963993099857    5.73399269177465
H         4.69304432783935   -3.25893808288634    0.85311321637187
O         4.53404751068746   -3.18682854579761   -0.11374790595827
H         3.67796229118118   -2.70526487010868   -0.19963778131586
H        -2.70794825205085   -0.80506499358189   -1.36347351161473
O        -3.03855887233782   -0.53499544281238   -0.49034404870865
H        -3.83742978031605   -0.00794981337209   -0.70002831524320
H        -1.59086084631187   -0.81839080846522   -4.63951481636803
O        -1.08083684328940   -0.60293690862628   -5.44166596009923
H        -0.37156395863805   -0.00700970138082   -5.15375709365808
H         1.81548595491440   -1.77668193207207   -3.37333703081746
O         1.90574412766405   -1.02955424473855   -2.75060520389950
H         1.12932754463961   -0.45204485150870   -2.88427283344518
H         3.66231729219116   -3.18657085943433    2.56127427985755
O         4.62102915775832   -3.41728687547366    2.49147765923951
H         4.67464883779234   -4.37715057333385    2.61890584072832
H         3.41897923584767   -6.18489428157227    3.13268328367521
O         3.77777224393248   -5.98714031196378    2.23307270482797
H         3.04371369411530   -5.63767376568317    1.68797555480651
H        -3.31726075688306    1.55472840770059   -4.19168031820072
O        -4.16358961748025    1.08531162474385   -4.00406371720319
H        -4.38398648887274    1.23092932805592   -3.04801090508376
H        -5.06808609101868    4.09325197721321    0.04681277769521
O        -5.50732818171904    3.22772885670496   -0.05831124924886
H        -6.43664087751578    3.34800108714178   -0.34293694465624
H         6.75891311416506   -1.24363065158359   -1.32362051699785
O         5.96625047916581   -1.09532648479731   -0.80269886340743
H         5.55464463503733   -1.96397575118164   -0.59895064909036
H         4.60919140874069   -3.23130219698433   -2.45620486111699
O         3.74321282054181   -3.06127360731254   -2.87643755391999
H         3.74983611831113   -3.68054238892938   -3.63188770156187
H         4.42271293344396   -2.35802220161721    5.63511197990672
O         4.07623493554250   -2.82389076980498    6.42717252449208
H         4.41210232623224   -3.72860492691207    6.34645491233549
H        -0.75489172101775    6.27887680964377    5.07070373267095
O        -1.35300548853853    6.85550212955650    5.60658776485085
H        -1.36384873970522    7.73246931615818    5.16500241652786
H         4.71381703998807   -0.19636266489981   -1.45150377262195
O         3.94599982880186    0.34475460758451   -1.71934597407969
H         3.25597803992314   -0.25796937795239   -2.04962595584623
H        -0.71405745670231    4.46444624100455   -4.04197109479322
O        -1.49523047773867    5.00856280327502   -4.25318536046248
H        -1.34437670941512    5.87491117072832   -3.82975943144978
H         0.68220509753750    3.14353762301737   -2.65775656490305
O         0.69211917900246    3.51995166268121   -3.56643097134810
H         0.74165959994332    2.75625720139801   -4.15143516516250
H        -5.38467378876114   -5.24718904731214    1.77343420174246
O        -4.68748389986460   -5.84276802477325    1.42059570478481
H        -3.84739619743175   -5.42760622213565    1.69396626659865
H         7.91525514388181   -1.75720236884110   -4.00597969405377
O         7.66616258741070   -1.44830941577713   -3.10350096054291
H         7.18025145619522   -0.60179194859387   -3.25226674816243
H         3.72444300774928   -5.13616315370178   -5.27970608302144
O         4.48681118160685   -4.76381130104125   -4.79772142021076
H         4.86801493416455   -5.47464864499051   -4.24935765618304
H        -3.79040953620468   -0.03717873767267    4.91958059631530
O        -4.39313463243977    0.42729046298846    5.55022012435470
H        -5.05489960126653   -0.23028320491028    5.83951001845473
H         3.47182195773655   -6.00676006237898   -0.51113390224798
O         4.34503810221491   -5.75943115102742   -0.82722122491769
H         4.42159901042630   -4.79718878094502   -0.68039891396483
H         5.02918519896266   -0.40261266092412   -4.14421568814163
O         4.49051860970981   -1.11068847463121   -4.53740812362110
H         4.16154885915821   -1.69382892323086   -3.82071794683934
H        -1.14765002387401    1.51353365698814   -3.94268026402075
O        -1.79614191300820    2.13464664896601   -4.33103763465012
H        -1.43486851656509    2.46606352443513   -5.17577759786415
H         4.89750466677094   -6.38644816173203   -2.30141258096099
O         5.23255215842711   -6.71289914705291   -3.16590441760872
H         6.04970409546650   -7.19382062614520   -2.97630447912332
H         8.74448967633416   -5.17709517758211   -2.90797103189207
O         8.05980309124738   -5.58402519428885   -2.33448826668525
H         8.08850042747581   -6.54244721225345   -2.43011564953228
H         2.35232045163903    4.65736805232247    0.45800656049845
O         1.76904602766572    4.64044743416063    1.22610800073130
H         1.41161668038115    3.71995701018017    1.30353115117708
H        -4.42201537784722   -2.68914841470470    4.21395421329094
O        -5.31501770965868   -2.34875617979692    4.00847786189974
H        -5.17529252329317   -1.56778312668399    3.43338416880145
H        -5.84384977573743   -3.24894661985886    1.29516403804833
O        -6.30966545077661   -3.80528818995195    1.96205370746278
H        -6.12311797904671   -3.37000995920654    2.81315022304860
H         1.67721485973406    3.40761807130590    6.86588256101277
O         1.05622803654215    3.92392042736787    6.33039011969279
H         0.27148631474831    4.07713955236701    6.89927850365950
H         4.99615946133139   -2.23475805011571    3.63073310215808
O         5.01268880987458   -1.51960157170018    4.29793630786605
H         4.20500325596562   -0.95955109111717    4.13521510137510
H         2.37849402965378   -5.63722461605277    4.84473132924228
O         2.75763496618579   -6.52216526625450    4.58634291105638
H         2.01207261061877   -7.10236861880830    4.41028841159816
H         2.28507833194755   -4.57863275413373   -6.78497861319518
O         2.11317768559155   -5.06675965063855   -5.96983503048850
H         1.84697654397121   -4.37517670442389   -5.31520735974054
H         6.44581353969596   -4.17036034797944   -0.48123105003949
O         7.19589423907456   -4.57708538699680   -0.01628389478386
H         7.70632990731093   -4.99790214430092   -0.73539777972404
H        -1.73715299045803    4.43253974512824    7.69260142913628
O        -0.83989629538300    4.52998757667772    8.08178117734330
H        -0.65784737083812    5.48890386822423    8.10590915825482
H        -5.08377730897698    5.63887518891197   -5.61645544311223
O        -4.47696167743653    4.87475085544683   -5.63486406785980
H        -3.71732350885001    5.08860676060793   -6.19785120303143
H         3.31753349153600   -2.59054269202904   -8.42840915043917
O         3.22703239710166   -3.12383922535597   -7.62790223839811
H         4.10174900520434   -3.09977514934451   -7.19537248729847
H        -0.63396530422558    8.76771824569516   -2.28364631991510
O        -0.51173283128729    9.59642746603943   -1.76491644826042
H         0.24830656912677    9.42113775609443   -1.18538815925265
H         2.05814908258376   -0.97392238751531    5.21534970883972
O         1.48228907181361   -1.49816476894193    5.80151161900122
H         1.57536290380421   -1.15351562844575    6.69900207213047
H         5.23289559319519   -2.08914508708348   -5.67597966699318
O         5.58121632108053   -2.85527139816367   -6.19756293490913
H         5.30394627537709   -3.64542437046016   -5.68199445764542
H         5.68361457644826   -5.28031190965563    4.70470137454727
O         5.15870741077023   -5.19597014175488    5.52979967741529
H         4.43619482380281   -5.82625155026082    5.44053416474083
H        -3.98692378203219    1.09125928422885    6.99115181597020
O        -3.79750971495045    1.56687328768164    7.83576168491170
H        -4.67411779316479    1.95325181046794    8.09342897322089
H        -1.82931997659817    9.55694103074770   -0.75525737720221
O        -2.69144456056922    9.43166035980209   -0.28355126312415
H        -3.30080065244884   10.06038587394190   -0.67386545487647
H        -5.92399933350376    4.63567185068430   -2.96153204062168
O        -6.83158545334774    4.51752328423125   -3.30896510546166
H        -6.73942243590740    3.81476461078077   -3.98544928202807
H         0.10023619756488   -7.12377958529880   -1.14399798969727
O         0.56148510178054   -7.56097004107052   -0.39533008401063
H        -0.11974402612719   -7.75398722031932    0.25191156638258
H        -7.61737850745876    3.73934790484278   -2.00225111354740
O        -7.88226616888500    3.15298260426355   -1.26297044353272
H        -7.73860835337023    2.24400518382599   -1.60151463977998
H         3.95972222781489   -0.95490275681467    6.99651070350764
O         3.96987869110070    0.00926607653270    6.99024202368235
H         4.78236692897212    0.29882226950179    6.55846473440740
H         2.27778273880862    5.73379214650371   -1.17538965102673
O         3.21263451824794    5.44071389737366   -1.05776142238822
H         3.39215617999739    4.90014359399938   -1.84999876382214
H         6.55168457937025   -5.99729414201649    0.69363711617312
O         6.18041997698691   -6.73419469131578    1.22522130085473
H         5.27562890960344   -6.45577201895650    1.44944222310900
H        -3.88099266720693    4.67440947459154    7.76498502893240
O        -3.31264363205792    4.21116712810098    7.10788652162843
H        -3.50687297781301    3.26785039910485    7.21781914117430
H         5.76598504404127   -8.01170068165445    0.15624972488472
O         5.48023430244711   -8.69831101604089   -0.48316856325774
H         4.65228055586863   -8.37198237535207   -0.87929377206984
H        -0.57156962103095    1.98370167988640    7.68890880608739
O        -1.20270634876717    1.92014166039317    6.95198288895956
H        -2.07245315790474    1.77890500516983    7.34578057508310
H        -6.37623746869157   -0.17379692412421    1.03855592329956
O        -6.69456754942341   -0.25694756210157    0.12489427221608
H        -7.61355330589557   -0.52693442062785    0.14090646266482
H        -5.36361680071745   -3.11749965073331   -0.60847751113699
O        -5.11319025600376   -2.41564587851100    0.01835911887048
H        -5.68159361981062   -1.64210392113959   -0.17124014307279
H         4.33237224553483    5.51444645994464    0.33151135366820
O         4.66370113705472    5.61697879564587    1.23734609789430
H         3.96682928318811    6.12545164205258    1.68764367211180
H        -9.02896834884567   -1.79519974764592   -2.28543833263637
O        -8.48350077184648   -1.59399279507860   -1.49771396311302
H        -8.61342463204955   -2.33033343279186   -0.86019230760664
H        -5.49294906228668    3.41635333491007   -5.54879746127795
O        -6.01249133027768    2.70631932379767   -5.13577220390580
H        -5.34789402221748    2.12029259352636   -4.71949161424125
H         3.20850914686548   -0.95218052474122   -5.64562231105993
O         2.35466006586089   -1.07046066110860   -6.11599389897754
H         2.43999300214024   -1.92015136284846   -6.58795509169593
H         8.13830588120734   -1.41642193493908   -6.00673631795409
O         8.14945650698027   -2.28107921302996   -5.55141950317121
H         7.29227088501815   -2.68083291328445   -5.79989498274126
H         7.64752001166100    0.92695765687176   -6.28591531470172
O         7.46508517900305    0.07765249144444   -6.70021379798803
H         6.48371111663047    0.02437455713502   -6.74006526601045
H        -7.85814974034083   -3.74294552580069    0.90221195981061
O        -8.53445964008440   -3.63587821215315    0.21574025318048
H        -8.43468282332591   -4.39546576964212   -0.38547875254057
H        -2.39331454120751    8.68012759241008    1.28162039457251
O        -2.24573979907357    8.09174415400207    2.03538141338333
H        -1.47534629687865    7.53771407481830    1.81544835324051
H        -4.43970336418263    6.38153936828858    3.47905083105077
O        -4.60685595546485    6.80766067168911    2.62197790739710
H        -3.84226831089332    7.39264556975279    2.48470231382084
H         3.42610272772531    3.38362735905062   -3.56836362289110
O         3.27186411395094    4.35289700549867   -3.47664973156583
H         2.30739332869935    4.41744694989727   -3.58727840109418
H        -6.09669879890645   -1.65915155765618   -3.46449103572779
O        -6.18308633370255   -2.23836517830456   -2.68086754367369
H        -6.96812215877994   -1.92991475194383   -2.17464176382429
H         6.46070934744943    0.98404651044662    4.75905848780955
O         6.06563311776887    1.52403133387589    5.46139400816158
H         6.25680607217762    2.44154793731268    5.16970827788819
H         1.39205860507247    1.66061110918063   -5.82021348191317
O         1.19358969758216    1.06495527768584   -5.06699894048580
H         1.55831265178248    0.20176480565132   -5.33461343893151
H        -2.51245481144864    2.90850531477194   10.47293091241610
O        -2.30056254314316    2.00041182828171   10.20108233515303
H        -2.89540256445038    1.80126544103479    9.46623203940363
H         7.62848643432547   -0.55345736269910    3.09994795479617
O         6.87750532691903    0.01554770153938    3.28500383520550
H         6.18591726722176   -0.59122180663877    3.65142730742855
H        -5.65604931266422   -8.10724264176087   -0.72028009145368
O        -4.92362804745023   -8.17682399996254   -0.07125251132041
H        -4.92797402653914   -7.35926819786312    0.45034655057437
H        -5.15278977773250   -0.17334328205409   -4.73436136038225
O        -5.76981197198981   -0.88448863855741   -4.97626942545150
H        -6.60685342487584   -0.44195127090201   -5.17702547250875
H         1.92405381822297   -0.26022091396972   -7.51075617874155
O         1.72560243574376    0.21139876506477   -8.35561432028276
H         2.30384508502456   -0.19478802004634   -9.00668351402959
H         4.91077847318567   -1.45906981705325   -9.29018392263084
O         3.98721710029638   -1.22840846312103   -9.57572990596187
H         3.96978691160087   -1.34652397734809  -10.52477663450914
H         7.55798258249292   -2.63454043828361    4.21971032126232
O         7.71151913701229   -2.67354147432005    3.26161457815702
H         7.21445153766909   -3.46066557540621    2.98715985250166
H         6.71453150640353   -5.96174378847560    2.70692104225086
O         6.77421053145546   -5.28746769935947    3.40889633117407
H         7.64948721939408   -5.37121821460480    3.82797400402386
H        -1.81431675560984    8.89114136457899    3.48746396957937
O        -1.56967930172977    9.19624557758281    4.38651830810974
H        -2.42000737993973    9.32905593908229    4.83902239798791
H        -7.36213778609722    1.51539090809180   -5.27736559650047
O        -7.93863694655266    0.77186679055918   -5.03434884339789
H        -8.84012136460093    1.17246323206770   -4.96121075603944
H         6.96025456412454   -1.15049475298629   -8.38334530707480
O         6.38066415601474   -1.87268350321037   -8.64879105767734
H         6.14845674548419   -2.32117858822907   -7.81713662460037
H        -1.63769117451049    6.18333075192467   -7.03076190696334
O        -2.03745822038463    5.35844707376442   -6.75880640528422
H        -1.79219817060436    5.22704828641861   -5.79431216007647
H        -0.01698923529088    3.25350265346677    9.02078450343737
O         0.17819809489024    2.33375724334100    9.27731104910503
H        -0.62231507205870    2.07042060813131    9.78063043033667
H         6.77506269404625   -2.84335369456147   -2.67850425074703
O         6.24024155678832   -3.58828372986799   -2.34625767696442
H         6.71004737373267   -4.39964886394808   -2.58780733990484
H        -4.05520620530612   -3.12903974588296   -4.95842637689374
O        -4.20649146018787   -3.01649955466278   -5.92374927013658
H        -4.75273661991003   -2.22286433316290   -5.98158475500373
H         1.96359406821030    2.12335724205533    8.46989306259603
O         2.62956817299917    2.23607223815958    7.78200953435322
H         3.05216224757533    1.36581251915770    7.66736184924958
H        -6.89965883334303   -5.25331768702529   -1.41897697379867
O        -7.81472895249705   -5.52200831052929   -1.66753753821670
H        -7.94496023851711   -5.11954916545406   -2.55103415660949
H        -3.83180259581449    5.20277516786489    5.68143351231391
O        -3.79642868373331    5.97135138511866    5.09095452601573
H        -2.86230592254880    6.26443321713527    5.18781576366660
H        -7.86930361442764    0.03689012121702   -1.99397323035158
O        -7.37782904739952    0.76004689689287   -2.40628263562300
H        -7.60291271555005    0.74876342186979   -3.36023258353652
H         5.85585813668855    0.09198091581570    0.42512176025357
O         5.59469228545923    0.77929228305465    1.06695270194117
H         6.12776156069281    0.59460841490103    1.86549157799821
H        -6.22754814839143    3.26052953134647    7.37301382986350
O        -6.10321719912346    2.74240080729985    8.20229683873864
H        -6.70364510045902    1.98145433062845    8.11191624461277
H         2.28312801869853   -8.13507549486559   -0.83194358990107
O         2.96179860780173   -8.12349211267091   -1.52658992257152
H         2.73754769264269   -8.83750944095612   -2.13993124964967
H        -2.71939273327529   -4.01943413857742   -6.20708842578499
O        -1.96690986052523   -4.58618235695927   -5.97283240448947
H        -1.69333682898120   -4.29464963113795   -5.07477521414191
H        -5.64876733518286    3.70972002389412    5.28822089234079
O        -6.29964208215995    4.10723550647439    5.90302840840403
H        -6.13450283462117    5.05102044493598    5.89029129444354
H        -1.00668793228126   -7.17270493475014   -3.16707923612552
O        -0.53556887399005   -6.50315864942879   -2.63755516778005
H         0.37376320575328   -6.43545809987703   -3.01433468683851
H         4.43963995737349    1.95432062801736    5.14016818885174
O         3.49831758200483    2.19541005496311    5.01808568153863
H         3.11197164046795    2.21111519312212    5.89898532093480
H         4.10347562649849    4.59597255993137    6.31135626086137
O         4.18418503528255    5.32745133886401    5.69481528153157
H         3.62018938696430    5.08594810639367    4.92151791236764
H         2.76596009521535    3.55674760441112    3.93006814136716
O         2.58834475655431    4.49678542661479    3.76302163771946
H         2.47338770160117    4.59474566401433    2.79607241628871
H         9.24760794038360    0.60900163932861   -0.73757900485110
O         8.39915226541207    0.51110445342687   -0.25959104079372
H         8.36025995976351   -0.40600539755910    0.04400016104690
H        -2.12169309210072    5.26726674240776   10.64097341074816
O        -2.84518431945199    4.63967421281519   10.87038544277611
H        -3.06600982593558    4.81744750845629   11.78485428303506
H         7.98999490441351   -3.08043707751686    0.34750127356164
O         8.42566095624521   -2.23721226320350    0.58778947139933
H         8.36552694450561   -2.21740133963122    1.54997865045821
H         5.37393944570353    3.60047849830243    3.53976095289581
O         6.02599724632842    3.86788295081015    4.20912469591485
H         5.61104840952438    4.58670341982642    4.70746600343590
H        -4.22753917128280    4.97088158595543    9.76841533060779
O        -4.85851470801942    5.12232287237395    9.04465371175153
H        -5.47058011024630    4.37387377292969    9.04009402748963
H        -6.99447904883764   -3.53025950953117   -3.50930868501968
O        -7.61416708664264   -4.14157440334725   -3.95966423066267
H        -7.09112133226985   -4.58448232769964   -4.65984957122164
H         0.00713374446891    6.07211700006442   10.76745865681758
O        -0.85603141825364    6.40569228463589   10.51813931110708
H        -0.73710133756463    6.83539001790767    9.65177598870628
H         2.61472697423120    1.43305052730165   -4.09747672957710
O         3.49281660028683    1.78511194235352   -3.85753347282932
H         3.81034938060051    1.27027552062290   -3.08509678560534
H        -6.98752535856313   -0.26754379746400    7.19490873897590
O        -7.49670284407025    0.51126829437082    7.47341069830593
H        -8.11649807590601    0.69560463801092    6.76656457398127
H        -2.74153356082747   -9.92899579731792   -0.83674028710656
O        -2.67713678342454   -8.98758234000646   -0.99740198867839
H        -3.58337105340997   -8.62002540926813   -0.75976187127932
H       -10.04027607461072    3.02727099054022   -4.93327470635233
O       -10.15972300813562    2.11004974051984   -4.65276284728214
H       -10.37811995586556    2.19464134706384   -3.70366577935198
H        -2.07672974860499   -3.07946217541613    4.60678473832967
O        -2.95258135352025   -3.51840501826554    4.67355864860987
H        -2.94455793632390   -4.13631550404881    3.91738608768833
H        -0.18837348025166   -8.03910868052079    2.48630086162729
O         0.63688129616792   -7.83086247955357    2.93732307307372
H         1.35666120760981   -8.12717499295092    2.35259095276166
H         6.69315411466898   -2.43981457386318    6.41333057555685
O         7.14288541544989   -3.15230638929804    5.95425918567562
H         6.51023962718693   -3.88456731607477    5.91291875102698
H        -5.28799602341179   -2.05387144453554    6.92529176527869
O        -5.96255244177629   -1.55553221592497    6.43916575789747
H        -5.94326337834563   -1.93245979850915    5.52998293485101
H         0.87184607630835    2.97169324956588   -7.11365885023230
O         1.78948897908551    2.64053582125894   -7.16759256564366
H         1.77655841125680    1.89238847718506   -7.79261233545137
H        -3.95830242113939    8.70482641029082    6.65583230934152
O        -3.95426059676371    8.70256865710686    5.69846567434911
H        -4.07885042047734    7.77492040835385    5.43064067364378
H        -2.03113550960053   10.25676418497451   -2.74838611975437
O        -2.93146674227337   10.43962353566991   -3.05344909615012
H        -2.85623061069960   11.07227071763240   -3.76714475190312
H         9.39947665854566   -4.12709308283552    4.07436598584614
O         9.12165149793478   -4.80584421731779    4.69722862181971
H         8.68699074560610   -4.33400406906289    5.41873262541361
H        -0.71272747743143   -6.05658773287075   -5.84277215573260
O        -0.01101927467131   -6.62436482921037   -5.50772185998889
H         0.82575370884648   -6.16334208384741   -5.72163150618518
H         1.84068179711310    8.21542881840459    0.66590327357703
O         1.54060081580665    8.53741147119720   -0.21282253476361
H         2.35703527588774    8.57363994502939   -0.74069659051063
H         3.53328871281666    2.86520666355910   -6.65220808957846
O         4.35932755701006    2.57336475344773   -6.24095655479167
H         4.11126992363526    2.30121075525743   -5.33216671919720
H         3.75392302734791    7.06213061756380   -1.22133789545382
O         3.96117570150899    7.99747770254476   -1.43535497141936
H         4.33334057487431    7.93971497839924   -2.32738607594029
H         4.42909784079129   -0.07206803563947   -7.89861579760792
O         4.80704401505232    0.07342916644666   -7.02945743652529
H         4.62394019235757    1.00486718820356   -6.78429446605571
H         5.83254955837831    1.97829674985193   -0.55047428291551
O         6.49112592395307    2.08360959096966   -1.24705296105420
H         7.26956760465336    1.58903793693690   -0.90906644316659
H         6.69055830896997   -8.49809626601007   -1.58387585003293
O         7.32989875388623   -8.28947389870193   -2.31848537772210
H         7.69844445257062   -9.12431603728116   -2.60207015548081
H        -5.28131843300743   -5.84263649783165   -5.42414732436903
O        -5.89682330636072   -5.17028033082388   -5.74144359022022
H        -5.34408515983696   -4.40260277706813   -5.97632410614670
H         0.67414858292869    7.11681277206232    7.59991389845444
O        -0.22853112346337    7.14605987200860    7.95658785725385
H        -0.78127761281483    7.16070372299655    7.13722231198996
H        -8.87852769579276   -2.88334634574146   -4.13164636131082
O        -9.39888025020258   -2.07429814720328   -3.96635127976335
H        -9.10968405043428   -1.40982503564425   -4.59548407645160
H        -2.40043354203003   -6.04386136448310   -2.15087049816010
O        -3.27779119273591   -5.75763594778298   -2.42223442897173
H        -3.46233220225789   -6.13235070946948   -3.30845316583400
H        -2.96637619053380   -5.95680470140025   -5.41863399784808
O        -3.56867979234842   -6.56577315641816   -4.94845293015004
H        -3.08817272890042   -7.38639954989322   -4.77941496336411
H        -1.35513785893398    3.66824398164797   -6.99004655005329
O        -0.81626758083535    2.91210386541966   -6.71753326589648
H        -1.05255729933121    2.12691815024778   -7.26759992649785
H        -0.16809586384974    0.35745112739040   -8.21810640082671
O        -1.06497091682054    0.59345993841781   -7.93803521971402
H        -1.24308852976724    0.07064628726764   -7.14019189566184
H       -10.40054546742569    4.00609701952358   -2.77060319838127
O       -10.47108635690725    3.22780085258211   -2.20236042000496
H        -9.64314414663047    3.20014721862309   -1.69112623796846
H         4.59393739924208    4.01570183483826    1.73115203507638
O         4.37838526543900    3.09630796473972    2.00680933568760
H         5.09506938032102    2.51487329848861    1.73583937611790
H         6.52266695458142    1.32111543138799   -4.20010289058851
O         6.21864402547612    0.69332196738883   -3.51148919810541
H         6.22334163813123    1.19431722013865   -2.66756572792591
H         9.63014026841444   -2.30892295130386   -0.87782437809296
O         9.90422959034622   -2.18808359783262   -1.79766362941737
H         9.12065319903729   -1.80300001580993   -2.23642278552796
H         9.95728834420571   -3.45857130585014   -3.09776701779247
O         9.70522860598772   -4.08791794624448   -3.79802926434484
H         9.29984265945513   -3.56175491136784   -4.49865805829914
H        -7.69394485948216   -8.62430691014275   -1.68964751395798
O        -6.95496311354469   -8.03098535212388   -1.81611299150532
H        -7.33144214706705   -7.11743639238130   -1.80759386584038
H         4.18824219047891    6.01749873578921   -3.81022047573107
O         4.85018182028313    6.71803720258101   -3.72545610597990
H         5.68478173864192    6.26245903731875   -3.58284658489244
H         0.11504358332586   -8.23022971637643   -5.21274077291928
O         0.13755696156421   -9.21307635291814   -5.08007119799656
H         0.29156830925669   -9.57744872376534   -5.95175634782765
H        -2.32458831298014   -8.72975716049156   -2.72171263973413
O        -2.08821185554911   -8.46726679223715   -3.63100023823868
H        -1.44016538224475   -9.08595235394777   -3.98676167658798
H         2.19053971584374  -10.87766947235383   -3.48297640091572
O         2.14675403563705   -9.92299273233246   -3.46026129670751
H         1.36339206736656   -9.65099578634981   -3.98889393628861
H         6.86136342591757    3.26227649196049   -4.55024999066144
O         6.92768342097579    2.58814243577861   -5.25541765294208
H         6.13359030856248    2.71831111595974   -5.79587872282448
H        -3.58354900191301   -3.77433946226062    7.70900395518845
O        -3.69623639823816   -2.98672288242243    7.17833398714759
H        -3.44175519116229   -3.22596281111242    6.26091060498941
H        -0.61122709258366   -3.42137530297894   -6.72698301439614
O         0.01964879681129   -2.69047162359810   -6.73351853307752
H        -0.46209413212486   -1.91451915154234   -6.39283841751883
H         0.62267759937796    0.40584840745931    8.75306763638625
O         0.63194723608794   -0.30980246651222    8.11349668242119
H        -0.29018481803731   -0.59774939560813    8.02229197847559
H        -5.80400038993231    7.31504164682370   -4.27381773157316
O        -6.30585986395926    6.69672606233644   -4.83641351438436
H        -6.59514025189413    5.96596250968953   -4.24607319484078
H        -4.24994305633751    9.04897923200914   -3.28126195889035
O        -4.78697701635092    8.25355311684788   -3.17643763224592
H        -4.38128817333122    7.77358739123757   -2.43626961111305
H        -9.68135326241200    5.74871509593979   -4.68069994497794
O       -10.21613180196024    4.94468379809441   -4.51860027389811
H       -11.09553894054492    5.14642596821751   -4.84013545057452
H         2.76402139693374    6.45646860524053    6.14586652811312
O         1.80367587931743    6.55473071752443    6.24087466844339
H         1.45943916783315    5.64173112110261    6.13732508726574
H         4.82094690133562    8.48425750819344    0.09497409723571
O         5.13611940953738    8.48597380887506    1.01664769873259
H         5.54027968661235    7.62064051857783    1.14994261765400
H         4.15840393343172   -7.49039523144439   -4.32831299567563
O         3.40186449471169   -7.77542388251738   -4.87274577103802
H         3.11897732453969   -8.61495955959135   -4.49538291796172
H         0.38119329098065    8.60278480672478    4.23182943864125
O         1.05939319655712    7.95790681195395    4.00598812781802
H         1.28272790880728    7.46464352341184    4.82134415889625
H         5.25885080827774    4.12865595852389   -3.15108157397117
O         6.22010308112055    4.10123238404032   -3.09463671375986
H         6.42239001494045    3.51046851325032   -2.34963079834186
H        -2.59476382906924   -1.59737301438904    7.56393699414085
O        -2.08451031064360   -0.80466160164948    7.78590044082490
H        -2.71111939693091   -0.17746004433233    8.15710860303853
H        -8.99725580620288    7.88778989894221   -4.17937178634914
O        -8.93219203753000    7.30323440412608   -4.93602126829987
H        -7.97479236272660    7.13776880354480   -5.06761579424063
H         3.52471787575397   -9.04158470838913    1.10419267683771
O         2.84709980177457   -8.40961187801214    1.34974304482801
H         3.32089447748863   -7.60404790891956    1.63123461245223
H         3.59547639974166    8.11131103232997    1.83644841830777
O         2.80331598638003    7.54967363825298    1.94591426009251
H         2.35545045845967    7.78525801314926    2.77116304906753
N        10.73203450321800    0.60122525434885   -1.69518769698842
H        10.79697494197121   -0.40399289666261   -1.84164687445375
H        11.57185305275275    0.90548001833435   -1.22210323338510
H        10.70432842775179    1.04892121582081   -2.60145803236589
