# Supplementary material for: Computer Generated Realistic Interstellar Icy Grain Models: Physicochemical Properties and Interaction with NH3
Source: ACS Earth Space Chem. 2022 Apr 19;6(5):1286–98. doi: 10.1021/acsearthspacechem.2c00004 (PMC9125691; doi:10.1021/acsearthspacechem.2c00004)
Supplement: Supplementary file 1 — sp2c00004_si_001.zip [file sp2c00004_si_001.zip › NH3_binding_energy_sampling/1-36.0-N.xyz]

604
 energy: -1022.789161610322 gnorm: 0.000029588366 xtb: 6.3.3 (5b13467)
H         0.19175872084310    2.99109792834130   -0.67088193628316
O         0.71850261769697    2.32669374466851   -1.16534648069147
H         1.65564079303173    2.45748253339725   -0.88841570412578
H        -0.08179616923811   -1.35621767146513    3.14786826043707
O         0.30788457908161   -0.65397601757249    2.60452743531177
H        -0.17085807905814    0.15810554460591    2.84002632508107
H        -2.40716660813378    2.36361824471905   -0.53636096808415
O        -2.19716055277885    1.89209857691763    0.28715193571691
H        -2.20884048546412    0.94465475213878    0.06023180328854
H        -4.67174550015614    0.48778167124755    2.17226541381869
O        -4.98669762172832   -0.44638829985229    2.18184917527307
H        -4.47834965657754   -0.92102613591996    1.51595569211648
H         0.05946873200297   -0.35284950947368    0.95032440030533
O        -0.13837886442289   -0.11354725499755    0.02402938097553
H         0.20171307041526    0.78312042132136   -0.09348932615185
H        -0.15517439797650   -3.62737069028010    3.76885542837713
O        -0.43798558502265   -2.79963514300129    4.19136245485371
H         0.20683693789502   -2.62853355227178    4.89429937191027
H        -4.89914611763392    2.47275514974056    1.32455899440102
O        -4.26011208196755    2.06356174869793    1.93990666883909
H        -3.41601127216147    2.04922733806782    1.42918417956803
H        -3.25748016353922    3.85263343767678   -2.21044179900098
O        -2.51860174075765    3.25735929871033   -1.97946522460349
H        -2.15745190680884    2.97248436750264   -2.83897125868941
H        -0.11930178769288   -3.84807061766883    0.49363768465838
O         0.21710468329764   -3.03065808749733    0.91421882136156
H        -0.57197709237925   -2.54710364542319    1.22590990035523
H        -2.38190066820264   -1.59213468936760    2.46034127891509
O        -2.19109918429834   -2.05609601918321    1.61869875743794
H        -2.44785499818483   -1.46729648714028    0.89001063577777
H         2.07600700252055   -1.47708841320905   -1.12038549912904
O         2.30571915715775   -1.73193708878051   -0.20335706870323
H         1.51692749318598   -2.16209780141458    0.17792636307777
H        -1.40225766288310    1.77479923835846    1.91266164299469
O        -1.49687144696247    1.37493222114489    2.78732535647172
H        -1.48402189559178    2.08542099723264    3.45424302430349
H         0.21654727309730   -2.74046510154410   -1.57628825649539
O        -0.54076933785593   -2.13088911307030   -1.63141419987784
H        -0.36486431302432   -1.40566075797562   -0.99508089958309
H        -3.43073012033575   -2.97493842786060   -0.40604230193864
O        -2.71177587308213   -3.46423248590230   -0.82714924253852
H        -2.00238025404767   -2.83142889436416   -1.04186379370913
H         2.76445608089564    0.08816652701862    2.93775376630452
O         2.85860429494125   -0.09689644853400    3.90005921548143
H         2.94902868102365    0.79488972424570    4.30672692842840
H        -3.54877795724757    6.33014591426725   -0.53650107139932
O        -3.31097739794999    6.99520880132589   -1.23465649771610
H        -3.17223783837975    7.83938912279821   -0.76184232588962
H         3.89656826538574    0.54401903646543    1.20468116232034
O         2.94091027816473    0.36708959435133    1.30902463808506
H         2.71018551399943   -0.38621162506468    0.72930286252798
H        -5.78347870628498    0.78953402070738   -1.61614443149800
O        -4.87420689839102    1.11910033661985   -1.48759798623244
H        -4.98831159578321    1.94592734852426   -0.97412907583586
H        -1.23448942996094    5.34710013404457    2.21968342313124
O        -1.85746479621817    4.59880667378870    2.09980109225476
H        -1.93548629258914    4.17735018504291    2.96097312401663
H         3.48012658022349    2.72499477395010    0.44271973323531
O         3.24197907521289    2.68732487751834   -0.49994714068463
H         3.56084880845441    1.83913468876605   -0.85119239483811
H         1.50627773029169   -4.72961904621618   -2.25924878977174
O         1.56666393051824   -3.95325899707952   -1.68460421459745
H         2.36152223445523   -3.48928246002250   -2.03158317156513
H        -0.91925648977754   -0.12333898261549   -2.55103718796988
O        -0.28716346538298    0.53238497098959   -2.87261755868036
H        -0.02903370375640    1.11285109443775   -2.13350256040931
H         1.70995014080997   -4.72171615557603   -0.18715163447801
O         1.81579241767774   -5.36046903712469    0.55414835030792
H         1.35563724693382   -6.17207199460339    0.25471279570384
H        -1.21381069583054   -3.30344150305128   -2.89128522622546
O        -1.03804995307124   -3.98488459285554   -3.55351255059453
H        -0.90991153212548   -4.83250379101238   -3.08619796568982
H        -2.80355452359789    3.24862082554052    4.70569267116864
O        -1.82232649363862    3.24931124053717    4.67372140839491
H        -1.52974960938590    2.84576502674211    5.50919196562183
H         0.93605857504918    4.98596682940310    4.08914541559146
O        -0.01079675575880    5.21569166975186    4.14021917404755
H        -0.48083276144053    4.41034336932808    4.39484066275409
H        -1.72068574388421   -4.69578535538239   -0.38747765266126
O        -0.95493360482731   -5.23589227103959   -0.10293421500454
H        -1.30164296311052   -5.92386221079771    0.47446354429907
H        -3.93129002763130    5.78604905638390   -2.59347090441491
O        -4.27931452773949    4.95202039337116   -2.92631681568062
H        -4.12169915693103    4.91984109390972   -3.89411034040509
H        -2.42844671662786   -3.74190539884013    1.92125531475679
O        -2.44514581430572   -4.64730659561811    2.29429520635604
H        -1.50490598597325   -4.88273315143611    2.43675131727898
H        -4.68450286158893   -3.02728091885884   -2.91692604363191
O        -3.83088455674452   -3.25694640309263   -3.32233588106313
H        -3.49822958372131   -4.05024281528333   -2.85768499657760
H         0.32259503801284    1.32518544617168    4.61835861461006
O         0.82447340328423    2.08884298089750    4.28671118532195
H         0.87276752626956    2.74492317608235    4.99620396814496
H        -4.64118248255958   -5.22036462788035   -1.59418986188254
O        -5.34546416346428   -4.87044381467604   -1.02128725334653
H        -5.13301597893781   -5.22593172443524   -0.13738158288246
H         2.35019653548386   -6.50942966956278   -4.04956490905119
O         2.00963842975307   -6.18331726753071   -3.19647541773255
H         2.44455973617757   -6.75621267515078   -2.53273144283612
H         0.48137514447260   -3.41008045025320   -4.01380730293973
O         1.28374328948124   -3.04033320873780   -4.43516492045488
H         0.96456298300929   -2.66705346014012   -5.28293214369508
H         1.96130597571346   -1.79613586768490    2.98048414202246
O         2.11672941274519   -2.72686622272184    2.76247642234693
H         1.43338981670396   -2.93956855852089    2.09287010884143
H        -3.00665336190895   -1.85135939362124   -3.22165128154126
O        -2.58709604920212   -0.96384266087111   -3.15416201814384
H        -3.24390334780084   -0.31929044070428   -3.47315638462248
H        -3.20980775992174    4.92287107214256    1.08387185972914
O        -3.99159844363882    5.29535572026281    0.62861772741257
H        -4.40974848068868    5.85023544772157    1.33535948954753
H         0.86108366718821    2.20845636002739    2.59668287651096
O         0.96436211154974    2.20624987006532    1.62577502539296
H         1.69342768471085    1.58444475454212    1.46287062255562
H         0.17316760285773    5.61719585417003   -0.74541641502333
O         0.69341623215828    6.28202156026860   -1.25188949466706
H         0.83247590976200    7.08053174634078   -0.69355122956548
H         0.31502221568865    6.98904920097673    2.60756712072427
O        -0.04453983751925    6.60993681422177    1.78843197322248
H         0.62162526297892    5.94144860959372    1.52680529293408
H        -2.49120463886977    0.15904141863489    3.33560771628855
O        -2.71213022825866   -0.65674084686479    3.83815807308338
H        -1.95245058373933   -0.69580475302057    4.46109980455999
H        -0.91164875222216    0.49519383816407    6.02397161671160
O        -0.63515488227400   -0.02177100891124    5.24886261443702
H         0.08044545797797   -0.62331816340742    5.53505685983239
H         0.71580415041105   -5.03833957527790    1.96927929871680
O         0.17112649971167   -5.15153102061064    2.77165429171107
H         0.31816233942735   -6.07206975544507    3.04262994239200
H        -2.10185542956662   -8.13577357564752    0.42398783951997
O        -1.78274076256646   -7.64919467018991    1.21130326940487
H        -2.57086304650124   -7.34014761492001    1.66569414706968
H        -0.39708858699824    6.82666350418284   -2.31049079369550
O        -1.14370184514462    7.24584083236232   -2.81040717487192
H        -1.93442942958766    7.11584963517793   -2.24867534306354
H        -1.12974708757906    4.26350464926168    0.58115863006724
O        -0.75534240648166    4.32770158682237   -0.31412692880540
H        -1.46000801278810    4.08522345585794   -0.94838517725906
H        -4.42810137490289    2.68558706606253    3.50346745978511
O        -4.42969980757966    2.85363625584360    4.46847508273244
H        -4.51082137724558    1.96925489135694    4.87513041510279
H         2.02140768194896   -3.62832840025331    4.23912689968871
O         1.95692725127047   -4.10268052578421    5.09120423887657
H         2.46286753448044   -3.56648979694053    5.72343502324288
H         4.69183515051548   -3.22551158391457    0.84023207418866
O         4.53095669265179   -3.15161662086891   -0.12616902537325
H         3.67296369721239   -2.67309541399746   -0.20953422356087
H        -2.72141457858259   -0.79392051243825   -1.36027655260854
O        -3.05178107326615   -0.52703628539233   -0.48607933874483
H        -3.85291844918558   -0.00251688485990   -0.69342878309637
H        -1.60889166564823   -0.79535974833915   -4.63790386263400
O        -1.10078272749944   -0.57600771069039   -5.44022447945093
H        -0.39322535713500    0.02166317549305   -5.15178011301622
H         1.80297979888400   -1.74407834345515   -3.37851725137460
O         1.89130451229882   -0.99791803870086   -2.75435549264345
H         1.11242344367127   -0.42319222499226   -2.88555409558294
H         3.66294608233158   -3.16145828177890    2.55006897549518
O         4.62240127909303   -3.38832025500349    2.47837815587741
H         4.67997673879517   -4.34825144844617    2.60343602732557
H         3.43167393898152   -6.16188447993720    3.11449510900736
O         3.78843116056965   -5.96078285103586    2.21482932024695
H         3.05232564349766   -5.61260123427678    1.67169750962989
H        -3.34323915527775    1.57046367155040   -4.18203991294828
O        -4.18754869314790    1.09746691367047   -3.99440996230041
H        -4.40720125745754    1.23996298757893   -3.03770652582102
H        -5.09754591081611    4.09241388928322    0.06481681465708
O        -5.53370354690429    3.22551578049170   -0.04177798258515
H        -6.46386141362082    3.34300129124033   -0.32481732797706
H         6.74166384942213   -1.20014771674344   -1.34472430176516
O         5.95488498042792   -1.05375321534529   -0.81435906445113
H         5.54639324941373   -1.92345035071084   -0.60917775953966
H         4.60254573117162   -3.19177023218237   -2.46889007512682
O         3.73555479157379   -3.02302208360135   -2.88766341081659
H         3.74306101191193   -3.64052204370490   -3.64453724759202
H         4.42446106135559   -2.33741056459432    5.62494116475109
O         4.08068895783102   -2.80649043627288    6.41632525031636
H         4.41987221761740   -3.70972109840852    6.33292309419084
H        -0.78546117268918    6.28187709041660    5.08800285224838
O        -1.38495417792764    6.85502472785554    5.62607351047100
H        -1.39959501930759    7.73300072518760    5.18661683402189
H         4.69840154899906   -0.15841952183455   -1.45625368860935
O         3.92840028952177    0.38078954496481   -1.72273733923517
H         3.23997776158082   -0.22365788503693   -2.05320279068693
H        -0.75022206780366    4.48936932722254   -4.02891343199614
O        -1.53371722524196    5.03101325722930   -4.23779199494807
H        -1.38562919205831    5.89691329058916   -3.81246558761697
H         0.65273831933227    3.17039169286046   -2.64982965370795
O         0.66064978754064    3.54911146584013   -3.55756628278320
H         0.71144517244216    2.78697234765599   -4.14448973494784
H        -5.37743527617232   -5.25333009628844    1.76967536044991
O        -4.67855527410137   -5.84547654442286    1.41442348546969
H        -3.83961246276169   -5.42791379244875    1.68767312158768
H         7.89802875413851   -1.70080373032673   -4.02020244511657
O         7.64743511115491   -1.39488570911881   -3.11687549675898
H         7.16066900982378   -0.54861500583721   -3.26410418864951
H         3.72151769492712   -5.09241791277323   -5.29564655705805
O         4.48308700873567   -4.71819585716468   -4.81387686087595
H         4.86775602419327   -5.42878786212006   -4.26759145511240
H        -3.79802923129041   -0.04493448294748    4.92602918986051
O        -4.40160709732860    0.41583947375794    5.55856047485513
H        -5.06052994838651   -0.24485639896111    5.84722698306309
H         3.47880914588674   -5.97455592805849   -0.52873612768393
O         4.35066882972083   -5.72342027994786   -0.84556862569916
H         4.42414424559500   -4.76126392472685   -0.69659544103817
H         5.01079396673913   -0.35806157712240   -4.15330728624902
O         4.47209926927545   -1.06655366436190   -4.54586333936362
H         4.14732940728036   -1.65253059285538   -3.82952592092280
H        -1.17320030594828    1.53655098357812   -3.93614195447597
O        -1.82433227701626    2.15637750697490   -4.32212781191727
H        -1.46541287736307    2.49101195889710   -5.16659905780540
H         4.90345586249276   -6.34505395773972   -2.32189451415895
O         5.23850836737840   -6.66818821125941   -3.18764363495624
H         6.05772887177943   -7.14648358873429   -3.00029767090408
H         8.74645320641626   -5.11831368402560   -2.92890682869735
O         8.06330052405916   -5.53015760072596   -2.35722511607950
H         8.09630653860294   -6.48813761126463   -2.45572548918732
H         2.32137985451378    4.68262764723012    0.46712134525416
O         1.73920347445818    4.66186506572438    1.23592995544538
H         1.38525762420370    3.73989566961592    1.31192762858492
H        -4.42084869860124   -2.69757312857939    4.21494715859808
O        -5.31537501450576   -2.35996122867943    4.01149982083820
H        -5.17929494562444   -1.57710617131445    3.43810117285974
H        -5.84462232176465   -3.25561849291759    1.29680088714027
O        -6.30748622878636   -3.81525021225388    1.96298217194552
H        -6.12136124617313   -3.38132888991127    2.81486600798165
H         1.65956349563764    3.41530255338547    6.87303642302862
O         1.03598979066146    3.93065111146876    6.33962529452639
H         0.25145489759548    4.07961313594713    6.90992818562586
H         4.99474831407892   -2.20723193127071    3.62007028715793
O         5.00917885773982   -1.49378712299592    4.28915518796726
H         4.19939151365521   -0.93624543286496    4.12860695092834
H         2.39127786572837   -5.62221519657818    4.82935554869164
O         2.77335736319497   -6.50509995015215    4.56829665086981
H         2.02973862040844   -7.08766269113189    4.39182690809166
H         2.27794282184494   -4.53629047217329   -6.79764271340351
O         2.10887977116708   -5.02697183826742   -5.98344074521463
H         1.84109580057448   -4.33794015712103   -5.32679800983021
H         6.44689534761258   -4.12671939781154   -0.49861712022835
O         7.19942539338978   -4.53058219081548   -0.03518159857999
H         7.71062053326626   -4.94824520821866   -0.75546872823213
H        -1.75739300827376    4.42571360866202    7.70684207933864
O        -0.85995682608812    4.52554055498178    8.09499989571990
H        -0.68141275870213    5.48505656550905    8.12121657014082
H        -5.12665777881767    5.65140297414726   -5.59463405807497
O        -4.51702137461606    4.88958634343055   -5.61567537392967
H        -3.75900431985600    5.10755794151490   -6.17926266177416
H         3.30056604372620   -2.54064902266933   -8.43788572864616
O         3.21302220052072   -3.07607177776943   -7.63848497448176
H         4.08817888275281   -3.04973279008573   -7.20694896946303
H        -0.68370201608349    8.78862633348951   -2.26046925730952
O        -0.56376917725565    9.61655887823093   -1.73997976484061
H         0.19764175938875    9.44265697711405   -1.16183219826855
H         2.05430799664143   -0.96098072931533    5.21163803721590
O         1.48106228448265   -1.48864717416229    5.79728489405862
H         1.57419136348545   -1.14587381492591    6.69548492997729
H         5.21676361882299   -2.03884013109615   -5.68708254391085
O         5.56791002703605   -2.80222128159611   -6.21093043315658
H         5.29465288356939   -3.59479944064530   -5.69695854847202
H         5.69490151107774   -5.25275817025432    4.68571302279376
O         5.17071527618744   -5.17230259306055    5.51167451320234
H         4.45050281835361   -5.80512617292272    5.42187524795732
H        -3.99583072484346    1.07785610394038    7.00052896271423
O        -3.80699759806105    1.55217759236965    7.84599285006352
H        -4.68465658902742    1.93472087409312    8.10578428190632
H        -1.87987591800334    9.56986509659764   -0.72861557659342
O        -2.74088006092438    9.44024569916814   -0.25605072540794
H        -3.35309801739319   10.06766194708849   -0.64398319156396
H        -5.95954246631456    4.63879852842409   -2.94097459539725
O        -6.86715475598994    4.51818468679675   -3.28748061025928
H        -6.77336010998401    3.81737201861091   -3.96575729610918
H         0.11033269215284   -7.10283928384122   -1.15971619389174
O         0.57422662063206   -7.54009555621943   -0.41273667584195
H        -0.10537621479726   -7.73715818084024    0.23499305055583
H        -7.64830767913289    3.73398736653609   -1.98155276494171
O        -7.90998385892751    3.14489780969094   -1.24329901747985
H        -7.76350134571764    2.23725567354703   -1.58420939382903
H         3.95811523309425   -0.93923989996269    6.99026816709790
O         3.96469331639228    0.02497607873196    6.98616360464261
H         4.77564942335499    0.31845821407252    6.55415422494735
H         2.24101740286501    5.76214752530916   -1.16443936187070
O         3.17719474886018    5.47260468599814   -1.04844187039507
H         3.35887397925441    4.93386971566381   -1.84134940192937
H         6.56095028193518   -5.95580768372627    0.67149982346498
O         6.19296380294931   -6.69567052822349    1.20125889938281
H         5.28742747847270   -6.42131186925794    1.42742324544782
H        -3.90197412223400    4.65952926002394    7.78275090698969
O        -3.33285175742251    4.19995287917337    7.12374887479095
H        -3.52342975638924    3.25566408130524    7.23172239220933
H         5.78151398651625   -7.97265109198334    0.13041133856816
O         5.49723190608939   -8.65894708948935   -0.51000106073376
H         4.66754591840208   -8.33471271579938   -0.90420052576877
H        -0.58283091742934    1.98116812654125    7.69574179216944
O        -1.21474556751485    1.91710919130188    6.95952331531554
H        -2.08341791791547    1.77168077871203    7.35416192422849
H        -6.38867940144787   -0.18183984201202    1.04823427901857
O        -6.70793195728079   -0.26391078135969    0.13479517077490
H        -7.62587910358468   -0.53737464911559    0.15137941847641
H        -5.36748366222209   -3.11790569401188   -0.60714944407846
O        -5.11878570629059   -2.41655980810443    0.02094553716587
H        -5.69032415906260   -1.64470456902660   -0.16606859754137
H         4.29767313882288    5.54743993128904    0.33994714739612
O         4.63035261612068    5.64913420244404    1.24537453621668
H         3.93237749702399    6.15377723886114    1.69824924032727
H        -9.03998626024476   -1.80502175794884   -2.27596875698458
O        -8.49417042736770   -1.60369318413999   -1.48851774127182
H        -8.62050969395094   -2.34203257410609   -0.85258393604012
H        -5.52758167997397    3.42724760635432   -5.53175558785039
O        -6.04395635656269    2.71434894022729   -5.11970100200357
H        -5.37665909315586    2.12975752892058   -4.70573091467569
H         3.18857959834796   -0.90972635170030   -5.65081647623939
O         2.33475462409229   -1.02945943695878   -6.12092343105979
H         2.42248330433601   -1.87775584282834   -6.59494206972497
H         8.11563049693774   -1.34988394955726   -6.01851518865907
O         8.13361507932164   -2.21623410133436   -5.56608791476397
H         7.27838309301161   -2.62045619885276   -5.81404431717148
H         7.61556075399777    0.98879907071528   -6.29358777802262
O         7.43972441207293    0.13925092434551   -6.71079282747550
H         6.45877847336093    0.08003176814382   -6.75162015972483
H        -7.85764261660774   -3.75607710202615    0.90539824773475
O        -8.53525537962751   -3.64983448738242    0.22008354553996
H        -8.43354073320447   -4.40763761018644   -0.38306081945971
H        -2.43788328323268    8.68610021982792    1.30692330420763
O        -2.28710840507017    8.09644632649107    2.05905388230134
H        -1.51497932398326    7.54579730911948    1.83673300126227
H        -4.47282623102566    6.37477266099605    3.50166001269447
O        -4.64268515912701    6.80230338468610    2.64581882944651
H        -3.88045364010309    7.39044566043558    2.50894141709524
H         3.39407708377463    3.42158202787267   -3.56128892126842
O         3.23811476439459    4.39086932152179   -3.47161398069908
H         2.27308420280745    4.45258771468450   -3.57929314757510
H        -6.10988408483638   -1.65543225686679   -3.45869720280287
O        -6.19304333027025   -2.23680147884516   -2.67632808608457
H        -6.97853714088159   -1.93247158009835   -2.16831608290900
H         6.44906932657389    1.01431553363204    4.75396632856674
O         6.05292974119509    1.55133266861529    5.45802945947814
H         6.24051137391107    2.47014466089868    5.16815422290005
H         1.36365942512134    1.69743873605432   -5.81663019246237
O         1.16862045460578    1.09932784319756   -5.06448201752446
H         1.53553489265309    0.23795002729021   -5.33495472914538
H        -2.52326676026111    2.89219892372895   10.48462299773952
O        -2.30841700206784    1.98554532183634   10.21030406979873
H        -2.90353530860446    1.78597119172528    9.47579701115948
H         7.61972726063316   -0.51614403393130    3.09060727054166
O         6.86731550915407    0.05038121914760    3.27746934126251
H         6.17796547836165   -0.55924056473522    3.64315286809959
H        -5.64169294776495   -8.10844650179170   -0.73046819594763
O        -4.90812201051075   -8.17687038111375   -0.08262078560702
H        -4.91476668621536   -7.36058319737604    0.44093859008566
H        -5.17318571241652   -0.16311244747108   -4.72635453539843
O        -5.78792435217057   -0.87594572036178   -4.96908582975056
H        -6.62687138097112   -0.43602123242156   -5.16762502807599
H         1.89994538556587   -0.21730994405141   -7.51270143124262
O         1.69882119043410    0.25592637596708   -8.35606286007900
H         2.27716887041132   -0.14694949756471   -9.00908464622717
H         4.88834070087917   -1.40114439088861   -9.29914736158938
O         3.96360544581265   -1.17298997344959   -9.58293442854508
H         3.94529983419138   -1.28915023430249  -10.53220452155388
H         7.55885999754616   -2.59934393522904    4.20421232246975
O         7.71140678688102   -2.63481639598390    3.24581805010856
H         7.21726014530139   -3.42308841551194    2.96952408388845
H         6.72572827470323   -5.92540433402041    2.68470114552094
O         6.78358171305057   -5.25295552769378    3.38854266410282
H         7.65981438369157   -5.33425713684753    3.80611523353271
H        -1.85660358016356    8.89399803113602    3.51244698438633
O        -1.61178836598214    9.19786651024260    4.41186724810405
H        -2.46194095518743    9.32649184367008    4.86590632539480
H        -7.38944041368574    1.51879420003984   -5.26229738836817
O        -7.96285219002303    0.77257683221698   -5.02024432655331
H        -8.86570855198973    1.16966985021540   -4.94492417152422
H         6.93829351639214   -1.08846785459888   -8.39478038949921
O         6.36031347366346   -1.81166172245099   -8.66097635300220
H         6.13106164549916   -2.26309287715289   -7.83008928633624
H        -1.68464411014286    6.21196586420710   -7.01233361047097
O        -2.08083445012823    5.38487261260976   -6.74186194587894
H        -1.83379907305871    5.25208603890245   -5.77803323310724
H        -0.03109757538389    3.24986035683416    9.02989247400593
O         0.16782340305837    2.33023293574313    9.28395156658502
H        -0.63100823126269    2.06274020960758    9.78774241727181
H         6.76452128435142   -2.79653950734101   -2.69453161869436
O         6.23377817900449   -3.54421060462620   -2.36232002436856
H         6.70682624093529   -4.35315272823723   -2.60569151830774
H        -4.06509010567350   -3.11426573678564   -4.95891454808666
O        -4.21812828589700   -2.99997157421047   -5.92375669659487
H        -4.76740720373199   -2.20824233245233   -5.97892916378958
H         1.95281429396411    2.12829455162642    8.47361764136109
O         2.61741344101620    2.24506158069620    7.78508160503930
H         3.04304093710118    1.37662711020966    7.66780984892376
H        -6.89678633689023   -5.25740926803961   -1.42066137384410
O        -7.81121011546746   -5.52886256528891   -1.66859977763356
H        -7.94414989738010   -5.12479129173819   -2.55095368563496
H        -3.85758417246375    5.19303093235640    5.70039988402107
O        -3.82582368707036    5.96311335743314    5.11167565566878
H        -2.89265661298721    6.25940255093061    5.20799687018970
H        -7.88664273015971    0.03061759951183   -1.98173038210881
O        -7.39839535176271    0.75655410261141   -2.39299041990120
H        -7.62475613806853    0.74671338136485   -3.34665342388477
H         5.84266876855537    0.13533785498318    0.41606454416718
O         5.57813829756859    0.81672998992855    1.06226158497511
H         6.11313836149214    0.63051256522830    1.85891607511556
H        -6.24387016415951    3.23797324336005    7.39061193831347
O        -6.11649466519074    2.71834651707869    8.21849032621727
H        -6.71423360050628    1.95540398735178    8.12712584166843
H         2.29752142495792   -8.10679873551151   -0.85300494003065
O         2.97510060019404   -8.09097494295751   -1.54863153568628
H         2.75270330295391   -8.80443227506735   -2.16329291632506
H        -2.72778017173817   -3.99683649374591   -6.21151108135709
O        -1.97288146683876   -4.56136080088969   -5.97967302636266
H        -1.69914226064436   -4.27100704993668   -5.08128161128549
H        -5.66956570017868    3.69426095241398    5.30611409825906
O        -6.32107459340802    4.08792102885794    5.92272645366360
H        -6.15941983293415    5.03233394593065    5.91202209214075
H        -0.99920129570693   -7.15100064765347   -3.18139155963450
O        -0.52984490110568   -6.48095667327141   -2.65093499019520
H         0.37875637080292   -6.40908733990570   -3.02871395853090
H         4.42495662092801    1.97626188104347    5.14018605234963
O         3.48259047469511    2.21428908919163    5.01992838279283
H         3.09733487733677    2.22632579669889    5.90136097168042
H         4.08070770942096    4.61380547041245    6.31814218321751
O         4.15792513920462    5.34702135781343    5.70321828871360
H         3.59378725061049    5.10529084222356    4.93011274663721
H         2.74367021088409    3.57541243534640    3.93623922898295
O         2.56243578726920    4.51519028388474    3.77156997332164
H         2.44587076279156    4.61496546660213    2.80502535068195
H         9.19149362184376    0.68171706162475   -0.78230271491537
O         8.35729984016597    0.58152979676335   -0.27993047123611
H         8.32797937592990   -0.33601600545648    0.02293642545752
H        -2.14094000513442    5.25198431538544   10.65775866261033
O        -2.86181794263479    4.62120000066595   10.88663732515414
H        -3.08203072490084    4.79594744414180   11.80183674847969
H         7.98337154568848   -3.02401091600593    0.32785147145390
O         8.41181828434050   -2.17753074859544    0.56885658900142
H         8.35527800723483   -2.16143893045255    1.53126172630105
H         5.35091809969923    3.62960057516156    3.54241146389009
O         6.00303634981168    3.89805258453002    4.21126563779642
H         5.58608911985828    4.61392356934786    4.71217051074780
H        -4.24686180024725    4.94997892725663    9.78734039734148
O        -4.87936288985852    5.10081377182555    9.06478287498561
H        -5.48870094901927    4.35014914753015    9.05929115204798
H        -7.00082647356618   -3.52973874960582   -3.50674114037734
O        -7.61890026586046   -4.14223035337828   -3.95770999960171
H        -7.09520289533233   -4.58158420249087   -4.65964391360811
H        -0.01489637103574    6.06436721786702   10.78326692923394
O        -0.87962152400316    6.39533054986544   10.53587858754246
H        -0.76342811825153    6.82756400924802    9.67040887653475
H         2.58939565667480    1.47033786195417   -4.09631567730925
O         3.46645882294180    1.82498991868916   -3.85622167312159
H         3.78686556423600    1.30878433539776   -3.08588380751166
H        -6.99111022077227   -0.29245627114833    7.20516572013000
O        -7.50274052524844    0.48383832811946    7.48618702074408
H        -8.12422811909432    0.66752387274115    6.78065944365824
H        -2.72058424989394   -9.91918696692408   -0.85522977327325
O        -2.65991993727253   -8.97716448785329   -1.01376166139679
H        -3.56717662008460   -8.61353818012669   -0.77399872889839
H       -10.07261115933664    3.02000926674636   -4.91093363104254
O       -10.18828686670006    2.10168587194245   -4.63245503286391
H       -10.40571114142589    2.18320184735959   -3.68286625643282
H        -2.07359308325813   -3.08019930773395    4.60362473502072
O        -2.94776160189886   -3.52247929818834    4.67054068078274
H        -2.93849118522899   -4.13859865377543    3.91292374422568
H        -0.16979431190164   -8.02785548324436    2.46867551737448
O         0.65528435117373   -7.81758902615370    2.91907492312838
H         1.37538929278041   -8.10984441455473    2.33270174472470
H         6.69616959135064   -2.41283023829486    6.39983868647865
O         7.14795369342487   -3.12245829581476    5.93835237201790
H         6.51805158004165   -3.85701645578795    5.89603531493907
H        -5.28539721680596   -2.07189134881170    6.92897510178484
O        -5.96243710424199   -1.57486527908742    6.44495900049585
H        -5.94303270956036   -1.94957158411372    5.53486270009197
H         0.83761052163872    3.00991819336252   -7.10613649907821
O         1.75634884969945    2.68213583615519   -7.16201029014461
H         1.74507689723055    1.93544693037212   -7.78882524620406
H        -3.99557838362176    8.69233383495522    6.68326497241371
O        -3.99272465561816    8.69231855714663    5.72589127798842
H        -4.11434545318961    7.76486025569585    5.45605914045914
H        -2.08695610665802   10.27367246805965   -2.71979306307177
O        -2.98839501501883   10.45386916953792   -3.02316070897932
H        -2.91655497785005   11.08854497317575   -3.73540280866521
H         9.40584341021087   -4.08489447888905    4.05293993563363
O         9.13099302958610   -4.76587842059279    4.67468060914468
H         8.69585359355560   -4.29700946139457    5.39783257325158
H        -0.71313388058471   -6.02755673549226   -5.85480807137319
O        -0.00888346258494   -6.59350423175615   -5.52201011682000
H         0.82589088359541   -6.12892083574358   -5.73599761090365
H         1.79687280441795    8.23835701466574    0.68447221193800
O         1.49444161656688    8.56128512035835   -0.19310346968541
H         2.31008979720030    8.60192897955200   -0.72187856347746
H         3.50073623673373    2.91169310182812   -6.64796578613962
O         4.32830890043381    2.62177750496218   -6.23846517433109
H         4.08232865681676    2.34633804197180   -5.33006599389206
H         3.71177355474444    7.09670072313767   -1.20809240582302
O         3.91519240371029    8.03336288969734   -1.41997183839462
H         4.28604783450850    7.97943172846668   -2.31279826435876
H         4.40223838441226   -0.01958952953674   -7.90429641093275
O         4.78147903802716    0.12516762127980   -7.03558182219696
H         4.59530166340586    1.05514757935279   -6.78745114003494
H         5.77495016334978    2.04897553615138   -0.57831672066571
O         6.44138578925147    2.14697838705767   -1.26778709023328
H         7.21624470150716    1.65335731975085   -0.91938099085757
H         6.70543083818141   -8.45158838611668   -1.61197799297702
O         7.34287525378843   -8.23882477970048   -2.34702753829458
H         7.71421726267919   -9.07162446052520   -2.63297667559870
H        -5.28184059363270   -5.83130206757657   -5.42939995115785
O        -5.90024159397124   -5.16044412090069   -5.74422714928560
H        -5.35065470338918   -4.39019804877737   -5.97807799157124
H         0.64397052179671    7.11907742880702    7.61727410940699
O        -0.25832060704047    7.14415355077272    7.97524266305377
H        -0.81224267348345    7.15870088237113    7.15667619458527
H        -8.88810674951852   -2.88825631690134   -4.12495488882930
O        -9.41116051741040   -2.08149507984183   -3.95702798907048
H        -9.12529351810502   -1.41450912259053   -4.58502043380695
H        -2.39573105382309   -6.02969417851416   -2.16059415519488
O        -3.27448349019999   -5.74599677031928   -2.43009652165983
H        -3.45889881821023   -6.11934218613668   -3.31691850401779
H        -2.96649362015407   -5.93701139942622   -5.42732861822849
O        -3.56591139066237   -6.54928870703197   -4.95776352807715
H        -3.08216424032609   -7.36854062873790   -4.79130780669899
H        -1.39233200355067    3.69773808853102   -6.97803161817107
O        -0.85015613421055    2.94304809659697   -6.70806614127536
H        -1.08439973883199    2.15827474857618   -7.25961420342306
H        -0.19521969800077    0.39437610268783   -8.21560580765421
O        -1.09254422188409    0.62648146949907   -7.93371192871756
H        -1.26776238773628    0.10099187562926   -7.13698861110396
H       -10.43347345652822    3.99236192030074   -2.74545148025841
O       -10.50037425903256    3.21245659492232   -2.17897784393714
H        -9.67165503126589    3.18663782087483   -1.66891354509295
H         4.56736335975758    4.04612537865822    1.73573666192904
O         4.35506202779515    3.12530194959509    2.00889980816840
H         5.07369215718608    2.54683362359727    1.73623756865176
H         6.50012713901380    1.36941804760543   -4.21480817184716
O         6.19575856991049    0.74290410810664   -3.52530682882325
H         6.19240411045901    1.24696443132723   -2.68317132960850
H         9.62169587811314   -2.24120736997508   -0.89337014916960
O         9.89125207669811   -2.12179984119130   -1.81471241510082
H         9.10243345889626   -1.74537511054218   -2.25163349335246
H         9.95090301024881   -3.39184785005979   -3.11522974691990
O         9.70126946822632   -4.02095627155129   -3.81657261067341
H         9.29352573183020   -3.49532415901871   -4.51616856048609
H        -7.67901017648114   -8.63068831040414   -1.69830822019636
O        -6.94241211174837   -8.03431729563157   -1.82433655673632
H        -7.32226531548525   -7.12219976141886   -1.81310187233562
H         4.14330900815200    6.06325473054081   -3.79968903315710
O         4.80383133685004    6.76503998120275   -3.71497800310273
H         5.64043173996433    6.31157679856974   -3.57680036316329
H         0.12361272137537   -8.19959741994829   -5.23101397624550
O         0.14994989029507   -9.18265965597601   -5.10070733116007
H         0.30418002861374   -9.54439971175663   -5.97344872037333
H        -2.31069238078168   -8.71397590749238   -2.73792897928719
O        -2.07659249863513   -8.44844079235720   -3.64692237306301
H        -1.42672918719631   -9.06384515966674   -4.00505447034410
H         2.21140670386158  -10.84341040277260   -3.51046334993785
O         2.16403515173462   -9.88896359624466   -3.48535979571798
H         1.37890733804871   -9.61864607529225   -4.01222054799942
H         6.83876476917044    3.30927236725114   -4.57097408556605
O         6.90507472107463    2.63309886128964   -5.27475588735050
H         6.10844177281487    2.76048890735626   -5.81215100821443
H        -3.57359423238023   -3.78796391836303    7.70624192085624
O        -3.68989696516280   -2.99951048272165    7.17759845753472
H        -3.43578872636858   -3.23563691571487    6.25926438748097
H        -0.62259824697083   -3.38984907653878   -6.73288440960092
O         0.00550155972515   -2.65654781402679   -6.73859615015822
H        -0.47866802853568   -1.88322921847026   -6.39539244294357
H         0.61863529076771    0.40513276430949    8.75459084478941
O         0.62962809412673   -0.30886434783510    8.11320608998815
H        -0.29154846617902   -0.60003178889550    8.02260765862487
H        -5.85114968988902    7.32171184034013   -4.24707181298265
O        -6.35148718449782    6.70288511466018   -4.81045770086821
H        -6.63731533633453    5.96968200831733   -4.22145805206496
H        -4.30208568849555    9.05899656360831   -3.25248298764232
O        -4.83601353205719    8.26132526796155   -3.14885902697472
H        -4.42757174284147    7.78111829269324   -2.41036477078523
H        -9.72331400990607    5.74215272309537   -4.65237668814672
O       -10.25489717592997    4.93577069293159   -4.49145841174015
H       -11.13548944451671    5.13503095146392   -4.81129415893100
H         2.73426708000841    6.46986263529875    6.15880745802251
O         1.77368601350101    6.56434514725725    6.25527203309124
H         1.43271423971921    5.65029543223590    6.15015366871222
H         4.77545076152937    8.51953248634840    0.11017610103963
O         5.09209102972280    8.52024554790393    1.03133700900274
H         5.49918283479688    7.65588876437100    1.16209072112562
H         4.16551599432891   -7.44692883019465   -4.35038528449651
O         3.40924903927116   -7.73342052906788   -4.89443253048918
H         3.13002031919636   -8.57491584828291   -4.51870667124828
H         0.34096733640707    8.61192467990962    4.25307378151389
O         1.02121157416385    7.97007021196241    4.02477948982434
H         1.24747922224773    7.47570241328818    4.83866408768603
H         5.23042897861361    4.18731350256791   -3.20974032577149
O         6.19049312426211    4.15785415207988   -3.13456422345569
H         6.37769486401687    3.56723113078634   -2.38546064535978
H        -2.59301007783276   -1.60705068521592    7.56501029431017
O        -2.08541019770844   -0.81295376844371    7.78809845751898
H        -2.71380192013775   -0.18899884787388    8.16175145145642
H        -9.04635406857901    7.88253543420225   -4.14688423104811
O        -8.98018658729124    7.30001486406047   -4.90500600923427
H        -8.02237419398256    7.13838934517484   -5.03832123892693
H         3.54506105097658   -9.01326583225792    1.07899573778194
O         2.86546589043375   -8.38442574065488    1.32710532489717
H         3.33671968539058   -7.57779481971219    1.60987177899220
H         3.55373694686980    8.13803660739620    1.85250834846208
O         2.76386922157604    7.57310896326711    1.96151635794515
H         2.31611225202860    7.80495838530299    2.78788746859876
N        10.64653890192753    0.69136913532953   -1.78227565259628
H        11.48600666422771    1.03846082677313   -1.33907078849479
H        10.58029522108039    1.11254058649495   -2.69921637299819
H        10.74415977736821   -0.31443478801733   -1.90325479363000
