# Supplementary material for: Computer Generated Realistic Interstellar Icy Grain Models: Physicochemical Properties and Interaction with NH3
Source: ACS Earth Space Chem. 2022 Apr 19;6(5):1286–98. doi: 10.1021/acsearthspacechem.2c00004 (PMC9125691; doi:10.1021/acsearthspacechem.2c00004)
Supplement: Supplementary file 1 — sp2c00004_si_001.zip [file sp2c00004_si_001.zip › NH3_binding_energy_sampling/10-35.2-N.xyz]

604
 energy: -1022.789286885534 gnorm: 0.000034982257 xtb: 6.3.3 (5b13467)
H         0.21800154434676    2.95718096160667   -0.68281208161592
O         0.74081535941331    2.28837389921515   -1.17543383258880
H         1.67895480981013    2.41432025073659   -0.89851093023591
H        -0.07825500521942   -1.37653821895467    3.15005805079847
O         0.31325863396237   -0.67767494430354    2.60344054327179
H        -0.16110704127901    0.13722738493274    2.83790765852481
H        -2.38379418482999    2.34408730630429   -0.54675523887317
O        -2.17589274706241    1.87412852961166    0.27815476761905
H        -2.19364774280103    0.92598186875017    0.05451243402383
H        -4.65879735460799    0.48895735461278    2.16767362197293
O        -4.97897538306375   -0.44334314003693    2.17996060873896
H        -4.47274647507315   -0.92306948109678    1.51610885916579
H         0.06709814368052   -0.38096835246511    0.94963396441602
O        -0.12671654814169   -0.14378208257429    0.02182615290240
H         0.21589589004683    0.75164863031878   -0.09740435522886
H        -0.16443490162095   -3.64518032641266    3.77859065385895
O        -0.44300418598429   -2.81425459046637    4.19768310485992
H         0.20259083903879   -2.64510783618888    4.90059786858205
H        -4.87540823191472    2.47253323388344    1.31332176334375
O        -4.23865062580246    2.06201477954828    1.93011632830828
H        -3.39450373786102    2.04149475893360    1.41982684921297
H        -3.22570394629607    3.83245490173084   -2.22555049234131
O        -2.48987922969686    3.23413535055415   -1.99262637805568
H        -2.13033741901414    2.94444011929122   -2.85115846292844
H        -0.12948216583422   -3.87665770149973    0.50367617237717
O         0.21111569461405   -3.05842988988803    0.91939862648046
H        -0.57530887869267   -2.57071247758118    1.23135929784715
H        -2.37979868582963   -1.60245986067053    2.46310019424414
O        -2.19163136159877   -2.06973700457404    1.62264544520207
H        -2.44533507864186   -1.48171518269271    0.89234172109635
H         2.07765937351435   -1.52247994232716   -1.11725514101984
O         2.30812383750079   -1.77517002658186   -0.19974195543353
H         1.51736333274642   -2.20003065488182    0.18410299059024
H        -1.38270348943609    1.75828741277202    1.90458314585553
O        -1.47974571247878    1.36149692257926    2.78033052327073
H        -1.46300958014988    2.07365107435235    3.44539369750484
H         0.21171129727537   -2.77762158396552   -1.56932446155684
O        -0.54112123240591   -2.16287948372060   -1.62790026279184
H        -0.36189644289376   -1.43757637684656   -0.99263817499559
H        -3.43590008910890   -2.98855446397117   -0.39929396068801
O        -2.71956952373484   -3.48258595231427   -0.81934447578301
H        -2.00674598567889   -2.85417686047381   -1.03532104228835
H         2.76906706474011    0.05420929578488    2.93697461158903
O         2.86134255236123   -0.12758098642908    3.89876463295644
H         2.95952616455727    0.76403779240097    4.30377348477974
H        -3.50394102280079    6.31672501907901   -0.55963553911833
O        -3.26221953203626    6.97822732062011   -1.25988193031319
H        -3.11936982910615    7.82321400985395   -0.78975097025866
H         3.90776324037815    0.50167729848565    1.19270982557654
O         2.95570494652871    0.32525735112056    1.30288162193432
H         2.71870625110667   -0.42999199458007    0.72729430435139
H        -5.76822603437548    0.78461394182314   -1.62195275956085
O        -4.85722646348552    1.10985987655417   -1.49450712374188
H        -4.96705453105814    1.93887292990819   -0.98362190734787
H        -1.19582774357756    5.33000116133967    2.20054858114746
O        -1.82247347217919    4.58459198193127    2.08246836166363
H        -1.90328763970788    4.16618264738460    2.94490592485084
H         3.50617842214045    2.68204755235525    0.42831316654480
O         3.26260464597900    2.63908246519184   -0.51223553762179
H         3.59181569568566    1.79374402909680   -0.85895767792679
H         1.49174071757053   -4.77587749927260   -2.24609038904375
O         1.55547000541949   -3.99686501127359   -1.67532437842379
H         2.35259124798266   -3.53855980819952   -2.02340371889794
H        -0.90843794654150   -0.15748485351144   -2.55344154096818
O        -0.27222275246865    0.49354776789108   -2.87656994618141
H        -0.01222059325153    1.07543636940264   -2.13912646770472
H         1.69340274628687   -4.76233952147595   -0.17474542676260
O         1.79687563812347   -5.39865395885749    0.56845156714149
H         1.33320739972627   -6.20945832685380    0.27246758188530
H        -1.22081603065728   -3.33694508788611   -2.88337474524203
O        -1.04734492064435   -4.02101117091425   -3.54347435826172
H        -0.92459034113734   -4.86809193914435   -3.07355520467857
H        -2.77637268298810    3.24788156412729    4.69267631007991
O        -1.79514099858661    3.24345782694026    4.66080426024793
H        -1.50488693047946    2.84071301533162    5.49754230537311
H         0.97232365812857    4.96320573984737    4.07181164974760
O         0.02672733514112    5.19815307278031    4.12102180491395
H        -0.44781720181174    4.39631887219791    4.37858169831403
H        -1.73551058953072   -4.71847474732944   -0.37487253917229
O        -0.97238755421666   -5.26152053499319   -0.08905590911672
H        -1.32207530702259   -5.94562834459162    0.49119538952391
H        -3.88916219701295    5.76818889676865   -2.61489134747229
O        -4.24134892748375    4.93488941492380   -2.94516188824518
H        -4.08393850595127    4.89889533160978   -3.91285406449343
H        -2.43804700692669   -3.75351514781683    1.93081079597723
O        -2.45991198076430   -4.65775402271278    2.30618094519344
H        -1.52094593879230   -4.89788918612062    2.45003572959248
H        -4.68938965391026   -3.04185961204065   -2.91047213527602
O        -3.83689474113936   -3.27735425483811   -3.31494402774411
H        -3.50878189161331   -4.07104489752855   -2.84766672987612
H         0.33974169422963    1.30730169802816    4.61191009195981
O         0.84467939446842    2.06801573758844    4.27759605371236
H         0.89672741871479    2.72539625128732    4.98560616641305
H        -4.65818575608993   -5.23112152673396   -1.58050137739240
O        -5.36067276491979   -4.87553111340889   -1.00890207045179
H        -5.15027707896659   -5.22935010665355   -0.12377492468070
H         2.32650890101786   -6.56594532861249   -4.03023551084962
O         1.98779561914112   -6.23427325918467   -3.17861465144687
H         2.41810144773896   -6.80809962022954   -2.51237367439548
H         0.47499645790348   -3.45591179632441   -4.00435369623784
O         1.27918841726707   -3.09130151359437   -4.42702687374189
H         0.96141268472193   -2.71975939852045   -5.27612704241044
H         1.95961048484135   -1.82816800351452    2.98666052282283
O         2.10828299214590   -2.76011572625531    2.77017546533547
H         1.42443067759604   -2.97072215940828    2.10075778127262
H        -3.00517037438567   -1.87604745734473   -3.21860142750289
O        -2.58074187005092   -0.99054846965643   -3.15437412167913
H        -3.23432955312843   -0.34356096919052   -3.47505579500374
H        -3.17301869533797    4.91277119460320    1.06531814772921
O        -3.95254406849714    5.28819175301806    0.60861412232515
H        -4.36795686974603    5.84741415657814    1.31358087217381
H         0.88200518974251    2.18136260696524    2.58816705286212
O         0.98564072073977    2.17618651327143    1.61714061678048
H         1.71105311016454    1.55043013796421    1.45555178567359
H         0.21396735309213    5.58305777461971   -0.76543475787207
O         0.73851067104329    6.24337530101575   -1.27354490104909
H         0.88088092444069    7.04317377288773   -0.71790834654356
H         0.36240682103255    6.96501231683507    2.58322735858790
O         0.00147833171747    6.58555186439497    1.76484902123610
H         0.66377888666029    5.91223263727118    1.50602276554684
H        -2.48036849622724    0.15217267382135    3.33261752607427
O        -2.70545972023803   -0.66082816772897    3.83764094874073
H        -1.94595238715005   -0.70183742296709    4.46084491965270
H        -0.89953245015837    0.48827690844897    6.02006316775933
O        -0.62540917441061   -0.03127453920877    5.24595886038055
H         0.08711728903638   -0.63625301422321    5.53407382089380
H         0.69968387791880   -5.06687865618126    1.98364254554864
O         0.15240241331193   -5.17439020372691    2.78494663827708
H         0.29604213866032   -6.09410690653804    3.06068516067163
H        -2.13517841438358   -8.15345819665973    0.44713341856137
O        -1.81338214944592   -7.66583862908872    1.23261570196288
H        -2.59959360034914   -7.35166516848590    1.68676194896508
H        -0.34934474045113    6.79055294322229   -2.33451326967768
O        -1.09349722300205    7.21213207804704   -2.83584110866253
H        -1.88510688532392    7.08830291133027   -2.27387057759101
H        -1.09629290656016    4.24080974893209    0.56517125352674
O        -0.72136365946148    4.30033032750597   -0.33025387578099
H        -1.42723194920025    4.05942206435625   -0.96381382804869
H        -4.40378499460810    2.68959301172345    3.49196084720453
O        -4.40452775827763    2.86079787086314    4.45637261507841
H        -4.49040308626908    1.97815939475872    4.86591643781372
H         2.01211450877800   -3.65716487490705    4.25032904506919
O         1.94292749710165   -4.12654621408173    5.10441877134764
H         2.46076866499639   -3.59541655651748    5.73182016852918
H         4.68211824444737   -3.28085555788013    0.85334204762420
O         4.52881564221994   -3.20273437222698   -0.11654799258561
H         3.67021804632636   -2.72544217862119   -0.20207642522566
H        -2.71470679738605   -0.81429214836642   -1.36065757851660
O        -3.04353472084181   -0.54245876387776   -0.48743713110160
H        -3.84217387980871   -0.01481581769810   -0.69647536978733
H        -1.60199810301771   -0.83237915254801   -4.63807093196399
O        -1.09200976694919   -0.61815446864019   -5.44069102605056
H        -0.38171725930361   -0.02334968772368   -5.15339541270449
H         1.80459541370369   -1.79439734745375   -3.37438662559520
O         1.89883684126315   -1.04611036228286   -2.75339947650102
H         1.12195345603563   -0.46841897420656   -2.88495073764047
H         3.65006328924322   -3.20750780990130    2.56186950503848
O         4.60748745249172   -3.43410197200877    2.47861796349093
H         4.67502300432174   -4.39014806539274    2.62372911408911
H         3.41111933478263   -6.20121188695388    3.13355688455209
O         3.76556604724975   -6.00890955668768    2.23100946637704
H         3.03171312940637   -5.65380905541091    1.69039875959807
H        -3.32343479750779    1.54457575707805   -4.18967931697172
O        -4.17014079286563    1.07657810361415   -4.00082737992609
H        -4.38942403081770    1.22318128855918   -3.04460020722973
H        -5.06496930737334    4.08933751272140    0.04847510669884
O        -5.50555612831068    3.22440982867159   -0.05569760344967
H        -6.43513268869512    3.34585502042342   -0.33902242554534
H         6.73320289220255   -1.27870576323902   -1.35790292431740
O         5.97085042945100   -1.12766274994460   -0.79328901053518
H         5.54179446673258   -1.99230473933341   -0.59814908411910
H         4.59567105891002   -3.25708250947995   -2.45928885175319
O         3.73139910902563   -3.08147782553658   -2.88034042517472
H         3.73417072784036   -3.70239411718731   -3.63466517115075
H         4.42679148235043   -2.37159737695621    5.62820875126944
O         4.07532286136021   -2.83761384130556    6.41750648998544
H         4.41880596217434   -3.74071095061771    6.33911440512681
H        -0.74225872432894    6.27151908982473    5.06560005258316
O        -1.33863408809213    6.84968254761799    5.60168966992581
H        -1.34854053107174    7.72630503900769    5.15945506152069
H         4.70792143029564   -0.22592375475532   -1.45445881029129
O         3.94574506792662    0.31995803522164   -1.72440403407187
H         3.25004932302687   -0.27783513721121   -2.05312816698560
H        -0.71440054877712    4.45006284207220   -4.04539295783689
O        -1.49496367327903    4.99504057162214   -4.25637273512158
H        -1.34273364053111    5.86150396306472   -3.83366656644270
H         0.68082946102341    3.12782437301166   -2.66175683859195
O         0.69194272656573    3.50385869071724   -3.57072264558216
H         0.73741318705168    2.73958126228163   -4.15527116483548
H        -5.39509636337084   -5.24952238078287    1.78334366853659
O        -4.69941265514997   -5.84626932852457    1.42962155112578
H        -3.85818963859949   -5.43267667969645    1.70209340434125
H         7.89323842815498   -1.78623348407536   -4.01656256541879
O         7.63811122074099   -1.47117975618216   -3.11642306123545
H         7.15074905875469   -0.62728776100506   -3.27515423619925
H         3.70516491577002   -5.15860767381356   -5.28106440499347
O         4.46887213036934   -4.78751555901320   -4.79992482834838
H         4.84906652366728   -5.49937666423424   -4.25216055023646
H        -3.78827853330200   -0.03975906638754    4.92347885357428
O        -4.38979316321905    0.42643895122165    5.55399526183523
H        -5.05203222235750   -0.22995988752959    5.84495217146977
H         3.45985979355957   -6.02623370581409   -0.50744798625219
O         4.32844272890054   -5.77670176267028   -0.83453097613868
H         4.40737365642937   -4.81594129509615   -0.68277404558893
H         5.01389425366537   -0.42538132032951   -4.15215552123666
O         4.47944555386302   -1.13638325681212   -4.54334425261721
H         4.14835683696937   -1.71805063444427   -3.82598148446339
H        -1.15319563574464    1.49949277494452   -3.94348164103722
O        -1.80077759333435    2.12171389539086   -4.33147888239538
H        -1.44021411174696    2.45174322375741   -5.17703834437943
H         4.87865334830639   -6.41020581683594   -2.30449627350069
O         5.21597794212819   -6.73531213065131   -3.16872313575778
H         6.02924993675597   -7.22199718889997   -2.97696100250472
H         8.73780462510826   -5.19742347317461   -2.90315540934393
O         8.04752225857472   -5.60884026364496   -2.34063186247581
H         8.07238370087147   -6.56715693163939   -2.44050772851518
H         2.35620107878729    4.64066751946126    0.45007919888758
O         1.77481947045018    4.62571483006191    1.21954760244068
H         1.41505641614735    3.70620120919347    1.29824905404816
H        -4.42509889822750   -2.69128895355691    4.22067322696011
O        -5.31782763823943   -2.34963902505844    4.01580083407141
H        -5.17746529764783   -1.56923203837135    3.44019533311995
H        -5.85146596362607   -3.25072422523952    1.30403004527131
O        -6.31766260509276   -3.80563051183551    1.97175095705164
H        -6.12910947634411   -3.37026181924461    2.82238952924978
H         1.68699327091433    3.39693226618468    6.86054232690423
O         1.06691790529868    3.91481195788834    6.32535280962249
H         0.28275168644819    4.06936617393424    6.89474727731784
H         5.01101639222901   -2.24026201942015    3.62300940639616
O         5.01384549727839   -1.52316740350511    4.28843521577392
H         4.20172532282937   -0.97313226227112    4.12641825219126
H         2.37062299520255   -5.65044478668660    4.84640201869268
O         2.74532782572905   -6.53642896926823    4.58561113451237
H         1.99789049142742   -7.11504720230956    4.41305979041058
H         2.26483299546525   -4.60044121819571   -6.78519045026496
O         2.09439041728484   -5.08735400711810   -5.96904763733346
H         1.82917582658174   -4.39508322705893   -5.31478223480420
H         6.43048702285381   -4.19326570084564   -0.47047044093535
O         7.19352301951830   -4.59885412615510   -0.02720732240256
H         7.68213143504912   -5.02738171107849   -0.75733759380742
H        -1.72468258097157    4.42884804899381    7.69011236694011
O        -0.82671703157723    4.52536744975240    8.07789230897271
H        -0.64333568319508    5.48396735866894    8.10139689358349
H        -5.08452667779360    5.63029023030889   -5.61581362670990
O        -4.47877083244627    4.86527827086343   -5.63428990941221
H        -3.71971329231372    5.07739527524364   -6.19866079621349
H         3.29903513899815   -2.61528926411228   -8.43165696750165
O         3.20845314971002   -3.14734747804880   -7.63029723513689
H         4.08392921959956   -3.12554793970270   -7.19953983647663
H        -0.62533539249714    8.75432645839934   -2.29095046382418
O        -0.50096907991898    9.58325974233690   -1.77314077739951
H         0.25922210656514    9.40718050919910   -1.19412185726103
H         2.05861433702325   -0.98785339420348    5.21400654630647
O         1.47918681545932   -1.50783024235392    5.80007657445906
H         1.57776683578603   -1.16601530066325    6.69794849000835
H         5.21870260632520   -2.11641631055322   -5.68300245732768
O         5.56631383449769   -2.88372522544715   -6.20268065991671
H         5.28630352250843   -3.67279169360417   -5.68664962532919
H         5.67660301683082   -5.29665765984248    4.71008632803228
O         5.14535912953397   -5.20839189031338    5.53214394189393
H         4.42838075193821   -5.84414196407754    5.44213501536920
H        -3.98065244572583    1.09086839480393    6.99408964593358
O        -3.78955743713791    1.56714112687115    7.83793347425731
H        -4.66525066162539    1.95493934173218    8.09641056831959
H        -1.81779656322504    9.54693538177917   -0.76181046402063
O        -2.67950425300104    9.42330957093263   -0.28904247866392
H        -3.28834139595695   10.05281616795728   -0.67891167547785
H        -5.92339524911741    4.63058561711068   -2.95911000295882
O        -6.83151920216346    4.51388112261003   -3.30555033884018
H        -6.74142955794455    3.81036732282388   -3.98151839168225
H         0.08231326952669   -7.13757396863032   -1.13876939899263
O         0.54418475659736   -7.57531725388779   -0.39105110489414
H        -0.13576229547851   -7.76633470698557    0.25810879107080
H        -7.61723079033781    3.73791491974905   -1.99720929215897
O        -7.88206046636067    3.15260768417877   -1.25710440509565
H        -7.74047350110453    2.24308473098831   -1.59507324004264
H         3.96144611996629   -0.97129530985621    6.99166688604004
O         3.97187517167208   -0.00685258060119    6.98478087342371
H         4.78555450816580    0.28051228250370    6.55406425617706
H         2.28217988662330    5.71671747115663   -1.18256602191762
O         3.21717855310787    5.42236203519473   -1.06716933316323
H         3.39320471842352    4.88016214901134   -1.85894240444179
H         6.53825991183728   -6.02340363358635    0.69220449498264
O         6.15994284400663   -6.76640209471320    1.20680238505806
H         5.26299384537058   -6.47857343138005    1.44975236896809
H        -3.86797037723015    4.67433785462688    7.76495336275158
O        -3.30124273422661    4.20982419520937    7.10734412199632
H        -3.49644327526203    3.26681394557604    7.21852139804611
H         5.74746271993706   -8.03584706613777    0.15012503389990
O         5.46250527694793   -8.72116306318910   -0.49278144450164
H         4.63192194356092   -8.39508218396307   -0.88324279812019
H        -0.56278232103272    1.97758735977350    7.68701425797192
O        -1.19515486719448    1.91596507852463    6.95097060231816
H        -2.06442266810684    1.77533482239779    7.34598507705827
H        -6.37897620173616   -0.17507043228811    1.04528668392679
O        -6.69864806846971   -0.25802449651386    0.13204700785762
H        -7.61797698543506   -0.52676017030214    0.14945574505694
H        -5.37332625590686   -3.12178565389720   -0.60025919352710
O        -5.12078500253196   -2.41949901685452    0.02526190303829
H        -5.68841887544392   -1.64538854118241   -0.16420720135101
H         4.33662210926196    5.49504334894241    0.32109627549276
O         4.67078370673114    5.59648271697734    1.22611061279979
H         3.97636445365197    6.10727776535425    1.67791131807233
H        -9.03843604264912   -1.79448948641890   -2.27417336540674
O        -8.49155339901833   -1.59360400855467   -1.48736060769553
H        -8.62200650403345   -2.32917298897056   -0.84901113596276
H        -5.49731726145007    3.40861055138833   -5.54603063049196
O        -6.01759851598260    2.69981626112101   -5.13184788491840
H        -5.35362941098950    2.11293045661440   -4.71581852562563
H         3.19560740565610   -0.97514219284014   -5.65073715187350
O         2.34082194008381   -1.09219368023637   -6.11920794002835
H         2.42369403257156   -1.94240336544286   -6.59079234285052
H         8.12907693412771   -1.45018926898991   -6.01212985317031
O         8.13436881980471   -2.31315448040339   -5.55330377348494
H         7.27760393583250   -2.71134516970303   -5.80636003678564
H         7.64178390907355    0.89193932804309   -6.29777376681886
O         7.45249553189732    0.04257541685271   -6.70867259905989
H         6.47095115067080   -0.00459501567949   -6.74871498605481
H        -7.86720335759078   -3.74155631093226    0.91372680495801
O        -8.54399005571787   -3.63382491893429    0.22781023402745
H        -8.44632694198380   -4.39423020868619   -0.37271629548157
H        -2.38107779384726    8.67257775463474    1.27647472439930
O        -2.23351305119535    8.08451374640883    2.03047771134677
H        -1.46434368194590    7.52904913687034    1.81002946633359
H        -4.42883900682993    6.37901996912337    3.47825467820446
O        -4.59609220590105    6.80468539922398    2.62095205547324
H        -3.83079933681509    7.38844040068049    2.48254226184138
H         3.42362361493350    3.36119124500994   -3.57646507593633
O         3.27328783147880    4.33103459141144   -3.48480388211823
H         2.30862324359612    4.39825816554513   -3.59375189584644
H        -6.10748159160843   -1.66425094885047   -3.45685103322606
O        -6.19369615059747   -2.24265905266213   -2.67266014025058
H        -6.97771488583341   -1.93272020647476   -2.16571358634678
H         6.45280482062580    0.96669696915673    4.75764435027588
O         6.06742991664974    1.51361067750918    5.46060861043498
H         6.26119501964499    2.42815051334249    5.16239050302943
H         1.38466437115525    1.64120877170324   -5.82410186294409
O         1.18751439233757    1.04688958105816   -5.06940817916219
H         1.54808416931886    0.18215281942958   -5.33763576133646
H        -2.49929563907609    2.90821507894830   10.47268796294202
O        -2.28918066636190    1.99958637175452   10.20133841162429
H        -2.88511580990084    1.80076061498266    9.46730184239349
H         7.65087444569392   -0.49075304973879    3.13715408530052
O         6.86162031270580    0.03425676056763    3.27926271372911
H         6.19248919923020   -0.60644838086303    3.63957519732537
H        -5.67431084275724   -8.11095910802052   -0.70776212130710
O        -4.94117739022789   -8.18127056040325   -0.05965171481866
H        -4.94345988035076   -7.36338154047638    0.46145410286695
H        -5.16248931342299   -0.18103771178896   -4.72913009483753
O        -5.78088375417643   -0.89134363664535   -4.96987322731325
H        -6.61751534408435   -0.44764025413840   -5.16979987946132
H         1.91052325355341   -0.28212352430617   -7.51407804632499
O         1.71261930873207    0.18979926664781   -8.35882118274365
H         2.28897596951013   -0.21818971972647   -9.01043172463341
H         4.89365339296174   -1.48727357892960   -9.29599216062504
O         3.97003714027791   -1.25521331968405   -9.58012357403268
H         3.95110088003272   -1.37342146338646  -10.52915226139530
H         7.46141708261050   -2.66221665506804    4.17245805832160
O         7.42297343417954   -2.66899226602450    3.20318636358989
H         7.05175954774613   -3.54447785797140    3.00145347129687
H         6.69868365115483   -6.00244771485005    2.72073686768096
O         6.72767385876993   -5.30865009458106    3.40072757897774
H         7.61718841568615   -5.34812070474057    3.82267823778902
H        -1.79909345649827    8.88441793506661    3.48149445939668
O        -1.55254494616651    9.18984763548741    4.37989145886029
H        -2.40198007943025    9.32440183208747    4.83359567992651
H        -7.36957190113367    1.51097496058322   -5.27089254376298
O        -7.94693577692517    0.76858849800316   -5.02653172145512
H        -8.84770269921309    1.17069975739985   -4.95264560911733
H         6.94568599907282   -1.18193438615325   -8.39142032458425
O         6.36340339541543   -1.90248604444154   -8.65557889481931
H         6.13188721451105   -2.35052335153375   -7.82359616223405
H        -1.63927293829573    6.16791549931367   -7.03479073963536
O        -2.03951272186187    5.34361144566921   -6.76177804965437
H        -1.79371361818045    5.21286265297684   -5.79739421554860
H        -0.00503810895716    3.24816972529650    9.01740996775584
O         0.18919757336448    2.32844058315812    9.27450508520565
H        -0.61101283750299    2.06644954787838    9.77892418675452
H         6.75844665503952   -2.87493803817071   -2.69671788188285
O         6.22709184535261   -3.61555092290630   -2.35140202971076
H         6.68973110828405   -4.42999535114873   -2.59590868719441
H        -4.07013837423982   -3.13884925239711   -4.95193317712133
O        -4.22210204544005   -3.02670233693761   -5.91721533061626
H        -4.76741461684749   -2.23242123267450   -5.97503305383873
H         1.97370468968634    2.11333700636765    8.46491004417537
O         2.63870461681286    2.22459381075221    7.77585227337417
H         3.05971337848959    1.35334969236631    7.66144829201796
H        -6.91394226637217   -5.25553009576135   -1.40732686745016
O        -7.82977240197985   -5.52283737707004   -1.65461250140619
H        -7.96041601686592   -5.12091566119856   -2.53825952796707
H        -3.82032218950571    5.20108506618022    5.68088994399087
O        -3.78425808177517    5.96906868951601    5.08962158471568
H        -2.84958385145836    6.26064958644996    5.18533760292773
H        -7.87527988036398    0.03591129305518   -1.98554477293051
O        -7.38309008027339    0.75789714444093   -2.39908668401051
H        -7.60941567178643    0.74619233379980   -3.35272947170313
H         5.84201391743773    0.04073197502966    0.42557577536955
O         5.62094486834379    0.76804551343702    1.03897470440705
H         6.12223090160654    0.57553776325034    1.85857829329609
H        -6.21744520078856    3.26411255853372    7.37674445791548
O        -6.09300458237684    2.74659599884034    8.20635573883672
H        -6.69460800814456    1.98641378358503    8.11733728717719
H         2.26750165350227   -8.15220760998905   -0.82692714420181
O         2.94169666445267   -8.14135767825317   -1.52600763039991
H         2.71479477674661   -8.85698365621785   -2.13645983578864
H        -2.73729810468552   -4.03252527227108   -6.20147573204149
O        -1.98504219356392   -4.59988273713687   -5.96793652971785
H        -1.71031430937127   -4.30849721421417   -5.07015233074323
H        -5.64011079040312    3.71070344907028    5.29104540576614
O        -6.28979505829032    4.10990209237658    5.90600888394043
H        -6.12280075646331    5.05334811564261    5.89264856203158
H        -1.02654449055541   -7.18623167669018   -3.16108848485108
O        -0.55383333593666   -6.51646314367330   -2.63327878386540
H         0.35547466776311   -6.45134928037777   -3.01044417597831
H         4.44412763682167    1.93724935663789    5.13568897585883
O         3.50372473280872    2.18197690977409    5.01169722524568
H         3.11692212982070    2.19745717326534    5.89247686677510
H         4.11461642352839    4.58091410994990    6.30255737940472
O         4.19817765461028    5.31062783420639    5.68425247531778
H         3.63118140030418    5.07061544192177    4.91274549091363
H         2.77148459645626    3.54278346892999    3.92430010809797
O         2.59682475167246    4.48313471402197    3.75568156763096
H         2.47955882639205    4.57991110814606    2.78895437085735
H         9.37636120310696    0.05888209724669   -0.97854095751575
O         8.56946181705939    0.22042010684684   -0.48591341630065
H         8.40020655266697   -0.59325384909930    0.01840500546114
H        -2.10431696081637    5.26656478667203   10.63846873295388
O        -2.82867834603191    4.64047490104491   10.86911144752771
H        -3.04782794035882    4.81888471301322   11.78386028525617
H         7.98239340632559   -3.14581896583341    0.40279237673184
O         8.40320921941557   -2.32010824942613    0.72629173628486
H         8.06904597746002   -2.25963233068776    1.63798400324586
H         5.37722906549304    3.58236245623754    3.53117659252543
O         6.03566763865102    3.85176747925719    4.19338038844235
H         5.62150211175022    4.56769992075023    4.69695990092749
H        -4.21160128159469    4.97306255409298    9.76851201149622
O        -4.84314541170214    5.12497245024834    9.04533268971067
H        -5.45644343931620    4.37751888580690    9.04212349988650
H        -7.00830703017575   -3.53401438775418   -3.49902574447154
O        -7.62960823489284   -4.14449217274919   -3.94826156733695
H        -7.10818046994121   -4.58893597607078   -4.64865445727135
H         0.02600074292510    6.06766366391568   10.76191490219593
O        -0.83673693189175    6.40279876935197   10.51319813080234
H        -0.71790872424121    6.83162964621927    9.64642683526006
H         2.60759705684276    1.41323061789956   -4.10387588935586
O         3.48720606898211    1.76251500244522   -3.86397194730449
H         3.80276585302308    1.24779211189932   -3.09144248660085
H        -6.98306611904550   -0.26289601737098    7.20266131431450
O        -7.49066876932386    0.51702533264465    7.48096427011270
H        -8.11111021946568    0.70155579464995    6.77474061643459
H        -2.76279129798090   -9.93770580218762   -0.82620377595947
O        -2.69745495601926   -8.99663530871899   -0.98849468271503
H        -3.60264893902778   -8.62740986284179   -0.74956812751874
H       -10.04468162961861    3.02764667990796   -4.92485437981254
O       -10.16521431343877    2.11083038481958   -4.64349018331381
H       -10.38248899156944    2.19648963378520   -3.69423088193694
H        -2.07943617283596   -3.08530658114100    4.61099367868305
O        -2.95650610519044   -3.52192449335187    4.67884847468433
H        -2.95030960930409   -4.14113755167157    3.92378562683983
H        -0.20255158232692   -8.05012342696457    2.49105656334221
O         0.62307657114152   -7.84234381989934    2.94144874362642
H         1.34267818375396   -8.13980694933559    2.35695487449530
H         6.69375920909170   -2.45376182750729    6.40457803725542
O         7.15940030808189   -3.14444488944959    5.92841058990221
H         6.54937982479260   -3.89511554967456    5.88979139563369
H        -5.28679491578357   -2.05230615075721    6.93241138812008
O        -5.96103650377136   -1.55309972848712    6.44668315413465
H        -5.94356737829700   -1.93096073180606    5.53786992195557
H         0.86510736901122    2.95210947283863   -7.11779036055458
O         1.78209946666213    2.61898381058699   -7.17224675543976
H         1.76699653095847    1.87071024425186   -7.79711318278891
H        -3.93966183879905    8.70434808964395    6.65247420030755
O        -3.93624935283685    8.70115028657096    5.69510627855479
H        -4.06309292825907    7.77350669301162    5.42831947300529
H        -2.02044682482049   10.24548555374499   -2.75533020389032
O        -2.92089070011081   10.42930144384528   -3.05943336007773
H        -2.84573829166848   11.06151170039407   -3.77352422979962
H         9.58742940819013   -4.53184500448944    3.85086651464023
O         9.07892235015504   -4.98905791237753    4.55984831494947
H         8.80920626533285   -4.31448152341422    5.19092467457093
H        -0.73373757596085   -6.07249766094967   -5.83807892871553
O        -0.03263806072659   -6.64138222889604   -5.50362659645079
H         0.80472451489068   -6.18215591835996   -5.71853769631782
H         1.85151364240814    8.20003982098438    0.65662382468118
O         1.55117392155065    8.52172500203151   -0.22205651469830
H         2.36707765911662    8.55672113406753   -0.75073988201040
H         3.52585131243646    2.84188363614964   -6.66049360839718
O         4.35186839149516    2.54977521813946   -6.24918369072362
H         4.10355565979406    2.27784365120895   -5.34057777891285
H         3.76033114714432    7.04229115622617   -1.23267841064741
O         3.96970547279165    7.97707533650120   -1.44701337185733
H         4.33978691882021    7.91886224211147   -2.33976268832929
H         4.41622670195672   -0.09929878850510   -7.90462164002226
O         4.79377462656510    0.04752165423471   -7.03546163329778
H         4.61259014468076    0.97985135264847   -6.79280282756407
H         6.04057115798736    1.84221401389203   -0.46695312353086
O         6.61589418069084    2.02867057978477   -1.22361661464625
H         7.43288185110576    1.54430441425142   -1.01742414060524
H         6.67137297393075   -8.52033541945873   -1.58711845029314
O         7.31313480971393   -8.31290673671428   -2.32147989269671
H         7.67625116572408   -9.14975622231647   -2.60639441689613
H        -5.30139495265597   -5.85082597063704   -5.41403524289711
O        -5.91602513395691   -5.17761874802826   -5.73122041074389
H        -5.36222627961001   -4.41114026484777   -5.96741076818927
H         0.69132479409662    7.10927057866525    7.59253485806090
O        -0.21085917802535    7.14056867111301    7.95014220487518
H        -0.76460586770368    7.15521046691374    7.13149258774489
H        -8.89207634751551   -2.88433568715245   -4.11970455060427
O        -9.41075501635172   -2.07419252925795   -3.95451116707275
H        -9.12121007897767   -1.41084104102525   -4.58465808381550
H        -2.41725490301589   -6.05433316936361   -2.14359575648833
O        -3.29407979000825   -5.76627585307530   -2.41477206004006
H        -3.48037136787062   -6.14198197979874   -3.30016062703586
H        -2.98640780658924   -5.96915148640413   -5.41128526688515
O        -3.58930900446278   -6.57651072789093   -4.93993540181429
H        -3.11012458325228   -7.39783505066211   -4.77040789803930
H        -1.36021431293822    3.65254691783863   -6.99207949800632
O        -0.82219355918715    2.89566489983329   -6.71981868036028
H        -1.06093786864581    2.11049421891334   -7.26887660745017
H        -0.18113390947288    0.33846397260367   -8.21922991020498
O        -1.07702001226559    0.57658279070448   -7.93788989055816
H        -1.25537124258127    0.05433919430501   -7.13972365412236
H       -10.40074598156647    4.00880925951709   -2.76249743006079
O       -10.47190444958504    3.23100718989885   -2.19366161564110
H        -9.64354548588521    3.20241024326271   -1.68318267598591
H         4.59364618942258    3.99922060911451    1.72281734698585
O         4.37978352872256    3.07927988849206    1.99976602253482
H         5.09555196677741    2.50029629450621    1.72489066314137
H         6.50345446045477    1.30388382583949   -4.20988672126763
O         6.20044069443986    0.68022274361775   -3.51525285326985
H         6.22748700336886    1.17696523913638   -2.67226301616732
H         9.57897088449713   -2.35439790570519   -0.87228800708914
O         9.87923699080060   -2.13737470042455   -1.76188911626516
H         9.09326443390336   -1.79185434765725   -2.22696751479666
H         9.96786632719983   -3.42547399550504   -3.07704330573466
O         9.70545473331556   -4.07329965214478   -3.75568070949406
H         9.31208114313050   -3.56432383102610   -4.47543899020135
H        -7.71405531950200   -8.62549996181477   -1.67423244662035
O        -6.97436339273805   -8.03342518295510   -1.80239734381367
H        -7.34937874067539   -7.11929548172268   -1.79395217376097
H         4.18997649096032    5.99407321587217   -3.82160835928315
O         4.85289472683181    6.69373091312888   -3.73746953543748
H         5.68774709316022    6.23823040899957   -3.59739626723640
H         0.09085254405814   -8.24749073627747   -5.20705224962998
O         0.11195172208913   -9.23019107011998   -5.07368815476676
H         0.26416683373794   -9.59558604526771   -5.94525556953782
H        -2.34658697474211   -8.74061176846212   -2.71267469449419
O        -2.11065365502322   -8.47927105775512   -3.62247474658880
H        -1.46425889577099   -9.09960928812271   -3.97832030080570
H         2.16402535457931  -10.89690498930032   -3.47686551714959
O         2.12273423881081   -9.94205057513970   -3.45671160803141
H         1.33848200258862   -9.66945726436633   -3.98363762289251
H         6.85865549170659    3.23532939739606   -4.56678440177550
O         6.91694363041804    2.55573733100584   -5.26628022126315
H         6.12509123409071    2.69033816745641   -5.80916795812507
H        -3.58353348990535   -3.77472610965343    7.71569104438188
O        -3.69667433602695   -2.98769852417557    7.18422361906996
H        -3.44308601687092   -3.22805852782112    6.26683503773327
H        -0.62864646309042   -3.43858341896301   -6.72417187854477
O         0.00352271718750   -2.70873007009145   -6.73197413770947
H        -0.47677962152349   -1.93174260752457   -6.39163458733187
H         0.62943901696983    0.39884629917759    8.75217785540021
O         0.63685949359519   -0.31605923507542    8.11185855712956
H        -0.28541577077810   -0.60383390937646    8.02234324397950
H        -5.80023577670981    7.30876420254005   -4.27396103178125
O        -6.30363803457433    6.69073884315118   -4.83547458923345
H        -6.59371655467935    5.96108690824916   -4.24413160650950
H        -4.24206157149862    9.04095025163954   -3.28452385357049
O        -4.78011308112065    8.24636234818857   -3.17859445656675
H        -4.37459442200368    7.76647362950169   -2.43830307782213
H        -9.68084055461198    5.74869465775948   -4.67495356313859
O       -10.21671446145489    4.94566970113212   -4.51157173472087
H       -11.09621908395080    5.14861515229890   -4.83208974912395
H         2.77868847986940    6.44421287686089    6.13656362821995
O         1.81865117924553    6.54377767920948    6.23205907364650
H         1.47292642460296    5.63099292403456    6.13079726538614
H         4.83171081624192    8.46374730023654    0.08161570076828
O         5.14846242552037    8.46549750253573    1.00273300405469
H         5.55096364517878    7.59951157035613    1.13628584052608
H         4.13720421850846   -7.51398702697788   -4.32712245825534
O         3.37986052666650   -7.79769059736469   -4.87109513960029
H         3.09518218680161   -8.63634700045668   -4.49301099365525
H         0.39707041918715    8.59287441876638    4.22321793884496
O         1.07404947068637    7.94675478460926    3.99714750267206
H         1.29720848060454    7.45367476220631    4.81268500465711
H         5.25847656246712    4.10309294518996   -3.15361867381811
O         6.21977028442069    4.06813551158016   -3.09895591634697
H         6.42463047515573    3.48878780649644   -2.34881717900112
H        -2.59213881506491   -1.59996362243214    7.56741189155843
O        -2.08090278710609   -0.80739158842105    7.78759334874298
H        -2.70614131924223   -0.17951562354647    8.15988062681828
H        -8.99243392324870    7.88708993409465   -4.17616452957866
O        -8.92921627098791    7.30175836291768   -4.93237029955274
H        -7.97228599958902    7.13462894301927   -5.06504076206433
H         3.50751099089105   -9.05956524692502    1.11095644403552
O         2.83000242188071   -8.42487629807345    1.34931523630638
H         3.30502277436914   -7.62058731338611    1.63435402246824
H         3.60760138116978    8.09438380068035    1.82551187098269
O         2.81550247855619    7.53304605896074    1.93611021095152
H         2.36797877842558    7.77024583112406    2.76117231920422
N        10.46415492113020   -3.79345245146803    2.50519779086119
H        10.89099341760378   -4.54422668179403    1.97832019843658
H        11.20193740587623   -3.17393949242591    2.81354300447419
H         9.86627253647588   -3.27292226074314    1.87076592191252
