# Supplementary material for: Computer Generated Realistic Interstellar Icy Grain Models: Physicochemical Properties and Interaction with NH3
Source: ACS Earth Space Chem. 2022 Apr 19;6(5):1286–98. doi: 10.1021/acsearthspacechem.2c00004 (PMC9125691; doi:10.1021/acsearthspacechem.2c00004)
Supplement: Supplementary file 1 — sp2c00004_si_001.zip [file sp2c00004_si_001.zip › NH3_binding_energy_sampling/100-45.1-Y.xyz]

604
 energy: -1022.792906617450 gnorm: 0.000030221290 xtb: 6.3.3 (5b13467)
H         0.19596439096265    2.96430798877973   -0.68543569563644
O         0.71912920556155    2.29651667220590   -1.17878254954339
H         1.65816980323370    2.42703447606186   -0.90671772863441
H        -0.06906950335892   -1.37113786417297    3.14921826195675
O         0.32129961967304   -0.67017962289603    2.60445444259163
H        -0.15740390838377    0.14265997167257    2.83732695197163
H        -2.40262337791412    2.33990473384847   -0.53883881287394
O        -2.19151981049164    1.87059572513771    0.28575625600204
H        -2.20345501620972    0.92261537702200    0.06107856421818
H        -4.66051766350343    0.47419664046642    2.18477243461605
O        -4.97435031257723   -0.46056122703925    2.19960744957960
H        -4.46983650409706   -0.93551447200492    1.53091099468828
H         0.06665136465063   -0.37378522860947    0.94847183757995
O        -0.13495569715238   -0.13686006278841    0.02262231392773
H         0.20597417459988    0.75882845616501   -0.10019611127963
H        -0.15537559081744   -3.64216934929707    3.77342890729254
O        -0.42733602217678   -2.81129854738856    4.19889096031777
H         0.22496287591246   -2.64348161205585    4.89541202947517
H        -4.88853437832833    2.45702942699125    1.33030904955225
O        -4.24833348830068    2.04795783880376    1.94470508432261
H        -3.40587774860204    2.03176373929160    1.43100339896336
H        -3.25727123206667    3.82388443892656   -2.21566927978174
O        -2.51844308094646    3.22852966372487   -1.98465766533279
H        -2.16048497471971    2.93996250521585   -2.84437902005949
H        -0.12245313916944   -3.87882014904771    0.51420880605290
O         0.21973519186358   -3.05586439720495    0.91791621462725
H        -0.56558478856162   -2.56811607812816    1.23165436234638
H        -2.36993906978312   -1.59996730745858    2.46897327023101
O        -2.18145933252699   -2.06428886301586    1.62741496459615
H        -2.44175831483109   -1.47950030786440    0.89676450727168
H         2.07404279633642   -1.50800490010313   -1.12564728805610
O         2.30649221269328   -1.75753173998092   -0.20750430465934
H         1.51976913813697   -2.18975878179000    0.17608277486174
H        -1.39077923747569    1.75697025620299    1.90825882518216
O        -1.48259115678168    1.36073819382121    2.78498134670591
H        -1.46623784601906    2.07410186500828    3.44871563230636
H         0.21039526931479   -2.77238076688783   -1.57046486083428
O        -0.54588885962959   -2.16121687368046   -1.62468739213576
H        -0.36653514713555   -1.43480810735415   -0.99124247998165
H        -3.43064360350548   -2.99324976834047   -0.38888604424831
O        -2.71541785794126   -3.49433528347356   -0.80095275922719
H        -2.00115974894180   -2.86983818047555   -1.02289387718208
H         2.77643083641054    0.07000736586594    2.92620206045064
O         2.87727285979760   -0.11043301739993    3.88814684165221
H         2.96802835651431    0.78310636760725    4.29107999525588
H        -3.54038564747301    6.30756306494829   -0.54933730810351
O        -3.30422395716638    6.96992477134021   -1.25044022491172
H        -3.16301619194528    7.81567956263043   -0.78115990142981
H         3.90228891955604    0.52519165330284    1.17641750358266
O         2.95211045697932    0.34256651888637    1.29407711586478
H         2.71515054005901   -0.41124799124895    0.71611785191386
H        -5.78480762868043    0.76634703282837   -1.60327760128861
O        -4.87471235286641    1.09464786148300   -1.47721466326669
H        -4.98617714136232    1.92335028026515   -0.96624526903569
H        -1.21750279814782    5.33174082751551    2.20178266633296
O        -1.84160527887732    4.58348926758123    2.08736024740033
H        -1.91666850734472    4.16548767026646    2.95040991891317
H         3.48972172081408    2.70258399377491    0.41375552820488
O         3.24062829303648    2.65893948980062   -0.52499175320931
H         3.57401033849341    1.81652386750488   -0.87542828831675
H         1.49593992876375   -4.76462504914428   -2.24908712014820
O         1.55915438388033   -3.98413218730270   -1.68019604283723
H         2.35272229854433   -3.52355699853529   -2.03331129404882
H        -0.92392739934805   -0.15730421895399   -2.55097349807886
O        -0.29307530596441    0.49762520223026   -2.87676076351509
H        -0.03213389191870    1.08032245100084   -2.14043276499255
H         1.70584225421256   -4.75202302077069   -0.17316172287940
O         1.81244320308327   -5.38630535208442    0.57003463865007
H         1.35165950363126   -6.20071441439063    0.27256947051291
H        -1.22482294034576   -3.33866010549083   -2.87754596905944
O        -1.05054265491662   -4.01921449331640   -3.54078476167169
H        -0.92308444724886   -4.86829605930993   -3.07423699921808
H        -2.77952008563836    3.24394563117917    4.70095033407348
O        -1.79846029919451    3.24263778127904    4.66567159320588
H        -1.50357293647771    2.84194764054013    5.50166791818412
H         0.95941831231242    4.97499826197950    4.06511721969983
O         0.01298380487774    5.20558357972965    4.11913955853177
H        -0.45689565138566    4.40152082258883    4.37792139944888
H        -1.75019331187900   -4.76302724888502   -0.31988007451972
O        -0.97917999789493   -5.28864528123289   -0.03085803196173
H        -1.31377426140967   -6.01455719246530    0.51023834217855
H        -3.93055704299051    5.75662041469880   -2.60338190751814
O        -4.28071465375630    4.92169378433565   -2.93166849860621
H        -4.12672800534657    4.88575943851743   -3.89998129402274
H        -2.44702303535813   -3.73463528776414    1.92010858263905
O        -2.50014271763062   -4.63201941407344    2.30964499311493
H        -1.57185814588974   -4.91916493610406    2.42535264412293
H        -4.69313322144485   -3.05910259117387   -2.89249742055838
O        -3.84085561396692   -3.28849965429127   -3.30028641597585
H        -3.50626663823329   -4.08178588891011   -2.83630268483794
H         0.34379293586004    1.31607515703775    4.60929809872110
O         0.84646870927509    2.07752793446582    4.27379650660553
H         0.89654529997896    2.73673411678166    4.98030808965453
H        -4.64550368063193   -5.24491784381355   -1.56394836156114
O        -5.35169409840158   -4.88762126532191   -0.99701722364164
H        -5.14880700731668   -5.23912027456127   -0.10901115495512
H         2.33436197101835   -6.55096187565191   -4.03705493367951
O         1.99784311807227   -6.22051510981925   -3.18415098929775
H         2.43155865085831   -6.79359779104893   -2.51949958363959
H         0.46787640527475   -3.44905978386203   -4.00619743460336
O         1.26884843126794   -3.08005415047992   -4.43140257445224
H         0.94677164902897   -2.71095613977486   -5.27983963777432
H         1.96848904605110   -1.81443680071040    2.97478831777422
O         2.12540367038722   -2.74565187209141    2.76045064964631
H         1.44047909868713   -2.96379960478994    2.09375088157159
H        -3.01500339764384   -1.88461096765687   -3.20714982854820
O        -2.59562533536791   -0.99655988509382   -3.14349091729520
H        -3.25284758017239   -0.35340415615628   -3.46393320225253
H        -3.19715210304393    4.90547254675044    1.07474200514937
O        -3.98036500112541    5.27686898898347    0.62115230846547
H        -4.39534385132352    5.83489522313294    1.32722219435781
H         0.87605931429545    2.19179006779006    2.58347892515861
O         0.97523609827448    2.18638030928050    1.61217062800134
H         1.70299052293041    1.56411612396947    1.44734747502396
H         0.17975773923787    5.59007256861102   -0.76882802346643
O         0.69924959251396    6.25259467101402   -1.27904445021233
H         0.84072748263205    7.05310121910793   -0.72422556095760
H         0.33515079824853    6.97347428048832    2.57884333927728
O        -0.02788264193425    6.59136385734036    1.76264218216700
H         0.63695766468194    5.92173689456371    1.50063401060361
H        -2.47594214929110    0.14818795084691    3.34186539126919
O        -2.69648447909879   -0.66521693758659    3.84875648827312
H        -1.93295001287838   -0.70367421809661    4.46727272483082
H        -0.88518071328645    0.49268466583881    6.02232515447408
O        -0.61339098218003   -0.02791466949768    5.24804123120129
H         0.10277741819453   -0.62974386953495    5.53280546633166
H         0.66931277229860   -5.06934038738656    1.98428423786052
O         0.12983486294808   -5.17879548669057    2.78950477184338
H         0.29326842121222   -6.09442704289017    3.06869361148147
H        -2.01478979983036   -8.21603751217354    0.51696912239819
O        -1.57994497912348   -7.75801890953549    1.25545952631182
H        -2.24877601513482   -7.71743171420267    1.98651977732272
H        -0.39434277648271    6.79461759080428   -2.33633704072248
O        -1.14225469480014    7.21305877264339   -2.83475530269161
H        -1.93114280867083    7.08559425973933   -2.26991745522272
H        -1.12005286247093    4.24211349897578    0.56692337843977
O        -0.74854018649737    4.30331929327347   -0.32968625196262
H        -1.45527546107305    4.05893634025969   -0.96101763328754
H        -4.40902555952649    2.67808771430984    3.50575865974620
O        -4.40721829809627    2.84967681089476    4.47021964094051
H        -4.48772157877135    1.96704862091406    4.88041125685794
H         2.03441265163506   -3.64143622261741    4.24105826301470
O         1.97099015185381   -4.11007457517750    5.09632867192022
H         2.48169747727277   -3.57288639588469    5.72341740449124
H         4.69381640992908   -3.25229102106033    0.83256243343359
O         4.53271213352365   -3.17601365436429   -0.13381141701119
H         3.67192505846775   -2.70218264187402   -0.21641563562688
H        -2.72288789645334   -0.82213927437007   -1.35022801862731
O        -3.05189033197508   -0.55017989404458   -0.47689024381243
H        -3.85151889214531   -0.02381973148148   -0.68562690007012
H        -1.62199992407723   -0.83534449955168   -4.63227204299625
O        -1.11759776723083   -0.61766241936458   -5.43729578982269
H        -0.40766145629816   -0.02084395668467   -5.15314696038082
H         1.79301576122628   -1.78230412011913   -3.38106603873355
O         1.88526740359931   -1.03356284799268   -2.76005930658632
H         1.10618761962679   -0.45888103550301   -2.89051532276576
H         3.67150922009473   -3.18048385066959    2.54462968589621
O         4.63094796858090   -3.40717450536028    2.47161284531340
H         4.68553240471968   -4.36807131642668    2.59612581064565
H         3.44157403601050   -6.17799526343922    3.12028636027236
O         3.79574555126904   -5.97331833916475    2.22047797008626
H         3.05287787648366   -5.63708946537047    1.67727359563264
H        -3.35209425844926    1.53465342440302   -4.17944346030703
O        -4.19680287611765    1.06399076685815   -3.98721669035833
H        -4.41222293064537    1.20980400772916   -3.03032207914898
H        -5.08942774704358    4.07298294145992    0.06544489825546
O        -5.52720379125704    3.20618789147458   -0.03527960309906
H        -6.45783039710761    3.32376576812588   -0.31702226411214
H         6.73317261218147   -1.23972962576328   -1.37567603007018
O         5.96214485898060   -1.08951810032123   -0.82234535245175
H         5.54412730774626   -1.95751595167819   -0.62257136679554
H         4.59550862169445   -3.23041165089062   -2.47826157187516
O         3.72745206673969   -3.05990868237439   -2.89410548081857
H         3.73002785572107   -3.68078329477791   -3.64853996254316
H         4.44752407380529   -2.34637336805288    5.61315622475618
O         4.10688204708272   -2.81124795842996    6.40773201132964
H         4.44221729896133   -3.71624907898168    6.32567733483007
H        -0.75739316336034    6.27614806003053    5.06557019476147
O        -1.35442146253079    6.85158638716365    5.60385147114873
H        -1.36985979428299    7.72811355342035    5.16134517163807
H         4.69634185567482   -0.19665404680829   -1.47714037535022
O         3.92781185045057    0.34449104307126   -1.73948605091902
H         3.23578751733225   -0.25771774088770   -2.06770009289810
H        -0.75628132506592    4.45146448422932   -4.04517716315707
O        -1.54001444443106    4.99329954818465   -4.25274818354899
H        -1.38908336181602    5.86063826443693   -3.83152671844727
H         0.65008354306073    3.13554960303693   -2.66644809822351
O         0.65514571107023    3.51153576487434   -3.57529727535404
H         0.70326730441692    2.74749611329906   -4.16001917926667
H        -5.42862114494157   -5.15502623816249    1.79909054693529
O        -4.76073133095732   -5.80251109425840    1.47064579581330
H        -3.89139127037316   -5.40669615244157    1.68357050504031
H         7.87714048839217   -1.74811368193523   -4.04818575526713
O         7.62064758418114   -1.43406334934845   -3.14848190395315
H         7.13176888940686   -0.59145070707556   -3.30508702229023
H         3.70129965660195   -5.13837129296872   -5.29402827686699
O         4.46472803001907   -4.76306831753729   -4.81586321435215
H         4.85094685394377   -5.47269996219235   -4.26939518067706
H        -3.77613255488471   -0.04770114897652    4.93637299839857
O        -4.37796207857494    0.41543596178897    5.56929252094382
H        -5.03701051791288   -0.24277485836103    5.86197717937300
H         3.47334441529735   -6.00548290942305   -0.52387317297821
O         4.34550263228270   -5.75529794159961   -0.84140538060295
H         4.41828792561166   -4.79272409897747   -0.69932126971431
H         4.99386622616352   -0.39886053390055   -4.17226977569627
O         4.45903804709259   -1.11113903303522   -4.56092437018095
H         4.13540693697851   -1.69512049536483   -3.84212915901108
H        -1.18204479320905    1.49904055102543   -3.94051887115311
O        -1.83364911640035    2.11892175492737   -4.32572265776801
H        -1.47777743977152    2.44971822338195   -5.17307853406557
H         4.89208872904597   -6.38378884559920   -2.31987330414500
O         5.22623695194793   -6.70689030211476   -3.18581844764159
H         6.04457284666770   -7.18711749767128   -2.99932946769727
H         8.74487569711734   -5.14747400051594   -2.92918040751411
O         8.05584033361533   -5.56492876551831   -2.36817085506724
H         8.09054345042638   -6.52245152842122   -2.46930599859702
H         2.33082244168626    4.65782514390020    0.43896288290050
O         1.75270626855117    4.63984554885313    1.21100629833332
H         1.39705110491810    3.71896902637113    1.29020598189889
H        -4.39832406518787   -2.70494123210515    4.23932760474227
O        -5.29220883704999   -2.36159014972435    4.04084320228826
H        -5.15636540620650   -1.58056224523420    3.46400246346690
H        -5.86839051619098   -3.21463369531898    1.32534358218637
O        -6.33427778701985   -3.76308022773901    2.00173527518686
H        -6.12404532757100   -3.33425807766642    2.85154355629204
H         1.69097331507121    3.41314155420268    6.85212418898073
O         1.06603212434375    3.92682808273818    6.31878798736981
H         0.28382261840765    4.07930390360289    6.89141499603043
H         5.00912157935459   -2.22414433111156    3.60681090554487
O         5.02993902824784   -1.50434568673162    4.26959889861893
H         4.21693073020079   -0.94993223161798    4.11344473840835
H         2.40412162347392   -5.63567279833292    4.83656433057863
O         2.78821380746672   -6.51763483318285    4.58023014392732
H         2.04511503247913   -7.09939068717197    4.39445501909666
H         2.25322338314282   -4.58546122167607   -6.79338157944283
O         2.08723500654863   -5.07328063470537   -5.97686413748742
H         1.82195738651879   -4.38254070513956   -5.32129014954588
H         6.44442562810474   -4.16033871811600   -0.51050632659771
O         7.20042413922254   -4.55964776944384   -0.04860111750893
H         7.70698500261337   -4.98253854810377   -0.76978733085590
H        -1.72151818299422    4.43020549027778    7.69430610980466
O        -0.82258511094429    4.53012702934753    8.07885889816644
H        -0.64280594816393    5.48960370573712    8.10124507128283
H        -5.13673371197083    5.61277410561074   -5.59961767480478
O        -4.52801286709586    4.85024404014972   -5.61969663564334
H        -3.77177356390002    5.06522438510793   -6.18686959944025
H         3.27213158300466   -2.59667691258846   -8.44439199507975
O         3.18600423609601   -3.12881901475725   -7.64264237115753
H         4.06302710673319   -3.10350417880752   -7.21468597274562
H        -0.67890475616104    8.75712726511242   -2.29183258841264
O        -0.55647973339751    9.58657697318395   -1.77430879555261
H         0.20707780161560    9.41413815899024   -1.19863929884371
H         2.07512131286796   -0.96947984522961    5.20435069780803
O         1.50328955746341   -1.49364357343996    5.79430512717739
H         1.60088088820087   -1.14769622550697    6.69075788759668
H         5.19880349830631   -2.08888890374438   -5.70362080825369
O         5.54576106239247   -2.85489810499934   -6.22549515924185
H         5.27387032029378   -3.64494697563932   -5.70671856503778
H         5.70938393490481   -5.26647111583388    4.68049992185325
O         5.18862978376292   -5.18217694709910    5.50823119166803
H         4.46707757384868   -5.81435665125410    5.42268733947474
H        -3.96630988315088    1.08214996473046    7.00741177290776
O        -3.77397834738122    1.55776580784441    7.85124774341769
H        -4.65004029108606    1.94316815902590    8.11255429949937
H        -1.86889792076652    9.54474328595187   -0.75843483290908
O        -2.72832806601975    9.41766463232508   -0.28223224278681
H        -3.34123052674667   10.04436474976263   -0.67027052494109
H        -5.96120865114185    4.61031246120120   -2.93952492125381
O        -6.87029214638355    4.48909367944562   -3.28195236603645
H        -6.77949364317646    3.78606521708230   -3.95841237117193
H         0.11344577767092   -7.13105544253924   -1.13960865834261
O         0.59444124816725   -7.56112121212471   -0.40235339619525
H        -0.07897701824625   -7.75965097256701    0.25771044689946
H        -7.64742162814762    3.71066159086454   -1.97080845085490
O        -7.90686757330814    3.12425344692170   -1.22954488396292
H        -7.76286471550248    2.21538673556383   -1.56829834204744
H         3.98510443478313   -0.94382496254388    6.97665342612006
O         3.99244399049402    0.02040332417561    6.96844186754781
H         4.80277329520515    0.31141421039388    6.53383924988029
H         2.24607534061135    5.73232477175636   -1.19416040676331
O         3.18233374904210    5.44171996528543   -1.08085184749598
H         3.35870965204446    4.90054906855332   -1.87344861245704
H         6.56078562036075   -5.98494406055190    0.66637027220885
O         6.19453061872635   -6.72063085408814    1.20229504130302
H         5.28915441769024   -6.44528723834466    1.42867946954157
H        -3.86563719253309    4.66624508219219    7.77709814800383
O        -3.29942679425607    4.20344921625760    7.11776523426760
H        -3.49096899168822    3.25992550200663    7.22960726931525
H         5.77696594394461   -8.00262371840223    0.13348706045775
O         5.49131070020098   -8.68998294545512   -0.50441988466826
H         4.65791329894806   -8.36904271871669   -0.89462618169296
H        -0.54971823615472    1.98469443370018    7.68767987121436
O        -1.18431634975736    1.91768544672855    6.95399201036473
H        -2.05179778816165    1.77553010940080    7.35234762130059
H        -6.38286128234536   -0.19477130530454    1.06843299145041
O        -6.70380033638646   -0.28022626980445    0.15616499540304
H        -7.62228123521899   -0.55191265475164    0.17478418022051
H        -5.36687738543980   -3.13943437560825   -0.58036354927679
O        -5.12286667731103   -2.43401261745513    0.04586046327488
H        -5.68983353589036   -1.66107555232635   -0.15082059564813
H         4.30811963330289    5.51943951564815    0.30265348836440
O         4.64334278653650    5.62220079424607    1.20714145004681
H         3.94848266376304    6.13150753441818    1.65988446589202
H        -9.04563922484424   -1.82640484928869   -2.24222930499639
O        -8.49789352814212   -1.62282250449600   -1.45660480765702
H        -8.62327165964511   -2.36022923388860   -0.81893531751823
H        -5.53988618967801    3.38910194962326   -5.52754206703645
O        -6.05554190690825    2.67842962957469   -5.11076290093523
H        -5.38717573887089    2.09440092792789   -4.69759164378917
H         3.17144445973765   -0.95650691182615   -5.66353782424600
O         2.31523054038976   -1.07734414981512   -6.12872098056936
H         2.40050251884480   -1.92735294942013   -6.60041737739877
H         8.10529773029751   -1.40981740715886   -6.04497637983036
O         8.11582772835358   -2.27319224531926   -5.58748519690951
H         7.25986317068188   -2.67504896574311   -5.83600964890995
H         7.60742723158268    0.92978102538353   -6.32744217597090
O         7.41939876423068    0.08083800961904   -6.73975839817420
H         6.43805956440864    0.02887417682605   -6.77400501594115
H        -7.86335294309968   -3.75725807325174    0.93827750608419
O        -8.54206097261887   -3.66373374167551    0.25262074444192
H        -8.43420862756466   -4.42434075859132   -0.34640566228247
H        -2.42076634773504    8.66877435393124    1.28205251660633
O        -2.26782747041791    8.08158333472360    2.03572652716320
H        -1.49712420475920    7.52939091679095    1.81240693018561
H        -4.44987656302571    6.36733330796854    3.49201629311873
O        -4.62251318829499    6.79188834070903    2.63530164814212
H        -3.86027342801610    7.37884992025267    2.49339617381618
H         3.38845601220214    3.38180350820468   -3.59097610322810
O         3.23345714211057    4.35096364282188   -3.49832350585315
H         2.26832443692160    4.41357645214478   -3.60477060740062
H        -6.11925645992895   -1.68662740759532   -3.43436687912009
O        -6.20068595048944   -2.26353266763872   -2.64846756848438
H        -6.98526600179735   -1.95660619239054   -2.14089622405027
H         6.47172048789757    1.00027298868040    4.72427934986405
O         6.07828857768762    1.53968787608970    5.42717155922332
H         6.26440576279886    2.45812438596355    5.13425487001101
H         1.34858361650781    1.65124436892670   -5.83072187970542
O         1.15613930783234    1.05628532569276   -5.07533146254432
H         1.52039638064635    0.19324899254451   -5.34448740984035
H        -2.47900050640553    2.90692076741094   10.48040559961210
O        -2.26647677480324    1.99901754935641   10.20826624395459
H        -2.86449349195098    1.79803956409857    9.47654868453026
H         7.63248037062709   -0.54610677170265    3.06872356254998
O         6.88118057063762    0.02776441059886    3.23802056006805
H         6.19084009780062   -0.57429257800713    3.61842615129405
H        -5.63988722738208   -8.11714570174196   -0.67211499667057
O        -4.91096800144009   -8.17681814022937   -0.01959590674299
H        -4.90049014729289   -7.34317000318308    0.47284309980130
H        -5.18608475634008   -0.19913383317399   -4.71074341468779
O        -5.80288087045127   -0.91208556705407   -4.94777636106115
H        -6.64177606535277   -0.47187797117480   -5.14573445728186
H         1.87675009432223   -0.26991442863560   -7.52202292881856
O         1.67309546842018    0.20090802107148   -8.36616076958308
H         2.24931757212192   -0.20434216527879   -9.01965222714042
H         4.85836662828180   -1.46172155973829   -9.31449173424995
O         3.93267118651513   -1.23374620603841   -9.59583789018106
H         3.91108612910614   -1.35357486458266  -10.54458626133812
H         7.57277868005207   -2.61918364312289    4.18866332164201
O         7.71816851036416   -2.65589626987581    3.22903888840673
H         7.22590238950273   -3.44808437187529    2.95881801155667
H         6.73197786750981   -5.94584106911952    2.67870484803246
O         6.79525930119200   -5.26984816935718    3.37918811262121
H         7.67198841890814   -5.35430814772069    3.79490362779381
H        -1.83118221816894    8.88370757797476    3.48470605326548
O        -1.58285902989470    9.18999768533334    4.38236562109431
H        -2.43127046725344    9.32180294188483    4.83870404386566
H        -7.40248691436345    1.48358407924607   -5.24482640045176
O        -7.97583988966033    0.73900029956643   -4.99760083598021
H        -8.87806500626291    1.13719575393846   -4.92097342819360
H         6.91248111894498   -1.14794251639916   -8.41788096868020
O         6.33161629594378   -1.87033942596130   -8.68025827327389
H         6.10542857749901   -2.31978174621914   -7.84753121344816
H        -1.69914337251275    6.16461514372203   -7.03139568628067
O        -2.09582198498623    5.33928836781551   -6.75627391395722
H        -1.84513021881653    5.20940518067988   -5.79307865869535
H         0.00811551460663    3.25708926954786    9.01537260837717
O         0.20670017093237    2.33794199957296    9.27154353075337
H        -0.59041549813251    2.07328801926281    9.77951822903824
H         6.75503926866933   -2.83890790256168   -2.71616229655707
O         6.22655136966562   -3.58315896844057   -2.37255603128561
H         6.69571355557831   -4.39390663380871   -2.61806671450281
H        -4.08138005941022   -3.15245993861838   -4.93665470687834
O        -4.23894555658849   -3.04137272546426   -5.90118141365097
H        -4.78723244957206   -2.24908652346180   -5.95694811204385
H         1.98900414544356    2.13183656487627    8.45599071453298
O         2.65109969838988    2.24495793450569    7.76443847294470
H         3.07511906468549    1.37550571825301    7.64914822575659
H        -6.90196015572931   -5.27911713184582   -1.38537453624344
O        -7.81927927835155   -5.54925510935099   -1.62468842330564
H        -7.95596687155713   -5.14929223471693   -2.50838658510322
H        -3.82805531889589    5.19236339905118    5.69288005987985
O        -3.79778098428927    5.96015214615264    5.10118817798623
H        -2.86407815966112    6.25623110970340    5.19307437648771
H        -7.88987065499647    0.00732704635164   -1.95814879794068
O        -7.40208430221256    0.73163057995425   -2.37284716417196
H        -7.63131339301771    0.71897734114945   -3.32590026742501
H         5.83601310405204    0.07418971177347    0.39883420046947
O         5.61398385777992    0.79634997793534    1.01908651528306
H         6.12601747956618    0.60314043676765    1.83133377033106
H        -6.21000856308539    3.24598969218190    7.39833176038544
O        -6.08019418922678    2.72855979104485    8.22729444201352
H        -6.67980750224218    1.96660849246068    8.14085165692064
H         2.28472100808552   -8.13134677816785   -0.84475792206847
O         2.97022715731048   -8.12495976242230   -1.53462354477056
H         2.74399126965926   -8.83872552669352   -2.14721811032622
H        -2.74960793319714   -4.04068104735891   -6.19068286197544
O        -1.99397514292824   -4.60441947168460   -5.95995213927144
H        -1.71689447487554   -4.31182895716421   -5.06312859107437
H        -5.64306204498723    3.69443542414301    5.30980982204816
O        -6.29177358694148    4.09017621195968    5.92799780091660
H        -6.13014704391670    5.03454327908059    5.91310816226548
H        -1.01668719404166   -7.18453257560446   -3.15462625890431
O        -0.54555270803728   -6.50644643618547   -2.63606037735433
H         0.36337990919557   -6.44422320627977   -3.01351188635467
H         4.44807274609982    1.96553042650234    5.11557043300870
O         3.50586712718585    2.20365561412503    4.99699487008551
H         3.12314581082754    2.21968943307529    5.87952777163217
H         4.11100048370637    4.60738258493138    6.28464445408004
O         4.18863994933184    5.33732679475838    5.66591141405212
H         3.62050759418878    5.09438213682507    4.89612179938116
H         2.76413445226990    3.56210426234081    3.91049631466375
O         2.58415707617962    4.50158706614609    3.74346400570700
H         2.46329951726589    4.59841500750448    2.77701028266568
H         9.38883523394848    0.15855981232617   -1.09037784555075
O         8.58427870322165    0.32220806481149   -0.59464546271258
H         8.40976111370067   -0.49632564613488   -0.10044396591797
H        -2.09396738563828    5.26657737785479   10.64377037957151
O        -2.81464396789790    4.63723198640788   10.87738261075319
H        -3.03172897515955    4.81584597845085   11.79259217446882
H         7.97621752387973   -3.06050329900042    0.31586084347337
O         8.39683553593775   -2.21299256526971    0.56954795871121
H         8.33187573107438   -2.20718895328286    1.53190247653640
H         5.36915436613996    3.61303865398809    3.50794698598089
O         6.02577503129852    3.88083094156257    4.17292574363229
H         5.61267361612972    4.59913492580379    4.67382754389234
H        -4.20294404579888    4.96431180914363    9.78190240905093
O        -4.83774118889577    5.11290728561471    9.06087430437128
H        -5.44813743586739    4.36312925798868    9.06064340971929
H        -7.01227477979227   -3.56018080599485   -3.47260621837159
O        -7.63296438027003   -4.17292131552738   -3.91942077463206
H        -7.11181968100840   -4.61593567548694   -4.62120084179945
H         0.03332719013085    6.07796590531286   10.75892908058121
O        -0.83225323955417    6.40792707765470   10.51321115160488
H        -0.71883677621981    6.83760813931343    9.64611403738049
H         2.57900772567129    1.42906791071881   -4.11500565540657
O         3.45701096756084    1.78399459311102   -3.87807893649358
H         3.77945011110280    1.27012568828963   -3.10758953270957
H        -6.96306090210156   -0.28403003305287    7.22689802645878
O        -7.47280646505796    0.49352087424043    7.50752117930330
H        -8.09596515601291    0.67682922296380    6.80337157106681
H        -2.76517227698063   -9.96456792180886   -0.83812375473625
O        -2.67533359122709   -9.02316742723398   -0.98456302674642
H        -3.55688910957610   -8.63185844048360   -0.71273697015396
H       -10.08301952068484    2.98874423192882   -4.88919341159991
O       -10.19872686054986    2.07156119481891   -4.60699343880839
H       -10.41267209837317    2.15663678439384   -3.65696703282483
H        -2.06134728952744   -3.10145037973830    4.63081837781339
O        -2.93241342639068   -3.55025535329563    4.69079486697389
H        -2.92776352914685   -4.12421503302861    3.89560291033196
H        -0.11161109663593   -8.00626612043878    2.46831877008433
O         0.69718339492553   -7.83499300514702    2.96994609452278
H         1.42662143057832   -8.12440199970410    2.39524544398464
H         6.71806572231897   -2.42299222154339    6.38415253250465
O         7.16833943838839   -3.13224484998149    5.92063886960108
H         6.53931912173597   -3.86797470126081    5.88272830508561
H        -5.25950487112103   -2.06501131762557    6.95277527469186
O        -5.93960168048056   -1.57153920667189    6.46980531347826
H        -5.92080908896012   -1.94721235671133    5.56034174579620
H         0.81800209756083    2.95942619621483   -7.12323077367114
O         1.73624097259045    2.63067252089461   -7.18086402517643
H         1.72264534342651    1.88173642431714   -7.80508221942475
H        -3.95932392254679    8.69535066540606    6.66381483583213
O        -3.95970003549489    8.69192124174673    5.70644912442880
H        -4.08345050347911    7.76375468012112    5.44019932069954
H        -2.08220761596184   10.24197800831792   -2.75157087499088
O        -2.98465002703391   10.42194294427512   -3.05204133855402
H        -2.91495562079284   11.05400249395714   -3.76682974634117
H         9.42148540771181   -4.10536352497126    4.03165825993696
O         9.14602914871630   -4.78284608201252    4.65683650965381
H         8.71515247164129   -4.31031425134664    5.38004175679689
H        -0.73576533616277   -6.07070128586434   -5.83469108708571
O        -0.03087662223862   -6.63734583243906   -5.50463687738588
H         0.80368503012635   -6.17400439929921   -5.72128129259506
H         1.81185653503735    8.21438272641115    0.64636562620883
O         1.50645623164331    8.53449633613759   -0.23109082966113
H         2.32009062712737    8.57267842212069   -0.76318142400966
H         3.48085753423936    2.86161322244885   -6.67531896867904
O         4.30985701145890    2.57390751622729   -6.26709632011082
H         4.06676457052478    2.30045960180226   -5.35752869027445
H         3.71834351696058    7.06420722363579   -1.24936401221736
O         3.92223268846334    7.99998098570187   -1.46461903075493
H         4.28990855816882    7.94295691949591   -2.35853754980003
H         4.37964914140162   -0.07583316861838   -7.92266424275823
O         4.75869998630329    0.07268070502506   -7.05448324799946
H         4.57555674973936    1.00447653274022   -6.81173805266340
H         6.02443503673052    1.87611530455484   -0.49197535932006
O         6.58844440462323    2.06992003391471   -1.25456957443052
H         7.41396479647687    1.59147786117178   -1.06140057791821
H         6.69611854050455   -8.48686958454520   -1.61082297954768
O         7.33234902239236   -8.27640828741147   -2.34764219157971
H         7.70029299575080   -9.11067807785838   -2.63383782988193
H        -5.30237990624697   -5.87028618900498   -5.39261636401777
O        -5.92181404845943   -5.19991842440466   -5.70673849860555
H        -5.37234476886108   -4.43123425776494   -5.94604664837440
H         0.68188264540321    7.12064627185762    7.58701548205697
O        -0.21916309487204    7.14714852511076    7.94794051703207
H        -0.77589997159561    7.16000105207249    7.13122627959300
H        -8.90122223327760   -2.91856653797439   -4.08650819299105
O        -9.42293294076812   -2.11066291146260   -3.91957494496708
H        -9.13887538291431   -1.44636728049238   -4.55122760906136
H        -2.41143980215988   -6.06215362722630   -2.12573939381570
O        -3.28606751107387   -5.77182782263457   -2.40204757784247
H        -3.47178278228545   -6.15338061534810   -3.28503380241281
H        -2.98667134440994   -5.97994660838942   -5.39776262434849
O        -3.58634156128669   -6.58931488357006   -4.92504611657831
H        -3.10233460758256   -7.40762980582497   -4.75323007683743
H        -1.41019637278414    3.64995589780189   -6.98945126861716
O        -0.86809153464010    2.89580835962981   -6.71800158562919
H        -1.10420888601775    2.10912960570475   -7.26623153946952
H        -0.22012792848716    0.34141869314968   -8.21955924911972
O        -1.11602738964309    0.57582434037882   -7.93492740245912
H        -1.28906061062600    0.05271375079123   -7.13617065562724
H       -10.43533322053368    3.96890761548286   -2.72600967024314
O       -10.50090725795849    3.19140797620361   -2.15604813872855
H        -9.67018314584623    3.16668001497935   -1.64926230089093
H         4.57567581473750    4.02529200342614    1.70367764453509
O         4.36927589244947    3.10467902683959    1.98456867322715
H         5.08480904896442    2.52895475186008    1.70191542287821
H         6.47479642748137    1.33800842805256   -4.23608119621188
O         6.17360982689477    0.71447526127386   -3.54089289353100
H         6.20510107610803    1.21087247931454   -2.69769178216890
H         9.63250956264173   -2.27680258026994   -0.94570446005476
O         9.90729143363670   -2.06226314666656   -1.84603064035991
H         9.10511938445519   -1.72681481214634   -2.28874604883243
H         9.96753308705586   -3.37339890335998   -3.11450207137996
O         9.70131822343219   -4.02689312709786   -3.78829162324088
H         9.30447706285773   -3.52135644302653   -4.50827330572626
H        -7.69018502185458   -8.65380196513389   -1.65085222264802
O        -6.95198859007378   -8.05789017007404   -1.76843090076838
H        -7.33156594394617   -7.14610234163901   -1.76413830636583
H         4.14283876451776    6.01741589614074   -3.83969209453845
O         4.80258200014999    6.72027590471524   -3.75724286455029
H         5.64006168915839    6.26827275480724   -3.62108699225232
H         0.09978557357252   -8.24304434330322   -5.20487796925104
O         0.12624542886373   -9.22556857274051   -5.07260363804098
H         0.27877872439821   -9.58915628673246   -5.94487061871649
H        -2.32748530267982   -8.74496578086300   -2.69686749971706
O        -2.09668016492905   -8.48370118417806   -3.60932250282188
H        -1.44850884230338   -9.10167872666462   -3.96564211623629
H         2.19039464413977  -10.88197665583164   -3.48085492362263
O         2.14973573182430   -9.92697407507895   -3.46677111089576
H         1.35979990176083   -9.65785426483932   -3.98693168669274
H         6.82071170607593    3.27083875702355   -4.59406809577327
O         6.87928968495756    2.59221384128505   -5.29445670060498
H         6.08444587124663    2.72277774040163   -5.83377600347524
H        -3.53945775862037   -3.77820981750464    7.73172009254291
O        -3.66633887136864   -2.99686318195497    7.19510852162242
H        -3.41415050195127   -3.23797609780509    6.27775811502665
H        -0.64547815288711   -3.43793153809509   -6.72098763011523
O        -0.01738165062802   -2.70457784785894   -6.73253447388266
H        -0.49993607728564   -1.93000162918182   -6.39022306087141
H         0.65385334251042    0.41155899896203    8.74757892234141
O         0.66217180861538   -0.30544985252295    8.10950687136441
H        -0.25949585337850   -0.59571765366344    8.02246666404352
H        -5.85483450909816    7.28857035458598   -4.25511553212403
O        -6.35789385466909    6.66830303014579   -4.81446646863548
H        -6.64229344716980    5.93745115089503   -4.22194708907765
H        -4.30050964810757    9.02764444890141   -3.27219996956442
O        -4.83496224543545    8.23097781723529   -3.16360387918483
H        -4.42414711169730    7.75290049942693   -2.42508054405838
H        -9.73012920999688    5.71136269363928   -4.64096045159921
O       -10.26205887661972    4.90616739082570   -4.47521003905003
H       -11.14329733943924    5.10503250852480   -4.79351408794367
H         2.76669244217893    6.46447419410855    6.12314144718912
O         1.80661101186653    6.55968030008874    6.22298347094725
H         1.46437943936507    5.64571529089422    6.12186607923748
H         4.78814696462175    8.49095818149454    0.06028680054466
O         5.10722751551033    8.49393827356343    0.98065711817474
H         5.51589313270777    7.63053727675432    1.11219277903338
H         4.14732305545248   -7.49070140383452   -4.34213566437171
O         3.38974060929473   -7.77745670033760   -4.88401328883708
H         3.10918521765981   -8.61702313720417   -4.50475050086372
H         0.36866551545501    8.60218433206975    4.21830225511887
O         1.04714924493674    7.95845333049797    3.99000864291207
H         1.27581672060710    7.46707617824734    4.80494141840541
H         5.22142512489344    4.13058558312541   -3.17600381567874
O         6.18300087085826    4.10277564413917   -3.12435436144044
H         6.39397296692309    3.52211743596901   -2.37644297032427
H        -2.56654383134613   -1.60101465572440    7.57562533064318
O        -2.05568731821981   -0.80859709030366    7.79604472959671
H        -2.68095909380209   -0.18051096968331    8.16816987124794
H        -9.04899316984128    7.85312672630224   -4.14585346676009
O        -8.98630535592068    7.26739039095975   -4.90178546206206
H        -8.02914932988823    7.10449646426857   -5.03824216972594
H         3.55571044990160   -9.03513720256346    1.08716719170544
O         2.87952044360995   -8.40804768495581    1.34797278441432
H         3.35031227225486   -7.59756178064262    1.61699445843118
H         3.57255482124303    8.11613045516293    1.80797761608060
O         2.78305811290678    7.55167070638425    1.92268838530913
H         2.33821481257003    7.78782070187032    2.74940000833491
N        -3.38999760985167   -7.71808637966247    3.22781432033487
H        -3.74683850777910   -8.62317365114964    3.50029032108862
H        -4.14483295464119   -7.20016132387154    2.78655477043423
H        -3.11252326084262   -7.21992140213375    4.06233003668762
