# Supplementary material for: Computer Generated Realistic Interstellar Icy Grain Models: Physicochemical Properties and Interaction with NH3
Source: ACS Earth Space Chem. 2022 Apr 19;6(5):1286–98. doi: 10.1021/acsearthspacechem.2c00004 (PMC9125691; doi:10.1021/acsearthspacechem.2c00004)
Supplement: Supplementary file 1 — sp2c00004_si_001.zip [file sp2c00004_si_001.zip › NH3_binding_energy_sampling/101-40.2-N.xyz]

604
 energy: -1022.791120333550 gnorm: 0.000041496182 xtb: 6.3.3 (5b13467)
H         0.20980186201166    3.01424403251224   -0.66301401839477
O         0.73110692991001    2.34944126157827   -1.16327527876916
H         1.66982926159166    2.47160882271653   -0.88606837968882
H        -0.08222354360360   -1.35075835699107    3.13407523638106
O         0.31201263421071   -0.64821209634086    2.59434517998586
H        -0.16243429370750    0.16542472809532    2.83404820438404
H        -2.39128757440565    2.40212219361267   -0.52486556744478
O        -2.18169136049697    1.92389239534044    0.29487058507644
H        -2.20194423067229    0.97802079901751    0.06269846533948
H        -4.66283835523068    0.52591466257815    2.17725387191615
O        -4.98297330217378   -0.40670840870047    2.18282653800501
H        -4.47894139265920   -0.88079704515776    1.51335441138788
H         0.06109684656153   -0.33706094986050    0.94217211048035
O        -0.13427353344739   -0.09283805795057    0.01667041725880
H         0.20706346145141    0.80403932285551   -0.09570133346746
H        -0.16818965856237   -3.62566782522809    3.74412023057938
O        -0.44454478798285   -2.79775662278354    4.17045076159688
H         0.20166834334487   -2.63438427633194    4.87390599429595
H        -4.87925059763071    2.51734126099543    1.33999535106670
O        -4.24215331261509    2.09928822015059    1.95174484265288
H        -3.39874338606313    2.08393574248958    1.44031756486054
H        -3.23850873378421    3.90260217417597   -2.18422501816881
O        -2.49963069248119    3.30282296813639   -1.96326481602852
H        -2.14472958593974    3.02033362389125   -2.82557728887785
H        -0.13955132782878   -3.82896900388859    0.46756214241442
O         0.20314247169896   -3.01560448930057    0.89111577201012
H        -0.58248067090323   -2.52899588162436    1.20719947241280
H        -2.38455181873410   -1.56980433093646    2.45025747945182
O        -2.19714775622717   -2.03028893679285    1.60573645905886
H        -2.45323176456141   -1.43661295551544    0.88081897183305
H         2.06645469324174   -1.46297199624569   -1.13854529352213
O         2.29732672501798   -1.72370463752374   -0.22325703844127
H         1.50651883415843   -2.15107721372211    0.15762765001833
H        -1.38676658182356    1.79443230976650    1.91841393892741
O        -1.47961470285741    1.38969737055840    2.79107327774162
H        -1.46375088078120    2.09694579484570    3.46165784296236
H         0.19826757103861   -2.71304449772231   -1.59738774442832
O        -0.55472118185244   -2.09785295855420   -1.64847737384844
H        -0.37337062756230   -1.37752218822905   -1.00814101267533
H        -3.44794912538588   -2.93177710426721   -0.42138647466904
O        -2.73228208777420   -3.42268293912433   -0.84635069971740
H        -2.01990580512017   -2.79266989916597   -1.05896562614377
H         2.77036561954372    0.07634758325504    2.92825440796284
O         2.86906009960407   -0.11439348723156    3.88831845390546
H         2.96306221637756    0.77504200332207    4.30024129083401
H        -3.53295284271231    6.39649034721329   -0.49975948430880
O        -3.33543286178524    7.04708830316626   -1.22227872202136
H        -3.15290431979008    7.90610658077673   -0.77054219808565
H         3.90203546726154    0.54062539736959    1.18415398954656
O         2.95083983286700    0.36113220298189    1.29816283424525
H         2.71129050823938   -0.38615115715847    0.71331936797240
H        -5.77928490756911    0.85377325563138   -1.60624840206063
O        -4.86781161049713    1.17779578442727   -1.47926337013009
H        -4.97621552636563    2.00303025909911   -0.96106833495947
H        -1.19613018039448    5.36534866154960    2.24138086518613
O        -1.82079346054122    4.61835620143868    2.11968961118470
H        -1.90130219077071    4.19611466286792    2.98010529264563
H         3.50086480124749    2.72754575922767    0.43935145840387
O         3.25309745112150    2.69184737685078   -0.50032142104413
H         3.58324402448201    1.85062062079374   -0.85616750334489
H         1.47485852888707   -4.70634445735573   -2.29326385285958
O         1.54145986703653   -3.93318967870241   -1.71487289209619
H         2.33793753830255   -3.47226205020603   -2.06189194544692
H        -0.92249921141581   -0.08365213746573   -2.55640391093168
O        -0.28750179736828    0.57015112444743   -2.87621768446702
H        -0.02418909676973    1.14523819118165   -2.13436454657744
H         1.68211845911649   -4.71080863386412   -0.22184357100573
O         1.78662795222091   -5.35393170133738    0.51578754368538
H         1.32040706375572   -6.16116744505545    0.21355860903636
H        -1.23804840223271   -3.26062590834357   -2.91253676380225
O        -1.06670248458999   -3.93932603851628   -3.57868995475043
H        -0.94341403685726   -4.79034951840226   -3.11620085470495
H        -2.77217788265554    3.26239220090778    4.72113171696066
O        -1.79095844280090    3.25502177336265    4.68733588799113
H        -1.50017659981919    2.84679612906813    5.52107751244103
H         0.97636236494209    4.97946144565431    4.10701986203821
O         0.03120317397455    5.21408223307186    4.16115167870129
H        -0.44373706322259    4.41067231299726    4.41241815153449
H        -1.74781679508476   -4.66244401710300   -0.41490017952507
O        -0.98462699838364   -5.20828058851706   -0.13435833894749
H        -1.33457831572576   -5.89762136889897    0.43950316349490
H        -3.93578035574406    5.84018441863226   -2.49432225990473
O        -4.26605041441861    5.01136082924028   -2.86266071760287
H        -4.08922839771649    5.00438472674327   -3.82501102870159
H        -2.44542830621911   -3.71612467820104    1.90002967990542
O        -2.46686223166502   -4.62349062053025    2.26804183623113
H        -1.52795238344499   -4.86538011090972    2.40777383073373
H        -4.70651983793644   -2.96275787516631   -2.92997837289325
O        -3.85487618922537   -3.19522405692664   -3.33808320330231
H        -3.52654239239415   -3.99330871936714   -2.87849207495587
H         0.34088260471704    1.32019996068262    4.61773853193223
O         0.85042954056171    2.08037694131631    4.28978884302972
H         0.90041717979982    2.73452750555722    5.00114576986629
H        -4.67392218281983   -5.16343015792460   -1.61864730779364
O        -5.37484072323906   -4.81191899297848   -1.04267169149809
H        -5.16313801195149   -5.17329881142523   -0.16094661953035
H         2.30468828075666   -6.48164336468405   -4.09462136302237
O         1.96802537371681   -6.15751288210955   -3.23915860622377
H         2.40001181568136   -6.73732186877278   -2.57947417892827
H         0.45496507403039   -3.37127803596722   -4.03877143113933
O         1.25867956042753   -3.00344055295851   -4.45936237629854
H         0.94032889307034   -2.62468662126059   -5.30499245016594
H         1.95593344371304   -1.80315319371526    2.96141002357735
O         2.10788883576137   -2.73289641901349    2.73679253585183
H         1.42118105346259   -2.93895672708164    2.06834541387922
H        -3.02195882303593   -1.79586590770921   -3.23188135637243
O        -2.59674451021868   -0.91110910649394   -3.16162893177124
H        -3.25093658338947   -0.26128402126680   -3.47454791107573
H        -3.17500693623238    4.95838822478026    1.10998627370991
O        -3.95493047271501    5.33712196203292    0.65766772777503
H        -4.36956552375046    5.89136579378469    1.36742961396106
H         0.88053730311629    2.21034776197833    2.60028293515878
O         0.98180754205953    2.21165764477535    1.62902525964550
H         1.70729102362413    1.58780772686499    1.46123010253865
H         0.20585692144622    5.64568238191822   -0.72855161245343
O         0.72173246252168    6.31329658528351   -1.23596331964471
H         0.87805365016863    7.10186823350334   -0.66689893337204
H         0.36194813930260    6.99520549401639    2.63594355028809
O         0.00092911064212    6.61907166258780    1.81624788199756
H         0.66464084130425    5.95017938325074    1.55133132134450
H        -2.48171218334880    0.17767554341995    3.33452805421916
O        -2.70620308500146   -0.64000109773218    3.83253154424866
H        -1.94626255564289   -0.68632264902994    4.45458101688590
H        -0.89546630151055    0.49075843856300    6.02125025420727
O        -0.62325622651750   -0.02450162210927    5.24326782734140
H         0.08829331648605   -0.63209013941483    5.52581217228992
H         0.69085346816370   -5.03255871543648    1.93489377031765
O         0.14767953481790   -5.14611808138667    2.73814967823508
H         0.28884354074753   -6.06916818850364    3.00376064445116
H        -2.14870751534128   -8.10450236052364    0.37915158633829
O        -1.82482768191401   -7.62351278814612    1.16798631030574
H        -2.61010053087439   -7.31259815294892    1.62604046942315
H        -0.38306626059419    6.91727267615449   -2.25859610803864
O        -1.15199077033626    7.30510349038200   -2.75050071805045
H        -1.92498745957439    7.16673506905124   -2.16186462975327
H        -1.09817035148491    4.28965811342148    0.59958904805212
O        -0.72566481026487    4.35423366540393   -0.29671448864185
H        -1.43468792490638    4.12013834908240   -0.92883107780080
H        -4.40299836617158    2.71560414137604    3.51935182446214
O        -4.40079924681121    2.87781678191999    4.48525243266734
H        -4.48740171947582    1.99201646499341    4.88732917234638
H         2.00913005296305   -3.64188562931479    4.20968021918692
O         1.94395170597631   -4.12072255270749    5.05909772624975
H         2.45212535494883   -3.59019875898044    5.69408087566407
H         4.67431669828677   -3.23868203009813    0.80821882301543
O         4.51430142678492   -3.15478294305981   -0.15775688330481
H         3.65701920946684   -2.67389314995670   -0.23737498511577
H        -2.72706061065284   -0.74979288807557   -1.36578043553436
O        -3.05387252921415   -0.48530953670857   -0.48965190379975
H        -3.85230499198402    0.04526542909574   -0.69223112247446
H        -1.62108950132109   -0.74119157639836   -4.64577271750046
O        -1.11363231961511   -0.51931188486440   -5.44795842330112
H        -0.40093846847493    0.07078522796054   -5.15670475092888
H         1.78757200835576   -1.71648870636844   -3.39736869518188
O         1.88239555448435   -0.97405250506424   -2.76947176301781
H         1.10647643592281   -0.39408254423128   -2.89541644244605
H         3.64993515069827   -3.17594720850747    2.52008097835054
O         4.60813225429344   -3.40782816445740    2.44478993507612
H         4.65970390377146   -4.36897395194739    2.56480956921031
H         3.40219937097280   -6.17825674081933    3.06923202102117
O         3.75886475653303   -5.97279094875103    2.17039886428210
H         3.02306728560843   -5.61954939361897    1.63010856220140
H        -3.33993271744378    1.63313228253301   -4.17206517067257
O        -4.18784340617408    1.16634973146517   -3.98654416963901
H        -4.40449802047631    1.30299454295280   -3.02766915415046
H        -5.06891815546234    4.14452810990973    0.09037898027135
O        -5.51021277668225    3.28038464777816   -0.02201827886165
H        -6.44068753322953    3.40654736099330   -0.29964394636076
H         6.72783570738924   -1.21717851416080   -1.37834100551162
O         5.95567160253960   -1.06871729458199   -0.82613213882887
H         5.53378018434117   -1.93639875076687   -0.63448900140729
H         4.58107660340271   -3.18724777278213   -2.50179222056415
O         3.71414104719758   -3.00959145277627   -2.91712372225167
H         3.71563637503864   -3.62310596696927   -3.67753154006196
H         4.42448592965414   -2.37261098643808    5.59685896085370
O         4.07973907175023   -2.84301626343597    6.38632008253734
H         4.41131210617954   -3.74863526629588    6.29784200384874
H        -0.73594995779243    6.28219300774264    5.11488291910908
O        -1.33031643426261    6.85565411667789    5.65761815726177
H        -1.34296486094437    7.73580790709562    5.22100889556102
H         4.69624652895870   -0.16271859230021   -1.47446494691923
O         3.93108776475054    0.38433780352409   -1.73431204009330
H         3.23633040541222   -0.21156383594519   -2.06779781103358
H        -0.73130313567246    4.53408750667210   -3.98931642460023
O        -1.50652728058519    5.09094718779702   -4.19161270124614
H        -1.35935020354389    5.93648928376920   -3.72594218126431
H         0.66827476376812    3.20138908776852   -2.64039609510653
O         0.67481926860526    3.58411467100755   -3.54705557246126
H         0.72229631493634    2.82400035476032   -4.13688070364274
H        -5.40405216835734   -5.20914800523650    1.74635179661704
O        -4.70942002667967   -5.80357147408712    1.38646331875156
H        -3.86750767759966   -5.39262312344701    1.66042791656939
H         7.87309206982272   -1.70866791427592   -4.05364434651101
O         7.61603758342646   -1.40148991352980   -3.15177691157669
H         7.13229637070972   -0.55468261533105   -3.30173567103017
H         3.68207901757450   -5.06669178530600   -5.33585269558528
O         4.44598568314253   -4.69936226985805   -4.85247396387913
H         4.82826609003509   -5.41570219441375   -4.31204027872736
H        -3.78726638406819   -0.02723045246013    4.92638279364166
O        -4.38639303621639    0.43386640124489    5.56250156441470
H        -5.04893588174477   -0.22397106739448    5.84932439722635
H         3.44304699455327   -5.97233891071934   -0.57294858548719
O         4.31619136297156   -5.72457758870784   -0.88909302555158
H         4.39492039975248   -4.76367052228128   -0.73725689673494
H         4.99712696560845   -0.34317355155033   -4.17082707608117
O         4.45891547805821   -1.04932185499892   -4.56626902672780
H         4.13139388503198   -1.63736154672776   -3.85278140840030
H        -1.16987522829085    1.58443031063015   -3.93111240200066
O        -1.81684144998755    2.21085191139298   -4.31419069098768
H        -1.45639426551490    2.54528481452918   -5.15762546680037
H         4.86236797508623   -6.34268496256918   -2.37095654445496
O         5.19406904393856   -6.66235479722108   -3.23905266560447
H         6.01057954970208   -7.14714406106952   -3.05600649663565
H         8.72100506421981   -5.12167082629918   -2.96295360076274
O         8.02827427718492   -5.54094164321344   -2.40760813112483
H         8.05963387722078   -6.49766713753251   -2.51653531611837
H         2.35275241535924    4.68648783506876    0.47944656825638
O         1.77418983073759    4.66432416914253    1.25087801882033
H         1.41245385641808    3.74535679186941    1.32152200435335
H        -4.42722876936803   -2.67174600054521    4.20296708648981
O        -5.32002943877761   -2.32799268023901    4.00259705213540
H        -5.18040426377854   -1.54263826603323    3.43344652860181
H        -5.85968325113633   -3.20617577839625    1.28493596508413
O        -6.32454715138061   -3.76661648823355    1.94893791726719
H        -6.13448394039033   -3.33815606704771    2.80276871854664
H         1.69474351084074    3.38988904139897    6.88138232631223
O         1.07362225608047    3.91081099208821    6.35078583044321
H         0.29128036605870    4.06352554533891    6.92344786927925
H         4.99060536703283   -2.23494105676579    3.59192476043089
O         5.01367329650402   -1.52177312341401    4.26130187570368
H         4.20362642239473   -0.96148244020518    4.10907633960515
H         2.36810842933754   -5.64181994470416    4.78857903670667
O         2.74457352737171   -6.52524874870203    4.52174438611395
H         1.99715911709140   -7.10261878006535    4.34413759163806
H         2.23936860173751   -4.49364709795476   -6.83243740477295
O         2.06867634182653   -4.98747770112233   -6.02046121437013
H         1.80654987929189   -4.30047671779945   -5.35966050434594
H         6.42238607418347   -4.14358368564276   -0.54035768973361
O         7.17458931919838   -4.55211049594543   -0.08033526950584
H         7.68071675842758   -4.97087306480839   -0.80423489806306
H        -1.71292520396215    4.41691647728192    7.72685114107303
O        -0.81369283627936    4.50918358348245    8.11293131583184
H        -0.62977961661100    5.46776145906268    8.14392147013803
H        -5.09111527851509    5.77658676191333   -5.49596377448012
O        -4.48934678416991    5.01178655566114   -5.56116451889257
H        -3.74696862519891    5.23731323139046   -6.13786727900504
H         3.27086048444837   -2.49579411232937   -8.46444990110116
O         3.18060148641566   -3.03381188343324   -7.66706043468793
H         4.05730543969855   -3.01668604353510   -7.23787510616468
H        -0.59567204907888    8.97649974653942   -2.15886825154091
O        -0.46113227620463    9.72761965033852   -1.55786753560668
H         0.28388580020853    9.47652533922120   -0.98674997925448
H         2.05994751186343   -0.97959400851216    5.19726889552545
O         1.48567697828966   -1.50836773385007    5.78063079553915
H         1.58005034264810   -1.16969663067691    6.68036117742935
H         5.19568212919089   -2.02096136941465   -5.71632203644926
O         5.53891429801849   -2.78434846130650   -6.24447230393833
H         5.26299290284559   -3.57733153286046   -5.73260705738728
H         5.67356573774374   -5.29164951337093    4.64013622196018
O         5.15157285468216   -5.21107615410633    5.46737731778434
H         4.42762865914820   -5.83959297496589    5.37694915886636
H        -3.97388622229754    1.08618920582831    7.00742700268600
O        -3.78027400525526    1.55427101139552    7.85513678707985
H        -4.65496073562737    1.94158340131170    8.11849843568200
H        -1.84642455793607    9.62088114794151   -0.66976022373977
O        -2.72434486745322    9.42627404602155   -0.25374323130789
H        -3.36166768174965    9.94780185708071   -0.76901425151749
H        -5.94701980940813    4.70787043540671   -2.90776515622411
O        -6.85213181944600    4.58336223170968   -3.26211285398485
H        -6.75598898427590    3.88574842676986   -3.94164287323336
H         0.06685192071975   -7.07676396758657   -1.20354819203042
O         0.52960303198147   -7.52006552047907   -0.45939636997603
H        -0.15011323480114   -7.71709541540787    0.18825109241653
H        -7.62950800220358    3.81097398645346   -1.94977857041803
O        -7.89279665309239    3.21773522033519   -1.21548828469942
H        -7.75119507621033    2.31218669710002   -1.56271503979100
H         3.96701731591503   -0.97988387252556    6.97201944482751
O         3.97922149074259   -0.01574685489806    6.97092214921945
H         4.79219338475189    0.27486760693307    6.54108078557849
H         2.27119068686246    5.77815510228763   -1.14675686827878
O         3.20492413084173    5.48041497467722   -1.03275181045192
H         3.38234026045817    4.94493811316721   -1.82865261519084
H         6.52757800330814   -5.97908244686938    0.62096845034151
O         6.15623077161629   -6.71841680192592    1.14856097060945
H         5.25253831781981   -6.44009516573195    1.37730233526588
H        -3.85571090328806    4.66345694231751    7.80799323969034
O        -3.29020636328990    4.20295914254900    7.14645572397949
H        -3.48788526519445    3.25967769532656    7.24939335974101
H         5.73420053065017   -7.98852526118899    0.07090835150827
O         5.44441274743333   -8.66932694501025   -0.57253200908463
H         4.61594759564877   -8.33813778189574   -0.96345299286652
H        -0.55441353929316    1.96569821876151    7.70078950860179
O        -1.18770354476881    1.90758011848363    6.96523439943208
H        -2.05683233635312    1.76696133594812    7.36073425474900
H        -6.38567330656341   -0.12717274923712    1.05312269875912
O        -6.70668718331942   -0.20435040248273    0.13984984328257
H        -7.62670531821137   -0.47069690473209    0.15711740754870
H        -5.38584389365192   -3.06151262572680   -0.61922031239868
O        -5.13071150049312   -2.36497133570124    0.01158185697668
H        -5.69860478598168   -1.58881452577616   -0.16912507857811
H         4.33335342196754    5.54001052309677    0.35449436001924
O         4.66892611641414    5.63122380854490    1.25980807902872
H         3.97735402499672    6.14095892495568    1.71773196280252
H        -9.05335261774946   -1.71804998486537   -2.27384031086307
O        -8.50411669017168   -1.52436966417895   -1.48692005036844
H        -8.63417451041152   -2.26477644405126   -0.85409827669886
H        -5.50918672342730    3.51453654979443   -5.51043086498449
O        -6.02840122002339    2.80032113777436   -5.10775489714302
H        -5.36707617866315    2.20848460448782   -4.69315442977129
H         3.17417765879069   -0.87826357131818   -5.66973804968187
O         2.31799184395639   -0.99096538163319   -6.13719427942777
H         2.40038661312237   -1.83709419069605   -6.61642189393874
H         8.10640999351751   -1.35408384557092   -6.04708407773096
O         8.11146053375285   -2.22148820822437   -5.59718379991146
H         7.25404218951465   -2.61673892871483   -5.85080295892954
H         7.62104918474030    0.99021514496442   -6.30998737330402
O         7.42897593927997    0.14594431967919   -6.73001152597189
H         6.44753965596205    0.09948130839592   -6.76607379599119
H        -7.87670818342648   -3.69246185559508    0.89507348980923
O        -8.55462541030355   -3.57842633915082    0.21131800369023
H        -8.45905339877349   -4.33400031589397   -0.39555880620111
H        -2.39430606802957    8.71344439556267    1.33623330195695
O        -2.23438132910034    8.12628721971054    2.09032517656244
H        -1.46700230769942    7.57284419535881    1.86178674232589
H        -4.42185640901044    6.40681251258516    3.53664021480939
O        -4.59233303624008    6.83625652591389    2.68230796895171
H        -3.82997508285781    7.42427782836395    2.54341125586907
H         3.40969554232345    3.44055873631726   -3.55964707595271
O         3.25865344128910    4.40961851331430   -3.46050216275111
H         2.29379887732485    4.47746711058654   -3.56510228037527
H        -6.12491669662565   -1.57968231702315   -3.46145655214712
O        -6.20950341652448   -2.16466699744382   -2.68216994225750
H        -6.99235993351191   -1.85871573072941   -2.17078142060116
H         6.46798404135089    0.97152326016091    4.73967322533035
O         6.07605626535619    1.50614947574997    5.44687959933851
H         6.26642738802333    2.42650767097932    5.16251180791074
H         1.36570721899181    1.73971563255773   -5.81724785833416
O         1.16729035552152    1.13933998568569   -5.06809215873873
H         1.52848188832416    0.27686317985048   -5.34319581908577
H        -2.48288561647591    2.87369168194546   10.49802770714383
O        -2.27398233414968    1.96726844276028   10.21821588687417
H        -2.87222682035754    1.77524161963981    9.48424261418159
H         7.62317309089466   -0.56732847135108    3.07288796875373
O         6.87444502381757    0.00905701285388    3.24479517763304
H         6.18037931838599   -0.59184066117273    3.62009993774816
H        -5.69043051880413   -8.04964339610847   -0.76811755276702
O        -4.95573875057934   -8.12558341997914   -0.12234026365229
H        -4.95682066021428   -7.31224644654688    0.40582086805986
H        -5.18153577967980   -0.08626404351492   -4.72304277047120
O        -5.80043635866526   -0.79405074539208   -4.96954745239943
H        -6.63767053094006   -0.34871605766192   -5.16309610797843
H         1.88625473205543   -0.16924315491172   -7.52404768026703
O         1.68608448379205    0.31045747794571   -8.36414003834470
H         2.26121856699834   -0.09193501726613   -9.02043026279569
H         4.86398791668353   -1.36080490486957   -9.32215619984550
O         3.93982628523725   -1.12585690940276   -9.60303371012697
H         3.91949104754621   -1.23780059926967  -10.55278934197445
H         7.55100247392428   -2.64917561111610    4.17428644361449
O         7.69745352848443   -2.67878534114665    3.21452267255931
H         7.20156194723269   -3.46610217954526    2.93712120347529
H         6.69662586667996   -5.95945929112497    2.63418354423075
O         6.76048036359259   -5.28961150905705    3.34017958481322
H         7.63605440109796   -5.38060816456618    3.75748806749578
H        -1.79395400668972    8.91019422932380    3.55018805371407
O        -1.54496869131134    9.20180916527956    4.45303148548352
H        -2.39320326089121    9.33898176988216    4.90770298856220
H        -7.38848362023927    1.61128471030090   -5.24780877660393
O        -7.96560551479041    0.86803871531718   -5.00773652601910
H        -8.86617942030239    1.27029669856835   -4.92746698194512
H         6.91872437812905   -1.06534747334315   -8.41985881554127
O         6.33393562503137   -1.78199411960967   -8.68923658620560
H         6.10478152847507   -2.23789149435626   -7.86090188210578
H        -1.46463204606172    6.19531667547158   -6.99983019389375
O        -2.02511972016356    5.48212459182180   -6.69718061081795
H        -1.79381452755545    5.32708917912699   -5.73300902907636
H         0.00806013828880    3.22396803870344    9.03985987115773
O         0.20202385607726    2.30165988332745    9.28839436618260
H        -0.59731749168330    2.03663751256434    9.79282070693952
H         6.74278556942792   -2.80476389073574   -2.73283437742076
O         6.20975842205071   -3.54966434924361   -2.39738995803781
H         6.67612803372242   -4.36022433156571   -2.64877609635909
H        -4.09154232302843   -3.04319145177588   -4.97351668544168
O        -4.24513484557490   -2.92230604983632   -5.93749460029449
H        -4.79073339894322   -2.12770499925803   -5.98720714680447
H         1.98369607927030    2.09404404115658    8.47396756888564
O         2.64817476851865    2.20892458382168    7.78489994854200
H         3.06717814162831    1.33804668071926    7.66322894276762
H        -6.92940615797950   -5.18742274609748   -1.44093575162590
O        -7.84586673907214   -5.45212749536548   -1.68850409822005
H        -7.97827944136293   -5.04270420492329   -2.56839796087497
H        -3.81191103448501    5.20698571846556    5.72930177999667
O        -3.77698175281995    5.97910718745061    5.14378488124266
H        -2.84246636007064    6.27106258906927    5.23970474810464
H        -7.88811241412055    0.10893592128814   -1.97226516191523
O        -7.39530458727796    0.83284733597694   -2.38166307722396
H        -7.62512057896087    0.82971721608350   -3.33420924164439
H         5.83452901587853    0.08539873729654    0.40562356840521
O         5.61507821429304    0.80348273197877    1.03122570697545
H         6.12438861896452    0.60109384784185    1.84299786907668
H        -6.20693475063073    3.25844611477870    7.41337551375862
O        -6.08110945995703    2.73310706805455    8.23801739769675
H        -6.68434733992040    1.97490886340392    8.14387084047655
H         2.24791119108084   -8.09568580749085   -0.90679630249805
O         2.92432289365279   -8.07985324734703   -1.60355994052815
H         2.69691770098255   -8.78889370667134   -2.22157566848573
H        -2.76203018569885   -3.92712764375935   -6.23344834270354
O        -2.00965198061432   -4.49685668516429   -6.00629612724348
H        -1.73285984831181   -4.21344943766841   -5.10663509709605
H        -5.63421991012402    3.72255903564980    5.32973749906207
O        -6.28160666321369    4.11600413443819    5.95063977242518
H        -6.11606708923271    5.05981131811541    5.94291267527532
H        -1.04691725936824   -7.10772712950928   -3.22265378691466
O        -0.57222795525658   -6.44304311175082   -2.69006574504075
H         0.33582636428513   -6.37485731410927   -3.06977189298480
H         4.44780500455104    1.94268036581340    5.13737381992038
O         3.50696912679456    2.18550514464550    5.01851968469654
H         3.12245229995037    2.19779332915041    5.90039026941296
H         4.12128456967267    4.57653565958071    6.32865636710447
O         4.20648468900827    5.31012069260789    5.71526917869247
H         3.63697469969049    5.07817522386056    4.94306516367166
H         2.77383603495562    3.55824865289409    3.94245773072727
O         2.60041794850856    4.50025388270434    3.78358721928288
H         2.48045895419401    4.60690326193095    2.81809841687409
H         9.39025241088059    0.16498720619154   -1.07655984128338
O         8.58434514712061    0.32732955621516   -0.58266885067873
H         8.40586213559335   -0.49379701216759   -0.09433575018678
H        -2.08630090570775    5.23012408050949   10.68239213005330
O        -2.81011410761968    4.60205749914250   10.90963872724642
H        -3.02830367435445    4.77436605436354   11.82577834237306
H         7.95828980727887   -3.05977359905625    0.29932195876119
O         8.38240372774407   -2.21646859771052    0.56049884089857
H         8.31638326999704   -2.21824919499412    1.52283549147525
H         5.37950910345407    3.60004008318169    3.54516750362449
O         6.03695681475822    3.85802815740867    4.21302191030128
H         5.62657636160868    4.57345267995666    4.72057990276412
H        -4.19542001214931    4.94552165199891    9.81476095333273
O        -4.82810604433080    5.10382302508092    9.09401383077599
H        -5.44246144839705    4.35732830111397    9.08598096584472
H        -7.02687687991321   -3.44850429189043   -3.51771925197591
O        -7.64954043114892   -4.05455871272444   -3.97096628730648
H        -7.12995241128804   -4.49363234351014   -4.67606016552082
H         0.04496413898448    6.02995223682869   10.80748664195471
O        -0.81868954944685    6.36630939426458   10.56371078540355
H        -0.70227512011302    6.80272207586500    9.70032630866752
H         2.59145788476758    1.49597952583465   -4.10041011059823
O         3.47083329697991    1.84461993224224   -3.86022248020379
H         3.78988527482206    1.32311650793599   -3.09326298116899
H        -6.97719912006932   -0.26668117779046    7.21057034933091
O        -7.48329218498945    0.51126306297023    7.49677344998727
H        -8.10485287493215    0.70302166463349    6.79345996596331
H        -2.78067950656214   -9.87724519393342   -0.90831510017788
O        -2.71446876581110   -8.93475755094016   -1.06184879872297
H        -3.61909677991922   -8.56693052970004   -0.81835179327111
H       -10.06141385038281    3.12762118277161   -4.88260638114658
O       -10.18107046704229    2.20844154110943   -4.60880115492684
H       -10.39668010649606    2.28676797379713   -3.65825575277239
H        -2.08179112144174   -3.07051819040404    4.58492516410867
O        -2.95811361282578   -3.50832958459976    4.65134893496070
H        -2.95426810748693   -4.12047005863926    3.89054194727692
H        -0.21206038815934   -8.01909722865075    2.42095235383566
O         0.61534452103849   -7.81557838132996    2.87019167179982
H         1.33226412339113   -8.10987751743560    2.28096720305997
H         6.69468646865629   -2.46713174449278    6.36997227237312
O         7.14092478822579   -3.17497883633694    5.90040676810024
H         6.50802377634536   -3.90699231391166    5.85685317956640
H        -5.28273130251551   -2.05513623212729    6.92200851618280
O        -5.95755885147636   -1.55161441755831    6.44168819289855
H        -5.94245426405492   -1.92180385238239    5.52976908791663
H         0.84203039309584    3.06010122536767   -7.10001053662091
O         1.75930031561043    2.73004517281965   -7.15966173860210
H         1.74432979426681    1.98490923617545   -7.78862551034117
H        -3.92833309170909    8.70068361601599    6.73090267747488
O        -3.92561078130407    8.70719267447311    5.77360952849918
H        -4.05492915718217    7.78308833109138    5.49673376588837
H        -4.06439462283699   11.50088333298290   -2.44216385052617
O        -4.16129011295535   10.56315105184719   -2.28149932692425
H        -3.65416847778739   10.09043056489019   -2.99874219697749
H         9.39206946037463   -4.14434502924313    4.00803541122904
O         9.11026181756836   -4.82617851199111    4.62561693801695
H         8.68225492634692   -4.35777239240326    5.35323320649506
H        -0.75909632955649   -5.97180786130562   -5.89153031195748
O        -0.05774100490408   -6.54343850455985   -5.56238933645518
H         0.77949129632507   -6.08331863605085   -5.77623357486019
H         1.86901464075503    8.23578484661760    0.73160342655748
O         1.56486034949069    8.55931504016419   -0.14446496920443
H         2.37513138948862    8.61120130566052   -0.67938504844575
H         3.50481856578585    2.94665129901718   -6.64752234481553
O         4.33146260081298    2.65078206972745   -6.24080009276227
H         4.08608268678850    2.37088483047019   -5.33372659008480
H         3.75686352409525    7.10005766143984   -1.18564857946871
O         3.97042691101819    8.03528772916288   -1.39214926811673
H         4.33555033485507    7.98507081340209   -2.28727268723707
H         4.39083278140951    0.01545044845487   -7.91947231396355
O         4.76811788884972    0.15399749487547   -7.04889853014679
H         4.59038736114728    1.08477578845472   -6.79849950756948
H         6.03308012604728    1.89487769772804   -0.46923165934646
O         6.59879060226962    2.09127332459978   -1.22996421395566
H         7.42188106600886    1.60781459093859   -1.03919601723958
H         6.65327842453685   -8.46305101351228   -1.67641813817816
O         7.29001391954532   -8.24905732879228   -2.41138081551261
H         7.65633663913479   -9.08207608155943   -2.70326361014883
H        -5.32567439716429   -5.75031538692176   -5.45594066188962
O        -5.94035766636610   -5.07386414503323   -5.76603778922846
H        -5.38646171223644   -4.30599344202694   -5.99719000828018
H         0.70318630261156    7.09661304977653    7.64623292266614
O        -0.19830556492110    7.12380087134927    8.00580838047430
H        -0.75347323802889    7.14741695483009    7.18797752165511
H        -8.91163942653436   -2.79232525721148   -4.12900357935641
O        -9.42916561509256   -1.98310420906777   -3.95592982624266
H        -9.14062426189675   -1.31478868808617   -4.58121856468826
H        -2.43474867428224   -5.98350104770130   -2.19359083319623
O        -3.31176751267120   -5.69208590916426   -2.46043155406396
H        -3.50044935924883   -6.06033151576585   -3.34848878041489
H        -3.01079613777913   -5.87020055963252   -5.45909232955493
O        -3.61304351074252   -6.48090628745030   -4.99126790665300
H        -3.13425108294700   -7.30413941270131   -4.83011937112464
H        -1.39135175169508    3.76189092599639   -6.96159151280014
O        -0.84574349519689    3.00658853398601   -6.69924200103724
H        -1.08212181329759    2.22257209097863   -7.25208730260496
H        -0.20658493964382    0.45969390156473   -8.21962585994658
O        -1.10077490568102    0.69847779692743   -7.93298460922968
H        -1.27890143591107    0.16727041926438   -7.14055067281670
H       -10.41191579683674    4.09203053754142   -2.70911519164042
O       -10.48182372947053    3.30666258894865   -2.15087823339226
H        -9.65389010355611    3.27402492082152   -1.63952320408048
H         4.59070860976914    4.03226005253947    1.74293787707313
O         4.37924052010763    3.10939073484741    2.01314260964129
H         5.09419923649541    2.53397217621805    1.72878853212618
H         6.48698430977816    1.38617257011845   -4.21699779078019
O         6.18100655396757    0.75801539890259   -3.52806816570138
H         6.21395996370209    1.24676418817463   -2.68032063017425
H         9.62059236513227   -2.27339928713200   -0.95297943265678
O         9.89753121883102   -2.05368709679664   -1.85139011670105
H         9.09820320849633   -1.70898689217147   -2.29203006998161
H         9.95335360285641   -3.35347166965333   -3.13051271217995
O         9.68423640627312   -3.99963627042562   -3.81027432089873
H         9.29210718276954   -3.48552349080919   -4.52673881593740
H        -7.73229408340367   -8.55463523986221   -1.73444218627152
O        -6.99248285232854   -7.96192306647574   -1.85897147814152
H        -7.36697559682311   -7.04769938490345   -1.84212717206358
H         4.17814496870499    6.07241134694901   -3.78422661415271
O         4.84084331522939    6.77198446729511   -3.69882394810831
H         5.67589037818401    6.31611433520955   -3.56068399599844
H         0.06554719737660   -8.15221628649957   -5.28068594039434
O         0.08611901158133   -9.13600130252679   -5.15540210892950
H         0.23623455933517   -9.49438553305733   -6.03024916500051
H        -2.36719336218829   -8.66487769218527   -2.78525846317809
O        -2.13260578730804   -8.39551106775055   -3.69302461257602
H        -1.48790713743984   -9.01353756636439   -4.05597397874075
H         2.14134555642964  -10.81726706429847   -3.57828741135740
O         2.09917518233769   -9.86272113563090   -3.54781859266969
H         1.31460947785412   -9.58530115305675   -4.07180457086048
H         6.84361818430660    3.31997715525169   -4.55745253511685
O         6.89949483159538    2.64715014841526   -5.26373225674927
H         6.10652378328838    2.78720663930498   -5.80326249605691
H        -3.58022630644455   -3.78552684105459    7.68710462527653
O        -3.69221431549030   -2.99365615528405    7.16266819369562
H        -3.44163729107391   -3.22671902924628    6.24268161228685
H        -0.65381988654324   -3.33053960471388   -6.75556238947685
O        -0.02174343483928   -2.60057203929203   -6.75870064051166
H        -0.50093640958524   -1.82654308292168   -6.41039565087013
H         0.64012040793099    0.37635106012200    8.74825847565771
O         0.64531137986057   -0.33472440512661    8.10348031183745
H        -0.27807911311852   -0.61918832862154    8.01346760405709
H        -6.01901691421553    7.38273735865953   -3.93368867038506
O        -6.31476932916953    6.80649525665107   -4.66982583005380
H        -6.65092664061091    6.00818360988148   -4.20159238283957
H        -5.35917115910096    9.07568422157190   -2.38379361562453
O        -5.54919925151903    8.13516721628503   -2.47370038688476
H        -4.84376899382417    7.68703559952141   -1.97486560723002
H        -9.69317902090588    5.84879237120451   -4.61149100366853
O       -10.22765410768497    5.04281565459313   -4.45868044366289
H       -11.11016724566599    5.25137665043353   -4.76718671771173
H         2.78794559011233    6.44227011839107    6.18018322774900
O         1.82837488674308    6.54091104820681    6.27989588943101
H         1.48128771320350    5.62994273049289    6.16973342205876
H         4.83102358169568    8.51061582149022    0.13992558855518
O         5.14916360891425    8.50306333519731    1.06050458943002
H         5.55249312248702    7.63613955407465    1.18459160086457
H         4.11380962940272   -7.42895865470321   -4.40409532723920
O         3.35418728481928   -7.70719545332849   -4.94768101243363
H         3.07093404710868   -8.54947283579952   -4.57671072048229
H         0.40293405886614    8.60879628102513    4.28672940574405
O         1.07966513965162    7.96359721411806    4.05665986964293
H         1.30237664477903    7.46471248058832    4.86839674648863
H         5.24601186928653    4.17648359346131   -3.13420047766265
O         6.20730608154677    4.14213938075754   -3.08240691726745
H         6.41430639854359    3.55480708389896   -2.33858249488498
H        -2.58650861259009   -1.60977935208255    7.55531879519775
O        -2.07308168881408   -0.82024662784196    7.78116656465405
H        -2.69652331347954   -0.19394063795037    8.15929091290536
H        -9.01177572773317    7.97214790239074   -4.08957424014996
O        -8.93880828575550    7.40468032719470   -4.85884345258239
H        -7.97987900141534    7.24233188768619   -4.97858281063167
H         3.49348061047181   -9.02018249719380    1.01877615364655
O         2.81888766589662   -8.38757253146216    1.27098487692349
H         3.29620813197471   -7.58598415458940    1.55725950366534
H         3.61325728440290    8.12552977202373    1.88925707151826
O         2.82462737592318    7.55925142244297    1.99949213193599
H         2.37233630267428    7.79473312640951    2.82259568807681
N        -2.95418979316975    9.17702404982161   -4.24274665679262
H        -3.66345013066809    8.60988059585264   -4.68890567955265
H        -2.25221069037915    8.55707027953444   -3.85294507436864
H        -2.50892563848943    9.74440978189663   -4.95087267118176
