# Supplementary material for: Computer Generated Realistic Interstellar Icy Grain Models: Physicochemical Properties and Interaction with NH3
Source: ACS Earth Space Chem. 2022 Apr 19;6(5):1286–98. doi: 10.1021/acsearthspacechem.2c00004 (PMC9125691; doi:10.1021/acsearthspacechem.2c00004)
Supplement: Supplementary file 1 — sp2c00004_si_001.zip [file sp2c00004_si_001.zip › NH3_binding_energy_sampling/102-40.5-N.xyz]

604
 energy: -1022.790047107122 gnorm: 0.000039514077 xtb: 6.3.3 (5b13467)
H         0.23136179397504    3.00335224672835   -0.67523419520951
O         0.74971788135726    2.32854821971201   -1.16626076967181
H         1.68959415745142    2.45400023826049   -0.89628354974848
H        -0.06608235171642   -1.33843305477378    3.14997200208208
O         0.33042155040785   -0.64037493959636    2.60623432321977
H        -0.14083189691226    0.17645862142557    2.84070766741639
H        -2.36874794674297    2.40491399202701   -0.52673466988895
O        -2.16526220737312    1.92925692377467    0.29661850316272
H        -2.18359908958547    0.98250575858069    0.06772477869150
H        -4.63926803270022    0.54749702641824    2.19464705977113
O        -4.96609676327746   -0.38281773307640    2.20383860119747
H        -4.46493502330681   -0.86243493437862    1.53602693473241
H         0.07718918486988   -0.33633713418856    0.95109409317309
O        -0.12274521970302   -0.09771361230745    0.02547839405479
H         0.22377053011654    0.79628714646189   -0.09691442273903
H        -0.15927758378670   -3.60887645926167    3.77244216339895
O        -0.43182389988807   -2.77815420120910    4.19590776646508
H         0.21756401554030   -2.61337926800278    4.89605613106385
H        -4.85782820982677    2.51679388305517    1.35278685093773
O        -4.21045161681322    2.11656497441728    1.96491684357730
H        -3.37244392885134    2.09604365791872    1.44311790984635
H        -3.20206476191263    3.93346175001539   -2.19261632236844
O        -2.49445758707282    3.29692308044616   -1.96924279710591
H        -2.13471865035466    3.01498296727897   -2.82969913720893
H        -0.13832341332977   -3.83119721405902    0.49739197816470
O         0.20822906527480   -3.01737419569179    0.91686226296500
H        -0.57494558516083   -2.52527022412541    1.23014995655236
H        -2.37104603182577   -1.55225434284458    2.47168351890525
O        -2.18770276297318   -2.01864237479533    1.62996813720520
H        -2.44194257761243   -1.42821770992612    0.90147403207276
H         2.07295361487494   -1.48250629703365   -1.12728687532298
O         2.30454568644975   -1.73914846225870   -0.21071848498093
H         1.51280793423012   -2.16128279742433    0.17379501377873
H        -1.36046250338175    1.80384425247288    1.91748378265428
O        -1.45488927798415    1.40521759159027    2.79303067058243
H        -1.43207417359712    2.11584795335912    3.45906910054187
H         0.19931656492098   -2.72863776916089   -1.57439780616306
O        -0.55301323318315   -2.11278388855171   -1.62568446201908
H        -0.36694383308865   -1.38723258866934   -0.99254694008444
H        -3.44530519095151   -2.92623539026050   -0.38913703056564
O        -2.73293436633081   -3.42362172882862   -0.81181005687368
H        -2.01853250775757   -2.79794843455821   -1.03128386710773
H         2.79190959652240    0.07666700870773    2.92891963373712
O         2.89148265200035   -0.10814434319177    3.89034091537499
H         2.99032860989802    0.78351631879092    4.29587979128487
H        -3.28850238650009    6.20222204302887   -0.40456923547481
O        -2.94786162650909    6.80894480519468   -1.09525882509860
H        -3.02571538269359    7.70706615322373   -0.73820898165444
H         3.92041898893027    0.52743641649960    1.17949876254414
O         2.96925280756484    0.35087100385541    1.29842230289835
H         2.72532304397551   -0.39756604647452    0.71673358816328
H        -5.76609603910215    0.85634313894754   -1.59348416660175
O        -4.85314457459092    1.17591728710283   -1.46758529477943
H        -4.95781445950243    2.00151275449275   -0.95098936072327
H        -1.15846338460316    5.37451928383269    2.21723653110187
O        -1.78801800877102    4.62752959905267    2.11820750032779
H        -1.84720137279102    4.20995130467368    2.98261635625045
H         3.52598857731405    2.71077140880368    0.42373742880138
O         3.27654636661295    2.67094581326573   -0.51488668754570
H         3.60226225739307    1.82675781200368   -0.86759811711955
H         1.46610510839562   -4.73055027346670   -2.26174519454763
O         1.53746957040365   -3.95507816147264   -1.68707517648348
H         2.33429800416756   -3.49848118975547   -2.03926743776945
H        -0.91558870874371   -0.09943326318587   -2.54638641589255
O        -0.27501399374330    0.54649731640928   -2.87057797309668
H        -0.01002323641459    1.12793914335329   -2.13428530253391
H         1.67868563681255   -4.72395562957578   -0.19064891604705
O         1.78184726135863   -5.36310247739618    0.55084264240149
H         1.31219348057940   -6.17029147722664    0.25394488449239
H        -1.24226468524715   -3.27765863800314   -2.88370408535643
O        -1.07607263069709   -3.96182751470979   -3.54561351186670
H        -0.95432180243821   -4.81008541437586   -3.07797971432134
H        -2.73604822097471    3.29183296009156    4.71780240415687
O        -1.75517775687649    3.28377781324823    4.68198737444445
H        -1.46235166450721    2.87711035450351    5.51586401571964
H         1.01979613947644    4.99494852769696    4.08241262355328
O         0.07532189331198    5.23227282370963    4.14434917487302
H        -0.39870457647928    4.42965998074178    4.39895062023321
H        -1.75167760382936   -4.66393479005077   -0.37639029527374
O        -0.99010968856273   -5.21112241213895   -0.09398911858082
H        -1.34159500997240   -5.89599290120259    0.48418135577140
H        -3.88648989280906    5.94358990269270   -2.48978890192049
O        -4.21122207760078    5.09810361780772   -2.84284866982874
H        -4.01692889467293    5.08119480723974   -3.79890349635973
H        -2.44072015837043   -3.70197146750585    1.93430559990075
O        -2.46490478434496   -4.60660280794322    2.30890837553091
H        -1.52646462983821   -4.85156933178601    2.44680097603616
H        -4.70994013344337   -2.96830678307189   -2.89446473468387
O        -3.86053231283661   -3.20687917915498   -3.30328310428026
H        -3.53362525720353   -4.00297204949292   -2.83951334668334
H         0.37085075069018    1.33894390796749    4.61767483491940
O         0.88000088978277    2.09690702969306    4.28413029881828
H         0.93732830876018    2.75337367642657    4.99252527634434
H        -4.68276694407105   -5.16060167397702   -1.57078173721903
O        -5.38113508638201   -4.80359693610171   -0.99493073346360
H        -5.16830149577930   -5.16085479915307   -0.11188720177721
H         2.28509308387686   -6.51920638737042   -4.05466012289524
O         1.95157417804407   -6.18956230342046   -3.20009709186403
H         2.38347686577014   -6.76678004479660   -2.53823238939694
H         0.44692680496701   -3.40181042099109   -4.01297295428067
O         1.25169267543767   -3.04071508438796   -4.43708048358128
H         0.93328481673623   -2.66410570429731   -5.28379610237745
H         1.97035849592068   -1.79894625197402    2.97427057486297
O         2.11793677094592   -2.73086950248224    2.75594195441611
H         1.42948908164900   -2.93817147105726    2.08956063165248
H        -3.02234337600058   -1.80791167820859   -3.20729196344747
O        -2.59355760195579   -0.92509081655227   -3.14054746293972
H        -3.24400361716989   -0.27310557041201   -3.45839010794943
H        -3.21633492893562    4.89289123998835    1.22814826075376
O        -4.00383289544637    5.27744718145434    0.79172983048105
H        -4.35562070626861    5.90150554989313    1.47344853301308
H         0.91020992848798    2.21576413698111    2.59350606471258
O         1.00736021556567    2.21103462030278    1.62226158098916
H         1.73021780076452    1.58421527731093    1.45450326689791
H         0.23409449707375    5.63189055916403   -0.75343283231548
O         0.77699843422843    6.28295496311892   -1.25334471679416
H         0.90924820845929    7.08625153183676   -0.70197227787391
H         0.40901819248381    7.00063094069758    2.60463508614403
O         0.03693462160173    6.61963528012185    1.79228312658843
H         0.69937657982350    5.95204889328960    1.51905993800456
H        -2.45905648130164    0.20038558196383    3.34653854347896
O        -2.68679115914537   -0.61225757299261    3.85134928816340
H        -1.92465443956682   -0.65933772200059    4.47055279173026
H        -0.86521522408231    0.52184096440654    6.02893659406157
O        -0.59718147057929    0.00203456076795    5.25286349921702
H         0.11348316814383   -0.60658874442516    5.53608849339275
H         0.69034247365043   -5.02934259114854    1.97004311881011
O         0.14878477853763   -5.13642753008598    2.77537736396104
H         0.28729269489999   -6.05850171348312    3.04571862322469
H        -2.16347370819283   -8.09984909929153    0.43866072075323
O        -1.83649571981229   -7.61584602978997    1.22440551554946
H        -2.61983196805850   -7.29894705751300    1.68164467329771
H        -0.29539677727097    6.84600205682161   -2.34366923587801
O        -1.03317678625459    7.27692635675084   -2.84184716027075
H        -1.81680817246018    7.13205718064604   -2.27190464283567
H        -1.07581163302584    4.29307924646405    0.58114088432322
O        -0.69584056285807    4.34014071388862   -0.31184471071253
H        -1.40838354667170    4.12588408453511   -0.94732395482741
H        -4.36850240659473    2.74350082238078    3.52234452498941
O        -4.36882097878452    2.91475957965489    4.48717771420104
H        -4.45430479417059    2.03120247341111    4.89500208527392
H         2.01933191700341   -3.63075440199833    4.23365984404984
O         1.95412630233846   -4.10388695723195    5.08636391618928
H         2.46676446885714   -3.57194164909403    5.71650826080157
H         4.67813494729949   -3.25673009417421    0.82382754631153
O         4.51594419341595   -3.17833394861850   -0.14207619561691
H         3.66045887697780   -2.69426012251979   -0.22280801647907
H        -2.71816157732647   -0.75318442776222   -1.34727846806816
O        -3.04295951960010   -0.48414608130510   -0.47153771772597
H        -3.83880167841661    0.04946091608550   -0.67691092595818
H        -1.61972177141346   -0.76673467261277   -4.62942863135017
O        -1.11206926635013   -0.55501380860264   -5.43391118456206
H        -0.39899656130925    0.03820206814994   -5.14965957467278
H         1.78772158234070   -1.74805892344436   -3.38400861717653
O         1.88643771477791   -1.00402030671764   -2.75877631179792
H         1.11317281376381   -0.42031961232685   -2.88733137719199
H         3.65800362409321   -3.18061450679861    2.53774226491067
O         4.61523793228892   -3.41637548791312    2.46238043875653
H         4.66347436042922   -4.37709753463081    2.58700428771493
H         3.40032453955732   -6.17859422293290    3.10464700230023
O         3.75569873235098   -5.97983224210757    2.20393975888831
H         3.02007019831194   -5.62697450164032    1.66300993310195
H        -3.32881885426053    1.61544894859214   -4.16991524321084
O        -4.17604572298595    1.14858213944353   -3.97766653837158
H        -4.38952561862030    1.29673012090811   -3.02097194607096
H        -5.07021203108355    4.11126386723883    0.14653161269195
O        -5.51931813540476    3.25655192091935    0.00308514617016
H        -6.44200162414542    3.38905033647239   -0.29897870950335
H         6.73386938565065   -1.25570923890811   -1.37980175395728
O         5.96493076561090   -1.10167686479145   -0.82461740612399
H         5.53948802456201   -1.96647911526893   -0.62836673707316
H         4.57763833033686   -3.22478251785576   -2.48603232829035
O         3.71007807703153   -3.04677413433017   -2.89971924601611
H         3.70750049594621   -3.66364478497896   -3.65736096704182
H         4.44264525692285   -2.36205520300914    5.60791217148634
O         4.09805344334960   -2.82646276301685    6.40111576216554
H         4.42610813279574   -3.73381297817144    6.31698805713302
H        -0.68705657241993    6.30638807743919    5.08920078320105
O        -1.28126218832691    6.88649098850757    5.62662510428987
H        -1.28545949618137    7.76417422374633    5.18653391056344
H         4.70614395721662   -0.19534502550761   -1.47641622813497
O         3.94227287495191    0.35313629738686   -1.73633927926548
H         3.24453411553916   -0.24122099133558   -2.06655734045579
H        -0.70699713190806    4.51269159551823   -4.02731629136179
O        -1.48857768075938    5.05593427687589   -4.23554190913093
H        -1.33636697178032    5.92261668885870   -3.81042534011166
H         0.68911935216863    3.17699996459939   -2.65308501899952
O         0.70031432729807    3.55407961714527   -3.56086093763217
H         0.73735319535326    2.79151184953894   -4.14799616333882
H        -5.40509549732576   -5.18464759866747    1.79640791051466
O        -4.71350134984702   -5.78383930244104    1.43887539754484
H        -3.86936868589081   -5.37419967249816    1.70804163497044
H         7.87119730003836   -1.76689598716526   -4.05399006814324
O         7.61767294284817   -1.45371948872254   -3.15313549565117
H         7.13663581585431   -0.60582686211660   -3.30702464160241
H         3.66467122931250   -5.11636496165896   -5.30737395344869
O         4.43135000307524   -4.74981591213065   -4.82767978862965
H         4.81180837479468   -5.46459167786313   -4.28412083312123
H        -3.76108827134483    0.01066322400216    4.94288318789130
O        -4.35761459228299    0.47757793567107    5.57797756690896
H        -5.02137099776590   -0.17699122632440    5.86967448106306
H         3.43361642978841   -5.99392332733551   -0.53933430845737
O         4.30749086639078   -5.75144698764950   -0.85747975831411
H         4.38963859722608   -4.78975657488696   -0.71223466176381
H         5.00001558732840   -0.39086483403558   -4.17278414137213
O         4.45977051257792   -1.09868441198866   -4.56243440218319
H         4.13043415423024   -1.67997350520485   -3.84454605369950
H        -1.15713124615606    1.56194489694557   -3.93150195606648
O        -1.80618709701350    2.18446050824459   -4.31544303030821
H        -1.44773537793814    2.51921314867430   -5.15998486230865
H         4.84766911140697   -6.37994101894542   -2.33724984116366
O         5.17584762568370   -6.70653468195268   -3.20410705438188
H         5.99147054189788   -7.19241647760167   -3.02027393503240
H         8.70932903931742   -5.17639400836240   -2.94535656069548
O         8.01679145740206   -5.59009267901245   -2.38555453921520
H         8.04412365285463   -6.54747663788380   -2.48942434287608
H         2.38247523724695    4.67782858037799    0.45455164955214
O         1.80862704053049    4.66017082219588    1.22993591242105
H         1.44192686375185    3.74356500897614    1.30249866741513
H        -4.41332270363417   -2.63710864078355    4.23615779882648
O        -5.30527251573682   -2.29029147546641    4.03688623959308
H        -5.16374619353279   -1.50982720218055    3.46138218977253
H        -5.85479748330734   -3.18279224456402    1.32412939488691
O        -6.32044428075992   -3.73722048598405    1.99285926853988
H        -6.12616402748842   -3.30480454164081    2.84360512051065
H         1.73823441837396    3.41704521540938    6.86569981097612
O         1.11721745320249    3.93777706716586    6.33463811647372
H         0.33665641011892    4.09495182863241    6.90783704076851
H         5.00456748981715   -2.23834822370713    3.60114909576785
O         5.03159083974758   -1.52157574787630    4.26662364543864
H         4.22357077742443   -0.95896048854457    4.11239730200464
H         2.37199948338280   -5.62841476424785    4.82347805457746
O         2.74467864985908   -6.51480633980988    4.56142178544870
H         1.99483805769254   -7.09034999560703    4.38814322070833
H         2.22090467732428   -4.54748838908636   -6.80351954136508
O         2.05043062862282   -5.03600556555677   -5.98823008431727
H         1.79188323481548   -4.34377369153267   -5.33123392344157
H         6.42004616577274   -4.17590272061572   -0.52333669829097
O         7.17148579974406   -4.58489617126927   -0.06238018547917
H         7.67455604997758   -5.00942768131446   -0.78506595124598
H        -1.66659530641301    4.46366770769090    7.71059320643825
O        -0.76744577150977    4.55363203425803    8.09657057494929
H        -0.57774579136265    5.51105008164177    8.12139743921874
H        -5.07603523247550    5.71998771774850   -5.56862946113397
O        -4.48285337899242    4.94761230604127   -5.58972677588875
H        -3.72543809047975    5.15195608626514   -6.15823844748396
H         3.25549080970181   -2.56310177099100   -8.44941067560183
O         3.16622314270079   -3.09745111570077   -7.64939296695559
H         4.04371372658900   -3.07928918506104   -7.22204921027891
H        -0.59946468095395    8.80475747174866   -2.26784061544055
O        -0.48265637370110    9.63068784594402   -1.74015491337759
H         0.28113788084057    9.45545288299935   -1.16726941832128
H         2.08252852589672   -0.96303182889390    5.20487980973419
O         1.50725556087302   -1.48530864528252    5.79327999350280
H         1.60669873857317   -1.14242237732993    6.69076161714720
H         5.18929334669688   -2.07880749972669   -5.70877353777891
O         5.52890143883453   -2.84666964548630   -6.23293251253637
H         5.25060641347912   -3.63546825890577   -5.71612441759058
H         5.67868818038783   -5.29115293240815    4.66566906683137
O         5.15885633603719   -5.20401399719854    5.49367917380641
H         4.43239749494497   -5.83032499446767    5.40818652770937
H        -3.93913498016246    1.13638152807471    7.01749776784196
O        -3.74218515915839    1.61061283735681    7.86130492355912
H        -4.61498705338826    2.00083751263500    8.12488970541654
H        -1.83428780116063    9.54637931300389   -0.74562413199604
O        -2.70918877839864    9.42556308874759   -0.30077927917163
H        -3.31649763848189    9.99817148602957   -0.77273332654294
H        -5.85725916475412    4.74661600630676   -2.91070968430019
O        -6.77466598752813    4.60273689447327   -3.23154657669685
H        -6.68445496196428    3.90306310880030   -3.91191229080318
H         0.05222487914414   -7.08959531154365   -1.15518079622150
O         0.51481008647400   -7.53040752695147   -0.40933228303051
H        -0.16433014517696   -7.72094377390205    0.24081715795667
H        -7.59183249219950    3.82197512543371   -1.96086261717805
O        -7.87079800290611    3.24166774126101   -1.21974340914074
H        -7.73396861930044    2.32948311561978   -1.55476308718188
H         3.99384624975456   -0.95939178883147    6.97571856412240
O         4.00960592720436    0.00471218099730    6.96997015998866
H         4.82214908099448    0.28999070674973    6.53564013521491
H         2.30921685550029    5.75540331257687   -1.17034938670658
O         3.24476959533693    5.45530921738700   -1.06081123733798
H         3.41332490823014    4.91614670884991   -1.85606714734511
H         6.52113456048369   -6.00508529408215    0.64840671803459
O         6.14841761311622   -6.73984682691612    1.18152964158955
H         5.24604373196502   -6.45705248193574    1.40995197998515
H        -3.80844297614177    4.71873613044933    7.79533840904002
O        -3.24911410714871    4.25502680492191    7.13101157314203
H        -3.44432103942798    3.31208068294335    7.24317955562670
H         5.71919139507144   -8.01467369729781    0.11186628939890
O         5.42531818449256   -8.69833546350587   -0.52664591094934
H         4.59736620094739   -8.36619634046107   -0.91790923016121
H        -0.51453975658916    2.00592110058118    7.69803661987469
O        -1.15041846069442    1.94797372210631    6.96471593500138
H        -2.01863609814747    1.81069826891384    7.36318304431599
H        -6.36897741901514   -0.10552681516305    1.07633002707446
O        -6.69472191988395   -0.18233273170072    0.16471618407192
H        -7.61399246805618   -0.45087035086853    0.18583125901570
H        -5.38386130637872   -3.05090133928602   -0.58188102231978
O        -5.12682544770473   -2.35173142660348    0.04534596803376
H        -5.69017199834178   -1.57399980495066   -0.14147058416337
H         4.36879510949561    5.51946943402429    0.31990362842815
O         4.70646634929739    5.61535111890754    1.22459279478230
H         4.01706594447576    6.13060421812000    1.67912510456439
H        -9.05031057863609   -1.70289734167055   -2.23638188258489
O        -8.50046981522811   -1.50569860031495   -1.45062596851361
H        -8.63037075880416   -2.24325330997474   -0.81446291151490
H        -5.49949161550821    3.50112803405745   -5.50095267466819
O        -6.02248313241329    2.79052610813972   -5.09040267362033
H        -5.35817045945293    2.19734759318703   -4.68442367616785
H         3.17212560332289   -0.92892152357717   -5.66452284826998
O         2.31435866886172   -1.04264930887577   -6.12840772531129
H         2.39278350113961   -1.89115401276366   -6.60373103204750
H         8.10130475274909   -1.42466105679767   -6.04967680906959
O         8.10454895660791   -2.28963974521274   -5.59492873379353
H         7.24487487519294   -2.68288032336412   -5.84428934889633
H         7.62367959728423    0.91967848392980   -6.32563568529101
O         7.42793105293589    0.07335162219052   -6.73982143989492
H         6.44608558800472    0.03067019217509   -6.77400771863559
H        -7.87401588264908   -3.66378346390289    0.94119155275968
O        -8.55360713673901   -3.55099896996974    0.25888105168527
H        -8.46178255300782   -4.30993705920312   -0.34454145675646
H        -2.33518195112689    8.71855028567105    1.26149545248125
O        -2.17147440927212    8.15724157571183    2.03343460198163
H        -1.41249455305515    7.58777948777789    1.81003314411040
H        -4.39382467219874    6.55525834948230    3.53183857101432
O        -4.54555028269763    6.99277138060486    2.67781465275958
H        -3.73066136090400    7.50485836820794    2.51744920124057
H         3.42852108958247    3.40152352649606   -3.57959739813600
O         3.28367554034616    4.37155289629450   -3.48400043085436
H         2.31883637881658    4.44439535541869   -3.58817220467707
H        -6.12346409686558   -1.58281272034481   -3.43151252842010
O        -6.20992634720491   -2.16260094916472   -2.64806699612994
H        -6.98999942602059   -1.84982513597146   -2.13733179895007
H         6.49607861325039    0.96937407073621    4.72694698343087
O         6.10789772445155    1.50957875296399    5.43207681911505
H         6.30088765644157    2.42748319924320    5.14148963787767
H         1.37099126865530    1.69566037587130   -5.82240662963009
O         1.17437772744560    1.09908800340085   -5.06918564245183
H         1.53122136249689    0.23427873429110   -5.34161635599461
H        -2.43472738747518    2.93816068327717   10.49422383088871
O        -2.22984064854134    2.02932443647294   10.21955222743192
H        -2.82992712661475    1.83498185677128    9.48771017578644
H         7.64227995085523   -0.58297444509093    3.06622366346503
O         6.89617114995967   -0.00308222860730    3.23769332816339
H         6.20071617742363   -0.59964235520757    3.61703243334226
H        -5.70778019107774   -8.03845661483327   -0.70095758480767
O        -4.97234269004879   -8.11369833963214   -0.05600427175869
H        -4.96874769339763   -7.29700248479965    0.46689022550967
H        -5.17746497270136   -0.10058100194663   -4.70351790950374
O        -5.80104065378034   -0.80746620949240   -4.94207327182490
H        -6.63545987408017   -0.35869090812630   -5.13939296732983
H         1.88159650441442   -0.22600464730009   -7.51987792174745
O         1.68182629962310    0.24792642623269   -8.36292938702094
H         2.25461206245319   -0.16033916239076   -9.01750228609485
H         4.85172129646305   -1.43951695105040   -9.31762410441472
O         3.92761719567656   -1.20371877644686   -9.59748321008026
H         3.90484935636890   -1.31810979361214  -10.54686795600132
H         7.56456619793020   -2.65863749108160    4.18027832812144
O         7.70901217113631   -2.69440846788554    3.22046343269839
H         7.20935652854033   -3.48119471865106    2.94838852496503
H         6.69440453820765   -5.97432644960467    2.66104073857654
O         6.76243706744542   -5.30110336078095    3.36353336567078
H         7.63883037617819   -5.39286435995924    3.77882423448236
H        -1.73201752817150    8.93736778879637    3.50499350338224
O        -1.49044612756331    9.22890596183164    4.40854941583326
H        -2.33973024576999    9.36877079396481    4.86064893481132
H        -7.37865721963011    1.60558057999019   -5.22949560524625
O        -7.95815235238095    0.86417269859215   -4.98592163202151
H        -8.85706702134540    1.26814750399896   -4.90913980831147
H         6.90905235769636   -1.14503913160232   -8.42159852413738
O         6.32235621956243   -1.86214774666145   -8.68556254677582
H         6.09250745103809   -2.31145516494242   -7.85384029786332
H        -1.64053669488917    6.23936076616679   -7.00505567771192
O        -2.03858322695879    5.41241130432316   -6.73675077424788
H        -1.79437752301482    5.28076797860015   -5.77113903050910
H         0.05499958153239    3.27023377722917    9.02910420578912
O         0.24579610070606    2.34879753540496    9.28248085395371
H        -0.55324319638123    2.08938864175004    9.79012279035611
H         6.73995469378630   -2.85091892672928   -2.72434961478452
O         6.20553182255192   -3.59203598766968   -2.38260022358062
H         6.66795756525241   -4.40563345212140   -2.63126724046436
H        -4.10008249931889   -3.06214038051847   -4.93903782787166
O        -4.25673809275752   -2.94761031993472   -5.90322420072116
H        -4.79705063136155   -2.14965029293895   -5.95701636558343
H         2.02555247223392    2.12866532532903    8.46531253439037
O         2.68825444443238    2.23830616047454    7.77379508753593
H         3.10465880257963    1.36561990122804    7.65533886960365
H        -6.93779056782706   -5.17558620437604   -1.38767795476040
O        -7.85607982215579   -5.43773606591656   -1.63138563067988
H        -7.98844252652698   -5.03323028334751   -2.51367776124333
H        -3.77171799823130    5.25592110576233    5.70290503215335
O        -3.73159670913140    6.02613743961960    5.11449981099888
H        -2.79327212986169    6.30808647474200    5.21131942489615
H        -7.87843574117040    0.12145115948448   -1.94720946919903
O        -7.38804982848782    0.84567774839590   -2.35900853015215
H        -7.61429147957720    0.83615402734044   -3.31283970722470
H         5.84957727589994    0.06092057933150    0.39935277256253
O         5.63396826343588    0.78297727525430    1.02176403170686
H         6.14484431257287    0.58365679938376    1.83312654669486
H        -6.16708391034550    3.31727516751677    7.41403594139614
O        -6.04031672584179    2.79848706948442    8.24224296926600
H        -6.64450729200614    2.04008450421422    8.15506195913626
H         2.22959699777659   -8.11479611981244   -0.85726002831952
O         2.90511036346118   -8.10590164359389   -1.55499956252333
H         2.67350698237401   -8.81722449457691   -2.16879646363402
H        -2.77684341199605   -3.95861930587624   -6.19674746152340
O        -2.02738805377461   -4.53125632378068   -5.96712190703215
H        -1.74628317680702   -4.24212984742105   -5.07064946340956
H        -5.59463349974681    3.76564648160359    5.32926572713113
O        -6.24344922008943    4.16837252969859    5.94347962127354
H        -6.06202497856491    5.10920774643971    5.94312869413834
H        -1.06658180614496   -7.12795193309948   -3.17161024626666
O        -0.58819768638225   -6.46267529106327   -2.64316972285014
H         0.31904810351720   -6.39933359240129   -3.02571227006226
H         4.48105942715401    1.95097487406240    5.12232205222490
O         3.54064245806852    2.19660060242616    5.00534979435704
H         3.15901720671793    2.21436917836823    5.88827807690006
H         4.16788160096606    4.59247205492359    6.29866749376653
O         4.25063154038703    5.32404547523243    5.68254525321422
H         3.68068019310782    5.08793414162756    4.91177914050925
H         2.81037624345474    3.56597931212993    3.92209804420441
O         2.63801436333092    4.50748707297422    3.75904438164911
H         2.51755618310372    4.60884971684730    2.79253754078239
H         9.40191856478414    0.11817436822760   -1.09166093129224
O         8.59893020490831    0.28679412358315   -0.59510658829423
H         8.41773461734627   -0.53148192775479   -0.10305729467840
H        -2.02854013280856    5.29394744236444   10.66425026650007
O        -2.75533295622879    4.67103542067588   10.89604286914002
H        -2.96886296102660    4.84714088307559   11.81258760105063
H         7.96151067621581   -3.09305945757232    0.30656575919273
O         8.38993989177600   -2.25023262779996    0.56214379151693
H         8.32549072204869   -2.24588918838313    1.52453580271328
H         5.41609319737428    3.59512396981089    3.51806355291707
O         6.07449887177605    3.85401910676757    4.18507121157301
H         5.66851171546648    4.57571955967369    4.68678800538822
H        -4.14073099634490    5.01297465958884    9.80245562628095
O        -4.77539019355497    5.16837509651115    9.08264312295824
H        -5.39104978096412    4.42283671379421    9.08136049305148
H        -7.03359005757479   -3.44802919908231   -3.47441542464000
O        -7.65976270663869   -4.05471677365234   -3.92207719776323
H        -7.14331546959959   -4.49959759917616   -4.62603242908913
H         0.10592530728396    6.08547323395994   10.78073525159595
O        -0.75650679874552    6.42435117078379   10.53605380326252
H        -0.63913519591411    6.85532731839391    9.67017378929256
H         2.60077801534939    1.45791500804425   -4.10842921661088
O         3.48323361181240    1.80209816723577   -3.87221863775664
H         3.80032668891700    1.28512383237409   -3.10195825539873
H        -6.94635704189481   -0.20541198616563    7.23654751355194
O        -7.44933869812570    0.57638625494526    7.51820702821477
H        -8.07304393959459    0.76343648631109    6.81556221445570
H        -2.80514648650375   -9.87783055934576   -0.83689563850208
O        -2.73574284838099   -8.93646215234651   -0.99571872409735
H        -3.63845586378143   -8.56386378692038   -0.75281061376539
H       -10.04720358080844    3.13029952375292   -4.86777693616876
O       -10.17236664202895    2.21355534114062   -4.58873097191261
H       -10.38501165667099    2.29559628341630   -3.63854283567787
H        -2.06841117253039   -3.04231151971896    4.61510222276555
O        -2.94657672991032   -3.47589585349665    4.68610095074720
H        -2.94646514154303   -4.09244809417325    3.92866150240853
H        -0.22230916468582   -8.00965313393345    2.47537984679382
O         0.60673463303026   -7.80701306560607    2.92201925603608
H         1.32131511598853   -8.10699003337969    2.33278695714505
H         6.71395564991073   -2.46061981898246    6.37659857460845
O         7.15683386504938   -3.17299451056144    5.91073477926743
H         6.52103445906139   -3.90277371430286    5.87216352666344
H        -5.26013526035499   -2.00119839436250    6.95347399034851
O        -5.93401378119813   -1.49734371492173    6.47207424585047
H        -5.92209261215858   -1.87286584252751    5.56204925867297
H         0.85237293590136    3.01251281388104   -7.10989974856343
O         1.76747459814699    2.67453006354524   -7.16975362547479
H         1.74563505628486    1.92866168105761   -7.79703332184615
H        -3.85682026342924    8.75623174377692    6.69408796459488
O        -3.87409746316725    8.74915611294492    5.73690440688207
H        -3.99559216656120    7.81852834461148    5.47742295516224
H        -1.99683397725374   10.30475827789470   -2.71228019239571
O        -2.90463182564655   10.48720258118540   -2.99736811832320
H        -2.84242262686609   11.11199245757475   -3.71971573062213
H         9.39986881303556   -4.16150228845245    4.01805774304402
O         9.11739506132609   -4.83848472398988    4.64066432643137
H         8.69249200616008   -4.36409230425635    5.36620471342520
H        -0.78060959409449   -6.00897136272708   -5.84705436380131
O        -0.08043990638591   -6.58130202822746   -5.51651616842181
H         0.75781967061009   -6.12501119638400   -5.73494621000358
H         1.89838380644135    8.23447426634948    0.67286598856182
O         1.59338469162193    8.56333695100385   -0.20055019499234
H         2.40444522159120    8.59455217560882   -0.73639754941295
H         3.51442037871781    2.88914462332791   -6.66530310254037
O         4.34100855756421    2.59141699603267   -6.25915350540994
H         4.09603092184451    2.31928128846502   -5.34971040311990
H         3.79147308738223    7.07375122708454   -1.22729404893297
O         4.00672001199362    8.00797334098842   -1.43877918459721
H         4.37097089383987    7.95074843678804   -2.33397521634399
H         4.38614403278352   -0.05210247577316   -7.92156272953547
O         4.76716797403592    0.08957776581096   -7.05311141950036
H         4.59237749848716    1.02238019265976   -6.80702705689026
H         6.05245208605482    1.86445833833170   -0.48678315562229
O         6.61803941626813    2.05399035077217   -1.24920890128539
H         7.43945828683641    1.56830872418959   -1.05719863692908
H         6.63252287547011   -8.50281170271961   -1.63456931831263
O         7.26869128644609   -8.29546075835485   -2.37187891202897
H         7.63112722912651   -9.13149329344318   -2.65994614394750
H        -5.34559865728870   -5.76740799086853   -5.40263707993649
O        -5.95895108585289   -5.09068839272509   -5.71479915223331
H        -5.40281261665811   -4.32598488839570   -5.95165429296784
H         0.76139372087527    7.13160735788879    7.61063943664990
O        -0.13945558432496    7.16601926346614    7.97173056539450
H        -0.69617670607090    7.18555233596107    7.15544363857716
H        -8.91715996847808   -2.78892381044128   -4.08448901788894
O        -9.43138911535953   -1.97670541304653   -3.91515758828267
H        -9.14132954249957   -1.31351271423210   -4.54524616099421
H        -2.44757500789940   -5.99245342183732   -2.14614699121911
O        -3.32499163063000   -5.70085242207537   -2.41148877383944
H        -3.51657067893321   -6.07209663857049   -3.29776423624616
H        -3.03174483686750   -5.89548966150788   -5.41006634544268
O        -3.63489344145732   -6.50189850486901   -4.93741899151063
H        -3.15830874066587   -7.32575855887721   -4.77323050624000
H        -1.36646861402083    3.72533168474251   -6.96971364016189
O        -0.83221367970556    2.96234099969635   -6.70550090342720
H        -1.08029741619354    2.18198551674447   -7.25611059321897
H        -0.21037380334064    0.40592845773828   -8.21418448559232
O        -1.10489778378991    0.64520476086988   -7.92964440048908
H        -1.28059666108786    0.12396877846339   -7.13036090520779
H       -10.38945978731183    4.10552656794089   -2.70801121627646
O       -10.46394453082666    3.33331245075644   -2.13196919479849
H        -9.62822964182964    3.29521231919441   -1.63421881521884
H         4.62291410841190    4.01997280449784    1.71629163378578
O         4.41140454656385    3.09997718870202    1.99678771109033
H         5.12123518597674    2.51986623318581    1.70907659112484
H         6.49584004969173    1.33190015475100   -4.23252235414931
O         6.19071783795164    0.70845573135626   -3.53876306421441
H         6.22596305539953    1.20288428989186   -2.69450078517020
H         9.62381477426288   -2.31990646428068   -0.95428838815862
O         9.89957865492729   -2.10655169354416   -1.85457337814598
H         9.10042738058562   -1.76159276815446   -2.29552463525941
H         9.94752231114805   -3.41392072574469   -3.12629314813089
O         9.67473249514375   -4.06320451303039   -3.80160689296597
H         9.28245310832286   -3.55190742367253   -4.52005890520686
H        -7.75425062106381   -8.54119820934186   -1.66042295743672
O        -7.01241878511038   -7.95194588917513   -1.78914218373399
H        -7.38335485644315   -7.03623413386277   -1.77704885280275
H         4.20523869640046    6.03214396243349   -3.82029259345684
O         4.87272568158293    6.72772177391791   -3.73810642337351
H         5.70545357884288    6.26693738823369   -3.60259369260022
H         0.03747196139248   -8.18839857922154   -5.22575998246236
O         0.05467721212954   -9.17163692515409   -5.09477263142187
H         0.20154589880661   -9.53548208231079   -5.96791561924711
H        -2.39114590414690   -8.67783151714168   -2.72203200061472
O        -2.15834369741032   -8.41492354941923   -3.63205845155497
H        -1.51609181176984   -9.03675930754105   -3.99285224053783
H         2.10686193717807  -10.85152767886257   -3.51275319393806
O         2.06816301705276   -9.89670953148559   -3.48704898374152
H         1.28380794004807   -9.61908055296877   -4.01131372701282
H         6.85851795470732    3.26219989197140   -4.58500282665734
O         6.91081340664804    2.58490790284146   -5.28735353172312
H         6.11688010747633    2.72453785283567   -5.82582598643346
H        -3.56235766622119   -3.73341237581020    7.72441643719182
O        -3.67269689686396   -2.94402557242969    7.19587396523217
H        -3.42499139953209   -3.18336870200464    6.27655666293159
H        -0.66818310820464   -3.37259678955840   -6.72746332175911
O        -0.03206446455148   -2.64639937634128   -6.73519754908970
H        -0.50668243711070   -1.86737971524821   -6.39132117428132
H         0.67566509715932    0.41860593678809    8.75286139621600
O         0.67676392642868   -0.29536571478750    8.11138593667541
H        -0.24753930566468   -0.57784572277566    8.02517518301353
H        -5.70257231048103    7.34224049943722   -4.19630828869145
O        -6.29193641768708    6.79799073572504   -4.75538998488367
H        -6.56852690409185    6.04762860911770   -4.18565041905442
H        -4.05314402806220    8.86254832023466   -3.08805338110945
O        -4.60968461090534    8.07585729617657   -3.05781481926105
H        -4.95879833456359    8.00395151509807   -2.14410629869271
H        -9.66899214171035    5.84997077226826   -4.61491120513841
O       -10.21036538643109    5.05262333674787   -4.44204576890223
H       -11.08640853827687    5.25403046954758   -4.77296605485987
H         2.83953084190849    6.46143425261662    6.14417431659310
O         1.88040905365464    6.56459198566726    6.24633418367993
H         1.53042240535568    5.65404486659950    6.14107134849429
H         4.87407324824116    8.48765604519419    0.08582977981038
O         5.19565526168228    8.48537683167341    1.00555861516874
H         5.59571124204220    7.61745566468616    1.13360692188938
H         4.09012270773605   -7.47527525211657   -4.36269222870050
O         3.32836138471075   -7.75434387116571   -4.90279942574613
H         3.04280750309585   -8.59311677538268   -4.52576556395961
H         0.46172608766765    8.62671051960621    4.24711549872359
O         1.13266886842024    7.97601709860837    4.01751666336006
H         1.35767655761352    7.48065142596224    4.83098322985959
H         5.26796797058228    4.13422131750461   -3.16355069512457
O         6.22937557892626    4.09521174973257   -3.11379283042569
H         6.43505980385697    3.51203333632133   -2.36650595954595
H        -2.56045448549810   -1.56262997414174    7.57776720271532
O        -2.04447199493097   -0.77310423110174    7.79805547743564
H        -2.66520792465629   -0.14336454652344    8.17464838067968
H        -8.97270388394157    7.98628384912486   -4.11459530700532
O        -8.90938283251006    7.40039350430097   -4.86991216353864
H        -7.95116574564291    7.23389687426715   -5.00011226059633
H         3.47636909590184   -9.03254412304815    1.07015811903358
O         2.80468933352553   -8.39655336340530    1.32167303651474
H         3.28559328563346   -7.59471251398078    1.60116132786029
H         3.65853129279688    8.11780252076388    1.83327363339338
O         2.86643416029438    7.55741072580889    1.94993035535862
H         2.42314222520937    7.79767720452520    2.77599844859436
N        -5.73161839591465    7.72314897322272   -0.53275314141404
H        -5.73166878828693    6.71553043277856   -0.43152130921939
H        -6.69741166060874    8.02434367711511   -0.54412658267789
H        -5.30921429807830    8.10056096060512    0.30736286366802
