# Supplementary material for: Computer Generated Realistic Interstellar Icy Grain Models: Physicochemical Properties and Interaction with NH3
Source: ACS Earth Space Chem. 2022 Apr 19;6(5):1286–98. doi: 10.1021/acsearthspacechem.2c00004 (PMC9125691; doi:10.1021/acsearthspacechem.2c00004)
Supplement: Supplementary file 1 — sp2c00004_si_001.zip [file sp2c00004_si_001.zip › NH3_binding_energy_sampling/103-35.0-N.xyz]

604
 energy: -1022.788672098581 gnorm: 0.000035612399 xtb: 6.3.3 (5b13467)
H         0.19516449715553    2.96137723926602   -0.69454473677047
O         0.71965407734150    2.29606953278479   -1.18991274611576
H         1.65790981475736    2.42498510063276   -0.91449908020055
H        -0.07980638481083   -1.39081150841200    3.11808778384182
O         0.31188411161876   -0.68750506758975    2.57741300140996
H        -0.16768931417391    0.12411741480787    2.81296921650481
H        -2.40358527322010    2.33706478484922   -0.55801552036375
O        -2.19368400050243    1.86389244361150    0.26463468116945
H        -2.20737832994911    0.91681347629249    0.03595927187577
H        -4.66830059052010    0.46027127999938    2.14978273364219
O        -4.98429850692094   -0.47354680379380    2.15867217077148
H        -4.47745907095703   -0.94786660478307    1.49136431652812
H         0.06108120880052   -0.38408141495713    0.92292485718548
O        -0.13660026684147   -0.14361690057143   -0.00292627453592
H         0.20284744999449    0.75335680364766   -0.12015403980185
H        -0.15665837864338   -3.66305289844742    3.73596111445290
O        -0.43696951399830   -2.83503698940780    4.16005737747492
H         0.20849712693058   -2.66690386297571    4.86296858779593
H        -4.89404015742887    2.44675724030460    1.30517493846767
O        -4.25483576355837    2.03599336185181    1.91935259870923
H        -3.41141682667570    2.02120746566766    1.40742863093945
H        -3.25374402614578    3.82936712176346   -2.22952427615879
O        -2.51539658050779    3.23295222826055   -1.99977956884987
H        -2.15546148469032    2.94850737632801   -2.86001025068740
H        -0.12232691972133   -3.87948293245943    0.46216268795722
O         0.21622701916476   -3.06196731483142    0.88252053270112
H        -0.57226250434448   -2.57832669558907    1.19517523824763
H        -2.38112593380122   -1.62266116993454    2.43265219585889
O        -2.19080887671101   -2.08516465237419    1.59034567989428
H        -2.44797204424797   -1.49564090704705    0.86242304477495
H         2.07375911517064   -1.50864978920036   -1.15153041495813
O         2.30445187597204   -1.76348938725725   -0.23441852660951
H         1.51564679027085   -2.19485670064693    0.14641770379914
H        -1.39832897223182    1.74329250980341    1.88882085391124
O        -1.49097175174049    1.34252173570499    2.76335015305078
H        -1.47782614181134    2.05237779109291    3.43090914924619
H         0.21156302678582   -2.76983412907013   -1.60769238454775
O        -0.54413338940459   -2.15801879653504   -1.66117446172015
H        -0.36649207490426   -1.43457741300126   -1.02367293387266
H        -3.43435336927255   -2.99931740743140   -0.43439759367561
O        -2.71714707809970   -3.48947875836125   -0.85696123236512
H        -2.00628211978422   -2.85835373213354   -1.07134941748388
H         2.76586472409746    0.04961505461013    2.90981693134252
O         2.86442174973281   -0.13604446280064    3.87101847167421
H         2.95386681488477    0.75545242808180    4.27889424877396
H        -3.54044493945805    6.30501263758560   -0.55203621806342
O        -3.30231757010247    6.97069636220971   -1.24941140330645
H        -3.16219299316351    7.81412159985878   -0.77566106596089
H         3.89656146098723    0.51274954521546    1.16510246834698
O         2.94611274360351    0.32952527628287    1.27937571753822
H         2.71053299317421   -0.42125713061055    0.69698600165549
H        -5.78318030418104    0.76868718505831   -1.63734106376763
O        -4.87343406065251    1.09686618233708   -1.50878081925744
H        -4.98606883638724    1.92314602912364   -0.99418587391417
H        -1.22500917695342    5.31534445237581    2.20061661405387
O        -1.84885204690206    4.56781817479904    2.08051836231416
H        -1.92682601962409    4.14558826444471    2.94127398627041
H         3.48622552225823    2.69398461820841    0.41188359821826
O         3.23970672449732    2.65470175428016   -0.52775924321544
H         3.57378533585632    1.81382690079217   -0.88111429968899
H         1.49775599468106   -4.75921225875994   -2.29322559629287
O         1.56100628042711   -3.98281417603033   -1.71866215708950
H         2.35538144973896   -3.52013009670264   -2.06760618338648
H        -0.92076182892295   -0.14976160243446   -2.57828917948839
O        -0.28801493205005    0.50574659274552   -2.89914009456528
H        -0.02910175907626    1.08509011711955   -2.15941033718138
H         1.70407404117198   -4.75482764766152   -0.22167126090530
O         1.81139611117076   -5.39417908267568    0.51852600208246
H         1.34799732870215   -6.20477834017776    0.21847895317110
H        -1.22053775871005   -3.33006372604369   -2.92139798670802
O        -1.04489496451534   -4.00939273859104   -3.58553673168212
H        -0.91832910568020   -4.85939116524483   -3.12086885055140
H        -2.79421081792253    3.21544387439538    4.68519554605797
O        -1.81295320300741    3.21468200039891    4.65253288507864
H        -1.52049148029564    2.80974000878574    5.48735808774476
H         0.94682002419624    4.94891206253909    4.06784971608365
O         0.00034447765568    5.17961082606879    4.12004236533333
H        -0.47069232197733    4.37461730661186    4.37393265932961
H        -1.72593536080647   -4.72563454937225   -0.41868601630938
O        -0.95869062741875   -5.26149254679170   -0.13261258383363
H        -1.30306922614381   -5.95559788089294    0.44055496669588
H        -3.92557269821739    5.76411983824185   -2.60952546858886
O        -4.27498398654497    4.93091889440901   -2.94295767728339
H        -4.11839359209086    4.89974642192009   -3.91098875989783
H        -2.43033114015291   -3.77200448053481    1.89040811627106
O        -2.44933711143843   -4.67617556073163    2.26577067074709
H        -1.50934060250551   -4.91643593123516    2.40243888491856
H        -4.68957573965852   -3.04858902197363   -2.94382073777962
O        -3.83670955796154   -3.27784530892555   -3.35061994587910
H        -3.50412917547249   -4.07312714805867   -2.88881104192469
H         0.32896477844036    1.28815117245602    4.59229819744190
O         0.83379270211471    2.05059215284232    4.26206942959744
H         0.88107688818184    2.70671489365435    4.97162470366735
H        -4.64748254782029   -5.24243508347686   -1.62408708759111
O        -5.35164260987836   -4.89422901095544   -1.04932815249671
H        -5.13739283705112   -5.25115726524646   -0.16653771208656
H         2.33936418072972   -6.53764649755709   -4.08738352039532
O         2.00202076195692   -6.21060950845058   -3.23340838897960
H         2.43387652339404   -6.78724496537900   -2.57105457390918
H         0.47423289832591   -3.43601412429490   -4.04592032525983
O         1.27655314981860   -3.06509170330460   -4.46679339592255
H         0.95708358517898   -2.69168364298772   -5.31438873870669
H         1.95999101137010   -1.83349361653498    2.94896307252773
O         2.11690669548358   -2.76338195197088    2.72892972674943
H         1.43217930535629   -2.97608930045691    2.06019881668235
H        -3.01065912313326   -1.87394678679074   -3.24850515451687
O        -2.59060967787525   -0.98665936831175   -3.17961750356489
H        -3.24676347173859   -0.34128136729780   -3.49798716783533
H        -3.20184853066138    4.89501652522613    1.06613375395641
O        -3.98358811069641    5.26910229743023    0.61219075852685
H        -4.40040236999356    5.82358213758301    1.31998580274645
H         0.86665025599660    2.17318927324576    2.57232183905369
O         0.96880662747429    2.17262234000553    1.60125960579475
H         1.69665153175593    1.55077740415912    1.43551360296054
H         0.18013813820595    5.58762729042390   -0.76530600524935
O         0.70115472132365    6.25246055769872   -1.27100308163664
H         0.84130079683785    7.05024583895558   -0.71194956568635
H         0.32705681925954    6.95492369051984    2.58938790227268
O        -0.03371032315994    6.57705121756226    1.77021886708016
H         0.63149979504968    5.90828361582734    1.50698795420350
H        -2.48714031544395    0.12739723059747    3.31078223046393
O        -2.70893013699829   -0.68845590060434    3.81281839678740
H        -1.94855070145315   -0.72986646071178    4.43460660025640
H        -0.90472695999887    0.45802973939341    5.99816050352609
O        -0.62922191691178   -0.05793583782953    5.22202454004341
H         0.08501613023119   -0.66155089413851    5.50690683463468
H         0.71056086937884   -5.07346880219374    1.93386263804658
O         0.16905742856389   -5.18527231645219    2.73856413351805
H         0.31131025122549   -6.10818902370292    3.00472686048156
H        -2.07654150737273   -8.08546237307520    0.38270289478617
O        -1.76917862599255   -7.64366745772319    1.20893224731658
H        -2.56446270584452   -7.36005618187778    1.66557571420856
H        -0.38970841507400    6.79984809868313   -2.32840363974888
O        -1.13620031195525    7.22086205196869   -2.82678713861623
H        -1.92661059623252    7.09094936463266   -2.26460341886580
H        -1.12333033190028    4.23370873009297    0.56055811438627
O        -0.74949019763903    4.29903684870086   -0.33482437750995
H        -1.45478646111992    4.05800493953150   -0.96903580553879
H        -4.42064432175687    2.65617304841216    3.48377250552516
O        -4.42093175576320    2.82288954220851    4.44905312664347
H        -4.50303673467751    1.93807998643114    4.85455011644092
H         2.02079974291667   -3.66754896806606    4.20477527509775
O         1.95703517346582   -4.14218981802866    5.05672630606692
H         2.46300604423178   -3.60689882598853    5.68927459550791
H         4.68782284205672   -3.26365654722929    0.80486692002380
O         4.52873042075725   -3.18342960493579   -0.16146701577589
H         3.66872148051217   -2.70788983536397   -0.24395034930444
H        -2.72284617647664   -0.81932779901076   -1.38600603459175
O        -3.05208315919196   -0.55257533412435   -0.51121884836081
H        -3.85278125223137   -0.02702785769151   -0.71752320096966
H        -1.61334687432623   -0.81805326198501   -4.66475759549099
O        -1.10629820771663   -0.59710222783129   -5.46724206278940
H        -0.39725770884406   -0.00151737263905   -5.17833758139959
H         1.79832528845950   -1.77208625258223   -3.40930303999785
O         1.88920081777952   -1.02676620217087   -2.78402211678879
H         1.11066172450397   -0.45103239090775   -2.91350667916488
H         3.66142271179596   -3.19967373458227    2.51518556713972
O         4.62098124566845   -3.42683928853598    2.44280111507746
H         4.67635890372019   -4.38767233679314    2.56494286600346
H         3.42754580154235   -6.20065970687269    3.07517622026283
O         3.78490106220881   -5.99538894442198    2.17683947343938
H         3.04723632103602   -5.65033183831595    1.63320777139949
H        -3.34414810011312    1.54983879456530   -4.20426586476658
O        -4.18917151766502    1.07805259002615   -4.01657534404301
H        -4.40744668756406    1.21923950446047   -3.05945810012610
H        -5.09164625118977    4.06831112700394    0.04761024086562
O        -5.52905018316402    3.20209260762457   -0.05924223128621
H        -6.45919366481107    3.32106633164486   -0.34176884049855
H         6.73348242260825   -1.24099929411986   -1.38804110106477
O         5.96102720510900   -1.09370314701129   -0.83591353376548
H         5.54241292425448   -1.96257430981233   -0.64178760448394
H         4.59804616228466   -3.22592043318973   -2.50569741559773
O         3.73095561589032   -3.05344692424663   -2.92270016175211
H         3.73545472170709   -3.67028903742015   -3.68046072576683
H         4.42930312747116   -2.38042863925004    5.58947014331804
O         4.08657828366802   -2.84892793325672    6.38099022686341
H         4.42169274296793   -3.75363082879806    6.29581280065512
H        -0.77214632649838    6.24579611636275    5.06983434841889
O        -1.37030359388958    6.81886977977994    5.60935537524765
H        -1.38443722329448    7.69748307307645    5.17103206453284
H         4.69714639951200   -0.19692623847719   -1.48972252501203
O         3.92956476534132    0.34571122032302   -1.75159001500620
H         3.23810785354296   -0.25459081718721   -2.08445633451426
H        -0.74756798351261    4.46532562234710   -4.04950694760962
O        -1.53064249623660    5.00824934948329   -4.25668266651774
H        -1.38088588316046    5.87345883811760   -3.83065565384501
H         0.65478770269392    3.14240652498813   -2.67344988491054
O         0.66250409589692    3.52271267070588   -3.58050975408331
H         0.71177544622003    2.76145653596450   -4.16874137343972
H        -5.38261596968314   -5.27348667068336    1.74318473962541
O        -4.68693315873094   -5.87017521049833    1.38984185744387
H        -3.84426984577445   -5.45605865443777    1.65735008414565
H         7.88410817080395   -1.73704861771482   -4.05976310218659
O         7.62517457331157   -1.42739299344674   -3.15922601604391
H         7.13714989916609   -0.58373531131761   -3.31308489520531
H         3.71070169286225   -5.11960352778071   -5.33316669949753
O         4.47295092911577   -4.74714053395698   -4.85076507594261
H         4.85740486197312   -5.45982852245685   -4.30715329665515
H        -3.79286744475290   -0.07707882995619    4.90204543877224
O        -4.39523223450620    0.38354309730277    5.53597537567757
H        -5.05481716497957   -0.27663241838805    5.82412699962135
H         3.47109342638978   -6.00919398415318   -0.56888134639130
O         4.34444555819282   -5.75809552832496   -0.88207492199300
H         4.41696502471588   -4.79606233345978   -0.73523580579963
H         5.00173933464053   -0.38596708875784   -4.18507431572423
O         4.46785023905615   -1.09642960909870   -4.57837550283542
H         4.14193707938539   -1.68332593685823   -3.86311892868884
H        -1.17406797956970    1.51263997516162   -3.96049534143558
O        -1.82474446355903    2.13425134287454   -4.34441408639614
H        -1.46663525330387    2.46931429275752   -5.18912103235586
H         4.89437255263286   -6.37929363283281   -2.36175259552141
O         5.22960237395034   -6.69970670756499   -3.22821580624377
H         6.04786551723345   -7.18020773752839   -3.04226630327288
H         8.74782933811035   -5.14189559256036   -2.95472465935855
O         8.05717539264314   -5.56201165960048   -2.39761998181622
H         8.09230166663967   -6.51902947969278   -2.50311076279963
H         2.32779773759473    4.64901183694910    0.44358238394004
O         1.74776080838301    4.62754789018440    1.21407142834449
H         1.39155038947631    3.70639786624097    1.28795687616552
H        -4.41937362787056   -2.72836154868521    4.18788473620222
O        -5.31376347989064   -2.38912437961146    3.98605004105898
H        -5.17714332444895   -1.60571538131369    3.41345583346399
H        -5.84727011055381   -3.27983393918719    1.27017677648026
O        -6.31130904629294   -3.83865920795331    1.93657721746078
H        -6.12245320288610   -3.40624558377705    2.78865987387375
H         1.67058934141653    3.37363799774529    6.84896984093494
O         1.04745030058981    3.89034205128691    6.31645085652156
H         0.26355437270717    4.03996974675467    6.88760804480344
H         4.99635273961838   -2.24833332252119    3.58491282755825
O         5.01550070616094   -1.53210329544612    4.25141549164064
H         4.20299271554433   -0.97652952219827    4.09596090730382
H         2.38812390353467   -5.66353488012699    4.79155061868523
O         2.76961343766718   -6.54607710160456    4.52990088385134
H         2.02541357588677   -7.12722878188988    4.35051703863225
H         2.26699768857821   -4.55906817063993   -6.83381215558742
O         2.09924658090449   -5.05067511019452   -6.01994558249949
H         1.83173918823237   -4.36313810791740   -5.36195258004591
H         6.44177077997705   -4.16557691457351   -0.53797605628523
O         7.19589751439608   -4.56795879035606   -0.07563506990570
H         7.70447215310094   -4.98736256761617   -0.79746283919084
H        -1.74380766456387    4.38714831697934    7.68716141189422
O        -0.84568637595630    4.48527532538593    8.07424170592352
H        -0.66610117096470    5.44459169799386    8.10196591708078
H        -5.12386469114994    5.63501081944637   -5.60965778918531
O        -4.51522258391129    4.87246748906908   -5.63204000825497
H        -3.75749184672142    5.09012873442983   -6.19616840210688
H         3.29035615330976   -2.56286264268634   -8.47230205693680
O         3.20220156062482   -3.09879304367496   -7.67331126728961
H         4.07813634407626   -3.07568470678888   -7.24304003473554
H        -0.67383492563911    8.76223362604538   -2.27529632977912
O        -0.55247570725206    9.58919925379262   -1.75356719295699
H         0.20942799741615    9.41372668088628   -1.17662308853651
H         2.05837555168162   -1.00081519191386    5.18187098497013
O         1.48564703129386   -1.52908916654706    5.76723472099086
H         1.57872082049630   -1.18692430892350    6.66568030284044
H         5.21012680807228   -2.06882111131494   -5.72401940969020
O         5.55828427678951   -2.83246361785447   -6.24855726950017
H         5.28476127349483   -3.62487513841865   -5.73430156203229
H         5.69280942826532   -5.29705046094443    4.64580172519499
O         5.16974348681214   -5.21609434555248    5.47241733185737
H         4.44867466827109   -5.84811073800576    5.38300580637089
H        -3.98730081947495    1.04301730731282    6.97833836162033
O        -3.79697333547443    1.51583726627741    7.82433155112575
H        -4.67386304199624    1.89929874758134    8.08544289490979
H        -1.86767458280972    9.54281352654339   -0.74123943678981
O        -2.72834949465101    9.41362719164795   -0.26791257939421
H        -3.34013672786317   10.04235826685002   -0.65441215030273
H        -5.95555507003885    4.61984058311540   -2.95658722390707
O        -6.86370297663500    4.50075539089816   -3.30224038850906
H        -6.77136492657401    3.80084928490061   -3.98169177057244
H         0.09939989999027   -7.13412477773120   -1.19779708147605
O         0.56925371404327   -7.56484317816994   -0.45087857828548
H        -0.10908320199314   -7.77273273328128    0.19448116362984
H        -7.64454624818008    3.71595733430137   -1.99678314028702
O        -7.90628732110987    3.12616073715924   -1.25907021181255
H        -7.76127985929779    2.21883453407499   -1.60146183186616
H         3.96339026616631   -0.98446331877057    6.95875253096277
O         3.97115004178148   -0.02023097843620    6.95463163880387
H         4.78293600977792    0.27243235299518    6.52390802733649
H         2.24757949679695    5.73150927921623   -1.18449369596086
O         3.18350880785861    5.44011690119898   -1.07025447403459
H         3.36173805395677    4.90266286616994   -1.86493417560263
H         6.55467245675387   -5.99598712791024    0.63035608474928
O         6.18675603714940   -6.73454067971734    1.16134621883463
H         5.28089812520280   -6.46022041100619    1.38668308004287
H        -3.88795068082096    4.62359413722543    7.76539530666102
O        -3.31992296321624    4.16407643263932    7.10537478127987
H        -3.51195456713144    3.21995259200226    7.21208024669887
H         5.77150821057957   -8.01110874269774    0.08641405816865
O         5.48639451356475   -8.69555505368808   -0.55501122792328
H         4.65565719061425   -8.37104578027457   -0.94725045022351
H        -0.57269879534425    1.94126452237767    7.67179770653700
O        -1.20520871522252    1.87873971665137    6.93596649936523
H        -2.07381765127564    1.73409811957068    7.33108021472895
H        -6.38727952904862   -0.20552335241246    1.02659009622128
O        -6.70739034179303   -0.28584000918915    0.11332599152389
H        -7.62570070933945   -0.55801282381430    0.13014341288169
H        -5.37062559087936   -3.14116701579475   -0.63367763550354
O        -5.12201036631530   -2.44097735662754   -0.00420267846354
H        -5.69195176306626   -1.66791412576598   -0.19083245056282
H         4.30554245264775    5.51084664098880    0.31666260030704
O         4.63858211378917    5.60907153502342    1.22246293711099
H         3.94271958427876    6.11634942593684    1.67596807829663
H        -9.04346109609420   -1.82081484366617   -2.29755341460006
O        -8.49730230442770   -1.62111804567089   -1.50988876568205
H        -8.62372368883725   -2.36035608908805   -0.87519365456323
H        -5.52762694250577    3.41116070609128   -5.54940158229872
O        -6.04455750850577    2.69849998755365   -5.13762667670374
H        -5.37750475854251    2.11241967644323   -4.72526367963108
H         3.18305168626967   -0.93598041047359   -5.68393200739323
O         2.32795728738506   -1.05456348631835   -6.15167279673311
H         2.41437869021154   -1.90213129068706   -6.62754567810488
H         8.11779436338886   -1.38907573389771   -6.05424836656657
O         8.12681009252341   -2.25466567765970   -5.60091294239519
H         7.27141791350139   -2.65501859651104   -5.85380159436364
H         7.62119380077946    0.95201240981198   -6.32694154831694
O         7.43393232935443    0.10505022300642   -6.74366259091854
H         6.45266076476675    0.05369654966245   -6.78084893877997
H        -7.86048998554715   -3.77736410856396    0.87971461513506
O        -8.53947562132150   -3.67061931217404    0.19581972725222
H        -8.43800566508896   -4.42684379847266   -0.40928981603015
H        -2.42508826030645    8.65707177811374    1.29360688596593
O        -2.27418939482697    8.06624980298239    2.04483428054818
H        -1.50305706405293    7.51493389803376    1.82084272160156
H        -4.46071956960694    6.34534694447938    3.48713457406078
O        -4.63085618383572    6.77420586173344    2.63204195204233
H        -3.86808111732949    7.36164002396261    2.49516380203282
H         3.39572071099286    3.39221732059055   -3.58981566158341
O         3.24078026350162    4.36094887415557   -3.49292716880964
H         2.27592242164365    4.42439113831684   -3.60146021418707
H        -6.11402059934894   -1.67391701848626   -3.48266017688564
O        -6.19787353727401   -2.25606108071197   -2.70086148479132
H        -6.98220756770035   -1.95072397320496   -2.19196932223350
H         6.45682294143273    0.96993478200667    4.72180593121907
O         6.06177326654669    1.50581477847381    5.42644532318559
H         6.24844485606235    2.42572612589507    5.13848104085630
H         1.36121758668732    1.67320430124266   -5.84307304039409
O         1.16675349410996    1.07455137151974   -5.09112139784734
H         1.53139888454008    0.21275140661216   -5.36361133729661
H        -2.50900923161789    2.85080492744790   10.46366784519810
O        -2.29543249398699    1.94433783241740   10.18768706672665
H        -2.89171011674933    1.74652752472200    9.45364204502750
H         7.62153494024472   -0.56899109674544    3.06204139395362
O         6.86987884591375    0.00423446473226    3.23182468811953
H         6.17835711676155   -0.59920962951004    3.60783165145231
H        -5.65798304979928   -8.11589357627632   -0.74932848880933
O        -4.92729823444786   -8.18832495637218   -0.10084689428249
H        -4.95034112212473   -7.38460058510675    0.44072299561154
H        -5.17691806974122   -0.18079230305555   -4.74912038857289
O        -5.79319422112803   -0.89238420435105   -4.99158566087144
H        -6.63149630271769   -0.45096267467770   -5.18935196865242
H         1.89325702442917   -0.24009503188838   -7.54229538813540
O         1.69207012330321    0.23487997499813   -8.38467520380604
H         2.26985825173505   -0.16741443058037   -9.03860391763316
H         4.87927632688219   -1.42415447992157   -9.33269877158962
O         3.95436387136423   -1.19462512502495   -9.61529225533650
H         3.93531232486175   -1.30923511260434  -10.56474006567763
H         7.55786832886761   -2.64764849986684    4.17188540643856
O         7.70585413939154   -2.68002777103478    3.21248835928675
H         7.21393484218339   -3.47060798228289    2.93716022837712
H         6.72068715678591   -5.96731334399293    2.64336603450330
O         6.78131407410351   -5.29481170802362    3.34736790961912
H         7.65697310008531   -5.38058218571666    3.76526967780661
H        -1.84123902644630    8.86126841454685    3.49882436149350
O        -1.59507248444937    9.16331431652114    4.39850749178291
H        -2.44459866298761    9.29284517312772    4.85344922439034
H        -7.39153826274093    1.50475067188076   -5.28078589295158
O        -7.96578041978287    0.75906553896917   -5.03899266803020
H        -8.86801127679120    1.15727924372824   -4.96246249815172
H         6.93120213661066   -1.11515790534458   -8.42920133286392
O         6.35086939073080   -1.83615939979029   -8.69655376966245
H         6.12239744827207   -2.28953381864352   -7.86660090988426
H        -1.68238231165528    6.19305201566537   -7.02987038593292
O        -2.07975878461068    5.36637068142495   -6.75987177082424
H        -1.83175001013193    5.23185458745791   -5.79659049199149
H        -0.01791375980262    3.20750006470955    9.00692504198907
O         0.18026003087627    2.28724741092484    9.25939913693651
H        -0.61837402188444    2.02004616581824    9.76371142801339
H         6.75803745099757   -2.83375926476116   -2.73596331602330
O         6.22866299480835   -3.57967102285006   -2.39722244277550
H         6.69841867241754   -4.38919057308781   -2.64560365373646
H        -4.07246167183933   -3.13315670935749   -4.98675624403923
O        -4.22739050285177   -3.01726476087770   -5.95112027507806
H        -4.77525091046682   -2.22452208793336   -6.00446090182303
H         1.96392145211678    2.08478224107412    8.44717353248740
O         2.62825921906520    2.20089824543079    7.75821690455387
H         3.05202834669028    1.33176034171592    7.63995192892400
H        -6.90314982497076   -5.27724796232258   -1.44912283822701
O        -7.81821639276392   -5.54744799607452   -1.69704070142967
H        -7.95117142506095   -5.14139375980390   -2.57870470869671
H        -3.84494813062039    5.15974412147203    5.68380778271351
O        -3.81275739128751    5.93047821716994    5.09599357001779
H        -2.87921420113659    6.22566355468314    5.19187618574855
H        -7.88761748029693    0.01291497546399   -2.00190832475226
O        -7.39885796235909    0.73882010465693   -2.41251503279671
H        -7.62590518171555    0.73057927832630   -3.36606773271453
H         5.83211846345525    0.06448966388610    0.39048928797802
O         5.60870072408682    0.78383518420932    1.01343714331205
H         6.11837978140301    0.58672817155520    1.82621010456471
H        -6.23206335140641    3.20551173688674    7.37352074050632
O        -6.10455621576732    2.68448586167319    8.20051679973684
H        -6.70347490985501    1.92254305366841    8.10869201423297
H         2.28329253697204   -8.13891098633017   -0.89606068956993
O         2.96428143099328   -8.12407659831094   -1.58873594167264
H         2.74047032108667   -8.83518175677090   -2.20593597021742
H        -2.73765173646151   -4.01564358760160   -6.24167693427737
O        -1.98210801448392   -4.57996020042524   -6.01217515319269
H        -1.70799598923177   -4.29289386964661   -5.11284218188690
H        -5.65913909413265    3.66399040036294    5.28898450868115
O        -6.30949680066419    4.05743806795827    5.90693569056383
H        -6.14709082345528    5.00173306695000    5.89712428505155
H        -1.01152858716631   -7.17636500346532   -3.21838495667711
O        -0.54110007486771   -6.50481815927570   -2.68937097933009
H         0.36716524750496   -6.43674370486943   -3.06664229212597
H         4.43210720075491    1.93344824894913    5.11302148504532
O         3.49033098764666    2.17225189721670    4.99283808256978
H         3.10502546100384    2.18440663961471    5.87432886629736
H         4.09239344524528    4.56995884646370    6.29381842804154
O         4.17251263341736    5.30253501167960    5.67851797621077
H         3.60603860313939    5.06366938748705    4.90621764826705
H         2.75145611558391    3.53636602744970    3.91099307362911
O         2.57272275472030    4.47678353648726    3.74798131145564
H         2.45405798763866    4.57827695540391    2.78173582933466
H         9.38879146749891    0.15509063379431   -1.08876669952463
O         8.58263913461914    0.31624547061011   -0.59482861819605
H         8.40687917619304   -0.50441065974832   -0.10465374418943
H        -2.12374845196186    5.20975188503793   10.63963563496699
O        -2.84517132140194    4.57950345636957   10.86827338184228
H        -3.06451721372395    4.75345480605008   11.78383584794907
H         7.97135802254616   -3.07055620860706    0.29840819100603
O         8.39163555326578   -2.22447042462883    0.55716237000124
H         8.32404031743224   -2.22299904432892    1.51935435764539
H         5.35765902535882    3.58862807224424    3.51556862140813
O         6.01280862718152    3.85295231487639    4.18336293934694
H         5.59851287272974    4.56870153718823    4.68699478219686
H        -4.23077463572524    4.91179038040311    9.77068511661683
O        -4.86360000729402    5.06431189617829    9.04876781198324
H        -5.47407486942780    4.31458396982073    9.04295621425285
H        -7.00762159076949   -3.54672571047641   -3.53253438280999
O        -7.62676875394852   -4.15844854547968   -3.98321225456302
H        -7.10381015662744   -4.59737569061106   -4.68626711672139
H         0.00362049301647    6.01964016929152   10.76423424371629
O        -0.86107972492650    6.35147903267296   10.51794841388444
H        -0.74523873508071    6.78512011780659    9.65315242218494
H         2.58706961122412    1.44235393153684   -4.12527556856475
O         3.46468872212913    1.79565859902677   -3.88448718796416
H         3.78478576566003    1.27823305449907   -3.11543143464712
H        -6.98416839574001   -0.32372567742589    7.18370387316898
O        -7.49458232332502    0.45272643608486    7.46645885622333
H        -8.11631690111716    0.63855757913326    6.76170749413965
H        -2.68340600044328   -9.71349804091841   -0.80573256996896
O        -2.57436146917265   -8.78243308641915   -1.07957438454186
H        -3.47754972442904   -8.41271038661494   -0.91796929163585
H       -10.07250983694434    3.00885895060365   -4.92498725841821
O       -10.18923010367366    2.09037620461922   -4.64746304620423
H       -10.40552657189794    2.17108030062268   -3.69755594756447
H        -2.07292462756840   -3.11402767224884    4.57414422534810
O        -2.94735270742368   -3.55565954012109    4.64155177290222
H        -2.93873822855770   -4.17005926783878    3.88199530684403
H        -0.17914369085876   -8.05759988183737    2.42838851209267
O         0.64675314173630   -7.85420822201433    2.88216769312450
H         1.36498994805150   -8.14521428883053    2.29329269779932
H         6.69804203346478   -2.46159984380243    6.36606629463697
O         7.14883168596819   -3.16889622234201    5.90005195943091
H         6.51956037720901   -3.90413035003452    5.85758095369266
H        -5.28079564574976   -2.10483704579097    6.90366115778766
O        -5.95801875390374   -1.60674214172260    6.42101547161976
H        -5.93937016046026   -1.97986815542893    5.51022306716987
H         0.83434083163531    2.98772250428080   -7.13060837496131
O         1.75263719681119    2.65891001946993   -7.18737450885027
H         1.74043930794853    1.91312376022070   -7.81536112020942
H        -3.97777951792062    8.65807538668239    6.67135572866245
O        -3.97539555402060    8.65925998361288    5.71398533374636
H        -4.09877741774469    7.73240072659860    5.44298159502723
H        -2.07559158091611   10.24967092926013   -2.73147586105072
O        -2.97718348966237   10.43127933195827   -3.03350828722752
H        -2.90545152977942   11.06680200993644   -3.74501528509916
H         9.40646643508233   -4.13424576279531    4.01287309397031
O         9.12824558510716   -4.81479156285136    4.63348888515467
H         8.69636823037664   -4.34558126776573    5.35827126776756
H        -0.72537882007826   -6.04872118931886   -5.88978210662611
O        -0.02091576148655   -6.61566026846273   -5.55944786081607
H         0.81400809918016   -6.15198339346385   -5.77324373725367
H         1.80904341177789    8.20468016740090    0.66684388169193
O         1.50612782332765    8.52908397007564   -0.20989829371882
H         2.32120764266032    8.56968828931542   -0.73956854157711
H         3.49607449254280    2.88689783515732   -6.67631518293479
O         4.32391636699377    2.59683386094044   -6.26739877155778
H         4.07838014165410    2.31927203967243   -5.35973436158164
H         3.72032579098563    7.06318508253283   -1.22950242448966
O         3.92512285002400    7.99991495184015   -1.43970792738439
H         4.29503683486860    7.94711818381080   -2.33295136674555
H         4.39738074131909   -0.04476271302451   -7.93544908761413
O         4.77403676785420    0.09932288728375   -7.06547480304591
H         4.59055611272388    1.03002113836251   -6.81872258143074
H         6.02309144384097    1.87086099250975   -0.49114756588736
O         6.58910090422367    2.06798081620581   -1.25141675863956
H         7.41403946001321    1.58856821577357   -1.05832098003568
H         6.69523602212228   -8.48752815635330   -1.65764729427250
O         7.33315962403743   -8.27317382485426   -2.39162572675415
H         7.70260105708723   -9.10573014418779   -2.68087538403789
H        -5.29212161325573   -5.84850484644787   -5.45970631767140
O        -5.91117514800748   -5.17655392567441   -5.77153029688401
H        -5.36110990443601   -4.40672482874978   -6.00577368945576
H         0.66076177403013    7.07783131712002    7.59907515926537
O        -0.24117899044037    7.10307904786773    7.95779758578988
H        -0.79583313970672    7.11973581467543    7.13974376099054
H        -8.89434403340700   -2.90210439812042   -4.14821500528607
O        -9.41652470300108   -2.09517431144086   -3.97837130697893
H        -9.13060406863987   -1.42739576437605   -4.60551742209571
H        -2.40735616255681   -6.05761751959900   -2.19061024094741
O        -3.28380542969947   -5.76771535034085   -2.46227004790912
H        -3.46813987965356   -6.14142596820665   -3.34928967287057
H        -2.97772218950153   -5.95960891987871   -5.45818581924585
O        -3.57937942755914   -6.56978978849304   -4.98965763503658
H        -3.09524362513367   -7.38943135940481   -4.81989881200707
H        -1.39390184305005    3.67836307669117   -6.99921736160932
O        -0.85267935542025    2.92265484242037   -6.73031035051687
H        -1.08787519460363    2.13879412097266   -7.28291294504414
H        -0.20166080407376    0.37529596092073   -8.24238184262011
O        -1.09825487051459    0.60850453784350   -7.95899734936316
H        -1.27345857059306    0.08165067239247   -7.16316405868628
H       -10.43018749180101    3.97879141637259   -2.75786204796019
O       -10.49753381744690    3.19833480740588   -2.19217822506206
H        -9.66826600653086    3.17084657785220   -1.68309285802865
H         4.56897390529563    4.00995054667613    1.71114744991290
O         4.36178049300415    3.08785537082488    1.98660177697644
H         5.07830525774424    2.51371256104407    1.70332423316800
H         6.48318123856971    1.35045691643512   -4.23661024023719
O         6.18019630983037    0.72356561916341   -3.54521125359655
H         6.20937389745632    1.21598925842020   -2.69958920884206
H         9.63122217533506   -2.28117498581855   -0.95520170194269
O         9.90825123818849   -2.06285229599988   -1.85391978732504
H         9.10739952623148   -1.72469943138131   -2.29698494277626
H         9.97153401291571   -3.36772710384592   -3.12841330772138
O         9.70666013034213   -4.01792307806370   -3.80592613891010
H         9.31215861478883   -3.50875564079030   -4.52463952013746
H        -7.70122621392674   -8.64359584123696   -1.74173662628700
O        -6.95773678845609   -8.05307043936407   -1.85083074845777
H        -7.33172634503029   -7.13829169681777   -1.84515051042390
H         4.15136302595086    6.02873940444195   -3.82374266090772
O         4.81109067461457    6.73101163628992   -3.73630625511152
H         5.64810490389680    6.27817269716336   -3.60009822038454
H         0.11047308285741   -8.22350413177060   -5.26922193344992
O         0.14251514398802   -9.20652015151683   -5.14325770139403
H         0.29172706228728   -9.56495812685245   -6.01802962150942
H        -2.29168843541473   -8.69107862513675   -2.77997193881626
O        -2.08502910963359   -8.46415902528382   -3.71068112501793
H        -1.43825061448114   -9.08961351782249   -4.05453288216893
H         2.19284252239312  -10.87181256071194   -3.54847602820005
O         2.15396131345393   -9.91676710794936   -3.53043207903025
H         1.36594182434703   -9.64498697142801   -4.05264438638761
H         6.83055818635898    3.28486042039466   -4.58427172609339
O         6.89075433900372    2.60957455828265   -5.28776295477604
H         6.09743904258665    2.74312769277574   -5.82860014731530
H        -3.57008902173746   -3.82414106640646    7.67713566327943
O        -3.68644950572403   -3.03503769686999    7.14949221744931
H        -3.43321310307742   -3.27018533347679    6.23052520223834
H        -0.63178613024221   -3.41103558813527   -6.76346225428279
O        -0.00313092907306   -2.67801271282993   -6.76936480590540
H        -0.48637311786771   -1.90485791231826   -6.42482582239625
H         0.62797483072152    0.36222557807103    8.72716263817949
O         0.63750058538136   -0.35091903995696    8.08479550555543
H        -0.28415828993532   -0.64080728288214    7.99472887731856
H        -5.84502517213818    7.30445299470728   -4.25910442302836
O        -6.34674163502768    6.68702550056933   -4.82278794780754
H        -6.63290298894503    5.95338616579980   -4.23453390874954
H        -4.29284760316679    9.03842043945244   -3.26370994937972
O        -4.82769767136279    8.24131129720364   -3.16047607265215
H        -4.41903849406744    7.75962271749700   -2.42309268123378
H        -9.71957560487572    5.73023957364703   -4.66282322615935
O       -10.25208917512716    4.92434163722048   -4.50247222855800
H       -11.13259716518571    5.12512516733757   -4.82158260738305
H         2.74930744724473    6.42816082492306    6.13747252297636
O         1.78900695692554    6.52309641308136    6.23515111594958
H         1.44678830152689    5.60964651493549    6.12909052709784
H         4.78713249460264    8.48325585016993    0.08984059524478
O         5.10396419609945    8.48175425228309    1.01098555707399
H         5.51188692319823    7.61754761757050    1.13947942328096
H         4.15324048675501   -7.47738499036777   -4.39130320468282
O         3.39657181904219   -7.76070421226029   -4.93609200334673
H         3.11474139316699   -8.60235809115868   -4.56240489681814
H         0.35667049662809    8.57556036056344    4.23670995181159
O         1.03574858732863    7.93291230701328    4.00710495213651
H         1.26202518791882    7.43743453142751    4.82023326285174
H         5.22777786083807    4.13854634985626   -3.16631209342410
O         6.18921449199093    4.10989499245405   -3.11245299005589
H         6.39799431150860    3.52576045775006   -2.36664383557733
H        -2.58737008624706   -1.64432607873720    7.53783747657316
O        -2.07837038573613   -0.85132125526776    7.76163621971925
H        -2.70553828638091   -0.22689855029043    8.13659743502577
H        -9.03932304861273    7.86930105607936   -4.15535277064672
O        -8.97473478076828    7.28740104621036   -4.91408468954959
H        -8.01725480848361    7.12483645423519   -5.04869376483383
H         3.53435810572483   -9.04989194514434    1.03402530999340
O         2.85745511854228   -8.42065461950814    1.28829842817200
H         3.33066503080042   -7.61497407038874    1.56884131609439
H         3.56679209737415    8.10041900142966    1.83267793651423
O         2.77693745853530    7.53553151317689    1.94244523632517
H         2.32980777622805    7.76773787984422    2.76905861579866
N        -3.66459142744101  -10.98474930520702    0.06861207901953
H        -4.38845064128739  -10.29888312544179    0.26723658058283
H        -3.37504665797291  -11.39013512187952    0.94943604191924
H        -4.08701858615458  -11.71958265994607   -0.48404974349539
