# Supplementary material for: Computer Generated Realistic Interstellar Icy Grain Models: Physicochemical Properties and Interaction with NH3
Source: ACS Earth Space Chem. 2022 Apr 19;6(5):1286–98. doi: 10.1021/acsearthspacechem.2c00004 (PMC9125691; doi:10.1021/acsearthspacechem.2c00004)
Supplement: Supplementary file 1 — sp2c00004_si_001.zip [file sp2c00004_si_001.zip › NH3_binding_energy_sampling/104-35.0-Y.xyz]

604
 energy: -1022.788672101165 gnorm: 0.000025620637 xtb: 6.3.3 (5b13467)
H         0.19466973921112    2.96477818395014   -0.68979342599092
O         0.71840332243463    2.29625678080772   -1.18162137852404
H         1.65723668764215    2.42776752459691   -0.90942108461579
H        -0.06817892122743   -1.35997775342976    3.15477128585382
O         0.32173747061166   -0.66033118258850    2.60809827826359
H        -0.15781198729355    0.15265360279530    2.83895603305545
H        -2.40332611421085    2.33978732952757   -0.54246676238400
O        -2.19111938166301    1.87269983864467    0.28306448392930
H        -2.20473193820630    0.92398745037516    0.06126024153181
H        -4.66023330258807    0.48110595813739    2.18427633996041
O        -4.97558847118167   -0.45282739362708    2.20066627224335
H        -4.47005358974454   -0.93162120630295    1.53556723157457
H         0.06671877181430   -0.36901399673536    0.95207669467903
O        -0.13335033028734   -0.13536035985916    0.02499459984040
H         0.20521133808903    0.76096656966760   -0.09951519284116
H        -0.14203239108825   -3.62775503250612    3.78920231350775
O        -0.42185973272233   -2.79687898707449    4.20799169464208
H         0.22519157788659   -2.62327007723825    4.90810854215372
H        -4.88933584070116    2.46130319114249    1.32591942638396
O        -4.24837447397330    2.05539604714811    1.94149307815581
H        -3.40618793419833    2.03745909251521    1.42764557311877
H        -3.25851606716878    3.81944922949389   -2.22262127452448
O        -2.51921894546281    3.22518400491494   -1.99037449588077
H        -2.16118074796682    2.93477391557522   -2.84940250764229
H        -0.11547279323108   -3.86776176259079    0.51697189696922
O         0.22355149579820   -3.04701692064417    0.93060028705556
H        -0.56450104436109   -2.56164779570968    1.24167557848513
H        -2.37100413994938   -1.59825141329731    2.47661189186645
O        -2.18240999827805   -2.06669091111296    1.63720314312619
H        -2.44172803135795   -1.48260090542932    0.90567361643467
H         2.07512398533563   -1.50720910319889   -1.11909201511227
O         2.30820237929412   -1.75527850827605   -0.20072795954475
H         1.52060832154146   -2.18440092371997    0.18511832951141
H        -1.39175435991730    1.76432857534298    1.90614404062688
O        -1.48201462425282    1.36981643611873    2.78376239190749
H        -1.46772531281828    2.08447604145333    3.44615222246072
H         0.21266109139720   -2.77285827316906   -1.56162869044161
O        -0.54355693961674   -2.16191992820749   -1.61770289941775
H        -0.36486472986298   -1.43379849704069   -0.98584833089109
H        -3.43025078649239   -2.99622829319836   -0.37787879856183
O        -2.71373419141781   -3.48896673765148   -0.79861460861614
H        -2.00381944860587   -2.85894181210162   -1.01929422993894
H         2.77602149799768    0.08075508546215    2.92922466416074
O         2.87702968456422   -0.09790856112778    3.89149646229287
H         2.96686707751416    0.79656156698655    4.29271981360192
H        -3.54280092839172    6.30694063477556   -0.56233798216145
O        -3.30680379696904    6.96773135980156   -1.26507031285844
H        -3.16609351906568    7.81464109456337   -0.79775437543541
H         3.90218343880282    0.53202261645699    1.17847787198093
O         2.95213645720561    0.34901212092616    1.29637528203162
H         2.71564629538080   -0.40610293128994    0.71998766239276
H        -5.78447952123047    0.76147959313204   -1.60225048433458
O        -4.87464350882287    1.09116863089891   -1.47827069363941
H        -4.98658116599318    1.92106289275601   -0.96937192734068
H        -1.22005246100692    5.33864623839504    2.19175612806297
O        -1.84368850619013    4.58987142399545    2.07856338572039
H        -1.91929912520739    4.17380809831430    2.94252657411254
H         3.48857589834677    2.70750202260802    0.41054986821920
O         3.23981120381305    2.66128473972714   -0.52818486395903
H         3.57359552014673    1.81810139117380   -0.87627847254915
H         1.49851332655936   -4.76629242247550   -2.23591621356190
O         1.56263932497895   -3.98572402354094   -1.66712934586689
H         2.35586103245458   -3.52506018544958   -2.02132653693104
H        -0.92374643230275   -0.16058480216947   -2.54834151836145
O        -0.29221253187241    0.49299979968763   -2.87544645522089
H        -0.03189447448476    1.07783278911264   -2.14054514082697
H         1.70984426090241   -4.74683401500518   -0.16495626032460
O         1.81939143290646   -5.38075853080580    0.57956751389643
H         1.35580377471794   -6.19380182169835    0.28649819432451
H        -1.22224254639692   -3.34347094481069   -2.86778655355808
O        -1.04773979324740   -4.02744668011312   -3.52744041059506
H        -0.91950323928399   -4.87399936885939   -3.05697065614881
H        -2.78184316328017    3.25570371944609    4.69520778079660
O        -1.80066717247135    3.25534143474565    4.66017345182770
H        -1.50591842997815    2.85661931660763    5.49718495950226
H         0.95653079452432    4.98709451188331    4.05631248260986
O         0.01003158574781    5.21755156786272    4.10913375399005
H        -0.45985486013756    4.41410532526347    4.36996195243970
H        -1.72065833055605   -4.72129156005622   -0.35384440247690
O        -0.95237316669845   -5.25459956482783   -0.06579652912505
H        -1.29486872998567   -5.94471400250676    0.51327589801091
H        -3.93254790223696    5.75097457973233   -2.61493361645213
O        -4.28221098225282    4.91516523334542   -2.94150188276018
H        -4.12794489226442    4.87711335639362   -3.90965997529976
H        -2.42008632044538   -3.75148371032554    1.95000257682875
O        -2.43758264843591   -4.65293693536463    2.33191788928943
H        -1.49709570052626   -4.89159549967215    2.46804132405776
H        -4.69150158148062   -3.06440805923907   -2.88382453616549
O        -3.83947139139768   -3.29603379034971   -3.29103349802811
H        -3.50524381100332   -4.08775440419290   -2.82431749042334
H         0.34237631936899    1.32981451115910    4.60863488598478
O         0.84590252741999    2.09017761217496    4.27169614090670
H         0.89446383071173    2.75143261255898    4.97638370701265
H        -4.64475254810905   -5.24864748927896   -1.54842513505369
O        -5.34776048939984   -4.89675400078938   -0.97449922156416
H        -5.13115849204060   -5.24714586905988   -0.08966930150418
H         2.33696016422277   -6.55708172292104   -4.01924462391964
O         2.00148178429153   -6.22409810034703   -3.16683553563931
H         2.43530385088381   -6.79567121696139   -2.50138623663603
H         0.46987674553661   -3.45643175038407   -3.99561930290284
O         1.27092788235330   -3.08803429329611   -4.42110313892888
H         0.94915891371832   -2.72095381368952   -5.27059016005753
H         1.97149273234500   -1.80254886220233    2.98390402547717
O         2.12849993515957   -2.73389482568871    2.77019494138791
H         1.44229007445526   -2.95186833482944    2.10468747511677
H        -3.01411268441646   -1.89090801512265   -3.20102486104158
O        -2.59448099625045   -1.00287524854432   -3.13958345986957
H        -3.25184572882310   -0.36023616361412   -3.46098087714923
H        -3.19935359348955    4.90887001662580    1.06513087578142
O        -3.98243693955541    5.27916780178753    0.61039962181256
H        -4.39790563442765    5.83846685851388    1.31518735437694
H         0.87458376061415    2.20060763694750    2.58103302429629
O         0.97439352623934    2.19310400845086    1.60975573543002
H         1.70224849030465    1.57055079130646    1.44673573085483
H         0.17772859577001    5.59044200907055   -0.77945126655470
O         0.69707879504451    6.25194764050718   -1.29119026318197
H         0.83804701541463    7.05383434927911   -0.73824532443208
H         0.33185871472436    6.98198984032440    2.56493198753294
O        -0.03063800552685    6.59798752219778    1.74938528388197
H         0.63437678795936    5.92776901613383    1.48937127050307
H        -2.47605044325597    0.15802470634780    3.34235712561006
O        -2.69608340486158   -0.65432819456194    3.85079949791235
H        -1.93417218672970   -0.69076543318980    4.47102131306092
H        -0.88735728036104    0.50905264394195    6.02343552987406
O        -0.61338394457089   -0.01231490389304    5.25037414585676
H         0.10193903279247   -0.61340084110348    5.53787018586289
H         0.72176078977499   -5.05057289295247    1.99522104647552
O         0.18229254307822   -5.15690917647224    2.80202680860003
H         0.32577918615860   -6.07780285167612    3.07447351785708
H        -2.06641864327044   -8.07567122101608    0.47335416173060
O        -1.75758709713701   -7.62760839030538    1.29562770116440
H        -2.55201987662785   -7.34120780745418    1.75200446285749
H        -0.39670373524347    6.79098848487318   -2.34986170637464
O        -1.14467829184766    7.20791496754458   -2.84945680156155
H        -1.93363958159720    7.08154979235207   -2.28443627876460
H        -1.12162704914875    4.24527710808119    0.55929663418928
O        -0.74999728768511    4.30438788805913   -0.33743690044586
H        -1.45666559539534    4.05833223369094   -0.96818219714131
H        -4.41080688029318    2.68673222414027    3.50179774876984
O        -4.40886850112571    2.86040501580544    4.46584901161974
H        -4.48940557521441    1.97848932751742    4.87791162198706
H         2.03656121868606   -3.62745676188844    4.25275415336121
O         1.97517613449860   -4.09598077878345    5.10825793123198
H         2.48231725776023   -3.55581475034435    5.73570198693088
H         4.69507788658769   -3.24637234187792    0.84356541754758
O         4.53359597764185   -3.17321596572614   -0.12293333526002
H         3.67307406156521   -2.69884181495729   -0.20675844724000
H        -2.72250073466693   -0.82271637893584   -1.34689654211685
O        -3.04977639943107   -0.54984292449246   -0.47326156223608
H        -3.85133735078444   -0.02634141740415   -0.68140850430048
H        -1.62093491615497   -0.84435108191298   -4.62825815668155
O        -1.11597226382729   -0.62886726828479   -5.43353917096737
H        -0.40663147134213   -0.03075679228878   -5.15065386985449
H         1.79440060938040   -1.78709827714385   -3.37423004703123
O         1.88629100338891   -1.03723156717802   -2.75455964021981
H         1.10706092371883   -0.46294795665324   -2.88630724862493
H         3.67277739533549   -3.17072225558357    2.55586439016064
O         4.63230919514632   -3.39777987127345    2.48278962997403
H         4.68861993226559   -4.35767227401187    2.61171780943345
H         3.44225065117593   -6.16774313109979    3.13804007775790
O         3.79729902138144   -5.96871080286891    2.23738657528465
H         3.05808619012913   -5.62807587727854    1.69306874439982
H        -3.35218869233683    1.52568064364241   -4.18065125496460
O        -4.19644073997905    1.05471319469509   -3.98751555516524
H        -4.41249151749964    1.20265438341972   -3.03091393018228
H        -5.09106181270950    4.07361966909471    0.05717976860368
O        -5.52814768440507    3.20637084940407   -0.04236255854202
H        -6.45905109991493    3.32270225822718   -0.32348230209160
H         6.73408175275164   -1.23825760266280   -1.36882126102883
O         5.96286642733682   -1.08748396177558   -0.81589975385842
H         5.54529740135914   -1.95520307541765   -0.61450535023395
H         4.59726758946911   -3.23256333410373   -2.46696172853826
O         3.72905470019777   -3.06366753861407   -2.88309274723339
H         3.73213511605699   -3.68594913141224   -3.63640000197487
H         4.44755859539709   -2.32882708593051    5.62228941199319
O         4.10705113568285   -2.79182718602184    6.41799083686446
H         4.44256734223086   -3.69690136554555    6.33853440655028
H        -0.76086676517133    6.29005853704111    5.05308445970003
O        -1.35809699603778    6.86662107818533    5.58990839670084
H        -1.37387453467834    7.74204130555955    5.14529812511404
H         4.69681289774480   -0.19626247175409   -1.47309214325927
O         3.92823837442552    0.34397482924433   -1.73700262916145
H         3.23637742089582   -0.25916024131088   -2.06385340165151
H        -0.75717417192236    4.44388592138078   -4.05321472357020
O        -1.54110973948466    4.98479279061532   -4.26239993537916
H        -1.39090012632648    5.85314859124407   -3.84298560381451
H         0.64937822082176    3.13183040751804   -2.67106007803622
O         0.65465006750797    3.50559112709684   -3.58085415271899
H         0.70300259433584    2.74014502563025   -4.16369987281326
H        -5.37169519333691   -5.25595997981614    1.82073010010509
O        -4.67646260313957   -5.85471033027777    1.46999394198044
H        -3.83345005593096   -5.43810723085372    1.73249857158684
H         7.87856734209557   -1.75281957654233   -4.03968362206807
O         7.62160929694406   -1.43684270771311   -3.14077855189982
H         7.13265216142804   -0.59463320721713   -3.29953391724639
H         3.70433845850490   -5.14716715848598   -5.27854530457000
O         4.46750406779190   -4.77073916448891   -4.80069012570683
H         4.85374869462752   -5.47923808896755   -4.25288769197351
H        -3.77778577559694   -0.03581284040734    4.93821180413353
O        -4.37891892187624    0.42897827142326    5.57026517216685
H        -5.03736532147144   -0.22952966975989    5.86476661523788
H         3.47685572323347   -6.00253414048357   -0.50739254415060
O         4.34927394096881   -5.75312997659886   -0.82451911753394
H         4.42151031685940   -4.79001811060746   -0.68478780674050
H         4.99500443277958   -0.40453874123002   -4.16774355237581
O         4.46063866086672   -1.11816527575258   -4.55461658579991
H         4.13684822921862   -1.70010008932511   -3.83435934032011
H        -1.18149782241904    1.49164612630018   -3.94187771959280
O        -1.83351496144444    2.11004754059559   -4.32869492272390
H        -1.47767223813298    2.43924156738374   -5.17666050276072
H         4.89603312236487   -6.38463123260126   -2.30100153573188
O         5.22937892918340   -6.71106411237216   -3.16594349725509
H         6.04840664316115   -7.18968563742807   -2.97851941608077
H         8.74722896582385   -5.14905012201912   -2.91221240512789
O         8.05819074194598   -5.56558245128206   -2.35043535317227
H         8.09370734574525   -6.52331436899587   -2.44909654810616
H         2.32893208131011    4.66195570053461    0.43096196651907
O         1.75077540999125    4.64567597347094    1.20298959583455
H         1.39535679965516    3.72485282876178    1.28438054986236
H        -4.40426058511889   -2.69258623417114    4.24470308695783
O        -5.29935934240569   -2.35538405586924    4.04260325346231
H        -5.16464236713355   -1.57604021860042    3.46404239226068
H        -5.83883169046408   -3.26602038647505    1.33452636767395
O        -6.30088689179687   -3.82032508348431    2.00605933266331
H        -6.11026672771810   -3.38165003067380    2.85454028581154
H         1.68807531761721    3.43238787054989    6.84695244235004
O         1.06330425769421    3.94483232901661    6.31223451802613
H         0.28069494402041    4.09806926025482    6.88419868170943
H         5.00965882522824   -2.21083042499255    3.61546373679336
O         5.02994859175006   -1.48979447431363    4.27673000724017
H         4.21669647067823   -0.93588347863416    4.11924783555008
H         2.40662918978104   -5.61893109803853    4.85301468603729
O         2.78807597209702   -6.50308326575628    4.59680802330607
H         2.04383072620346   -7.08599426828044    4.42340970807437
H         2.25664087386069   -4.59839210443617   -6.77968374254177
O         2.09117289301033   -5.08423634314444   -5.96189732835036
H         1.82480780907210   -4.39215034731358   -5.30822530226849
H         6.44636931025155   -4.15681741371611   -0.49699202496352
O         7.20188041318740   -4.55536693373449   -0.03359320669735
H         7.70898638090787   -4.97963426622540   -0.75360987553825
H        -1.72495624969751    4.44970687468491    7.68609285709393
O        -0.82596583152919    4.55120124998266    8.07027682214786
H        -0.64694943303509    5.51080783056342    8.09064901515105
H        -5.13801369639693    5.59945707171125   -5.61114108490536
O        -4.52892090009087    4.83716627176536   -5.62950196551583
H        -3.77270176544979    5.05124471127151   -6.19701894535081
H         3.27470666860215   -2.61338760157942   -8.43500524464655
O         3.18882104844794   -3.14359964490747   -7.63195723056079
H         4.06577831948414   -3.11685098077130   -7.20399035209087
H        -0.68200237540394    8.75352286827837   -2.31021638508814
O        -0.55993002780733    9.58430862222351   -1.79476002897598
H         0.20348400657458    9.41349499938169   -1.21841464981222
H         2.07473109125665   -0.95372349901302    5.21050218677804
O         1.50376919136187   -1.47812906801437    5.80104667761869
H         1.59879281511134   -1.12943694823158    6.69677408857531
H         5.20079566982105   -2.09831077659621   -5.69501124439599
O         5.54818742175223   -2.86549208983805   -6.21487259710231
H         5.27642877673750   -3.65435102347702   -5.69425686119428
H         5.71070764089998   -5.25136383763696    4.69661513752859
O         5.18958885727591   -5.16478327973926    5.52388938170025
H         4.46872625649106   -5.79789569124793    5.44078570798503
H        -3.96793536754660    1.09910138366785    7.00684126308500
O        -3.77587619192605    1.57813399859662    7.84893927099960
H        -4.65238645350240    1.96289899391347    8.10940417709993
H        -1.87264330290411    9.54437353400091   -0.77893557713824
O        -2.73208473285913    9.41804670910100   -0.30260545544656
H        -3.34522167955717   10.04357999406671   -0.69214338792657
H        -5.96260434770486    4.60290907230193   -2.94881138656236
O        -6.87150657935302    4.48074901810939   -3.29139429403258
H        -6.78034937012642    3.77602097116680   -3.96600370602304
H         0.10437012482159   -7.13415814988162   -1.12000725191722
O         0.57639472402173   -7.55913998121269   -0.37117516717232
H        -0.10017353295887   -7.76283534155322    0.27736178958135
H        -7.64866856200782    3.70487828416483   -1.97842554251188
O        -7.90823054427871    3.12025099046299   -1.23584427079718
H        -7.76345369570721    2.21057161364054   -1.57203357559676
H         3.98403098320864   -0.92332581709373    6.98259887129775
O         3.99113276003076    0.04085669284198    6.97149462530075
H         4.80168809544568    0.33093088108176    6.53672100464387
H         2.24405425095796    5.73263339637581   -1.20467749884251
O         3.18045061580768    5.44267799577484   -1.09060875612009
H         3.35711505402974    4.89962378887523   -1.88182260741186
H         6.56331304419173   -5.97868332024549    0.68423212071194
O         6.19717493679727   -6.71362665524316    1.22142264179744
H         5.29168285867647   -6.43827546438308    1.44697625214902
H        -3.86906142249480    4.68532419443845    7.76781712659123
O        -3.30232680615998    4.22142630388679    7.10975247643620
H        -3.49347132230042    3.27797244535739    7.22372847410598
H         5.78017161676262   -7.99818409337104    0.15673842698305
O         5.49396753779128   -8.68741717422221   -0.47905069080686
H         4.66206499067790   -8.36628350596547   -0.87159994631713
H        -0.55226470699721    2.00453404257064    7.68552427241597
O        -1.18651063561372    1.93629358148302    6.95169884146600
H        -2.05406497592337    1.79394521377222    7.34994976552950
H        -6.38148242985940   -0.19388259600871    1.07008907906462
O        -6.70375317930487   -0.28098259905733    0.15820725630583
H        -7.62183641598824   -0.55363019059760    0.17921452440316
H        -5.36687933574245   -3.14075715199421   -0.57143988566156
O        -5.11722835089704   -2.43589147994927    0.05238156697075
H        -5.68813059150976   -1.66456430941767   -0.13844682532290
H         4.30579255822696    5.52413586493487    0.29303584867184
O         4.64095606928456    5.62910271617161    1.19729510634278
H         3.94585740601485    6.13918994170050    1.64881610194413
H        -9.04463009020696   -1.83481956867586   -2.23586678308487
O        -8.49669957863117   -1.62909366700561   -1.45098950637091
H        -8.62108894295650   -2.36382187809096   -0.81067952993702
H        -5.54015470992058    3.37583912041312   -5.53387256675133
O        -6.05561140596195    2.66583008483816   -5.11571935083284
H        -5.38717252202081    2.08317374485118   -4.70075670797679
H         3.17305815990917   -0.96652323970223   -5.65817479794141
O         2.31691829869960   -1.08903029266881   -6.12298359583329
H         2.40275605528614   -1.93995588264263   -6.59293480095820
H         8.10719450846255   -1.41908678734767   -6.03718603749277
O         8.11788141800548   -2.28137927162377   -5.57764506693535
H         7.26214577512065   -2.68409763537411   -5.82556606922903
H         7.60838298094954    0.91965082586382   -6.32555015533037
O         7.42067227392397    0.06958569747779   -6.73569746324285
H         6.43934929850395    0.01733070078483   -6.77012589520666
H        -7.85266944796757   -3.76764887374223    0.95253843952134
O        -8.53337938967462   -3.66627255578537    0.26954125121293
H        -8.43287259994385   -4.42677623231210   -0.33034643481576
H        -2.42454229261197    8.67296948627241    1.26358873066299
O        -2.27143448025502    8.08767784990725    2.01868814800814
H        -1.50048042121810    7.53525962882438    1.79680892644908
H        -4.45332406777924    6.37580732938187    3.47865626498587
O        -4.62581378740886    6.79837885776096    2.62090902524188
H        -3.86376253399004    7.38530362258900    2.47795044595420
H         3.38792545594564    3.37680093056318   -3.59585116836198
O         3.23257613991577    4.34610498766260   -3.50556614096268
H         2.26741731548122    4.40813894383796   -3.61222241560110
H        -6.11816672843474   -1.69457984644226   -3.42910724216948
O        -6.19973995932086   -2.27112725249661   -2.64293250712395
H        -6.98303811222862   -1.96263327327237   -2.13434854442961
H         6.47074558703104    1.01650922878856    4.72556922122506
O         6.07703910951982    1.55718890493903    5.42728831384892
H         6.26238705427124    2.47512537786220    5.13225470977276
H         1.34911857551362    1.64026920476045   -5.83171046487843
O         1.15685976769549    1.04692414869210   -5.07499998313529
H         1.52142895023882    0.18342114597287   -5.34214872658716
H        -2.48241497523699    2.93293341428653   10.47545146940595
O        -2.26890434458858    2.02463827547109   10.20549567057224
H        -2.86682689170033    1.82115383236744    9.47434528234835
H         7.63245659379387   -0.53360320932137    3.07413080828894
O         6.88082997991591    0.04034246405675    3.24159306688342
H         6.19062690732785   -0.56082004376216    3.62362923374634
H        -5.64971320530607   -8.11610376176776   -0.65180593554757
O        -4.91714358563229   -8.18320750475212   -0.00491565066275
H        -4.93968485202578   -7.37579810572317    0.53117865866015
H        -5.18512206667887   -0.21001975706028   -4.70856511548915
O        -5.80150573785287   -0.92374031205480   -4.94440825497044
H        -6.64058046781643   -0.48430190369949   -5.14331074425850
H         1.87831367664168   -0.28488161482646   -7.51837966876150
O         1.67476991707123    0.18386897258491   -8.36367479661372
H         2.25123951016905   -0.22276262168515   -9.01608227961762
H         4.86076954925660   -1.47992394726030   -9.30743149797191
O         3.93505823044256   -1.25291950737317   -9.58944471133900
H         3.91373954920919   -1.37457132368043  -10.53796654970923
H         7.57287229484215   -2.60424550887313    4.19908492659042
O         7.71851382954590   -2.64341925142433    3.23958234642770
H         7.22649635548081   -3.43631268036059    2.97116385478507
H         6.73418495198824   -5.93538286492587    2.69657316198226
O         6.79606468481338   -5.25778746075214    3.39556433906425
H         7.67279501268025   -5.33996583660292    3.81193950978219
H        -1.83549389203577    8.89344195305747    3.46585410367347
O        -1.58735114117167    9.20212709119942    4.36273659290012
H        -2.43585963419854    9.33438650680508    4.81879104027701
H        -7.40213931883264    1.47020855058914   -5.24699833284621
O        -7.97529959073884    0.72591460572954   -4.99844755303968
H        -8.87760620527170    1.12408558300156   -4.92259855208940
H         6.91467434226378   -1.16307777147249   -8.41116931330065
O         6.33417267501610   -1.88636173100604   -8.67190725192562
H         6.10800528386072   -2.33388467373630   -7.83815575671596
H        -1.70035078995204    6.14946531873538   -7.04368644133005
O        -2.09652084344778    5.32449650068764   -6.76676623038429
H        -1.84609441164356    5.19710033779494   -5.80314311111659
H         0.00491028106381    3.28072341433566    9.01014010839697
O         0.20430444275392    2.36244241018253    9.26875759775161
H        -0.59292709198013    2.09837008851570    9.77692204442049
H         6.75643387064828   -2.84068186768561   -2.70528200603526
O         6.22837384358825   -3.58447409467521   -2.35989466052230
H         6.69806578015185   -4.39545962745063   -2.60356878493027
H        -4.07929622369186   -3.16331691771743   -4.92758394041321
O        -4.23661345385110   -3.05446523288050   -5.89238231256794
H        -4.78514569493627   -2.26249450531010   -5.95010513401588
H         1.98613225290030    2.15527926405497    8.45369514531212
O         2.64871526372033    2.26685039444685    7.76230219071991
H         3.07278438928924    1.39715998387430    7.64928933106531
H        -6.89997712455378   -5.28366799168230   -1.36773230770946
O        -7.81545743804763   -5.55624955263740   -1.61147112788984
H        -7.95082184087921   -5.15664599761200   -2.49571042781528
H        -3.83145118488545    5.20647638643588    5.68232083578727
O        -3.80119472664757    5.97297213527247    5.08888887941350
H        -2.86761877106385    6.26944500302224    5.18037730883429
H        -7.88928817501174    0.00174055122414   -1.95625502162838
O        -7.40201086527035    0.72498509135674   -2.37326923793590
H        -7.63136153775462    0.70971958351385   -3.32618375190251
H         5.83615896646440    0.07944162512458    0.40242519620871
O         5.61376841748361    0.80311277392980    1.02071337435365
H         6.12554761517565    0.61220421409511    1.83364517269591
H        -6.21317197578491    3.26293752277186    7.39186404552338
O        -6.08331777035700    2.74797098893685    8.22228312507525
H        -6.68195122534771    1.98499924382578    8.13740654092008
H         2.28968696941631   -8.13531124363914   -0.81633639507479
O         2.96898974091721   -8.12504088798097   -1.51075027350456
H         2.74414788180292   -8.84072261979658   -2.12225739365173
H        -2.74693529923733   -4.05397272493475   -6.17933989194746
O        -1.99044783903555   -4.61611199695821   -5.94761560953896
H        -1.71437727319009   -4.32241208464288   -5.05102760940319
H        -5.64559907944364    3.70674032371274    5.30269331070846
O        -6.29471997074970    4.10421395201846    5.91936713248169
H        -6.13296526651959    5.04851828170418    5.90235362825837
H        -1.01138851369387   -7.19164440412387   -3.13757238458063
O        -0.54012697178239   -6.51599675693876   -2.61455352030980
H         0.36719078023059   -6.45009012758005   -2.99447040868085
H         4.44634758732684    1.98151632949256    5.11474660189762
O         3.50412072729673    2.21881934728852    4.99512276116601
H         3.12094180751383    2.23709158717419    5.87743429613859
H         4.10773315275067    4.62623984982933    6.27731974038632
O         4.18587745316702    5.35441062779396    5.65656014940471
H         3.61769359655377    5.10961562505604    4.88737909637796
H         2.76172175817191    3.57462302348324    3.90526912502513
O         2.58196669824595    4.51372364808192    3.73591304057914
H         2.46089846012827    4.60816712824054    2.76925119102722
H         9.38918330216015    0.16167009132261   -1.08606003118586
O         8.58411193528279    0.32585468604620   -0.59135735305543
H         8.41009649336549   -0.49135082383328   -0.09483669177286
H        -2.09829515520730    5.29333546562295   10.63347124315871
O        -2.81874534290735    4.66428751510670   10.86839546002363
H        -3.03598951808445    4.84469401214212   11.78320945499002
H         7.97725865477914   -3.05481049466975    0.32776626506099
O         8.39757694129554   -2.20659707128982    0.57939100591152
H         8.33233197862939   -2.19824245255233    1.54171029458788
H         5.36692243580923    3.62571760498490    3.50315609268352
O         6.02351186264421    3.89527048707205    4.16743729635994
H         5.60996357419742    4.61436606315736    4.66689930364631
H        -4.20722248431348    4.98775332305225    9.77180321906032
O        -4.84189325729963    5.13465613692610    9.05034111782813
H        -5.45188297511817    4.38451150088191    9.05141496946822
H        -7.01063817762732   -3.56828131775051   -3.46330405461396
O        -7.63046842896112   -4.18362610816960   -3.90807227074195
H        -7.10891648288887   -4.62728105429817   -4.60920139790464
H         0.02882949273735    6.10547692500023   10.74706843046679
O        -0.83668408502127    6.43497269342302   10.50049383821196
H        -0.72322397267928    6.86244076977888    9.63231557180650
H         2.57927385923071    1.42259868714617   -4.11527350528515
O         3.45723714306424    1.77820246201668   -3.87916635256323
H         3.77954007220461    1.26654365274956   -3.10717889180164
H        -6.96338932258632   -0.26806331139590    7.22932269999381
O        -7.47363263187094    0.51007802274302    7.50770839057631
H        -8.09719515578637    0.69041775056587    6.80314557812094
H        -2.67362564210785   -9.71266604724352   -0.70354208906910
O        -2.56598144326248   -8.78319868490777   -0.98325315715178
H        -3.46927261549674   -8.41326092411009   -0.82222527854432
H       -10.08324309453222    2.97511671146895   -4.89555148478703
O       -10.19867664509577    2.05858260944600   -4.61113250786564
H       -10.41273137704588    2.14599147688278   -3.66131122659105
H        -2.05662221052611   -3.07393847178569    4.62804824652320
O        -2.93059561141166   -3.51562955182045    4.70075479116814
H        -2.92340961269154   -4.13549449493531    3.94563782316902
H        -0.16474271800223   -8.03157462185972    2.51349342951150
O         0.66215369354245   -7.82442316727265    2.96376521107983
H         1.37910620336330   -8.11921038939266    2.37521387025298
H         6.71821557734014   -2.40293093876544    6.39394901339529
O         7.16834634084530   -3.11327516503956    5.93195090850528
H         6.53946559865582   -3.84920586867393    5.89630998262722
H        -5.25951815834840   -2.05004650337556    6.95799912900787
O        -5.93823615484496   -1.55588133765376    6.47341811929991
H        -5.92154644012025   -1.93555652645046    5.56529800134112
H         0.81824851663064    2.94512170420165   -7.12740904893004
O         1.73662412012785    2.61650555784907   -7.18402940788172
H         1.72340573751423    1.86620234365539   -7.80659097453458
H        -3.96421447127304    8.71175202033939    6.64493906532815
O        -3.96414792924137    8.70603441058658    5.68758212327908
H        -4.08756978471165    7.77716518738864    5.42356780990157
H        -2.08584777440219   10.23672389246598   -2.77370741486385
O        -2.98828767276100   10.41556635432937   -3.07485653374971
H        -2.91869881640210   11.04599009994878   -3.79109642178868
H         9.42204643487463   -4.09075116900760    4.04631020011515
O         9.14579062686387   -4.76698372691423    4.67249446512861
H         8.71534813534873   -4.29283918488680    5.39491614706038
H        -0.73245974176242   -6.08314849323162   -5.81768250469217
O        -0.02681778463508   -6.64723050352061   -5.48498001313372
H         0.80727518354782   -6.18456434583018   -5.70414532850476
H         1.80835866287482    8.21881025279869    0.62983866872831
O         1.50310652002949    8.53668270694432   -0.24848403112593
H         2.31687562724118    8.57399623837719   -0.78040659936416
H         3.48114611756209    2.84930013501587   -6.67885620945736
O         4.31016727879275    2.56271896445529   -6.26987250085211
H         4.06701218559214    2.29155903231794   -5.35963498765111
H         3.71580675447743    7.06490123726816   -1.26285797743012
O         3.91946790263016    8.00022379911046   -1.48030898996251
H         4.28725583649057    7.94122697722290   -2.37404202791010
H         4.38134412453902   -0.09077900888564   -7.91900444701517
O         4.76000933208938    0.05982183989590   -7.05100970117494
H         4.57650885754246    0.99215681633952   -6.81053007101001
H         6.02379810263282    1.87953249508976   -0.49267058431819
O         6.58783387398436    2.07152299087782   -1.25571369599329
H         7.41355824720950    1.59405734254299   -1.06115919264451
H         6.69999829439968   -8.48656301968421   -1.58608171867433
O         7.33599753140479   -8.27709824701064   -2.32313665602822
H         7.70529243863267   -9.11148078504424   -2.60726592322706
H        -5.29827805197447   -5.88278250686667   -5.37798194706631
O        -5.91852898733646   -5.21350266119349   -5.69315313623557
H        -5.36954443010899   -4.44502307458006   -5.93426418924751
H         0.67760698370874    7.14124160609436    7.57277717800529
O        -0.22347983689305    7.16848807614867    7.93349329865689
H        -0.78012266600326    7.17889244899982    7.11668781602492
H        -8.89927452892348   -2.92933204238457   -4.07903987648076
O        -9.42157793820922   -2.12153464365574   -3.91375739416191
H        -9.13761767175959   -1.45811446803517   -4.54639553522994
H        -2.40547783090526   -6.06645855138002   -2.11445748380124
O        -3.28275970003739   -5.77906850292306   -2.38610022335357
H        -3.46899636125633   -6.15930616676388   -3.26994021173754
H        -2.98380284911990   -5.99238116619764   -5.38126933205244
O        -3.58391798725438   -6.59956795714900   -4.90690791311537
H        -3.09882344011820   -7.41764234431013   -4.73239644113398
H        -1.41012486685565    3.63525225037146   -6.99559971147422
O        -0.86775210985892    2.88185263250962   -6.72256438919146
H        -1.10376277684222    2.09387703921647   -7.26893213550734
H        -0.21870740288637    0.32408123109870   -8.21780464802202
O        -1.11476716863101    0.55874432290645   -7.93393251846821
H        -1.28768981703073    0.03752877502189   -7.13389891527022
H       -10.43631608227901    3.96042044992436   -2.73461039589096
O       -10.50177421739083    3.18401713915332   -2.16315748829598
H        -9.67125729014651    3.16073424527541   -1.65590177610379
H         4.57359311640790    4.03350343995521    1.69766795372055
O         4.36767935843549    3.11328304280738    1.98025838211302
H         5.08390052792212    2.53757920815986    1.69939230191347
H         6.47516137970933    1.33242380679326   -4.23539115464435
O         6.17427114489963    0.71033801858166   -3.53875727190417
H         6.20516671827565    1.20886664663542   -2.69678162002363
H         9.63355154578637   -2.27341840035224   -0.93552408384217
O         9.90825975066001   -2.06139772400787   -1.83646108687212
H         9.10611251413393   -1.72696886824511   -2.28000916264058
H         9.96932486278987   -3.37538796186775   -3.10166492396858
O         9.70324251311230   -4.03062458425156   -3.77382750960990
H         9.30666352891136   -3.52690894782758   -4.49523427342236
H        -7.69646450152356   -8.65256915167312   -1.63402817386025
O        -6.95362368370051   -8.06239852785931   -1.74930253735919
H        -7.32819766680745   -7.14784745324122   -1.74929774609880
H         4.14124783253678    6.01205403452710   -3.85061051539801
O         4.80071820151811    6.71536569430489   -3.76983857486847
H         5.63836014311228    6.26406234760442   -3.63239903695436
H         0.10636637237964   -8.25283083919961   -5.18351987185943
O         0.13935458043448   -9.23489873077583   -5.05054750960928
H         0.28668378951394   -9.59954307613202   -5.92306912977056
H        -2.28864297061239   -8.70389576848686   -2.68491932694869
O        -2.08512532676141   -8.48370858934588   -3.61795962437970
H        -1.43863603340458   -9.11096633802970   -3.95907307595004
H         2.19462063021111  -10.88733885241704   -3.44874850342926
O         2.15515281703035   -9.93221366784296   -3.43749777172683
H         1.36569432742356   -9.66471019595221   -3.95974058552609
H         6.82041563448278    3.26449474073962   -4.59783216950946
O         6.87935867977711    2.58419199048727   -5.29658004317050
H         6.08464766348868    2.71332651982348   -5.83644007320627
H        -3.54580414811671   -3.76261899432283    7.73970009638095
O        -3.66396365379588   -2.97741774140302    7.20666305265679
H        -3.41279127590679   -3.21902390091814    6.28880513678899
H        -0.64273146252229   -3.45176462366337   -6.71058813077033
O        -0.01457766192924   -2.71839901787150   -6.72329192222564
H        -0.49750023899889   -1.94309227467113   -6.38316911996672
H         0.65200835769582    0.43391850144177    8.74933849875601
O         0.66044959377135   -0.28381866901573    8.11209194429014
H        -0.26122916164465   -0.57495844148493    8.02636809223653
H        -5.85700949949361    7.27812954813792   -4.27091559692788
O        -6.35967861499189    6.65632911407025   -4.82891446688686
H        -6.64392895796340    5.92676635617332   -4.23469349854506
H        -4.30357689003073    9.02023205981529   -3.29181762578618
O        -4.83765069301021    8.22354631073354   -3.18154044319342
H        -4.42688737188166    7.74744905827703   -2.44169860697764
H        -9.73148032611551    5.69853841874124   -4.65388946000962
O       -10.26307260552393    4.89348257772589   -4.48641125532638
H       -11.14447530828737    5.09137212694354   -4.80485833035845
H         2.76303976671096    6.48239433019373    6.11083787252030
O         1.80291568107612    6.57741092580029    6.21015718240894
H         1.46104738926168    5.66299889400167    6.11151563390140
H         4.78485716573084    8.49514031192299    0.04361999697450
O         5.10391804364278    8.50048726491572    0.96398100505669
H         5.51272477392298    7.63749402689483    1.09771355140108
H         4.15072297293659   -7.49780826189311   -4.32077850935255
O         3.39293013878965   -7.78553815080078   -4.86167940769340
H         3.11255718602394   -8.62465359682314   -4.48124753528980
H         0.36438503970747    8.61448300028322    4.20044892296323
O         1.04333133912114    7.97063432608182    3.97383750481529
H         1.27190470196942    7.48118082902659    4.78996640874407
H         5.22050724070623    4.12735164628125   -3.18217720633613
O         6.18209011885943    4.09970462068856   -3.13044682273794
H         6.39306000008865    3.52110107839572   -2.38095134108856
H        -2.56486925984153   -1.58323581960122    7.58231163879290
O        -2.05586016947503   -0.78830087300114    7.79913352054159
H        -2.68253058363040   -0.16160558822027    8.17112266121708
H        -9.05141952928882    7.84164563425980   -4.16349629223823
O        -8.98828150487629    7.25433056211554   -4.91816701171747
H        -8.03102255393791    7.09141813955584   -5.05392148715728
H         3.54604058354513   -9.03154272519349    1.11722222400147
O         2.86932799356716   -8.40093634076967    1.36859008263396
H         3.34266440926568   -7.59294020800884    1.64217103795331
H         3.56899268366357    8.12409277478931    1.79212762311912
O         2.77978083763502    7.55950190823599    1.90787940181903
H         2.33449995669742    7.79737311085149    2.73387985776009
N        -3.65209101852790  -10.98045596428434    0.17849607291009
H        -4.07447027003293  -11.71789640133700   -0.37073004963690
H        -4.37643842953314  -10.29469058451074    0.37555109246282
H        -3.36067616433966  -11.38212176958514    1.06040867347529
