# Supplementary material for: Computer Generated Realistic Interstellar Icy Grain Models: Physicochemical Properties and Interaction with NH3
Source: ACS Earth Space Chem. 2022 Apr 19;6(5):1286–98. doi: 10.1021/acsearthspacechem.2c00004 (PMC9125691; doi:10.1021/acsearthspacechem.2c00004)
Supplement: Supplementary file 1 — sp2c00004_si_001.zip [file sp2c00004_si_001.zip › NH3_binding_energy_sampling/105-35.3-Y.xyz]

604
 energy: -1022.789021321211 gnorm: 0.000028048490 xtb: 6.3.3 (5b13467)
H         0.19562053148715    2.99280934613730   -0.69436212658577
O         0.71820767921820    2.32766396490363   -1.19204937625508
H         1.65696893231899    2.45300653581625   -0.91609347860531
H        -0.08653143297428   -1.35973141143079    3.11701411830010
O         0.30635243861604   -0.65703712550505    2.57629700577708
H        -0.17126700155795    0.15544151938546    2.81275569213918
H        -2.40496245411291    2.37435295801404   -0.55558595547320
O        -2.19473385693619    1.90080642647929    0.26649582059945
H        -2.21160713998153    0.95354272576141    0.03801577106137
H        -4.67124179246980    0.50243297595507    2.15369426802364
O        -4.98990607293890   -0.43023525318799    2.16211889031758
H        -4.48477434601864   -0.90627596754559    1.49468915398884
H         0.05460601751674   -0.35269616079243    0.92260807380195
O        -0.14291903707734   -0.11046139270160   -0.00289381783493
H         0.19894123506184    0.78548166197402   -0.11933190812103
H        -0.16822530708484   -3.63162328980167    3.73474403295538
O        -0.44593543201401   -2.80288160179364    4.15900314071918
H         0.20021621928557   -2.63674731955005    4.86174691591256
H        -4.89315726316752    2.48985319992512    1.30979072370875
O        -4.25412324511352    2.07805882497150    1.92321606001157
H        -3.41127620382545    2.06079162973560    1.41062938109573
H        -3.25350713042110    3.86947070650762   -2.22533218323067
O        -2.51599882388612    3.27166107551365   -1.99704420066743
H        -2.15755026908367    2.98660880159323   -2.85726630238039
H        -0.13717869843804   -3.84674462436007    0.45986383489498
O         0.20340391163664   -3.03077704415116    0.88125685431275
H        -0.58412751881835   -2.54566408514883    1.19430398901531
H        -2.38928544131690   -1.58599551489031    2.43393988694899
O        -2.20013445039862   -2.04855889550780    1.59144912242982
H        -2.45728888879656   -1.45895930514020    0.86361685991755
H         2.06267140466029   -1.48241511797541   -1.15498818868967
O         2.29335037288577   -1.73663496367609   -0.23785106916269
H         1.50411204865165   -2.16697419701364    0.14343669429075
H        -1.39847334373360    1.77802262855750    1.89000491395692
O        -1.49133938577244    1.37735713328825    2.76446855801169
H        -1.47595626008787    2.08683477503609    3.43237892854061
H         0.19655638650410   -2.73779743171196   -1.61033030722790
O        -0.55620741438162   -2.12213212136217   -1.66106990492196
H        -0.37599932936048   -1.40133204348886   -1.02186249084121
H        -3.44860717590414   -2.95993921512820   -0.43370721544306
O        -2.73129539517102   -3.45106857108560   -0.85486672112507
H        -2.02061388537111   -2.82115833419242   -1.07228452530944
H         2.76227558466491    0.07396133437563    2.90658587331929
O         2.86134143986775   -0.11206950865143    3.86758762850123
H         2.95328658311016    0.77901524385044    4.27571478152861
H        -3.53193583851756    6.34542111649184   -0.54756406523227
O        -3.29315959307873    7.01047939951313   -1.24558896291503
H        -3.15035283743116    7.85350805028228   -0.77182848469748
H         3.89252414593688    0.53455606221879    1.16104909476706
O         2.94159745784819    0.35410662660493    1.27568240974438
H         2.70368852924848   -0.39634871349783    0.69372734274738
H        -5.78888096381648    0.81393034863161   -1.63072489803077
O        -4.87835491436486    1.14175790830705   -1.50686887572318
H        -4.98818727744556    1.96732228775323   -0.99044427368145
H        -1.21640036919264    5.34945287392363    2.20269628910930
O        -1.84218009876428    4.60358530472946    2.08255684107797
H        -1.92048885855672    4.18110158334930    2.94322777955545
H         3.48673549031151    2.71709960006771    0.40848341101887
O         3.23903920746201    2.67855432926189   -0.53097299973425
H         3.57091148325878    1.83688687147607   -0.88461906776391
H         1.47619942694099   -4.72927325995660   -2.29736152094216
O         1.54411207311809   -3.95476855590460   -1.72038158159894
H         2.33837273903731   -3.49386951051317   -2.07145913393262
H        -0.92873488662178   -0.11565827262629   -2.57557913908964
O        -0.29765724373125    0.54123779850814   -2.89789273736143
H        -0.03425454466816    1.11790022056285   -2.15753499075387
H         1.68613013155767   -4.72740841510512   -0.22619136786427
O         1.79166468899463   -5.36692366880313    0.51463483105171
H         1.32718114089746   -6.17638905222887    0.21434463867089
H        -1.23866888678735   -3.29285173488209   -2.92171957416424
O        -1.05957652951949   -3.96653732994741   -3.58957539824831
H        -0.94120070126110   -4.81875858335811   -3.12900684817791
H        -2.78837157885404    3.25263520550715    4.68808160947120
O        -1.80711215102085    3.24983178903768    4.65434438641855
H        -1.51484801409906    2.84381980585006    5.48877734714075
H         0.95617159904486    4.97732972838250    4.06769009942659
O         0.01028698668960    5.21031748247613    4.12028373508817
H        -0.46242757111538    4.40648711943640    4.37491264539182
H        -1.74315002077645   -4.68848212438801   -0.42159394586117
O        -0.97847056938236   -5.22786200719170   -0.13309564644990
H        -1.32833037743193   -5.91959875344292    0.43778212594952
H        -3.92067648295528    5.80607229505173   -2.60393374185105
O        -4.27210224806836    4.97410536048846   -2.93853740978594
H        -4.11554429420902    4.94328843631759   -3.90623585458345
H        -2.44426606192501   -3.73521556840657    1.89073315885150
O        -2.46378200686757   -4.63969547640154    2.26550415066720
H        -1.52414135393944   -4.88012333950767    2.40297879711271
H        -4.69682849559925   -3.00640477873349   -2.95702140168661
O        -3.84537711971264   -3.23480805634773   -3.36603634273288
H        -3.51666845760381   -4.02901433818293   -2.90076860321157
H         0.33010069729178    1.31795603160135    4.59164441801670
O         0.83623438181353    2.07944601620140    4.26097071534570
H         0.88593132841340    2.73503557095337    4.97085789596969
H        -4.66833867953723   -5.19740967236588   -1.62484645333354
O        -5.37071924435987   -4.84677941155617   -1.04845110901601
H        -5.15731004219783   -5.20615669635382   -0.16672800061077
H         2.30954101286657   -6.50875320747995   -4.09319803910441
O         1.97937665035034   -6.18087766311739   -3.23688963804280
H         2.41015583061639   -6.76040592457390   -2.57712026189380
H         0.44890237174290   -3.40640777100644   -4.05142023771693
O         1.25637105574041   -3.03718693691092   -4.46764811343429
H         0.94775711917420   -2.66617147774735   -5.31398428080187
H         1.95192372739364   -1.80726312526398    2.94618460702970
O         2.10643917480173   -2.73738777093627    2.72555912039925
H         1.42046961762862   -2.94817463954931    2.05744928422204
H        -3.02418032441911   -1.83969157418861   -3.24919612142948
O        -2.60402256585233   -0.95012733668410   -3.17413175436885
H        -3.25868185824695   -0.30455366333296   -3.49326981237512
H        -3.19524902835066    4.93425695266803    1.06977793948908
O        -3.97629747254557    5.31067081521076    0.61642412076688
H        -4.39111123703971    5.86576462831176    1.32509197227553
H         0.86784504914059    2.20217055158701    2.57129702870997
O         0.96946756767494    2.20187365378273    1.60009041612449
H         1.69547472041988    1.57794851243739    1.43384873354826
H         0.18664777197570    5.61916943954858   -0.76469094091012
O         0.70817056359409    6.28293878633896   -1.27135489721280
H         0.85148927974158    7.08006211606832   -0.71199448512349
H         0.33988211069848    6.98520437205308    2.59011094639240
O        -0.02235059044180    6.60867695398372    1.77092724432950
H         0.64084211759950    5.93806973114761    1.50731258515465
H        -2.49004756034555    0.16423821633041    3.31253718739998
O        -2.71328263472029   -0.65111737216382    3.81451130901264
H        -1.95258912540803   -0.69475052921835    4.43567455182605
H        -0.90450532450390    0.49032734805109    5.99857772283263
O        -0.63049949962449   -0.02550887724464    5.22183463574072
H         0.08210111338533   -0.63135882493014    5.50606206489852
H         0.69426321351684   -5.04356001225421    1.93100390172426
O         0.15278734213381   -5.15447337103872    2.73596849249109
H         0.29481028428770   -6.07680815633306    3.00381444765688
H        -2.13561164066340   -8.12731231200931    0.38685248185156
O        -1.81422328378735   -7.64297566699376    1.17521058893243
H        -2.60141519008735   -7.33182462959435    1.62969961661928
H        -0.38196433211983    6.83292048018126   -2.32711884597457
O        -1.12826112902783    7.25453932663263   -2.82565195772758
H        -1.91805870511553    7.12773624815731   -2.26181064455966
H        -1.11852418553106    4.26808577051895    0.56242461187731
O        -0.74564232985452    4.33280335347272   -0.33350803159312
H        -1.45230399791553    4.09347142692166   -0.96659464045177
H        -4.41727497572934    2.69748879557997    3.48828782363032
O        -4.41607752335460    2.86412245471500    4.45350967076505
H        -4.50004558579248    1.97935326692096    4.85895198429088
H         2.00961295903334   -3.64150002425092    4.20141327859059
O         1.94535912694221   -4.11635847308573    5.05317978760476
H         2.45304581017955   -3.58261776789641    5.68565020887295
H         4.67418970644844   -3.24344903106873    0.79909662310338
O         4.51457353401453   -3.16215020639184   -0.16704489624846
H         3.65543584784649   -2.68508522662913   -0.24882824477842
H        -2.73315710145693   -0.78221700910930   -1.38357860792603
O        -3.05926189939625   -0.51214822753275   -0.50846041467363
H        -3.86002195755053    0.01314927480406   -0.71361102396193
H        -1.61964571831336   -0.78257524008726   -4.63253235830926
O        -1.10088504170572   -0.53154967752784   -5.41974257665600
H        -0.39291965257702    0.05220288023865   -5.10339800378761
H         1.78233435328303   -1.74630910949941   -3.41229191940477
O         1.87788790264136   -0.99964543828564   -2.78858483876721
H         1.10056537557993   -0.42269694145795   -2.91486695930039
H         3.64954759272991   -3.17765031339386    2.51047116714341
O         4.60851267656329   -3.40697098296877    2.43716498473366
H         4.66195309873300   -4.36793340943919    2.55906971225909
H         3.40886585470769   -6.17805939391475    3.06981724975536
O         3.76566050476700   -5.97386853785017    2.17097655231216
H         3.02858402719162   -5.62627265920953    1.62822560312754
H        -3.35115829006278    1.58940592370080   -4.20056153949831
O        -4.19851676042370    1.12190168276359   -4.01424799820700
H        -4.41471841362285    1.26070328347472   -3.05560617387018
H        -5.08776436987342    4.11262746257421    0.05338165026826
O        -5.52698653140064    3.24753882428953   -0.05511624563388
H        -6.45763629944399    3.36880894738875   -0.33458545264228
H         6.72266066979594   -1.22536800252735   -1.39520540099493
O         5.95095261842914   -1.07597517526658   -0.84258332080668
H         5.53051511439752   -1.94401974693968   -0.64811228373978
H         4.58148954150065   -3.20542216779486   -2.51185665587557
O         3.71461644206085   -3.02948799955856   -2.92785727586794
H         3.71567934930279   -3.64662547390619   -3.68563223693962
H         4.42238340117979   -2.36084250991811    5.58418624506173
O         4.07915390183969   -2.82855830282803    6.37588811197442
H         4.41198510406802   -3.73408608795998    6.29035755979603
H        -0.75855855625075    6.27810582212188    5.07143978574770
O        -1.35484212435550    6.85256127147509    5.61153357259500
H        -1.36711720781924    7.73132132999220    5.17358119133712
H         4.68860281309545   -0.17627025621335   -1.49490647709152
O         3.92196338961293    0.36820593525875   -1.75620009165930
H         3.22915400111496   -0.23079011370892   -2.08850615249557
H        -0.74679628868266    4.49981514037177   -4.04779553840790
O        -1.52811957248153    5.04474861931739   -4.25683728361148
H        -1.37713082178738    5.90908000462067   -3.82870219262572
H         0.65351619969922    3.17362435786992   -2.67364267856299
O         0.65952132052947    3.55309280292000   -3.58145873932766
H         0.71017793394090    2.79114721003496   -4.16850281462160
H        -5.39916288999286   -5.23500135075872    1.74296836748492
O        -4.70301892937008   -5.82929425899185    1.38673709557749
H        -3.86197117642798   -5.41503593671892    1.65794591864790
H         7.86960588049564   -1.72377052532569   -4.06818422487334
O         7.61258536208677   -1.41329213707652   -3.16736228857799
H         7.12636164686402   -0.56866626254127   -3.32051766431746
H         3.68606232838167   -5.09157697124987   -5.33910713914532
O         4.45195995842421   -4.72370516792714   -4.85715570500187
H         4.83286219525966   -5.43897825960181   -4.31484069288602
H        -3.79492830263617   -0.03751030600316    4.90512356485324
O        -4.39545706684884    0.42469238359230    5.53956173190234
H        -5.05624537461900   -0.23420305323353    5.82840934925018
H         3.44941663718833   -5.98552131018722   -0.57519459035977
O         4.32391864703878   -5.73675101674872   -0.88690780087236
H         4.39826490841874   -4.77476893035717   -0.74133738715785
H         4.99178903865441   -0.36587446924127   -4.18844374313025
O         4.45643044588623   -1.07498126200035   -4.58189433650631
H         4.12805437075044   -1.66174548730464   -3.86736021522205
H        -1.18343299693955    1.54959551819567   -3.95540757913418
O        -1.83137631162306    2.17244037464404   -4.34239301020940
H        -1.47144398392291    2.50456924476371   -5.18622409650509
H         4.87038375583853   -6.35881726675639   -2.36822921084767
O         5.20445953714040   -6.67980065211534   -3.23479228707713
H         6.02136552845326   -7.16271188333598   -3.04956834005236
H         8.72614963888518   -5.13092972856617   -2.96460058929541
O         8.03530923695262   -5.54938022656192   -2.40662901598311
H         8.06762299067177   -6.50645811633372   -2.51269960825746
H         2.33331492535723    4.67475996697806    0.44200732601858
O         1.75338417563717    4.65483944758047    1.21254605708630
H         1.39549839087801    3.73431775848527    1.28719660975116
H        -4.42855901375684   -2.68711739319223    4.19080069880392
O        -5.32209716257979   -2.34502698884839    3.99037862829229
H        -5.18423651125640   -1.56243187317572    3.41725430046533
H        -5.85971582515036   -3.23516894345695    1.27408902247503
O        -6.32448952301868   -3.79293776396395    1.94057119075885
H        -6.13438745582774   -3.36176389936666    2.79276210583922
H         1.67876124448199    3.39966079311611    6.84757894346689
O         1.05651000336154    3.91821435898627    6.31576984955400
H         0.27343446717248    4.06936314525625    6.88771373858851
H         4.98789031748411   -2.22964635312485    3.57914989695358
O         5.00948077004134   -1.51343187322330    4.24562673754548
H         4.19808624838667   -0.95605480886043    4.09120730730514
H         2.37281373146732   -5.63838880406690    4.78764222014882
O         2.75189471703292   -6.52166986571367    4.52495054349687
H         2.00612901527077   -7.10138643233362    4.34777120793194
H         2.24295003460375   -4.52858698739370   -6.83752724396941
O         2.08302350428162   -5.02045613619684   -6.02289010303133
H         1.80645333507237   -4.33658367036629   -5.36583493385164
H         6.42485421070005   -4.14944554441365   -0.54561122812837
O         7.17850632550156   -4.55344056933602   -0.08388805360403
H         7.68522616573909   -4.97426459707056   -0.80621024366484
H        -1.73243805195642    4.42116257411758    7.68926972532025
O        -0.83361960886264    4.51716082011524    8.07531537686461
H        -0.65183335463452    5.47599937890166    8.10333887673278
H        -5.12168951537632    5.68050717962236   -5.60314743137407
O        -4.51500071554699    4.91615100564684   -5.62897544357128
H        -3.75666683677447    5.13372186068960   -6.19201534608349
H         3.27123790243783   -2.53364685600209   -8.47617846221198
O         3.18088322843472   -3.07294352199269   -7.68015403389117
H         4.05563804946210   -3.05261749759342   -7.24796896204942
H        -0.66065907626183    8.79599353359269   -2.27359395745167
O        -0.53706943740459    9.62240580741637   -1.75189016277932
H         0.22479600168801    9.44511454547597   -1.17534764749819
H         2.05443976444479   -0.97534452332094    5.17923702836509
O         1.48093127727596   -1.50238777849734    5.76486237398779
H         1.57550250776577   -1.16080751078607    6.66337728266380
H         5.19398504821416   -2.04893824560057   -5.72976504626385
O         5.54004757646173   -2.81270023392201   -6.25512880039956
H         5.26380797454580   -3.60490191984367   -5.74121156596525
H         5.67796564506543   -5.28028336333037    4.63863087785282
O         5.15580850092992   -5.19793030463401    5.46568242818378
H         4.43331259012080   -5.82844647760177    5.37709723096910
H        -3.98456045014524    1.08260616497263    6.98180000008423
O        -3.79217254718349    1.55527909137023    7.82745508935068
H        -4.66800395803338    1.94035272140519    8.08969997443698
H        -1.85157238298746    9.57921788488327   -0.73792318484054
O        -2.71225689009776    9.45162967096973   -0.26435580275991
H        -3.32270945049083   10.08256980604638   -0.64930268449509
H        -5.95352728701350    4.66666284445662   -2.95017249980616
O        -6.86195672650051    4.55026305077196   -3.29591676706549
H        -6.77245877197816    3.84991826055877   -3.97489334455780
H         0.07765252138135   -7.10077953911216   -1.20218544522460
O         0.54105043677365   -7.53796375795825   -0.45349737392825
H        -0.13980986001654   -7.73579132008533    0.19258979375826
H        -7.64410050993626    3.76650692021338   -1.98880892746949
O        -7.90661383175721    3.17741922737768   -1.25111133735678
H        -7.76401014782776    2.26952732956253   -1.59296326912097
H         3.96100196605458   -0.96398240458486    6.95435821838389
O         3.97112587711578    0.00024536425303    6.95018223211010
H         4.78337637295497    0.29086393690846    6.51898929000650
H         2.25386331459648    5.75802448431877   -1.18602232781452
O         3.18916555733976    5.46446948175742   -1.07288506487668
H         3.36557895736872    4.92658068583819   -1.86754669962067
H         6.53437342167463   -5.98031265110987    0.62215072975957
O         6.16533121783946   -6.71790185927390    1.15365433276812
H         5.26014224990543   -6.44169292881135    1.37929082625056
H        -3.87583564861537    4.66277583821627    7.76961548567644
O        -3.30958707302283    4.20223573713313    7.10875201662784
H        -3.50361278363498    3.25846978445653    7.21557305601561
H         5.74592950155490   -7.99337218997635    0.07878227902243
O         5.45850144615457   -8.67710886664177   -0.56229025137251
H         4.62848173668722   -8.35022060798052   -0.95419817079171
H        -0.56721200772563    1.97238747811089    7.67218694671831
O        -1.20053316457932    1.91202491939209    6.93687118125882
H        -2.06907617014822    1.76895539549332    7.33276540922303
H        -6.39258890326634   -0.15943356282170    1.03181598863796
O        -6.71491179651165   -0.23553172321926    0.11891842452303
H        -7.63285690505681   -0.50901513806662    0.13738766790763
H        -5.38367486032733   -3.09711967715878   -0.63011255663423
O        -5.13349928372587   -2.39654883148359   -0.00089641543321
H        -5.70237436848819   -1.62323529257690   -0.18775127512178
H         4.31283277863550    5.53210600512175    0.31331891994547
O         4.64690709250241    5.62951993119173    1.21875740576165
H         3.95262464968429    6.13815590779635    1.67314243671530
H        -9.05678160533125   -1.76764194048107   -2.28856289004547
O        -8.50974887778320   -1.56788881241433   -1.50166969304622
H        -8.63589703276346   -2.30787405079856   -0.86708711676659
H        -5.53051877145301    3.45920102314438   -5.54297683364834
O        -6.04838263239678    2.74559002506787   -5.13417021919093
H        -5.38271877258820    2.15962502318867   -4.71902710129046
H         3.17828416697834   -0.90902031182157   -5.68584383328690
O         2.32377326159669   -1.01348578558186   -6.15655488881719
H         2.38903564150811   -1.86673974385631   -6.62609458268239
H         8.10249892518986   -1.37588102585329   -6.06264079759057
O         8.10974059999975   -2.24155743052836   -5.60961639366129
H         7.25286796945246   -2.63968680802904   -5.86151402008537
H         7.61167722238288    0.96671718613076   -6.33388175299977
O         7.42220517548061    0.12061979692196   -6.75129895201724
H         6.44084689320308    0.07112728376790   -6.78714214812419
H        -7.87538419392232   -3.72713284756508    0.88522635345462
O        -8.55404653727437   -3.61709085718969    0.20150057794214
H        -8.45554699075715   -4.37422378729091   -0.40347331167683
H        -2.40902199549688    8.69438129975112    1.29727516478981
O        -2.25907786996577    8.10286225030542    2.04806807032226
H        -1.48931973244357    7.54982627182201    1.82356527033631
H        -4.44853621071291    6.38693033155940    3.49221883259745
O        -4.61819136170806    6.81632046714217    2.63722775323878
H        -3.85419268589433    7.40209113691025    2.50016445301030
H         3.39416585057306    3.41656679458269   -3.59255104212976
O         3.24113068834249    4.38576961399323   -3.49623003726035
H         2.27642365563345    4.45155400079993   -3.60300829221496
H        -6.13080882343340   -1.62476594240364   -3.46997423128184
O        -6.21248911308327   -2.20882727829394   -2.69144205183687
H        -6.99671367550251   -1.90493957117128   -2.18184845195291
H         6.45720509182629    0.98482252424526    4.71545702826717
O         6.06403494265136    1.52163513249381    5.42044736922429
H         6.25287589588743    2.44108780812025    5.13262551380799
H         1.35637194143515    1.70305715652820   -5.84293649684782
O         1.16245527617008    1.10543545830079   -5.09053992774905
H         1.52513588836809    0.24210432243234   -5.36573592135566
H        -2.49874384378616    2.88604880403571   10.46612180260440
O        -2.28733618028447    1.97925912231276   10.18960375324936
H        -2.88493468769917    1.78281105878346    9.45625564746912
H         7.61658777627468   -0.55646080156172    3.05425121006925
O         6.86648013292882    0.01860874100336    3.22472985475594
H         6.17389812106322   -0.58332890025536    3.60134145381720
H        -5.67759125991430   -8.08522953495183   -0.76123389514306
O        -4.94502742956444   -8.15798911110720   -0.11288644446907
H        -4.94671794321984   -7.34132584630281    0.40980145332670
H        -5.19023180379368   -0.12715901878728   -4.74120899967135
O        -5.81940923108345   -0.83060615860760   -4.97615771542454
H        -6.65450786394418   -0.38475181934616   -5.17734791220941
H         1.87665897268857   -0.21303065170886   -7.54430980180144
O         1.66841316433843    0.26116884214950   -8.38708698904726
H         2.25071472102721   -0.13629279078693   -9.04021091031462
H         4.86008125655600   -1.40046168859158   -9.33748775965980
O         3.93603752165106   -1.16653762481955   -9.62089397614083
H         3.91733743195198   -1.28460071308696  -10.56981992940249
H         7.54892011626800   -2.63539117014130    4.16369774489837
O         7.69581679547148   -2.66763738656310    3.20411764225695
H         7.20195000890356   -3.45711733879483    2.92903123187772
H         6.70225148638313   -5.95254198554014    2.63505860802104
O         6.76519267331623   -5.28026215466607    3.33913970855427
H         7.64095230130383   -5.36843621818118    3.75629162860879
H        -1.82293336742959    8.89659624772276    3.50211438688843
O        -1.57505938142510    9.19803646312682    4.40145928003182
H        -2.42376153498168    9.32922960067370    4.85751879997734
H        -7.39973446160850    1.56010095585513   -5.27296150999196
O        -7.97463012008459    0.81368734759175   -5.03517174055629
H        -8.87661609431640    1.21242118420466   -4.95429800535499
H         6.91336613257825   -1.09929761235221   -8.43689928489183
O         6.32998102436771   -1.81789098798533   -8.70416501743045
H         6.10176306574129   -2.27147816976207   -7.87398595398507
H        -1.68171413577709    6.22805793380193   -7.02863651564978
O        -2.07588755551481    5.39950121581986   -6.75940351969140
H        -1.82988807109048    5.26812676686696   -5.79455910250411
H        -0.00810271962465    3.23711572003051    9.00715350509124
O         0.18819279911658    2.31636272051980    9.25915513500386
H        -0.61059521581121    2.05086010709788    9.76416834305457
H         6.74220401565976   -2.81805663137943   -2.74355933169593
O         6.21162753818408   -3.56251036344176   -2.40379300419767
H         6.67836119292473   -4.37331645593659   -2.65376624879490
H        -4.05967004591872   -3.13189279211915   -5.07884002300663
O        -4.40748556207826   -2.91916946028208   -5.96808924576264
H        -4.99755032594752   -2.16524383058666   -5.81328067424822
H         1.97048151518665    2.10977354588919    8.44519766190281
O         2.63443027837599    2.22446244072697    7.75560079393612
H         3.05596615705092    1.35429267835624    7.63684743881097
H        -6.92338023845416   -5.22863179632566   -1.44561007548387
O        -7.84062614439676   -5.49408045371409   -1.69096109388077
H        -7.97281020503432   -5.08988801159359   -2.57334685405353
H        -3.83354546036534    5.19947233991530    5.68799678574486
O        -3.79992850718357    5.97023179894055    5.10020545697123
H        -2.86559482568597    6.26305026989889    5.19551451845672
H        -7.89566346765385    0.06338129461398   -1.99364118312920
O        -7.40633904182597    0.78862109752080   -2.40539613063046
H        -7.63534521130983    0.78089808237921   -3.35777421641363
H         5.82618282531783    0.08185503537649    0.38451229464198
O         5.60518947519874    0.80177251151443    1.00772658675055
H         6.11510977808497    0.60308950022310    1.82003504519672
H        -6.22386422474260    3.25032555015931    7.37957565615527
O        -6.09669462873758    2.72901315861492    8.20636301084311
H        -6.69738568130031    1.96834748441569    8.11498899976040
H         2.25740798329000   -8.11253172475825   -0.90018762845111
O         2.93771535485916   -8.09976412164992   -1.59323633262342
H         2.71042732797511   -8.80889062631656   -2.21153228164410
H        -2.14936037198355   -4.04797543490482   -6.65407358516472
O        -1.92225417067387   -4.73563062530466   -6.01496765786459
H        -1.68820268340674   -4.28811492886398   -5.17825611590056
H        -5.65157467109575    3.70803187487836    5.29474796260206
O        -6.30057278920625    4.10316965798394    5.91302446722657
H        -6.13546855919462    5.04698995349820    5.90371090258245
H        -1.03874719488089   -7.13765887104123   -3.22088690065063
O        -0.56310358838707   -6.47600693575857   -2.68473608765496
H         0.34059001519744   -6.40261170184002   -3.07210798739258
H         4.43515383972207    1.95316111922089    5.10879162283357
O         3.49391184396804    2.19456249276667    4.98946767033700
H         3.10941946223599    2.20711471307414    5.87133295718385
H         4.10301899513586    4.59030216347491    6.29052669354492
O         4.18432889893709    5.32279008803291    5.67526497692629
H         3.61649043935610    5.08543980510003    4.90355242637439
H         2.75726858220728    3.56048420293312    3.90884860380025
O         2.58072343204682    4.50137276667454    3.74597240234880
H         2.46142850497947    4.60325485590390    2.77993951652165
H         9.38170252385521    0.16415206802000   -1.09808302703932
O         8.57646409832245    0.32740069008981   -0.60332274563333
H         8.39912015946803   -0.49299547653374   -0.11320170007814
H        -2.10752548102105    5.24405783864838   10.64234323045374
O        -2.83031616960254    4.61558878250868   10.87140517813351
H        -3.04828313828817    4.78956432636405   11.78729606703845
H         7.95779504824199   -3.05826521101362    0.28959777857242
O         8.38028340788405   -2.21315254992466    0.54819209544700
H         8.31367644733543   -2.21195729104750    1.51046060565498
H         5.36314034334882    3.60649811981812    3.51097343606673
O         6.01974187706636    3.86939278970399    4.17782233568999
H         5.60755743643388    4.58574398877062    4.68234055810755
H        -4.21609189578800    4.95136807856784    9.77525054046235
O        -4.84914916668239    5.10560673619933    9.05389580684594
H        -5.46146089095559    4.35734906801978    9.04852822364154
H        -7.02348795038664   -3.50055792098069   -3.52700061366129
O        -7.64749746705656   -4.10423653283424   -3.98066235295300
H        -7.12499222825703   -4.55349595521995   -4.67942507079606
H         0.02194726298757    6.04865908703348   10.76514576839538
O        -0.84208921096280    6.38281124838076   10.51966244563953
H        -0.72592309414003    6.81636105403423    9.65489544833881
H         2.58214580058588    1.46842343830627   -4.12765865993944
O         3.46004693822168    1.82082806537828   -3.88699914043570
H         3.77972751818473    1.30153801206740   -3.11880279363336
H        -6.98435876365328   -0.27695856193440    7.18993836051226
O        -7.49237886461282    0.50101627719330    7.47298147556141
H        -8.11483575633257    0.68766287783490    6.76909013071188
H        -2.76449979835835   -9.90730229847281   -0.89235290763845
O        -2.69895839196389   -8.96487700483126   -1.04571822913203
H        -3.60503579276170   -8.59794734143173   -0.80843618148122
H       -10.07639313500853    3.06637746271340   -4.91506094969128
O       -10.19374598237927    2.14773588697679   -4.63825599492718
H       -10.41000267234317    2.22815302251364   -3.68819348588152
H        -2.08240465091309   -3.07851117041224    4.57441267527494
O        -2.95793299016073   -3.51758209799159    4.64254949708548
H        -2.95217539689801   -4.13249650511647    3.88353960412672
H        -0.20150680564729   -8.02923702730107    2.42819775822188
O         0.62514650472728   -7.82301322829692    2.87784536649928
H         1.34272951182290   -8.11724374427659    2.28937952885422
H         6.69151927526986   -2.44774515639846    6.35881875531621
O         7.14018945910508   -3.15585525638159    5.89200465485534
H         6.50920082346551   -3.88966709106183    5.85000919325323
H        -5.28578294161518   -2.06219813979971    6.90761339416470
O        -5.96162426329325   -1.56150061978413    6.42569471370492
H        -5.94547171625799   -1.93510904477790    5.51496994179710
H         0.82914172874651    3.01752972756365   -7.13319004115754
O         1.74579391239902    2.68675880069453   -7.19131928685848
H         1.73206352089320    1.93884755260262   -7.81709549843948
H        -3.95672853944971    8.69802373688868    6.67644720681932
O        -3.95521254637363    8.69924356254040    5.71906976088042
H        -4.08116068000638    7.77265879622654    5.44825047125045
H        -2.05969562429071   10.28705204524494   -2.72754880630360
O        -2.96091086963898   10.47026502024443   -3.02977502377708
H        -2.88800070788397   11.10689441401411   -3.74014184182836
H         9.39375341644065   -4.12632109029316    4.00259057369306
O         9.11445081619247   -4.80633819263661    4.62328564984207
H         8.68436987581340   -4.33634300793335    5.34861921562491
H        -0.74554960025499   -6.03036547577164   -5.86546370718111
O        -0.02881077124598   -6.60459618873341   -5.55196595103174
H         0.79528512549566   -6.12973608210214   -5.77060298026500
H         1.82291923718944    8.23192854198361    0.66630113478904
O         1.52000525804214    8.55697776224320   -0.21031030951183
H         2.33488044161007    8.59594764286643   -0.74041362708996
H         3.49084851730215    2.91256593140675   -6.67886639252783
O         4.31798253187024    2.62021906391670   -6.27090141214159
H         4.07315084649247    2.34226592698677   -5.36303416350777
H         3.72992822526849    7.08625021173930   -1.23198279476340
O         3.93641774695166    8.02249997808976   -1.44257027887374
H         4.30574739119778    7.96888938711401   -2.33598206421416
H         4.38362378942833   -0.02269221140070   -7.93934481734783
O         4.76344249803396    0.12215711001014   -7.07098395141982
H         4.58088231213016    1.05251456797068   -6.82327922394718
H         6.02094691197922    1.88793690872343   -0.49667444066527
O         6.58664287107091    2.08428910932051   -1.25742421059749
H         7.41056776066508    1.60261669936294   -1.06534109116532
H         6.66680909937964   -8.47178865784598   -1.66607792902904
O         7.30494138473869   -8.25878555919152   -2.40028207170794
H         7.67144493726657   -9.09227804448058   -2.69059939580922
H        -5.32286383230333   -5.80508838859594   -5.45117024186445
O        -5.96046306866551   -5.15405380163437   -5.77154765978886
H        -5.42938072629798   -4.36872481799170   -6.00318311333944
H         0.67878402335127    7.10617381468874    7.59948825782851
O        -0.22274212788906    7.13369498422919    7.95903927923182
H        -0.77818990096681    7.15169543034317    7.14161962139374
H        -8.91145634696303   -2.84898024321306   -4.13951948401505
O        -9.43157438853114   -2.03996342366809   -3.97074134348259
H        -9.14433351634908   -1.37386682757036   -4.59885564576150
H        -2.42819224114258   -6.01396041614887   -2.19936561712270
O        -3.30834898451950   -5.72849245126780   -2.46154148498086
H        -3.49426200325016   -6.09525247761523   -3.35321296750712
H        -3.02464420970538   -5.91116310572709   -5.44713873433927
O        -3.62410587125959   -6.52894185042793   -4.97856524798275
H        -3.13226829192594   -7.34535771923947   -4.82475267968878
H        -1.39922568565202    3.70979655855807   -6.99885499664903
O        -0.86310094013503    2.94631208498195   -6.73912006406428
H        -1.11128949425446    2.16619643059195   -7.28529909642769
H        -0.21947983427911    0.37458050889747   -8.19320531392752
O        -1.12936407480010    0.57101373148782   -7.92220616032870
H        -1.25621585960084    0.11950827451628   -7.06920476942971
H       -10.42945411437226    4.03682306550768   -2.74715597396669
O       -10.49785052529288    3.25528047876927   -2.18320928493895
H        -9.66908789339048    3.22580906626544   -1.67338504517198
H         4.57415991726438    4.03013156195225    1.70724054105930
O         4.36445898752219    3.10850643941595    1.98208221929489
H         5.07954038904759    2.53255636658532    1.69877563572472
H         6.47651522233243    1.36765036920233   -4.24258397803044
O         6.17227193160967    0.74175660281391   -3.55101795830879
H         6.20387849910014    1.23363774207925   -2.70516815522721
H         9.61838967134457   -2.27274057906298   -0.96534747546585
O         9.89524098648576   -2.05436162012560   -1.86411761068781
H         9.09466549985449   -1.71471022919585   -2.30648449804610
H         9.95402633976069   -3.35944572109735   -3.13916274026979
O         9.68712164592506   -4.00878989528069   -3.81664866814956
H         9.29283104361670   -3.49867053657126   -4.53477841739023
H        -7.72048091747562   -8.59808524598920   -1.72566254435530
O        -6.98168310419088   -8.00441763266353   -1.85086709187231
H        -7.35726064149953   -7.09089383000736   -1.83925426505275
H         4.15601426945155    6.05098063872067   -3.82676975811989
O         4.81731302048907    6.75186053054677   -3.74047812786115
H         5.65342101410996    6.29727569138215   -3.60439350650079
H         0.07910634470596   -8.18899070546861   -5.27100614738377
O         0.10306551524820   -9.17637216993763   -5.14019980352590
H         0.25137232649249   -9.53542420161146   -6.01492112711167
H        -2.35005630133474   -8.70101482115587   -2.77511199469909
O        -2.11983708436901   -8.43515103062599   -3.68409698059914
H        -1.47031365831426   -9.04851429052914   -4.04668244581286
H         2.15796363684103  -10.84369360510368   -3.56127759729416
O         2.11537838895355   -9.88910947636701   -3.53343363996338
H         1.33053059010336   -9.61378838766501   -4.06045210673058
H         6.82798007267662    3.30130953087083   -4.59025696670558
O         6.88601661017152    2.62632117241552   -5.29419989118794
H         6.09245704751806    2.76154954151294   -5.83408544412130
H        -3.57954971200215   -3.78581637668502    7.67868551953602
O        -3.69280694839101   -2.99575169252822    7.15177911907260
H        -3.44190213670322   -3.23171464364092    6.23240587268133
H        -0.54592852970812   -2.86518017877534   -7.41685127985488
O         0.10725066856187   -2.46306610526800   -6.83337223121635
H        -0.37664485544218   -1.75006858281844   -6.37655996381602
H         0.63058727930867    0.39011060906722    8.72622608095750
O         0.63776105199790   -0.32247008713670    8.08322594270518
H        -0.28463060807453   -0.61047695454805    7.99428471962780
H        -5.83698337966084    7.35151558646758   -4.25308828402920
O        -6.33985769727986    6.73481002963512   -4.81667457730949
H        -6.62844980219921    6.00265415430253   -4.22764643156351
H        -4.28023866446842    9.08135855628153   -3.25825319870667
O        -4.81628036895092    8.28495062301388   -3.15564600969286
H        -4.40893111281575    7.80273865348812   -2.41780898918745
H        -9.71631932936587    5.78671063574895   -4.65340316782977
O       -10.25012703580233    4.98156535442966   -4.49388889292055
H       -11.13135582232175    5.18540919633826   -4.80909404749031
H         2.76426197282204    6.45175493586681    6.13586282927905
O         1.80425744080366    6.54907174050431    6.23406486010400
H         1.45977483561718    5.63635644995709    6.12861518787366
H         4.80143554273936    8.50335001066361    0.08662789272120
O         5.11895247525399    8.50088335690130    1.00748008420458
H         5.52498197659394    7.63571880052265    1.13557504633523
H         4.12459531998658   -7.45467238984472   -4.39674178850526
O         3.36826925389765   -7.73736477533268   -4.94193349699198
H         3.08275064116576   -8.57710647615272   -4.56688170562529
H         0.37517684650957    8.60539328692423    4.23787209026089
O         1.05235491512738    7.96109822058770    4.00726724050621
H         1.27832743670886    7.46490036313718    4.82010490468462
H         5.22847753964295    4.15811174629331   -3.17067346296140
O         6.18984900476652    4.12751414413996   -3.11770162519342
H         6.39810953649131    3.54257048128674   -2.37231763051377
H        -2.59031086096652   -1.60837709407135    7.53939529618448
O        -2.07943693502445   -0.81626759444683    7.76242844116028
H        -2.70489322576473   -0.19091907240007    8.13865421285169
H        -9.03049684030819    7.92402676631961   -4.14565530681334
O        -8.96751074873152    7.34219526956192   -4.90458405511658
H        -8.01061191061909    7.17777518679062   -5.04003748313942
H         3.50663961727849   -9.02697776197548    1.02853962585031
O         2.83120069290653   -8.39618397194108    1.28303941273929
H         3.30671113990208   -7.59161635026465    1.56314633583871
H         3.58163929361436    8.12310014501063    1.83057718722927
O         2.79025460969898    7.56040862221530    1.94057599319745
H         2.34472562586037    7.79313915546251    2.76794514468163
N        -2.42962863230991   -2.68326369739955   -8.05107335767832
H        -2.24105623200229   -1.73609630761333   -8.36151273582770
H        -3.24289626156523   -2.62771358271705   -7.43696244999103
H        -2.71313354412418   -3.21095013935454   -8.86709675079859
