# Supplementary material for: Computer Generated Realistic Interstellar Icy Grain Models: Physicochemical Properties and Interaction with NH3
Source: ACS Earth Space Chem. 2022 Apr 19;6(5):1286–98. doi: 10.1021/acsearthspacechem.2c00004 (PMC9125691; doi:10.1021/acsearthspacechem.2c00004)
Supplement: Supplementary file 1 — sp2c00004_si_001.zip [file sp2c00004_si_001.zip › NH3_binding_energy_sampling/106-38.1-N.xyz]

604
 energy: -1022.789912648183 gnorm: 0.000019808524 xtb: 6.3.3 (5b13467)
H         0.19952377475675    2.97927242918770   -0.68424122532250
O         0.72194757843400    2.31067565671616   -1.17780747597452
H         1.66091481054019    2.43953318240296   -0.90506657098872
H        -0.07232266201119   -1.34765072509345    3.15501877045335
O         0.32006304066673   -0.65018964951747    2.60768028028823
H        -0.15698172543788    0.16424037509953    2.84047921933660
H        -2.39969033627368    2.36021658862694   -0.53715443675597
O        -2.18573557215003    1.89194383442962    0.28708984399089
H        -2.20416897433935    0.94344271154588    0.06576328034634
H        -4.66062457472548    0.50164731562288    2.19249223832113
O        -4.97861903702646   -0.43120947766967    2.20425390798077
H        -4.47075573184546   -0.90947144585323    1.54081889307397
H         0.06388790393078   -0.35593667257728    0.95388369093868
O        -0.13227683484440   -0.12252453166270    0.02571670573698
H         0.20438418746655    0.77489488977103   -0.09610617388378
H        -0.14668651100340   -3.61772429821212    3.78810544544433
O        -0.42661808124893   -2.78790613729309    4.20802991178425
H         0.22174798724807   -2.61221075950316    4.90658693344632
H        -4.88413883543436    2.48496710483506    1.33453480392217
O        -4.24356061641869    2.07599176692283    1.94799904207825
H        -3.40161301779026    2.05812670527427    1.43475002777190
H        -3.25229143334668    3.84420371597155   -2.21387172867612
O        -2.51386245222625    3.24806330957423   -1.98380132190376
H        -2.15722810815965    2.95840656260048   -2.84347532991476
H        -0.12624841181631   -3.85245715164748    0.51250466881577
O         0.21488539692321   -3.03490556902939    0.92895281422930
H        -0.57177495510015   -2.54697873540122    1.24112160089681
H        -2.37347269033711   -1.58136612070705    2.47970597675758
O        -2.18652077344195   -2.05096573154299    1.63902146234296
H        -2.44612477260476   -1.46515001922692    0.90900651220219
H         2.06951261193091   -1.49583795997423   -1.12005247984440
O         2.30326513456018   -1.74771491079938   -0.20290649383546
H         1.51401191345944   -2.17266725645532    0.18385761566130
H        -1.38723784874593    1.78233849558631    1.91228222864628
O        -1.47604312532438    1.38420868862946    2.78814198743591
H        -1.46490211513601    2.09649941526294    3.45383618290949
H         0.20456317602973   -2.75614943198773   -1.56298966205660
O        -0.55100493617315   -2.14467122440340   -1.61837670389878
H        -0.37081124981545   -1.41670630226646   -0.98628572572676
H        -3.43911261186981   -2.97476185755238   -0.37783216083147
O        -2.72276523688104   -3.46791447959615   -0.79923424321370
H        -2.01308571970618   -2.83750370591151   -1.01981431212261
H         2.77573009691849    0.08454355165068    2.93076779098922
O         2.87790212961037   -0.09624763413623    3.89242704025700
H         2.96800246909132    0.79787003907265    4.29472479500716
H        -3.52956772964982    6.33000001170900   -0.55031781637026
O        -3.29245300627286    6.99107955113497   -1.25295883137445
H        -3.14956995530915    7.83693618598856   -0.78448588757688
H         3.90306987455894    0.53571113574348    1.17912999179264
O         2.95287682361618    0.35408693494990    1.29729079598042
H         2.71416176255192   -0.39908863008852    0.71972181939886
H        -5.78462685128611    0.79118194305636   -1.59467172108728
O        -4.87382447562309    1.11887408808559   -1.47266522197444
H        -4.98332274692499    1.94857145848370   -0.96251086912425
H        -1.20830775720142    5.35217339686513    2.20296419871947
O        -1.83259308675287    4.60477904938839    2.08666294724147
H        -1.91135512510867    4.18769888347358    2.95013939153175
H         3.49359727039362    2.71341314727777    0.41432788995678
O         3.24503448164730    2.66863314788106   -0.52461310005501
H         3.57632506662507    1.82484015488709   -0.87323140244693
H         1.48570866840415   -4.75223456287842   -2.24227181433017
O         1.55151177095608   -3.97392226461741   -1.67081969424900
H         2.34536914063597   -3.51330211514164   -2.02422182187312
H        -0.92706358687187   -0.13966960015085   -2.54580030566725
O        -0.29286908249762    0.51146165120397   -2.87250132170878
H        -0.03136885061310    1.09561182526793   -2.13726231848879
H         1.69733388033722   -4.73579923654180   -0.17094072223307
O         1.80516150869287   -5.37172928163324    0.57260912222200
H         1.34068525119704   -6.18299176562563    0.27874832506891
H        -1.23276380655496   -3.32049475250999   -2.87059733443385
O        -1.06082290467261   -4.00575621607523   -3.52993710046897
H        -0.93404545238233   -4.85142847022705   -3.05892929242440
H        -2.77230349740029    3.26983100572311    4.70576878733141
O        -1.79125288207709    3.26586971541345    4.66634746181901
H        -1.49807308673663    2.86701542870949    5.50441881224552
H         0.96776643474567    4.99234859409790    4.06570637497428
O         0.02211956741123    5.22557669080880    4.11553813793522
H        -0.45142493406353    4.42455715041374    4.37856557843111
H        -1.73309602171632   -4.69955365355705   -0.35876071779591
O        -0.96796633216534   -5.24132338571090   -0.07513890519703
H        -1.31512861373220   -5.92503447493468    0.50696049070537
H        -3.92191954723954    5.77768025676946   -2.60268229154335
O        -4.27351328996511    4.94340619939954   -2.93121507390144
H        -4.11927264738753    4.90673562699239   -3.89928238588189
H        -2.42922416674683   -3.73356072957600    1.94653374628693
O        -2.44578341203330   -4.63943186169382    2.31964830075707
H        -1.50571147506615   -4.87499920721932    2.46269307335850
H        -4.70243571452018   -3.03379798025604   -2.88372987120213
O        -3.85108974789630   -3.26844145902712   -3.29122848259302
H        -3.51929154460414   -4.06030912730036   -2.82373341985535
H         0.34449965485595    1.33783396175533    4.61152890681177
O         0.85614935071061    2.09436616308066    4.27716545249184
H         0.89870185934062    2.75716672940098    4.98085644818366
H        -4.66034785768727   -5.22185274197579   -1.55109749838642
O        -5.36180012611659   -4.86776358404734   -0.97740227775533
H        -5.14695036725041   -5.21867441348520   -0.09232489592915
H         2.31774788710622   -6.54244125809758   -4.02786612121974
O         1.98177249639358   -6.21145943078881   -3.17480575129159
H         2.41715730777966   -6.78307387651577   -2.51037531018478
H         0.45818133235572   -3.43738886243576   -3.99865878666996
O         1.26037175067295   -3.07219642098864   -4.42435328572609
H         0.93927160587032   -2.70167722530532   -5.27268481828170
H         1.96741247544143   -1.79664435512145    2.98378671411401
O         2.12216385131251   -2.72809112672420    2.76785049033639
H         1.43505686731786   -2.94218402427029    2.10225580470845
H        -3.02226148765909   -1.86451857271313   -3.20063779881535
O        -2.59931312086921   -0.97824226730634   -3.13939143564786
H        -3.25566689718606   -0.33278567995207   -3.45778489936108
H        -3.18867640460506    4.92907212296966    1.07506131433832
O        -3.97043366034347    5.30254517563046    0.62052878412415
H        -4.38421705437501    5.86172152729752    1.32717379427059
H         0.87891884404228    2.20929856415556    2.58633389406937
O         0.97939117013096    2.20326102981976    1.61478341943360
H         1.70539109081248    1.57904748085081    1.45099882985652
H         0.18943764147026    5.60506053632582   -0.77047818974645
O         0.71027399562525    6.26591326147094   -1.28177687988432
H         0.85310079222721    7.06667004783504   -0.72767381386644
H         0.34853353032389    6.99212686255441    2.57530274325521
O        -0.01395958216704    6.61149276968998    1.75819841996342
H         0.64810727277084    5.93834361228946    1.49873937596399
H        -2.47833081650526    0.17246858923227    3.34622007330984
O        -2.69335508144805   -0.64304575498935    3.85040039116130
H        -1.93280043152574   -0.67487824012857    4.47296766147450
H        -0.88953637632215    0.51619826612972    6.01797322744821
O        -0.60956712381782   -0.00625126189118    5.24577909666458
H         0.09971647580810   -0.60868707663065    5.54014080595740
H         0.71086118887529   -5.03926566226342    1.99044260634345
O         0.17001124125977   -5.14770305319856    2.79603520301643
H         0.31478131552604   -6.06790574491139    3.06933524572556
H        -2.12179917254027   -8.13544414115954    0.47019569586649
O        -1.79829322367576   -7.64700108704074    1.25461373758892
H        -2.58392832894599   -7.33208359153657    1.70930768232094
H        -0.38325275237062    6.80901534005501   -2.33883034519430
O        -1.13053479647502    7.22796143005033   -2.83780487729805
H        -1.91948717903774    7.10313782143380   -2.27223086894258
H        -1.11186230888300    4.26186164646107    0.56768220480685
O        -0.74066590967606    4.32045541382628   -0.32952611595337
H        -1.44891989595596    4.07747507841371   -0.95950760293651
H        -4.40646600337801    2.69723513429993    3.51645197464010
O        -4.40011525025073    2.87192625615525    4.47973755787589
H        -4.47763817432719    1.99295125163857    4.89704183502333
H         2.02914188147255   -3.62293540800988    4.24910932601104
O         1.96808918905382   -4.09454667874341    5.10299802254104
H         2.47337867722138   -3.55456151455748    5.73221142356043
H         4.68642719111886   -3.24436107851913    0.83882104102267
O         4.52439744986418   -3.17078065429913   -0.12757151163432
H         3.66544911876310   -2.69312468445679   -0.21044903076787
H        -2.72685612175070   -0.79937695405297   -1.34548044668428
O        -3.05241970692903   -0.52862677606484   -0.47077664282313
H        -3.85300177023142   -0.00237148365906   -0.67606488136257
H        -1.62701432632053   -0.81946073071516   -4.62690612203046
O        -1.12065644125061   -0.60590204181108   -5.43197933381288
H        -0.41075303084697   -0.00855034181042   -5.14878815107670
H         1.78711893180857   -1.77214426733923   -3.37604861447861
O         1.88096467787179   -1.02402594989192   -2.75490151181673
H         1.10310202378564   -0.44719915797819   -2.88507345028072
H         3.66516972108283   -3.16793971590320    2.55210161935101
O         4.62398343638215   -3.39790637833722    2.47753142189926
H         4.67854897155038   -4.35768912334446    2.60641929432334
H         3.42798142212329   -6.16587576378747    3.13059341582858
O         3.78220915641317   -5.96856749623842    2.22910828393334
H         3.04450612712791   -5.62238004939092    1.68670116655567
H        -3.35270314558201    1.55342062135126   -4.17439377631560
O        -4.19732481481175    1.08337366831851   -3.98134095275686
H        -4.41324066029848    1.23109752222465   -3.02433479466385
H        -5.08186947215505    4.10041324292256    0.06800775072617
O        -5.52052218184654    3.23439615492018   -0.03627097822735
H        -6.45212041189278    3.35393540472078   -0.31268752554014
H         6.72937487619350   -1.23838202271031   -1.37174081223604
O         5.95866543842906   -1.08701580751934   -0.81831016892859
H         5.53917038689045   -1.95389184806610   -0.61808859533356
H         4.58691943548940   -3.22589652193302   -2.47132273391771
O         3.71857135828282   -3.05522423591294   -2.88646197121972
H         3.72040665922083   -3.67558785315183   -3.64123964249501
H         4.44306398545893   -2.33216057711501    5.61928695670580
O         4.10305484131388   -2.79592761077626    6.41477437379061
H         4.43597066633221   -3.70167576158943    6.33295984603531
H        -0.74414709312244    6.29977427876605    5.06337069818927
O        -1.33702247750180    6.87950072586817    5.60097064634602
H        -1.35076741376413    7.75462107112477    5.15677025801919
H         4.69440664455698   -0.19148248091735   -1.47358318897807
O         3.92719910826084    0.35079373183636   -1.73696384889504
H         3.23341529063890   -0.25000813305174   -2.06380558216756
H        -0.74973233728054    4.46534615763629   -4.04512134118176
O        -1.53234115163535    5.00824016213570   -4.25396332428322
H        -1.38058476581747    5.87550985166057   -3.83262870965288
H         0.65419931969100    3.14841395448167   -2.66523119869709
O         0.66031663530410    3.52294666750790   -3.57483304879438
H         0.70598025084014    2.75797544331222   -4.15843089205157
H        -5.38416792064366   -5.23496695171197    1.81624376949740
O        -4.68967686982648   -5.83277432542428    1.46123336222988
H        -3.84775702254894   -5.41634281645943    1.72638702683046
H         7.87116409834507   -1.75215327806782   -4.04392020106483
O         7.61524301688698   -1.43709075968732   -3.14443443682148
H         7.12835556762749   -0.59326163627612   -3.30167685820958
H         3.68800761286334   -5.13512286368018   -5.28541667547870
O         4.45207319732478   -4.76135691203676   -4.80713091503498
H         4.83718290233825   -5.47127181070192   -4.26044000504844
H        -3.76008731549944   -0.01460496202339    4.97538742845376
O        -4.36112626532814    0.43924781065707    5.61075125133754
H        -4.96827634464268   -0.24427188019293    5.94547568762210
H         3.46129372887993   -5.99510790847225   -0.51387190374890
O         4.33348146251574   -5.74797473006092   -0.83312950802948
H         4.40912768114902   -4.78521856667895   -0.69136293847181
H         4.99067573119340   -0.39649343042107   -4.16896397301187
O         4.45490754974520   -1.10892298978949   -4.55632988876407
H         4.12959923678469   -1.69012065897466   -3.83638287784676
H        -1.18081317588865    1.51409112372725   -3.93739114423347
O        -1.83187293172694    2.13352822108748   -4.32391326290672
H        -1.47531903548717    2.46373605161248   -5.17108497390130
H         4.87841768423123   -6.37868219821748   -2.31005746042752
O         5.20926402129778   -6.70637783737558   -3.17551031854014
H         6.02804131453320   -7.18603814135815   -2.98939320717928
H         8.73212575017958   -5.15146955884652   -2.92148855932741
O         8.04213179045316   -5.56758574917954   -2.36036953959517
H         8.07601261518714   -6.52518122822535   -2.46033485335692
H         2.33907944679757    4.66933951752663    0.43755896636960
O         1.76163815695315    4.65386851597972    1.21000607352910
H         1.40347810025105    3.73403161188490    1.29114865906346
H        -4.40517214440247   -2.67419887107449    4.24468220986578
O        -5.30117713733465   -2.33202884498146    4.05688913503419
H        -5.16932566130250   -1.55050570193521    3.48083738380737
H        -5.84633568599464   -3.23834865844864    1.33842123964369
O        -6.30652660783086   -3.79355794587064    2.01021974937088
H        -6.11693365278412   -3.35388277877632    2.85861448173477
H         1.69545987951684    3.43476678327524    6.85272176040218
O         1.07410014542171    3.95118105290431    6.31857353349272
H         0.28980818473026    4.10267189508310    6.89015514288487
H         5.00471183234611   -2.21228117708145    3.61218451172606
O         5.02698724665261   -1.49276714255721    4.27473220473599
H         4.21478249876871   -0.93628106057935    4.11842205273806
H         2.39634888077735   -5.61567328247301    4.84639754393578
O         2.77449258146569   -6.50119656957959    4.58850613023389
H         2.02825613619510   -7.08183221458814    4.41675806367808
H         2.24074126436231   -4.58183172026109   -6.78439360880691
O         2.07347674355843   -5.06826018007262   -5.96722011450673
H         1.80993265225537   -4.37536211398266   -5.31294264478949
H         6.43499523208695   -4.15696630079336   -0.50384738785043
O         7.18928340862550   -4.55889596655807   -0.04135421630312
H         7.69533714546056   -4.98282725383043   -0.76228912529549
H        -1.71031210204862    4.46064617050762    7.69116174022570
O        -0.80937730083197    4.55451816895418    8.08017289174850
H        -0.62749674312499    5.51280931890209    8.10212096701982
H        -5.12895056076722    5.63297841487030   -5.59929413414593
O        -4.52179126571202    4.86915609472840   -5.61975307179139
H        -3.76517846231489    5.08254649441627   -6.18692039427901
H         3.26260109786806   -2.59685728991408   -8.43780461845557
O         3.17634968761020   -3.12825103886970   -7.63552000665018
H         4.05359617625982   -3.10298616841255   -7.20800502784105
H        -0.66324569384711    8.77206004505861   -2.29736576285008
O        -0.53838117500443    9.60228639441979   -1.78176131616138
H         0.22420176018364    9.42857085809258   -1.20514115988234
H         2.07321037464659   -0.94949472746610    5.21559249602278
O         1.50487526455909   -1.48058461884838    5.80258142699561
H         1.58172430218205   -1.13080116697144    6.69956010253702
H         5.19182470129032   -2.08887436678034   -5.69831268715477
O         5.53682027764821   -2.85636933442617   -6.21944843677262
H         5.26383510984027   -3.64508388114521   -5.69960169098369
H         5.69956569068082   -5.25672459470741    4.68883860635294
O         5.17912948974156   -5.17051672606408    5.51653812905162
H         4.45649289708822   -5.80144126356658    5.43269799596189
H        -3.93099665766738    1.16526727074302    7.05864316741592
O        -3.75925870246325    1.76747448528636    7.81592054418193
H        -4.64722415490221    2.08728733499709    8.09951217819999
H        -1.85130203041223    9.56425850369882   -0.76482940472641
O        -2.71095475817645    9.43944077707639   -0.28882594636403
H        -3.32278386463420   10.06689115914660   -0.67725818401768
H        -5.95471530949094    4.63504883081149   -2.93748869636586
O        -6.86380427312140    4.51595456796990   -3.28069152857972
H        -6.77468757968577    3.81144162319907   -3.95566545338449
H         0.08748414270003   -7.11627941958644   -1.12684400170760
O         0.55275031412454   -7.55137349280952   -0.37929725281856
H        -0.12537863101951   -7.74357106546013    0.27143992715954
H        -7.64240026025863    3.73972950023644   -1.96772282148921
O        -7.90407835298949    3.15488407246555   -1.22624219515197
H        -7.76032060005971    2.24525834083069   -1.56268572213789
H         3.98265405375024   -0.92878308700071    6.98078792078779
O         3.99221116846429    0.03544551342771    6.97369888670857
H         4.80234463153325    0.32489285333230    6.53757071570961
H         2.25585926387133    5.74299814402988   -1.19620387280562
O         3.19193141903953    5.45096838127205   -1.08385133577960
H         3.36642961183137    4.90827931291438   -1.87565136779906
H         6.54824918648626   -5.98069916983122    0.67480666517397
O         6.18036923880781   -6.71597746183840    1.21054476596501
H         5.27606792552780   -6.43838420396981    1.43779592575898
H        -3.83967871001338    4.73524558725726    7.76384055294628
O        -3.26845536329159    4.28715702849915    7.10263101903849
H        -3.43993413787075    3.33344311926579    7.22423480033341
H         5.76026447996021   -7.99775726635859    0.14586197673753
O         5.47135941723254   -8.68594592794190   -0.49008119908205
H         4.64126657571798   -8.36105036419872   -0.88290752169106
H        -0.53638665107825    2.00476040859618    7.68545214275436
O        -1.15674382795673    1.93537929748478    6.94131300179041
H        -2.01312378043395    1.70351260605742    7.32115076844038
H        -6.38087935076632   -0.16514116495826    1.07492078372269
O        -6.70495989519613   -0.25299514896897    0.16333984574436
H        -7.62447920777347   -0.52032995032038    0.18750915320129
H        -5.37800572026531   -3.11153846730441   -0.57180104534188
O        -5.12317914034777   -2.40984778322875    0.05307292870251
H        -5.69314254542928   -1.63608710292879   -0.13224840688958
H         4.31758228161514    5.52771507431352    0.29995519550054
O         4.65411092037098    5.63072169507473    1.20392565856806
H         3.96034025287701    6.14142776829694    1.65694634183925
H        -9.05171414466709   -1.79669551583556   -2.23146643655379
O        -8.50192760374337   -1.59345877834907   -1.44737707821564
H        -8.62829998506159   -2.32753493796416   -0.80677232926502
H        -5.53622863453777    3.41041279138195   -5.52452652421669
O        -6.05311812984738    2.70065076534391   -5.10771594450233
H        -5.38608389625136    2.11631420677188   -4.69301795137230
H         3.16677310060601   -0.95243900968670   -5.65913004963754
O         2.31005205162351   -1.07306834410543   -6.12333762288454
H         2.39407387420378   -1.92324219355015   -6.59480996125106
H         8.09959140385125   -1.41638950173548   -6.04098599286147
O         8.10848727046899   -2.27946544013259   -5.58278804520979
H         7.25160192966522   -2.67957321831560   -5.83078707607454
H         7.60620857024528    0.92360674061919   -6.32616411399521
O         7.41626105276834    0.07448282788243   -6.73728581748596
H         6.43478589372520    0.02482802347979   -6.77138990925338
H        -7.86236039250451   -3.73526107771722    0.95503949129570
O        -8.54292862036255   -3.63183570097195    0.27229863542483
H        -8.44480244995973   -4.39220545017096   -0.32813649635462
H        -2.40382177247182    8.69149745099884    1.27674670228440
O        -2.25174562874541    8.10501791707552    2.03095825119729
H        -1.48235676860324    7.55076819734648    1.80846139646007
H        -4.43944264156580    6.39646242065203    3.48869957208449
O        -4.61046183192813    6.82049012326361    2.63070397769106
H        -3.84689968763492    7.40577740677387    2.49020907590770
H         3.39292911623877    3.38742769186719   -3.59152848311880
O         3.24010118148211    4.35694059265396   -3.50052717817324
H         2.27489910715405    4.42148244430318   -3.60567059991028
H        -6.12573058776894   -1.66053750905315   -3.42601139523440
O        -6.20785179213872   -2.23893290903750   -2.64132821826361
H        -6.98964013090419   -1.92918927223906   -2.13070949709299
H         6.47424902564755    1.00938195092223    4.72572953127485
O         6.08282047080251    1.54958486037101    5.42899928018884
H         6.26888364298110    2.46773009180856    5.13447496666499
H         1.34868565322371    1.65896571801572   -5.82843321164289
O         1.15528267508915    1.06485004889651   -5.07259324021586
H         1.51785207593166    0.20100671148626   -5.34091675414448
H        -2.49483094880276    2.93121439597911   10.43419049032952
O        -2.29773525281084    2.01689605521792   10.17521337655335
H        -2.81045518726566    1.85532818257332    9.36554336864546
H         7.63123323448069   -0.54223615530066    3.07186200521190
O         6.88125841958672    0.03362079604089    3.23999180557131
H         6.18941397220238   -0.56558592554114    3.62205189999546
H        -5.66621631454907   -8.10245088134389   -0.67050159386299
O        -4.93059981916312   -8.17019119689075   -0.02485346744221
H        -4.93284098293969   -7.35112935213602    0.49446781290431
H        -5.18952406568782   -0.17707925228043   -4.70385918700898
O        -5.80714825523302   -0.88918123605863   -4.94148858782264
H        -6.64558050904225   -0.44755498244788   -5.13848416584929
H         1.87250405163713   -0.26554485488503   -7.51779099983179
O         1.66965238194486    0.20431336941150   -8.36252955218327
H         2.24507070577600   -0.20271109393037   -9.01560433002826
H         4.85123166232742   -1.46573190038257   -9.30983192265618
O         3.92571891048377   -1.23696186682744   -9.59098466545353
H         3.90396079887806   -1.35614048362344  -10.53981331531329
H         7.56744485550340   -2.61301541010840    4.19379441349456
O         7.71298350232571   -2.65201816169008    3.23425633315228
H         7.21828039260220   -3.44293631282228    2.96514323370869
H         6.72079954122208   -5.94078916879546    2.68728347047443
O         6.78391304283317   -5.26434228002486    3.38709489731389
H         7.66071111557210   -5.34837769150083    3.80315307192253
H        -1.81426469712343    8.90817888636157    3.47903430109853
O        -1.56454944465823    9.21749846036391    4.37517087521046
H        -2.41248795921414    9.34742748318555    4.83333893587887
H        -7.40273143131054    1.50879227757790   -5.23904924855179
O        -7.97762866739364    0.76531418578152   -4.99208147110083
H        -8.87881387055157    1.16574808810107   -4.91445882285047
H         6.90636266284038   -1.15436137566393   -8.41429085382370
O         6.32424463482055   -1.87614631315438   -8.67561672757757
H         6.09736349487377   -2.32395890288639   -7.84225973368044
H        -1.69057815362929    6.17678287150754   -7.03300310096585
O        -2.08805030614701    5.35203852578969   -6.75728808120378
H        -1.83788835705697    5.22312305175019   -5.79367669622566
H         0.00388597828098    3.27573268806004    9.01672534924573
O         0.20249240845546    2.35903835129281    9.28327092169128
H        -0.60362908096312    2.09441438134281    9.77782184167125
H         6.74688308083112   -2.83867083363986   -2.71026998552139
O         6.21723734889880   -3.58202177267753   -2.36606198838747
H         6.68541500904107   -4.39345573634378   -2.61101163793897
H        -4.09116034396207   -3.13246253404812   -4.92750226073048
O        -4.24756205293465   -3.02231358998020   -5.89228509527554
H        -4.79449290653996   -2.22903184661064   -5.94899200841883
H         1.98557458122310    2.14821826781890    8.45935001469736
O         2.64964255274975    2.26067139941384    7.76921721156457
H         3.07582271209674    1.39268311363600    7.65392873581157
H        -6.91548712292851   -5.25103826232521   -1.36867480563150
O        -7.83159883369462   -5.52122830327067   -1.61192181918695
H        -7.96673101217976   -5.12022984724665   -2.49540937255532
H        -3.81513560278122    5.23244489919352    5.68887465265556
O        -3.78628708445917    5.99738910230088    5.09074317706443
H        -2.85213510576587    6.28972714084248    5.18330690267427
H        -7.89154345090475    0.03743857502989   -1.94920096183611
O        -7.40268378052425    0.75946863804519   -2.36651775514377
H        -7.63326869383748    0.74582133123742   -3.31899132047078
H         5.83564971613704    0.07912757375301    0.40169423988086
O         5.61549006166441    0.80270056321360    1.02067371225826
H         6.12668386189333    0.60974221812411    1.83344532299057
H        -6.29552957248354    3.25259955736413    7.42060903618702
O        -6.13665846325009    2.80009127562720    8.28107629620809
H        -6.62512078380608    1.96340125582102    8.25774479051880
H         2.27175362435849   -8.12545898725253   -0.82424612440635
O         2.94756399472673   -8.11488746808059   -1.52168394606395
H         2.72093429033530   -8.83013041079646   -2.13277039266958
H        -2.76129760423139   -4.02475976572840   -6.18128678534117
O        -2.00734973235427   -4.59070604094526   -5.94967619086214
H        -1.72909780102341   -4.29672844138480   -5.05386860620255
H        -5.63782252537763    3.70944120713490    5.32621520692840
O        -6.29392980818758    4.10550382456980    5.93645737992372
H        -6.12058711955174    5.04813465854619    5.93037103986406
H        -1.03033842871826   -7.17032380734858   -3.14363856103410
O        -0.55650581933973   -6.49975986573123   -2.61780913929015
H         0.35036539255085   -6.43177551212825   -3.00026218610995
H         4.45205969290100    1.97795291844526    5.11880317691228
O         3.51049428688841    2.21698233378068    4.99902918314073
H         3.12605941480454    2.23698656000173    5.88067274237018
H         4.11898164581998    4.62241603315456    6.28394675786521
O         4.20253539397468    5.34961900852725    5.66278784639499
H         3.63171337060623    5.10870059347466    4.89416563130204
H         2.76941035732306    3.57684739905380    3.91088046065403
O         2.59510973759229    4.51702577662457    3.74245246262057
H         2.47173018154571    4.61283298321999    2.77628975556918
H         9.38805271618743    0.15476981817356   -1.08833493191376
O         8.58332881313694    0.32003570816943   -0.59347867173030
H         8.40762624729157   -0.49706282224653   -0.09747511928315
H        -2.08146187385910    5.29689455624978   10.64053526381700
O        -2.80048025839344    4.66804195333674   10.87960102826568
H        -3.01792472798425    4.85619588227575   11.79263700225300
H         7.96886834549015   -3.06023515522882    0.32209601934741
O         8.39144542436942   -2.21346592349672    0.57436409107202
H         8.32658347894616   -2.20568807402171    1.53672384247877
H         5.37583488965670    3.62214155974754    3.50775368196720
O         6.03380336779314    3.88888514151807    4.17179536904768
H         5.62147189252204    4.60741995323333    4.67343234452448
H        -4.19084508542588    4.99778573047064    9.77996575693886
O        -4.82753266130359    5.16091905919344    9.06438687415929
H        -5.43803455536561    4.41172867725214    9.05090055299120
H        -7.02273468962741   -3.53222943603538   -3.46198061212207
O        -7.64411458535859   -4.14547602115406   -3.90761005256405
H        -7.12439705896034   -4.58917946393373   -4.60971251325395
H         0.04731006756565    6.10570655538748   10.75493866436690
O        -0.81720166681355    6.44027238746792   10.51169957809558
H        -0.70441461877393    6.86559329338189    9.64220052132575
H         2.57916339559826    1.43614492327327   -4.11255469093818
O         3.45858748752338    1.78850139965695   -3.87720527522437
H         3.77963891502743    1.27593739725704   -3.10534456728737
H        -6.56577138989795   -0.46818174849835    7.60373875636501
O        -6.98242527538637    0.15775799687873    8.22580781666773
H        -7.91482714841901   -0.05745279173227    8.23206853930662
H        -2.75154647001695   -9.92262076524254   -0.79871547826239
O        -2.68838791654316   -8.98143225058989   -0.96112996392484
H        -3.59366515837628   -8.61387100734629   -0.71967631979168
H       -10.07989508498201    3.01952523839253   -4.88438529336809
O       -10.19763485826676    2.10294912603702   -4.60104808672212
H       -10.41056296411726    2.18999298566964   -3.65084120305779
H        -2.06337402126101   -3.06229868543379    4.61507658184814
O        -2.93396114185933   -3.51087184522726    4.68550125654931
H        -2.92776195878763   -4.12842173648523    3.92915295088883
H        -0.18205116613702   -8.02394201460222    2.50656255990035
O         0.64527551635075   -7.81476521037624    2.95343903904590
H         1.36226810578118   -8.11148065641014    2.36547658856238
H         6.71472268890220   -2.41212403011978    6.38865539450674
O         7.16278206503514   -3.12357821208058    5.92631001780568
H         6.53170816933839   -3.85756978257596    5.89031170676763
H        -5.05982977407213   -2.12989332025526    6.98917417694291
O        -5.78996293555563   -1.64453975403203    6.57056439456993
H        -5.81781876556123   -1.97165903498153    5.64318770358135
H         0.82058497313628    2.96669632921093   -7.12198813702866
O         1.73810924843931    2.63570786245681   -7.17974757162558
H         1.72244563421065    1.88644967740180   -7.80339138445140
H        -3.93963345969289    8.72684998292612    6.65903578884864
O        -3.94207849912427    8.72351751952173    5.70164850291006
H        -4.06613935455330    7.79447177112304    5.43638740370247
H        -2.06401904214430   10.25919049449857   -2.75800210249090
O        -2.96587148891775   10.44090328298894   -3.05924523642212
H        -2.89435835579409   11.07204980244591   -3.77464144108157
H         9.41284036037436   -4.10409610241351    4.03839867477750
O         9.13509005599887   -4.78059725106343    4.66365787086912
H         8.70628802064975   -4.30629114370108    5.38697539685331
H        -0.75115173792643   -6.05994556726204   -5.82306348077791
O        -0.04716590824190   -6.62632939074084   -5.49037917608234
H         0.78803463474006   -6.16516825562844   -5.71011373438008
H         1.82660247506464    8.22780157920761    0.64101260589247
O         1.52240115399371    8.54780212369392   -0.23693430507626
H         2.33621492904602    8.58357357096813   -0.76877351988376
H         3.48350223966760    2.86371866345221   -6.67505115120357
O         4.31194861590334    2.57393622789325   -6.26712737717201
H         4.06861846056203    2.30286147132555   -5.35689401962853
H         3.73089950631351    7.07188407333326   -1.25395154915760
O         3.93730726787033    8.00681125572899   -1.47059569205208
H         4.30411687049030    7.94785402643152   -2.36468868645558
H         4.37587005333469   -0.07663182203783   -7.91948292023407
O         4.75536614873410    0.07142340904099   -7.05142206780181
H         4.57435502097324    1.00395353674455   -6.80936253243048
H         6.02661802241632    1.88048420233814   -0.49148003181643
O         6.59076564428849    2.07122256702157   -1.25477821236528
H         7.41550846187887    1.59198550113904   -1.06070673630223
H         6.67751289999173   -8.48651646890038   -1.59827994296079
O         7.31258087733996   -8.27784291205240   -2.33619410558277
H         7.68075792481790   -9.11257234853813   -2.62073655995848
H        -5.31773135592607   -5.84778028888369   -5.38103882057494
O        -5.93541561574734   -5.17668317642564   -5.69670623659512
H        -5.38454902169527   -4.40894328191250   -5.93584477105489
H         0.69781745504239    7.14485749249536    7.58270336497729
O        -0.20220582499924    7.17572908270709    7.94531796105232
H        -0.76059275230728    7.18434527976514    7.12954457273676
H        -8.90985921787317   -2.88809033476171   -4.07628003886006
O        -9.43057345219007   -2.07945803658314   -3.91024574787752
H        -9.14460028984153   -1.41553077972418   -4.54143611111726
H        -2.41929633156726   -6.04025010380655   -2.12272115970677
O        -3.29842683757015   -5.75556066097205   -2.38979823140322
H        -3.48739018254608   -6.13174957621982   -3.27445967335993
H        -3.00290008127946   -5.96029822143439   -5.38754520013927
O        -3.60207099829845   -6.56893266463229   -4.91287032461406
H        -3.11994952330500   -7.38878965749893   -4.74490470914471
H        -1.40584794620863    3.66225967480751   -6.98798574723849
O        -0.86498788677800    2.90692040632215   -6.71706918274715
H        -1.10411177210388    2.12049443615958   -7.26405966597636
H        -0.22350179602667    0.34931443462126   -8.21531062905122
O        -1.11904848102047    0.58524860702936   -7.93098932906659
H        -1.29256761098332    0.06416731558766   -7.13100094148304
H       -10.42943337486911    4.00320626600525   -2.72156670692952
O       -10.49673425847166    3.22563582918938   -2.15198516343801
H        -9.66613240010689    3.19934093005081   -1.64473116888971
H         4.58255171422774    4.03477872370404    1.70270594639529
O         4.37488253376656    3.11430794681717    1.98329086548456
H         5.09017178445955    2.53787950940761    1.70180392721125
H         6.47499278357023    1.33645490205187   -4.23489492585880
O         6.17326529871084    0.71388612887741   -3.53899583628020
H         6.20533068767583    1.21142669737881   -2.69639045715447
H         9.62632309635302   -2.28096350582365   -0.94118189740429
O         9.90096696979578   -2.06936651733084   -1.84223794232548
H         9.09967576506505   -1.73154495248069   -2.28478333411690
H         9.95828697052281   -3.38129033960179   -3.10876816846849
O         9.69030594506290   -4.03501277987868   -3.78172789234701
H         9.29474679403915   -3.52923286677153   -4.50226792470171
H        -7.70930889594334   -8.62268383573016   -1.62851837664589
O        -6.97100417906749   -8.02949926758201   -1.75938874090462
H        -7.34775752732028   -7.11592967599677   -1.75124917932530
H         4.15245757710205    6.02120786499867   -3.84309556334273
O         4.81399957945658    6.72263153691167   -3.76285169593941
H         5.65036898665786    6.26908956483762   -3.62510489802567
H         0.08160700927501   -8.23144278752165   -5.19295176981972
O         0.10573280420688   -9.21400413526174   -5.05818649691326
H         0.25520380195509   -9.58016485740907   -5.92991739323059
H        -2.34477938101229   -8.72721335496871   -2.68819237722114
O        -2.11312140858251   -8.46661444034244   -3.59919427011828
H        -1.46653276428481   -9.08565677991550   -3.95697413005898
H         2.16861584091853  -10.87353960165140   -3.46892387688861
O         2.12361192953971   -9.91890039669555   -3.44716701827000
H         1.33748335436685   -9.64865594996121   -3.97265279597775
H         6.82469402183799    3.26787769421216   -4.59507964781445
O         6.88166682147867    2.58834599181800   -5.29482617932776
H         6.08698499982110    2.72033508181496   -5.83405004185949
H        -3.37089458099169   -3.89784168832985    7.73846593789107
O        -3.53556380510942   -3.10921100139769    7.22442889354844
H        -3.33616060680551   -3.33075681004224    6.28933492362564
H        -0.65625362326408   -3.42654584497058   -6.71360705591407
O        -0.02557899828240   -2.69555321349612   -6.72453715636335
H        -0.50600656242638   -1.91893713364061   -6.38343219229985
H         0.58014763335195    0.39324632235099    8.74051027568237
O         0.54613875163449   -0.33176771198404    8.11302472533692
H        -0.40104077535224   -0.53726184607016    7.99559681067023
H        -5.84320444717696    7.31154360808566   -4.25680377269623
O        -6.34769320133418    6.69173277335498   -4.81541632835834
H        -6.63319289981388    5.96197948420325   -4.22187096925851
H        -4.28489193656754    9.04876974759978   -3.27631209427434
O        -4.82077236058086    8.25315523633977   -3.16721834479893
H        -4.41122980271151    7.77514265863976   -2.42783251454002
H        -9.72131404006704    5.74194759933496   -4.64000122688200
O       -10.25478721577313    4.93791236925994   -4.47366838353354
H       -11.13607880480518    5.13866254899720   -4.79058622821064
H         2.78108724017429    6.48192721976462    6.11893458899803
O         1.82146447393255    6.57950456190626    6.21846526628266
H         1.47628161495720    5.66588167617540    6.12114927724295
H         4.80451033831788    8.49736911561783    0.05380049311201
O         5.12520959310404    8.50125641409374    0.97356173215889
H         5.53018428148170    7.63636732769005    1.10666925737232
H         4.12925726986710   -7.48722067202213   -4.33130962856958
O         3.36977876823614   -7.77359712663826   -4.87081437356669
H         3.08957527160767   -8.61271725728871   -4.49054022861035
H         0.38616332277960    8.62215638001105    4.21239128386831
O         1.06479590309836    7.97819911566775    3.98493475336410
H         1.29100510313810    7.48599675902575    4.80017329086277
H         5.22762591978747    4.13342545764305   -3.17750451460387
O         6.18918705611903    4.10250109024525   -3.12684845760625
H         6.39897095097189    3.52310657778503   -2.37764538891500
H        -2.46544754330175   -1.54750611549298    7.40532602354863
O        -2.15177068143426   -0.69443332431093    7.72726607773597
H        -2.77650118449858   -0.47669260703520    8.44874743424224
H        -9.03632148719300    7.88224402393308   -4.14662958227469
O        -8.97476140489416    7.29656432383495   -4.90271082688749
H        -8.01790946951931    7.13114441016220   -5.03857465171353
H         3.52440051987328   -9.02699341817218    1.10722609564167
O         2.84811249142186   -8.39492672051230    1.35627322965772
H         3.32319403522429   -7.58850723896362    1.63264513307746
H         3.58820636700973    8.12792501555917    1.80324104273356
O         2.79810894296132    7.56463461258153    1.91762357165496
H         2.35282811912777    7.80197544017292    2.74392569764830
N        -4.11127547402632   -0.49509574141653    9.67045739142767
H        -3.77197814230387    0.14460399554527   10.37821717965856
H        -4.25228611418795   -1.39603561500324   10.10733184977564
H        -5.01411374943685   -0.16148589468672    9.35314906288811
