# Supplementary material for: Computer Generated Realistic Interstellar Icy Grain Models: Physicochemical Properties and Interaction with NH3
Source: ACS Earth Space Chem. 2022 Apr 19;6(5):1286–98. doi: 10.1021/acsearthspacechem.2c00004 (PMC9125691; doi:10.1021/acsearthspacechem.2c00004)
Supplement: Supplementary file 1 — sp2c00004_si_001.zip [file sp2c00004_si_001.zip › NH3_binding_energy_sampling/107-39.9-N.xyz]

604
 energy: -1022.791342523145 gnorm: 0.000018897833 xtb: 6.3.3 (5b13467)
H         0.17674782164551    2.95538309285056   -0.74410816872403
O         0.70292448464163    2.28434239758920   -1.22996313909274
H         1.64122708022737    2.41917557503517   -0.95733199814530
H        -0.08670939571669   -1.35245649076822    3.11911525953991
O         0.30354357863824   -0.65488009971765    2.57010884514512
H        -0.17809655175722    0.15837182861202    2.79587834194453
H        -2.42069896404751    2.32595025816725   -0.59967787206466
O        -2.20844268472203    1.86316100629832    0.22888228517795
H        -2.22079114004731    0.91362067227585    0.01085807997161
H        -4.67953152339730    0.47653785634631    2.13018204452030
O        -4.99290645995586   -0.45793455992955    2.15065955052540
H        -4.48622099367947   -0.93867733743460    1.48785491768701
H         0.05143589780983   -0.37134578806365    0.91223554700023
O        -0.14664144241876   -0.14319252121504   -0.01656618904553
H         0.18964794699800    0.75345978225388   -0.14503196401256
H        -0.15744399239006   -3.61745591692664    3.76399752780713
O        -0.43981679544749   -2.78523715984398    4.17797947073561
H         0.20510693240253   -2.60695026081544    4.87892817215830
H        -4.91019325139195    2.45210688161039    1.26277577460415
O        -4.26948880208645    2.05064077407603    1.88149404715848
H        -3.42654846677833    2.03119758073792    1.36862799385082
H        -3.27516801860971    3.79422243337862   -2.28975888184929
O        -2.54053835663082    3.19828864130960   -2.04731726957338
H        -2.17448471284173    2.91404432387289   -2.90535785905659
H        -0.12408022298675   -3.87154976762191    0.49147118296352
O         0.21231580299341   -3.04966852090516    0.90358108667137
H        -0.57732361189872   -2.56356943453010    1.21011692083134
H        -2.38764611317827   -1.59803299102235    2.43686676538385
O        -2.19586774272406   -2.07013564770812    1.60012197324018
H        -2.45550159449931   -1.49002419225286    0.86533640043818
H         2.06633503714159   -1.51520471061728   -1.14980013811061
O         2.29781449371424   -1.75951410803782   -0.22985116132659
H         1.50976382813401   -2.18718381266098    0.15629638135629
H        -1.41360681694226    1.76333777882402    1.85313983940873
O        -1.50353959642457    1.37290303802280    2.73271360307233
H        -1.49250466557188    2.09078190187844    3.39159121487334
H         0.20751823392154   -2.78582976281814   -1.59047453216759
O        -0.55078260362335   -2.17808704272885   -1.65022652546436
H        -0.37478689750400   -1.44534482694572   -1.02279834248931
H        -3.43866459077322   -3.01161115520552   -0.41377857999871
O        -2.71896447455149   -3.50485702799035   -0.82894719481515
H        -2.01123587841465   -2.87331168698897   -1.05268991557708
H         2.75574576164914    0.09181493595787    2.89283689332345
O         2.85494995702677   -0.08242950893311    3.85612276599325
H         2.94236240251760    0.81397075783554    4.25355210609488
H        -3.54796714138509    6.28420192036782   -0.67246062724961
O        -3.29893201220943    6.94947870589329   -1.36638038560572
H        -3.17709592770450    7.79171373229672   -0.88662428621414
H         3.88480076623436    0.53702399985593    1.14243045091132
O         2.93483021184639    0.35285689550362    1.25932489427280
H         2.70083535631774   -0.40494209874558    0.68550905486760
H        -5.79665186472027    0.73771118865216   -1.65991747945962
O        -4.88757289614135    1.06853582893555   -1.53372433413852
H        -5.00144446455835    1.90109134012782   -1.03024521434104
H        -1.24781153431476    5.33885569488274    2.12363004823482
O        -1.87050908068736    4.58951599782466    2.01168521488172
H        -1.94745599417863    4.17643598306575    2.87696685770423
H         3.46946450137955    2.70783306703365    0.36408518725065
O         3.22242713490261    2.65763242019206   -0.57485019560587
H         3.55836206302156    1.81374173272877   -0.91922598357167
H         1.49802079951298   -4.78014074905254   -2.25410422539508
O         1.55950495861411   -3.99823253440000   -1.68702414584814
H         2.35240134483095   -3.53674239082088   -2.04163494502568
H        -0.93307053293863   -0.17983104712492   -2.59217621161248
O        -0.29878292880396    0.47107181989604   -2.91917880737636
H        -0.04352774652832    1.06071972698283   -2.18668976463095
H         1.70446036128701   -4.75119433487824   -0.18275214361775
O         1.81247315976864   -5.38183505663326    0.56525632522648
H         1.35239843424188   -6.19697942750313    0.27501195652132
H        -1.22443154941325   -3.36343614481396   -2.89818399888669
O        -1.04786306799206   -4.05183452011875   -3.55291263120934
H        -0.91879742729562   -4.89429772100673   -3.07682280518414
H        -2.81135527469673    3.26515875752340    4.63252887875209
O        -1.83004437576053    3.26689413742966    4.59972949180048
H        -1.53648191521952    2.87203477678041    5.43899580542836
H         0.92537972088631    4.99991329523187    3.99407657808312
O        -0.02159241898968    5.22935795379113    4.04312183293254
H        -0.49092758920725    4.42642860955397    4.30680393743723
H        -1.72570681884217   -4.73024292960071   -0.37885677753223
O        -0.95896007593222   -5.26606748714644   -0.08874208701384
H        -1.30479818224805   -5.94927738192068    0.49480596867473
H        -3.90211518562848    5.70186386882723   -2.73630360693393
O        -4.30226494455681    4.87828991356791   -3.03003583361883
H        -4.17487818324522    4.81130098474376   -4.00429303863883
H        -2.43222787699728   -3.75327532199581    1.92018283081970
O        -2.44750237700334   -4.65440056484003    2.30354228321999
H        -1.50692243312674   -4.88771679085962    2.44663066921477
H        -4.69489802835681   -3.09121784115841   -2.92219923649695
O        -3.84131925604391   -3.32439488860488   -3.32565409991780
H        -3.50776738860738   -4.11272918122396   -2.85347883523172
H         0.31626904816203    1.34430257391557    4.56141952875535
O         0.81941335042679    2.10399565411095    4.22230662328369
H         0.86516464656868    2.76839136827257    4.92418716577188
H        -4.64776759782628   -5.27050613385049   -1.57676116938640
O        -5.35148180304206   -4.91530424268818   -1.00640849805307
H        -5.13768417345689   -5.26167549470531   -0.11929669811348
H         2.34206056030904   -6.57735598152677   -4.02700545257847
O         2.00260318175941   -6.24280241425184   -3.17668311576322
H         2.43850902129436   -6.80897163173116   -2.50794150122848
H         0.47009274742517   -3.47975253227734   -4.02129851391693
O         1.27208955932176   -3.11360287308156   -4.44637797476032
H         0.95203269192099   -2.74929617497512   -5.29791636090523
H         1.95445993033295   -1.79251016433147    2.95457261716748
O         2.11327062226405   -2.72460894214783    2.74524125576560
H         1.42883655623132   -2.94615036993437    2.07925628210771
H        -3.01884727828548   -1.91609290780413   -3.24095156664116
O        -2.60004459116602   -1.02782477318199   -3.18152965693893
H        -3.25689809651875   -0.38659927240335   -3.50821608873219
H        -3.22314894087333    4.90344830726878    0.98832984497854
O        -4.00163144292843    5.27529835536920    0.52701381812287
H        -4.42125903593888    5.83331056628522    1.22976947101363
H         0.85149685000960    2.20674372284269    2.53136255966103
O         0.95377745456412    2.19571900007770    1.56037988412092
H         1.68249477428028    1.57316544771405    1.40136089918480
H         0.15139887091818    5.58077130154166   -0.85404604928676
O         0.67149399562158    6.24369267268153   -1.36438446117319
H         0.81335873457417    7.04329857794355   -0.80876764406332
H         0.30120024838803    6.98669006573927    2.49226071248732
O        -0.05851596788492    6.60054480731909    1.67647576515375
H         0.60660244682640    5.92826532962494    1.42168059217979
H        -2.49745889841537    0.16203029331137    3.29435459037730
O        -2.71690510177267   -0.64855952868633    3.80586439681195
H        -1.95655973589969   -0.68064674226440    4.42815027254546
H        -0.91523601537965    0.52784733283975    5.97737044241989
O        -0.63833876558322    0.00375038447800    5.20718488801956
H         0.07711378730684   -0.59494591697323    5.49910508166947
H         0.71313324031001   -5.04634538082106    1.97797780078251
O         0.17054962969699   -5.15103931831998    2.78291189036546
H         0.31776275846141   -6.06894958925750    3.06268560064449
H        -2.10274165579294   -8.16226178913238    0.46856383860665
O        -1.78330383837522   -7.66694630340322    1.25037741287582
H        -2.57142583079368   -7.35425721502312    1.70228321800558
H        -0.38062073012498    6.82381395861206   -2.43937843091026
O        -1.12360996236155    7.25919931830488   -2.93300507409523
H        -1.91530161577484    7.10713049928371   -2.37793454966287
H        -1.14413151347354    4.23924903287343    0.49296337087797
O        -0.77152710856725    4.29600655750810   -0.40346807137764
H        -1.47658750724752    4.04307493044288   -1.03452015644513
H        -4.43668835539028    2.68810410922716    3.43835388858681
O        -4.43701780112023    2.86639151216444    4.40163329065557
H        -4.51712453681229    1.98620068156827    4.81756209917099
H         2.01991047863046   -3.61115318677599    4.23168850644233
O         1.95738031536688   -4.07662777844421    5.08875438796683
H         2.46188186687899   -3.53286419409204    5.71532120472742
H         4.68479104796887   -3.24152182602998    0.82614473242102
O         4.52480377457285   -3.17374182797638   -0.14095245502611
H         3.66411950667737   -2.70032504734523   -0.22881049189275
H        -2.73254081740749   -0.83950977187976   -1.39103836031529
O        -3.06174442039472   -0.56440056604670   -0.51875622692036
H        -3.86368783082648   -0.04274727799498   -0.73091621272027
H        -1.62336164361880   -0.87382768081537   -4.66937199063182
O        -1.11553231299249   -0.66410664297180   -5.47423250322967
H        -0.40973357971139   -0.06048261136525   -5.19415050199877
H         1.79116741694681   -1.80557584420415   -3.40463590480921
O         1.87988547486810   -1.05413756031239   -2.78660587110083
H         1.10050711577385   -0.48076157633795   -2.92341203540872
H         3.65867687050054   -3.15993351516460    2.53619958874846
O         4.61867501072309   -3.38579082545040    2.46589939084174
H         4.67702843218605   -4.34470169023278    2.60004836467205
H         3.43185865446090   -6.15470369486609    3.13161124819699
O         3.78789549613364   -5.96065121902431    2.23011400400840
H         3.05001633256717   -5.62148158056636    1.68351432739700
H        -3.35977383466239    1.49431923486387   -4.23752935765063
O        -4.20216631919531    1.02005599245934   -4.04257252616415
H        -4.42101188275954    1.17522710686379   -3.08831452127051
H        -5.11139572938980    4.05976345941721   -0.01631295887783
O        -5.54755524196218    3.19150514714610   -0.10856869429737
H        -6.47743742317654    3.30379110425161   -0.39507036625386
H         6.72504328926340   -1.23973833113672   -1.39112406763280
O         5.95271088034872   -1.08824408940222   -0.83991648687463
H         5.53620533003022   -1.95573459970057   -0.63606968795797
H         4.59394137456323   -3.24303111158971   -2.48440094492644
O         3.72578780534095   -3.07821604439140   -2.90229996913750
H         3.73199175691260   -3.70254707740703   -3.65384468084205
H         4.42541789396366   -2.30285031447611    5.60042666383658
O         4.08356532744595   -2.76295645960902    6.39721777643969
H         4.42126869906632   -3.66763153468228    6.32296345550195
H        -0.79601768672617    6.30413644538879    4.98132351218158
O        -1.39533183629822    6.88232543324004    5.51417081470732
H        -1.41110387995197    7.75568599841102    5.06603967447802
H         4.68623041066690   -0.20204190472843   -1.50402318393828
O         3.91708504994215    0.33567228265886   -1.77111849354623
H         3.22713777617740   -0.26974713573347   -2.09786174870372
H        -0.75148773049450    4.38113357949912   -4.00185395853089
O        -1.56742092366843    4.88839196467378   -4.16912906277402
H        -1.39755529624929    5.78879433586970   -3.85281811623982
H         0.64401104039271    3.10630836058826   -2.72157441927350
O         0.66026485566417    3.47863995416076   -3.63179750030222
H         0.69493101026620    2.71476772201647   -4.21752805452551
H        -5.37992536556711   -5.26938860140416    1.78826073019880
O        -4.68073123387458   -5.86461629812328    1.43881265820464
H        -3.84200663035734   -5.44310107503158    1.70634217540431
H         7.87595203345469   -1.76468732219426   -4.05703978909946
O         7.61636801490808   -1.44533378352411   -3.15999555197893
H         7.12663591434562   -0.60443266214041   -3.32373126900727
H         3.70993159875212   -5.17141422539355   -5.28973959657766
O         4.47112145320040   -4.79194823471953   -4.81127778748747
H         4.85771183573167   -5.49735345571375   -4.25986681697296
H        -3.80251288975380   -0.02670925565543    4.88835860392143
O        -4.40545686743565    0.44010452303158    5.51704359715331
H        -5.06349165839899   -0.21821788854991    5.81324558222221
H         3.47433205986787   -6.00529172187777   -0.51412480580904
O         4.34649637448262   -5.75614303378518   -0.83182537636959
H         4.41748192780900   -4.79226341136146   -0.69586029575640
H         4.99073631804563   -0.42133734492415   -4.19731812928692
O         4.45896386293947   -1.13834088009017   -4.58157089647463
H         4.13401734833401   -1.71661017193807   -3.85922914165890
H        -1.18831443544197    1.46436958848538   -3.99510344672806
O        -1.84275371780351    2.07689855224186   -4.38510376999337
H        -1.48690904348300    2.40829307756891   -5.23238050020760
H         4.89785760003232   -6.39332016704936   -2.30389390707468
O         5.23227820287135   -6.72451641064857   -3.16658184209934
H         6.05257928829926   -7.19966784971514   -2.97568567756618
H         8.74787133431384   -5.15393195329598   -2.91244256344247
O         8.05820882364087   -5.56941942143104   -2.35046841518837
H         8.09612025884806   -6.52746505872440   -2.44473595677560
H         2.30596904060053    4.66069301367531    0.37279079691396
O         1.72573454812933    4.64753678911785    1.14335656193199
H         1.37227470583250    3.72617916678956    1.22880390493487
H        -4.42317469998434   -2.68734486005409    4.20570441813975
O        -5.31820316783095   -2.35244384538928    4.00022429102893
H        -5.18362399295606   -1.57575857005024    3.41812034697571
H        -5.84978659476260   -3.27715311678122    1.29515081685353
O        -6.31099609489870   -3.83038321304698    1.96788144779226
H        -6.12461275859351   -3.38731262672547    2.81490257804736
H         1.65366347284213    3.45922118764432    6.79301119432565
O         1.02931820237199    3.96857331437432    6.25480060222907
H         0.24507229611441    4.12252416058564    6.82437248578902
H         4.99184926408001   -2.19275544570264    3.59414497302322
O         5.00930401629301   -1.46889887578604    4.25229220585637
H         4.19549847005766   -0.91700143355921    4.09056883851802
H         2.39244834918866   -5.59910444308863    4.84200092633934
O         2.77554366944825   -6.48381171480737    4.58958061331016
H         2.03250279035921   -7.06919455878254    4.41997926993308
H         2.26442321066224   -4.63294485046991   -6.79560134682780
O         2.09722884432609   -5.11527055181541   -5.97594991114487
H         1.82898601723053   -4.41960639415390   -5.32658748954919
H         6.44061848426101   -4.15475374603378   -0.50695329019741
O         7.19522267676305   -4.55069160528179   -0.03982716087497
H         7.70494358008259   -4.97697270870081   -0.75682273424715
H        -1.76311527181452    4.47437659933855    7.62036952968386
O        -0.86500874383142    4.57917172826186    8.00581244677199
H        -0.68776222206315    5.53908126699557    8.02269691307600
H        -5.12323091956841    5.53498186157053   -5.74831563105407
O        -4.55002617418671    4.75406831729324   -5.69618419774431
H        -3.72160356865700    4.93784726529993   -6.19661888602774
H         3.28213192242984   -2.65344442720000   -8.45786801966936
O         3.19635795892884   -3.18071637915996   -7.65276281420561
H         4.07241174524902   -3.14911952406634   -7.22338798283049
H        -0.68094036701995    8.78816478109006   -2.36656770713599
O        -0.56893820301541    9.61952774154995   -1.84815208772889
H         0.19021741337117    9.44660001011260   -1.26575138265849
H         2.05120897596662   -0.93353344755014    5.17746600034220
O         1.47996529773849   -1.45656924362379    5.76893726790428
H         1.57208009132816   -1.10366348806813    6.66334554567414
H         5.20253717815503   -2.12173205249191   -5.71651165259937
O         5.55237717585575   -2.89088471449583   -6.23184848046562
H         5.28081676890987   -3.67763996668302   -5.70836382916541
H         5.69571250616528   -5.22745370899273    4.69047528263531
O         5.17245209362620   -5.13764934035940    5.51602681424460
H         4.45317852488634   -5.77276851829071    5.43480258292664
H        -3.99875034616767    1.11725303432915    6.95147397131934
O        -3.80917055353412    1.60087786447118    7.79153797184129
H        -4.68700764095600    1.98491107274875    8.04859685657538
H        -1.89605443823749    9.53550067691764   -0.85615100629504
O        -2.76197336086286    9.40262731089359   -0.39333392044226
H        -3.37067430084300   10.03368000620592   -0.78029765777476
H        -5.97674804739515    4.57180068717186   -3.02482567284499
O        -6.88440551816716    4.45217964892650   -3.37112998490436
H        -6.79085136318849    3.74243381259568   -4.04112693960447
H         0.10669887772631   -7.14356828834798   -1.12870113728634
O         0.57184552872050   -7.57179999817559   -0.37711658974071
H        -0.10722457514890   -7.76362808551776    0.27274223678908
H        -7.66323265508710    3.67663224257462   -2.05651482566162
O        -7.92306122796798    3.09638447653519   -1.31059418035214
H        -7.77720656532874    2.18465938671488   -1.64133726071359
H         3.95661791963492   -0.89192161388495    6.95346880193707
O         3.96209643985493    0.07219941608952    6.93760394994773
H         4.77329856274439    0.36154548914782    6.50356393572403
H         2.22224490672963    5.72359825679728   -1.26958670527028
O         3.15824008270794    5.43656276114098   -1.15053806235971
H         3.33892095033646    4.89004348147769   -1.93905992274731
H         6.55808875547299   -5.97119057839425    0.68298068287661
O         6.19174047257586   -6.70463966743417    1.22222471996912
H         5.28560909374020   -6.42954388224871    1.44515094446081
H        -3.90764025540145    4.70689402901106    7.69646472750597
O        -3.33876004100184    4.24132110962953    7.04141326675895
H        -3.52831498915744    3.29797231229140    7.15933150461488
H         5.77981319685719   -7.99448110092961    0.16356981575749
O         5.49542429995372   -8.68732540031416   -0.46927023531843
H         4.66494897944625   -8.36817183195860   -0.86597218568266
H        -0.58613873095472    2.03117045045886    7.63336687909514
O        -1.21863033274125    1.95903411110016    6.89840026589998
H        -2.08680547487425    1.81673408235347    7.29537482816694
H        -6.39801301690202   -0.20689767960796    1.01619408354630
O        -6.71765867287358   -0.29848212606799    0.10392675989281
H        -7.63519055237478   -0.57316308614305    0.12341757258302
H        -5.37489744762834   -3.15855276180619   -0.61059174783047
O        -5.12643360513332   -2.45061278036864    0.01021610054705
H        -5.69869539665735   -1.68123470158457   -0.18472578949909
H         4.28203229115927    5.52556021387895    0.23502600879916
O         4.61490845771991    5.63576085445410    1.13948518801976
H         3.91773723328233    6.14607951888081    1.58729176426008
H        -9.05066463497942   -1.86675306921550   -2.28856074750893
O        -8.50462603812705   -1.65664587092378   -1.50347267242118
H        -8.62926819291478   -2.38878957127903   -0.86019712680537
H        -5.55251169054612    3.33106294605426   -5.60019971879375
O        -6.06888402654061    2.62096738567240   -5.17880980858756
H        -5.39752501078358    2.04379070648457   -4.76228340441746
H         3.17282587238446   -0.99348252990293   -5.68931600301509
O         2.31749856392684   -1.12090159447522   -6.15393670790024
H         2.40644534686682   -1.97278453346431   -6.62134744248809
H         8.10838406891428   -1.43933661035053   -6.05532052704853
O         8.11958148337098   -2.29955919098847   -5.59178325867654
H         7.26509589713698   -2.70472011593874   -5.84001073819450
H         7.60594147949635    0.89711509801017   -6.35592178637328
O         7.42057961870470    0.04449547799304   -6.76180957132827
H         6.43932769999506   -0.00901585793531   -6.79889078953196
H        -7.86259829693799   -3.78406619111269    0.91155565264972
O        -8.54123938671264   -3.68545548083667    0.22617492813803
H        -8.43948489928749   -4.44914516306287   -0.36953144751216
H        -2.45497634353303    8.66677695815867    1.17856531630064
O        -2.30211988279448    8.08585615446293    1.93660579708486
H        -1.53015643043969    7.53273777188761    1.71930369779975
H        -4.48675659448431    6.37618644827477    3.39754497490494
O        -4.65704646414878    6.79557932877148    2.53775237581310
H        -3.89493668417759    7.38235705457110    2.39567844301634
H         3.37837143277467    3.35941236572953   -3.64497188073823
O         3.22267710061839    4.32887455218329   -3.55711587939671
H         2.25795833722167    4.38864061056631   -3.67040730371223
H        -6.12200128184130   -1.72677209476506   -3.47643366097834
O        -6.20392286616356   -2.30004959236388   -2.68772243664335
H        -6.98910266795410   -1.99099663599226   -2.18229292109274
H         6.44502625544501    1.04172440463520    4.69284465003442
O         6.04874275549563    1.58491800994204    5.39116388638228
H         6.23345586265177    2.50178721151732    5.09253720367128
H         1.34354078289320    1.61032450163003   -5.87836144244370
O         1.15226514236122    1.01950614731280   -5.11852861951770
H         1.51837391859603    0.15579549526583   -5.38215768798622
H        -2.52388188705343    2.96898284749399   10.41498588987930
O        -2.30793875150014    2.06001091305481   10.14934260398567
H        -2.90418609282462    1.85202151067049    9.41808349781470
H         7.61292348277942   -0.51363680569383    3.05078037591217
O         6.85991327768897    0.05967559550718    3.21413376548715
H         6.16999053977406   -0.54095220616783    3.59741717571965
H        -5.64405190262147   -8.15066189137970   -0.68186163467140
O        -4.90957848304374   -8.21147284193369   -0.03422386199093
H        -4.91665026395536   -7.38980301948650    0.48079189483235
H        -5.18849295707143   -0.24688734945828   -4.76072024541034
O        -5.80324312847219   -0.96303537858584   -4.99398881229005
H        -6.64231660751054   -0.52556247083478   -5.19739638553315
H         1.88036385447514   -0.32246852029016   -7.55522494878844
O         1.67801770081278    0.14087991312282   -8.40334326499895
H         2.25697971377438   -0.26737025968752   -9.05242463359375
H         4.86894432530428   -1.52128615703938   -9.33247674877896
O         3.94315353134465   -1.29824958747918   -9.61687925955460
H         3.92425743276218   -1.42100541919955  -10.56531322178301
H         7.55435894417512   -2.57946413712825    4.18497715798634
O         7.70187688073014   -2.62262315392334    3.22592229833062
H         7.21198283974181   -3.41765677458768    2.96007035868907
H         6.72479728318721   -5.91889860865298    2.69566412607229
O         6.78352193586613   -5.23800866187291    3.39159674126223
H         7.65952020832588   -5.31642198868154    3.81043471864527
H        -1.87196767221639    8.89839030480758    3.38115648463660
O        -1.62610264223452    9.21313641475048    4.27639107677763
H        -2.47565723359965    9.34415620318725    4.73103346062030
H        -7.40705372767196    1.42696727226801   -5.31027075933654
O        -7.97993339032695    0.68238747295036   -5.05986414124239
H        -8.88274212879102    1.07928605885464   -4.98869206061098
H         6.92037972794416   -1.19565069519576   -8.43318967978825
O         6.34235243943459   -1.92169294594017   -8.69174581417831
H         6.11483568116307   -2.36536485388893   -7.85639687919764
H        -2.23135033488782    6.26329307966275   -6.64728292592639
O        -2.17269994618501    5.28940980876856   -6.68073176016212
H        -1.87248336858886    5.06512948740669   -5.76116870395360
H        -0.03386325907556    3.31435082017123    8.95348046445769
O         0.16659309159001    2.39759867709427    9.21652655043719
H        -0.63126209069904    2.13439475600661    9.72421301245917
H         6.75268862414489   -2.84805326585336   -2.72015802344961
O         6.22534168043986   -3.59139718949776   -2.37240736295758
H         6.69723175241027   -4.40240581365911   -2.61166706003835
H        -4.07783267662891   -3.19857882961854   -4.96372446137539
O        -4.23236782871047   -3.09521767892718   -5.92946931174996
H        -4.78158506378946   -2.30402723401381   -5.99286654098468
H         1.95043588380327    2.18987038848058    8.40621801257224
O         2.61420618419575    2.29946077283320    7.71562636374112
H         3.04006672982847    1.43001228374934    7.60759080871704
H        -6.90307604367615   -5.30803460285485   -1.40001790138665
O        -7.81749588125468   -5.58303538512486   -1.64386565042036
H        -7.95186039567206   -5.18832236188323   -2.53031619670153
H        -3.86681608266319    5.21886158784104    5.60830394793034
O        -3.83626190019108    5.98294041687059    5.01167765637140
H        -2.90325135613045    6.28072894993173    5.10400435441790
H        -7.89915046910415   -0.02702921585158   -2.01504038748651
O        -7.41274284534707    0.69592963970879   -2.43353391717253
H        -7.63899332166605    0.67582162127404   -3.38733385523521
H         5.82118043990526    0.08436132251803    0.37255614864108
O         5.59607853395178    0.81016244554139    0.98734853555865
H         6.10670402469541    0.62378424247763    1.80205127134606
H        -6.24864804679656    3.27877746830247    7.32184323191337
O        -6.11949878807864    2.76805960685191    8.15490927112272
H        -6.71653570373374    2.00352194449112    8.07233212741414
H         2.29427593928194   -8.14214011552509   -0.81427482909790
O         2.97178415036406   -8.13255851827814   -1.51007936448239
H         2.74984691175619   -8.85232662956894   -2.11759683269047
H        -2.74103511365266   -4.09297198358304   -6.20898978666753
O        -1.98592873788122   -4.65499694849173   -5.97164628152827
H        -1.71086131740411   -4.35418102111648   -5.07719545290657
H        -5.67716427773485    3.71416765615804    5.23190856919753
O        -6.32834645968805    4.11364625765256    5.84513599991263
H        -6.16770398791923    5.05805060506344    5.82461467606445
H        -1.00560040893995   -7.21384880799060   -3.14768340713050
O        -0.53586231439837   -6.53822514043993   -2.62456129866799
H         0.37167016849322   -6.46883391021046   -3.00527198057142
H         4.41810531722777    2.00513426783897    5.07327991340003
O         3.47577208678185    2.24052415753046    4.95061481300121
H         3.09068617085602    2.26178072520374    5.83204254048504
H         4.07287092537142    4.65444067352301    6.22329886540639
O         4.15061264543569    5.38007820306850    5.59952091932326
H         3.58468583396815    5.13054648528337    4.83025014935947
H         2.73333810759058    3.59003299511688    3.85324069845820
O         2.55235476190145    4.52802923235608    3.67894968108977
H         2.43320952854324    4.61753321064113    2.71162234297163
H         9.37714061175036    0.16580126129685   -1.10892646215224
O         8.57085253509879    0.33068443577007   -0.61643645081832
H         8.39722173901009   -0.48465487776864   -0.11678174901184
H        -2.14403214399507    5.33064075396483   10.56331010539140
O        -2.86407916625410    4.70160318547245   10.79930056230624
H        -3.08342907797422    4.88529040911712   11.71296551275600
H         7.96769628077164   -3.04690179059071    0.31665016174712
O         8.38594043579956   -2.19687709774555    0.56531907825447
H         8.31876399534693   -2.18420168184636    1.52745398562221
H         5.33945962525827    3.64343848657108    3.45637237602634
O         5.99419551512700    3.91732733901955    4.12071351985248
H         5.57839412918281    4.63789639445979    4.61610306479882
H        -4.25062858512882    5.01775824719535    9.69832103249355
O        -4.88383101259519    5.16041837213496    8.97470926380206
H        -5.49265861513748    4.40930368038145    8.97789609459441
H        -7.01141842957008   -3.60216598944018   -3.50382915075463
O        -7.62935201584612   -4.22039608867067   -3.94714656928588
H        -7.10612680327774   -4.66619094030229   -4.64540221740342
H        -0.01840420363944    6.14658967602524   10.67795016078002
O        -0.88378484430714    6.47373325491767   10.42780261979141
H        -0.76891800755459    6.89754542485102    9.55806738711268
H         2.57142009511272    1.40271378500885   -4.15932846217746
O         3.44862079733960    1.75970242336820   -3.92171256253620
H         3.76932842306389    1.25186187779827   -3.14691199402853
H        -6.99234808905816   -0.25391531622801    7.17400046061624
O        -7.50413320046794    0.52503708525845    7.44731318147150
H        -8.12711079532297    0.70021128970843    6.74093629391250
H        -2.72124037249175   -9.95947476747333   -0.79132589580391
O        -2.66146412183975   -9.01899798713568   -0.95910202352849
H        -3.56897915176521   -8.65386800176260   -0.72251950961103
H       -10.09188103622134    2.92880592330392   -4.97163002320866
O       -10.20720716986666    2.01361054006708   -4.68314011198826
H       -10.42302461544194    2.10452585506872   -3.73423613604006
H        -2.07519252175043   -3.06333609890949    4.59538763534076
O        -2.94854335743881   -3.50604351094532    4.66821815323817
H        -2.93969861701818   -4.12981243551556    3.91679071437888
H        -0.16917582960000   -8.03098654460366    2.51021032829766
O         0.65643298113860   -7.81494163387451    2.95695491766695
H         1.37579013713449   -8.11307952315294    2.37265514308591
H         6.69483032900216   -2.36958666272371    6.37716100952844
O         7.14688565096479   -3.08119926655562    5.91901533488909
H         6.51940153685356   -3.81841816028516    5.88577507597863
H        -5.28508158659588   -2.03433956509807    6.91423420285651
O        -5.96293862986432   -1.54272531689283    6.42587848369919
H        -5.94452043668565   -1.92702248945543    5.51971876336447
H         0.81724218049619    2.91361370232663   -7.17928919879994
O         1.73337133212798    2.57758273832907   -7.23012497298892
H         1.71997548149219    1.82895271963640   -7.85417380782465
H        -4.00686337815132    8.72846599462508    6.55489392509057
O        -4.00478877879484    8.71798478221169    5.59756217632576
H        -4.12596120762791    7.78741124976942    5.33820872390737
H        -2.05464445973995   10.33583686297276   -2.79722251565927
O        -2.95702481914773   10.52864178338716   -3.09377409683903
H        -2.90397930863952   11.30231995140333   -3.65390477890773
H         9.40640682242821   -4.06369720484016    4.04282621154050
O         9.12929972963916   -4.73763205385721    4.67111124666761
H         8.69713630300745   -4.26092601860677    5.39081671581911
H        -0.72355973382677   -6.11793325313538   -5.83341406480173
O        -0.01817800901134   -6.67928410570019   -5.49517992945436
H         0.81568098261825   -6.21605228849712   -5.71569884864802
H         1.77958036504025    8.21789575811283    0.55489961653260
O         1.47568908321395    8.53267221446995   -0.32531025362735
H         2.29062517057762    8.56647927338033   -0.85608463711198
H         3.47620862254668    2.81826366841035   -6.72678236968526
O         4.30492970033229    2.53430534888243   -6.31476213086965
H         4.05979898315603    2.26770062874763   -5.40391118676152
H         3.69246019335711    7.05855500257448   -1.32880225351097
O         3.89321427162677    7.99363921402621   -1.55034203888536
H         4.26501850890808    7.93040626726310   -2.44232500995826
H         4.38400908145937   -0.12557975385916   -7.95105685350679
O         4.76086518892262    0.02928969717710   -7.08300156250349
H         4.57483951150694    0.96252900671794   -6.84718824963790
H         6.00773660673352    1.88042496393841   -0.53015757866810
O         6.57310771496236    2.07014329625152   -1.29272092046028
H         7.39920852964790    1.59486151208627   -1.09456947112351
H         6.70382213669634   -8.48942705248565   -1.57540752998838
O         7.34000482157965   -8.28208671560356   -2.31270988183365
H         7.71284621886261   -9.11671990673029   -2.59141060591152
H        -5.29222367423060   -5.92191174686666   -5.40455523711685
O        -5.91188918308545   -5.25499489642117   -5.72514953346843
H        -5.36350528910589   -4.48659335756953   -5.96793906296322
H         0.63580185248316    7.16938619756301    7.50016871353266
O        -0.26607705371828    7.19716555803042    7.85882565545769
H        -0.82112114078566    7.20247523426062    7.04099982441116
H        -8.90015060003057   -2.96924999234186   -4.12617969610018
O        -9.42378269429637   -2.16136912617336   -3.96567132907052
H        -9.13949946538429   -1.50058748319368   -4.60094867374662
H        -2.40188381730728   -6.08362896987219   -2.13757736548714
O        -3.28140692891764   -5.80378185006944   -2.40845806552714
H        -3.46649862571931   -6.18592485677734   -3.29149489310932
H        -2.97714138147103   -6.02483121866760   -5.40410113693155
O        -3.57491852592395   -6.63308713833876   -4.92706109695261
H        -3.08999048844208   -7.45013009171648   -4.75359823439536
H        -1.40030466619375    3.60532105891354   -7.05433942739012
O        -0.87271841675502    2.84680414143152   -6.77481092241212
H        -1.10935697618962    2.06093421433914   -7.32337025385661
H        -0.21623936250750    0.28093856343802   -8.26179502085587
O        -1.11364652626165    0.51406566577721   -7.98135638832344
H        -1.28648091345930   -0.00261895147805   -7.17856419488644
H       -10.45117850132743    3.92306650793164   -2.81666478492542
O       -10.51693042002754    3.15076990802047   -2.23971478496679
H        -9.68647275116345    3.13051372353112   -1.73240361840298
H         4.54971813925242    4.04165714215832    1.64726132365075
O         4.34452176388431    3.12266771518631    1.93395149296632
H         5.06197275518661    2.54656125812917    1.65700505086752
H         6.46753844413062    1.31728476428779   -4.26997110385379
O         6.16694895040768    0.69773018740903   -3.57076199736784
H         6.19479711373976    1.20051863708676   -2.73129979665110
H         9.62531578857911   -2.26822262467606   -0.94688893695155
O         9.90144133449935   -2.06011138175519   -1.84828249965407
H         9.09974742448639   -1.72883900457828   -2.29504151508346
H         9.96746542930117   -3.37960778234779   -3.10739880116311
O         9.70353233341191   -4.03841065025453   -3.77692801277530
H         9.30798934507860   -3.53855608540738   -4.50161457508997
H        -7.68195857393756   -8.68495984071033   -1.64214234818132
O        -6.94610447945857   -8.08902999926278   -1.77440185480527
H        -7.32703471119653   -7.17727859037965   -1.77246189364076
H         4.12542626083201    5.99545249461977   -3.91201805471041
O         4.78329890022103    6.70010711540659   -3.82873162557527
H         5.62161165516846    6.25004799687122   -3.69146973762789
H         0.11628515807084   -8.28218962566508   -5.18824404695512
O         0.14398458621993   -9.26382274346362   -5.04748522714812
H         0.29717782835486   -9.63463610760519   -5.91660238205784
H        -2.31454749208698   -8.77361306172498   -2.68685959740468
O        -2.08150048569256   -8.51695102659448   -3.59861600021072
H        -1.43170643203708   -9.13547934145212   -3.95147920362317
H         2.20943093256098  -10.90563261244657   -3.44302156926004
O         2.16032356096839   -9.95107860343497   -3.42689961017676
H         1.37452395311967   -9.68721733469620   -3.95611690738943
H         6.81025762576328    3.24848306106671   -4.64064889810564
O         6.87160303362997    2.56463590140324   -5.33565285859893
H         6.07790130141636    2.69010464818838   -5.87806331470436
H        -3.57113853175591   -3.74053221066291    7.70710464597488
O        -3.68779377216864   -2.95744660082164    7.17061417805613
H        -3.43513472889712   -3.20312483134114    6.25437515349878
H        -0.63721008074068   -3.48909834297691   -6.73936407852522
O        -0.00876725380978   -2.75629274948823   -6.75173849824325
H        -0.49310771371771   -1.97898267999330   -6.41782549308623
H         0.61864562973067    0.46727066533521    8.70693887377871
O         0.62948676135291   -0.25287350636204    8.07245769690282
H        -0.29152513103739   -0.54613955502767    7.98649711697857
H        -5.83123743300554    7.24405787201734   -4.37624830379726
O        -6.37537272433206    6.63977251924446   -4.90488733847350
H        -6.63367651658574    5.89916923864512   -4.31226029196782
H        -4.16322874036839    9.07728992751268   -3.40648115118333
O        -4.58071247921774    8.20692042365169   -3.45113891875685
H        -4.25198853381268    7.73089140258893   -2.66991988906958
H        -9.74576685980560    5.65293727693807   -4.74262610119191
O       -10.27714283380480    4.84934773130534   -4.56919125926371
H       -11.15728003624633    5.04232981459850   -4.89403291733267
H         2.72520968056061    6.50739303823652    6.04578603936046
O         1.76464131133628    6.60152755627429    6.14186354888102
H         1.42456187310972    5.68592542516608    6.04742242303311
H         4.75681029199726    8.49611158586299   -0.02698592618994
O         5.07287416295561    8.50631835394756    0.89437374953916
H         5.48375614299977    7.64505865292994    1.03304668733941
H         4.15827353554578   -7.51655245025547   -4.32071281596628
O         3.40110359688211   -7.80904015529403   -4.86013480336260
H         3.12352488646561   -8.64717776003590   -4.47579025163831
H         0.32733193268187    8.62669803088288    4.12158695486734
O         1.00768827597427    7.98316735345613    3.89844040533076
H         1.23584188660040    7.49748061130381    4.71706678311847
H         5.20638626396222    4.11493909395469   -3.23231295610689
O         6.16794134021182    4.08957440572765   -3.17756207162199
H         6.37802235491867    3.51419788017609   -2.42543347197584
H        -2.59215560597976   -1.56024912783944    7.54222999914905
O        -2.08512960708215   -0.76316044486595    7.75598252423262
H        -2.71372861524181   -0.13628545449407    8.12437044872451
H        -9.07478589013451    7.79739559991936   -4.25628972118789
O        -9.00591545552413    7.21104180537592   -5.01107351765774
H        -8.04820556673244    7.04814036414733   -5.14161926868031
H         3.54492079317932   -9.02743763152458    1.12543384985444
O         2.86565450766773   -8.39625853272673    1.36854881046214
H         3.33699639689600   -7.58664511688362    1.64172718235222
H         3.53773671504064    8.13087495894473    1.72058815893821
O         2.74766356652155    7.56732950165347    1.83631334350359
H         2.30177444739018    7.80658654332313    2.66159017544399
N        -2.49945889829639    7.83082965718190   -5.69792480587049
H        -3.39374666470528    7.87702852597972   -5.21955662447064
H        -2.40794403909199    8.66988759588298   -6.25479315292616
H        -1.78588290368488    7.85924367927212   -4.97799663922507
