# Supplementary material for: Computer Generated Realistic Interstellar Icy Grain Models: Physicochemical Properties and Interaction with NH3
Source: ACS Earth Space Chem. 2022 Apr 19;6(5):1286–98. doi: 10.1021/acsearthspacechem.2c00004 (PMC9125691; doi:10.1021/acsearthspacechem.2c00004)
Supplement: Supplementary file 1 — sp2c00004_si_001.zip [file sp2c00004_si_001.zip › NH3_binding_energy_sampling/108-42.6-Y.xyz]

604
 energy: -1022.791760152247 gnorm: 0.000042830400 xtb: 6.3.3 (5b13467)
H         0.18655686941182    2.97455905093451   -0.64518769054027
O         0.71015949873988    2.30958034690803   -1.14246551218300
H         1.64887818717613    2.43860500577695   -0.86879370006207
H        -0.08026089727850   -1.38479640684000    3.15992326276113
O         0.31066112081005   -0.68117665135742    2.61929200741228
H        -0.16803367008973    0.13054384848879    2.85699071896762
H        -2.41132034956962    2.35034841045896   -0.50356571306322
O        -2.19962004301868    1.87472853047597    0.31723510798939
H        -2.21433884857409    0.92837226842365    0.08630040155538
H        -4.67067778377903    0.46803692433166    2.20444916807173
O        -4.98596348842000   -0.46619617189731    2.21294935399427
H        -4.48146367341820   -0.93880847279744    1.54272173837784
H         0.05639477829341   -0.37380371792419    0.96606590658117
O        -0.14235790871171   -0.13270779760397    0.04062557985861
H         0.19519635342986    0.76527265129055   -0.07536751360347
H        -0.15478317044174   -3.65870297216358    3.77364730177687
O        -0.43473068467822   -2.83183646339563    4.19977290808610
H         0.21218537866606   -2.66432371047150    4.90155187377390
H        -4.89790261110486    2.45634727616504    1.36476648380005
O        -4.25781453577390    2.04313825323564    1.97652451725079
H        -3.41524376908981    2.03048709935332    1.46325501348000
H        -3.26526271049789    3.84572662062283   -2.17030073406990
O        -2.52687071130198    3.24803373496442   -1.94376477281248
H        -2.16844906325735    2.96638534366895   -2.80541604009168
H        -0.12820384044532   -3.86778100600333    0.49790188686062
O         0.21094207034691   -3.05237176363375    0.92039288147899
H        -0.57678278128748   -2.56861006938348    1.23541782709048
H        -2.38272643424584   -1.61573822002646    2.47861072857737
O        -2.19371588132499   -2.07698428807971    1.63516547748344
H        -2.45317580135133   -1.48615205547621    0.90897949771416
H         2.06471987782345   -1.49401467890020   -1.11483223136975
O         2.29756199688348   -1.75202508940526   -0.19910660992400
H         1.50912359342028   -2.18257943185134    0.18298773637645
H        -1.40147599321338    1.75097460752636    1.93953546897741
O        -1.49130926840816    1.34764966279648    2.81320182180285
H        -1.47795666785962    2.05665757654115    3.48210619385031
H         0.20216635425674   -2.75412470505690   -1.56940450392888
O        -0.55456752901318   -2.14355702189395   -1.61986874971518
H        -0.37570643179717   -1.42019875085627   -0.98227244689231
H        -3.44220601007165   -2.98790565647003   -0.38922785744048
O        -2.72449744536387   -3.47678208845245   -0.81298359944223
H        -2.01555490169365   -2.84382541112283   -1.02867906173443
H         2.76540837686303    0.05554575497010    2.94839804504602
O         2.86606167250998   -0.13254679636643    3.90891889226115
H         2.95621354579081    0.75835099240796    4.31843303962607
H        -3.54880677318031    6.31786478521788   -0.48683054405366
O        -3.31206271285215    6.98406179422838   -1.18434648042369
H        -3.17090083390862    7.82701265293129   -0.70971932820004
H         3.89254450887692    0.52257910107493    1.20211001194402
O         2.94255613650796    0.33815695393993    1.31834653153910
H         2.70579007323257   -0.41072238534946    0.73431579194371
H        -5.79329976819173    0.78390018863067   -1.57925201576510
O        -4.88318135593235    1.11147146320529   -1.45162053137436
H        -4.99476421748438    1.93711454750779   -0.93554256549394
H        -1.22798494034467    5.32386334460161    2.25734748093001
O        -1.84944151779010    4.57429493819281    2.13617485517969
H        -1.92796649534853    4.15355530561082    2.99756131237117
H         3.48030650415512    2.70558347182647    0.45421184787501
O         3.23187109536408    2.66746763018962   -0.48502153694841
H         3.56548164307429    1.82741591258018   -0.84043075389045
H         1.48711541472270   -4.74239242130760   -2.26285566578766
O         1.55110740049573   -3.96827077620437   -1.68547865496883
H         2.34465060420720   -3.50386768981924   -2.03474707695350
H        -0.93338493440448   -0.13178951874852   -2.53233526736778
O        -0.29995540103947    0.52298651692863   -2.85314395681589
H        -0.03999175779080    1.10182585342279   -2.11320353061763
H         1.69715777601185   -4.74218995851539   -0.19165429708230
O         1.80511589426785   -5.38339531080728    0.54727445339576
H         1.34260084443445   -6.19339293414841    0.24674074235466
H        -1.23324470139061   -3.31072317931386   -2.88214965150663
O        -1.05953310170235   -3.99022339762412   -3.54688049415338
H        -0.93153967915965   -4.83957364025021   -3.08277540973310
H        -2.78998951596264    3.21667029379305    4.74083879505685
O        -1.80922224168214    3.21299015350326    4.70470959516998
H        -1.51566240807507    2.81071776920237    5.53990969347368
H         0.94534724507618    4.95432941531577    4.11957034507062
O        -0.00074214756655    5.18400960501981    4.17699719214462
H        -0.46935057764155    4.37710015124616    4.42769797914917
H        -1.73339216544839   -4.71066373903351   -0.38117423680980
O        -0.96738486520909   -5.25230750056524   -0.10010694603213
H        -1.31363434453473   -5.94252558644714    0.47489628511494
H        -3.93851767192493    5.78092386548503   -2.54418625923391
O        -4.28784691866640    4.94835663938169   -2.87959023854712
H        -4.13295906246812    4.92005581508247   -3.84788782082013
H        -2.43332929505162   -3.76368270962990    1.93251888276276
O        -2.45005154081976   -4.67004824997425    2.30328024382618
H        -1.50975595930218   -4.90745863431905    2.44149714197710
H        -4.70323424048593   -3.02994793835670   -2.89618961126525
O        -3.85093470206011   -3.25942152684808   -3.30451942275902
H        -3.51832701158973   -4.05495222402173   -2.84375970282805
H         0.33165552844502    1.29083814956935    4.63814472019654
O         0.83779977738217    2.05249419125198    4.30873325052649
H         0.88478935018403    2.70890921513313    5.01810742874022
H        -4.65865967825449   -5.22782165479296   -1.58092358266935
O        -5.36057689005857   -4.87882253920942   -1.00458455720787
H        -5.14603475376126   -5.23770277086969   -0.12261751356047
H         2.32370282492978   -6.51716750640832   -4.06167505157087
O         1.98642858704547   -6.19334071690928   -3.20633983885318
H         2.42216353088595   -6.76960994549261   -2.54611667928756
H         0.45892801645435   -3.41547718958878   -4.00993720077525
O         1.26077062534827   -3.04513249087950   -4.43175073099614
H         0.93990156247131   -2.66876493421643   -5.27760738419412
H         1.96003336310207   -1.82744839428433    2.98540821289492
O         2.11607609977876   -2.75706505960218    2.76311701468191
H         1.42997660159237   -2.96768771813344    2.09538378782876
H        -3.02482988742365   -1.85501347046377   -3.20198232708161
O        -2.60380754810059   -0.96840079833028   -3.13235545355996
H        -3.26055225456505   -0.32170985803734   -3.44745561258811
H        -3.20623830901640    4.90500858996272    1.12708019774165
O        -3.98965884010995    5.27927818978042    0.67623389719972
H        -4.40287079345198    5.83437385604919    1.38675905172986
H         0.86525156885931    2.18006495746864    2.61892325904226
O         0.96493845635540    2.18015325307766    1.64759238110578
H         1.69316871037031    1.55960414726382    1.47947463781660
H         0.17204287678791    5.60119928615333   -0.70971216292042
O         0.69215776420529    6.26660449133555   -1.21552337569748
H         0.83324348916008    7.06355736131585   -0.65524492244949
H         0.32446493519169    6.96208759388912    2.64754382102906
O        -0.03566108233508    6.58487450120253    1.82744952873916
H         0.62964836617262    5.91703456831678    1.56326547575087
H        -2.48675860445723    0.13275932159586    3.36022868549262
O        -2.70788197180784   -0.68423141259337    3.86112640747710
H        -1.94609966962480   -0.72702317634747    4.48109805882683
H        -0.89815358396996    0.45758712706910    6.04471450531581
O        -0.62543111014891   -0.05819554864406    5.26754622170118
H         0.09032276888207   -0.66124087151906    5.54949773302248
H         0.70918702937586   -5.06475132301135    1.96659731301444
O         0.16765286569672   -5.17939661719996    2.77086987716054
H         0.31337755322256   -6.10136384963274    3.03778102658123
H        -2.11684272151137   -8.15315944928365    0.41968542779713
O        -1.79480271707102   -7.66933488176133    1.20758639514409
H        -2.58133519920259   -7.36109917065428    1.66528090109866
H        -0.40162110146539    6.81622659579755   -2.26934219619724
O        -1.14932078809126    7.23725235166285   -2.76580365138922
H        -1.93838614492030    7.10736262518911   -2.20159629407867
H        -1.12785041635053    4.24521867303296    0.61581331815387
O        -0.75602217952735    4.31022186503372   -0.28064244268380
H        -1.46365353540539    4.07222489054152   -0.91316664550017
H        -4.42041038473835    2.66137783805440    3.54246543901118
O        -4.41915053414842    2.82412585406050    4.50835118707747
H        -4.50026482419686    1.93833777395669    4.91124389088194
H         2.02339976911201   -3.66372510847068    4.23734510506364
O         1.96139723416430   -4.14087077792184    5.08802390038207
H         2.46845711872703   -3.60692072672534    5.72097063682610
H         4.68294293263026   -3.25348317100068    0.83234297398057
O         4.52131284480668   -3.17225604547741   -0.13348446841906
H         3.66165758475468   -2.69552231034916   -0.21315768073410
H        -2.73280970472975   -0.80438121222229   -1.33808206608188
O        -3.06008291588431   -0.54054942162349   -0.46174905169432
H        -3.86099351053935   -0.01382390904552   -0.66484115648896
H        -1.63008487955784   -0.79626253531216   -4.61885134064843
O        -1.12380658424604   -0.57520800677659   -5.42181428495301
H        -0.41498760633926    0.02104213870937   -5.13357614487102
H         1.78460633139209   -1.75296047721523   -3.37289333906433
O         1.87629905661684   -1.00978085095414   -2.74544514970412
H         1.09786170468296   -0.43305396313617   -2.87230677214606
H         3.66015330455788   -3.19292561217235    2.54523637030010
O         4.61944512840417   -3.42017547582811    2.46983904043539
H         4.67582060530673   -4.38091131546883    2.59094887588011
H         3.42737155764462   -6.19521107389972    3.09988956979306
O         3.78215257897507   -5.98977681586475    2.20041315282360
H         3.04414250006438   -5.64117004299286    1.66001066916563
H        -3.36000094943787    1.57015493490540   -4.14960178034812
O        -4.20389195249934    1.09690554650538   -3.96071532994315
H        -4.42076153588811    1.23716407197765   -3.00307000469198
H        -5.09750320449919    4.08011547263389    0.11249207990167
O        -5.53515701503338    3.21402795722922    0.00296661678326
H        -6.46596723202733    3.33422243880538   -0.27647017974651
H         6.72401577915586   -1.22616464996929   -1.36071113560878
O         5.95262867964775   -1.08059967689625   -0.80662926139148
H         5.53467243447099   -1.94983978260932   -0.61364874975850
H         4.58597942826041   -3.20905390792596   -2.47764126139342
O         3.71755220897380   -3.03652653707592   -2.89191460348004
H         3.72106807959760   -3.65083893949332   -3.65166421375467
H         4.43440593822707   -2.37984450989259    5.61947776406998
O         4.09293252439500   -2.85025425740076    6.41046217435750
H         4.42858894502352   -3.75450792502164    6.32310709114189
H        -0.84607859803775    6.24856128829687    5.09584682913222
O        -1.43811078049435    6.82704411868309    5.63282514087020
H        -1.42650929184258    7.71200857717381    5.20223498707036
H         4.68744118963176   -0.18220596992495   -1.45582389333420
O         3.91922913570746    0.36073614310982   -1.71497487555825
H         3.22704375390788   -0.23868300897494   -2.04766903995927
H        -0.76256247512633    4.48575609563313   -3.99463860062656
O        -1.54629481960787    5.02852556103663   -4.19933983726874
H        -1.39639739160810    5.89289621829163   -3.77124352945178
H         0.64250423686601    3.15977252484250   -2.62406872561031
O         0.64861330379226    3.54155966350220   -3.53049395683470
H         0.69630195451040    2.78153473472271   -4.12036054063836
H        -5.38480521898206   -5.27107633719194    1.78504903779450
O        -4.68765434998445   -5.86304859489524    1.42610369146638
H        -3.84745533840475   -5.44722460582150    1.69792258789608
H         7.86882189959257   -1.71700115109238   -4.03571750373614
O         7.61142191507204   -1.40946784144688   -3.13401536574771
H         7.12342233576882   -0.56519782181646   -3.28513311023963
H         3.69262954331717   -5.09731769808512   -5.30739778009996
O         4.45547656204734   -4.72589929678139   -4.82536981023725
H         4.84157452447047   -5.43954217512654   -4.28421908263871
H        -3.78846700992879   -0.07531670558423    4.95463012741759
O        -4.38885345997243    0.38299447934289    5.59235114686858
H        -5.04889096342953   -0.27778171759842    5.87856914564334
H         3.46361498921368   -5.99577822657310   -0.54332909786125
O         4.33559849322477   -5.74425168597809   -0.85964398976142
H         4.40925867124082   -4.78254382897198   -0.71019722860298
H         4.98627663752535   -0.36535785870714   -4.15238135904399
O         4.45178412216325   -1.07549443079552   -4.54567417721988
H         4.12720632419164   -1.66312492803694   -3.83066932055481
H        -1.18854734743255    1.53275985395027   -3.91102666654094
O        -1.84053398778639    2.15426296428837   -4.29256285195628
H        -1.48416625404335    2.49192049721622   -5.13696190415219
H         4.88292956075953   -6.36245528029691   -2.34110473171455
O         5.21499639765742   -6.68249583509392   -3.20891831791387
H         6.03452785040584   -7.16214430493266   -3.02606809983126
H         8.73479333323944   -5.12375742464806   -2.93948795127326
O         8.04497921474391   -5.54533615452122   -2.38224933441436
H         8.08065965945560   -6.50209724081531   -2.48954724203350
H         2.32255143067861    4.65971976909090    0.49192485324054
O         1.74506799420932    4.63603492501639    1.26418213305563
H         1.38768974534607    3.71548875063020    1.33636815343731
H        -4.41771918202396   -2.72456189808305    4.23591148643348
O        -5.31234493984414   -2.38466038443110    4.03701357004728
H        -5.17700409385873   -1.60057210099468    3.46497126392694
H        -5.85081083382668   -3.27118889382711    1.32030352497270
O        -6.31206183340836   -3.83254672344081    1.98623738349296
H        -6.12326637374583   -3.40145401746468    2.83888040269712
H         1.67991808275347    3.37024079930296    6.89674934245717
O         1.05402091742590    3.88630879910317    6.36706647271409
H         0.27238954043388    4.03483608957698    6.94069499282219
H         4.99749398225831   -2.24333273142487    3.61388499987672
O         5.01772243621567   -1.52889483967233    4.28206656729624
H         4.20498037328838   -0.97264700251766    4.12927262297327
H         2.39243554032203   -5.66071624172720    4.81959514076655
O         2.77292419797450   -6.54282588403676    4.55433985337311
H         2.02818700958450   -7.12407476687566    4.37811761229909
H         2.24561115461631   -4.53451219125614   -6.80324811271022
O         2.07851167813161   -5.02767463679891   -5.99008098125142
H         1.81337091366935   -4.34051442709237   -5.33053018916946
H         6.43413366184782   -4.15237682976283   -0.51631061383216
O         7.18866404198493   -4.55650076828690   -0.05615210286256
H         7.69612784833048   -4.97400096513603   -0.77986954639378
H        -1.72404716329443    4.35725872499559    7.71564048775572
O        -0.83960307765791    4.48166851159828    8.12854698976318
H        -0.67246383103501    5.44316514057727    8.12018078510073
H        -5.14250746903171    5.65794930168002   -5.54296041462026
O        -4.53400945835476    4.89532217061372   -5.56879540390677
H        -3.77741784556237    5.11446919423554   -6.13383112553601
H         3.26529503274255   -2.53473658610414   -8.44003972195799
O         3.17921130468709   -3.07235564014684   -7.64188252694622
H         4.05617930026816   -3.04926667138290   -7.21366628048726
H        -0.68446595158698    8.77862047493621   -2.21263066808258
O        -0.56164385042120    9.60480854853867   -1.69036760392114
H         0.20025236078939    9.42790472819531   -1.11383292814704
H         2.06270339337116   -0.99934360449730    5.21928988265975
O         1.49165524909333   -1.52930121874016    5.80490884287820
H         1.58675086602796   -1.18888938131025    6.70378814245083
H         5.19137360606896   -2.04522361531370   -5.69506105485873
O         5.53809959645747   -2.80799520555543   -6.22187478082410
H         5.26612472226615   -3.60127301189961   -5.70848068038706
H         5.69628426524842   -5.29463448295324    4.66715867475251
O         5.17469288251524   -5.21511229139937    5.49481524072009
H         4.45379874255689   -5.84737427680114    5.40610600176751
H        -3.98093811710040    1.03623371519048    7.03306077256606
O        -3.79047108567544    1.50607043985144    7.88157033698236
H        -4.66611890465799    1.89241836576463    8.14265125465805
H        -1.87623857659772    9.55657421459973   -0.67485653393541
O        -2.73649808569043    9.42486592467623   -0.20210153083572
H        -3.34861329168096   10.05633329745403   -0.58336416355294
H        -5.96850443006472    4.63763581333931   -2.89033516134989
O        -6.87741555749544    4.51897444642870   -3.23422259103274
H        -6.78660068296675    3.82064106005449   -3.91535848794982
H         0.09203080121755   -7.11766665719166   -1.16740741493599
O         0.55756536885522   -7.55736069337904   -0.42276587176943
H        -0.12068433569176   -7.75648667917535    0.22575470883274
H        -7.65556176242668    3.73178890482714   -1.92844385688954
O        -7.91590331291032    3.14018493579537   -1.19168740681488
H        -7.77135484555116    2.23375165375666   -1.53642238458926
H         3.97189160371893   -0.98679966295794    6.99227627102955
O         3.97951364792859   -0.02259333293483    6.99054546897851
H         4.79002381047230    0.27144012399937    6.55828979263489
H         2.23828846057808    5.74595672369356   -1.13296798678131
O         3.17452824459927    5.45390894451675   -1.02173116833610
H         3.35086351593250    4.91840487407255   -1.81798381440630
H         6.54959314374601   -5.98525055574785    0.64828915682085
O         6.18242950786205   -6.72527996473127    1.17790674425050
H         5.27742429463260   -6.45109706230783    1.40644598784429
H        -3.84432007191731    4.60344070440541    7.73380293801913
O        -3.27406759092311    4.10829342253316    7.11027956223527
H        -3.48227725904814    3.17212636673325    7.25483331367168
H         5.76564277033998   -7.99942839126961    0.10256660299182
O         5.47846546697607   -8.68283731454491   -0.53924179108434
H         4.64803481123972   -8.35631303459651   -0.92995675620780
H        -0.56020715395936    1.93519372652804    7.72175607381704
O        -1.19509811428680    1.87352481086869    6.98808353699333
H        -2.06164653593023    1.72400764386553    7.38477443032511
H        -6.39231536396068   -0.19552983244098    1.08418552407106
O        -6.71352589378952   -0.27536047002184    0.17133277838314
H        -7.63211693610620   -0.54660261811171    0.18905289387155
H        -5.37934957839650   -3.12756500596790   -0.58459418508375
O        -5.12771400250194   -2.42897902959339    0.04540800317037
H        -5.69880192594395   -1.65562474072286   -0.13713793677487
H         4.29919509429042    5.52227384998360    0.36334422341490
O         4.63409742305819    5.61802794594706    1.26869842041220
H         3.93942809115564    6.12509301989645    1.72459847884478
H        -9.05504572665160   -1.80450128302476   -2.23770145782921
O        -8.50660844393792   -1.60669756217402   -1.45113472896035
H        -8.63216752630803   -2.34698776900566   -0.81740345747249
H        -5.54603897040511    3.43432495855318   -5.48645928968666
O        -6.06190777259132    2.72027310541270   -5.07566270698822
H        -5.39406393297480    2.13373444918599   -4.66556095336241
H         3.16444140319253   -0.91257410884155   -5.64850830221280
O         2.30816733161701   -1.03109523724132   -6.11406918957014
H         2.39422521966244   -1.87719265051623   -6.59253246523966
H         8.09839448719190   -1.36492736033945   -6.02989398083799
O         8.10827078537052   -2.23150663047442   -5.57838770801076
H         7.25243466961713   -2.63125558922505   -5.83048110182442
H         7.60114174608592    0.97650591124708   -6.29700367769629
O         7.41287777882562    0.13025637911034   -6.71476065055570
H         6.43153764094326    0.07926748990800   -6.75018151870739
H        -7.86556075670402   -3.76810642156752    0.93358008014762
O        -8.54519706154301   -3.65858417931021    0.25084510721219
H        -8.44635303591691   -4.41431099526810   -0.35538661969282
H        -2.43036795406536    8.66638619334131    1.35886910260517
O        -2.27728622831601    8.07330953397366    2.10744344860348
H        -1.50659622986454    7.52315470195057    1.88109529907101
H        -4.46460746394382    6.34643012533654    3.55082157820175
O        -4.63245913120001    6.78481942656026    2.69596971975982
H        -3.86648330222819    7.36886889446449    2.56094677435317
H         3.38142462366552    3.41124882669334   -3.54606681112345
O         3.22689998993570    4.37970037541899   -3.44716753403545
H         2.26177591105385    4.44372110532845   -3.55296689829692
H        -6.12843223103907   -1.65474651243373   -3.42880733673918
O        -6.20988859374673   -2.23869721258704   -2.64812278868386
H        -6.99347785031411   -1.93504283942069   -2.13677003645904
H         6.46033728707003    0.97265368687394    4.75405946239518
O         6.06687280235460    1.50662807987019    5.46096246503124
H         6.25209871940111    2.42739995430308    5.17439554917864
H         1.34203298276203    1.69694496627342   -5.79830913097990
O         1.14902408326961    1.09641182702803   -5.04738266689986
H         1.51343881742829    0.23543901894263   -5.32243302675817
H        -2.49497146387632    2.84492292680700   10.51390236205186
O        -2.28348730776886    1.93786647178090   10.24117366455727
H        -2.87945908963563    1.73730027754478    9.50745728854267
H         7.62155533474630   -0.56317920137270    3.08881882961552
O         6.87014389851079    0.00953918053733    3.26122683318554
H         6.17948316518990   -0.59444804314277    3.63771107103103
H        -5.66020449813710   -8.11752312129961   -0.72387994971307
O        -4.92462761162606   -8.18887140498748   -0.07857300731399
H        -4.92889576035770   -7.37439820625619    0.44778291377213
H        -5.19383994430627   -0.15944000627653   -4.69423100477346
O        -5.81022785750055   -0.87072846723693   -4.93732649779175
H        -6.64916536709424   -0.42900729561715   -5.13196664008714
H         1.87064894291008   -0.21317146094838   -7.50257341616086
O         1.66758728580478    0.26315082777621   -8.34361748764850
H         2.24418288712483   -0.13757633453141   -8.99955561850691
H         4.85268907415726   -1.39384567902465   -9.30170623343474
O         3.92698942057860   -1.16438910129608   -9.58168552205883
H         3.90621976759574   -1.27585268867462  -10.53147868086810
H         7.56024771737430   -2.64405903106323    4.19451019395185
O         7.70594084185498   -2.67465130018951    3.23469602443197
H         7.21353839566401   -3.46474551312046    2.95899343842169
H         6.72015173993327   -5.96105128403357    2.66117566556682
O         6.78163915700811   -5.28993632441084    3.36626425943071
H         7.65825860289722   -5.37593213789734    3.78234772282222
H        -1.78695823787144    8.89316957655826    3.54687848695068
O        -1.52898714238361    9.18297452284350    4.44527379712553
H        -2.38372140906206    9.33494089187259    4.90148328224287
H        -7.40950686124814    1.52708427670465   -5.21786612074248
O        -7.98310756899660    0.78081555358468   -4.97635708318303
H        -8.88522782039274    1.17889664920134   -4.89700424700163
H         6.90667324444979   -1.08610489599791   -8.40204289324991
O         6.32583439514505   -1.80667126242865   -8.66949182014463
H         6.09922904955283   -2.26162782758812   -7.83995660269081
H        -1.70426073979400    6.21902694877810   -6.96954274434652
O        -2.10018895566398    5.39130403820304   -6.70059144814002
H        -1.85065720960360    5.25544525896164   -5.73781883182525
H        -0.00311047973240    3.20108090689734    9.05795589417933
O         0.19364821799648    2.28017618612937    9.30813942689981
H        -0.60316909891111    2.01213851274245    9.81374709569245
H         6.74535706393749   -2.81612937040864   -2.71177271691471
O         6.21667751070623   -3.56301534021149   -2.37378244821994
H         6.68653841586928   -4.37171666480269   -2.62458811304537
H        -4.09004935792579   -3.11091806734346   -4.94012415512420
O        -4.24579180431361   -2.99335950310562   -5.90409621277515
H        -4.79421646907978   -2.20075474175493   -5.95516224741064
H         1.97636019341480    2.07837296088396    8.49183473232242
O         2.63890804191794    2.19631745381251    7.80165574766885
H         3.06265421752061    1.32768309303285    7.67984098830642
H        -6.91381025081915   -5.26240802315697   -1.40055977468476
O        -7.82930005020270   -5.53193744159158   -1.64648385213711
H        -7.96446759756272   -5.12476801946083   -2.52711251789756
H        -3.85105368880142    5.07228282201298    5.62163954828961
O        -3.90867272999900    5.90215477497349    5.13005896095185
H        -3.03651626671499    6.31363138376294    5.30031929514538
H        -7.89865721987240    0.02850688502123   -1.94109320066522
O        -7.41028510576748    0.75493400359148   -2.35125615559810
H        -7.63981890952096    0.74906561285217   -3.30423456270389
H         5.82647269637215    0.07549915258040    0.42241051746412
O         5.60412929272960    0.79346224052381    1.04717876309138
H         6.11553948346876    0.59519125767136    1.85854598629982
H        -6.22223852306884    3.20831065766389    7.43153814438483
O        -6.09080764628797    2.69213589741269    8.26211588058094
H        -6.68818163243629    1.92848988883115    8.17340005948676
H         2.27811168153714   -8.12561162974373   -0.87070344383483
O         2.95415098298159   -8.10791234140334   -1.56777444259265
H         2.72950213434141   -8.81890243484028   -2.18455475554579
H        -2.75766790583422   -3.99110656322290   -6.19994643247709
O        -2.00295608610429   -4.55752346528012   -5.97209603620820
H        -1.72597573248887   -4.27024832259214   -5.07375990902591
H        -5.65789258566392    3.66733900484930    5.35181678694952
O        -6.30023296064774    4.06297023924869    5.97639102938036
H        -6.13277705253070    5.00722768856963    5.96094752317326
H        -1.02396596206318   -7.15770007297481   -3.18515124529128
O        -0.55180466435538   -6.49015890708509   -2.65389921545335
H         0.35535652862439   -6.41793818894643   -3.03499270965062
H         4.43664844281169    1.93491234108825    5.15164539395817
O         3.49439132525558    2.17262470769594    5.03379663722196
H         3.11098458106682    2.18479240637185    5.91603636782770
H         4.09815451479649    4.56950819839422    6.33827210923737
O         4.17734507367009    5.30341496087235    5.72448896860138
H         3.60883049901578    5.06669575675148    4.95290295703597
H         2.75347281594403    3.53998638147177    3.95575183745802
O         2.57470529819156    4.48077140397392    3.79592320842846
H         2.45304349677294    4.58506747013252    2.83038806674440
H         9.37994647842390    0.16946460738017   -1.06401277803137
O         8.57448400753389    0.32908655403094   -0.56849007209841
H         8.40012312239396   -0.49237084271297   -0.07924890496334
H        -2.12206058391399    5.24467038216650   10.64327713171432
O        -2.82579310262104    4.59778184201157   10.87942130862939
H        -3.04870303294413    4.77224989966909   11.79406303537920
H         7.96536233396368   -3.05945804453361    0.31966284620678
O         8.38604987052194   -2.21388595134025    0.57905254842085
H         8.32065988894197   -2.21410137984542    1.54140493672131
H         5.35824011178580    3.59373743623935    3.55565839310262
O         6.01444252622994    3.85603405750545    4.22324629242472
H         5.60116825246126    4.57124666588832    4.72863657527679
H        -4.18300361202173    4.90606154601596    9.76838291834458
O        -4.81273447597045    5.09488672982123    9.05017481998559
H        -5.44617107385140    4.36478578102733    9.03265819331919
H        -7.02196220458440   -3.52767441468085   -3.48044677343347
O        -7.64211314100219   -4.13811890441116   -3.93133362320899
H        -7.12120767843916   -4.57563989509057   -4.63647553872643
H        -0.08094578250245    6.24640329693250   10.88658034222149
O        -0.93384677293191    6.46772715360742   10.51107380787655
H        -0.75074412066342    6.81917667020269    9.61879712850026
H         2.57149209371441    1.46256310061173   -4.08352340981730
O         3.44992689068174    1.81476962130054   -3.84430244155765
H         3.77140700551986    1.29649283167167   -3.07648797552721
H        -6.97436803482701   -0.32364595471671    7.24387720982264
O        -7.48104129743911    0.45465157679826    7.52843807588583
H        -8.10716251830659    0.63908231644368    6.82713919144475
H        -2.74178734654937   -9.93139966740849   -0.86365144232501
O        -2.68018229457474   -8.98885393357563   -1.01869608421450
H        -3.58638742614377   -8.62493500969491   -0.77529850194745
H       -10.08966154991966    3.03032794174453   -4.85346587533847
O       -10.20561123616032    2.11127694138324   -4.57746578806598
H       -10.42001385906666    2.19021454596760   -3.62695629633400
H        -2.06976044734859   -3.11159655155352    4.61612447503620
O        -2.94410731570455   -3.55315529695915    4.68461639399411
H        -2.93815729730238   -4.16652092930136    3.92465628463252
H        -0.17919351637593   -8.05449638815607    2.45933167381003
O         0.64772079563698   -7.84650961898704    2.90747071835000
H         1.36534732001706   -8.13822894246430    2.31782195052131
H         6.70533681838848   -2.46231569050571    6.39080975393452
O         7.15480661680523   -3.16883633838852    5.92234616519141
H         6.52541608893906   -3.90395287292662    5.88017569141672
H        -5.27337220519539   -2.10744895246072    6.95456446975207
O        -5.95105315229948   -1.60731055481348    6.47468011728131
H        -5.93513716381604   -1.97877932804626    5.56307150463361
H         0.81269983963525    3.01415247984314   -7.08198872550415
O         1.73073672912787    2.68491600638532   -7.14117570020463
H         1.71706701715108    1.94088540203897   -7.77111069603024
H        -3.80822360732723    8.55835796574575    6.53000049516630
O        -3.93070451277314    8.87834973693799    5.60808930990540
H        -4.30410237891819    8.12763243535731    5.13645370944241
H        -2.08822380705717   10.26686758537837   -2.66206372896332
O        -2.98993868811200   10.44846221129561   -2.96377535869387
H        -2.91877116285556   11.08662636009571   -3.67292878637660
H         9.40851058668290   -4.13064866857385    4.02867050438643
O         9.13089482499279   -4.81253294696292    4.64809658709213
H         8.70124152405313   -4.34472005781689    5.37511006057834
H        -0.74424437426338   -6.02561124271953   -5.85613608009460
O        -0.03966851361206   -6.59324005977850   -5.52687288679303
H         0.79497331411470   -6.12912335523469   -5.74241494040447
H         1.80285719586509    8.21519000990117    0.72450361120862
O         1.49903229562174    8.54063330314406   -0.15158748800378
H         2.31340509655147    8.58306156391996   -0.68202893479141
H         3.47543741594435    2.91231403294820   -6.63365882607224
O         4.30401675452811    2.62071334127124   -6.22732747533362
H         4.06045161837255    2.34200348427711   -5.31950169966549
H         3.71108361584334    7.07751483455543   -1.17874640421773
O         3.91596760803006    8.01445347446538   -1.38766590646204
H         4.28356609922702    7.96355014896579   -2.28191044397141
H         4.37398699781370   -0.01675653150205   -7.90073521737354
O         4.75211953344528    0.12510793974536   -7.03104404832586
H         4.56949904961928    1.05546153191538   -6.78199132394895
H         6.01522475939854    1.88410706350969   -0.45596560959087
O         6.57955031000990    2.08203714595608   -1.21726386450959
H         7.40506222991666    1.60274775814055   -1.02654940202861
H         6.68530976036414   -8.47255925370793   -1.64477690891089
O         7.32050766738630   -8.25658661899407   -2.38045338308859
H         7.69116937348237   -9.08813932124954   -2.67101807066224
H        -5.31162783872467   -5.82502991630198   -5.41612404016583
O        -5.93016518747638   -5.15226405045314   -5.72653905213225
H        -5.38036822510542   -4.38197615812035   -5.95974551623974
H         0.60816761592974    7.09807210755850    7.61143631441709
O        -0.30399839920836    7.10744908797964    7.94303655938653
H        -0.83801939738299    7.09317755923419    7.10011541107980
H        -8.91035049257052   -2.88176934892272   -4.09080265966661
O        -9.43172512737912   -2.07493446910535   -3.91819617689718
H        -9.14724572981556   -1.40610016479250   -4.54486136676498
H        -2.41583172125719   -6.03821628470544   -2.15693032876600
O        -3.29500520831563   -5.75231138396458   -2.42261238327388
H        -3.48270252795569   -6.12227088342634   -3.31023554572039
H        -2.99653573227178   -5.93351211640577   -5.42145804387760
O        -3.59505789081382   -6.54661007143083   -4.95175601395196
H        -3.11189621507058   -7.36714610331561   -4.79011064541927
H        -1.41483753777929    3.70482821068540   -6.94418511156016
O        -0.87330898154712    2.94808817388140   -6.67850888122430
H        -1.11034324962163    2.16578558816984   -7.23228473005745
H        -0.22576182132780    0.40374720959623   -8.19701978543453
O        -1.12190452750230    0.63589633194997   -7.91142106465130
H        -1.29525157272390    0.10789681695666   -7.11599348811686
H       -10.44287690291647    3.99592604475081   -2.68341451220676
O       -10.50883782064402    3.21410498458616   -2.11945679038260
H        -9.67860507483690    3.18584802248356   -1.61196873465954
H         4.56499632028375    4.01875140936536    1.75406584551291
O         4.35941286527676    3.09555631292207    2.02762939081395
H         5.07581699957873    2.52287138177235    1.74137109676690
H         6.46741696414089    1.37075244257717   -4.20345144390925
O         6.16609034462855    0.74224381460154   -3.51268625561643
H         6.19686714945712    1.23318734167190   -2.66620422215297
H         9.62256169931306   -2.26725485817642   -0.93601931886016
O         9.89743769623413   -2.04781913842671   -1.83511522334153
H         9.09582060130613   -1.70814317770245   -2.27560838830230
H         9.95817420633562   -3.34982623883798   -3.11211231413574
O         9.69149156460074   -3.99870133782147   -3.79022779246742
H         9.29592482577599   -3.48794560505116   -4.50723748644441
H        -7.70096813615241   -8.63388953274427   -1.68758207445355
O        -6.96400139234779   -8.03787588137150   -1.81313140327555
H        -7.34283236859457   -7.12538676032297   -1.79783997334341
H         4.13654805994659    6.04830675963357   -3.77607479103073
O         4.79669471340633    6.75022004605688   -3.68923592992107
H         5.63389027024466    6.29716396958221   -3.55500688561885
H         0.09168333860109   -8.20064340331500   -5.24212015803704
O         0.11725547785609   -9.18413473597177   -5.11491830478398
H         0.26810317206270   -9.54339053611350   -5.98928410141437
H        -2.33586861698533   -8.72055309392075   -2.74336627079905
O        -2.10379199028734   -8.45187785441459   -3.65192706454670
H        -1.45618217422448   -9.06712518725341   -4.01442152987742
H         2.18199528929348  -10.85251748011549   -3.53694877079056
O         2.13513648435834   -9.89815627429451   -3.50780104595963
H         1.34887649418950   -9.62534472876138   -4.03172499869236
H         6.81422562429824    3.30569393899766   -4.54783914303735
O         6.87278627281408    2.63164029648024   -5.25271918802349
H         6.07849514863774    2.76670673486672   -5.79174280783022
H        -3.56190849656554   -3.82823705019619    7.72070211104659
O        -3.67734288857207   -3.03731157619960    7.19556097561194
H        -3.42709831260675   -3.27085874429541    6.27544007022181
H        -0.65318594186900   -3.38504933214518   -6.72566236698035
O        -0.02382826733291   -2.65285386851277   -6.72994556164614
H        -0.50603712226883   -1.87979501189635   -6.38344672617068
H         0.64038614093233    0.35537635094400    8.77104693910587
O         0.64794483357799   -0.35603857767897    8.12683445252676
H        -0.27387555179879   -0.64574102550223    8.03807526454550
H        -5.86039091995011    7.32480408685752   -4.18817114447436
O        -6.36340598264775    6.70833148253266   -4.75186105882897
H        -6.64851814387047    5.97392464598423   -4.16413408906097
H        -4.30647443103189    9.05659826629590   -3.19245316389838
O        -4.84053556311500    8.25879368730028   -3.09034275987663
H        -4.43102091301673    7.77639535589099   -2.35385077569446
H        -9.73617030846382    5.75117047659621   -4.58652704709920
O       -10.26832230102338    4.94486728196612   -4.42690159597498
H       -11.14961965872767    5.14654876895010   -4.74325384608376
H         2.74998751209585    6.42892861554244    6.19082873886094
O         1.79033849273603    6.52136450293898    6.29617438306237
H         1.44957558867446    5.60893833290820    6.18053836599950
H         4.78062399429883    8.49482961526762    0.14136667427423
O         5.10051057766691    8.49158364330325    1.06137864365666
H         5.50746150478539    7.62663867079120    1.18755512543317
H         4.13708782935730   -7.45623308199727   -4.37165514201389
O         3.37820985230915   -7.73942103632063   -4.91367066118627
H         3.09940951519903   -8.58217802273468   -4.54045613601350
H         0.35201277169213    8.57605587638870    4.29425891218359
O         1.03841398758278    7.93880498393890    4.06466216442290
H         1.26056333569627    7.44043243889637    4.87586464207694
H         5.21436162175048    4.15721959867148   -3.12466328040134
O         6.17592482378103    4.12751723957045   -3.07346970397197
H         6.38617336944549    3.54256685053139   -2.32875187868368
H        -2.57702591176070   -1.64896206432639    7.58393259891262
O        -2.06882820239023   -0.85573227592457    7.80909098178849
H        -2.69688874556471   -0.23341039900071    8.18577484296585
H        -9.05492265635292    7.88920850611301   -4.07627746154120
O        -8.99186310919054    7.30875453461853   -4.83625233179510
H        -8.03463826201016    7.14669190859956   -4.97320653148779
H         3.53005723078658   -9.04037141132796    1.05434590862231
O         2.85266118910498   -8.41095303916304    1.30705417879604
H         3.32638406901634   -7.60630139695731    1.59065358871281
H         3.56273771340683    8.10917381488000    1.88771049014261
O         2.77439763085314    7.54260942945286    1.99707872341928
H         2.32622734150001    7.77429250994210    2.82375823398503
N        -3.62459553617848    7.85142411333149    8.14175704170579
H        -4.13634235338308    6.99374117140736    8.31412028164452
H        -3.94719028595057    8.53849100665399    8.80985121433198
H        -2.64610294820334    7.67698004267553    8.32981661791084
