# Supplementary material for: Computer Generated Realistic Interstellar Icy Grain Models: Physicochemical Properties and Interaction with NH3
Source: ACS Earth Space Chem. 2022 Apr 19;6(5):1286–98. doi: 10.1021/acsearthspacechem.2c00004 (PMC9125691; doi:10.1021/acsearthspacechem.2c00004)
Supplement: Supplementary file 1 — sp2c00004_si_001.zip [file sp2c00004_si_001.zip › NH3_binding_energy_sampling/109-26.2-N.xyz]

604
 energy: -1022.785033470555 gnorm: 0.000038475464 xtb: 6.3.3 (5b13467)
H         0.20018589140783    2.97965799801951   -0.69542891315010
O         0.72338035052505    2.31235486179463   -1.18936436727532
H         1.66192979989717    2.44017687800266   -0.91474317141660
H        -0.08267493092652   -1.36518782445794    3.12551318474374
O         0.31084453056789   -0.66350678932931    2.58412139661315
H        -0.16786689462075    0.14926107950852    2.81760291009118
H        -2.40012988252618    2.35929461303321   -0.55778261248808
O        -2.19133819854263    1.88733648163599    0.26587533895280
H        -2.20633613335659    0.93983272430401    0.03878876784863
H        -4.66800751705037    0.49191019194268    2.15346003804920
O        -4.98569938359185   -0.44132995978888    2.16381832099401
H        -4.47921721599593   -0.91780466723771    1.49778122553429
H         0.06072720055533   -0.36188791986838    0.92926568740095
O        -0.13694935661055   -0.12261928286003    0.00319868099943
H         0.20435691621401    0.77333959164167   -0.11628667418235
H        -0.16318764175097   -3.63566274846588    3.74768206270290
O        -0.44212198545117   -2.80663618429394    4.17040159268622
H         0.20369900131617   -2.63819158300801    4.87293633209024
H        -4.89029716238426    2.47697951037900    1.30542383630711
O        -4.25167318993137    2.06639879026854    1.92029422988617
H        -3.40845739678717    2.04887295938373    1.40801734954088
H        -3.24800549113137    3.84993392567489   -2.23182817066983
O        -2.51035850206781    3.25329725931923   -2.00072111196301
H        -2.15133088966906    2.96572641649687   -2.86038311040563
H        -0.12872314500621   -3.85766076002033    0.47335649564108
O         0.21062818890085   -3.04135197458400    0.89429025998526
H        -0.57748863547539   -2.55531333725294    1.20454573441942
H        -2.38461034467096   -1.59417236840338    2.44049707347034
O        -2.19460577932058   -2.05918546067140    1.59949244702868
H        -2.45073644500840   -1.47119319958669    0.86982513826768
H         2.07052937351877   -1.49587840983795   -1.14541349925708
O         2.30081499943998   -1.74845820972788   -0.22737080394374
H         1.51139376837471   -2.17766214689650    0.15439430932589
H        -1.39595875641345    1.76837318225542    1.88987329685109
O        -1.48875216098776    1.36980860587350    2.76541950383479
H        -1.47451080924154    2.08117462603079    3.43132970555863
H         0.20606071113966   -2.75231848343705   -1.59866978511768
O        -0.54903627009181   -2.13976404497517   -1.64920871886325
H        -0.36861463769354   -1.41520457749114   -1.01395809786133
H        -3.43984838925300   -2.97453119903960   -0.42366050119641
O        -2.72206450631787   -3.46805545232567   -0.84130651894849
H        -2.01204057308246   -2.83799593811095   -1.06192650918615
H         2.76565965128753    0.06962708556513    2.91409826407706
O         2.86414300741380   -0.11416624861349    3.87568399343631
H         2.95494703934965    0.77807598540823    4.28166306061844
H        -3.53018642654701    6.32934494509082   -0.55961049244040
O        -3.29107692347081    6.99340116508273   -1.25823135372055
H        -3.14931296935754    7.83736837980314   -0.78596943599603
H         3.89683310351374    0.52722372393117    1.16832098362395
O         2.94611689719460    0.34582833270156    1.28320376567777
H         2.70897105071760   -0.40515152409305    0.70168635509531
H        -5.78232847477299    0.79473700956193   -1.63345021451816
O        -4.87209360555443    1.12184500323714   -1.50625136356370
H        -4.98308283606000    1.94927121419760   -0.99325595024464
H        -1.21628257819466    5.34097658999545    2.19510244961945
O        -1.84160240306251    4.59447396920030    2.07651499151033
H        -1.92017591285282    4.17387056067449    2.93800912371098
H         3.49066918579986    2.70742741531719    0.41124349967678
O         3.24448689477929    2.66729501738039   -0.52840089908844
H         3.57623166339374    1.82492944833652   -0.88037093692913
H         1.48530073628010   -4.74454652793543   -2.28164836187404
O         1.55413488075781   -3.97050500729499   -1.70468229284559
H         2.34809241871738   -3.50908421339808   -2.05661035980777
H        -0.92149202393528   -0.13476290411442   -2.57490958004373
O        -0.28781233110362    0.52026083139477   -2.89537733581853
H        -0.02866299140509    1.09958142509049   -2.15595505173812
H         1.69565442733811   -4.73883591059934   -0.20926207661170
O         1.80093711920201   -5.37689575889441    0.53301314257942
H         1.33731636961477   -6.18713045710198    0.23460140535487
H        -1.22584223864592   -3.31783175870666   -2.90495716295370
O        -1.04743952119574   -3.99847772983118   -3.56625058813825
H        -0.93145401757529   -4.84812965376174   -3.10240591358605
H        -2.78902727723982    3.24870843601788    4.68361797666960
O        -1.80775328135731    3.24638937585374    4.65094323022354
H        -1.51592039771112    2.84245142459269    5.48646856529231
H         0.95515135187324    4.97446586201389    4.06275908456331
O         0.00910811344121    5.20701045641215    4.11467406658975
H        -0.46340644298147    4.40332230788004    4.36996141177707
H        -1.73279699110800   -4.70256346512795   -0.40666224444951
O        -0.96867221036924   -5.24293094116535   -0.11836039186734
H        -1.31838106083737   -5.93138613049984    0.45654455910293
H        -3.91606049985694    5.78509888022405   -2.61595475102692
O        -4.26755531569014    4.95214342670083   -2.94778804910033
H        -4.11048370415924    4.91835544420603   -3.91560049075464
H        -2.43795107890116   -3.74488821628227    1.90202135166089
O        -2.45748865450257   -4.64904335043735    2.27801548919559
H        -1.51779823922692   -4.88810901199818    2.41775243505623
H        -4.69322132574273   -3.02776463618181   -2.92668843722953
O        -3.84306939757489   -3.25248290164155   -3.34131752267767
H        -3.50514973813769   -4.05413131518765   -2.89281926429014
H         0.33087932076877    1.31588137738192    4.59433048157350
O         0.83717735958760    2.07676772321711    4.26276829504355
H         0.88546023108961    2.73418860554383    4.97105353677822
H        -4.65212162019782   -5.21717185269424   -1.61689963859389
O        -5.35683851983976   -4.86928786901024   -1.04236920783439
H        -5.14411096513129   -5.22361132523416   -0.15820735335329
H         2.31928879578142   -6.52478457192090   -4.07737682402497
O         1.98585612329933   -6.20051973419248   -3.22104774608114
H         2.42224378670540   -6.77549355576056   -2.56062672286224
H         0.46210603064739   -3.42075885146065   -4.04171395530353
O         1.26749081281982   -3.05385158030110   -4.46038991574291
H         0.95484006122867   -2.68094759676443   -5.31458593540149
H         1.95651023651270   -1.81176024405808    2.95695898965222
O         2.11188023750275   -2.74242691241765    2.73892577895731
H         1.42690359323255   -2.95495956920437    2.07042318636489
H        -3.01092159819939   -1.85547124067102   -3.24225170268804
O        -2.59163059863206   -0.96787567973509   -3.17057421596668
H        -3.24671202365108   -0.32365784704461   -3.49254337140286
H        -3.19392634241495    4.92190988921274    1.06125410633781
O        -3.97501212711197    5.29663456288868    0.60671661174099
H        -4.39075627591147    5.85314676415291    1.31353246992899
H         0.87023993224083    2.19597990834700    2.57282531716108
O         0.97245649341704    2.19356176808640    1.60178278478951
H         1.69896830910339    1.56991593077704    1.43702583741224
H         0.18912972505287    5.60514601816825   -0.77172401811477
O         0.71137999870940    6.26823790070624   -1.27849051859689
H         0.85282624791639    7.06669347514193   -0.72080171349475
H         0.33888398487477    6.97860632112262    2.58049853195663
O        -0.02269704589142    6.59991492428954    1.76207827200881
H         0.64119484377894    5.92939087514236    1.49997932903928
H        -2.48737577236211    0.15779741010934    3.31522268902971
O        -2.71059959207762   -0.65668570245727    3.81886554711394
H        -1.95033834121166   -0.69823826892531    4.44075197233847
H        -0.90413934749861    0.49057064694741    6.00202728329384
O        -0.62955066405819   -0.02727615683690    5.22680812378397
H         0.08365758244651   -0.63155031194237    5.51272686353082
H         0.70163588487201   -5.05074715307750    1.94808322260251
O         0.15914763022015   -5.16094107276581    2.75240910819937
H         0.30274696879197   -6.08211877753338    3.02311732613029
H        -2.12134136080811   -8.14151709815507    0.41759491155078
O        -1.80201684473474   -7.65188293037442    1.20334789526520
H        -2.59042309823256   -7.34025466865965    1.65532428618712
H        -0.37851834235164    6.81544522010730   -2.33687647577689
O        -1.12431761312240    7.23693806268134   -2.83593542423455
H        -1.91493891283439    7.10916820586694   -2.27356467360701
H        -1.11675471544178    4.25611249332952    0.55699970586548
O        -0.74274638333975    4.31950256792564   -0.33842419279697
H        -1.44821743628688    4.07786756431096   -0.97229879139917
H        -4.41634082159810    2.68990528781204    3.48339087003472
O        -4.41634467626565    2.85859289022372    4.44833736936349
H        -4.49999561473322    1.97471090509878    4.85559400152174
H         2.01435196815630   -3.64310910947295    4.21637362518515
O         1.94989499047091   -4.11643450703181    5.06902719256005
H         2.45649012975745   -3.58069176075719    5.70075997411503
H         4.68131700143370   -3.25072471857434    0.81501048924626
O         4.52212003350278   -3.17283061340415   -0.15143188295153
H         3.66318632859939   -2.69543093638997   -0.23517444100106
H        -2.72478001291546   -0.79819805312748   -1.37947814555302
O        -3.05356052988252   -0.52933835688090   -0.50487070959505
H        -3.85315138408899   -0.00274110775764   -0.71243148545556
H        -1.61048053498250   -0.80486357142959   -4.66236474591679
O        -1.10790358659153   -0.56620733237885   -5.46211087107750
H        -0.39672859906252    0.02326223798379   -5.16604027483801
H         1.79078461138823   -1.76429419986310   -3.40403995817156
O         1.88606885102069   -1.01877281529078   -2.77870413900752
H         1.10977582328182   -0.44017095239646   -2.90838287284378
H         3.65547863406866   -3.18156193786153    2.52565065803471
O         4.61457492603884   -3.41081347638259    2.45350311868418
H         4.66834729845780   -4.37141423476389    2.57745194273883
H         3.41664184051967   -6.18093080495357    3.09152264858595
O         3.77373304071336   -5.97919327442851    2.19220519359020
H         3.03712827142257   -5.63257968487892    1.64832657756144
H        -3.34289985424257    1.56560693796039   -4.20333257103214
O        -4.18958710364075    1.09672049309902   -4.01544150341985
H        -4.40651183915788    1.23927609364154   -3.05832116388349
H        -5.08509707909240    4.09660999186715    0.04475530750790
O        -5.52423447756209    3.23105723823999   -0.06035881617218
H        -6.45411808745187    3.35126978924773   -0.34297133198463
H         6.73030312328341   -1.23637091535776   -1.38198049904163
O         5.95860523932774   -1.08668203499580   -0.82942067972343
H         5.53809234560474   -1.95433029144414   -0.63423754062629
H         4.59139490021041   -3.22118106609159   -2.49664016587064
O         3.72400134233836   -3.04764466259941   -2.91244074216261
H         3.72543287650141   -3.66413332547958   -3.67044314274896
H         4.42500849154833   -2.35782852489092    5.59840675843014
O         4.08150949783140   -2.82431103586537    6.39079616564434
H         4.41530685876611   -3.72963966488260    6.30743431541815
H        -0.76151424062743    6.27627021808764    5.06237457950381
O        -1.35861578541413    6.85149457460914    5.60078773962235
H        -1.37125588994242    7.72924119932010    5.16070702346883
H         4.69528358807093   -0.18946144525298   -1.48538493793612
O         3.92838938679241    0.35372757620825   -1.74789299627282
H         3.23627389854550   -0.24595139920889   -2.08074391416116
H        -0.74100974805385    4.47764162667439   -4.05368701534792
O        -1.52273644164686    5.02217412313585   -4.26193795053017
H        -1.37095941787662    5.88775453045049   -3.83748267059383
H         0.65935833027859    3.15538915401983   -2.67514446807602
O         0.66762074799694    3.53396220503564   -3.58288745760692
H         0.71613583897069    2.77132568168754   -4.16947588518999
H        -5.39144038863307   -5.24681659917213    1.75264057406746
O        -4.69450338715534   -5.84133880976170    1.39760804563149
H        -3.85424330593244   -5.42613892896372    1.67056159846544
H         7.87999037954582   -1.74004958419475   -4.05248369904748
O         7.62195275398590   -1.42823057294739   -3.15230573160699
H         7.13559389526183   -0.58386496288660   -3.30769406389337
H         3.69126654211854   -5.11831494537278   -5.32111217928295
O         4.45562972888777   -4.74665164179218   -4.84151757833454
H         4.84062522088546   -5.45819002831742   -4.29714716128606
H        -3.79334400160067   -0.04130360149020    4.90704644444278
O        -4.39482284447398    0.42155705962887    5.54013641585047
H        -5.05553471033187   -0.23703662099140    5.82953569426186
H         3.45929542520954   -5.99664776727132   -0.55414403140118
O         4.33375452247039   -5.74848363546727   -0.86637323591220
H         4.40800427516342   -4.78610613485538   -0.72193462294826
H         5.00242638786862   -0.38384594424723   -4.17695335751412
O         4.46988707196607   -1.09559822167090   -4.56953736818874
H         4.13843497707074   -1.67914148369061   -3.85424510195141
H        -1.17445639792049    1.52624157686578   -3.95752066390330
O        -1.82283152578759    2.14966648294385   -4.34254247521506
H        -1.46393124483758    2.48050218595186   -5.18852265785708
H         4.88261082344800   -6.37203329051826   -2.34554214015412
O         5.21638792946400   -6.69526438734574   -3.21150338859822
H         6.03362219603403   -7.17724714260866   -3.02482209342863
H         8.73771202832704   -5.14375137770185   -2.94124098430372
O         8.04652098779439   -5.56194316300511   -2.38322431387810
H         8.07984462318581   -6.51909238742820   -2.48744309472036
H         2.33539130878232    4.66516267689053    0.43895821169870
O         1.75545429598345    4.64628667154937    1.20959739398086
H         1.39764139148086    3.72590283678486    1.28536334470431
H        -4.42487079952699   -2.69284622354138    4.19792141857799
O        -5.31853882708651   -2.35240184533211    3.99537482034751
H        -5.18058485934451   -1.57058432346428    3.42101172054345
H        -5.85316947784084   -3.24867565745276    1.28107745606097
O        -6.31742059249378   -3.80615427542517    1.94827878752986
H        -6.12880429775523   -3.37229075018401    2.79959707978174
H         1.67637559527963    3.40341304777375    6.84695234845112
O         1.05408681984981    3.92019429293690    6.31351797841802
H         0.27045288857632    4.07219282737792    6.88440557484358
H         4.99211087482562   -2.23074418404725    3.59348207223755
O         5.01251481301618   -1.51339453536921    4.25867661352440
H         4.20103337845627   -0.95653997861634    4.10215421334499
H         2.37900296928767   -5.63830153154274    4.80738356966685
O         2.75890773467114   -6.52198138464613    4.54676670152527
H         2.01368342099894   -7.10253337096286    4.37013299467767
H         2.24866742824200   -4.56082796234278   -6.81756359101748
O         2.07092361826121   -5.05190741359583   -6.00538407498750
H         1.81342387519449   -4.35929284796375   -5.34829855972557
H         6.43375487394077   -4.15860652171663   -0.52628525668670
O         7.18690666915186   -4.56192271218764   -0.06311523663242
H         7.69482957394471   -4.98331168353376   -0.78423833203087
H        -1.73628332027400    4.42450307066733    7.68329585995381
O        -0.83800193224762    4.52190256012612    8.07021888843715
H        -0.65675532286825    5.48094726541917    8.09592091600119
H        -5.11500233387711    5.65243487287698   -5.61568777967769
O        -4.50819793038664    4.88845737823141   -5.63717338790989
H        -3.74946455226107    5.10397122818456   -6.20081202562828
H         3.28230625070201   -2.56642802446887   -8.46032821459842
O         3.19705743083000   -3.10541698027713   -7.66339662799982
H         4.07165743815693   -3.07783851970992   -7.23202510906175
H        -0.65939725347591    8.77824350016908   -2.28744581496723
O        -0.53649572967496    9.60611903783832   -1.76745057420572
H         0.22513365906013    9.43039544704210   -1.19020832870371
H         2.05642099725172   -0.97478516086608    5.18809801333935
O         1.48306589467134   -1.50109639948242    5.77463959372591
H         1.57665009883552   -1.15712095979193    6.67235768440824
H         5.20755452554050   -2.07078040585741   -5.71420749261994
O         5.55519131459419   -2.83595698339516   -6.23686013521631
H         5.27584354078479   -3.62690660458156   -5.72394456414779
H         5.68374151096467   -5.27832937887427    4.65997600504982
O         5.16103443987878   -5.19484426127352    5.48653615720130
H         4.43876266541969   -5.82567426904595    5.39857210143013
H        -3.98564501927730    1.08307067602162    6.98107164427403
O        -3.79443173911947    1.55735315171691    7.82607383449061
H        -4.67070262504064    1.94267012296946    8.08651632914590
H        -1.85162675946388    9.56389162353493   -0.75493405254017
O        -2.71255527874182    9.43726812161736   -0.28136072867030
H        -3.32323664026618   10.06618308530027   -0.66930062063244
H        -5.94841302047568    4.64369527409220   -2.96073549235629
O        -6.85670926571351    4.52538470758278   -3.30631198239716
H        -6.76534273646924    3.82375059753731   -3.98414226222094
H         0.08974807678377   -7.11787201340062   -1.17993767595475
O         0.55293464022376   -7.55300404406896   -0.43038168196782
H        -0.12740395660815   -7.74699740569560    0.21736468814112
H        -7.63871421350778    3.74443067706832   -1.99922880691528
O        -7.90192495975857    3.15668660707161   -1.26041082981148
H        -7.75802839278915    2.24839747540518   -1.60065352090299
H         3.96163021863641   -0.95838260050315    6.96492985069619
O         3.97122465500205    0.00581478180698    6.95910839418005
H         4.78335233325999    0.29621558315327    6.52749285161769
H         2.25698522146398    5.74450824742822   -1.19108296883033
O         3.19245466957792    5.45187994059086   -1.07639896516854
H         3.36961580461774    4.91252190682884   -1.87010319810489
H         6.54359308008858   -5.98688483234921    0.64541834977785
O         6.17438719012118   -6.72396911566812    1.17770464524801
H         5.26920991021362   -6.44737693579074    1.40281431511764
H        -3.88007633877206    4.66489658570001    7.76111070301944
O        -3.31280934766903    4.20315585484336    7.10200010971963
H        -3.50644932273526    3.25954704635596    7.21052150660745
H         5.75650040182237   -8.00158318329680    0.10615289165564
O         5.46956640847390   -8.68745173157208   -0.53311962490719
H         4.64041719375990   -8.36137752254796   -0.92711463445583
H        -0.56939537649386    1.97655420026256    7.67264128035433
O        -1.20204275828317    1.91382529599759    6.93695833252248
H        -2.07088445619693    1.77138882412867    7.33238131421626
H        -6.38723604083015   -0.17346418285014    1.03131175330833
O        -6.70867502711549   -0.25481914978221    0.11856666911259
H        -7.62739817531620   -0.52545819903206    0.13725629000855
H        -5.37633201488053   -3.11415690518801   -0.62446346549104
O        -5.12718245573358   -2.41373884031589    0.00441656279348
H        -5.69560574456534   -1.63984841676364   -0.18341574818445
H         4.31474317950167    5.52306822891661    0.31026698984196
O         4.64800662004550    5.62263991418395    1.21584942875687
H         3.95291573892104    6.13183909289071    1.66837227657650
H        -9.04844939190476   -1.79031564982165   -2.28798674398385
O        -8.50125366691073   -1.58986567050699   -1.50132521314279
H        -8.62811392767175   -2.32782658496937   -0.86502937693605
H        -5.52290387142702    3.42885088736870   -5.55070879701176
O        -6.04122686288511    2.71776005686434   -5.13800150141318
H        -5.37508079406195    2.13114441181207   -4.72440361996241
H         3.19231652072386   -0.93062701064513   -5.67675061330781
O         2.33736325790357   -1.03747534151687   -6.14605803554029
H         2.40265063104506   -1.89085148433088   -6.61425103099965
H         8.11473544860279   -1.39641682900000   -6.04668909280130
O         8.12252920168908   -2.26128988761038   -5.59183700382723
H         7.26580207652921   -2.66006179934944   -5.84347660207018
H         7.62292660315490    0.94522919756845   -6.32352639773281
O         7.43494622624897    0.09766569443975   -6.73864535149760
H         6.45344114246061    0.04810327033693   -6.77666021986675
H        -7.86760950816071   -3.74273763540284    0.89231588938331
O        -8.54577213106151   -3.63583410757177    0.20759183893846
H        -8.44574927062282   -4.39410395669701   -0.39525990409289
H        -2.41041908510986    8.68305307380688    1.28154591733194
O        -2.26053632348584    8.09347632194840    2.03394464678144
H        -1.49042053272079    7.54029300199643    1.81101744645394
H        -4.45005742899432    6.37920762549512    3.47958277440176
O        -4.61951323811194    6.80682902989940    2.62373128736468
H        -3.85559248086801    7.39248838434937    2.48563591230071
H         3.40093617020537    3.39867568559805   -3.59175048558207
O         3.24755452900876    4.36792085941110   -3.49658706569034
H         2.28279909006918    4.43253487216569   -3.60542877686586
H        -6.11659800560989   -1.65131746224312   -3.47291218826337
O        -6.20373699944066   -2.23234828925797   -2.69088652521755
H        -6.98709411366257   -1.92344658147443   -2.18259464406682
H         6.45834307512565    0.98702148687908    4.72405036909740
O         6.06433863064623    1.52495775162812    5.42769111937494
H         6.25254717457235    2.44399086741558    5.13786595732557
H         1.36457557859562    1.67918910527426   -5.84101920912780
O         1.17032548884333    1.08270301034703   -5.08751960429074
H         1.53494440063459    0.21972389072492   -5.35953791592606
H        -2.50406503650324    2.89517391554195   10.46267584074348
O        -2.29198743871078    1.98780078862225   10.18855278074826
H        -2.88861363546338    1.78944720595008    9.45492715094174
H         7.62004738983824   -0.55760917970137    3.06697536672348
O         6.86966938682559    0.01752264031904    3.23596167696358
H         6.17695132863447   -0.58375300109532    3.61316928055926
H        -5.66673009745046   -8.10118001242101   -0.74665045321271
O        -4.93496364248740   -8.17256208039759   -0.09695098097035
H        -4.93748238638188   -7.35557510171565    0.42562600590792
H        -5.17433459606643   -0.16895861416415   -4.74783241422759
O        -5.79392551923682   -0.87845549573256   -4.98826415742493
H        -6.63069735072173   -0.43293190717158   -5.18378551655871
H         1.89074065934627   -0.23753420391992   -7.53817530157458
O         1.69081477181735    0.23721801198753   -8.38134171125399
H         2.26715120679568   -0.16936173083115   -9.03376899725151
H         4.87601397086855   -1.43170489339741   -9.32470486131925
O         3.95246087466586   -1.19926743038837   -9.60902757875676
H         3.93412356289269   -1.31646610888279  -10.55810366650655
H         7.55313957264049   -2.63348530118517    4.18077045226507
O         7.70105218715347   -2.66805869932838    3.22142588676676
H         7.20759379261342   -3.45819306812538    2.94762469266753
H         6.71009296506286   -5.95442530561276    2.65843598468993
O         6.77197783946338   -5.28088518953056    3.36126085620157
H         7.64755680853339   -5.36741904245003    3.77923193706664
H        -1.82619909199184    8.89053391078706    3.48631907607581
O        -1.57960345730298    9.19400993503398    4.38540954353490
H        -2.42895613445295    9.32568664965503    4.84007189720377
H        -7.38893800131946    1.52552693443133   -5.27838743636605
O        -7.96490209434070    0.78096646198986   -5.03698512323580
H        -8.86607471051194    1.18155783145019   -4.96020779068956
H         6.92780191690903   -1.12578447466756   -8.42207998452726
O         6.34711741622250   -1.84690668338767   -8.68831968783684
H         6.11669590806432   -2.29743881406140   -7.85730665246640
H        -1.67237183037449    6.20174013613788   -7.03675558536446
O        -2.07186316335506    5.37648320302079   -6.76552552425477
H        -1.82364022248446    5.24274133122708   -5.80212481343011
H        -0.01233219870234    3.24449754754651    9.00524952743265
O         0.18430120170654    2.32444734491314    9.25964179062163
H        -0.61483368688521    2.05963733193778    9.76444147158101
H         6.75199210251412   -2.83188795273054   -2.72659117257593
O         6.22138058221769   -3.57630506130808   -2.38628363037513
H         6.68913512006076   -4.38710772241867   -2.63406645246503
H        -4.10310479877214   -3.18348185760036   -4.96590939186199
O        -4.29936430572757   -3.08307346623624   -5.92640146810951
H        -4.82764031809376   -2.27591460026028   -5.96944514639494
H         1.96751221511081    2.11708643314140    8.44756733515458
O         2.63207661424351    2.23076786346306    7.75841626035810
H         3.05430641299561    1.36066968867809    7.64176804124195
H        -6.91149052783388   -5.24973667487378   -1.43553228031516
O        -7.82768553152538   -5.51768753169228   -1.68101317713573
H        -7.96220890957603   -5.11110757709391   -2.56204240026954
H        -3.83622780369760    5.19683524581315    5.67843051900828
O        -3.80272317365506    5.96649614484429    5.08927220170165
H        -2.86861361982904    6.26008216098903    5.18445761046314
H        -7.88843539029549    0.04183273545552   -1.99654389074085
O        -7.39867820598660    0.76597863429055   -2.40915162346969
H        -7.62556557408290    0.75567670420510   -3.36256105483018
H         5.83155463565643    0.07434836298102    0.39451952169341
O         5.60952495783854    0.79517388212455    1.01624108942862
H         6.11910132362614    0.59873189747962    1.82922503269862
H        -6.22672975940475    3.25012288904065    7.37205480913318
O        -6.10008985036085    2.73061075384842    8.20012227858682
H        -6.70023646889814    1.96942686608180    8.10978136290902
H         2.26944293881293   -8.12397787524356   -0.87730270820815
O         2.94941029972764   -8.11261935820585   -1.57076818512785
H         2.72363297194038   -8.82435211538107   -2.18608503943489
H        -2.69061667257171   -3.88648083890483   -6.23057336201850
O        -1.83876938352884   -4.33236529498456   -6.10769213095033
H        -1.63055524788077   -4.20028221910466   -5.16112200313095
H        -5.65313843899310    3.70337340935070    5.28661210449426
O        -6.30272548244312    4.09935789574653    5.90375752493573
H        -6.13835600507332    5.04329163175434    5.89217854633507
H        -1.03189186574440   -7.15567788570451   -3.20588779692058
O        -0.55348918828886   -6.50253369658073   -2.66331530432098
H         0.35084018400306   -6.42494374442978   -3.04928819996649
H         4.43527631218284    1.95504130793377    5.11351630350238
O         3.49391514955823    2.19525440435425    4.99303658846655
H         3.10873338366791    2.20976272035365    5.87454749406416
H         4.10020332892772    4.59423082124994    6.28921772443985
O         4.18153528237227    5.32555551119329    5.67258772858688
H         3.61462937333500    5.08621228175210    4.90074156819293
H         2.75731519452489    3.55858627007943    3.90853421018304
O         2.58018505140683    4.49898661618334    3.74371729667287
H         2.46165805838576    4.59879319075457    2.77726906937752
H         9.38821322585900    0.15519543163179   -1.08550351465745
O         8.58308461085315    0.31928145704802   -0.59086242200844
H         8.40526983195232   -0.50039034332639   -0.09981143840421
H        -2.11459653400039    5.25384590306940   10.63400779143947
O        -2.83708972367034    4.62531820707435   10.86396802777588
H        -3.05600330883835    4.80140023178312   11.77922613399063
H         7.96530741133831   -3.06507611807564    0.30794911196197
O         8.38721367365120   -2.21934385401006    0.56505342334483
H         8.31973215624636   -2.21578727342367    1.52724212317853
H         5.36391509193666    3.60521923505709    3.51283603641649
O         6.01940017223046    3.86977237414307    4.18025985196908
H         5.60618932404038    4.58720206674676    4.68238408267815
H        -4.22231042520386    4.95758737781658    9.76582277271428
O        -4.85497979066518    5.10988731380844    9.04372888309637
H        -5.46663943134830    4.36110308818205    9.03926624055737
H        -7.01405988429161   -3.52078851219718   -3.52081446391422
O        -7.64024947367992   -4.12802669622339   -3.96767945712806
H        -7.12673114859452   -4.57572819270890   -4.67441875729972
H         0.01412132937541    6.06001186319668   10.75696351648963
O        -0.84990956465243    6.39320959748827   10.51016185601163
H        -0.73332289746979    6.82469812177711    9.64438242896103
H         2.58967459147721    1.44945049353152   -4.12458334781087
O         3.46766202336432    1.80195148221517   -3.88305480816341
H         3.78626355008525    1.28472627198089   -3.11340400585770
H        -6.98477322234509   -0.27805579090024    7.18940747284553
O        -7.49384358230768    0.49989098118816    7.47054467649166
H        -8.11534137257095    0.68512129405833    6.76542765416982
H        -2.75318173191467   -9.92937918955197   -0.84264459928359
O        -2.68414722226464   -8.98802457871634   -1.00028902651690
H        -3.59273998461395   -8.61717768547922   -0.77397358317014
H       -10.06776290934823    3.03595972290326   -4.92584593306049
O       -10.18604453492605    2.11808305827047   -4.64695193943568
H       -10.40208298045869    2.20081222489221   -3.69711974915449
H        -2.07864051321753   -3.08179883834474    4.58481876147663
O        -2.95386311981529   -3.52160499120114    4.65303682001167
H        -2.94704401043041   -4.13776219765461    3.89521581501038
H        -0.19116762935952   -8.03523086392102    2.45162915044740
O         0.63523358635629   -7.82882396472552    2.90168294144530
H         1.35343434835586   -8.12334162651700    2.31418754893146
H         6.69393320615847   -2.44127899588602    6.37431983978321
O         7.14351061312865   -3.15042340372194    5.90993275064181
H         6.51289016408525   -3.88458718086503    5.86902806496772
H        -5.28483034332930   -2.06271172633910    6.91253237792647
O        -5.96086101786033   -1.56396973473370    6.42887764540500
H        -5.94328344311127   -1.93918162905972    5.51890281551537
H         0.83903101614576    2.99112775458294   -7.13207490814833
O         1.75708296498664    2.66201778727042   -7.18906016244926
H         1.74373871729895    1.91326576435209   -7.81379093756794
H        -3.96280192950636    8.69710769089026    6.65937605835517
O        -3.96077031478051    8.69659043610915    5.70200259210135
H        -4.08558196232998    7.76940170136396    5.43272979416403
H        -2.05861721565116   10.26710034444996   -2.74637789611708
O        -2.95977486018487   10.45003629692883   -3.04893903780734
H        -2.88653583491392   11.08399788476089   -3.76167922658118
H         9.39900932707897   -4.12343423645410    4.02418548062950
O         9.12001660508635   -4.80230740965765    4.64630164676906
H         8.68889221425783   -4.33091361606755    5.37012752313830
H        -0.82544013976936   -5.99651963999459   -5.79945773752788
O        -0.10230392186741   -6.57411605850981   -5.52907076634072
H         0.72367403449649   -6.10341530090459   -5.75818649467984
H         1.82285419609391    8.22216168105061    0.65538896788244
O         1.52052551396370    8.54569084508394   -0.22187338993699
H         2.33560036797163    8.58343131866330   -0.75176011259900
H         3.50015955528550    2.88643419163304   -6.67746829238069
O         4.32777850804147    2.59701477293373   -6.26759594728007
H         4.08163258021605    2.32085994943931   -5.35967878291188
H         3.73200839510510    7.07358717024748   -1.23873776679666
O         3.93856623584017    8.00953045576652   -1.45082032711463
H         4.30837999902116    7.95415858120137   -2.34396029652717
H         4.39582176541296   -0.05000277371990   -7.92889719862980
O         4.77792254052251    0.09779217352113   -7.06188563301259
H         4.59245750891140    1.02825385737506   -6.81613689512288
H         6.02589914848023    1.87866757703891   -0.49025818698651
O         6.59257955456656    2.07355062414026   -1.25059064356096
H         7.41646401843634    1.59266449533779   -1.05666102744874
H         6.67875868849562   -8.48360419992702   -1.63693017834612
O         7.31633152534572   -8.27261830658915   -2.37206343564928
H         7.68325823754166   -9.10677417700129   -2.65985044774508
H        -5.43465465231011   -5.88367156164082   -5.32087606298673
O        -5.98431554769330   -5.21833004349333   -5.75618201655085
H        -5.38958754817145   -4.46571828830320   -5.94070057383819
H         0.67304793682200    7.11073684558994    7.58976242704928
O        -0.22881212000046    7.13847664706534    7.94851365846374
H        -0.78350262899733    7.15436373003322    7.13046071931898
H        -8.90078674076162   -2.87376516131495   -4.13391645477484
O        -9.42354505360694   -2.06577683558355   -3.96927459233478
H        -9.13335155434867   -1.39962208405728   -4.59614080527858
H        -2.41385961784242   -6.02950359779453   -2.20141806490870
O        -3.28528749941456   -5.72596236244405   -2.47278869874815
H        -3.48821834819290   -6.11904967364743   -3.34497459412497
H        -3.58126250446884   -6.65675926259545   -5.77679513583442
O        -3.85782554470465   -6.81136828228780   -4.84545203688470
H        -3.40440098529209   -7.61695008055625   -4.56473578960612
H        -1.38889657347897    3.68534897941686   -7.00212176871324
O        -0.84879861029640    2.92955890349375   -6.73148401330728
H        -1.08448326901573    2.14487395790903   -7.28276348132424
H        -0.20145417234051    0.37772318008605   -8.23735154200306
O        -1.09870850876851    0.61454986601821   -7.95831439411863
H        -1.27704292031308    0.09462369327044   -7.15841658410401
H       -10.42386868949577    4.01060948303936   -2.76055232960183
O       -10.49261046518340    3.23108149970839   -2.19379022034563
H        -9.66338601938349    3.20295026511703   -1.68457914753535
H         4.57582458117096    4.02440302013914    1.70774575492903
O         4.36716916257587    3.10338586174925    1.98566116624395
H         5.08214106982142    2.52711736407422    1.70277249037308
H         6.48512374052880    1.35016772641806   -4.23454258958991
O         6.18168833039756    0.72542084309066   -3.54139313238165
H         6.21144061951749    1.21979716252836   -2.69697544647484
H         9.62633842948564   -2.28106245531841   -0.94720898615961
O         9.90384658229002   -2.06516292020159   -1.84636261589382
H         9.10363274840063   -1.72633973151812   -2.29016056455951
H         9.96439576986166   -3.37260077454651   -3.11819077412176
O         9.69863929484030   -4.02371203382345   -3.79450770717268
H         9.30441310883681   -3.51518703979320   -4.51389792932255
H        -7.70803323526266   -8.61858758504593   -1.70359154472195
O        -6.96930205318722   -8.02654559942732   -1.83723460179167
H        -7.34416027532377   -7.11240582686128   -1.82664896734372
H         4.16121813641762    6.03335359781908   -3.83083230081163
O         4.82228932115296    6.73459053113155   -3.74496792481660
H         5.65836318630572    6.28035526579464   -3.60759077261793
H         0.05732845244866   -8.17558537526313   -5.23056965545818
O         0.11665675140314   -9.15921260921616   -5.11139027580448
H         0.28575319265105   -9.50238698569988   -5.98873180457706
H        -2.30611383655866   -8.74869276910444   -2.70121845687910
O        -2.11015519795288   -8.49174880316457   -3.62121537520211
H        -1.44835649144930   -9.08292728006126   -3.99666285867867
H         2.16919748848898  -10.86233681009205   -3.53493133885971
O         2.12747396965184   -9.90776285423170   -3.50768834856738
H         1.34491921066789   -9.62996045563516   -4.03479463744217
H         6.83543442974294    3.28341291811718   -4.58641248783890
O         6.89476792367659    2.60659193965201   -5.28845965749703
H         6.10141431787543    2.73978328802562   -5.82939120691229
H        -3.57759317507808   -3.78339261167038    7.68916569236681
O        -3.69163946319031   -2.99474440097116    7.16032228763846
H        -3.43948557477572   -3.23226587843899    6.24175257231367
H        -0.54266521063666   -3.28998234661325   -6.75566745804009
O         0.10134849450633   -2.56322201269418   -6.79666072809920
H        -0.37737348433871   -1.78891168334395   -6.45155867422614
H         0.62845025322459    0.39758673414614    8.73114063447141
O         0.63683899717855   -0.31669120722779    8.09001053634267
H        -0.28530057306447   -0.60529830580586    8.00058647424985
H        -5.83341442115163    7.32555698174278   -4.26804256111532
O        -6.33640529115165    6.70809352360049   -4.83056897543422
H        -6.62332815014071    5.97572613911396   -4.24104160509039
H        -4.27793031630380    9.05877023662350   -3.27627849387458
O        -4.81439989482501    8.26295992133345   -3.17148272065884
H        -4.40645692479806    7.78171177050379   -2.43338299146482
H        -9.71022768190568    5.75711545754672   -4.66916480072058
O       -10.24422027239459    4.95241654169396   -4.50763570807688
H       -11.12472692128607    5.15479131671216   -4.82572097759252
H         2.76035465270324    6.45446618765123    6.12943797589691
O         1.80024341796428    6.55138945397332    6.22704309771706
H         1.45632765410949    5.63836783711666    6.12273031049724
H         4.80142909592847    8.49421335078923    0.07776007937861
O         5.11850121724931    8.49407646439830    0.99883219668456
H         5.52454338655695    7.62924143043190    1.12909608491835
H         4.13904373019940   -7.47326983153373   -4.37189938893480
O         3.38417833134252   -7.75958130614638   -4.91765903765061
H         3.09949518571445   -8.59777841483689   -4.53891934062388
H         0.37125302055765    8.60238627427632    4.22479187558265
O         1.04936628446876    7.95830081831825    3.99638084185540
H         1.27475693437371    7.46384153995158    4.81037760365102
H         5.23438416887866    4.14221323341383   -3.17016322755659
O         6.19577498455632    4.11261216519047   -3.11582326064795
H         6.40357264060364    3.52936422431414   -2.36906692731561
H        -2.59016550904307   -1.60561038286458    7.54574268567993
O        -2.07990869615391   -0.81296521921624    7.76807643480047
H        -2.70620998816369   -0.18690307430261    8.14174318727393
H        -9.02689364189053    7.89568291093217   -4.16522743602654
O        -8.96309000228835    7.31266791299080   -4.92317317358006
H        -8.00579853793722    7.14808306112826   -5.05702250828067
H         3.51933731269230   -9.03391708516596    1.05588496098072
O         2.84259011588892   -8.40385815334887    1.30870086798452
H         3.31681625401095   -7.59814591316910    1.58816405222884
H         3.58052532708833    8.11709578874588    1.82145638720687
O         2.78967845718389    7.55383077832537    1.93229509509252
H         2.34299189209914    7.78835866367188    2.75848952951771
N        -3.36009353562283   -6.43563908792789   -7.49238879463408
H        -4.24694744268598   -6.03216609624390   -7.76715088223416
H        -3.11509180117264   -7.14641071969500   -8.16742620837496
H        -2.66067380615363   -5.70373713781509   -7.52509127469768
