# Supplementary material for: Computer Generated Realistic Interstellar Icy Grain Models: Physicochemical Properties and Interaction with NH3
Source: ACS Earth Space Chem. 2022 Apr 19;6(5):1286–98. doi: 10.1021/acsearthspacechem.2c00004 (PMC9125691; doi:10.1021/acsearthspacechem.2c00004)
Supplement: Supplementary file 1 — sp2c00004_si_001.zip [file sp2c00004_si_001.zip › NH3_binding_energy_sampling/11-21.5-Y.xyz]

604
 energy: -1022.782570579320 gnorm: 0.000033219767 xtb: 6.3.3 (5b13467)
H         0.19959452219113    2.97884934992315   -0.70523180724279
O         0.72181014858641    2.30972010351760   -1.19805481297505
H         1.66152675514722    2.44037300072041   -0.92818497499357
H        -0.06621935346844   -1.35284106343472    3.13133809592120
O         0.32492132948564   -0.65267150024311    2.58619842715937
H        -0.15427935944270    0.16025110835613    2.81851119560216
H        -2.39783591337371    2.35785052912963   -0.55684218455940
O        -2.18501264889804    1.88838092282327    0.26724139645670
H        -2.20237893830976    0.94018035451849    0.04349730654500
H        -4.65606679074786    0.49744005124834    2.16740897390776
O        -4.97226519337515   -0.43616665828927    2.18267473599942
H        -4.46916161744128   -0.91435168254724    1.51536093874382
H         0.06854042282547   -0.35795981766438    0.93102564107315
O        -0.13017221456346   -0.12332917604075    0.00391817498364
H         0.20697048028648    0.77378108429002   -0.11898766517123
H        -0.14301596948524   -3.62201446644623    3.76219855688385
O        -0.42108388182887   -2.79113874130234    4.18176292704138
H         0.22581862386521   -2.61995173553821    4.88266408232562
H        -4.88268907310518    2.47959552396172    1.31317250196590
O        -4.24161960335357    2.07151701283713    1.92730277631309
H        -3.40006257652583    2.05348874460087    1.41268675280305
H        -3.25149650451279    3.84227054416307   -2.23354956082796
O        -2.51295677404308    3.24626516452268   -2.00292251082734
H        -2.15624050777042    2.95700252946124   -2.86287564157211
H        -0.11915404187397   -3.85492496684930    0.48813263044066
O         0.22098499970148   -3.03642921761942    0.90398557484156
H        -0.56630374506222   -2.55016818102330    1.21634010851511
H        -2.37002939698340   -1.58668805827443    2.45446008775062
O        -2.18164308158045   -2.05368024048281    1.61396379729440
H        -2.44205555187950   -1.46815229072117    0.88387681379339
H         2.07405980366362   -1.49515302046116   -1.14395602779217
O         2.30715891650088   -1.74555282631153   -0.22610943787897
H         1.51899092903674   -2.17378338715427    0.15936285597615
H        -1.38704397919715    1.77585086878235    1.88982222019229
O        -1.47481785093384    1.37955718953760    2.76691053567677
H        -1.46111895906609    2.09308850462311    3.43065715853674
H         0.20986818619791   -2.75683487026936   -1.58802048909434
O        -0.54604132036930   -2.14552453521785   -1.64219892238062
H        -0.36604809925316   -1.41823068269533   -1.00961927406704
H        -3.43370682294053   -2.97846177545842   -0.40259997581896
O        -2.71653610553849   -3.47084287112245   -0.82319047194514
H        -2.00736158698481   -2.84009176439548   -1.04423037392743
H         2.77906246177217    0.08373209924777    2.90710542382450
O         2.88178009161767   -0.09681212799066    3.86855487194392
H         2.97143758553104    0.79670245191715    4.27159320819786
H        -3.53083874496924    6.32682939602038   -0.56831066624306
O        -3.29365449172013    6.98835375498102   -1.26988586015380
H        -3.15188106872470    7.83438436817392   -0.80122976469644
H         3.90703627975388    0.53206690213686    1.15555108249015
O         2.95654133641517    0.35384745676328    1.27271047496580
H         2.71656712681495   -0.40014328355990    0.69608536888205
H        -5.78220971488885    0.78669618934188   -1.61791327549542
O        -4.87169879073841    1.11454133621926   -1.49335740488269
H        -4.98238820413949    1.94373249474570   -0.98295635004799
H        -1.20813175300545    5.34945509397299    2.18245522287027
O        -1.83228703311916    4.60133310441016    2.06777546998181
H        -1.90929395782310    4.18448433711972    2.93122846994088
H         3.46952177427443    2.69188732944775    0.39834465321780
O         3.24358782411089    2.66645921140291   -0.54640960779031
H         3.57341263074541    1.82454364494161   -0.90187856852689
H         1.49237101251850   -4.75088890595382   -2.26769678386699
O         1.55792088929743   -3.97247145945576   -1.69622980064628
H         2.35168831518763   -3.51184408972794   -2.04997295418120
H        -0.92432883438883   -0.14093374887103   -2.56929305889937
O        -0.29053485272450    0.51118392286918   -2.89486649787904
H        -0.03000008180051    1.09491090828670   -2.15915221919594
H         1.70427114829910   -4.73620431248748   -0.19711787477361
O         1.81239841791130   -5.37180270490434    0.54656839288190
H         1.34897545978423   -6.18373091836703    0.25253181680379
H        -1.22753325507088   -3.32174650581401   -2.89496023410478
O        -1.05453508006756   -4.00593533661391   -3.55498209223042
H        -0.92703636769963   -4.85218775845839   -3.08504507129408
H        -2.77138242387409    3.26393692672834    4.68258665421571
O        -1.79011881620244    3.26136981436380    4.64697302576887
H        -1.49613613187423    2.86106423614313    5.48354708905415
H         0.96864362760159    4.99075725699139    4.04558268242810
O         0.02246733026218    5.22212303004633    4.09828099112223
H        -0.44879898072907    4.41927649918290    4.35846461540478
H        -1.72617441010736   -4.70271292776063   -0.38331487726887
O        -0.96021009920244   -5.24250453918503   -0.09869456519670
H        -1.30653537397145   -5.92879651559590    0.48099914254618
H        -3.92311491265723    5.77546627996352   -2.62195441129032
O        -4.27365985564010    4.94046083733576   -2.94964126812174
H        -4.12082130687937    4.90434606454008   -3.91814997964534
H        -2.42303339959808   -3.73826898352702    1.92386078396781
O        -2.44021910699951   -4.64183717578461    2.30121834982332
H        -1.50007368966061   -4.87922869910175    2.44036231794743
H        -4.69689759726671   -3.03741777706518   -2.90784952948366
O        -3.84503731784963   -3.27034864836690   -3.31516632424918
H        -3.51294916418878   -4.06321659010768   -2.84939357803765
H         0.34936126602063    1.33336791128747    4.58998418003833
O         0.85656883317979    2.09248993812302    4.25547515740392
H         0.90302464123744    2.75337138522924    4.96073739233134
H        -4.65315414480464   -5.22566077559803   -1.57668589023131
O        -5.35401116898687   -4.87151969381023   -1.00219812228478
H        -5.13919025441021   -5.22452779069220   -0.11790052237754
H         2.32565727758102   -6.53935336811595   -4.05453627052757
O         1.98957699815733   -6.20887942181353   -3.20123584321063
H         2.42519420332441   -6.78113418234641   -2.53741552574371
H         0.46398219121019   -3.43576311430161   -4.02352528937117
O         1.26575371429259   -3.06865393470595   -4.44829570014432
H         0.94466328088760   -2.69876844356178   -5.29693360119315
H         1.97164852428238   -1.79881920914270    2.95904627476953
O         2.12788922852504   -2.72969325736798    2.74259097456523
H         1.44073934161734   -2.94528612955286    2.07745835609365
H        -3.01767432235650   -1.86642182288339   -3.22348688474390
O        -2.59592180762946   -0.97955928145558   -3.16048252802623
H        -3.25236014203481   -0.33484190592887   -3.48013601375965
H        -3.18877415553815    4.92487967227725    1.05629580085200
O        -3.97145109875498    5.29723612155941    0.60268910831786
H        -4.38568509060604    5.85593606759288    1.30875222858603
H         0.88070056551285    2.20666467460024    2.56514538419287
O         0.98045175241468    2.20014741511595    1.59377708131872
H         1.70578454468832    1.57524529256148    1.43000849418493
H         0.18766616918560    5.60480478342216   -0.78888196092879
O         0.70844944027360    6.26624165796003   -1.29931448896128
H         0.85100057626193    7.06699741614525   -0.74500766434550
H         0.34717840006942    6.99019704175022    2.55748523318085
O        -0.01643108234435    6.60786959534881    1.74157605197096
H         0.64717575104578    5.93675867778231    1.48049409545085
H        -2.47173342498528    0.16829242381569    3.32350004343329
O        -2.69199269855501   -0.64522379539868    3.82989868451846
H        -1.93039053996092   -0.68343930575414    4.45030741834595
H        -0.88111763289022    0.51189167837516    6.00422250620645
O        -0.60763054392409   -0.00781822487957    5.22974110775624
H         0.10600890908337   -0.61119182004230    5.51622445828247
H         0.71822110906594   -5.04222727756896    1.96445138902908
O         0.17753372863185   -5.14999241716462    2.77023538265390
H         0.32231489432690   -6.07020920063148    3.04373448626295
H        -2.11213126269581   -8.13889200368193    0.44268185413091
O        -1.78882117211348   -7.64920146644659    1.22645085253655
H        -2.57463609114426   -7.33754852413488    1.68306317915142
H        -0.38514882519173    6.80911172946838   -2.35719120071759
O        -1.13265510672828    7.22809791651669   -2.85531006672390
H        -1.92150710871878    7.10219040946029   -2.28996424506034
H        -1.11253546880588    4.25927229774653    0.54753392980040
O        -0.74095595748366    4.31872957219045   -0.34925008642048
H        -1.44867261490805    4.07580484148074   -0.98014199315403
H        -4.40234799403556    2.69995232202171    3.48930709037482
O        -4.39856453331224    2.87169808050712    4.45363001545411
H        -4.48110525580993    1.98923018939435    4.86418279872583
H         2.03576945681084   -3.62581189876252    4.22390580770385
O         1.97389846670474   -4.09653759849803    5.07808248660919
H         2.48159055224927   -3.55851820126250    5.70695417657552
H         4.69263334573492   -3.24288410810591    0.81355285965743
O         4.53037068449963   -3.16744886857497   -0.15263285324184
H         3.67069167211119   -2.69148607586411   -0.23500071570319
H        -2.72299670835209   -0.80236689394505   -1.36772572992603
O        -3.04858815577658   -0.53094175265540   -0.49302316247878
H        -3.85003004785481   -0.00624118232391   -0.69921277074006
H        -1.62328323358359   -0.81939187494456   -4.64954604802840
O        -1.11782418951510   -0.60417595344032   -5.45456443120442
H        -0.40777663659878   -0.00703154575944   -5.17135785594458
H         1.79235493722792   -1.76986755840390   -3.39954744449403
O         1.88511029338047   -1.02199614997146   -2.77766993492071
H         1.10673167194066   -0.44604080840143   -2.90830336815656
H         3.67118395796840   -3.16905718351182    2.52697749999181
O         4.63033795268742   -3.39696253870785    2.45244681754166
H         4.68645109845928   -4.35691121751457    2.58026651435428
H         3.43662678241125   -6.16656213874887    3.10356007536965
O         3.79081889140906   -5.96709767475994    2.20249076953229
H         3.05228077363529   -5.62274672408641    1.66013489938940
H        -3.35041932439738    1.55241995264953   -4.19594381209335
O        -4.19464681357787    1.08148318465856   -4.00296009424931
H        -4.41057980315451    1.22853236779234   -3.04616820485217
H        -5.08276869689140    4.09458820643360    0.04770174911050
O        -5.52090222978924    3.22804777765231   -0.05315844501308
H        -6.45194090427405    3.34612574145951   -0.33352493188412
H         6.73271008771048   -1.23093251447532   -1.39482928566456
O         5.96197723563497   -1.08137172826229   -0.84060693211269
H         5.54416678589418   -1.94952898249704   -0.64191738302741
H         4.59314836829836   -3.22232761224278   -2.49699175092139
O         3.72425820738767   -3.05161893964832   -2.91124053694761
H         3.72619715738861   -3.67150954618678   -3.66653909755814
H         4.45040851086325   -2.33399558776323    5.59396677147090
O         4.10880983638529   -2.79767682118094    6.38855803406052
H         4.44279820342329   -3.70321574315078    6.30800230588459
H        -0.74543546957319    6.29475169857478    5.04490076485344
O        -1.34113744906834    6.87103965376140    5.58348444323300
H        -1.35614336197013    7.74744287284172    5.14058536726329
H         4.69751231449762   -0.18953111813053   -1.49756224330100
O         3.92931240287744    0.35323334032924   -1.75779052683255
H         3.23637635194455   -0.24721513097041   -2.08749036335355
H        -0.75058893783836    4.46618555616212   -4.06487474927814
O        -1.53400004439726    5.00845857750780   -4.27206703223118
H        -1.38217506059800    5.87593819631244   -3.85140870313006
H         0.65380750416591    3.14849016308402   -2.68652607673392
O         0.65993042465778    3.52414328885572   -3.59538146159499
H         0.70655930552796    2.76004791473827   -4.18011318251549
H        -5.37619216071897   -5.24393913703549    1.79025446517444
O        -4.67988305164205   -5.83890652714128    1.43465722153839
H        -3.83906603523515   -5.42211903612240    1.70296160062966
H         7.87585168050854   -1.74397802632297   -4.06728639458735
O         7.61785681693392   -1.42931893484685   -3.16817909913306
H         7.13199657936047   -0.58536434411185   -3.32575765559374
H         3.69501073058584   -5.13026737540426   -5.31172502222826
O         4.45815761454959   -4.75571445971388   -4.83265086721145
H         4.84457860763317   -5.46589822816559   -4.28714650324098
H        -3.77331739190370   -0.02684994707340    4.91987468322825
O        -4.37278204136341    0.43805376339239    5.55299875784426
H        -5.03222420246907   -0.21981607664539    5.84715961497082
H         3.46927936551186   -5.99375448371095   -0.54089061033878
O         4.34123469128347   -5.74535892641992   -0.85974839347962
H         4.41606664089999   -4.78273246713528   -0.71781280899272
H         4.99485770463207   -0.39088052331275   -4.19169108629193
O         4.45872306621454   -1.10269732755580   -4.57930817111048
H         4.13470316356613   -1.68574124492782   -3.86029116737637
H        -1.17908846944781    1.51427799452217   -3.95941611372916
O        -1.83054056539426    2.13443266915493   -4.34400094752624
H        -1.47530712738596    2.46493299981131   -5.19180197702716
H         4.88682674702309   -6.37496856594461   -2.33755368380585
O         5.21769558206937   -6.70133882072986   -3.20337968256797
H         6.03680650174488   -7.18080130223352   -3.01794955776219
H         8.73902442025658   -5.14336063377595   -2.94815195384209
O         8.04909828902806   -5.56072873031274   -2.38759293770186
H         8.08440141685152   -6.51819035299964   -2.48827947838040
H         2.33281467555221    4.66999437275627    0.41629950497374
O         1.75817237912222    4.65200348811571    1.19069202049630
H         1.40110758794255    3.73196205686355    1.27113085099001
H        -4.40431486700505   -2.68071075799898    4.22178003990188
O        -5.29878176533919   -2.34176226136256    4.02064226466144
H        -5.16333858464937   -1.56153291451632    3.44357299760234
H        -5.84068602744873   -3.24683206426472    1.31149569435134
O        -6.30184994043484   -3.80298039869424    1.98168385873930
H        -6.11190357734273   -3.36610933328583    2.83116544519513
H         1.69934611085584    3.42894771306101    6.83241307739132
O         1.07610991949223    3.94386604187545    6.29832340711176
H         0.29377069752925    4.09809222798992    6.87073080673678
H         5.01135005161380   -2.21309066585409    3.58691218240108
O         5.03392465928799   -1.49212658930528    4.24817566300664
H         4.22055563564836   -0.93773990306170    4.09358024135822
H         2.40329973247549   -5.61916818517129    4.82030496685239
O         2.78296688620480   -6.50319728150503    4.56079674489767
H         2.03769498245615   -7.08527202430827    4.38961018447631
H         2.24712803625516   -4.57670457049450   -6.81041866010079
O         2.08008577426148   -5.06374347118832   -5.99354911079231
H         1.81647827832086   -4.37165023651255   -5.33872969301318
H         6.44212074513784   -4.15287512859869   -0.53127715517958
O         7.19640134902715   -4.55408539361328   -0.06815934210899
H         7.70316122432852   -4.97754772846124   -0.78900643628275
H        -1.71062389163972    4.45050691806257    7.67526077839369
O        -0.81062455134241    4.54982324658622    8.05782321749053
H        -0.63064956444499    5.50920388574480    8.08114916251981
H        -5.13065785468722    5.63157062554010   -5.61729723102137
O        -4.52247501174850    4.86850690682272   -5.63732855005192
H        -3.76668183826946    5.08241240358724   -6.20544733311082
H         3.26701281774385   -2.59012563291683   -8.46264229086269
O         3.18093564866150   -3.12124308368105   -7.66012448858822
H         4.05853739267720   -3.09631563344889   -7.23324029114240
H        -0.66664056576493    8.77222256144504   -2.31318741180152
O        -0.54307615413527    9.60148215590181   -1.79575847587949
H         0.22039096940792    9.42888324630444   -1.22030215192294
H         2.07856141142897   -0.95431691390567    5.18761835790332
O         1.50711849163719   -1.47963751966220    5.77668216622592
H         1.60183730466175   -1.13275572479109    6.67321732897603
H         5.19624211287934   -2.08227926018990   -5.72325442487874
O         5.54119755632816   -2.84935579475555   -6.24464941433736
H         5.26930888203141   -3.63854962607753   -5.72497863202502
H         5.70774288369060   -5.25682609457651    4.66183974849133
O         5.18669652551305   -5.17014431482970    5.48913941887601
H         4.46567060694423   -5.80305799907135    5.40636795617220
H        -3.95979426022756    1.10473612133246    6.99103888737949
O        -3.76605124261740    1.58216466337439    7.83356283629451
H        -4.64186879271664    1.96774111187297    8.09559535264300
H        -1.85584162042556    9.56198877660854   -0.77952799556092
O        -2.71513741341335    9.43566973609990   -0.30307960631354
H        -3.32750970151744   10.06330280994850   -0.69044639347955
H        -5.95497307969768    4.63117830874206   -2.95652609300622
O        -6.86428706391700    4.51117202918256   -3.29863825511477
H        -6.77496973153642    3.80774842028012   -3.97479319302216
H         0.09632315047658   -7.11707032482721   -1.15397375132451
O         0.56218590519357   -7.55131436304528   -0.40633668769167
H        -0.11572184806269   -7.74558643142887    0.24401318717654
H        -7.64201498916731    3.73402041838956   -1.98665034442922
O        -7.90133715087636    3.14823460063105   -1.24491341552323
H        -7.75893030022189    2.23900784434614   -1.58332629051862
H         3.98718352325569   -0.93170188055340    6.95921372422907
O         3.99598958453223    0.03245774413560    6.94722420336010
H         4.80895055704786    0.32042793492478    6.51575420748857
H         2.25186136590102    5.74492840369691   -1.21796528081064
O         3.18761293509903    5.45132895868727   -1.10632754117158
H         3.36330711078404    4.91177525827176   -1.90052497006787
H         6.55660563811362   -5.97747401132432    0.64727866299686
O         6.18923870128442   -6.71305371283090    1.18285885704108
H         5.28469371210456   -6.43641121202529    1.41013205725221
H        -3.85405576167320    4.68944866541792    7.75894026303718
O        -3.28834414771084    4.22582547378794    7.09966057568133
H        -3.48148992307150    3.28254500649861    7.21187276404399
H         5.76984697946455   -7.99505936328655    0.11726801671794
O         5.48113234306914   -8.68289806655505   -0.51901191757059
H         4.65082495794843   -8.35833655910199   -0.91156816854288
H        -0.54249978556754    2.00347251755541    7.66939763283357
O        -1.17696151787003    1.93738637179296    6.93550245994777
H        -2.04468148192006    1.79602149193364    7.33388689868693
H        -6.37995168482880   -0.17284209128792    1.05366684586979
O        -6.70173689520026   -0.25811690049012    0.14152260400701
H        -7.62037761051996   -0.52910398390348    0.16160935274712
H        -5.37084238580959   -3.11770402507948   -0.59461629542587
O        -5.11765988650376   -2.41420028716422    0.02933784335641
H        -5.68873628161109   -1.64210124742065   -0.15830994449600
H         4.27874526862660    5.51156614792527    0.27688840372523
O         4.62316042689169    5.59314466659316    1.18066369229696
H         3.97229180389422    6.15754819692758    1.63319128914865
H        -9.04686050298299   -1.80283490556177   -2.25425306603830
O        -8.49735499642952   -1.59987824805864   -1.46972396558703
H        -8.62315506587143   -2.33545598737185   -0.83051180285868
H        -5.53611201815963    3.40879312909529   -5.54434654950946
O        -6.05227881489950    2.69860785130839   -5.12734038675946
H        -5.38465337289470    2.11404294793476   -4.71407942616796
H         3.17034459273452   -0.94715959919326   -5.68326357589016
O         2.31323756225449   -1.06869299128682   -6.14634546509875
H         2.39845427668354   -1.91808822737793   -6.61924047403589
H         8.10402304425900   -1.40725868945498   -6.06482393717435
O         8.11295209921442   -2.27034817827082   -5.60667383342712
H         7.25693162951753   -2.67132881178743   -5.85575457358843
H         7.60861797359123    0.93217017174350   -6.34924823782039
O         7.41848963163135    0.08307297977596   -6.76040642292331
H         6.43715139330513    0.03325696472374   -6.79453643468655
H        -7.85645698290345   -3.74474236877997    0.93013713964365
O        -8.53621025681683   -3.63917549755953    0.24690118801505
H        -8.43903835892734   -4.39966842012840   -0.35361398725478
H        -2.40799465821330    8.68745031494698    1.26148066042081
O        -2.25506982775667    8.10024040925693    2.01514840967781
H        -1.48500472839730    7.54739598261981    1.79152230853307
H        -4.43887671976806    6.38915137616271    3.47341856406262
O        -4.61097639502064    6.81334571693168    2.61640585774250
H        -3.84837143790410    7.39973437725976    2.47431007591492
H         3.39314884033159    3.39145198089814   -3.61244387328155
O         3.23819532864736    4.36037639718288   -3.51908516291078
H         2.27328988435745    4.42402003748220   -3.62691814710887
H        -6.12142182175856   -1.66474307342234   -3.44913657103721
O        -6.20232180026256   -2.24259864035051   -2.66391157180803
H        -6.98554329223491   -1.93496819362643   -2.15431929779577
H         6.48030345417042    0.99751298924221    4.70936991173637
O         6.08898176446017    1.53988104536181    5.41147036337032
H         6.27649361135311    2.45621800910362    5.11755115725479
H         1.34999633770716    1.66236917047267   -5.85015656493602
O         1.15754048837957    1.06766721994693   -5.09433139863311
H         1.52041133397842    0.20422350545269   -5.36385252526673
H        -2.46867408368053    2.92939769002618   10.46239347229625
O        -2.25620637932145    2.02164481909718   10.18975166791100
H        -2.85571774873147    1.82033985971299    9.45930842846065
H         7.63895403297914   -0.53123130218906    3.04915132182295
O         6.88475645178250    0.03911589081762    3.21721861966592
H         6.19538016879074   -0.56598216148299    3.59547037254846
H        -5.65653640064950   -8.10826553663167   -0.69775401288522
O        -4.92024661802371   -8.17542019092752   -0.05279732486735
H        -4.92351222192762   -7.35730205968681    0.46785586570583
H        -5.18656076069407   -0.17947269860053   -4.72649427090696
O        -5.80381080212756   -0.89195064053851   -4.96365390411356
H        -6.64260458550759   -0.45101754051438   -5.16070269016226
H         1.87539274337058   -0.26060533317497   -7.54081954088395
O         1.67179196594789    0.20993462643967   -8.38494635884117
H         2.24742687437900   -0.19586750158500   -9.03863256151470
H         4.85451150069049   -1.45691631477829   -9.33398510516742
O         3.92865675750893   -1.22885060702189   -9.61470187566390
H         3.90700587654201   -1.34716644503033  -10.56365365342822
H         7.57375685236293   -2.61169046820648    4.16894749611213
O         7.71622550312953   -2.64750329085739    3.20883392452333
H         7.22542717471671   -3.44088481593017    2.93968229161589
H         6.72911642828960   -5.93854684151130    2.66000931820746
O         6.79191416180905   -5.26197736277744    3.35978586833965
H         7.66868954923839   -5.34614950546999    3.77605197130998
H        -1.81673207204073    8.90265303977059    3.46369865626288
O        -1.56703523279034    9.20862524096527    4.36104344597715
H        -2.41482404283195    9.34220451902413    4.81804916746090
H        -7.40120224560135    1.50534105720202   -5.26013682940092
O        -7.97503516613178    0.76139035273224   -5.01225207578101
H        -8.87685037798366    1.16066197373964   -4.93523878807063
H         6.91002048428804   -1.14456050780394   -8.43855901157822
O         6.32773560104759   -1.86614795385155   -8.70010157211576
H         6.10197362828928   -2.31515847682010   -7.86715206779830
H        -1.69314853516912    6.17863089186688   -7.05163901381869
O        -2.08998690754314    5.35360381112156   -6.77583037361677
H        -1.83952202306243    5.22448205952836   -5.81256526663930
H         0.01804291763110    3.27653930596570    8.99578734540218
O         0.21641338480581    2.35733374345470    9.25194696538506
H        -0.58065183092034    2.09348957961124    9.76061001185613
H         6.75251835122095   -2.83253594489941   -2.73513396048200
O         6.22311766708595   -3.57637555591864   -2.39138743800574
H         6.69194710050221   -4.38731329924354   -2.63709094874087
H        -4.08573362485184   -3.13370760639711   -4.95172444147217
O        -4.24197185794405   -3.02286150991932   -5.91639253283935
H        -4.79005300505351   -2.23039917797537   -5.97282904125987
H         1.99694404148774    2.14948998302235    8.43573685455406
O         2.65926039767258    2.26002569488539    7.74384437255772
H         3.08112001384504    1.38940609833981    7.63004754075854
H        -6.90812546585317   -5.25676178737092   -1.39403848285800
O        -7.82408386936463   -5.52718137772814   -1.63708041704962
H        -7.95982157781004   -5.12643403796756   -2.52053403094134
H        -3.81733050547723    5.21447548738253    5.67465027556331
O        -3.78598357556015    5.98163777584193    5.08213343144197
H        -2.85211083738021    6.27692202281654    5.17402833546238
H        -7.88849037780743    0.03114104266049   -1.97192515499498
O        -7.39993626533355    0.75431228258821   -2.38767259957318
H        -7.63029266185731    0.74158527708845   -3.34042503590378
H         5.84114350646724    0.08293821255955    0.38087656132084
O         5.62390328921056    0.80845225376318    0.99926503212309
H         6.13497876728740    0.61246585074145    1.81205129465800
H        -6.20101361898935    3.27143151836797    7.38181021809194
O        -6.07104229066347    2.75455509722918    8.21096657697804
H        -6.67126002863358    1.99289241237401    8.12522165624601
H         2.28147437543908   -8.12488825149053   -0.85222075501672
O         2.95678261399334   -8.11258769392910   -1.55009855733790
H         2.73114965919249   -8.82793864000877   -2.16148454836742
H        -2.75528545968232   -4.02431458685498   -6.20649878840390
O        -2.00081618184530   -4.58966523138739   -5.97526477778482
H        -1.72278075456098   -4.29629115077623   -5.07925256146889
H        -5.63392182254282    3.71881226606665    5.29287732922721
O        -6.28190365437983    4.11588612103112    5.91085566612883
H        -6.11937689791603    5.06007285087436    5.89528489572432
H        -1.02164533229702   -7.17064632586448   -3.17000636766173
O        -0.54831500143075   -6.49956719377876   -2.64420890929496
H         0.35850108677171   -6.43105754392843   -3.02685733086862
H         4.45419851735275    1.97137913112434    5.10059204023326
O         3.51498128201297    2.21654725257769    4.97841227630811
H         3.12845125248026    2.23334095637669    5.85934194004584
H         4.12071041690286    4.62031656921065    6.26387549022424
O         4.20902879520980    5.34381899669572    5.63908030267583
H         3.63258679906879    5.10630991154271    4.87386449179545
H         2.76640013191952    3.57548275262124    3.88889789730804
O         2.59297867071425    4.51625761365922    3.72314126686374
H         2.46830327140309    4.61510576022127    2.75724800276869
H         9.39103424612422    0.19867940072102   -1.07430635212514
O         8.56824097940681    0.32753546451862   -0.59947864187403
H         8.40834682241418   -0.50155773182520   -0.11752569484093
H        -2.08105661263261    5.28876408362173   10.62474431503011
O        -2.80228628062435    4.66029331188339   10.85863429800482
H        -3.01911672804387    4.83930436563184   11.77383144174366
H         7.97478690856485   -3.05615725034195    0.29625378099437
O         8.39552692220424   -2.20888253037613    0.55034439365053
H         8.33168205139907   -2.20329876383776    1.51282508540133
H         5.32929558368861    3.58772947167575    3.49671358315806
O         6.01665865018664    3.87052206226692    4.12603581482097
H         5.62152080590861    4.59296245534728    4.63567603914826
H        -4.19083769028247    4.98862040181851    9.76360998488346
O        -4.82520526784863    5.13778708086473    9.04234364664708
H        -5.43698148743263    4.38909334079159    9.04272765752499
H        -7.01647468856920   -3.53722621474356   -3.48637943706259
O        -7.63771654202577   -4.15012136080494   -3.93228785977534
H        -7.11797972601239   -4.59339517471535   -4.63469527682193
H         0.04784028333946    6.09798505589584   10.73848407325207
O        -0.81751908514496    6.42834864663693   10.49256267592520
H        -0.70389364820290    6.85814761866382    9.62563364475156
H         2.58050352056016    1.43901217468307   -4.13559272511989
O         3.45885424982226    1.79305546698931   -3.89841636721735
H         3.78179680618637    1.27875776990919   -3.12893500973628
H        -6.95738521807309   -0.25796512585239    7.21281469129339
O        -7.46548981106442    0.52107778881564    7.49249092716547
H        -8.09014140703545    0.70286720407205    6.78927323387667
H        -2.73981006865115   -9.92575277795309   -0.82719815567952
O        -2.67747070184517   -8.98438441816285   -0.98899230018512
H        -3.58316412869752   -8.61795283759355   -0.74743727699008
H       -10.07961385522852    3.01380769420784   -4.90397193095670
O       -10.19575896627191    2.09682122046330   -4.62129722994182
H       -10.40963155526642    2.18254803750567   -3.67129198769789
H        -2.05648985683689   -3.06673847457583    4.60233375395930
O        -2.93099701481677   -3.50712048149009    4.67471974801784
H        -2.92636531079360   -4.12621430050702    3.91945089580747
H        -0.17208075458076   -8.02734403830493    2.47988371323775
O         0.65542719788875   -7.81622043475367    2.92543005418719
H         1.37226679825488   -8.11330296534213    2.33748352654310
H         6.72032402375301   -2.41392905644108    6.36563356106122
O         7.16872201620705   -3.12287956746582    5.89986504325871
H         6.53963209079838   -3.85859997123105    5.86398560244560
H        -5.25651236905713   -2.04231206891613    6.93693997023967
O        -5.93392539600179   -1.54530144474463    6.45346447475106
H        -5.91961720111128   -1.92404606183874    5.54497962766595
H         0.82018837996161    2.97065295469573   -7.14312162311213
O         1.73775934983713    2.63987685286305   -7.19994614990408
H         1.72337761502329    1.89160750924953   -7.82488691574964
H        -3.94425899420909    8.71844266522010    6.64370269461602
O        -3.94352682895604    8.71421494103100    5.68634636660744
H        -4.06952014214712    7.78619548044991    5.42074821074280
H        -2.06871543173103   10.25873741464147   -2.77322215649108
O        -2.97125781183021   10.43889472936239   -3.07313683582758
H        -2.90189561189341   11.07123250331276   -3.78771278677668
H         9.42143334798856   -4.10123582612050    4.01170422312624
O         9.14193308096988   -4.77811166070639    4.63571157026138
H         8.71486241627490   -4.30437769081546    5.36037100375477
H        -0.74346945614091   -6.05825214827294   -5.84988840452570
O        -0.03914223434555   -6.62381408013484   -5.51658483121223
H         0.79575378786497   -6.16237858039881   -5.73675085937663
H         1.82654337146925    8.22608685605443    0.62610859161423
O         1.52004823542875    8.54573594906594   -0.25064193763755
H         2.33276944131798    8.58536974509471   -0.78377410088480
H         3.48324127021197    2.86978083130600   -6.69660096777938
O         4.31191794403349    2.58046283026794   -6.28895010024390
H         4.06952750610908    2.30902181257208   -5.37877984806392
H         3.73099487212103    7.07236414834999   -1.27097936909592
O         3.93619392812438    8.00791940066284   -1.48499338527639
H         4.30536107926826    7.95105729899117   -2.37858733936322
H         4.37892376173342   -0.06943115158186   -7.94282564334755
O         4.75675821297973    0.07828370673681   -7.07398250704612
H         4.57608715852666    1.01091035043616   -6.83225104936875
H         6.01690369010972    1.87217401734350   -0.51746061634554
O         6.59124278360637    2.08479282140949   -1.26737905533252
H         7.41258823416203    1.59624147888835   -1.08133730236915
H         6.68732729770837   -8.48204904635225   -1.62765619505082
O         7.32163549713347   -8.27182002181199   -2.36564792000572
H         7.69143836361589   -9.10566468849683   -2.65070620132027
H        -5.31023106991470   -5.85021249985873   -5.40692659350822
O        -5.92835653251355   -5.17896038950169   -5.72140913507534
H        -5.37801374014968   -4.41109663717828   -5.96109137789131
H         0.69669196034354    7.13906669731460    7.56546845463571
O        -0.20408819017068    7.16612358130249    7.92655555983405
H        -0.76141409953407    7.17946399586106    7.11024813382282
H        -8.90511350803678   -2.89391617662299   -4.09952997211146
O        -9.42518852038275   -2.08512482502583   -3.93224045126086
H        -9.14095850562486   -1.42147805587416   -4.56449404293325
H        -2.41175190105137   -6.04254530597000   -2.14891122324873
O        -3.29063123750939   -5.75714076542922   -2.41608350150126
H        -3.47966230362415   -6.13372651126532   -3.30066548766488
H        -2.99520065449424   -5.96093612798023   -5.41367551771045
O        -3.59383901019802   -6.56983682491162   -4.93873333916305
H        -3.11145380487570   -7.38976788484156   -4.77173878531855
H        -1.40657107740076    3.66430648719967   -7.00813280933322
O        -0.86570851994220    2.90918651351111   -6.73666666142875
H        -1.10321581237626    2.12298197976391   -7.28484402708447
H        -0.22113496706059    0.35345590009344   -8.23788529878878
O        -1.11660617000907    0.58887844380596   -7.95279472558472
H        -1.28995810386693    0.06632501082774   -7.15380374661222
H       -10.42974852008875    3.99538467900929   -2.74076742542417
O       -10.49579555629733    3.21782654657260   -2.17094782678695
H        -9.66537176294520    3.19261748349910   -1.66378224718272
H         4.52324345255601    4.00498162756114    1.69691520189960
O         4.33656791418531    3.08279980105741    1.98709196637737
H         5.05222724360189    2.51411328973132    1.68956425673498
H         6.47661184636247    1.34425754871707   -4.25714441490687
O         6.17512003381277    0.72354885649317   -3.55888605614452
H         6.20801647295273    1.22412054143616   -2.71876294691137
H         9.63190390823489   -2.27360691522166   -0.96559410625516
O         9.90547710949005   -2.06392248272718   -1.86721042706198
H         9.10608906332568   -1.71937974245494   -2.30743735138044
H         9.96375202463957   -3.37310589252404   -3.13438770725715
O         9.69570453983230   -4.02665710100372   -3.80763438046597
H         9.30077765918870   -3.52042883588321   -4.52817454897145
H        -7.69838609247735   -8.62980877142648   -1.65588870472210
O        -6.96114306840475   -8.03517704356017   -1.78630935596092
H        -7.33934235562554   -7.12238230576007   -1.77721918954692
H         4.15270161916811    6.02535508537180   -3.86257864099444
O         4.81153555312699    6.72847511031781   -3.77668551087562
H         5.64969614269756    6.27689031545904   -3.64208880003055
H         0.09099738380301   -8.22945665103313   -5.22088217652184
O         0.11563762391695   -9.21198655472329   -5.08649128802709
H         0.26523914776054   -9.57789051587955   -5.95831241120802
H        -2.33464425527930   -8.72906884289324   -2.71595230240694
O        -2.10296547954956   -8.46682455852981   -3.62649378042461
H        -1.45665075481329   -9.08551720349046   -3.98544684518532
H         2.18082780874855  -10.87073198783258   -3.49867229565452
O         2.13446109865254   -9.91616294482976   -3.47613512555053
H         1.34795227190220   -9.64662786775239   -4.00136164685764
H         6.82691627773511    3.27450683343217   -4.61766944486453
O         6.88146308640764    2.59335448560864   -5.31612276092642
H         6.08787785883656    2.72773065616892   -5.85617142156785
H        -3.54642442435617   -3.75913410995850    7.71404089982955
O        -3.66140985126192   -2.97220216186751    7.18284316680154
H        -3.41229041160353   -3.21298948945095    6.26440687389662
H        -0.65051948703825   -3.42433016152216   -6.73847530196336
O        -0.02056062795769   -2.69268846666018   -6.74830282348076
H        -0.50200774221521   -1.91673863760656   -6.40741029878844
H         0.66041442912446    0.42816519231868    8.72935226937011
O         0.66697614173110   -0.28745811329221    8.08969329232035
H        -0.25525736894259   -0.57727654767570    8.00488828653532
H        -5.84576334749252    7.30896135510064   -4.27377612481473
O        -6.34951817731023    6.68877984867389   -4.83257666912225
H        -6.63509502327525    5.95894073568800   -4.23938787067765
H        -4.28905371941778    9.04661220512897   -3.29217433415998
O        -4.82400297325728    8.25033202824725   -3.18316708770624
H        -4.41371144575326    7.77249163182027   -2.44425412472790
H        -9.72343606983127    5.73613354723528   -4.65696980657368
O       -10.25602700145954    4.93149982173983   -4.49074030663260
H       -11.13741138480505    5.13134867997402   -4.80804590398134
H         2.78204021324374    6.48025360821054    6.09976997142234
O         1.82236408759163    6.57449783254075    6.20024606830622
H         1.47914740253070    5.66063751538917    6.10112468627929
H         4.77153689668074    8.52499872500848    0.02867317292008
O         5.08198446402544    8.58986509860466    0.95106754428753
H         5.66005625877331    7.83396304056317    1.08731256779270
H         4.13795307249594   -7.48257069211059   -4.35947214306111
O         3.37801132783428   -7.76860201856643   -4.89849128341603
H         3.09907534682281   -8.60870302362292   -4.51942752819819
H         0.38437380364891    8.61930574158854    4.19440123976882
O         1.06157079794357    7.97415689242821    3.96607358060952
H         1.28960232916631    7.48351654703586    4.78143196490562
H         5.22923106875312    4.13741574260963   -3.19293490374076
O         6.19136815367656    4.11431228019117   -3.15406853383827
H         6.41670113357183    3.55432110174833   -2.39566391533493
H        -2.56034326310091   -1.58103222484883    7.56055738817968
O        -2.04993988766945   -0.78696219300563    7.77746051267486
H        -2.67515009867804   -0.16046295794727    8.15225164348858
H        -9.03935196928937    7.87750343953974   -4.16305741208149
O        -8.97764148451433    7.29112908657756   -4.91857441748796
H        -8.02080866705195    7.12731249686518   -5.05568632302937
H         3.53427299852097   -9.02686601006869    1.07868968982261
O         2.85815685739785   -8.39445651079191    1.32735845124302
H         3.33338732132286   -7.58858054548688    1.60463996785169
H         3.58679996178643    8.13051149693911    1.77825971999418
O         2.80615602762927    7.55543814156349    1.90242153541855
H         2.35828090664786    7.79794833215005    2.72573193314151
N         7.51684121127618    4.46262640094406    1.38432597482151
H         6.66353176621883    4.96168089255456    1.16728835289411
H         7.48137628991095    4.22883155856808    2.36898408402503
H         7.51858816436672    3.59902605082589    0.85813144664344
