# Supplementary material for: Computer Generated Realistic Interstellar Icy Grain Models: Physicochemical Properties and Interaction with NH3
Source: ACS Earth Space Chem. 2022 Apr 19;6(5):1286–98. doi: 10.1021/acsearthspacechem.2c00004 (PMC9125691; doi:10.1021/acsearthspacechem.2c00004)
Supplement: Supplementary file 1 — sp2c00004_si_001.zip [file sp2c00004_si_001.zip › NH3_binding_energy_sampling/110-41.1-N.xyz]

604
 energy: -1022.792147282164 gnorm: 0.000031082423 xtb: 6.3.3 (5b13467)
H         0.17783338786110    2.95684217669092   -0.66769923564250
O         0.70251565201127    2.28846471305245   -1.15920736080689
H         1.63967841730821    2.41475984596110   -0.87988241730855
H        -0.13430563559660   -1.38429023065321    3.14187905872723
O         0.27279594987748   -0.68185365641760    2.61059021715138
H        -0.21021570595528    0.13001687339212    2.83948839793157
H        -2.42301954263233    2.34293221486124   -0.54198833915974
O        -2.21592090152530    1.87007755997478    0.28151926415880
H        -2.23705817443271    0.92257424398916    0.05521090297672
H        -4.70727484716575    0.48075642529153    2.15832872105836
O        -5.02863257242498   -0.45088891597446    2.16482394277569
H        -4.51836792047316   -0.93020363433890    1.50401398511867
H         0.02427196981273   -0.38460722395818    0.95594181862249
O        -0.16438315111357   -0.14787829363059    0.02702660009665
H         0.17309595303505    0.74993248242130   -0.08939723737041
H        -0.24571294834263   -3.63982954663331    3.76254775013721
O        -0.52925451376510   -2.80158734966275    4.16080274368989
H         0.08350978783784   -2.61874947550150    4.88650284194324
H        -4.92129129179665    2.46608183384740    1.30991521190329
O        -4.28538640692837    2.05447706857281    1.92671971740160
H        -3.44030967270175    2.03578286052503    1.41867138353033
H        -3.25994007503072    3.83608212352519   -2.21890386344771
O        -2.52447314947295    3.23739937043019   -1.98546256084599
H        -2.16244523323373    2.95028214414981   -2.84380192268924
H        -0.17146968573263   -3.87964393202278    0.49711408550816
O         0.16959721217832   -3.06580117710321    0.92178547732486
H        -0.61923204846693   -2.57663261155685    1.22750577878202
H        -2.43178834888804   -1.61366249387006    2.45535049186600
O        -2.23300415682923   -2.07707972843078    1.61430880491677
H        -2.48960542324655   -1.48912695320135    0.88505163940551
H         2.04176668931514   -1.52105634113201   -1.10810876866625
O         2.26744130805768   -1.77748341750932   -0.18992528081495
H         1.47362247326594   -2.20263496971719    0.18763325925902
H        -1.43217049352136    1.75183246365668    1.91032832461542
O        -1.52343227871685    1.35130149970348    2.78498615412351
H        -1.51962077254811    2.06174131673730    3.45265920796897
H         0.17723392358687   -2.77527509798511   -1.57120581615078
O        -0.57594086064584   -2.16131015951623   -1.62949365793417
H        -0.39933149314501   -1.43666951722454   -0.99284016461460
H        -3.47642068370582   -2.99238730692921   -0.41465014725419
O        -2.75663633281780   -3.48364315570864   -0.83249925808265
H        -2.04521103064471   -2.85278060325055   -1.04485429233645
H         2.72008637399701    0.03926234959052    2.95274639466126
O         2.81765139392393   -0.14426536170985    3.91495912427144
H         2.90642820691763    0.74925177163366    4.31998167954787
H        -3.54420731319735    6.31532415315212   -0.54672780361473
O        -3.29980092320383    6.97883498765069   -1.24426281588591
H        -3.15912532927177    7.82252056996289   -0.77117385597796
H         3.86175821890114    0.49639548294539    1.21247079768087
O         2.91103808820549    0.31419485855559    1.32570338739957
H         2.67383120917015   -0.43357892445362    0.74021534372202
H        -5.80399256436463    0.78540343742253   -1.63235200292752
O        -4.89341514666066    1.11068155997846   -1.50160061698441
H        -5.00537916436278    1.93835568452586   -0.98891074327337
H        -1.24580973308807    5.32058393123368    2.21879286972577
O        -1.87063743274473    4.57470722524155    2.09531896903504
H        -1.95703883372366    4.15467618347694    2.95653740246329
H         3.46350846472685    2.67823895578737    0.45478077998818
O         3.22195205168463    2.63812750002849   -0.48598179693313
H         3.55381537727042    1.79538483676093   -0.83658130781067
H         1.45787734675648   -4.77097344987949   -2.24867277629560
O         1.52318765582763   -3.99610514066303   -1.67241795965029
H         2.31962105012835   -3.53547207254880   -2.01990692402998
H        -0.94183995167702   -0.15197130053827   -2.55178077835741
O        -0.30279921080605    0.49870916744896   -2.86999957625200
H        -0.04656076301791    1.07933389936299   -2.13029019070148
H         1.65529075756340   -4.76478880247289   -0.17572302871653
O         1.75631557307197   -5.40414785641243    0.56612359863414
H         1.29096230675702   -6.21261444056115    0.26480539171097
H        -1.25307473970918   -3.33107224547314   -2.89190987942841
O        -1.07524934830973   -4.01352259465763   -3.55251627927370
H        -0.95572833640226   -4.86171025752553   -3.08415344900793
H        -2.83413504086444    3.23123263322421    4.69769165933433
O        -1.85226610885285    3.22558053759688    4.66776799780418
H        -1.56873662070054    2.82332618353629    5.50749570154357
H         0.91572339061856    4.94775431514934    4.09614941149919
O        -0.02962675191798    5.18277784087475    4.14155109856596
H        -0.50743766584337    4.38152337369386    4.39578342100822
H        -1.77196894936835   -4.71907058414196   -0.39077479474490
O        -1.00974794404697   -5.26364686499233   -0.10426025291279
H        -1.36484766902884   -5.94797529923108    0.47263615271726
H        -3.92254790471594    5.77280820029331   -2.60488643261531
O        -4.27305244075911    4.94026252004479   -2.93882004255573
H        -4.11275636595455    4.90740631688216   -3.90614742002845
H        -2.48254758587560   -3.76592422329249    1.90470680151290
O        -2.50014269747403   -4.67855301733498    2.25968668135987
H        -1.56458440046058   -4.90862189817503    2.42957692187502
H        -4.72070055309547   -3.03579338566556   -2.92964310088987
O        -3.86644952321357   -3.27018767644110   -3.33138039881005
H        -3.54077809723002   -4.06549310309294   -2.86526468924469
H         0.27531683337361    1.29548799199498    4.62051514357348
O         0.80076328169700    2.04701959826799    4.29652219995161
H         0.83443079165641    2.71074920322067    4.99986732637657
H        -4.69394150775409   -5.22979791868837   -1.60565424177522
O        -5.39829047340176   -4.87507612782932   -1.03617151853678
H        -5.19203575799555   -5.23144340297015   -0.15070393990319
H         2.30014826972998   -6.55506651347027   -4.03690124530717
O         1.95979938733397   -6.22654123188185   -3.18459327192236
H         2.38789848707564   -6.80311028658193   -2.51994650887911
H         0.44727409925855   -3.44632660913822   -4.00763497627315
O         1.25363210480541   -3.08072450808993   -4.42528376773576
H         0.93958684995928   -2.70633210568460   -5.27465952732322
H         1.90601603870646   -1.84363226558881    2.99269412548856
O         2.05281713967936   -2.77900924243942    2.78776863323306
H         1.37812754560096   -2.98471795214270    2.10601439397968
H        -3.03571503763953   -1.86922161733176   -3.22854875372215
O        -2.61099355440717   -0.98408618066795   -3.16023211072308
H        -3.26358261704185   -0.33597723565281   -3.48104734705162
H        -3.21877065561490    4.90641707292594    1.07525967377457
O        -3.99633056300286    5.28360253268062    0.61679809529274
H        -4.41447221590305    5.84031814769385    1.32234605708238
H         0.83190467900240    2.17083409237705    2.60453513679537
O         0.93979668049173    2.16899896573206    1.63394193080759
H         1.66484445965077    1.54327125108956    1.47237649572608
H         0.17437974617411    5.58286245812504   -0.74224068859055
O         0.70114385991415    6.24446013587351   -1.24633548307702
H         0.84110672850134    7.04285597208009   -0.68808761495415
H         0.31156419173132    6.95516071057117    2.61079700051300
O        -0.04593032923246    6.57789007306231    1.78992596567810
H         0.61722394894359    5.90540078553264    1.53174078597036
H        -2.53241719624516    0.14223055280346    3.32761697455797
O        -2.75911145262771   -0.67508265189656    3.82413569317115
H        -2.00860842086768   -0.71642571268216    4.45702149800114
H        -1.00618703704723    0.47910359262518    6.01549586162662
O        -0.69818520788027   -0.03453658665971    5.24893902455412
H         0.00683370683053   -0.63735115266976    5.55243074944926
H         0.65127573413893   -5.07411836276877    1.97782820616809
O         0.11638845517719   -5.18145924188551    2.78767500895958
H         0.24246243533099   -6.10927274478766    3.04484194598974
H        -2.17683342352346   -8.15814432333004    0.42281870818978
O        -1.85530913073640   -7.67380233541484    1.21056427247399
H        -2.64243301029382   -7.35851485759265    1.66275219836721
H        -0.38365472271182    6.79480403623945   -2.30968982726970
O        -1.12613542676229    7.21770749031875   -2.81211922108381
H        -1.91969067150289    7.09221120482787   -2.25316525974188
H        -1.14007432028694    4.23667234270466    0.57987515054835
O        -0.76154359484827    4.29812255251061   -0.31398486696939
H        -1.46551224800657    4.05976631954660   -0.95073955906707
H        -4.45828838080183    2.67472199350276    3.49255879217626
O        -4.45972101373716    2.84621269820953    4.45639385523780
H        -4.54416276395892    1.96356869522172    4.86759712095908
H         1.89117975751647   -3.66676746497916    4.27912423065264
O         1.84564746908820   -4.11233455661443    5.14907993044716
H         2.44438604633043   -3.59701119439566    5.72248415606401
H         4.63943507301513   -3.28268161933098    0.86174638240393
O         4.48448290235176   -3.20539835242363   -0.10486472278161
H         3.62713700405603   -2.72550685669431   -0.19313761473951
H        -2.75182553211873   -0.81270761424788   -1.36719056967564
O        -3.08193354647863   -0.54337815297862   -0.49367856297510
H        -3.88128755870992   -0.01660939963710   -0.70261878854030
H        -1.62764215923783   -0.82118957653254   -4.64023644761144
O        -1.11446138918348   -0.60507603123879   -5.44029511863781
H        -0.40552370806333   -0.01056954450637   -5.14907689222780
H         1.77523071073485   -1.78680372179528   -3.36768972017822
O         1.86635018247877   -1.04212061565315   -2.74179524558957
H         1.09086402950018   -0.46271924608074   -2.87560526603794
H         3.60140310472475   -3.21495206246162    2.57058588615225
O         4.56135508199255   -3.44316998805530    2.50306345779724
H         4.61579973485977   -4.40435739331431    2.62212439452035
H         3.35447577202732   -6.20921231210780    3.13138238742827
O         3.71830694529715   -6.00972460883815    2.23588106710224
H         2.98579459262795   -5.66329277121660    1.68535738748294
H        -3.35102961139474    1.55416406583243   -4.19001193100321
O        -4.19779622091559    1.08484172059815   -4.00534868658538
H        -4.42098388836352    1.22874973357286   -3.04949430398607
H        -5.10714219277269    4.08633164449409    0.04923518378836
O        -5.54656868698949    3.22152085173026   -0.06025072515813
H        -6.47569780819201    3.34340692746072   -0.34481933553607
H         6.70326541014744   -1.27214637558337   -1.32580887362296
O         5.92993509591723   -1.12215368982331   -0.77553100169363
H         5.50660292850815   -1.98895360069580   -0.58406624726882
H         4.56554640532068   -3.25107461769511   -2.44931946604039
O         3.70027156272230   -3.07668415155129   -2.86915616777624
H         3.70585352450959   -3.69327162882438   -3.62713715868569
H         4.33835438397923   -2.39774005597686    5.62927093195393
O         3.98069355271220   -2.88659781922326    6.40385162819979
H         4.35512477363878   -3.77774272800880    6.32496094983050
H        -0.80166781673856    6.25425609069173    5.08742619308755
O        -1.39844630905081    6.83116945718952    5.62364201253401
H        -1.40798195909788    7.70878827186320    5.18358054652461
H         4.67165253400129   -0.22134264344207   -1.43753824786690
O         3.90715946148534    0.32375880255638   -1.70247294985405
H         3.21479856754635   -0.27356039446205   -2.03899634000029
H        -0.74260717909315    4.45950846974949   -4.02873837231062
O        -1.52258098267870    5.00487988889198   -4.24057883690001
H        -1.37201229760310    5.87015703898837   -3.81485550997120
H         0.64781956858357    3.13306023004184   -2.64439069067113
O         0.66220428501859    3.51172153632978   -3.55199906070599
H         0.70993360477706    2.74938559809526   -4.13889753449954
H        -5.44352028453757   -5.25724747956729    1.75660002531324
O        -4.74920951488845   -5.85350716736118    1.39877908651586
H        -3.90723772691733   -5.44283913806866    1.67160725060883
H         7.86394429464401   -1.77785515066260   -3.99035985380494
O         7.60164342450600   -1.46603650678349   -3.09134978158990
H         7.11832773387533   -0.62022129505508   -3.24915552257796
H         3.68267761608443   -5.14505063821029   -5.27805094190129
O         4.44390897131650   -4.77548475396761   -4.79178280410453
H         4.82322976431929   -5.48919243493727   -4.24617340144692
H        -3.84749112652065   -0.05596177645870    4.91620411337185
O        -4.44834632772510    0.41124041803250    5.54387034042551
H        -5.10558483635367   -0.24425707088020    5.83785992447798
H         3.41726380051213   -6.02609118961704   -0.51458028036302
O         4.29469762809787   -5.78028819875511   -0.82023714968864
H         4.36996606365965   -4.81778283925892   -0.67739927023697
H         4.98777281268112   -0.41473141493019   -4.13107128677222
O         4.45330785824625   -1.12438028473225   -4.52517314074661
H         4.12112148640063   -1.70786043023230   -3.81039504950583
H        -1.18082208124267    1.50848844888036   -3.93754479491378
O        -1.82733956932817    2.13173069660919   -4.32530822854020
H        -1.46443267275810    2.46448130973770   -5.16884694531208
H         4.84875552043783   -6.40514404621953   -2.29819293882812
O         5.18519602545682   -6.72925802099298   -3.16263563691209
H         6.00133256940773   -7.21210230938786   -2.97315550379799
H         8.70903111899425   -5.18343512676128   -2.87595552681817
O         8.01438105281959   -5.60057150307101   -2.32120662109268
H         8.04669832683581   -6.55770919512238   -2.42608171535125
H         2.31282585128131    4.63786895282360    0.47736303135573
O         1.73072632379061    4.61944947334626    1.24635109833665
H         1.36910679077412    3.70043593257142    1.31950051634582
H        -4.49859433848561   -2.71385171501660    4.20335819544009
O        -5.39037989629995   -2.35463987489757    4.00158438908956
H        -5.23660575301968   -1.57672123552200    3.42706017828584
H        -5.89594016099299   -3.25678812360949    1.28282969857816
O        -6.36409056558991   -3.81365862992170    1.94675874841621
H        -6.17946660971114   -3.38014380593459    2.79992592631124
H         1.61948795384677    3.37958939810984    6.88158667323772
O         1.00120562963314    3.89593913345665    6.34479945005988
H         0.21367610215714    4.04840225405977    6.91200835146387
H         4.93844763328692   -2.26498578613679    3.64370747095126
O         4.95382272542512   -1.55261320924003    4.31479436908898
H         4.14839216836558   -0.98850898436925    4.14842236193192
H         2.27880282428989   -5.64578175083960    4.84967815345490
O         2.66564916765942   -6.52362581526073    4.58851898833456
H         1.92688315517605   -7.10775992118249    4.39516501144680
H         2.24788122728944   -4.58268421330490   -6.78520702391668
O         2.07431027794878   -5.07199292070759   -5.97107002492704
H         1.80661502507260   -4.38141472273336   -5.31610366998208
H         6.39675093066158   -4.19446869653779   -0.47305710395851
O         7.14578205809643   -4.60033245005429   -0.00526688130200
H         7.65686337352822   -5.02226697740425   -0.72406157680781
H        -1.79190856945308    4.39797033047599    7.70531767909874
O        -0.89317233662287    4.49607148347733    8.09474912144779
H        -0.71418294427320    5.45507590476219    8.12255301539056
H        -5.10773710519216    5.64357593910264   -5.61016423039161
O        -4.50160984513574    4.87881703593701   -5.62889288017691
H        -3.74086459188899    5.09277013765751   -6.19024740630526
H         3.28635226736142   -2.59291849707543   -8.42233928897656
O         3.19309392492258   -3.12710898163834   -7.62266760432775
H         4.06735742170415   -3.10599379239822   -7.18906574983048
H        -0.65989776453940    8.75843957885429   -2.26121158401952
O        -0.53724371978024    9.58581262375173   -1.74054649405709
H         0.22094541232750    9.40817264360538   -1.15947704445206
H         1.98316643249910   -0.97845750530449    5.20181943666561
O         1.41900914037649   -1.49084388489433    5.81034896987491
H         1.52513787410086   -1.12432650382004    6.69811008014196
H         5.19655540469984   -2.10108177688283   -5.66634834668405
O         5.54415800993506   -2.86715635136909   -6.18766547781265
H         5.26495488906972   -3.65751020080113   -5.67370172244675
H         5.62120368009554   -5.31509155913796    4.71054442756336
O         5.09057598451266   -5.23298859417516    5.53330781766369
H         4.37002160960005   -5.86485382187168    5.43861436707167
H        -4.01633861227484    1.06070525737514    7.02054210581865
O        -3.85535771252121    1.59031909493489    7.83414767398083
H        -4.74382020593466    1.94956868750837    8.07981337154351
H        -1.85777093378519    9.54645141265864   -0.73374510940197
O        -2.72097400296049    9.42119470203789   -0.26428373751231
H        -3.32869143949347   10.05176800956059   -0.65417658821897
H        -5.95542619526271    4.63577529240272   -2.95920160463530
O        -6.86220729713916    4.52025910494870   -3.30940817886703
H        -6.76986750701521    3.81861908912794   -3.98697282398211
H         0.04770121488175   -7.13694775097506   -1.15474051550760
O         0.50622657859656   -7.57477668690899   -0.40436286079067
H        -0.17882197308144   -7.76994048234410    0.23843339392709
H        -7.65252784574101    3.73995401025773   -2.00581945922731
O        -7.91967958998643    3.15252272802746   -1.26832737215537
H        -7.77677846444009    2.24393256530012   -1.60823247392193
H         3.90065836646086   -0.99617461382882    7.00467604802682
O         3.90832787824233   -0.03253347905669    7.00614782543413
H         4.71978916243620    0.26361537195239    6.57632626291066
H         2.24441815236094    5.71803021964937   -1.15189773375934
O         3.17873557141206    5.42259746086672   -1.03325774465071
H         3.35806452009014    4.88379473800816   -1.82671719403418
H         6.49777627262357   -6.02319274217621    0.69974476606874
O         6.12458578273680   -6.75832038598199    1.23234080339439
H         5.21791601089066   -6.48121459774513    1.44923290997353
H        -3.93226578941511    4.65064362288205    7.76991153822097
O        -3.36138482718511    4.19211973480458    7.11301477210157
H        -3.54969719328090    3.24479248543796    7.22686162624562
H         5.70796641579488   -8.03673205670701    0.15635318854572
O         5.42163556871861   -8.72151243843812   -0.48377045939072
H         4.59540516376298   -8.39330847648293   -0.88211398708264
H        -0.63388087685582    1.95844301046753    7.69711375806254
O        -1.25794202778390    1.90511134755306    6.95498093416632
H        -2.12409861345512    1.72187584762217    7.34370487864176
H        -6.42231821315733   -0.18228492800927    1.02847737725202
O        -6.74057843158606   -0.26212211349703    0.11419397580259
H        -7.65977482851496   -0.53130444407703    0.12969245656110
H        -5.41309662125467   -3.12309041442097   -0.62160387756361
O        -5.15979447866143   -2.42184886868855    0.00469317542888
H        -5.72872902382647   -1.64797657712272   -0.18207344384979
H         4.29455146732650    5.49136849826003    0.35868408009761
O         4.62375800950234    5.58852883007396    1.26605056518531
H         3.92838886657203    6.10048350349211    1.71533002881903
H        -9.07191559240435   -1.79195834664972   -2.30384853005405
O        -8.52697841136308   -1.59340401094712   -1.51518999583866
H        -8.65965271308069   -2.33035187256454   -0.87878790554705
H        -5.52024531351406    3.42173510079866   -5.54846517763280
O        -6.04178770213332    2.71154919931824   -5.13829098482892
H        -5.37933716154225    2.12352867655524   -4.72161817381951
H         3.17369604951230   -0.96018130564893   -5.63753387650102
O         2.31999639854930   -1.07708313154383   -6.10797477324890
H         2.40561630615847   -1.92520692207034   -6.58293110199241
H         8.10853545036766   -1.43374761847967   -5.98387378202928
O         8.11171148112058   -2.29857794856571   -5.52885245716617
H         7.25605788968620   -2.69578798385794   -5.78577496282020
H         7.62216719126848    0.90876465564875   -6.26319195819348
O         7.43335587135948    0.06143245898520   -6.67847445690745
H         6.45206409603084    0.01441837070105   -6.72084824939874
H        -7.91104037967032   -3.74716344410654    0.88339966537861
O        -8.58470954196692   -3.63763394507561    0.19456620450387
H        -8.48550800353360   -4.39713789627802   -0.40665835197519
H        -2.42796569736217    8.66591621350397    1.29996087671400
O        -2.28232666009304    8.07574196331143    2.05267772595383
H        -1.51257774018091    7.52104051097350    1.83283441692985
H        -4.48341059816434    6.36487850462848    3.48832693406140
O        -4.64700600018513    6.79322744227412    2.63149425291995
H        -3.88153168993390    7.37777882032182    2.49820959000163
H         3.39403925115746    3.37017008478832   -3.54900447633455
O         3.24279793222681    4.33954368591332   -3.45419146902639
H         2.27863242690005    4.40691310324943   -3.56700680061806
H        -6.13720747310997   -1.65705610417382   -3.47664673371479
O        -6.22551869440496   -2.23818464103592   -2.69479399399751
H        -7.01119287748362   -1.93018739996066   -2.18894967986191
H         6.40802921188666    0.94903800750396    4.78078168630218
O         6.01113523617756    1.48512233634218    5.48422292564915
H         6.20136890038676    2.40483123962686    5.19611350530461
H         1.36282034414744    1.65609795919578   -5.80858266971809
O         1.16322193725386    1.05928323795607   -5.05637188067500
H         1.52487707986327    0.19556602843528   -5.32637470902573
H        -2.57416877555279    2.86106296334249   10.48108013452995
O        -2.37168842759959    1.95286298156579   10.20291334965038
H        -2.95999266394464    1.77751598648456    9.45393026320568
H         7.57362863528027   -0.59782349253792    3.12825351350501
O         6.82259408898353   -0.02314829703322    3.29590238324954
H         6.12821175463816   -0.62316854151121    3.66911978335902
H        -5.71207605485371   -8.11213241182710   -0.74573996580310
O        -4.98026766823263   -8.18376243884213   -0.09621669209941
H        -4.98594848376336   -7.36808105450399    0.42864682223301
H        -5.18778918607777   -0.17015914261415   -4.74128112427882
O        -5.80495574927921   -0.87986915264099   -4.98674591418682
H        -6.64119900969034   -0.43581827087164   -5.18763917748523
H         1.89481281919857   -0.26241161298156   -7.50247560355681
O         1.69959838061299    0.21187975032094   -8.34643855268418
H         2.27857267233652   -0.19375897117441   -8.99722857159244
H         4.88412294822645   -1.46150120199669   -9.27761882075436
O         3.96117418711314   -1.22953753535114   -9.56429141115435
H         3.94605363940962   -1.34420575178438  -10.51382265422540
H         7.49828030379162   -2.67419193370431    4.24019513860150
O         7.64823117775278   -2.70881804801871    3.28147653970187
H         7.15531883949280   -3.49827888024270    3.00517580868628
H         6.65208342762119   -5.99236076884775    2.71499873769030
O         6.71093928819852   -5.32099843076800    3.42080443949232
H         7.58635130147092   -5.40768429401192    3.83964124405847
H        -1.85346393544270    8.87140632833207    3.50759241935518
O        -1.60941068424961    9.17445634171831    4.40745127929650
H        -2.46024421635117    9.30679897475736    4.85938337984758
H        -7.39337565565496    1.52293538689431   -5.28525633165594
O        -7.97135063096282    0.77964134089651   -5.04524965761743
H        -8.87244630414813    1.18138713814658   -4.97296164831747
H         6.93348729615384   -1.15858643273759   -8.36531772089269
O         6.35155440524110   -1.87783488373230   -8.63387883856430
H         6.11767849743915   -2.32888328208656   -7.80427338320428
H        -1.65761454455367    6.18593727979752   -7.01612274961376
O        -2.05848319249645    5.36068350185844   -6.74692912904408
H        -1.81617495944184    5.22726884879525   -5.78208651402848
H        -0.07690703793147    3.21132670488194    9.03395359736556
O         0.11910383742604    2.29081785922026    9.28869918069722
H        -0.68580083503396    2.02795325549839    9.78611366515934
H         6.72736208152740   -2.86735701752602   -2.67006228410547
O         6.19413124469776   -3.61091510525083   -2.33160105537675
H         6.66148876493649   -4.42232431831338   -2.57839782208108
H        -4.09444653461018   -3.12718132534150   -4.96893873708676
O        -4.24242573464802   -3.01217336622684   -5.93448269597133
H        -4.78800610502917   -2.21801497874208   -5.99200884374088
H         1.89789232612807    2.09074885517229    8.48521695506708
O         2.56605622210824    2.19572326837811    7.79768528139218
H         2.99226652047033    1.32772258584821    7.68664921056706
H        -6.94993133468541   -5.25470269059751   -1.44015000040858
O        -7.86452909428319   -5.52213892358443   -1.69180485003047
H        -7.99247486969222   -5.11717129849958   -2.57436120346044
H        -3.88058126643665    5.18092282155575    5.69040222249733
O        -3.84370930036250    5.95051700272225    5.10026501945681
H        -2.90987215139986    6.24202122062059    5.20012463494264
H        -7.90962879096274    0.03815750928770   -2.00543072728137
O        -7.41621769157832    0.76124944605236   -2.41568639717037
H        -7.63980560184436    0.75214604664025   -3.36994085146026
H         5.79970834173575    0.03928894870812    0.44694052052095
O         5.57562572245499    0.75969752146701    1.06841000226739
H         6.08124091132886    0.56305421711766    1.88326257043062
H        -6.29408650463521    3.24337263303552    7.36324321915437
O        -6.17926898190512    2.72862207999875    8.19563928683873
H        -6.77123579713290    1.96258115905406    8.10074149527923
H         2.22363874648292   -8.15249059730005   -0.84210418785411
O         2.90739934971786   -8.14076445708914   -1.53177188930238
H         2.68451189780166   -8.85200670365986   -2.14906562294345
H        -2.75708025885191   -4.01711144579794   -6.21689135088347
O        -2.00552107881862   -4.58509841405275   -5.98237187916781
H        -1.73398938173330   -4.29608827621415   -5.08296874668218
H        -5.69930369465887    3.69184769255854    5.28857633472416
O        -6.35639240910534    4.09137700237748    5.89549945033893
H        -6.18246000288726    5.03362977500163    5.89246657402242
H        -1.05627118365936   -7.18018303825246   -3.17852093393336
O        -0.58365383115618   -6.51293591824179   -2.64707383342576
H         0.32512966454151   -6.44499226884248   -3.02428262302167
H         4.38634499803749    1.92191226677084    5.16114587262076
O         3.44527684993826    2.16005696853445    5.03596716925402
H         3.05543643700328    2.18318700711207    5.91495947161504
H         4.04937747714163    4.56167721266499    6.33650393977039
O         4.13898936828568    5.29091867960437    5.71872173424799
H         3.57326100885983    5.05485032525820    4.94480907014288
H         2.71526128889224    3.52838545790771    3.94744460173719
O         2.54402147223323    4.46969471054148    3.78339161308148
H         2.42786714524822    4.57112254564909    2.81667545705411
H         9.36275477027587    0.11407920366423   -1.01584226509888
O         8.55523366646344    0.27836226926592   -0.52514938874432
H         8.37417025159607   -0.54138665782993   -0.03564215074695
H        -2.18237459714444    5.22964496435628   10.65340447748538
O        -2.90344843963943    4.59956630673678   10.88174209097271
H        -3.13201916133749    4.78200318707110   11.79331519331350
H         7.92640392513851   -3.10521827923188    0.36947276818239
O         8.34836562321541   -2.26031608108430    0.62904171332322
H         8.27736786566282   -2.25685907790423    1.59081707020070
H         5.32527067920258    3.56980726346121    3.56492520796210
O         5.97698459029179    3.82885870737946    4.23832609936066
H         5.56451249247690    4.54943004988835    4.73690003621591
H        -4.28814686851019    4.93566575258990    9.77529458726811
O        -4.91719896364253    5.09534669177215    9.05203656688799
H        -5.53018579681239    4.34761223315786    9.03900921784132
H        -7.03741905975610   -3.52699858074177   -3.52718915745040
O        -7.65698052836776   -4.13611169429690   -3.98067809406252
H        -7.13319059598642   -4.57833429267280   -4.68057353236297
H        -0.05146060986767    6.03461056850342   10.78478565357277
O        -0.91382959919734    6.36994447323411   10.53528445797554
H        -0.79369300419684    6.80069729280651    9.66965613322265
H         2.57979136205138    1.42307650836899   -4.08516141467170
O         3.45817411545202    1.77234197952456   -3.84088478473624
H         3.77211058867485    1.25554665716517   -3.06921169618293
H        -7.04488941836450   -0.29366927780918    7.18779720057352
O        -7.55617301995024    0.48352739540846    7.46221196386985
H        -8.17411996030853    0.66825212100331    6.75380882319046
H        -2.80133741991224   -9.93787572909560   -0.85981209530597
O        -2.73395393986131   -8.99621833024161   -1.01786251460835
H        -3.64041422530493   -8.62733371079350   -0.78101001996462
H       -10.06976150633438    3.03819630408200   -4.94363455565106
O       -10.19099523204336    2.12049601142055   -4.66548347957646
H       -10.41154142071993    2.20325113767304   -3.71669405701635
H        -2.20616161488828   -3.05817324460392    4.50768512772419
O        -3.06704522533613   -3.51763739983791    4.59027297918386
H        -3.04462202430897   -4.16876247413756    3.86611038212819
H        -0.25238675089168   -8.05878585099331    2.47696647440986
O         0.57405568236116   -7.85160373076742    2.92681424423136
H         1.29206153588846   -8.15109852529517    2.34156143398676
H         6.63129618792192   -2.47759061302996    6.42929640219881
O         7.07881093112970   -3.18964030338133    5.96789712472782
H         6.44797273752307   -3.92291951884230    5.92418345024137
H        -5.33371522546690   -2.10743643551400    6.94055777740054
O        -5.98525087094960   -1.60407922022291    6.44532480254816
H        -5.96682566603676   -1.97388987286580    5.52876833070241
H         0.84720540627322    2.97062564988326   -7.10034779922194
O         1.76433761676467    2.63749459814660   -7.15217192733490
H         1.75178304041333    1.89139274375986   -7.77968370455428
H        -4.00508211082650    8.68122655059812    6.67085491277527
O        -3.99682814202588    8.68088574855539    5.71350817701060
H        -4.12356514285652    7.75396509022024    5.44375482130620
H        -2.05365601671694   10.25082200564498   -2.72584964758140
O        -2.95311824983274   10.43535791571809   -3.03235735572122
H        -2.87577751302388   11.06970289928287   -3.74431617453288
H         9.34210642946535   -4.17002690255574    4.09058224289702
O         9.05493466547042   -4.84709467558579    4.71095125384058
H         8.62637674778651   -4.37304673483543    5.43435212969599
H        -0.75432472518316   -6.05843125588281   -5.85241018997788
O        -0.05385649239001   -6.62733100452358   -5.51654344105157
H         0.78379791564182   -6.16734414096396   -5.72886283091698
H         1.80716839589347    8.19557492647526    0.69334526047923
O         1.50999730015196    8.51972171867973   -0.18534118144627
H         2.32766296944479    8.55652428216715   -0.71119566409486
H         3.50647232024223    2.85959602842724   -6.63421842173626
O         4.33118488176547    2.56636034064972   -6.22116306412455
H         4.08032522612302    2.29184044897703   -5.31411303460274
H         3.72268066277984    7.04351968291078   -1.19282909786994
O         3.93271435656563    7.97895461627959   -1.40332419112411
H         4.30592113269230    7.92357157445366   -2.29501344577153
H         4.40182673887021   -0.07761972276602   -7.88446640232702
O         4.77484006439452    0.06604227375014   -7.01283741751937
H         4.59408765972442    0.99800836682710   -6.76851882922475
H         6.00097011422562    1.84418189213391   -0.43628353409949
O         6.57155404762576    2.03672746614849   -1.19412791892914
H         7.39377731687363    1.55476045043358   -0.99618845434294
H         6.63740219048182   -8.52064838231544   -1.58318472320822
O         7.27834374482430   -8.30928070334642   -2.31486583204843
H         7.64667059590012   -9.14318896819509   -2.60172365507632
H        -5.32361457613862   -5.83786662409493   -5.44353203530091
O        -5.93698296501422   -5.16383604015995   -5.76127849077920
H        -5.38253622298651   -4.39650599894181   -5.99299641258797
H         0.62315135260444    7.08515153457482    7.62157576515997
O        -0.27981656855450    7.11469047940644    7.97675302888562
H        -0.83154185864639    7.13068149249429    7.15670838532291
H        -8.91905290695501   -2.87568816289465   -4.15242733929310
O        -9.43854528629172   -2.06616187994582   -3.98689620511552
H        -9.14662270551060   -1.40081099323159   -4.61381538908163
H        -2.45055331768521   -6.05166357741163   -2.16366753609411
O        -3.32578041744377   -5.76185296554751   -2.43767260742512
H        -3.50958901481629   -6.13522739922614   -3.32455518381129
H        -3.00869979025320   -5.95574632305407   -5.43362851184198
O        -3.61259430440639   -6.56486953939139   -4.96583456836028
H        -3.13386537082060   -7.38668300465212   -4.79782950046897
H        -1.37842618545490    3.67057542137961   -6.97983934820490
O        -0.84143246947905    2.91281372450670   -6.70791685933801
H        -1.07813320903058    2.12938267129773   -7.26031391943302
H        -0.19454597554610    0.36021914039570   -8.21293397561032
O        -1.09140459028040    0.59734362109542   -7.93385954750271
H        -1.27245324293788    0.07266607029116   -7.13792824187284
H       -10.43320653947007    4.01292671161144   -2.77939807542861
O       -10.50620094010223    3.23314001806287   -2.21354988879364
H        -9.67980315699172    3.20305583034255   -1.69997552349176
H         4.54454318217268    3.99208897831144    1.75680997899472
O         4.33496356350014    3.07061534470357    2.03361021352947
H         5.05037719171800    2.49458863744917    1.75172920567284
H         6.47602911872283    1.31482025256267   -4.17873825041623
O         6.16799634529665    0.69007799449060   -3.48735972449300
H         6.19487069927488    1.18441936275470   -2.64283294648732
H         9.59500233539984   -2.32365037074304   -0.87762616683019
O         9.87672538644107   -2.10817523309860   -1.77547496269974
H         9.07941357318594   -1.76722168519190   -2.22279049887066
H         9.94081822148294   -3.41535454145757   -3.04752162346414
O         9.67536106371876   -4.06588589009277   -3.72446064192052
H         9.28705820184670   -3.55634961707163   -4.44632659492268
H        -7.74843721836556   -8.62385884191681   -1.71882825052402
O        -7.00829021240271   -8.03179374723960   -1.84459437325190
H        -7.38318725534563   -7.11753353969963   -1.83407933988924
H         4.16118036014997    6.00347792141126   -3.78358110550696
O         4.82353396613437    6.70298627838850   -3.69412673084449
H         5.65807257203843    6.24698314730666   -3.55353745382795
H         0.06893194074920   -8.23441201316497   -5.22558109691726
O         0.09079084323729   -9.21747138152403   -5.09465767880254
H         0.24452768324978   -9.58049881807594   -5.96695632262171
H        -2.37803984518721   -8.73547774407940   -2.74053256028310
O        -2.13715379812147   -8.47087198869491   -3.64816210470293
H        -1.49075546554024   -9.09121207301375   -4.00388208016518
H         2.13766629765746  -10.88818204134219   -3.49758562336710
O         2.09470893859763   -9.93350665828752   -3.47198695126542
H         1.31291640840199   -9.65952458233820   -4.00217945600260
H         6.83296501299480    3.24730365510630   -4.52777171348403
O         6.89326388235464    2.57004461853164   -5.22937968201685
H         6.10332984106807    2.70652882473545   -5.77446637143875
H        -1.98196126386817   -3.42155633617510    7.39442770937025
O        -2.90124616049001   -3.09331044417935    7.26498020024637
H        -3.10198266448078   -3.30691074907304    6.33978016213110
H        -0.64666475998579   -3.42124014227486   -6.73081317684864
O        -0.01401905458464   -2.69179466719566   -6.73323985792225
H        -0.49559421755711   -1.91550405238641   -6.39309629580265
H         0.63236661160626    0.28164106000526    8.79361071516400
O         0.55899563834859   -0.47425853375985    8.20720517663422
H        -0.40037944336591   -0.56632134386998    8.02387145557287
H        -5.82815606679392    7.31796148422039   -4.26591448205194
O        -6.32939487791330    6.70146420221330   -4.83100403553329
H        -6.62152905206942    5.97007200297363   -4.24277880699615
H        -4.27344278274413    9.04755348808266   -3.26597965280190
O        -4.81155697512146    8.25244345264153   -3.16445340496168
H        -4.40873872268641    7.77051134809807   -2.42403193580929
H        -9.70712366618889    5.75857859819638   -4.68470054619031
O       -10.24333563972226    4.95494761324057   -4.52558413875079
H       -11.12195301856761    5.15879492085282   -4.84796112379872
H         2.71652817382896    6.42484598189363    6.16973020687452
O         1.75645431751281    6.52351890687988    6.26318333333540
H         1.40967105324467    5.61172778984710    6.15761852954072
H         4.78935704034054    8.46144402449846    0.12922967515391
O         5.10255367966054    8.45994625715874    1.05161732921591
H         5.50606188463222    7.59418986197941    1.18315856081745
H         4.11178147865610   -7.50329700342505   -4.33085599070306
O         3.35546465702855   -7.78496274290114   -4.87699243433703
H         3.07039331102530   -8.62541898721424   -4.50328153911065
H         0.34004447034442    8.57792695479019    4.25503193675189
O         1.01843004431289    7.93287201576443    4.02983012477480
H         1.23804371004936    7.43758794019953    4.84483477304214
H         5.22700911022009    4.11046760156803   -3.11836611262219
O         6.18808645404698    4.07715752449685   -3.06046781215990
H         6.39107088905052    3.49408242752348   -2.31236161915197
H        -2.43152164110850   -1.52446156851719    7.54034879804583
O        -2.09935377517807   -0.62754242971240    7.77664259450045
H        -2.59138861623918   -0.35220852012827    8.55070145275725
H        -9.02081265453416    7.89543314625514   -4.17694536395174
O        -8.95483241379570    7.31262877084860   -4.93486732768021
H        -7.99745683970831    7.14596682351055   -5.06470417283171
H         3.46099680460331   -9.06592213180802    1.09346113484662
O         2.78641441944094   -8.43314321608316    1.34540150552082
H         3.26277156647055   -7.62912108825780    1.62467345980641
H         3.55945144402979    8.08660178041094    1.86769396236595
O         2.76784877091045    7.52381696801992    1.97475884862335
H         2.31652485358325    7.75979718310911    2.79812942173592
N        -0.22648771752096   -3.67460910405650    7.47685741896122
H         0.17258179100437   -2.79231892503969    7.77700181516325
H         0.31209449771716   -3.98257790567707    6.67400931502076
H        -0.06573694511653   -4.34301747467317    8.21900137580640
