# Supplementary material for: Computer Generated Realistic Interstellar Icy Grain Models: Physicochemical Properties and Interaction with NH3
Source: ACS Earth Space Chem. 2022 Apr 19;6(5):1286–98. doi: 10.1021/acsearthspacechem.2c00004 (PMC9125691; doi:10.1021/acsearthspacechem.2c00004)
Supplement: Supplementary file 1 — sp2c00004_si_001.zip [file sp2c00004_si_001.zip › NH3_binding_energy_sampling/111-39.9-N.xyz]

604
 energy: -1022.791342717050 gnorm: 0.000033436972 xtb: 6.3.3 (5b13467)
H         0.16369108633817    2.97639639475249   -0.71599601097236
O         0.68862267805294    2.30787795126658   -1.20664564031592
H         1.62766692369854    2.44155202642074   -0.93600177847036
H        -0.08802357550867   -1.35050395307439    3.12664186397422
O         0.30054157033045   -0.65014401070029    2.57998694020616
H        -0.18061686351613    0.16188243132668    2.81112976893175
H        -2.43321998419092    2.34572125310333   -0.56733854731356
O        -2.21852596142035    1.87889450851367    0.25832466837856
H        -2.23131507657124    0.93043960808921    0.03565027963891
H        -4.68397658607802    0.48240068118910    2.15971942304768
O        -4.99710937898976   -0.45222660315195    2.17647223472191
H        -4.49221012050682   -0.92958758012847    1.50987109056748
H         0.04369819959237   -0.35848846676899    0.92425463134203
O        -0.15704449406036   -0.12579547714478   -0.00284712521543
H         0.17870658122111    0.77154884423784   -0.12783555833397
H        -0.15650200441650   -3.61867118409609    3.76053918982843
O        -0.43786223961787   -2.78856159420218    4.17941631160098
H         0.20900301785555   -2.61360479481434    4.87941442812411
H        -4.91746901247400    2.46217874644201    1.30272937498005
O        -4.27494081788856    2.05779828799832    1.91764664527518
H        -3.43344912141530    2.04105935298356    1.40231227960389
H        -3.29273850287551    3.82212231050862   -2.24771894788105
O        -2.55732258374954    3.22514445610825   -2.01028859977155
H        -2.19363995541318    2.94522551176252   -2.87075971809805
H        -0.13233122316168   -3.85660769639101    0.48671575367289
O         0.20506847645733   -3.03670044384393    0.90192543263877
H        -0.58379554204636   -2.55228343246393    1.21308508173557
H        -2.39083770229317   -1.59318707810316    2.44969023080101
O        -2.20132495009059   -2.06111210837342    1.61008768785273
H        -2.46315197541665   -1.47743849483683    0.87890991844810
H         2.05298000756892   -1.49174787532562   -1.14908472474066
O         2.28710572127726   -1.74053751111516   -0.23100783158216
H         1.50023424436072   -2.17027353754271    0.15524922193260
H        -1.41909983944092    1.77122463623788    1.87981338333463
O        -1.50646191589852    1.37643746292269    2.75770179519187
H        -1.49370967221541    2.09105956185159    3.42007902386221
H         0.19317195221862   -2.76056175617093   -1.59077237342383
O        -0.56540828729127   -2.15268431118258   -1.64538696143614
H        -0.38778489466473   -1.42301405323793   -1.01484601488036
H        -3.44962873621753   -2.99289776138326   -0.40491992269739
O        -2.73100527374112   -3.48393974909092   -0.82454199508741
H        -2.02403610909935   -2.85115044343175   -1.04716881345447
H         2.75350155272182    0.09545546759749    2.89947041295101
O         2.85545997366045   -0.08351896434180    3.86160061919821
H         2.94382218142933    0.81092648499096    4.26320101985403
H        -3.56166846120577    6.30409518661672   -0.61738292541617
O        -3.31484645300779    6.97286410897139   -1.30873587190453
H        -3.19190004347607    7.81277584785273   -0.82520755584077
H         3.87752164379846    0.54952567862042    1.14810082026039
O         2.92791951129776    0.36459194850077    1.26676496935673
H         2.69245118106683   -0.39041752434300    0.68988227483935
H        -5.81184627581585    0.76204017998601   -1.62587722074453
O        -4.90247876312769    1.09242492539056   -1.50061515933659
H        -5.01509130634075    1.92246233838080   -0.99271514308395
H        -1.25322907281294    5.34540588060113    2.16748610831122
O        -1.87608181290113    4.59649040805876    2.05358919360602
H        -1.95051893641281    4.17913149461447    2.91703558468052
H         3.45957304238730    2.72406080843791    0.38165437817917
O         3.20988928470332    2.67844776585491   -0.55681487290583
H         3.54501734595047    1.83633967896099   -0.90630480706357
H         1.48218105838264   -4.75130469432356   -2.26787818405024
O         1.54511620952024   -3.97219086757191   -1.69712285628292
H         2.33692062136876   -3.50879541747216   -2.05168986397386
H        -0.95074578583855   -0.14989013355332   -2.57638066132612
O        -0.31750737111957    0.50274793622795   -2.90195446524710
H        -0.06029931772762    1.08882648789285   -2.16728919459022
H         1.69446599858186   -4.73253648713471   -0.19700149556250
O         1.80471144262458   -5.36683677635657    0.54757937990032
H         1.34397864949171   -6.18063540657648    0.25461538350160
H        -1.24235735682930   -3.33200156640658   -2.89727206336598
O        -1.06750256990064   -4.01712475151710   -3.55588401810503
H        -0.93693100432020   -4.86190002778719   -3.08432387627680
H        -2.80927554263683    3.25902770815684    4.67051101526546
O        -1.82806117076823    3.26112799742974    4.63495139212656
H        -1.53205581665539    2.86219405188251    5.47142836338654
H         0.92530540812503    4.99768006280799    4.03008508827255
O        -0.02156851752344    5.22668645117785    4.08292521340728
H        -0.49000470101497    4.42237289913214    4.34397510784161
H        -1.73624509125461   -4.71132542953560   -0.38331204433540
O        -0.96857881248180   -5.24841586504166   -0.09801007403288
H        -1.31263588906142   -5.93456999043553    0.48313120099308
H        -3.92142026494631    5.73181060117483   -2.68320375179512
O        -4.32211057032312    4.90956794044077   -2.97991459204786
H        -4.19721519858035    4.84738881350472   -3.95480163328281
H        -2.43645791188697   -3.74585971737048    1.92250554178370
O        -2.45047513367620   -4.64886841434303    2.30145560880326
H        -1.50944975800474   -4.88269303946471    2.44073520247770
H        -4.71292519358553   -3.06038252294338   -2.91014389908112
O        -3.86044396143557   -3.29139002250619   -3.31715135620428
H        -3.52540818972079   -4.08197640609848   -2.84981694458553
H         0.31850751022810    1.33919001330582    4.58109537276377
O         0.82054305727891    2.10065283602715    4.24431585729406
H         0.86814833974919    2.76158511268563    4.94933585087092
H        -4.66157512820163   -5.24627536165686   -1.57561343972579
O        -5.36374342998568   -4.89403724304346   -1.00152937050896
H        -5.14737352308406   -5.24473761407342   -0.11674514306386
H         2.32155485321011   -6.53957520995959   -4.05200414326167
O         1.98443752274043   -6.20929117610041   -3.19908555729938
H         2.42233964930792   -6.77866341579618   -2.53437995444706
H         0.44901201927145   -3.44242530839897   -4.02572549785283
O         1.24973639816645   -3.07401924768475   -4.45125265584280
H         0.92720922040067   -2.70558315942634   -5.30007910426515
H         1.95275389989673   -1.78931739772650    2.95416865230295
O         2.11115470000792   -2.72033819690343    2.73979144083684
H         1.42488474731219   -2.93873415486507    2.07465749877456
H        -3.03800846068505   -1.88335605397278   -3.22781784051557
O        -2.61921233756149   -0.99530439286179   -3.16519909799226
H        -3.27711125533358   -0.35261168414796   -3.48685883916000
H        -3.23168257710555    4.91519018972553    1.03562690884075
O        -4.01154679478868    5.28913802476830    0.57835715086440
H        -4.42929285938581    5.84359694781673    1.28503756035356
H         0.84783329764127    2.21175004033630    2.55381797819826
O         0.94737488031174    2.20554031002706    1.58250745457923
H         1.67575646437516    1.58392455187798    1.41836137353542
H         0.13754268750874    5.60226961720370   -0.81284666196640
O         0.65608065468473    6.26782132881850   -1.32135650454861
H         0.79935841021379    7.06472934006219   -0.76222425547393
H         0.29649918191540    6.99172150907279    2.53985361113015
O        -0.06542900575030    6.60953170917649    1.72318464973233
H         0.59909500722422    5.93864481289987    1.46322247695416
H        -2.49856225914882    0.16260492951119    3.31616447211580
O        -2.71640560697555   -0.65054594773946    3.82428301900133
H        -1.95430030145296   -0.68554635923155    4.44425451859428
H        -0.90883786549288    0.51550352292885    5.99647199775461
O        -0.63401390565019   -0.00472650752091    5.22292968163974
H         0.08237369601267   -0.60471053129236    5.50987076844959
H         0.70930357121246   -5.03855044620317    1.96503681746805
O         0.16901663448385   -5.14732543887341    2.77097396614806
H         0.31719584288142   -6.06657451819965    3.04579834635676
H        -2.11022180771516   -8.14756209289859    0.44822358585234
O        -1.78867343356762   -7.65604359380589    1.23156694540161
H        -2.57557677377236   -7.34575063532999    1.68723236630765
H        -0.39929083513394    6.85273670477810   -2.39003528320878
O        -1.14373633961270    7.29048931912150   -2.87940675033554
H        -1.93391768794882    7.13557236651776   -2.32295621421138
H        -1.15393651285328    4.25387995325446    0.53111178926808
O        -0.78388031669938    4.31514728091174   -0.36607870564046
H        -1.49066835382100    4.06516077595473   -0.99637547836684
H        -4.43786742353495    2.68753498011206    3.47809906980989
O        -4.43550480568373    2.86106772228195    4.44224340133210
H        -4.51426908815239    1.97881908370461    4.85404893909523
H         2.02216678191065   -3.61422503708610    4.22210422161694
O         1.96214599830931   -4.08393535000943    5.07703590335910
H         2.46830994648568   -3.54316596203639    5.70485190031465
H         4.67734396183006   -3.22724551220526    0.81091446289999
O         4.51461237038986   -3.15472673943824   -0.15538048252155
H         3.65359184437136   -2.68106107401513   -0.23847081774588
H        -2.74669062387683   -0.81586260043917   -1.37343463001261
O        -3.07347204103245   -0.54511312409552   -0.49887992771452
H        -3.87612075248209   -0.02259888545099   -0.70619953262718
H        -1.64676641934869   -0.83377060701247   -4.65501932149763
O        -1.14125266706243   -0.61997268691140   -5.46026308886606
H        -0.43478287506775   -0.01759248888139   -5.17919900208926
H         1.77150628083982   -1.77103111075359   -3.40454835798701
O         1.86181743354261   -1.02264699997894   -2.78305259936999
H         1.08195468497682   -0.44875436936036   -2.91483744463097
H         3.65604917425982   -3.15430754410720    2.52424226658542
O         4.61588854624828   -3.37961456806614    2.45011749787157
H         4.67480710386621   -4.33916361930657    2.57936660578248
H         3.43149158749453   -6.15202552355311    3.10550492350089
O         3.78494284307527   -5.95345093151096    2.20397510314306
H         3.04545643910809   -5.61174342052796    1.66114117400087
H        -3.38240826132321    1.53186183914753   -4.20659191347271
O        -4.22416036468472    1.05647267033318   -4.01160004551819
H        -4.44033397516550    1.20688483006189   -3.05597270891656
H        -5.12260299048726    4.07608079945114    0.03216734159854
O        -5.55884772764737    3.20819637823500   -0.06314451077988
H        -6.48955784220138    3.32169897054990   -0.34646464333261
H         6.71093724833991   -1.21412166331714   -1.40220334695701
O         5.94013823982876   -1.06551048797993   -0.84807207567179
H         5.52437567964394   -1.93408248485550   -0.64733866276979
H         4.57714358644903   -3.21243618894065   -2.49933091114584
O         3.70777835003828   -3.04574554582022   -2.91395384857196
H         3.71198211877755   -3.66635252066174   -3.66859061159318
H         4.43128107141287   -2.31219334249642    5.59048463249990
O         4.09176476748407   -2.77629543015634    6.38595599559539
H         4.42943384604303   -3.68052263215132    6.30628802474410
H        -0.79354854229689    6.29666469244653    5.02860718688472
O        -1.39146663491567    6.87209300698458    5.56599115263075
H        -1.40867493525952    7.74765079717718    5.12222185775121
H         4.67161506483715   -0.17630095341405   -1.50422242709297
O         3.90161137908304    0.36256723772924   -1.76647583403432
H         3.21087320352754   -0.24137179180652   -2.09428581229615
H        -0.77409386479018    4.41780878381853   -3.96381250133748
O        -1.59066540412514    4.92566941964524   -4.12609494742652
H        -1.42013760057380    5.82446735206182   -3.80564018256765
H         0.62534274340586    3.13716620813152   -2.69400824433810
O         0.63895302420287    3.51400035239051   -3.60242019353189
H         0.67210985168490    2.75304549600512   -4.19202419176758
H        -5.38422459023907   -5.26191223971398    1.79142670717325
O        -4.68590532276793   -5.85526451441057    1.43707453426998
H        -3.84650985382671   -5.43490014944937    1.70431025881918
H         7.85441177556007   -1.72567422836629   -4.07391819538618
O         7.59730331810187   -1.41080657292541   -3.17457807911468
H         7.10694860855763   -0.56920839750324   -3.33277626575093
H         3.68558124745738   -5.12713921535800   -5.31164264972584
O         4.44804702641095   -4.74988206844391   -4.83346573332490
H         4.83632950259559   -5.45791889514348   -4.28663599730300
H        -3.79907259221672   -0.03426913255270    4.91289286705149
O        -4.40032767702641    0.42931383305358    5.54557337421096
H        -5.05739705878841   -0.23059741809499    5.84037990092392
H         3.46363633715697   -5.98461767185666   -0.53955406864035
O         4.33485149944064   -5.73372408916379   -0.85848318572878
H         4.40603514298974   -4.77051241878876   -0.71796480852507
H         4.96855180572243   -0.38224474989052   -4.19941766342558
O         4.43583982676089   -1.09745805062586   -4.58570051692983
H         4.11304009997039   -1.67934683666217   -3.86530589545082
H        -1.21025631348545    1.50116379723633   -3.97045229283373
O        -1.86592321259392    2.11546029554866   -4.35557529190492
H        -1.51254276247220    2.45111472942556   -5.20221055924831
H         4.88217458274669   -6.36351630374716   -2.33522980340516
O         5.21422042222887   -6.69038281083800   -3.20048234254517
H         6.03514947655605   -7.16630034681951   -3.01425115761661
H         8.73021563727286   -5.12034386578337   -2.94852488494150
O         8.04222393698597   -5.53874178057853   -2.38666191866548
H         8.08005307170819   -6.49630267117190   -2.48576406434677
H         2.29573993687073    4.67660554969908    0.40328947670711
O         1.71766905095854    4.65953811703306    1.17540200737481
H         1.36463940697457    3.73769252548437    1.25731165757055
H        -4.42114721992739   -2.69163184821297    4.21887164552261
O        -5.31681712107559   -2.35590525395058    4.01757625121226
H        -5.18403285839983   -1.57633031528243    3.43893342803549
H        -5.85585949953921   -3.26736616232883    1.30948246989885
O        -6.31506151142307   -3.82400271785731    1.98077467195882
H        -6.12637090978797   -3.38507885729271    2.82944232834040
H         1.66178926300805    3.44335113232550    6.81931126183216
O         1.03582891082834    3.95522380199258    6.28538468098160
H         0.25316516822442    4.10620090941903    6.85792155804376
H         4.99201788557159   -2.19208611072582    3.58317818520175
O         5.01119286281767   -1.47148074750887    4.24483626883103
H         4.19682689232889   -0.91896165113657    4.08813812976522
H         2.39680972971182   -5.60508617869107    4.82154465406493
O         2.77936152268600   -6.48845745260445    4.56368046578097
H         2.03595765689679   -7.07315034305621    4.39329172139481
H         2.23571867570011   -4.58154506105394   -6.81074024862975
O         2.07093541268253   -5.06794268550818   -5.99300925694363
H         1.80439588331788   -4.37554458751477   -5.33946814366153
H         6.42957468187076   -4.13352447420798   -0.53162937353564
O         7.18557222256563   -4.53160562925442   -0.06859552567550
H         7.69334709637900   -4.95423888779791   -0.78912284670642
H        -1.75283420768156    4.45370366377509    7.66131354077067
O        -0.85366170581799    4.55678220904527    8.04472875544349
H        -0.67655495558936    5.51663332918294    8.06585220433125
H        -5.15055652736454    5.57942839720121   -5.69278434434733
O        -4.57687299363001    4.79851593873188   -5.64611337800003
H        -3.74989260213206    4.98521393472443   -6.14780268148662
H         3.24833388782234   -2.59366919565779   -8.46608301132584
O         3.16495325470802   -3.12492809012533   -7.66335247027956
H         4.04221019701878   -3.09524527474263   -7.23630372350873
H        -0.69986489897241    8.81687777131385   -2.30706857656928
O        -0.58646484701858    9.64580386116693   -1.78506757283203
H         0.17438268648808    9.47022331651825   -1.20568634087536
H         2.05561936396052   -0.94129898318423    5.18099307850731
O         1.48614735072772   -1.46736335295932    5.77148590107301
H         1.58072160664365   -1.11885771474364    6.66736156443886
H         5.17638763226902   -2.07507912675979   -5.72757690787244
O         5.52491975095809   -2.84160965466791   -6.24768511145325
H         5.25499003959434   -3.63099168493974   -5.72732126369407
H         5.69956307165753   -5.23201020660832    4.66252800350465
O         5.17861632298697   -5.14638427294350    5.48998440550534
H         4.45924157850073   -5.78124724729796    5.40766100329599
H        -3.98970283501698    1.09945948804819    6.98217431635714
O        -3.79784297324568    1.57897428972968    7.82407471925406
H        -4.67502439538004    1.96155259367773    8.08550416817489
H        -1.91073648965644    9.55657833361578   -0.78971164435927
O        -2.77531138248545    9.42124136838784   -0.32510025218910
H        -3.38524109616856   10.05401067160223   -0.70729627257983
H        -5.99652293648995    4.60278024754133   -2.97132778742820
O        -6.90513570117194    4.48471203475476   -3.31564397811371
H        -6.81337019813899    3.77828749660991   -3.98938545340579
H         0.09449955997916   -7.12054365252945   -1.15022874775280
O         0.56184991885658   -7.55238086752020   -0.40208194973236
H        -0.11534507937015   -7.74755532154531    0.24873632968768
H        -7.68010540649891    3.70250581205183   -2.00269363908005
O        -7.93771059032058    3.11852715991261   -1.25891346626694
H        -7.79262146143660    2.20847508755754   -1.59456473086057
H         3.96603032687726   -0.90805523396453    6.95179325158954
O         3.97127369046651    0.05613348026582    6.94066285873998
H         4.78119592803511    0.34778488922706    6.50577647594519
H         2.20717907545997    5.74758585398282   -1.23358185978859
O         3.14355890598094    5.46016535297733   -1.11860130876939
H         3.32210954788268    4.91757925947894   -1.91031870821353
H         6.55075681760053   -5.95578536730161    0.64899139675607
O         6.18607489650963   -6.69196104341818    1.18564333234591
H         5.28052325405228   -6.41815643277762    1.41248027713697
H        -3.89718101144354    4.68540029573539    7.74460887139806
O        -3.33006217637624    4.22318284176149    7.08566527983498
H        -3.51910277588630    3.27922468097178    7.19946135970151
H         5.77140680826671   -7.97664877185162    0.12180197029692
O         5.48536482197231   -8.66642090988733   -0.51364339422384
H         4.65371042011539   -8.34548601904554   -0.90641876015351
H        -0.57535493807223    2.01070720766967    7.65892949398216
O        -1.20990556274719    1.94206783067300    6.92540418820996
H        -2.07692866663620    1.79763216183872    7.32412155708672
H        -6.40546784471974   -0.19588490461133    1.04723086262433
O        -6.72766704503521   -0.28303336370086    0.13542758238060
H        -7.64508875303962   -0.55799250872762    0.15614883543988
H        -5.38638012970563   -3.13926472988554   -0.59698461569697
O        -5.13629971427083   -2.43434610658654    0.02660614637589
H        -5.70925820780838   -1.66413343435660   -0.16291912839011
H         4.27123369715804    5.54256433187446    0.26421053179456
O         4.60663693738661    5.64837157613039    1.16826008733274
H         3.91063471884161    6.15632933326789    1.62054542049143
H        -9.06712094046254   -1.83996132873491   -2.25817252497573
O        -8.51890747611758   -1.63361669797109   -1.47360220437663
H        -8.64159092404644   -2.36895112007760   -0.83359748042868
H        -5.57925098164548    3.37485412203664   -5.55405560980827
O        -6.09432024711192    2.66265300974548   -5.13466458758512
H        -5.42170849655582    2.08352143166022   -4.72288732872829
H         3.14653865790273   -0.94739311342557   -5.68907617801676
O         2.28993045590957   -1.07270336088826   -6.15190767818312
H         2.37772527396481   -1.92225536943111   -6.62375680332697
H         8.08113487162100   -1.39042144618126   -6.07121669407467
O         8.09380685344355   -2.25291877733899   -5.61196392006236
H         7.23870086064175   -2.65702500823049   -5.85977391403248
H         7.57739223356988    0.94738197527717   -6.35887069896412
O         7.39104938385558    0.09673257377119   -6.76842678054634
H         6.40970649588927    0.04320493391114   -6.80300779116738
H        -7.86965034234675   -3.77279447579352    0.92907507334934
O        -8.55024415276107   -3.67094392457762    0.24610872822242
H        -8.45002452491357   -4.43166368416183   -0.35364430403449
H        -2.46371664218606    8.67769182566107    1.24225750800034
O        -2.30859233912932    8.09307272709008    1.99698731183568
H        -1.53713930414061    7.54119743663395    1.77477114031178
H        -4.48876024147578    6.37576201061442    3.45563502347214
O        -4.66156115655463    6.79935474280802    2.59840577407633
H        -3.89997223028225    7.38698835084270    2.45707625199062
H         3.35703943951873    3.39540571506375   -3.62387487905709
O         3.20139473200730    4.36438650100639   -3.53075614717172
H         2.23635535738416    4.42450901914662   -3.64108741800754
H        -6.14185317404212   -1.69351436910202   -3.45360569810290
O        -6.22143434709202   -2.27069386732190   -2.66750483574509
H        -7.00524191797836   -1.96430126852146   -2.15833969997289
H         6.44767097944825    1.03723603711219    4.69371719394156
O         6.05325427237460    1.57689334824500    5.39582483851819
H         6.23694558873460    2.49526418933097    5.10120909114013
H         1.31624475788848    1.65694239840170   -5.86009546441445
O         1.12721069015761    1.06233665011992   -5.10265714702173
H         1.49276733351838    0.20002420017918   -5.37157137443088
H        -2.50541363536062    2.93438438926116   10.45060312368576
O        -2.29004445544250    2.02677987188409   10.17986724570743
H        -2.88831662834347    1.82227645343940    9.44927909954712
H         7.61122404407507   -0.50976310107452    3.04070775560425
O         6.85856699247180    0.06258017930580    3.20901251154439
H         6.16984766938827   -0.54007472264652    3.59127707295938
H        -5.65477183647107   -8.13101670657457   -0.69212659706963
O        -4.91846010274111   -8.19487090339578   -0.04687358055532
H        -4.92423476680732   -7.37575363962956    0.47220832885122
H        -5.21226051222760   -0.20711678176762   -4.73320231114328
O        -5.82752922900047   -0.92223204350459   -4.96826743050478
H        -6.66725859387055   -0.48393508019023   -5.16714192152823
H         1.84869673361261   -0.26743051100690   -7.54799097122830
O         1.64383333515830    0.20000583037993   -8.39325614026235
H         2.22107315625444   -0.20489066782555   -9.04596111241978
H         4.83248157770695   -1.45676260872767   -9.33956803147750
O         3.90581145578041   -1.23267929205585   -9.62025634945404
H         3.88430024220364   -1.35068590277876  -10.56923683344344
H         7.55626822073369   -2.58117551628144    4.16485583900473
O         7.70106831627399   -2.61956142828153    3.20518409073778
H         7.21059419627554   -3.41338561274694    2.93679965582533
H         6.72314110580618   -5.91338858726896    2.66142938549467
O         6.78370031682805   -5.23592907474718    3.36054560327891
H         7.66089391057753   -5.31622592840781    3.77651465383933
H        -1.87451386747292    8.89856015242855    3.44430594464787
O        -1.62618084529906    9.20893329106842    4.34038519771407
H        -2.47447276623401    9.33753667549315    4.79806515196123
H        -7.43268276450606    1.46898039642237   -5.26823124448956
O        -8.00470712665938    0.72306154031208   -5.01987759480226
H        -8.90739080805181    1.11941709554388   -4.94419541806967
H         6.88637417115672   -1.13526332643054   -8.44449424178757
O         6.30775371335407   -1.86013587339223   -8.70499842140049
H         6.08267395917739   -2.30796368749344   -7.87120857352402
H        -2.25931546745377    6.31315925511889   -6.59591550380439
O        -2.20205068259356    5.33939420852050   -6.63417076579917
H        -1.89972259149180    5.11039353517736   -5.71646369406494
H        -0.01959844787866    3.28747426696421    8.98379544757811
O         0.18177598707507    2.36947598831514    9.24174450501959
H        -0.61458932552024    2.10360669963146    9.75038041140638
H         6.73513759674381   -2.81585577921553   -2.73923165178921
O         6.20892048513393   -3.56101563075185   -2.39366224958029
H         6.68028751981131   -4.37073595819297   -2.63825654055225
H        -4.10161406433317   -3.15754365086522   -4.95390294116065
O        -4.25888765344976   -3.04944707193797   -5.91868615970415
H        -4.80844002406566   -2.25807120941835   -5.97663051252952
H         1.96336513442645    2.16611690934093    8.42539131228475
O         2.62515699651317    2.27924981200223    7.73347337705323
H         3.05088266072118    1.41043456681682    7.61995046616678
H        -6.91636783212750   -5.28514067096824   -1.39268967079530
O        -7.83141984932906   -5.55912286498469   -1.63530925944072
H        -7.96836260215261   -5.16006892661602   -2.51941859899243
H        -3.86235524405146    5.20767176718862    5.65889439537594
O        -3.83363319983915    5.97469143065130    5.06596172134679
H        -2.90042358934200    6.27221429380903    5.15712438536058
H        -7.91519191997260   -0.00137111985034   -1.97882969436682
O        -7.43010274125823    0.72374036161412   -2.39512409941322
H        -7.65904751128293    0.70829527118922   -3.34836731414902
H         5.81180966759228    0.10107681997181    0.37053182822034
O         5.58829892606002    0.82378162108859    0.98953874860016
H         6.10126582553038    0.63349040676994    1.80186261214074
H        -6.23896049275572    3.25866659817044    7.36955732301305
O        -6.10736035859950    2.74386983339197    8.19972383395266
H        -6.70448219296665    1.97962669737871    8.11506044035703
H         2.28314863666701   -8.12020213566213   -0.84691251775161
O         2.95868688306161   -8.10704812813909   -1.54457150020255
H         2.73517273108557   -8.82385522503921   -2.15500469093986
H        -2.76816295850789   -4.04550774236473   -6.20733915488676
O        -2.01227897805545   -4.60853831588656   -5.97490487469842
H        -1.73474460297152   -4.31208115705411   -5.07976120526958
H        -5.67346673126499    3.70448120912018    5.28018969121925
O        -6.32299119657655    4.10079402448138    5.89721725361185
H        -6.16259584805653    5.04532218343959    5.88089795948483
H        -1.02348462788547   -7.18109155146005   -3.16638335519710
O        -0.55240102705564   -6.50796009237579   -2.64126218048907
H         0.35403898926084   -6.43650401975341   -3.02418749618945
H         4.42164654895921    1.99834204859247    5.08462625548123
O         3.47892393266867    2.23413462328810    4.96578460493071
H         3.09632595365604    2.25096314714495    5.84839068465661
H         4.07915336948894    4.64186477084003    6.24867595804504
O         4.15498350008175    5.37059082842815    5.62827251081090
H         3.58694854896745    5.12473018912069    4.85937438980909
H         2.73313500223634    3.58888861158217    3.87719012020451
O         2.55147432827614    4.52769487252920    3.70803897896558
H         2.42958291486702    4.62194299223655    2.74150595666750
H         9.36355439754534    0.19055547425030   -1.12056163635212
O         8.55862601598104    0.35283863906759   -0.62499299779308
H         8.38656645525782   -0.46499073636490   -0.12887746879220
H        -2.12560330178727    5.29536123300039   10.60950565853910
O        -2.84485962246541    4.66501799909200   10.84442055180070
H        -3.06166328520619    4.84414889066203   11.75959672335295
H         7.95876315736582   -3.02943500847709    0.29311587026697
O         8.37753580394338   -2.18055756172315    0.54479593432251
H         8.31308402686694   -2.17264983902426    1.50716800009117
H         5.33811231279234    3.64478879503398    3.47323015908644
O         5.99467083484619    3.91553530654333    4.13705981425105
H         5.58012887469763    4.63356070494546    4.63717614207215
H        -4.23457481617163    4.98631308315542    9.74893482743275
O        -4.86984439743441    5.13241136504073    9.02782532294529
H        -5.47851720487398    4.38116534937654    9.02902457068118
H        -7.03098082618236   -3.56893414076576   -3.48774226278420
O        -7.65004466624462   -4.18509637867980   -3.93235978021152
H        -7.12870711933551   -4.62733199480675   -4.63428143314982
H         0.00018301465795    6.11117491228056   10.72216785262684
O        -0.86596403610814    6.43936881412114   10.47608184057664
H        -0.75363626782336    6.86749219006969    9.60812850374843
H         2.54900187585239    1.44109520591261   -4.14560338872752
O         3.42679553555450    1.79709561464565   -3.90868537629902
H         3.74979154963723    1.28548518012123   -3.13732265295077
H        -6.98239625486448   -0.27340794288607    7.20638190183007
O        -7.49355576662572    0.50408198211192    7.48497848839305
H        -8.11856110699324    0.68261002539181    6.78123747541693
H        -2.73193178821791   -9.93866318039554   -0.81876840455238
O        -2.67281221844822   -8.99735751819391   -0.98206901166273
H        -3.57972642220771   -8.63358830323120   -0.74112654454592
H       -10.11682882102245    2.96856793890671   -4.91460160513947
O       -10.23116150901788    2.05193591807779   -4.63030353639002
H       -10.44432007565764    2.13812835624021   -3.68035747322836
H        -2.07199971784595   -3.06905683646893    4.60006501931773
O        -2.94505690330676   -3.51229709012252    4.67317479626647
H        -2.93821434192410   -4.13234914307259    3.91865653953827
H        -0.17092253956353   -8.02596305506337    2.48502439078497
O         0.65590276956310   -7.81195238206673    2.93049640987306
H         1.37366471550267   -8.10705481094127    2.34270436928403
H         6.70288876981612   -2.38229243276785    6.36046907758882
O         7.15378495669291   -3.09154039756591    5.89753941783001
H         6.52635343761567   -3.82871763983973    5.86243547221991
H        -5.27552584281768   -2.05217688866703    6.93301462861048
O        -5.95485283273624   -1.55829751017227    6.44900632225918
H        -5.93892201115547   -1.93811656256293    5.54091343500972
H         0.78600540677043    2.96654910006221   -7.15311179091601
O         1.70204132041049    2.63091903131266   -7.20816279265081
H         1.68701765127298    1.88538963206187   -7.83587553541247
H        -4.00041162834760    8.71253440248983    6.62318110746228
O        -4.00102782044510    8.70677826131020    5.66580726612781
H        -4.12275943648996    7.77747253220367    5.40220614258102
H        -2.07513925592477   10.36664212763708   -2.72635882979626
O        -2.97844440684985   10.56070225502823   -3.01923754918469
H        -2.92733140353915   11.33736586486643   -3.57540004204277
H         9.40818809542981   -4.06430146445821    4.01015074054870
O         9.13298862084720   -4.74138511092737    4.63588352038147
H         8.70276701072453   -4.26832578028589    5.35914973851692
H        -0.74924472256769   -6.07187744063545   -5.84745965011033
O        -0.04280271561931   -6.63474482630875   -5.51399197295107
H         0.79034084124858   -6.17025859660497   -5.73457695505346
H         1.76916620695510    8.23278325925037    0.60443390964393
O         1.46272913353921    8.55180773079806   -0.27336207281984
H         2.27616496309818    8.58842058835734   -0.80624864388284
H         3.44626112322622    2.86948156775048   -6.70857919295991
O         4.27619825770660    2.58366801642619   -6.30030464792522
H         4.03368971591491    2.31252089416555   -5.39009292771260
H         3.67696367115767    7.08313173171810   -1.29036300182426
O         3.87688498794920    8.01934216938331   -1.50785810252832
H         4.24619408551319    7.96058762210992   -2.40118325664956
H         4.35117438339089   -0.06810061559035   -7.94992595878467
O         4.73044382177355    0.08256194452010   -7.08218046168920
H         4.54490252268066    1.01458863548529   -6.84124316944382
H         5.99546851051081    1.90159874292635   -0.52382331900323
O         6.55864518195631    2.09520581080934   -1.28703232525511
H         7.38539224095134    1.61911521524142   -1.09357447921991
H         6.69059412348484   -8.46281753093443   -1.62220116803660
O         7.32465368230280   -8.25170929323252   -2.36026263312973
H         7.69686656408433   -9.08487989794474   -2.64413198753646
H        -5.31671697766381   -5.87891678631023   -5.40473966291830
O        -5.93741240716718   -5.21055379517275   -5.72029055790398
H        -5.38986235292464   -4.44085094116413   -5.96083055687766
H         0.64521337604409    7.14977321998450    7.54763891873642
O        -0.25565447114631    7.17559465215110    7.90897257108170
H        -0.81300694879827    7.18482722366652    7.09275380723156
H        -8.92158478367864   -2.93334484966190   -4.10162764143495
O        -9.44491698994306   -2.12637377126668   -3.93565588216265
H        -9.16255707961665   -1.46240687378905   -4.56846498649958
H        -2.41712756079492   -6.05615744496828   -2.14677471877618
O        -3.29746604908044   -5.77515851305744   -2.41378691344707
H        -3.48497707166971   -6.15297797580382   -3.29817308883595
H        -3.00161851544215   -5.98136061696711   -5.41133174815331
O        -3.59793082177599   -6.59208416870847   -4.93561225206843
H        -3.11235995473946   -7.40987430711143   -4.76755299971034
H        -1.43122344248551    3.65729041040992   -7.01845345841628
O        -0.90280386859212    2.89742162206203   -6.74416201132548
H        -1.14086393756035    2.11425671083393   -7.29594345152961
H        -0.25002439717392    0.33902147569798   -8.24565863329774
O        -1.14667369500625    0.57058587981778   -7.96153094551777
H        -1.31714120361941    0.04990584703211   -7.16081920642043
H       -10.47022983396764    3.95210882827396   -2.75375178094594
O       -10.53420345574987    3.17696485968949   -2.18043236314949
H        -9.70231020021227    3.15437748474143   -1.67557812828045
H         4.54319454766918    4.05176276555966    1.66835241608894
O         4.33897755996914    3.13132587500954    1.95106754897406
H         5.05575816531855    2.55674199567325    1.66926436440357
H         6.44480478608431    1.35701765674549   -4.26766237830909
O         6.14632059153090    0.73395809546687   -3.57066857500516
H         6.17643806877361    1.23260759219875   -2.72881983119364
H         9.61265174152694   -2.24418643350059   -0.97124181292254
O         9.88619096079493   -2.03157357673968   -1.87237319939716
H         9.08317470284482   -1.69826627173584   -2.31522725733797
H         9.94891253413358   -3.34482690794094   -3.13816918698428
O         9.68321441880152   -4.00037338263792   -3.81019171319479
H         9.28552970005007   -3.49703157694941   -4.53128358284485
H        -7.69527992206173   -8.66099058535643   -1.64927388346901
O        -6.95991731746026   -8.06426313994597   -1.78066777296444
H        -7.34101631368322   -7.15261139048527   -1.77315322846118
H         4.10282403994072    6.03287957820313   -3.88002918675630
O         4.76078568471490    6.73725253777427   -3.79507110621909
H         5.59957502089927    6.28669204854464   -3.66244269899193
H         0.09283698669626   -8.23911744376539   -5.21535190345952
O         0.12112329492302   -9.22142741287572   -5.07951674975423
H         0.27193121816816   -9.58791686834669   -5.95088224751008
H        -2.33082501962088   -8.74337932180028   -2.70956793442759
O        -2.10040352314666   -8.48217317608009   -3.62070085517756
H        -1.45149042843851   -9.09881925322948   -3.97844595192476
H         2.19141023738313  -10.87070752313286   -3.48901248649037
O         2.14216552624829   -9.91625483540185   -3.46804371452747
H         1.35482266532487   -9.64994815790384   -3.99373069495269
H         6.78610640946479    3.29009096991487   -4.62976831908226
O         6.84562398591083    2.60969562303480   -5.32830988780428
H         6.05036697707850    2.73767018188590   -5.86785018423817
H        -3.55902083830049   -3.76190492562646    7.71261319778034
O        -3.67734040599574   -2.97620554018288    7.18032518162942
H        -3.42722415597414   -3.21730874027473    6.26217524653729
H        -0.66595887487306   -3.43858573743798   -6.74066699017339
O        -0.03769447229724   -2.70559849577046   -6.75119669171116
H        -0.52124199641603   -1.93004445234863   -6.41209055483481
H         0.63276129292805    0.44177734517228    8.72136735668171
O         0.64194709497929   -0.27521956608774    8.08330585119052
H        -0.27924642416510   -0.56825336923814    7.99850692042982
H        -5.85466659871963    7.28135136623737   -4.31094595875020
O        -6.40069619073194    6.67970292215396   -4.84064922996575
H        -6.65719196139962    5.93630030327238   -4.25076950851934
H        -4.18433509952157    9.11026016340897   -3.33698144616618
O        -4.60111731876781    8.23974384706633   -3.38520035274382
H        -4.27075936974796    7.76029604490374   -2.60678182443218
H        -9.77056619836175    5.69160051523557   -4.67316615541283
O       -10.30132493299595    4.88708881464309   -4.50213590817991
H       -11.18239649485662    5.08148272248052   -4.82358619502175
H         2.73063251563434    6.49539463093685    6.08411798624764
O         1.77032076557284    6.58885444814024    6.18336303487027
H         1.43015460621944    5.67365735150850    6.08537302629782
H         4.74469519992450    8.51446988299561    0.01551826291359
O         5.06335148749336    8.52019580782556    0.93602270224633
H         5.47479413963153    7.65834978573956    1.06928534185184
H         4.13711237591702   -7.47693588991060   -4.35547049935811
O         3.37847788045568   -7.76691410617055   -4.89418916198788
H         3.10214716508941   -8.60699550548228   -4.51320383932487
H         0.32691949296135    8.62367059516234    4.17717245245527
O         1.00676639564280    7.98138889755281    3.94893292127051
H         1.23732777845882    7.49172021832912    4.76450697604209
H         5.18605625626155    4.14924329720368   -3.21265964386808
O         6.14776641481765    4.12384041830177   -3.16072596810107
H         6.36008420849007    3.54477859560381   -2.41206181999803
H        -2.58092521602054   -1.58063363668309    7.55573807043569
O        -2.07345302226306   -0.78450191321889    7.77198402010160
H        -2.70112987853734   -0.15958498681755    8.14523880933660
H        -9.09855529077510    7.83381847268874   -4.17817003882795
O        -9.03172798749738    7.25117964120872   -4.93600698912743
H        -8.07437571655492    7.08907840519440   -5.07010234579305
H         3.53943880718313   -9.01480041507362    1.08486376626033
O         2.86074152923770   -8.38496915099698    1.33301134823295
H         3.33269820416894   -7.57661557612525    1.60884586004515
H         3.53062479321468    8.14036502854067    1.76470495177346
O         2.74098516427219    7.57609810644910    1.87987114528534
H         2.29738558235239    7.81118218727204    2.70757764395247
N        -2.52192837553348    7.87622864343636   -5.63712332329200
H        -2.42955505552170    8.71865614885122   -6.18873934623973
H        -1.80759176033101    7.89899403439706   -4.91773451867169
H        -3.41564148861647    7.92083459437135   -5.15754058904999
