# Supplementary material for: Computer Generated Realistic Interstellar Icy Grain Models: Physicochemical Properties and Interaction with NH3
Source: ACS Earth Space Chem. 2022 Apr 19;6(5):1286–98. doi: 10.1021/acsearthspacechem.2c00004 (PMC9125691; doi:10.1021/acsearthspacechem.2c00004)
Supplement: Supplementary file 1 — sp2c00004_si_001.zip [file sp2c00004_si_001.zip › NH3_binding_energy_sampling/112-38.8-Y.xyz]

604
 energy: -1022.790544857425 gnorm: 0.000038021387 xtb: 6.3.3 (5b13467)
H         0.20607889621351    2.99564765686199   -0.68865000400664
O         0.72658183331472    2.32533349964832   -1.18168249319029
H         1.66600264702606    2.45167313750063   -0.90955060604759
H        -0.07630945848514   -1.32928397145885    3.15306213036217
O         0.31761818723706   -0.63177307110004    2.60654100926043
H        -0.15843517733070    0.18344689283036    2.83775492200416
H        -2.39420222663624    2.38431504322685   -0.54039154996136
O        -2.18045306263381    1.91544751828277    0.28362151145033
H        -2.20312368406692    0.96691255220068    0.06223770580976
H        -4.66028769436477    0.53543062087379    2.18783800030021
O        -4.97920984659023   -0.39756413691965    2.20263787692960
H        -4.47608016565966   -0.87749820148516    1.53679583620990
H         0.06221176106855   -0.33827237425488    0.95138683669337
O        -0.13461396860359   -0.10435069498904    0.02361042847152
H         0.20515483317718    0.79167387287937   -0.09956044416210
H        -0.16021232884623   -3.59772899529325    3.78714775386442
O        -0.43534937152349   -2.76536874321981    4.20547652019245
H         0.21201680315152   -2.59493665350686    4.90605861609069
H        -4.87951954929479    2.51664643361047    1.32978497466440
O        -4.23924151451473    2.10476649260829    1.94154640964688
H        -3.39775625224210    2.08570015700140    1.42808122444682
H        -3.24334663961345    3.86930657043744   -2.21787847805688
O        -2.50605463514609    3.27180077183873   -1.98754044650398
H        -2.15097225174634    2.97995451247193   -2.84716796725657
H        -0.13815795487095   -3.83480695591411    0.51299407305346
O         0.20527965211233   -3.01725323416661    0.92780665640414
H        -0.58018597062207   -2.52755985720759    1.23993198296818
H        -2.37986644441228   -1.55638619198465    2.47666001237908
O        -2.19323678020902   -2.02552160148034    1.63644316816503
H        -2.45203415239169   -1.43965539060368    0.90614080402424
H         2.06364376748627   -1.48503201499156   -1.12208661668789
O         2.29655058184056   -1.73615194147943   -0.20449921908368
H         1.50648949244704   -2.15979595664225    0.18221684538835
H        -1.38594973765695    1.80264927591785    1.90818458623734
O        -1.47295094590737    1.40757830409596    2.78576678325395
H        -1.45956441402617    2.12222167661294    3.44859827857202
H         0.19499706906410   -2.74052986951401   -1.56405292806576
O        -0.55854005071639   -2.12652556337306   -1.61976290353723
H        -0.37626864855801   -1.39914621928315   -0.98779071824682
H        -3.44905717361504   -2.94821153118096   -0.37833067996659
O        -2.73389842686269   -3.44340129347580   -0.79929406269341
H        -2.02251737391050   -2.81518917374675   -1.02033496022267
H         2.77529872633413    0.09612296480530    2.92680691283446
O         2.87690011090998   -0.08380190180583    3.88873212843790
H         2.97039260273369    0.80992780856843    4.29057464823521
H        -3.51367221071988    6.35588661103631   -0.55682922046754
O        -3.27390883994922    7.01738346819068   -1.25878737664399
H        -3.13021180165137    7.86249467783754   -0.78999917199639
H         3.90308586696272    0.54265035003711    1.17539412763802
O         2.95223083607602    0.36443649892666    1.29375819397948
H         2.71126350843517   -0.38890235942728    0.71706119542729
H        -5.78416054132299    0.82379444450442   -1.59765002227876
O        -4.87243495300465    1.14895752755816   -1.47533622278765
H        -4.97993759074252    1.97927692332218   -0.96572119257447
H        -1.19501254013200    5.37401083469026    2.19748699215629
O        -1.82022744697289    4.62806059052257    2.08094983217254
H        -1.90610062044389    4.21367826954986    2.94495063951450
H         3.49975884421806    2.72079133620031    0.40938874475573
O         3.25082926386601    2.67683257915178   -0.52935791758309
H         3.57953506454031    1.83194133792740   -0.87806133765211
H         1.47037542587791   -4.74040739903585   -2.24184382518495
O         1.53853917948335   -3.96159399816929   -1.67130820066859
H         2.33374023736595   -3.50380239061210   -2.02528325287161
H        -0.92952438156914   -0.12161323722424   -2.54860464445528
O        -0.29366017674130    0.52785040620807   -2.87550281403299
H        -0.03057713911333    1.11142347270660   -2.14051667860951
H         1.68243039176350   -4.72339401528613   -0.17093547596841
O         1.78884365122853   -5.35894727531984    0.57302707762656
H         1.32188759715003   -6.16921309836755    0.28015691718158
H        -1.24426345504034   -3.30186198980061   -2.87078096327785
O        -1.07377028723227   -3.98766204810060   -3.52987879275678
H        -0.94956870270295   -4.83361724125291   -3.05857716067836
H        -2.76297869792184    3.29783952489201    4.69238893280306
O        -1.77870927509267    3.29547382034111    4.66234714359553
H        -1.49061198218298    2.89150087302853    5.49867286281904
H         0.98205851243368    5.00917924933410    4.05870767746737
O         0.03746888650139    5.24731918843031    4.11366006085757
H        -0.44012149602361    4.44594252748332    4.36983969071549
H        -1.74796037634065   -4.67782059357274   -0.35735169781167
O        -0.98407878493024   -5.22080878109013   -0.07288030331625
H        -1.33292797408374   -5.90394392266967    0.50899024335100
H        -3.90769096361163    5.80456990949039   -2.60851593463776
O        -4.26134565839795    4.97090116514123   -2.93607100323470
H        -4.10797749663712    4.93307151494912   -3.90427304583488
H        -2.44142166299170   -3.70780065169926    1.94902722778619
O        -2.46152037775720   -4.61153401298864    2.32613882227042
H        -1.52233237906572   -4.85139264914537    2.46669611247276
H        -4.71274351745060   -3.00527354906248   -2.88377063152210
O        -3.86193360519836   -3.24216353735975   -3.29112578469441
H        -3.53250869135876   -4.03508200768170   -2.82360397809509
H         0.34872232544609    1.35698988247553    4.60756552424618
O         0.85988774537537    2.11332487798496    4.27238348322241
H         0.90800705353411    2.77498098799820    4.97637832632256
H        -4.67666786588939   -5.19241819729575   -1.54964480984534
O        -5.37664413801722   -4.83546233976278   -0.97595505655260
H        -5.16285187374812   -5.18714152724010   -0.09084187874149
H         2.29729577666624   -6.53431257626726   -4.02627083923709
O         1.96250971484288   -6.20149851029739   -3.17344027272116
H         2.39605676789068   -6.77414339950773   -2.50864136888674
H         0.44653299436690   -3.42381698867865   -3.99911052450919
O         1.24956354316148   -3.06068752415616   -4.42507635162643
H         0.92926975276128   -2.69023580456201   -5.27374071047496
H         1.96114805335558   -1.78299422777580    2.98116944058012
O         2.11368383665745   -2.71483959771566    2.76597692446064
H         1.42548593254255   -2.92830727742633    2.10122532865242
H        -3.02939723444550   -1.84085479679474   -3.20130263519924
O        -2.60410520843840   -0.95555336092494   -3.14050057388026
H        -3.25871876828884   -0.30872655669898   -3.45960917826308
H        -3.17745875959179    4.95577739805145    1.07206839361565
O        -3.95511197067337    5.33014110960029    0.61177598277172
H        -4.37213308226993    5.89879058956465    1.31057542189741
H         0.88406645344151    2.22568554498040    2.58114709022843
O         0.98490230364014    2.21953234922091    1.60989225951974
H         1.70858464523645    1.59243327118343    1.44620445390387
H         0.20280553609887    5.62119014702331   -0.77692199485788
O         0.72580712524360    6.28072540423375   -1.28791610872896
H         0.87054416223597    7.08128494950232   -0.73440300336132
H         0.36870401943431    7.00993162728394    2.56796584687728
O         0.00269608300279    6.63000400719778    1.75249857278757
H         0.66236444691816    5.95477654751766    1.49128566551609
H        -2.47658625024245    0.20024208472414    3.34307667512750
O        -2.69727850938756   -0.61395209745703    3.84804444240119
H        -1.93757126334934   -0.65232024732274    4.47033992720242
H        -0.88536638862069    0.54176137416242    6.02310648461037
O        -0.61183752680250    0.02034765702851    5.24981577346566
H         0.09892451716225   -0.58542123436962    5.53766212868767
H         0.69558055801590   -5.02309885161785    1.99094572219766
O         0.15466156160199   -5.12832900803070    2.79682667210207
H         0.29608003720934   -6.04864981162562    3.07149586839634
H        -2.14623303005283   -8.11168623889352    0.47336215558896
O        -1.82087020897866   -7.62289961227680    1.25677496908712
H        -2.60535494588099   -7.30678873228200    1.71266638427591
H        -0.36635417295463    6.82617616132205   -2.34553672602935
O        -1.11235709507461    7.24790920012035   -2.84385726516239
H        -1.90182721593117    7.12452150749523   -2.27860052742895
H        -1.10203787851089    4.28234185214630    0.56205390649610
O        -0.73021286487483    4.34045719663960   -0.33482738693011
H        -1.43892124036388    4.09840830929334   -0.96493297393351
H        -4.39239902971152    2.74168798209748    3.50835262604521
O        -4.37628211576024    2.91560999452525    4.47073669977670
H        -4.47637483448210    2.03661388084581    4.88298401327337
H         2.01803247430596   -3.60844104580960    4.24836458457507
O         1.95549669895241   -4.07852958053156    5.10288775030829
H         2.46403299339199   -3.54079961288349    5.73133295734611
H         4.67594708221969   -3.23962878152442    0.83745008617948
O         4.51400534228231   -3.16558290290771   -0.12894170577328
H         3.65619584613433   -2.68601034521334   -0.21182147785036
H        -2.73084826708102   -0.77544869066171   -1.34696333790985
O        -3.05524401064464   -0.50200769876318   -0.47260998459602
H        -3.85482299345165    0.02557513527670   -0.67864322084144
H        -1.63160570548283   -0.80059292634999   -4.62868764495837
O        -1.12498128379653   -0.58844683115379   -5.43395448511276
H        -0.41318301167289    0.00677101512891   -5.15116162175787
H         1.78020128244353   -1.76193186129914   -3.37762930091316
O         1.87622757100334   -1.01346680119841   -2.75712121756620
H         1.09983490608993   -0.43482485627438   -2.88768242651720
H         3.65521283288097   -3.15960501062388    2.55068424615493
O         4.61343847804722   -3.39190615738638    2.47623797039728
H         4.66539383789430   -4.35183091718269    2.60566777398396
H         3.40947498245171   -6.15607160538617    3.13132568555224
O         3.76442757004430   -5.95990148842465    2.22977051296657
H         3.02741617452491   -5.61262859404842    1.68713741921563
H        -3.35040941126273    1.57776432623080   -4.17747901548385
O        -4.19629239285376    1.11025659465928   -3.98408653406681
H        -4.41172109071196    1.25891941271497   -3.02712719220563
H        -5.07219207175790    4.13215564015875    0.06345015744613
O        -5.51294754159619    3.26728101672900   -0.04080702889106
H        -6.44458453270730    3.38907546489436   -0.31603703665001
H         6.72394848107861   -1.24050391249115   -1.37482790302478
O         5.95378682084669   -1.08638545207752   -0.82135245473627
H         5.53199447859583   -1.95205093019862   -0.62034254436462
H         4.57592798413865   -3.22294248248672   -2.47279229579386
O         3.70805857385231   -3.04978825370890   -2.88793411311093
H         3.70785693274828   -3.67086257715435   -3.64217366231194
H         4.43639182572430   -2.32384769084557    5.61711379652931
O         4.09417640428613   -2.78555260600247    6.41275274005868
H         4.42471773129425   -3.69234753657259    6.33259223184205
H        -0.70453708551014    6.32490518404342    5.06185934709885
O        -1.30408674582213    6.89931134189424    5.60089899355314
H        -1.33040523986142    7.77176645621385    5.15199664988328
H         4.69196117063630   -0.18795000616182   -1.47704065494559
O         3.92611553431694    0.35645074016806   -1.74019604663231
H         3.23075021450890   -0.24271160553519   -2.06685850672947
H        -0.73953622977890    4.48239286177268   -4.05017474696302
O        -1.52055486259250    5.02760001193384   -4.25897164157345
H        -1.36618536451194    5.89466613797446   -3.83859486820315
H         0.66084048324117    3.16214836853913   -2.66997075925432
O         0.66802641898651    3.53651396561838   -3.57957610913091
H         0.71142023869391    2.77118576671661   -4.16293987113471
H        -5.39979278332642   -5.20307223063367    1.81691083521570
O        -4.70575233759481   -5.80153573251597    1.46218617185998
H        -3.86349450621213   -5.38720644722025    1.72979427986285
H         7.86387921519960   -1.75921447538491   -4.04685939049301
O         7.60893971626298   -1.44270736985054   -3.14755999159390
H         7.12444546788419   -0.59771286625316   -3.30539838486229
H         3.67121956578620   -5.13124627965047   -5.28538089848001
O         4.43636377698806   -4.75919456907724   -4.80745660943939
H         4.81965644916473   -5.46990714963039   -4.26047072192292
H        -3.77921262756906    0.01009472767895    4.94001262961394
O        -4.37285885676017    0.47720512154087    5.57520439867044
H        -5.03874956864363   -0.17401327936844    5.86775975741039
H         3.44305019118946   -5.98788906991996   -0.51343389060714
O         4.31577973711407   -5.74301304509073   -0.83299414190178
H         4.39389560572578   -4.78044366736313   -0.69176179514177
H         4.98729321642907   -0.39567242618735   -4.17217675948601
O         4.44919930596152   -1.10658816076570   -4.55898444025561
H         4.12265287299265   -1.68677338205658   -3.83872172808226
H        -1.17882045239649    1.53232062876985   -3.94088613891492
O        -1.82789472930862    2.15402651497357   -4.32711638823590
H        -1.47095644334091    2.48221570986227   -5.17493202030374
H         4.85870273754464   -6.37641753676810   -2.30957445651064
O         5.18865871185784   -6.70519601516656   -3.17494152440865
H         6.00605375486354   -7.18715719100534   -2.98867656479237
H         8.71559202321850   -5.16047185898159   -2.92231501543724
O         8.02448322771890   -5.57402599096544   -2.36074854857247
H         8.05559914416796   -6.53184566965005   -2.45983769096342
H         2.35008521800225    4.68121768783998    0.43197965206782
O         1.77283507376633    4.66773454489040    1.20474516850749
H         1.41237373141620    3.74854594485423    1.28566560400814
H        -4.41844474280802   -2.64021242441455    4.24483646666214
O        -5.31183497047283   -2.30031918125312    4.04160548366317
H        -5.17434221861632   -1.51946751732444    3.46565679019591
H        -5.85705860862553   -3.20547162458099    1.33576387127997
O        -6.32004751970077   -3.75962238961362    2.00627860435728
H        -6.12857844934334   -3.32177679935242    2.85521319372693
H         1.70711863644283    3.45017244499717    6.84729574452439
O         1.08534391179216    3.96879518329285    6.31474653680407
H         0.30251947160674    4.12126887217272    6.88595387002804
H         4.99788399781331   -2.20718243461399    3.60981530065537
O         5.02244717235733   -1.48679496842614    4.27148568811409
H         4.21179606126714   -0.92855920916830    4.11516270335546
H         2.37906906406515   -5.60217931524407    4.84720610182084
O         2.75523894690981   -6.48829315421349    4.58907189914657
H         2.00752143855716   -7.06750647335579    4.41882223988943
H         2.22515968680135   -4.57474183094357   -6.78462527115833
O         2.05690438461016   -5.06014795914329   -5.96706335218325
H         1.79533863173169   -4.36624603580190   -5.31313913561249
H         6.42170005080214   -4.15792790222431   -0.50502445475207
O         7.17510270047333   -4.56126445606749   -0.04234742088762
H         7.67975635647826   -4.98739026338546   -0.76298527407769
H        -1.70563510658009    4.48591054680695    7.68775112165808
O        -0.80627462073920    4.58143702822290    8.07273561302053
H        -0.61854007468379    5.53855711950738    8.09422801533213
H        -5.11569766341332    5.66143102566740   -5.60443297181523
O        -4.51032059270117    4.89618668211170   -5.62408970024872
H        -3.75353747105982    5.10686810295849   -6.19200431692233
H         3.25228900316802   -2.59359123322276   -8.43948739232371
O         3.16457039547587   -3.12398145572948   -7.63671163497396
H         4.04202487048969   -3.10130580757628   -7.20949756108576
H        -0.64183567094891    8.78999870961352   -2.30428014675494
O        -0.51477437359307    9.61992804882369   -1.78830614963184
H         0.24855975759085    9.44467403679872   -1.21324146320366
H         2.07019526615784   -0.93603778374867    5.20816544238173
O         1.49817420775306   -1.45931807252601    5.79856139647647
H         1.59350133515596   -1.11077361855091    6.69434495848884
H         5.18327491017480   -2.08951440472546   -5.70063008487796
O         5.52612804574014   -2.85825154493654   -6.22125842572812
H         5.25099177482407   -3.64592215587614   -5.70088394299687
H         5.68387150885688   -5.25251002265069    4.68848955495789
O         5.16374592808460   -5.16348905840015    5.51605168684252
H         4.43965956846584   -5.79296636432720    5.43356242704554
H        -3.95881219956250    1.15145959747038    7.01119140932189
O        -3.76065943145894    1.63229916800466    7.85033284739664
H        -4.63984822097091    2.02041187937084    8.11012700774975
H        -1.82646648402457    9.58605342152695   -0.77194294956404
O        -2.68537189664724    9.46557728332053   -0.29291220029778
H        -3.29649158809040   10.09207724167943   -0.68427673279950
H        -5.94382956605574    4.66713370407873   -2.94174457190316
O        -6.85310034860615    4.55089815584603   -3.28523544515836
H        -6.76619771372472    3.84549186822649   -3.95958827337784
H         0.06568286323272   -7.09980486323351   -1.12459941794554
O         0.53008938028797   -7.53538561763147   -0.37685846457110
H        -0.14836575535096   -7.72568346262009    0.27413580712132
H        -7.63393369036273    3.77720623161238   -1.97133856425454
O        -7.89677779245551    3.19339912646410   -1.22957254909466
H        -7.75589280803703    2.28320502822546   -1.56570831740556
H         3.98047368360439   -0.91669542669483    6.97880804164021
O         3.99320354283966    0.04745783252800    6.96827994519758
H         4.80504193984174    0.33304070125198    6.53298940902775
H         2.26991166870184    5.75343566388200   -1.20293408333777
O         3.20505219536395    5.45891261900112   -1.08983062608882
H         3.37825206350307    4.91527545353941   -1.88144148050359
H         6.53001669697674   -5.98125598703378    0.67496455747353
O         6.16011170533334   -6.71505702345944    1.21122389654160
H         5.25658333328189   -6.43485351888462    1.43844838909764
H        -3.87461788459681    4.74944690080590    7.74885021800958
O        -3.29312916062389    4.29377603822054    7.10510991501642
H        -3.48951614132085    3.34956240851828    7.20438584608849
H         5.73654524894627   -7.99640064477367    0.14718559907046
O         5.44583547851383   -8.68385754057992   -0.48867995594092
H         4.61628887857489   -8.35710142022183   -0.88112607789750
H        -0.54298991000622    2.03051593334353    7.68755698686307
O        -1.17664350189038    1.97047761871114    6.95309196190816
H        -2.04722071739935    1.83510525773680    7.34924306899893
H        -6.38423089134748   -0.12870478257354    1.07352480141408
O        -6.70721309373766   -0.21647411781498    0.16178344439249
H        -7.62731931107263   -0.48204936632108    0.18452869005134
H        -5.38749290166894   -3.07996191165066   -0.57124489730549
O        -5.13073298860248   -2.37731217963172    0.05193942073643
H        -5.69947327938081   -1.60302566486015   -0.13451948476306
H         4.33169006641149    5.53317925207330    0.29291197122114
O         4.66827347565390    5.63610708392784    1.19691813352857
H         3.97594456808279    6.14896242328360    1.64938284277069
H        -9.05850922166807   -1.75521222641772   -2.23156085917650
O        -8.50784219143755   -1.55307096146963   -1.44781395458256
H        -8.63622317435536   -2.28674888391297   -0.80689052469491
H        -5.52896371554406    3.43995827054764   -5.52848598770777
O        -6.04778495401439    2.73211339984568   -5.11092431400016
H        -5.38242329265863    2.14587893985316   -4.69621386627131
H         3.16148178760158   -0.94734621237339   -5.66174665861424
O         2.30432404225225   -1.06564249593195   -6.12572369884696
H         2.38580341797311   -1.91637628507995   -6.59671572829747
H         8.09295899535820   -1.42524703877948   -6.04424307976757
O         8.09942757335119   -2.28793047711456   -5.58531619474580
H         7.24150933251800   -2.68598664875742   -5.83306184050654
H         7.60602639679744    0.91613466542434   -6.33080924077169
O         7.41356002776095    0.06725920706533   -6.74122584117081
H         6.43195662978084    0.02028693295193   -6.77518386140907
H        -7.87467426929906   -3.69586997632880    0.95539940944580
O        -8.55421395365461   -3.58969105284945    0.27193283084707
H        -8.45928024682946   -4.35141958409201   -0.32721480797540
H        -2.37815877993651    8.71695125232365    1.26939730433482
O        -2.22706990438425    8.13386388300263    2.02700222857727
H        -1.46286798849703    7.57256779418771    1.80304983752169
H        -4.45951150370960    6.41753564068809    3.39272268631657
O        -4.63059729107105    6.89745748228008    2.56573416118768
H        -3.84974241589868    7.46378427478959    2.44434391559819
H         3.40020069032190    3.39343310802269   -3.59655694217119
O         3.24997079488417    4.36345362939367   -3.50550927955812
H         2.28500688908710    4.43043390632679   -3.61138113973770
H        -6.13245016277054   -1.62832609344416   -3.42672288271907
O        -6.21565855215423   -2.20559740423977   -2.64139684996250
H        -6.99711428160179   -1.89403585280355   -2.13129397829277
H         6.47641953067002    1.01138876234094    4.72111894779581
O         6.08620590541428    1.55368313062230    5.42354144143368
H         6.27595845251318    2.47077467590209    5.12890217426346
H         1.35087329836296    1.66910864538278   -5.83223494798532
O         1.15617918724922    1.07615028692444   -5.07581415521017
H         1.51597572967989    0.21100057624420   -5.34383642812125
H        -2.46699138730592    2.97037346632734   10.47646542506607
O        -2.25589087025835    2.06189148425893   10.20669278187360
H        -2.85478265946019    1.86037609542170    9.47505361848050
H         7.62888881768106   -0.54358807884775    3.06801557823592
O         6.88036955633397    0.03421338383884    3.23611696026888
H         6.18723012127173   -0.56349664361437    3.61837802875107
H        -5.69034866514783   -8.06983610923911   -0.66710045554151
O        -4.95437553963736   -8.13905475860571   -0.02201046071415
H        -4.95448115205940   -7.32010246780977    0.49749813687487
H        -5.19226694482581   -0.14810958994714   -4.70581135932933
O        -5.81183503151750   -0.85863553255423   -4.94288359169185
H        -6.64919466962803   -0.41496694489956   -5.13986250799314
H         1.86900224412348   -0.25782251056138   -7.52053944519271
O         1.66739948289165    0.21239303735495   -8.36539684910772
H         2.24134158023836   -0.19672740734425   -9.01847234183550
H         4.84391420478570   -1.46725419395290   -9.31241875056006
O         3.91902808947490   -1.23587943032335   -9.59349380171098
H         3.89669468114722   -1.35573789995643  -10.54222978248487
H         7.55934011178525   -2.61450936474791    4.19149113063363
O         7.70411755149362   -2.65386007457475    3.23184012146722
H         7.20780611292039   -3.44401630479185    2.96332991535779
H         6.70283441621867   -5.94058373687445    2.68734621056675
O         6.76823839731234   -5.26356674668857    3.38641092117508
H         7.64472183096613   -5.35024028179102    3.80257659693320
H        -1.79650072803106    8.92851270696260    3.47176752874982
O        -1.55876640397803    9.23719037797771    4.37282146705096
H        -2.40838851465828    9.36818835057508    4.82224097483228
H        -7.40088460300198    1.54373607511425   -5.24168184096953
O        -7.97761236083655    0.80199924868839   -4.99391208152013
H        -8.87779768678423    1.20475027632198   -4.91648614142512
H         6.90015838849094   -1.16135906780272   -8.41739192580043
O         6.31577502721871   -1.88150912019691   -8.67814025970714
H         6.08791639127878   -2.32836219206858   -7.84453821250700
H        -1.67587611528534    6.19488846241677   -7.03903232067591
O        -2.07575949551645    5.37153822756725   -6.76266551244833
H        -1.82582149896515    5.24228318625597   -5.79917609194501
H         0.02403231016946    3.30498418809565    9.01165598978455
O         0.21983664227032    2.38667183529174    9.27134240824384
H        -0.57972298324697    2.12544168007458    9.77772915309888
H         6.73686786438096   -2.84195366164699   -2.71242663221759
O         6.20516480196823   -3.58344764168676   -2.36750761241620
H         6.67103491805920   -4.39645449399027   -2.61176084345830
H        -4.10204836482092   -3.10676701398552   -4.92751702550093
O        -4.25807757193569   -2.99661142913285   -5.89236603839402
H        -4.80321222500075   -2.20213392693828   -5.94946970356286
H         1.99930583636541    2.17035101298129    8.45304359357512
O         2.66227495648582    2.27982827437657    7.76163384315078
H         3.08181909619468    1.40803650643997    7.64738425924205
H        -6.93179194481454   -5.21520984039496   -1.36689490526175
O        -7.84852246649696   -5.48315079613040   -1.61005783996597
H        -7.98285916751917   -5.08246942092569   -2.49372370526735
H        -3.83644317645839    5.19456795569971    5.54025851784773
O        -3.65854662133398    5.89214955478057    4.89436204830162
H        -2.72450377646559    6.13679016556301    5.06229068071695
H        -7.89323915547293    0.07545107818563   -1.95110601608019
O        -7.40226522923455    0.79600125931743   -2.36860029044678
H        -7.63304154076596    0.78256997009723   -3.32104649085578
H         5.83407990633339    0.08066905688435    0.39787501774087
O         5.61598480631446    0.80516055808634    1.01667351714389
H         6.12711121580709    0.61096997530672    1.82925615165702
H        -6.21834922432948    3.24051814884503    7.38077240312629
O        -6.05333029840098    2.78467350641242    8.25654332421075
H        -6.65469189074071    2.02144210638180    8.22921225666909
H         2.24763342612955   -8.11500327039595   -0.82153824468393
O         2.92305467759420   -8.10644785278408   -1.51941590561257
H         2.69444419993936   -8.82166881846369   -2.12981389206586
H        -2.77492964953996   -4.00364246802674   -6.18098607982564
O        -2.02224238860150   -4.57121537757732   -5.94928514822742
H        -1.74332444506592   -4.27777352397591   -5.05352119767436
H        -5.72757534517007    3.71419428905882    5.32626884546384
O        -6.43824361469328    3.94355351922071    5.94919826868986
H        -6.38066365871972    4.91083834946860    6.10968302276011
H        -1.05247475476495   -7.15215322006647   -3.14099229771934
O        -0.57665668256603   -6.48217874346994   -2.61610701968527
H         0.33038263397040   -6.41736649557347   -2.99864505727009
H         4.45728817081803    1.98639619010695    5.11264598583614
O         3.51652857641464    2.22960650025668    4.99365092215943
H         3.13342672555987    2.24810923365567    5.87598391166698
H         4.13348386519644    4.63213928873302    6.27666309963747
O         4.21326519859876    5.36121758285485    5.65714754262777
H         3.64460008163170    5.11881387046172    4.88752424719649
H         2.77936086276107    3.58937471697863    3.90532288422508
O         2.60457280309541    4.52964017447063    3.73668718963936
H         2.48355235377764    4.62496665358183    2.76998893232008
H         9.38649280886541    0.14550334551051   -1.09290198812962
O         8.58237542707009    0.31332338758094   -0.59787797897633
H         8.40464015638833   -0.50314233287354   -0.10149111168052
H        -2.07204135191984    5.32977860112025   10.63567640584954
O        -2.79885557805618    4.70811453976812   10.86870960995562
H        -3.00662555783469    4.88067179271843   11.78735766294498
H         7.95877786634154   -3.06471380690476    0.31982184563571
O         8.38358189721829   -2.21885517672199    0.57159378396513
H         8.31909223464137   -2.21067320930284    1.53397968238949
H         5.38513772158551    3.62698675031263    3.50128948300017
O         6.04359845714949    3.89308822704166    4.16516991461461
H         5.63417627582526    4.61391767840268    4.66530811195920
H        -4.21209065862222    5.00190668011533    9.78667382897204
O        -4.86308115246272    5.16196712173383    9.08290892471274
H        -5.42751686589044    4.37429748598648    9.03172320255487
H        -7.03437520544730   -3.49769011160090   -3.46143202669601
O        -7.65766213313902   -4.10902178040221   -3.90686205622157
H        -7.13935186955482   -4.55494597203267   -4.60856666949500
H         0.06082336514137    6.12526523572836   10.75348204995077
O        -0.79995308007425    6.46494983194348   10.50404768134801
H        -0.67766585794024    6.89096166774764    9.63650672230899
H         2.58096383071507    1.44396422642852   -4.11670847149150
O         3.46112977096911    1.79450183736697   -3.88115236960890
H         3.78107850900711    1.28090823922783   -3.10951365317393
H        -6.96382058093004   -0.20924679661017    7.23050738513705
O        -7.46969336726459    0.56450302329965    7.52558635387434
H        -8.07776951370694    0.77764567805446    6.81637187165774
H        -2.78049524115392   -9.89801391179775   -0.79413608437840
O        -2.71480047080884   -8.95718596523787   -0.95768428406475
H        -3.61907938817209   -8.58697795144610   -0.71617537432112
H       -10.07376923470376    3.06214728161994   -4.88736366824982
O       -10.19375098171079    2.14602624603762   -4.60357229537393
H       -10.40663987616628    2.23395992851112   -3.65344914675156
H        -2.07232311118002   -3.03441990199686    4.62624366518900
O        -2.94757183798330   -3.47287960582661    4.69965430989173
H        -2.94580319769875   -4.09189282756591    3.94450198260397
H        -0.20608951480792   -8.00426938052525    2.51031785058555
O         0.62238787533151   -7.79650065286867    2.95568805340670
H         1.33788807491264   -8.09643886427990    2.36764483249026
H         6.70730246010972   -2.41030039207799    6.38710106433689
O         7.15327450164211   -3.12260873080676    5.92408084771126
H         6.52056069164190   -3.85526568623699    5.88881094557428
H        -5.26778721775399   -1.99748712202765    6.95912819224347
O        -5.94502565121703   -1.50117384396977    6.47524741652065
H        -5.93130194716479   -1.87867765864711    5.56673863530821
H         0.82598678768223    2.97753571386434   -7.12658904344362
O         1.74261748624492    2.64405888608509   -7.18404381453378
H         1.72496198803710    1.89445494977829   -7.80728167382436
H        -3.48490226801656    8.35514010984297    6.65420003003432
O        -3.87534657980487    8.48504371238214    5.78822976738495
H        -3.91545343381084    7.59472917536816    5.38261492639816
H        -2.03721282656395   10.28092842174488   -2.76622176854048
O        -2.93916881649522   10.46563972582539   -3.06519865751086
H        -2.86717721279103   11.09481411040941   -3.78232766586092
H         9.40065443867115   -4.11061672535797    4.03668626109489
O         9.12086660615969   -4.78600549041113    4.66221413862903
H         8.69370784867550   -4.31024044006608    5.38553193435138
H        -0.77037414727036   -6.04413242046813   -5.82176933406188
O        -0.06797722169219   -6.61222784262220   -5.48866391945654
H         0.76850352407989   -6.15365983952093   -5.70876154463993
H         1.84857644301873    8.24041438302833    0.63314288901489
O         1.54434142123599    8.56146412493406   -0.24424105145473
H         2.35770871806923    8.59408947458493   -0.77713244165041
H         3.48862788961801    2.86745108424424   -6.68002882797440
O         4.31640698098488    2.57611215657612   -6.27185099398957
H         4.07243131911859    2.30583571145132   -5.36157554342319
H         3.74849093611086    7.07814017686683   -1.26135006693380
O         3.95701708829573    8.01262624194055   -1.47802332677461
H         4.32383313806772    7.95234024566346   -2.37209464411653
H         4.37275128294863   -0.07631718379832   -7.92277834505862
O         4.75259674286764    0.07150943696528   -7.05481746419144
H         4.57422746632069    1.00468831445451   -6.81358256183136
H         6.03026501213221    1.88043326905034   -0.49629628403363
O         6.59478368219992    2.06987415618233   -1.25961915890790
H         7.41817648975068    1.58809999899168   -1.06586936276536
H         6.65232517382840   -8.48849361711899   -1.59694425768013
O         7.28789559213162   -8.28177447681419   -2.33501409910973
H         7.65430059806346   -9.11754315704012   -2.61880441575354
H        -5.33627763429311   -5.81918251618385   -5.37910776977702
O        -5.95196205068168   -5.14643452375678   -5.69516422471121
H        -5.39893844296031   -4.38053212091417   -5.93503390191928
H         0.72186172598801    7.16057582083600    7.58230209517433
O        -0.18029086191882    7.19972182590087    7.93977172520977
H        -0.73050126262804    7.20782632979931    7.11832486138396
H        -8.92019992135415   -2.84849684374712   -4.07570090191384
O        -9.43811999390238   -2.03797513452942   -3.91013491760913
H        -9.15067455351749   -1.37572554320018   -4.54239097080164
H        -2.43817022336976   -6.01767901590944   -2.12082846038632
O        -3.31610373630999   -5.72990423868265   -2.38851102253501
H        -3.50648257125160   -6.10684174128746   -3.27253968656199
H        -3.02156437004072   -5.93826914458810   -5.38588135419816
O        -3.62244385942672   -6.54468220175328   -4.91063525929353
H        -3.14278874602095   -7.36587372578041   -4.74203734533882
H        -1.39851773846834    3.67926196722528   -6.99271805330225
O        -0.85967389890374    2.92279289959877   -6.72106215123159
H        -1.10073691577955    2.13654287413248   -7.26759963444752
H        -0.22533593469624    0.36251262452653   -8.21813339007360
O        -1.12001249075234    0.60144392314735   -7.93355469940935
H        -1.29511542197615    0.08084777758686   -7.13359633607159
H       -10.42017292647462    4.04805444842884   -2.72511745515508
O       -10.48950270536003    3.27100257531804   -2.15510821554647
H        -9.65914458261279    3.24276176866004   -1.64762545213772
H         4.59294562788633    4.04026922266385    1.69640688526622
O         4.38258703996449    3.12114227080056    1.97906125278623
H         5.09531361684426    2.54173495884320    1.69690883294537
H         6.47630558858468    1.33337071517133   -4.23961494482532
O         6.17277858810832    0.71227122317475   -3.54320512617856
H         6.20666245401434    1.21013253369939   -2.70093693040672
H         9.61824617594205   -2.29096232459804   -0.94420075001960
O         9.89328559003326   -2.08016588730268   -1.84531918290720
H         9.09269106778974   -1.74092747181750   -2.28799753337623
H         9.94678777224569   -3.39344924599680   -3.11128262548435
O         9.67660838737716   -4.04684674087712   -3.78362659284153
H         9.28248863341559   -3.54049225853333   -4.50453773155914
H        -7.73445117631718   -8.58526081471072   -1.62381314860044
O        -6.99485054208802   -7.99397817883801   -1.75611162771215
H        -7.36935319311659   -7.07952762635847   -1.74803861784088
H         4.16685776883881    6.02498025601184   -3.85001101251668
O         4.83003835538132    6.72479230939085   -3.76903156305050
H         5.66542020326302    6.26897490347789   -3.63274694505275
H         0.05637292744249   -8.21769175035142   -5.18998845418387
O         0.07786088850315   -9.20016213705864   -5.05450800497165
H         0.22608660899621   -9.56745662361610   -5.92597328396211
H        -2.37111845644838   -8.70506271975125   -2.68452688350945
O        -2.13853106569428   -8.44539362843447   -3.59562524272211
H        -1.49409268103727   -9.06677822555651   -3.95320455701497
H         2.13633051419083  -10.86428606367557   -3.46406891862129
O         2.09417438471727   -9.90947944063889   -3.44347696162642
H         1.30847172790013   -9.63758892218439   -3.96873219164857
H         6.83134835071255    3.26385976402401   -4.60094861138868
O         6.88623548711637    2.58366535526959   -5.30013382594268
H         6.09190050170551    2.71740679441771   -5.83943815821436
H        -3.56341034334040   -3.71916715692984    7.73867353284474
O        -3.67457755895736   -2.93176420115313    7.20747505566888
H        -3.42806043642156   -3.17376904088707    6.28877859428611
H        -0.66824493971671   -3.41157706444493   -6.71390557022528
O        -0.03568701855648   -2.68217444992156   -6.72537745067557
H        -0.51412287910100   -1.90415699853525   -6.38478277364645
H         0.65673343004359    0.45558452984151    8.74857085912294
O         0.66109082061075   -0.26143990481889    8.11056340790664
H        -0.26249831741451   -0.54726893250239    8.02521183682518
H        -5.82527136883894    7.34272042381689   -4.26245597015099
O        -6.33120711059978    6.72406958845215   -4.82087902029534
H        -6.61884570921459    5.99523484583632   -4.22710653779934
H        -4.26167192601137    9.07642206867166   -3.28294145262790
O        -4.79990277017561    8.28255790089079   -3.17306031887048
H        -4.39153129329539    7.80332028689546   -2.43387278859132
H        -9.70760611171107    5.78379472610792   -4.64466145011475
O       -10.24314991546466    4.98136184807381   -4.47761516027982
H       -11.12398177870273    5.18403031294842   -4.79460616392631
H         2.79775764446819    6.49515930759905    6.11282099028182
O         1.83804090479379    6.59528621983522    6.21294806761354
H         1.49240430558326    5.68189465665086    6.11465004025884
H         4.82589337617846    8.50198754763369    0.04535076041051
O         5.14531731576978    8.50506519454763    0.96566464112923
H         5.55002785550616    7.63993372666709    1.09828461627218
H         4.10604072746931   -7.48412429501508   -4.32984735166799
O         3.34551709641719   -7.76854905669221   -4.86889115475401
H         3.06307391616097   -8.60670356753369   -4.48810740383171
H         0.41145643025760    8.64216634199733    4.20699169776828
O         1.08455321469927    7.99361248403158    3.97918363489787
H         1.31306352295068    7.50218124737268    4.79442314615628
H         5.23683374111478    4.13420916743865   -3.18366843504039
O         6.19830030505007    4.10145521689411   -3.13263262548228
H         6.40674663974198    3.52127003831899   -2.38366281535462
H        -2.57063813166812   -1.54204783782456    7.58250101093573
O        -2.05713592329334   -0.75041041589738    7.80103564658107
H        -2.68204226905433   -0.11938407800747    8.16926589309166
H        -9.01645094705118    7.92251926498786   -4.15229951353423
O        -8.95655777984303    7.33648825937898   -4.90822748301267
H        -8.00026935936486    7.16809874204787   -5.04411985654861
H         3.49762694706280   -9.01897379561829    1.11011883874252
O         2.82318982887379   -8.38439484767771    1.35773415838684
H         3.30056821015482   -7.57947827543598    1.63434468930451
H         3.61008522161867    8.13577404192461    1.79360067565442
O         2.81766300958606    7.57563335780504    1.91019195329684
H         2.37524690540627    7.81482844513288    2.73699377807287
N        -6.27928831303415    6.54635986447282    6.76066553789143
H        -7.22931011027831    6.83040690027185    6.95874455674045
H        -5.82725302188958    7.30847764047221    6.27023891121112
H        -5.80752876606024    6.41257501068497    7.64835377893923
