# Supplementary material for: Computer Generated Realistic Interstellar Icy Grain Models: Physicochemical Properties and Interaction with NH3
Source: ACS Earth Space Chem. 2022 Apr 19;6(5):1286–98. doi: 10.1021/acsearthspacechem.2c00004 (PMC9125691; doi:10.1021/acsearthspacechem.2c00004)
Supplement: Supplementary file 1 — sp2c00004_si_001.zip [file sp2c00004_si_001.zip › NH3_binding_energy_sampling/113-41.5-N.xyz]

604
 energy: -1022.792099283130 gnorm: 0.000040825953 xtb: 6.3.3 (5b13467)
H         0.17011817695098    2.97188441218531   -0.69519663388999
O         0.68291049832524    2.29893370746698   -1.19270640761693
H         1.62493866574389    2.41904184880987   -0.92647680304870
H        -0.11451839868676   -1.36008019607060    3.13946213862756
O         0.27957012236983   -0.66365179041817    2.59162927420794
H        -0.18897717305189    0.15415869206049    2.82827070920551
H        -2.43354322517718    2.37629444959680   -0.53083322666380
O        -2.21995276353957    1.90436164806632    0.29156243032168
H        -2.24738640230131    0.95649237789771    0.06745069137140
H        -4.69193114204218    0.53581072505847    2.20669588212895
O        -5.01745838382577   -0.39452959613584    2.22301975745169
H        -4.52308447701532   -0.87725937167300    1.55244517183295
H         0.01581414808533   -0.36467239095943    0.93878226460535
O        -0.18657400948984   -0.12682619055956    0.01322186876540
H         0.15951428330925    0.76671811985178   -0.11058344702816
H        -0.20930393878402   -3.62884668825234    3.76880002684029
O        -0.47642242343584   -2.79565641355617    4.19095753277952
H         0.17682132201228   -2.63132323494391    4.88757885040472
H        -4.90461353689613    2.52086050139944    1.35543150640432
O        -4.26372765635002    2.10616600760784    1.96522628324832
H        -3.42557696055595    2.08011915346932    1.44540775959833
H        -3.28365153597367    3.87035650009209   -2.20066423524952
O        -2.54940794533322    3.26705889573975   -1.97552958689553
H        -2.20105409426273    2.97511630923677   -2.83791610228301
H        -0.20943811186138   -3.85942580753302    0.49506795047561
O         0.14207232734668   -3.04416736346651    0.90833169960033
H        -0.63816208637382   -2.55058890172328    1.22677768084092
H        -2.42461442082366   -1.57063497551266    2.47719386697727
O        -2.24633505931115   -2.03859948738522    1.63508857827772
H        -2.50565569884355   -1.44993656092976    0.90720756738589
H         1.99602722998555   -1.51984974204824   -1.15000905386840
O         2.23357460245975   -1.77418670006840   -0.23464447611055
H         1.44356781823442   -2.19399532548763    0.15657992474170
H        -1.41136529363723    1.78260330345401    1.90890121093547
O        -1.49904308178438    1.38639733537906    2.78599343095209
H        -1.47268605717028    2.09893293274675    3.45037374873281
H         0.11636108840483   -2.76270175636024   -1.58218154146520
O        -0.63258150137062   -2.14270777408109   -1.63221529074699
H        -0.44177368974895   -1.41862765879543   -0.99913640998511
H        -3.52059152007042   -2.94943472382894   -0.37399477894531
O        -2.81102010447396   -3.44809865890793   -0.79991415298873
H        -2.09716449612742   -2.82421204047437   -1.02474552904805
H         2.74418311880391    0.04871436336949    2.89761205066222
O         2.85041066641218   -0.13412818557931    3.85842442135489
H         2.95303071083559    0.75809647438816    4.26179374858210
H        -3.52756471058484    6.35618568873761   -0.53169319060259
O        -3.28879200199307    7.01614011436254   -1.23432824253096
H        -3.13540740734402    7.86014405460228   -0.76573211151953
H         3.86324539675358    0.49192579944113    1.14000463393286
O         2.91204126239331    0.31926589829477    1.26380528988863
H         2.66286914478243   -0.43147716936557    0.68732398003692
H        -5.83987341501266    0.83931069881248   -1.57070988323354
O        -4.92541309722137    1.15840813979686   -1.45248711171783
H        -5.02449492989340    1.98804975061786   -0.94046305909345
H        -1.19657623529851    5.35368441105940    2.20315319602525
O        -1.82919768453553    4.61219201441678    2.09206373760320
H        -1.90387661286527    4.19477333415689    2.95547444937887
H         3.46888444979156    2.67444391010130    0.38101208534497
O         3.21311011737197    2.63328642582233   -0.55615330246959
H         3.53471400945234    1.78724750113036   -0.90843542418100
H         1.37370250110807   -4.76969735848831   -2.27153679107664
O         1.45169633610673   -3.99192588209953   -1.70165381211751
H         2.24745154693119   -3.53866698955101   -2.05946847577313
H        -0.99720884153859   -0.13477843512668   -2.55450526782415
O        -0.35925918711145    0.51147258846578   -2.88387402921416
H        -0.08803158094416    1.09184983625083   -2.14930632801782
H         1.60086161593896   -4.75785406397970   -0.20206332218357
O         1.70904546617500   -5.39538673450847    0.53938934222752
H         1.23419745080933   -6.20228500277989    0.24772559923569
H        -1.33497636687577   -3.31363782215904   -2.88020014675667
O        -1.17082547933829   -3.99712755705358   -3.54299939579758
H        -1.05083587099422   -4.84675863030006   -3.07680509872392
H        -2.76416967189743    3.28152571944026    4.71180597655634
O        -1.78327190563400    3.26996013865686    4.66967295192756
H        -1.48731374576017    2.86574102250210    5.50364430581708
H         0.98904001863801    4.97196230163731    4.05117264228028
O         0.04564760883333    5.21301512919888    4.11092171011198
H        -0.43165018036305    4.41441245912169    4.37324687170590
H        -1.83007578896279   -4.69099760645581   -0.36715946265268
O        -1.06707430083765   -5.23660542377114   -0.08619452273565
H        -1.41626142584326   -5.92238080220208    0.49251256436404
H        -3.93842461300312    5.81057245555304   -2.58288388884649
O        -4.29945927124479    4.97953351519116   -2.90925921867126
H        -4.15297106841685    4.94272019564297   -3.87865797251003
H        -2.50222996393579   -3.72125932032657    1.94518952213055
O        -2.52598224130569   -4.62447585106548    2.32284969107979
H        -1.58735974700849   -4.87183525747407    2.45463746370019
H        -4.80008774237261   -2.99444044725115   -2.87093989360263
O        -3.95313570207790   -3.23430654346381   -3.28429019866334
H        -3.62608263141189   -4.03213476855788   -2.82278746671825
H         0.33703591601108    1.32061868778354    4.59761997899407
O         0.84737523309109    2.07580935750654    4.25919005698239
H         0.90794485798109    2.73471687958551    4.96519067773329
H        -4.76941014382222   -5.18392833824783   -1.54239683463256
O        -5.46298020519166   -4.82302251262084   -0.96298498515179
H        -5.24606186634890   -5.17934197711760   -0.08051330332286
H         2.18224452995660   -6.55745679037782   -4.07804761556977
O         1.86826783859121   -6.23470192323621   -3.21826064799895
H         2.29532962311371   -6.82395766070575   -2.56256814528500
H         0.34905553622209   -3.44507588672262   -4.02060753933266
O         1.15250515616877   -3.08886209772294   -4.45275413474146
H         0.82694367057524   -2.71180295750691   -5.29643533755097
H         1.91880871017649   -1.82557165794140    2.95315617051570
O         2.06399864934819   -2.75785624440475    2.73497755770699
H         1.37012532629472   -2.96592750837155    2.07439027787431
H        -3.11165724503095   -1.83942461641243   -3.19669164300479
O        -2.68072100206842   -0.95656606130296   -3.13671942442660
H        -3.33350099997421   -0.30546330582874   -3.45058246961291
H        -3.18858727172503    4.94969310499886    1.08947717305184
O        -3.97045247803378    5.33027557332255    0.64123042067501
H        -4.37462421320378    5.89220292779390    1.35054258725730
H         0.86457437124869    2.19091553899611    2.56873271244065
O         0.95758373027710    2.18489419329942    1.59670734824304
H         1.67713147646207    1.55463148224861    1.42700706691851
H         0.18291666671047    5.59790486603552   -0.77728261180463
O         0.70635304306816    6.25469203941524   -1.29095541531686
H         0.86022669184830    7.05351494832745   -0.73694161070560
H         0.37656761632369    6.97818424065009    2.56962115784363
O         0.00417834677147    6.60069376862968    1.75547402268777
H         0.65957116645196    5.92358190068265    1.48915279759045
H        -2.50350511028979    0.18442608494641    3.34828021952189
O        -2.72869338305978   -0.62715801020164    3.85559335030635
H        -1.96333648302963   -0.67365581374823    4.47080943053020
H        -0.89205479576214    0.50989658435740    6.01887571318059
O        -0.62907216280322   -0.01218006732907    5.24239954622406
H         0.08091147191888   -0.62237010030605    5.52355916749182
H         0.62607842140539   -5.05607732233904    1.96430222661312
O         0.09021848266395   -5.15883498142115    2.77391309597014
H         0.22679727124949   -6.08109207364884    3.04499389445415
H        -2.24267806820340   -8.12424723828049    0.45887561816202
O        -1.91060934791850   -7.63675298786745    1.24088887661408
H        -2.69125928777483   -7.31893241524464    1.70197508112883
H        -0.38903831211480    6.80929278061136   -2.34029364028837
O        -1.13571157626794    7.23587030065819   -2.83353634467562
H        -1.92204855870979    7.11726627027338   -2.26311798845443
H        -1.12203354378425    4.26396467381762    0.56694412855665
O        -0.75608569371630    4.32093461411308   -0.33231687787002
H        -1.47027863974558    4.08517232496363   -0.95850165922286
H        -4.40813163706895    2.73458514557967    3.52867170302716
O        -4.39686194112338    2.90548986269917    4.49310095558838
H        -4.48495439515904    2.02341663032971    4.90338197924990
H         1.97229540925044   -3.65426132432487    4.21625573272752
O         1.91183216981807   -4.12515570918900    5.07043927034639
H         2.42862895250012   -3.59240949260844    5.69639399785235
H         4.61011290095027   -3.29492024221284    0.78903622085551
O         4.44264306728559   -3.21769138472766   -0.17631572190736
H         3.58725035735814   -2.73266978807323   -0.25238252551416
H        -2.79472368986011   -0.77998851956036   -1.34209565249276
O        -3.11183277093105   -0.50568104303545   -0.46524742860908
H        -3.90952763867358    0.02679712515506   -0.66567938288256
H        -1.71707357740327   -0.80520967145979   -4.63147790529013
O        -1.21373563651832   -0.59437879370846   -5.43920322334880
H        -0.49721930085883   -0.00354757527433   -5.15932637960349
H         1.69560651924885   -1.79093147967435   -3.40449718394004
O         1.80126410881679   -1.04396149863095   -2.78406742388005
H         1.02739622305249   -0.46020591591451   -2.90721312964331
H         3.60132053294346   -3.21171147591235    2.50882444745751
O         4.55754850813312   -3.44982429811861    2.42730229907555
H         4.60397079337314   -4.41040044936233    2.55473287292066
H         3.34085672422895   -6.20782299969495    3.08471032838207
O         3.69160729286624   -6.01079132783286    2.18166579894719
H         2.95253577589191   -5.65949925225032    1.64418964620946
H        -3.41771808351494    1.58364885272842   -4.16397719538020
O        -4.26538345956106    1.12124310095866   -3.96614731617260
H        -4.47349279540173    1.26899927972206   -3.00764025505087
H        -5.09704260924958    4.13897357037213    0.09268528629669
O        -5.54435382353232    3.27693502029583   -0.00636424357986
H        -6.47604898444592    3.40440523263858   -0.28020617002196
H         6.65681228128571   -1.30353760317255   -1.43148210481341
O         5.89045323633322   -1.14595830382991   -0.87380885217024
H         5.46482417972425   -2.00940292961012   -0.67124348390619
H         4.48927063832861   -3.26969504761789   -2.52012731609794
O         3.62009597241535   -3.09003940145181   -2.92987272421398
H         3.61063526766759   -3.70952269372469   -3.68460789387178
H         4.40745707673271   -2.38756415670014    5.57201350483152
O         4.06713555274810   -2.84886349946448    6.36868200826301
H         4.39176376716872   -3.75745774168664    6.28477713279186
H        -0.70616331357728    6.29175289128486    5.06353126756270
O        -1.29287026745102    6.87352063672498    5.60619633806714
H        -1.30190453053678    7.75034592727458    5.16417092861489
H         4.63036510888557   -0.23812991554785   -1.51890955597224
O         3.86629779363538    0.31136530530002   -1.77663980261034
H         3.16503100481002   -0.28283323992828   -2.09940706739915
H        -0.78817129967475    4.47160144046882   -4.04733885186181
O        -1.56733860103492    5.02176388678329   -4.24976390756971
H        -1.40472284731023    5.88717195738956   -3.82875378797665
H         0.61290959305980    3.13957547136464   -2.67884397639603
O         0.61649362382239    3.51567784193677   -3.58773333413269
H         0.65112805989070    2.75137664872579   -4.17296289654128
H        -5.47107758724136   -5.19731491564072    1.82994050465744
O        -4.78303788355713   -5.79850215005007    1.46915073908054
H        -3.93622445837738   -5.39081322198593    1.73239379963807
H         7.77625285280769   -1.82310832082810   -4.11242591114318
O         7.52858011945869   -1.50740234440823   -3.21111100191643
H         7.04847887134528   -0.65883184460271   -3.36369739315087
H         3.55503058061960   -5.16026480342097   -5.32980011638685
O         4.33063939105554   -4.80220516103766   -4.85783678030890
H         4.70704080139405   -5.51662399656962   -4.31048462348928
H        -3.79631660406700    0.00077018547687    4.95294909968534
O        -4.38721484499083    0.47085791247670    5.59041595794436
H        -5.05107741120680   -0.18093652002259    5.88813789580350
H         3.35186049910940   -6.03290710360668   -0.56140522266987
O         4.22326220247188   -5.79184731147579   -0.88788888016074
H         4.30851388709373   -4.83055394083822   -0.74224269889921
H         4.90693728085804   -0.44153199682324   -4.21697907021714
O         4.36277811511545   -1.14903947430875   -4.60188299418277
H         4.03665068015211   -1.72773527838226   -3.88015283856412
H        -1.24511883931369    1.52388970405535   -3.94132525964804
O        -1.89269519689798    2.15060031270350   -4.32189804398182
H        -1.53933522278237    2.47850502288737   -5.17131610352735
H         4.74934842455553   -6.42751056721944   -2.36711449089767
O         5.07290579202273   -6.75656332063711   -3.23549099417880
H         5.88913087133882   -7.24284619457042   -3.05411666211121
H         8.61346076788524   -5.23293988876921   -3.00074907894143
O         7.92210675573771   -5.64341839901532   -2.43722816587782
H         7.94786684463814   -6.60139006505005   -2.53667131499005
H         2.33189070707925    4.64144645695479    0.41500721342099
O         1.75918720580698    4.62953179168542    1.19112578142667
H         1.39365622274422    3.71271099729982    1.27259193545254
H        -4.45797896468103   -2.64633587248322    4.25680843704500
O        -5.35035391096445   -2.29815993882956    4.06206640533618
H        -5.21100166544404   -1.51902680009766    3.48448606436404
H        -5.91896948832758   -3.19565151234319    1.35550383879329
O        -6.38178494565721   -3.74719103719861    2.02830816976694
H        -6.18145874528991   -3.31329474544242    2.87687551977294
H         1.72249884982356    3.40124975775428    6.83208883821906
O         1.09997037580653    3.92228268144191    6.30309188152379
H         0.32321423246615    4.08293549925543    6.88109188312098
H         4.95662139353439   -2.27009149802439    3.56127840898330
O         4.98993500549756   -1.55124501174917    4.22421409962965
H         4.18177456530462   -0.98767485445343    4.07446803900226
H         2.32430461673939   -5.65161701005288    4.80845146729594
O         2.69370944339147   -6.53911868666799    4.54589052701402
H         1.94157418449244   -7.11361595076706    4.37889139436647
H         2.11761464352889   -4.58528123352890   -6.82034124213538
O         1.95196237577823   -5.08443851362736   -6.00999039627722
H         1.68931882264957   -4.39661898210435   -5.34868520567701
H         6.34117882639472   -4.22095914398328   -0.56621149203369
O         7.09550516435187   -4.62972332736848   -0.10998199355933
H         7.59263296409226   -5.05759181409201   -0.83463241466889
H        -1.67253566226079    4.45495562729831    7.69843191020321
O        -0.76952530357352    4.54516398105039    8.07605087376199
H        -0.57965862853784    5.50262828970497    8.09816719479743
H        -5.16679135338967    5.68116058696013   -5.57068648180123
O        -4.56622816898321    4.91222406021229   -5.59560768249908
H        -3.81198876812992    5.11936694681594   -6.16820683689105
H         3.13109071229427   -2.61813938774447   -8.47674551678565
O         3.04790485644739   -3.15471896645307   -7.67739331566459
H         3.92708931759815   -3.13126645572554   -7.25292615370291
H        -0.65142131817230    8.77489490703880   -2.29336713924393
O        -0.51613009743705    9.60273616763648   -1.77657907000858
H         0.24922752294269    9.42162285761852   -1.20600863332257
H         2.04754394547344   -0.98413979272213    5.18128294269639
O         1.47510894854802   -1.50429420770070    5.77407225073331
H         1.57957342084068   -1.15903716778489    6.67012921874914
H         5.08271023080848   -2.13222547470918   -5.74984373650428
O         5.41539166669511   -2.90233441236981   -6.27565207177374
H         5.14255310152808   -3.68868102805878   -5.75261265493720
H         5.63042951641239   -5.32191573982652    4.62915906233421
O         5.11625929543138   -5.23126619661972    5.46019349852462
H         4.38780697898856   -5.85617725399812    5.38127179167399
H        -3.95842474563990    1.13212674342315    7.02607200524774
O        -3.75473515623196    1.60691014103515    7.86781243227601
H        -4.62504173005215    2.00066450737124    8.13575684974262
H        -1.82220099461286    9.57502145654753   -0.75138893322861
O        -2.67957491257043    9.45698559530278   -0.26935288828262
H        -3.28833538238268   10.09068284456652   -0.65250953815173
H        -5.98371643157981    4.68650867871801   -2.90535735716653
O        -6.89625179552917    4.57597854314513   -3.24202811930549
H        -6.81818673684099    3.87201643200675   -3.91903559045343
H        -0.03482916665880   -7.12343622395533   -1.15264879949652
O         0.43238128109872   -7.55799571966065   -0.40544352004519
H        -0.24468772000616   -7.75080916740503    0.24606832188781
H        -7.67310808491222    3.80503034703150   -1.92546311301187
O        -7.93353193580505    3.22134429419409   -1.18252165775690
H        -7.80204648572303    2.31094104728907   -1.52228587401176
H         3.96954866586499   -0.98074439852840    6.93962975219241
O         3.98752712173302   -0.01669820660421    6.93044777644665
H         4.79852405098397    0.26524963846682    6.49122517268712
H         2.24755857259747    5.71775405389699   -1.21682424808897
O         3.18143087438044    5.41664996610924   -1.11049622409499
H         3.34610295157041    4.87394991633397   -1.90441290903477
H         6.44569695924315   -6.04751937227061    0.60918925362486
O         6.07447625755398   -6.78040990668157    1.14550628318655
H         5.17454725211926   -6.49477693099005    1.38044546523345
H        -3.81306056340254    4.71484246625088    7.79609248407519
O        -3.25627142950145    4.24642290069547    7.13269845515738
H        -3.45753076961184    3.30489353633916    7.24545381679418
H         5.63595048977694   -8.05643224857542    0.08093737788813
O         5.33875581829726   -8.73919285928708   -0.55688001733848
H         4.50538318975520   -8.40981550975788   -0.93951929065990
H        -0.52800068403021    1.99662298489395    7.68275756400083
O        -1.16804246137295    1.93763906996112    6.95315353353279
H        -2.03438718348564    1.80418488669251    7.35717447057881
H        -6.42925095083546   -0.11669885623355    1.10342382188998
O        -6.75835952336803   -0.19708442067299    0.19342255139176
H        -7.67916579696632   -0.46008896539621    0.21965883789821
H        -5.45976810994023   -3.07022374683304   -0.55322614056066
O        -5.19606804633071   -2.36915583149630    0.06926254383610
H        -5.76081427168449   -1.59162328331620   -0.11456330071851
H         4.31726551457001    5.48156003037826    0.26544028376342
O         4.66017183918063    5.57985058890238    1.16752802836436
H         3.97435529952114    6.09673353679317    1.62554359396200
H        -9.13386958012608   -1.71764350589000   -2.18810766441531
O        -8.57752736143334   -1.52036328631544   -1.40698531719424
H        -8.70595435557486   -2.25545538620035   -0.76759019231911
H        -5.59350072552424    3.46231318260718   -5.49685717269143
O        -6.11403200311021    2.75698637396089   -5.07713345049391
H        -5.44965244914973    2.16547778228382   -4.66840896775198
H         3.06868625034802   -0.97923417084554   -5.69513195529731
O         2.20802141253861   -1.09124040404218   -6.15432411301158
H         2.27936372773643   -1.94162953827059   -6.62640852298522
H         7.99425155702806   -1.48618076264928   -6.11081003444722
O         7.99819146796915   -2.35040915885016   -5.65464766355448
H         7.13614061930912   -2.74196252553428   -5.89719498861631
H         7.52026473914856    0.85785426865272   -6.38933053141732
O         7.31936939980893    0.01120210677026   -6.80039830577044
H         6.33732013195357   -0.02888547680796   -6.82790395207940
H        -7.94197582075087   -3.67331883913872    0.98655144788713
O        -8.62524886324282   -3.56050394052075    0.30797891746385
H        -8.53908581500867   -4.32131639326145   -0.29397719297264
H        -2.36950613263048    8.70413168726830    1.29263576552900
O        -2.21762770194397    8.11495601459030    2.04494981689067
H        -1.45462862175190    7.55448526830667    1.81602197215493
H        -4.40867799083819    6.42392689548079    3.51585044767935
O        -4.58221892213391    6.85076563167122    2.66041922641211
H        -3.81465985448127    7.42953152867680    2.51384013779249
H         3.34744465263853    3.35559144966459   -3.62277062402870
O         3.20397664491366    4.32626612042635   -3.52912064876973
H         2.23877741674513    4.39981294405080   -3.62814136111759
H        -6.21512367098213   -1.60701094876862   -3.40184950704653
O        -6.29641014168398   -2.18439622101218   -2.61644972486409
H        -7.07341705551397   -1.86986044572338   -2.10167012452173
H         6.46241080498277    0.93711399306680    4.66980436437283
O         6.07981585626257    1.48011312417379    5.37578704364463
H         6.27342809072469    2.39680112389151    5.08215599262285
H         1.27301576712497    1.64931184083290   -5.84871414606341
O         1.07954238312075    1.05588219236148   -5.09232117533230
H         1.43186411049659    0.18908846424974   -5.36423143053433
H        -2.42736375837865    2.93907351392713   10.48897297833880
O        -2.22582854890518    2.02933298685227   10.21472180200760
H        -2.83155237637827    1.83455232556496    9.48762674669450
H         7.59447360194776   -0.62176166682338    3.00620432001766
O         6.85052952481713   -0.03970604179497    3.17975544228833
H         6.15624201944733   -0.63370447047112    3.56570659507035
H        -5.79564482295536   -8.05703580834316   -0.65842798762307
O        -5.05717925786735   -8.13198059356757   -0.01711105216157
H        -5.04857744091454   -7.31382170865747    0.50316052022764
H        -5.27403547052640   -0.12956276516263   -4.68402109493794
O        -5.89966804321876   -0.83563275652717   -4.91824413784649
H        -6.73553292016140   -0.38651031293535   -5.10902349358533
H         1.76804472557426   -0.27714267757505   -7.54438016053759
O         1.56407670419095    0.19541650818888   -8.38721793598960
H         2.13126938188352   -0.21576495646400   -9.04477123058448
H         4.72399823867224   -1.50204181301895   -9.35795690002350
O         3.79796431453929   -1.26694330443956   -9.63221156616649
H         3.77015387237184   -1.37858911994275  -10.58179118185223
H         7.51941265180975   -2.69435868612691    4.12536322774315
O         7.65747453255188   -2.73272473626140    3.16465850918476
H         7.15451442719578   -3.51935883481275    2.89816068911750
H         6.63223300174271   -6.01233597396547    2.62040764683689
O         6.70657380900304   -5.33666049311667    3.31974571511448
H         7.58496817629055   -5.42982146196111    3.73052620869081
H        -1.76228823932836    8.91165550061886    3.49126278347048
O        -1.50405315482595    9.21490208907148    4.38712658709944
H        -2.34765201409824    9.35557207982217    4.84976440729260
H        -7.47542337492803    1.57717034186776   -5.20197597399401
O        -8.05494215405332    0.83860649851310   -4.95130691328100
H        -8.95226296544158    1.24650572917278   -4.86787684745606
H         6.78730844798918   -1.20939692387981   -8.47649739710076
O         6.19757145864136   -1.92627287938945   -8.73436864742362
H         5.97241820026189   -2.37208729285631   -7.89956182655899
H        -1.73347694397926    6.19610393009935   -7.02648214086318
O        -2.13604232130136    5.37432506185799   -6.74929987909515
H        -1.88098248125456    5.24193284311024   -5.78756112849388
H         0.05328968240732    3.26271123235951    9.00681207047161
O         0.24412064458077    2.34146825659569    9.26130139684088
H        -0.55241091699805    2.08504924754323    9.77454161748961
H         6.65092767126452   -2.90173646491676   -2.77288735384617
O         6.11629962784451   -3.64106442832730   -2.42780065923933
H         6.57712447423177   -4.45611659604173   -2.67461605183344
H        -4.20457855537946   -3.09435360918976   -4.91847647629684
O        -4.36637867428174   -2.98019617660973   -5.88199888010731
H        -4.90727015726910   -2.18253325800152   -5.93356173667117
H         2.01746593163925    2.11656778355299    8.43303392815099
O         2.67640088611163    2.22227638059136    7.73720687256465
H         3.08953429760443    1.34804949143609    7.61905843750195
H        -7.02347614702498   -5.19289186939239   -1.34480155525877
O        -7.94415525426238   -5.45278794839671   -1.58158122907319
H        -8.08129169799464   -5.05089986808964   -2.46422335581595
H        -3.78451995692799    5.24141764136849    5.71183379922720
O        -3.74956706148101    6.00906908568015    5.12012589436317
H        -2.81211151425295    6.29469246378160    5.20597774179942
H        -7.95561489765663    0.10474368164473   -1.91169337125265
O        -7.46307540621025    0.82369295410898   -2.33015159621023
H        -7.69962359063394    0.81367459900953   -3.28135722539344
H         5.78633052685561    0.01922195600948    0.34905940629454
O         5.57670967906591    0.74379461799169    0.97054918090114
H         6.09177306753518    0.54487822310375    1.77955856186647
H        -6.17600166547559    3.32023109217831    7.43305558198924
O        -6.04590205545838    2.80152569592455    8.26105468928981
H        -6.65387171573624    2.04566908718742    8.17845090772410
H         2.14215248341466   -8.14912401071245   -0.86439614427104
O         2.81203483636931   -8.14656213413809   -1.56764971159214
H         2.56487007803302   -8.86122727739325   -2.17333742676310
H        -2.89643720409129   -3.99010747269323   -6.18419596215067
O        -2.14090862429834   -4.55749808790322   -5.96277397490309
H        -1.85688161045878   -4.27551891101713   -5.06483794205692
H        -5.61820077663386    3.76363858145861    5.34101114091126
O        -6.25825211524390    4.16678331390977    5.96338041980203
H        -6.08603358038647    5.10924919286344    5.94770574026291
H        -1.17051830013092   -7.16417296982519   -3.15353099542366
O        -0.68341634463393   -6.49829435922527   -2.63092581128833
H         0.21461032897904   -6.43761923020542   -3.02974606501105
H         4.45171667489237    1.92377036183664    5.07644950280879
O         3.51143664983883    2.17191227149385    4.96395420915287
H         3.13467678023582    2.19241846579819    5.84901200108186
H         4.15154942342900    4.56903847373936    6.24863209412690
O         4.23420779472870    5.29763901881496    5.62896167279495
H         3.65739691074636    5.06180511107347    4.86343948314479
H         2.77675402686651    3.53938529046047    3.88327776129239
O         2.60695623719906    4.48098735640199    3.71766487969260
H         2.47978196889167    4.57957581917852    2.75223266158315
H         9.32987119435467    0.06562087452763   -1.16399193893439
O         8.52903354882268    0.23654407260858   -0.66482155637218
H         8.35005467597891   -0.57936133221570   -0.16797315067955
H        -2.01525006688566    5.29448637130533   10.65074465839996
O        -2.74111466142787    4.67300328930296   10.88897663869933
H        -2.94991064491512    4.85320715444987   11.80580083454146
H         7.89081903297894   -3.13893753782965    0.25085556012042
O         8.32250884121047   -2.29623778558804    0.50130431879718
H         8.26434000646011   -2.28955440364531    1.46415123555623
H         5.37933976143033    3.56208221207661    3.46279425010948
O         6.04398379791730    3.82215936502257    4.12274480771575
H         5.64226808905071    4.54429342901120    4.62754632817733
H        -4.13363582845441    5.01540341798913    9.80325225960642
O        -4.77148418839123    5.17159016520044    9.08656431389818
H        -5.39019013107340    4.42860735107624    9.09000813635861
H        -7.12840538748281   -3.47094529079932   -3.43492478195135
O        -7.75882122661217   -4.07647917284167   -3.87784645919175
H        -7.24765535874898   -4.52526324204258   -4.58316280138640
H         0.12192885952179    6.08204151769097   10.75131624365984
O        -0.74149800229445    6.42200269175599   10.51174613098668
H        -0.62934612328536    6.85072630838822    9.64404355170663
H         2.51261196057579    1.41268794644935   -4.14141734535856
O         3.39684089626394    1.75653433086327   -3.91143813075859
H         3.71817957992445    1.23996979030420   -3.14233588174923
H        -6.96768097414514   -0.20136845040100    7.26631134999288
O        -7.46659586497513    0.58218211114071    7.55002980036042
H        -8.09367087022515    0.77080498115375    6.85077683510238
H        -2.89551077622324   -9.90357786714613   -0.81028577997371
O        -2.82536075377034   -8.96169571715447   -0.96585567029285
H        -3.72645564681775   -8.58848135247607   -0.72090797743123
H       -10.13648716772490    3.11154149410338   -4.82703885516914
O       -10.25999122323344    2.19545950331466   -4.54459177267962
H       -10.46667003511297    2.28219013270366   -3.59309151232200
H        -2.11175474487488   -3.05557458162614    4.62192399845593
O        -2.99011330085350   -3.48727844749736    4.69964112499440
H        -2.99629482107227   -4.10577274897885    3.94375526300920
H        -0.29077433945253   -8.03212588260209    2.48336244848073
O         0.54176323839896   -7.82994989354703    2.92386359022710
H         1.25123015947452   -8.13374997351591    2.33047563083402
H         6.68293720456781   -2.48972020797139    6.32709776866828
O         7.12114848398789   -3.20371742431409    5.85928818964260
H         6.48372254289615   -3.93241991011244    5.82703434077836
H        -5.28630627315508   -2.00200460852458    6.97789599593180
O        -5.96203494498695   -1.49793126188341    6.49938351263835
H        -5.95714651502321   -1.87587882581208    5.59040859437347
H         0.74791550736629    2.96380862367645   -7.13667291380909
O         1.66198290940118    2.62437055645384   -7.20085545460889
H         1.63529062482707    1.87671670820247   -7.82590703732060
H        -3.87040908916939    8.74533921505084    6.68488361880114
O        -3.87665786821397    8.74222513329892    5.72753621602233
H        -4.01297988230666    7.81562546941703    5.46192231032780
H        -2.04150290526361   10.27540954695094   -2.74268191091594
O        -2.94398211487683   10.46511422507926   -3.03694837815120
H        -2.87249290936153   11.09700858870213   -3.75169811373208
H         9.35021281018368   -4.20157887995355    3.95596459318063
O         9.06993603094820   -4.87678258314521    4.58146070096445
H         8.65064211608892   -4.40013099672626    5.30879609342779
H        -0.92511738077653   -6.00253715056222   -5.81153224629294
O        -0.23002751996797   -6.55255638546672   -5.43727902541223
H         0.60936660238280   -6.13209901728221   -5.70072376988165
H         1.85336541276076    8.20346032624238    0.62752096837687
O         1.54558299105557    8.52706859674643   -0.24782066987995
H         2.35596085269634    8.55692081708747   -0.78531459480767
H         3.41284777563547    2.83589495351683   -6.70776192097478
O         4.24116059399016    2.53721162856118   -6.30600113533334
H         4.00152422250892    2.26774678518127   -5.39428867875923
H         3.73404896042984    7.03325071804559   -1.28205346179438
O         3.94694386358156    7.96672550124103   -1.49842318588614
H         4.30750344227086    7.90623781052601   -2.39496095939631
H         4.26973040784182   -0.10945107770043   -7.96288064393277
O         4.65637120319041    0.03260193320060   -7.09700634706030
H         4.48596063053756    0.96643118221220   -6.85170220085145
H         5.98796334513486    1.81993055382947   -0.54268393232547
O         6.54838300283258    2.00680688761586   -1.30968985745868
H         7.37025704161572    1.52017057621197   -1.12190713371512
H         6.53688203433920   -8.54968037317191   -1.67086966329893
O         7.16771842768049   -8.34593479742848   -2.41451226865971
H         7.53110418141957   -9.18338815085199   -2.69710123974862
H        -5.45725765391590   -5.79957445766049   -5.36803134431016
O        -6.07106844838374   -5.12173910135417   -5.67729710906292
H        -5.51494782517570   -4.35929529806066   -5.92034623845501
H         0.75988762700857    7.11941124947169    7.57522766181703
O        -0.13821720004000    7.15583126976984    7.94243427322117
H        -0.70058267018474    7.17489166128889    7.12974414131179
H        -9.01468359731078   -2.80844813645765   -4.03497491177971
O        -9.52591794669073   -1.99470095330820   -3.86409005588757
H        -9.23891297410288   -1.33347455339030   -4.49760796847874
H        -2.54159427063838   -6.02278965449791   -2.12897565531836
O        -3.41765000270055   -5.72532531537762   -2.39226512023810
H        -3.61577675015582   -6.10229784217809   -3.27504283023592
H        -3.14369652603361   -5.93468502414421   -5.39073007832541
O        -3.74512305904147   -6.53501906691393   -4.91048708031613
H        -3.26965384020329   -7.36074907228167   -4.74914703306342
H        -1.47083413491183    3.67902447170182   -6.98695996582021
O        -0.93512044804422    2.91836486643675   -6.72065611381759
H        -1.18514640059080    2.13500741801821   -7.26718553406880
H        -0.32710738948173    0.35722950804129   -8.22705669487973
O        -1.21833052003460    0.60103701611353   -7.93615480882612
H        -1.39162895001786    0.07980225469311   -7.13618391184982
H       -10.46277215337003    4.09459350061654   -2.66103308556308
O       -10.53300563728006    3.31730578603672   -2.09137511703390
H        -9.69947889505848    3.28311510734719   -1.58980117725088
H         4.57790618444207    3.98406034755376    1.66402958898684
O         4.36341445758329    3.06518188202237    1.94476833388681
H         5.07159731479123    2.48254065107307    1.65803312410960
H         6.40638116648983    1.27805780956757   -4.28985219365232
O         6.10344716845946    0.65692126256418   -3.59314769295905
H         6.14579019018735    1.15266078222339   -2.74987814740621
H         9.54699876809956   -2.37294239318518   -1.02217535711550
O         9.81709666026867   -2.16333750784625   -1.92509386469794
H         9.01620173716325   -1.81665426398200   -2.36129224946177
H         9.85451432116738   -3.47354781891783   -3.19336107762251
O         9.57569229770212   -4.12328969402702   -3.86585693135373
H         9.18086253919054   -3.61203989268378   -4.58286438456331
H        -7.84862755694665   -8.55788823184055   -1.60516380975801
O        -7.10686487281825   -7.96973113370816   -1.73897618356981
H        -7.47616340713142   -7.05361818282714   -1.72648530863035
H         4.12896341922391    5.98289223182005   -3.87564953870722
O         4.79709500863440    6.67829038843704   -3.79793946676874
H         5.63049230256675    6.21722313037217   -3.66740066510360
H        -0.12387765362622   -8.20656991582474   -5.12195683760069
O        -0.01812269004315   -9.18169626612506   -5.06498924960379
H         0.47744567091452   -9.37080548049268   -5.89195924521226
H        -2.48594426882254   -8.71379594055529   -2.70381330117189
O        -2.26056646435133   -8.44230305157301   -3.61246502735593
H        -1.63217226823386   -9.06767350708609   -3.99121976470603
H         2.04511162003173  -10.82350774949645   -3.62414735524312
O         1.93255071251436   -9.88558437859537   -3.48041073323107
H         1.13239382322361   -9.60763164831439   -4.00707693700452
H         6.77142955372650    3.20655192861881   -4.64950455494425
O         6.81721041022685    2.52745168856666   -5.35052196471826
H         6.02038449686785    2.66799574423600   -5.88436637783209
H        -3.58792848023155   -3.73620962036085    7.74236217035228
O        -3.69890613110900   -2.94765782270948    7.21271582210874
H        -3.45808378384419   -3.18995713234902    6.29239729636540
H        -0.78523978186175   -3.41672163456142   -6.72594813336523
O        -0.14607397997517   -2.69254615036779   -6.74292147440630
H        -0.61621832235051   -1.91173331291484   -6.39716578828649
H         0.66604749671886    0.40912737387057    8.73358990337412
O         0.66158815608171   -0.30651912893509    8.09394360138836
H        -0.26400045520429   -0.58697521333239    8.01446371969472
H        -5.85686059987974    7.36414447482609   -4.22111886006976
O        -6.37022390730725    6.74952202621608   -4.77730990998331
H        -6.65897922603783    6.02178337513247   -4.18297694685088
H        -4.27671159364996    9.08574635564320   -3.24818572410600
O        -4.81879461111548    8.29468175972366   -3.13656609330050
H        -4.40856421249518    7.81204336880609   -2.40069821105028
H        -9.75189118231221    5.83000019552016   -4.58071211754476
O       -10.29127723331678    5.03052408756205   -4.41164031090171
H       -11.17277186365793    5.23925507813389   -4.72285343435350
H         2.82725843457975    6.44090347451029    6.09663653675840
O         1.86901522460955    6.54648409126668    6.20283512435647
H         1.51600239613559    5.63627813593270    6.10448174411427
H         4.82873238662952    8.44749456733136    0.02073779127443
O         5.15441466683597    8.44651871436634    0.93876403763134
H         5.55425764523119    7.57856006013822    1.06725103343816
H         4.01039792983324   -7.55621791665834   -4.37313326796540
O         3.26315377780269   -7.87517534683062   -4.91258755917675
H         2.91454361408019   -8.64272848740159   -4.43659061376559
H         0.43954895171788    8.60553143117276    4.20918083752144
O         1.10943382775229    7.95457695694339    3.97593272706028
H         1.33817487169615    7.46032464853934    4.78912681967267
H         5.19138100824533    4.08450038045575   -3.21995465484331
O         6.15292779268831    4.04455868116310   -3.17598329474791
H         6.36254238720209    3.46234284181615   -2.42892336796850
H        -2.58172496646285   -1.56772129063515    7.58429875065808
O        -2.06224155377467   -0.77893555521862    7.79897010796294
H        -2.67906000111134   -0.14657905020570    8.17777981874628
H        -9.04385728258253    7.96377081472020   -4.08916557048100
O        -8.99264947270950    7.37804199992530   -4.84596961816393
H        -8.03835754573776    7.20462353393127   -4.98899949139486
H         3.39577489176758   -9.06812631546590    1.05732412443540
O         2.72888910478171   -8.42815467108830    1.31117787761277
H         3.21415770227106   -7.62759326917191    1.58588242529247
H         3.62106715356328    8.08545818083796    1.77700713372445
O         2.82646154256750    7.52936084902654    1.89671968226603
H         2.38956921485718    7.77003874317318    2.72641665328536
N         1.68377919728899   -9.02298325042598   -7.16039163896767
H         2.34917528243771   -8.48962893609102   -6.60541293143816
H         1.28985999803636   -8.38840662978787   -7.84337547028689
H         2.20089846328843   -9.73237650615165   -7.66293510936958
