# Supplementary material for: Computer Generated Realistic Interstellar Icy Grain Models: Physicochemical Properties and Interaction with NH3
Source: ACS Earth Space Chem. 2022 Apr 19;6(5):1286–98. doi: 10.1021/acsearthspacechem.2c00004 (PMC9125691; doi:10.1021/acsearthspacechem.2c00004)
Supplement: Supplementary file 1 — sp2c00004_si_001.zip [file sp2c00004_si_001.zip › NH3_binding_energy_sampling/114-32.5-Y.xyz]

604
 energy: -1022.787155414207 gnorm: 0.000039668266 xtb: 6.3.3 (5b13467)
H         0.19109907806446    2.97031985420910   -0.68475272066118
O         0.71378760967946    2.30212050961684   -1.17825152759543
H         1.65255097844990    2.43035856704724   -0.90436422133209
H        -0.09402144100398   -1.36500387860676    3.14621427506791
O         0.30727720419982   -0.66463200412143    2.61008278758374
H        -0.17121689663610    0.14956629353042    2.84006936750513
H        -2.40873670294815    2.35152450758463   -0.54086389494724
O        -2.19697111489216    1.88281130942443    0.28374570731317
H        -2.21439985628812    0.93435325347111    0.06118146770044
H        -4.67308144989747    0.49032483147824    2.18469418469172
O        -4.99420937767637   -0.44120969351031    2.19465156227745
H        -4.48213782882856   -0.92086104254005    1.53533614786971
H         0.05158429410554   -0.36755253178256    0.95166854382225
O        -0.14301841320115   -0.13136810238975    0.02407532550778
H         0.19554805494986    0.76543353215539   -0.09645321296834
H        -0.17405741583396   -3.67430915508623    3.74414989119216
O        -0.48542059530304   -2.85375834034386    4.16142456436593
H         0.13506047507672   -2.67369243403252    4.88216442904197
H        -4.89534748824937    2.47570873084635    1.32673968371303
O        -4.25588022817392    2.06748938504043    1.94194825551719
H        -3.41341411057577    2.04776608581691    1.42923823767600
H        -3.25888445973130    3.83695049809669   -2.21839630227282
O        -2.52107992849299    3.24048531658609   -1.98721135099824
H        -2.16328368657477    2.95091406128830   -2.84651689444491
H        -0.14080024618240   -3.86593210239530    0.50544720339810
O         0.20194391978737   -3.04956895581886    0.92386235615816
H        -0.58532471096680   -2.56245724853168    1.23684976286788
H        -2.39182547499421   -1.58749504900900    2.47508396214548
O        -2.19094308839791   -2.04255651540527    1.63141105190829
H        -2.45692675871381   -1.45994561204115    0.90190002925807
H         2.05955738935645   -1.50568508659680   -1.12041250469496
O         2.29171726833578   -1.75798671036632   -0.20303314107132
H         1.50205479777762   -2.18424577575457    0.18199580099845
H        -1.39934946146925    1.77095279700683    1.90728484220010
O        -1.48838374559092    1.37441122340397    2.78401207337613
H        -1.47533091452511    2.08721934628260    3.44848365990547
H         0.19495206883188   -2.76535071311843   -1.56630318172687
O        -0.55826769957809   -2.15128388789588   -1.62467693364907
H        -0.38027323536058   -1.42613987155673   -0.98907169476550
H        -3.44209605566703   -2.98794815699571   -0.37748388050307
O        -2.73509260607380   -3.47561806088979   -0.81945360582816
H        -2.02118634987431   -2.84566762564638   -1.02613439917641
H         2.76211421191236    0.07247411887165    2.93085629896122
O         2.86349825262087   -0.10875321035616    3.89234866847924
H         2.95334265513388    0.78461405298279    4.29597651939002
H        -3.53775153348922    6.32180940250475   -0.55334612401096
O        -3.29968978831147    6.98337413206711   -1.25482015696582
H        -3.15706030198154    7.82893404648500   -0.78566369274649
H         3.89110341814841    0.52424802696281    1.18126472990277
O         2.94047703626535    0.34362971304759    1.29750875707279
H         2.70230284990596   -0.41011509112594    0.72036859902550
H        -5.79341291451714    0.78480076942110   -1.60510116422093
O        -4.88283854280732    1.11252717630282   -1.48176985476082
H        -4.99240092646832    1.94130272560972   -0.97037621570041
H        -1.21956181531335    5.34203484473039    2.20105796991137
O        -1.84503349244400    4.59532353901171    2.08517236446058
H        -1.92277605467341    4.17720013632598    2.94805377819859
H         3.48332714886429    2.70255773658486    0.41764612751540
O         3.23583204477364    2.65883514883443   -0.52160865498175
H         3.56731123978032    1.81520524543941   -0.87059222493678
H         1.47638041434100   -4.76016904687443   -2.24584496254856
O         1.54296334595665   -3.98196247165593   -1.67447150977802
H         2.33723742333898   -3.52177610088192   -2.02713026533473
H        -0.93331554932739   -0.14840453408179   -2.54935709359725
O        -0.30018409844556    0.50417118461770   -2.87533341033412
H        -0.03893453433782    1.08712358666248   -2.13914835509416
H         1.68573473259534   -4.74511010982438   -0.17606895740410
O         1.79741968702986   -5.38424196895301    0.56433365771126
H         1.32898129549786   -6.19300941765401    0.27037407490315
H        -1.24025392487143   -3.32840702675349   -2.87645158056026
O        -1.06798586221757   -4.01310186496132   -3.53634820731817
H        -0.94104532948900   -4.85856930748147   -3.06483499990244
H        -2.78880543564086    3.25770248086388    4.69866457400185
O        -1.80750383261848    3.25660996432921    4.66411650551327
H        -1.51424682158555    2.85425443126773    5.50009352588699
H         0.95466201390507    4.98112311074576    4.06631891750455
O         0.00880434098492    5.21427126362978    4.11801884565032
H        -0.46378842471132    4.41181410784641    4.37738550587624
H        -1.73631951772943   -4.70416401484476   -0.37459788111103
O        -0.96882411246499   -5.25746016210353   -0.11983907081525
H        -1.30729363583962   -5.91025214087323    0.50086689427155
H        -3.92757717177404    5.77090224078699   -2.60700102704542
O        -4.27925182634471    4.93683998504634   -2.93591213434451
H        -4.12401141801581    4.90039855350823   -3.90390656194267
H        -2.43323974040505   -3.72387851445710    1.94106145164020
O        -2.42190826262728   -4.67139981972231    2.16645245593897
H        -1.50886130057053   -4.86792727795842    2.43662812021855
H        -4.70921250572219   -3.04023704608769   -2.89537312959641
O        -3.85874678819167   -3.27676049039915   -3.30303080415839
H        -3.52565599686836   -4.06601504289822   -2.83192509695785
H         0.33077902454005    1.32412346543067    4.61043611527409
O         0.83753250778788    2.08379993270998    4.27549618617824
H         0.88577684051526    2.74369374764104    4.98139428213395
H        -4.66384530363336   -5.23420117409730   -1.55110846364081
O        -5.36724601893539   -4.88818190694743   -0.97367185518595
H        -5.15188841893963   -5.23647292581394   -0.09093076274442
H         2.31168496575800   -6.54994252039117   -4.03219442970213
O         1.97487206185421   -6.21924889090803   -3.17941928761554
H         2.40900350816254   -6.79105947385157   -2.51454781376085
H         0.45187671751182   -3.44448369735034   -4.00271077151088
O         1.25465717603241   -3.07937857080410   -4.42754127847724
H         0.93468040812595   -2.70805629043979   -5.27587049155910
H         1.95082693189784   -1.81027094122206    2.98290779762620
O         2.10670552082036   -2.74108775245613    2.76531377353317
H         1.41946462058290   -2.95480115159859    2.09943723976992
H        -3.02852010875505   -1.87213799139743   -3.20847116062823
O        -2.60607362590541   -0.98574790284782   -3.14696040188302
H        -3.26205098797788   -0.34010054873971   -3.46540079593769
H        -3.19918960120094    4.91964446699923    1.07161732591457
O        -3.98073387929757    5.29329252142021    0.61687485606007
H        -4.39530776269131    5.85201626956618    1.32272384232029
H         0.86619838706795    2.19766775535442    2.58532202726561
O         0.96779581722841    2.19262823226861    1.61401473725685
H         1.69371402557877    1.56806234898530    1.45063356619625
H         0.18110532577018    5.59611144328920   -0.76924452978734
O         0.70255882275578    6.25730135603192   -1.27936084863428
H         0.84510632706137    7.05765568576821   -0.72460141152728
H         0.33645752320950    6.98073186087437    2.57796183983303
O        -0.02611553716773    6.59987125826075    1.76097731110905
H         0.63688656417825    5.92782027829455    1.50062465017381
H        -2.48536026980488    0.16687097550897    3.34312316066178
O        -2.71788331605787   -0.64574985918986    3.84525757064774
H        -1.95970709851002   -0.70243834618339    4.46680421314996
H        -0.90376787463042    0.49986648276238    6.02222066558504
O        -0.62697009978264   -0.01541310123389    5.24631585832664
H         0.08259585422708   -0.62328436282046    5.53427114281824
H         0.72774048257784   -5.06087356625126    1.99427789119455
O         0.19700675872114   -5.18381329308941    2.80414984494969
H         0.33145047269680   -6.11228192597710    3.05248254008851
H        -2.13483367897086   -8.15719897687990    0.47978660343423
O        -1.81845219061180   -7.66368844128139    1.26305706467896
H        -2.58984818016519   -7.20707612968702    1.61139370466192
H        -0.38919382937393    6.80125444190598   -2.33756607326954
O        -1.13576497854365    7.22088052201681   -2.83705066564729
H        -1.92543216533097    7.09562328542073   -2.27270972274635
H        -1.12249904530154    4.25185869330259    0.56613980580556
O        -0.75019182574057    4.31175361270857   -0.33034992256468
H        -1.45719971486788    4.06868115865533   -0.96178329948144
H        -4.41823472825923    2.69496407448434    3.50417031049982
O        -4.41639047283832    2.86725106468947    4.46834160139273
H        -4.49875094233091    1.98422282166587    4.87877055139159
H         2.00720809539066   -3.63566422705638    4.24738881626703
O         1.94896905129451   -4.10944309653077    5.10033703906300
H         2.45264500243267   -3.56818179178499    5.72980912304116
H         4.67417860108012   -3.25537716485286    0.83962876568663
O         4.51345098802897   -3.18090088682952   -0.12693565378077
H         3.65443234501753   -2.70342781384637   -0.21030959615952
H        -2.73570848259898   -0.80798294450202   -1.35283475950175
O        -3.06301178165154   -0.53420615924160   -0.47982161891162
H        -3.86327825124080   -0.00862929649540   -0.68705365613861
H        -1.63154206267504   -0.82589072193475   -4.63209849104877
O        -1.12460574083852   -0.61144510414200   -5.43662055101284
H        -0.41469632562760   -0.01473336616692   -5.15210805190260
H         1.78064563361712   -1.77988754031748   -3.37740749617269
O         1.87422131188784   -1.03166494430187   -2.75636740211456
H         1.09622558408310   -0.45520834854118   -2.88683107561868
H         3.65020337930861   -3.18014266841726    2.55194210632544
O         4.60921992501480   -3.41010497303515    2.47796451901139
H         4.66411359150294   -4.36974471352893    2.60683027343248
H         3.41303061703876   -6.17719704929649    3.12800207329357
O         3.76806498840864   -5.98138314552975    2.22688723634228
H         3.03232047323097   -5.63311811161283    1.68323800775907
H        -3.35720661975468    1.54700228472735   -4.18094517640123
O        -4.20256935000261    1.07746554964224   -3.98939327676717
H        -4.41929756277379    1.22469511244829   -3.03261528355511
H        -5.09179910173665    4.09168851955379    0.06083479986252
O        -5.53107030852127    3.22594811159126   -0.04225972078456
H        -6.46171813662796    3.34563339900201   -0.32226828578813
H         6.72035839462103   -1.24842751521561   -1.36696010405762
O         5.94895850781692   -1.09709080966439   -0.81448848493002
H         5.52893706647856   -1.96396219175020   -0.61519557342672
H         4.57920622269627   -3.23446527119517   -2.47072524534923
O         3.71160445366056   -3.06315138795856   -2.88713097176760
H         3.71403248795517   -3.68332309936212   -3.64204056962224
H         4.42535391826738   -2.34610818731832    5.62044937557024
O         4.08417309566393   -2.81029650529384    6.41509397627027
H         4.41687548629716   -3.71601959668028    6.33340133849345
H        -0.75980492265499    6.28667099659258    5.06396979661873
O        -1.35568536573399    6.86409462834876    5.60138937089255
H        -1.36883991547494    7.74028057747358    5.15840671066306
H         4.68575819520700   -0.20083717959675   -1.47069013310672
O         3.91899031310771    0.34182481522719   -1.73460981245758
H         3.22544718479948   -0.25869665743266   -2.06258532097644
H        -0.75434138781051    4.45854760612739   -4.04580417999181
O        -1.53665114540399    5.00184209576668   -4.25487994954646
H        -1.38478750969649    5.86889416421790   -3.83325256601325
H         0.64780505599228    3.14041911424498   -2.66520882346546
O         0.65477945692742    3.51572270669364   -3.57449206054330
H         0.70128808184320    2.75114550220981   -4.15856690934086
H        -5.37631443709760   -5.22590555841039    1.81105191548779
O        -4.68010943787108   -5.85677595615417    1.51383802273393
H        -3.83771664043349   -5.38518862605142    1.68947149063399
H         7.86539468712542   -1.76055329258412   -4.03826006519006
O         7.60840345386591   -1.44604111612525   -3.13888766767558
H         7.12188288341785   -0.60202760524044   -3.29614309375558
H         3.68313887248268   -5.14198662846526   -5.28701197897830
O         4.44680459990705   -4.76876701074232   -4.80766815992458
H         4.83097186475270   -5.47903955533276   -4.26079789613295
H        -3.79282330006950   -0.02977891082635    4.93606959813383
O        -4.39445776211322    0.43569753929718    5.56770965525052
H        -5.05482569371718   -0.22421149195629    5.85700724700302
H         3.45031926072292   -6.00418094956714   -0.51613135575157
O         4.32325538453175   -5.75793219937545   -0.83435078532990
H         4.39904664664993   -4.79522036359436   -0.69238069128082
H         4.98533748517341   -0.40423569511029   -4.16594971717063
O         4.44986051350969   -1.11618849262896   -4.55455247278833
H         4.12360831825083   -1.69794653731540   -3.83541901766959
H        -1.18645616948844    1.50721249013469   -3.94026806857871
O        -1.83671833394680    2.12739955543072   -4.32715800754729
H        -1.47898348012224    2.45779604426745   -5.17378733964290
H         4.86952911969518   -6.38766958003575   -2.31088595102174
O         5.20121283777814   -6.71515757500829   -3.17614722102082
H         6.01984362588320   -7.19481471105510   -2.98941591216090
H         8.72430636421796   -5.16088353978896   -2.91696751214622
O         8.03350308345795   -5.57726658401110   -2.35701799610833
H         8.06740615137769   -6.53478990955414   -2.45751806966106
H         2.32901818005948    4.65949838552065    0.44091315708212
O         1.75020436342408    4.64356841802991    1.21237790945600
H         1.39251743587548    3.72339921051608    1.29238962545384
H        -4.44634183721004   -2.74086007109098    4.20483150274560
O        -5.33606113388825   -2.38228232287727    4.00745446282645
H        -5.18546164431921   -1.59328327976148    3.44781406784188
H        -5.85681092154088   -3.26432173813155    1.30574637701137
O        -6.31567911231830   -3.82701450157219    1.97301351018027
H        -6.12257559872906   -3.38994958903554    2.82433614865717
H         1.68024694696376    3.41939290777864    6.85388662424239
O         1.05783929411533    3.93560632513839    6.31999666249584
H         0.27457392106277    4.08834409345815    6.89124677106137
H         4.98934934066755   -2.22547649984190    3.61377621716805
O         5.01155826452975   -1.50615568766813    4.27646909251096
H         4.19934746402388   -0.94964661967193    4.12008141666077
H         2.37917083244036   -5.62691585032983    4.84247045585221
O         2.75637487389988   -6.51407351493773    4.58532455394973
H         2.01042364475808   -7.09436327217189    4.41404362061159
H         2.23779644609855   -4.58740945164729   -6.78731800842479
O         2.06936837182795   -5.07438620151699   -5.97071250854766
H         1.80514671175791   -4.38187730740596   -5.31622109809969
H         6.42436359559607   -4.16752532294792   -0.50134616960935
O         7.17796674764462   -4.57006650564613   -0.03826353740366
H         7.68486222519474   -4.99346006956019   -0.75891577390177
H        -1.73067500032611    4.44343310085617    7.69259079048074
O        -0.83177654680613    4.54274444758331    8.07777535907531
H        -0.65077381158242    5.50178020561968    8.09977251645044
H        -5.13125444012249    5.62827424112200   -5.60464333720083
O        -4.52425314843185    4.86432784309112   -5.62448569781291
H        -3.76692073783834    5.07775887169453   -6.19072926913163
H         3.26207972876930   -2.60147593698402   -8.43826308674629
O         3.17468117144114   -3.13337871992324   -7.63643730612757
H         4.05140548875390   -3.10859790424328   -7.20781631013406
H        -0.66929687895194    8.76437051029690   -2.29449357992575
O        -0.54533299760767    9.59393227740707   -1.77756404088145
H         0.21701034951084    9.41992096633739   -1.20072781378451
H         2.05228385697526   -0.96861416923628    5.21009960633163
O         1.47907769603599   -1.49450807478288    5.79672050631170
H         1.57355824845004   -1.14619622345885    6.69292822687822
H         5.18799041653205   -2.09566139456941   -5.69608581072773
O         5.53345946171343   -2.86288228446068   -6.21733326695449
H         5.25976811478457   -3.65189674828762   -5.69833500029001
H         5.68267047074985   -5.27039495620697    4.68940281483001
O         5.16130321738998   -5.18483014667256    5.51659039529414
H         4.43846159224472   -5.81519086055410    5.43159060540892
H        -3.98142070726109    1.09961716230020    7.00549194238464
O        -3.78891448080550    1.58002163453076    7.84735052337464
H        -4.66501323691990    1.96398784804516    8.10849963974218
H        -1.85901841012447    9.55542298161211   -0.76256131941364
O        -2.71918788478902    9.43041046606456   -0.28729561887301
H        -3.33039683672848   10.05830611055969   -0.67603934038455
H        -5.96033769048403    4.62877286930093   -2.94482003754135
O        -6.86922391518681    4.50967887592307   -3.28855755307063
H        -6.77940623254212    3.80589640159600   -3.96425678992182
H         0.07697101587375   -7.12376388890229   -1.13367535525007
O         0.53782342556871   -7.56317022202756   -0.38568611136652
H        -0.14460188123124   -7.75185038224478    0.26207830232350
H        -7.64944006977853    3.73317234173242   -1.97755919279925
O        -7.91166078224777    3.14779162320019   -1.23656232954591
H        -7.76822631290266    2.23842293281596   -1.57397293945534
H         3.96384693408149   -0.94200005607799    6.98270159440343
O         3.97530338622957    0.02209640514133    6.97408263757033
H         4.78661228774558    0.31016067354519    6.53950553572014
H         2.24804112805210    5.73379283129656   -1.19253611548686
O         3.18378478023258    5.44145876144559   -1.07884218669262
H         3.35938919927203    4.89929060698892   -1.87081170407148
H         6.53589619456063   -5.99204190331698    0.67600956128627
O         6.16722871730164   -6.72769977418620    1.21073639895375
H         5.26275494862370   -6.45005210977313    1.43704940603271
H        -3.87442824230855    4.68489550694585    7.77308998091698
O        -3.30819409676360    4.22141817448710    7.11453932711562
H        -3.50092433979950    3.27780482376750    7.22669403948757
H         5.74810261363432   -8.00861859666712    0.14503320702464
O         5.45943638554628   -8.69658722995720   -0.49130402738236
H         4.63020701991975   -8.37091084055824   -0.88521097981764
H        -0.56409759677698    1.99510654505019    7.68768500193725
O        -1.19785335331466    1.93361719381132    6.95314506281375
H        -2.06570147214937    1.78916454671756    7.34999489057109
H        -6.39096161669822   -0.17550631909121    1.06337351827700
O        -6.71607427632069   -0.25997619275013    0.15167681470612
H        -7.63525162853111   -0.52850309120809    0.17482565891559
H        -5.38734508080103   -3.11489883826564   -0.59111199046930
O        -5.13706204155215   -2.41835655927288    0.04017601614309
H        -5.70482151279745   -1.64263557829761   -0.14329712401031
H         4.30800950775145    5.51713617403511    0.30607479937974
O         4.64318105926592    5.61960413583131    1.21060494510804
H         3.94895284825836    6.13016801014684    1.66296545660186
H        -9.05956248964660   -1.80260811015010   -2.24696075462363
O        -8.51090462167708   -1.60031921428833   -1.46177405248239
H        -8.63889816986759   -2.33482186199935   -0.82197416623436
H        -5.53925613535330    3.40562315889064   -5.53193732869490
O        -6.05672092908583    2.69579922259144   -5.11593534119907
H        -5.39006761997103    2.11094241009723   -4.70125434229441
H         3.16308891323645   -0.95884702456868   -5.65858510857642
O         2.30694301847061   -1.07891282555017   -6.12403762175847
H         2.39135947074381   -1.92885380457263   -6.59586466646036
H         8.09633713801271   -1.42355721996673   -6.03481460606703
O         8.10446687812922   -2.28692413160950   -5.57716345923585
H         7.24781562168647   -2.68669803960098   -5.82648796422780
H         7.60376790991508    0.91678544571702   -6.31902614299345
O         7.41411643348855    0.06797146512799   -6.73091287885182
H         6.43268326171641    0.01853757673853   -6.76623818890296
H        -7.87360738008453   -3.74571223554776    0.93705192421928
O        -8.55549750985017   -3.64013672362680    0.25558474744914
H        -8.45736646969836   -4.39888261388686   -0.34664257608767
H        -2.41450635172113    8.68140129158193    1.27784633024751
O        -2.26353053495494    8.09426907967413    2.03189608342680
H        -1.49384502617634    7.54021119784538    1.80966325082190
H        -4.45118840050087    6.38501133287622    3.48702060480962
O        -4.62182163161472    6.80991127835576    2.62998134452326
H        -3.85804217276943    7.39501971198752    2.48896259631982
H         3.38758482233036    3.37967490037117   -3.58768119620187
O         3.23472573789325    4.34916473223104   -3.49604145542094
H         2.26971332121729    4.41389164851173   -3.60267681873177
H        -6.13163034416783   -1.66756364530272   -3.43709140417997
O        -6.21590615710497   -2.24657416078167   -2.65288810007894
H        -6.99805929373139   -1.93563793666820   -2.14348150646064
H         6.45856188104281    0.99545112868846    4.73094638217197
O         6.06633008239696    1.53558775914516    5.43379569605196
H         6.25342684230728    2.45374346323052    5.14050881848792
H         1.34586222621140    1.65300017362903   -5.82844941476658
O         1.15132072221949    1.05851502852416   -5.07321112955304
H         1.51412641998158    0.19474614973869   -5.34151655360272
H        -2.49437748878635    2.92425093311862   10.47783472214256
O        -2.28262719125665    2.01582994317332   10.20723155049909
H        -2.87978318691668    1.81451544032112    9.47473888389629
H         7.61706923518757   -0.55525689415132    3.07792051307730
O         6.86693118004653    0.02058455471108    3.24532090981065
H         6.17448797750177   -0.57886963245308    3.62623359836299
H        -5.67864492799520   -8.10905210167175   -0.67973036987108
O        -4.94460359215881   -8.17447464970647   -0.03179795046222
H        -4.94754935048174   -7.35485283066982    0.48591306797100
H        -5.19413139851992   -0.18292739479588   -4.71290756505513
O        -5.81203790672168   -0.89480953515578   -4.95061027104279
H        -6.64979947358986   -0.45267355192176   -5.14932990046910
H         1.87134305608487   -0.27043529211590   -7.51838819517403
O         1.66952224040823    0.20008804355328   -8.36302982046787
H         2.24564446193288   -0.20657472392583   -9.01571545311111
H         4.85193015652326   -1.46997906477979   -9.30758819550331
O         3.92679127414321   -1.24088254105918   -9.58973440441748
H         3.90619224150627   -1.35952557153649  -10.53865611904573
H         7.55151561192884   -2.62684421643635    4.19838003575699
O         7.69820420130874   -2.66528911973607    3.23896778999708
H         7.20360448554852   -3.45587296044214    2.96878961064378
H         6.70615545709504   -5.95350140571795    2.68863313987383
O         6.76829346515972   -5.27771590009349    3.38913388095244
H         7.64469030532043   -5.36183051001794    3.80611774712429
H        -1.82675443856276    8.89611249218625    3.48098178207198
O        -1.57846245205342    9.20287048946941    4.37845965878631
H        -2.42697039670025    9.33570931043831    4.83440570996563
H        -7.40619263411884    1.50405541462435   -5.25012952900616
O        -7.98154747731449    0.76063276320906   -5.00399272094913
H        -8.88278490452241    1.16124908214893   -4.92758005379839
H         6.90604841755893   -1.15973669454300   -8.40938389863978
O         6.32403561468727   -1.88118438249876   -8.67186393926215
H         6.09611388026740   -2.32953442229360   -7.83908177803819
H        -1.69116217101088    6.17220855918202   -7.03369981121556
O        -2.08936135854638    5.34754411478016   -6.75878775566184
H        -1.84013970486063    5.21785887257558   -5.79508875636220
H        -0.00502459260426    3.26803823541746    9.01543641704126
O         0.19320382872474    2.34947529522169    9.27381247194876
H        -0.60556951441192    2.08544224096226    9.77955720135941
H         6.73936697504788   -2.84777800309532   -2.70661789250605
O         6.20920801302294   -3.59126435292244   -2.36349834757793
H         6.67751210227029   -4.40261370602810   -2.60845761006273
H        -4.09573649685991   -3.13835761296766   -4.93828486686724
O        -4.25174731021679   -3.02740746773432   -5.90305730028311
H        -4.79780473855055   -2.23356383568557   -5.95951738417239
H         1.97333660430141    2.13874348175768    8.45784768157622
O         2.63770143394116    2.25002381363486    7.76801936896055
H         3.05846196106902    1.37897610398875    7.65329467258983
H        -6.92520225142390   -5.25935682250258   -1.38205534240933
O        -7.83986846988089   -5.52859872121979   -1.62889891415684
H        -7.97315386834463   -5.12660906486343   -2.51254950950633
H        -3.83381245314994    5.20998509258176    5.68851866874598
O        -3.80117264041559    5.97800721985365    5.09702118586773
H        -2.86677340047882    6.27130451170119    5.18966422584120
H        -7.89972872951505    0.03082093202161   -1.96226844874337
O        -7.41017448627456    0.75313605372194   -2.37817464220969
H        -7.63917483578762    0.74030200524688   -3.33112511229788
H         5.82460628090321    0.06825548016888    0.40613593234798
O         5.60388766500362    0.79147919722952    1.02534524727464
H         6.11412542400139    0.59766373624441    1.83858262832549
H        -6.22330300226135    3.26846151155133    7.39203234183500
O        -6.09623611133468    2.75260607387425    8.22227066805569
H        -6.69456701575517    1.98972546180206    8.13530170516928
H         2.25877960510352   -8.13505587818317   -0.82935285436448
O         2.93669124559696   -8.12463170689464   -1.52460078242518
H         2.71108731474371   -8.83888804429752   -2.13721204664429
H        -2.76456499060001   -4.02998517796904   -6.18983687504731
O        -2.01150807061667   -4.59662610703173   -5.95722217559905
H        -1.73403867737565   -4.30307651570995   -5.06088594230948
H        -5.65159930537603    3.71462996633516    5.30541726254330
O        -6.30099217734618    4.11355869174409    5.92107116907679
H        -6.13495294075699    5.05717016471963    5.90719208234301
H        -1.03796758708825   -7.17712311156753   -3.15588068907352
O        -0.56480485817324   -6.50824066298798   -2.62814321399552
H         0.34283851234678   -6.43929328674630   -3.00788742728727
H         4.43584266924728    1.96451540918415    5.12150869179732
O         3.49464332218146    2.20490566895970    5.00124659810785
H         3.11022599016884    2.22190730025080    5.88309682448724
H         4.10304884976788    4.60787302890093    6.28864245677092
O         4.18464155889022    5.33666893743493    5.66903780846900
H         3.61588009366124    5.09521378240728    4.89920085494724
H         2.75569866136263    3.56451227044692    3.91382329371000
O         2.57974698436034    4.50457506677128    3.74570870732358
H         2.45902746551261    4.60089895707091    2.77925201439789
H         9.37902967693770    0.14415080347243   -1.07961383025830
O         8.57365360034686    0.30919785632862   -0.58575148481074
H         8.39725619693346   -0.50815522869298   -0.09041064327716
H        -2.10389992759237    5.28365018563558   10.64092334163287
O        -2.82625149324940    4.65631690072228   10.87436988407567
H        -3.04314106570680    4.83524692404046   11.78953644004101
H         7.95747950555797   -3.07160616573557    0.32699115496700
O         8.37987032688303   -2.22506967682045    0.58026136305067
H         8.31392846270173   -2.21791125545946    1.54256510486089
H         5.36183068897769    3.60941687593245    3.51364800316429
O         6.01913715265932    3.87631864935431    4.17825679390358
H         5.60660754891325    4.59476938374691    4.67962069778935
H        -4.21354078655109    4.98410515340621    9.77732702573899
O        -4.84784851126364    5.13442408983727    9.05627463564003
H        -5.45898418320561    4.38519294951677    9.05473767007427
H        -7.02951034591191   -3.53780493039563   -3.47634073123882
O        -7.64992974998298   -4.15244116736097   -3.92148801356414
H        -7.12951010103413   -4.59520073725606   -4.62385897061710
H         0.02522538710544    6.08900988303699   10.75776714122093
O        -0.83884329918018    6.42255963117052   10.51156655426173
H        -0.72353459440739    6.85056945836063    9.64388902496665
H         2.57414876370065    1.42878669931965   -4.11114215873939
O         3.45320509359100    1.78109583410481   -3.87435001653889
H         3.77338495111693    1.26767852331754   -3.10265732806179
H        -6.97926184261418   -0.26433415377705    7.21946292470469
O        -7.48762615791133    0.51290907128546    7.50385208194059
H        -8.10918853132036    0.70086895305181    6.79943734445505
H        -2.76305942201752   -9.93268984464227   -0.81260585995086
O        -2.69789175036297   -8.99045002384616   -0.96739188112895
H        -3.60236158912965   -8.62314341565407   -0.72925353200447
H       -10.08366212777442    3.01506276289175   -4.89793894915060
O       -10.20164388354658    2.09833540386460   -4.61518050605057
H       -10.41604857783282    2.18483849467580   -3.66529383848046
H        -2.12205563152169   -3.20508582201118    4.51797544014377
O        -3.01661407671653   -3.50571179765875    4.78512052651114
H        -3.08524345211882   -4.46137662644475    4.56789327731746
H        -0.21239615374388   -8.04343755847570    2.45834634009081
O         0.60277554367911   -7.86339838753133    2.94035591394583
H         1.33358923834532   -8.14818687235990    2.36315870376179
H         6.69633096076684   -2.42734391617177    6.39244478151017
O         7.14468882408151   -3.13848516118928    5.92986822927105
H         6.51349112166270   -3.87228940599279    5.89291173906803
H        -5.27160500384718   -2.03471324948628    6.93015630775081
O        -5.95726597234255   -1.55284443691068    6.44056739203404
H        -5.93223472514685   -1.93797074045383    5.53458814946115
H         0.81947597844635    2.96172320252506   -7.12180892527011
O         1.73699963470304    2.63065784119503   -7.17861323427443
H         1.72205599220268    1.88175286883981   -7.80272436214170
H        -3.95780314235244    8.71369416620018    6.65816547156915
O        -3.95751182003985    8.70993974917351    5.70079203365841
H        -4.08280470392929    7.78175723594816    5.43502345301575
H        -2.06909675512258   10.25207947638632   -2.75594377310494
O        -2.97073036251085   10.43392957337175   -3.05772897866626
H        -2.89869595320024   11.06568066866932   -3.77254877590619
H         9.39680372606412   -4.11831669530523    4.04431237673233
O         9.11796280124301   -4.79526986962905    4.66860117993195
H         8.68858670678027   -4.32135332299601    5.39185415465888
H        -0.75543868031286   -6.06549927174163   -5.83064607332220
O        -0.05198250089463   -6.63269777720509   -5.49823308488625
H         0.78358136830595   -6.17118736787861   -5.71594255631228
H         1.81727939545885    8.21752436208691    0.64628667238250
O         1.51371681733964    8.53806022170294   -0.23168711925867
H         2.32803679405899    8.57416229682138   -0.76280055395893
H         3.48183505742311    2.85799968428234   -6.67157608247464
O         4.30971347591421    2.56788416263919   -6.26276087268970
H         4.06521262264139    2.29609667527829   -5.35305268428430
H         3.72328734831447    7.06248066758214   -1.24725651982041
O         3.92972694607542    7.99762480876446   -1.46289006726240
H         4.29788756476677    7.93932509732136   -2.35648876062025
H         4.37518554506574   -0.08174484192851   -7.91695898236535
O         4.75357957907329    0.06571908458506   -7.04831962980404
H         4.57249271747502    0.99811728581949   -6.80590572439161
H         6.01728641368772    1.86989517241776   -0.48556560014445
O         6.58230726901597    2.06132526792866   -1.24805509751103
H         7.40674222525962    1.58173908256632   -1.05348084878723
H         6.66725145830595   -8.49656595083934   -1.59821441262245
O         7.30314692056225   -8.28755507992678   -2.33523699723228
H         7.67176350317249   -9.12210000329364   -2.61974483528729
H        -5.32216477560947   -5.85290116100978   -5.39411008590575
O        -5.93990472743365   -5.18150543736138   -5.70911945243471
H        -5.38881538705797   -4.41371875447734   -5.94783295757042
H         0.67921894768726    7.12953319875642    7.58600260957692
O        -0.22196676955003    7.15941751905235    7.94621306590522
H        -0.77810262740804    7.17192353081950    7.12910701838702
H        -8.91566649756559   -2.89366123676997   -4.09235145399700
O        -9.43592638412913   -2.08495243771726   -3.92571720993663
H        -9.14985431702501   -1.42066357546047   -4.55648906892904
H        -2.42869062801209   -6.04427255545395   -2.13025949886192
O        -3.31010936192522   -5.76584068253261   -2.39731317257742
H        -3.49470941299588   -6.13860617818233   -3.28427719964445
H        -3.00800407169643   -5.96553576976690   -5.39733681169901
O        -3.60790570231716   -6.57436892284816   -4.92369345709135
H        -3.12620723159334   -7.39452259130643   -4.75616402489084
H        -1.40709698733531    3.65749270929969   -6.99012663153491
O        -0.86680634330236    2.90195019076245   -6.71872833005400
H        -1.10505984771539    2.11587058870445   -7.26665565105698
H        -0.22367587308866    0.34537920120533   -8.21812595571319
O        -1.11951696143959    0.58128441991710   -7.93466436516503
H        -1.29399582498213    0.05961166615041   -7.13526168545230
H       -10.43589786320231    3.99728426125138   -2.73501169986349
O       -10.50365488849173    3.21959625719975   -2.16559873833111
H        -9.67359706471393    3.19323626422779   -1.65762231980420
H         4.57120428685007    4.02307184218040    1.70802809820869
O         4.36249782393834    3.10275700294471    1.98816528432147
H         5.07764540946241    2.52580392876902    1.70727295993503
H         6.47007185954694    1.32851878644969   -4.22883098258290
O         6.16727915751439    0.70558672698731   -3.53373252816408
H         6.19850128767936    1.20249552369510   -2.69073163606433
H         9.61666242032262   -2.29182909961955   -0.93374074634568
O         9.89241213208088   -2.07973344555006   -1.83434279419769
H         9.09174867107908   -1.74138599943899   -2.27760627464308
H         9.95104820061820   -3.39084864400155   -3.10160802139006
O         9.68367502667235   -4.04408187535443   -3.77529136519783
H         9.28918735175000   -3.53772350547288   -4.49601190788128
H        -7.71934578774313   -8.63050108359366   -1.65153383853533
O        -6.97958805411542   -8.03678362294303   -1.77084959318983
H        -7.35691028317172   -7.12339755627629   -1.76690855546230
H         4.14789630583928    6.01349340921009   -3.83664179148720
O         4.80930061230681    6.71483282120306   -3.75458886785154
H         5.64554224199080    6.26108342748990   -3.61672016637183
H         0.07607010783134   -8.23762460627282   -5.20097128882626
O         0.09922165277820   -9.22032227070483   -5.06648752739034
H         0.25010011565201   -9.58612312430796   -5.93813427571158
H        -2.35164538577536   -8.73483202715246   -2.69870479835003
O        -2.12274608012749   -8.47531151498432   -3.61032864421108
H        -1.47355363105253   -9.09188439215258   -3.96783644134411
H         2.16077486129491  -10.88131536608032   -3.47684286912026
O         2.11506829401121   -9.92676896315960   -3.45322456072247
H         1.32995415215714   -9.65591257256824   -3.97989665212173
H         6.82058373442263    3.26021500787534   -4.58731494596276
O         6.87823364599806    2.58110721088059   -5.28739289004515
H         6.08425937715913    2.71357794650546   -5.82753144170353
H        -3.56060877360567   -3.71708344755157    7.74664561761436
O        -3.68575555026213   -2.92028866136748    7.23392233324876
H        -3.41787210839623   -3.13479428275364    6.29889824175390
H        -0.65911013746433   -3.43164215994017   -6.71936777859330
O        -0.02849008247339   -2.70062867127443   -6.72931643017435
H        -0.50909728829894   -1.92421237120924   -6.38800755277535
H         0.63645894583944    0.42004645166872    8.74960213153586
O         0.64426678841811   -0.29747015505848    8.11215524423208
H        -0.27935968806063   -0.58350888696223    8.02347991973993
H        -5.84677845581186    7.30622532591665   -4.26175321125940
O        -6.35065622540434    6.68681429066113   -4.82134362623536
H        -6.63717961124620    5.95684711278964   -4.22867702459187
H        -4.28955509107363    9.04238903184420   -3.27810284418990
O        -4.82574348357828    8.24683970245134   -3.16994203397289
H        -4.41689273533998    7.76825034939874   -2.43061154328320
H        -9.72504399790513    5.73725301125528   -4.65058497100627
O       -10.25883585458012    4.93318645628667   -4.48537434825087
H       -11.13961249761317    5.13424812229249   -4.80355670986375
H         2.76389805501421    6.46795364627768    6.12446447389703
O         1.80399131749452    6.56538953882438    6.22303402654275
H         1.45977243570809    5.65183839429655    6.12321382322557
H         4.79525687178639    8.48715090551103    0.06280302133744
O         5.11409744695163    8.49007704852037    0.98322846986308
H         5.51982065364604    7.62545941286400    1.11588065387958
H         4.12284590727242   -7.49473310566540   -4.33397849236261
O         3.36407263435850   -7.78101283971146   -4.87455571856218
H         3.08325229932490   -8.62011906178556   -4.49474462395547
H         0.37205159666242    8.60984033276003    4.21671975952726
O         1.04985117144799    7.96507548761725    3.98927066453937
H         1.27627592318854    7.47301341441159    4.80449493732774
H         5.22187048675371    4.12490088891536   -3.17108469918087
O         6.18335356183254    4.09406368206860   -3.11912750530271
H         6.39219900299483    3.51389684829080   -2.37024901194768
H        -2.57863154061337   -1.57645864366515    7.58307485760697
O        -2.06481351856406   -0.78257866723907    7.80043371919214
H        -2.69247313455735   -0.15710455276994    8.17197805869820
H        -9.03999571962106    7.87756113222029   -4.15536196838387
O        -8.97772238556324    7.29172028062366   -4.91125313479247
H        -8.02076498626442    7.12661179405730   -5.04650206355112
H         3.50758435550547   -9.03764004246663    1.10382673792748
O         2.83118961477151   -8.40724877916381    1.35722167430467
H         3.30662643218831   -7.59992860724864    1.63052337327764
H         3.57703112517408    8.11618303117411    1.80998771357236
O         2.78632691552232    7.55337174758381    1.92361653875502
H         2.34085365708523    7.79045195001711    2.74978617457193
N        -3.39955655285404   -6.20361041091042    4.45841721219530
H        -4.01205403637017   -6.29110795212826    3.65577573739597
H        -3.85395112086185   -6.64559574223127    5.24567124263090
H        -2.54696449676822   -6.71030768330440    4.26075763284967
