# Supplementary material for: Computer Generated Realistic Interstellar Icy Grain Models: Physicochemical Properties and Interaction with NH3
Source: ACS Earth Space Chem. 2022 Apr 19;6(5):1286–98. doi: 10.1021/acsearthspacechem.2c00004 (PMC9125691; doi:10.1021/acsearthspacechem.2c00004)
Supplement: Supplementary file 1 — sp2c00004_si_001.zip [file sp2c00004_si_001.zip › NH3_binding_energy_sampling/115-32.0-N.xyz]

604
 energy: -1022.786819247978 gnorm: 0.000017576193 xtb: 6.3.3 (5b13467)
H         0.19347518991818    2.98439771800097   -0.70323232589635
O         0.71670150451446    2.31617881033635   -1.19606381509178
H         1.65515639602778    2.44473917709526   -0.92225762510424
H        -0.08625638667325   -1.35496693099804    3.12413455439602
O         0.30725428147929   -0.65456824454466    2.58114745471667
H        -0.17103882867880    0.15885755281750    2.81350153943179
H        -2.40555506838303    2.36558438843095   -0.56264463100197
O        -2.19589569675266    1.89373524778725    0.26145035393855
H        -2.21358684379167    0.94622309533807    0.03467882972200
H        -4.67152890267938    0.50151069520363    2.15312160746829
O        -4.98836340672105   -0.43201003805377    2.16620376128905
H        -4.48463425071533   -0.90863264572487    1.49819379597208
H         0.05548736474309   -0.35535590097266    0.92553684658103
O        -0.14083586984361   -0.11930797793322   -0.00157057131922
H         0.19701388271673    0.77781978641541   -0.12246038590800
H        -0.16587874587514   -3.62528426464473    3.74975372653118
O        -0.44462323648745   -2.79555889926504    4.17105126825250
H         0.20142196990369   -2.62568418723993    4.87303956644450
H        -4.89435113903167    2.48535283171084    1.30393063949067
O        -4.25464229406893    2.07545499253685    1.91820006117716
H        -3.41255245905684    2.05712418735217    1.40397062894874
H        -3.25563176322618    3.85186587100832   -2.23495042438599
O        -2.51450082479929    3.26127196890106   -2.00285571626345
H        -2.16824448917992    2.95907520088593   -2.86460169944824
H        -0.13541465412317   -3.85130296305779    0.47493362618555
O         0.20494953595967   -3.03477534179701    0.89425175441054
H        -0.58250716547881   -2.54750232595662    1.20476424647270
H        -2.38834170329689   -1.58504049663041    2.44030756204746
O        -2.19867560391076   -2.05093088790950    1.59965331410173
H        -2.45652506067225   -1.46374804410725    0.86963659908483
H         2.06411437243533   -1.49022181483485   -1.14711632022610
O         2.29542807645251   -1.74409279802905   -0.22970275487826
H         1.50540991800340   -2.17083701157977    0.15352322739373
H        -1.40111342720322    1.77660648997421    1.88511912769349
O        -1.49116303740589    1.37910861528534    2.76154771760398
H        -1.47724489274118    2.09147794803138    3.42634254760442
H         0.19993105134265   -2.74973218619006   -1.59689846864265
O        -0.55589545961339   -2.13871793444634   -1.65192029239399
H        -0.37723943891857   -1.41121596762099   -1.01919053894531
H        -3.44666949095969   -2.96981189824478   -0.42170993221885
O        -2.72906744515996   -3.46301353378948   -0.84061336199874
H        -2.01951566515450   -2.83204282498053   -1.06040368656384
H         2.76225151184829    0.07899022356413    2.90887226814138
O         2.86164531982480   -0.10401052775436    3.87050623445169
H         2.95267593544146    0.78869470973748    4.27553039243639
H        -3.53471919598295    6.33485643294148   -0.56937312177879
O        -3.29620380453519    6.99863688601131   -1.26866450672865
H        -3.15405019781482    7.84264242252040   -0.79674440028183
H         3.89248111871731    0.53452691941452    1.16152950995921
O         2.94195936530652    0.35294897725573    1.27746494724627
H         2.70427767389158   -0.39867631585578    0.69716575092580
H        -5.78832557043460    0.80022019413385   -1.63088632391301
O        -4.87938274295845    1.12484561308663   -1.49109006875085
H        -4.99294605824430    1.95461759237549   -0.98404495712813
H        -1.21923709408146    5.34974449613740    2.18609221384951
O        -1.84466220284794    4.60321006183966    2.06900259620305
H        -1.92285646493269    4.18379640239022    2.93107597676922
H         3.48566259585111    2.71402028627225    0.40202638644292
O         3.23922951984757    2.67270511557096   -0.53748417089155
H         3.57038616123860    1.82968860463588   -0.88829836603468
H         1.48190482141627   -4.74357953586803   -2.27893064585563
O         1.54715735968816   -3.96694724995931   -1.70516123717002
H         2.34150667065419   -3.50537283914745   -2.05606337311475
H        -0.93224601315410   -0.12962921100591   -2.57836380733390
O        -0.29060891571175    0.51788373294886   -2.89822042921089
H        -0.03590783447222    1.10296124727998   -2.16187432162247
H         1.68920328616118   -4.73299852952145   -0.20730629251845
O         1.79533681727322   -5.37077160012748    0.53488764640990
H         1.33123824215019   -6.18120936996544    0.23807293033601
H        -1.23584067616533   -3.30882873715428   -2.91152352687250
O        -1.06056836167556   -3.99336329540572   -3.57086296196509
H        -0.93608837044165   -4.83977160918033   -3.10077151149186
H        -2.79033731484678    3.26075127847733    4.67834489200273
O        -1.80904013817172    3.25827368456232    4.64513010282380
H        -1.51682580606588    2.85531089863080    5.48096576431180
H         0.95351527291168    4.98524899092817    4.05264332045448
O         0.00759466138046    5.21809288781095    4.10498530147670
H        -0.46502544386958    4.41482225921385    4.36145679209204
H        -1.74069894996103   -4.69550071879564   -0.40170201239051
O        -0.97627865686942   -5.23778459815351   -0.11707616977069
H        -1.32496520801629   -5.92382141835334    0.46138693463320
H        -3.91949156265919    5.78810885634995   -2.62944063977876
O        -4.27510431016407    4.95560618604340   -2.95789497024116
H        -4.11915413121431    4.91336478517740   -3.92432623493523
H        -2.44228469338680   -3.73548092734020    1.90570286020723
O        -2.46112698470676   -4.63992066503246    2.28123874522801
H        -1.52152358816784   -4.87824092882153    2.42213437508451
H        -4.70314302172351   -3.02093846304381   -2.93233174967213
O        -3.85125650886029   -3.25747440296039   -3.33718037483358
H        -3.52199090418003   -4.04949497804660   -2.86889945985791
H         0.32894693883453    1.32758449505056    4.58908467515581
O         0.83591189443820    2.08755910217275    4.25646781014720
H         0.88406562886158    2.74621696810949    4.96360154357227
H        -4.66573915481111   -5.21360300103911   -1.60271310935839
O        -5.36807111681191   -4.86095510539566   -1.02917096395921
H        -5.15494277479565   -5.21514248737013   -0.14501873191942
H         2.31763468840424   -6.52936230829841   -4.06746339166938
O         1.97993685171424   -6.20041900791787   -3.21432102049499
H         2.41352717831508   -6.77397284382426   -2.55037113712861
H         0.45834645864902   -3.42314705277055   -4.03445929157501
O         1.26195980851152   -3.05796777178345   -4.45778159354168
H         0.94266023657064   -2.68393086691462   -5.30492001407700
H         1.95312068447819   -1.80237734304453    2.95481970761161
O         2.10812049493397   -2.73330488463588    2.73739331538094
H         1.42228564053080   -2.94618075992128    2.06998446416333
H        -3.02429849857364   -1.84539531124016   -3.24439397085260
O        -2.60041106764251   -0.96144132206789   -3.17717403433020
H        -3.25669053083803   -0.31080362382544   -3.49656661022423
H        -3.19734057624958    4.92992871650741    1.05370724224876
O        -3.97817938471202    5.30524105381623    0.59929146007497
H        -4.39373480203402    5.86182827312214    1.30601533669448
H         0.86677135436090    2.20502265770663    2.56613402595813
O         0.96841961653786    2.20145093665122    1.59505282559301
H         1.69457053637209    1.57746751340222    1.43042638107415
H         0.18346221438995    5.60955290574214   -0.78287194924423
O         0.70570876356220    6.27243538416788   -1.29044557265655
H         0.84734521862840    7.07125960831778   -0.73347827555733
H         0.33651151698747    6.98773502692963    2.56823473080927
O        -0.02555650058516    6.60837282006267    1.75036638594671
H         0.63770368743604    5.93703611944483    1.48876386238213
H        -2.49027797168227    0.16782391624254    3.31341065891624
O        -2.71279795030562   -0.64618196987579    3.81819628605887
H        -1.95230194756197   -0.68663140643482    4.43976890011449
H        -0.90506913177987    0.50426875317520    5.99870980393803
O        -0.63090293904466   -0.01479033832812    5.22412693270080
H         0.08220960610539   -0.61877275404491    5.51058015586190
H         0.69770204574671   -5.04234109969154    1.95112665897262
O         0.15520926458292   -5.15187626826542    2.75543469000883
H         0.29870400678358   -6.07272402277267    3.02724813751769
H        -2.13206712518031   -8.13342644594104    0.41657757532629
O        -1.81002963617216   -7.64665360465703    1.20262156230389
H        -2.59650824660097   -7.33391389231826    1.65736996876770
H        -0.38489296947372    6.81800684360187   -2.34849973907461
O        -1.13102177699075    7.23858755354446   -2.84804728147584
H        -1.92111864341605    7.11214242018359   -2.28443981899536
H        -1.12086548023203    4.26287817274030    0.54838802383166
O        -0.74684974789169    4.32562505581846   -0.34694661463871
H        -1.45264787692232    4.08241700546929   -0.98079670603606
H        -4.41854430490859    2.70083090912886    3.48018102020856
O        -4.41775604916386    2.87067719185266    4.44502794620373
H        -4.50139792213233    1.98729465239288    4.85330348035070
H         2.01157036653832   -3.63201001125533    4.21625386504466
O         1.94792440132798   -4.10485311998523    5.06921749494277
H         2.45442228008677   -3.56824076485955    5.70031977281169
H         4.67623711090794   -3.24466765108409    0.81269651326303
O         4.51622894002925   -3.16802611364881   -0.15378092355031
H         3.65741281851109   -2.69018872725651   -0.23707356453173
H        -2.73235829550760   -0.79126879315471   -1.38307384837526
O        -3.05810093657095   -0.52459245430505   -0.50674677987975
H        -3.85848631644650    0.00303167354807   -0.71220695664820
H        -1.63956427772185   -0.80055804892133   -4.65420083875905
O        -1.08818080558065   -0.60449958416759   -5.43497266950385
H        -0.39183517735483   -0.00514902034235   -5.12465091068920
H         1.78637995984014   -1.76059409167675   -3.40369348280133
O         1.88005049673164   -1.01455280849697   -2.78021322811471
H         1.10130736960665   -0.43765567747226   -2.90853818316080
H         3.65140428891826   -3.17313255041296    2.52388697145568
O         4.61040341614501   -3.40268747569998    2.45095689463817
H         4.66462429571128   -4.36288471602186    2.57722728843815
H         3.41227001443971   -6.17212944002263    3.09392620871626
O         3.76870804544794   -5.97216758023549    2.19383989388821
H         3.03206450096401   -5.62490911376041    1.65064270758981
H        -3.40698835551477    1.53686262210795   -4.27546698728709
O        -4.21599044999349    1.04833271289571   -4.00080831287991
H        -4.40280928861250    1.23832103953048   -3.04845838877159
H        -5.09043707638619    4.10506028823191    0.04090658681247
O        -5.53135568053857    3.23996984741687   -0.05847048006655
H        -6.46018844869287    3.35876733862066   -0.34504078364434
H         6.72421255493349   -1.23293788713911   -1.38792232872860
O         5.95247069208494   -1.08278777699590   -0.83560321628725
H         5.53228632264937   -1.95012771689855   -0.63866928591419
H         4.58393789864974   -3.21718724653150   -2.49756875426342
O         3.71664774631797   -3.04500867094390   -2.91424203942249
H         3.71969077298786   -3.66356051715400   -3.67046359273788
H         4.42328185656024   -2.34558660243935    5.59491590080343
O         4.08014111622424   -2.81111609976572    6.38799242073688
H         4.41378493454266   -3.71657691216727    6.30570356240497
H        -0.76214449296189    6.28861975831787    5.05190407615299
O        -1.35862636296872    6.86464772527123    5.59014283457451
H        -1.37155770432572    7.74181130471348    5.14894388728661
H         4.68940623456730   -0.18551067297241   -1.49134441865538
O         3.92291875570785    0.35789088420023   -1.75435429829062
H         3.22963804978798   -0.24162000283549   -2.08499152893477
H        -0.75282493114930    4.47534186569447   -4.06389190410145
O        -1.53037161263790    5.02493470365520   -4.27582749031739
H        -1.37701962394486    5.88908290132910   -3.84866161888984
H         0.65036928596210    3.15834479305538   -2.68354043176404
O         0.65940367097687    3.53642931304877   -3.59140288991429
H         0.70086999551422    2.77300988522297   -4.17747256803039
H        -5.39625385121485   -5.23816415342733    1.76226175984697
O        -4.69977476182128   -5.83368789635175    1.40775920985910
H        -3.85920462826018   -5.41768505868402    1.67813850480909
H         7.87165978205032   -1.73954379341244   -4.05903910018797
O         7.61383309935238   -1.42680912220713   -3.15933080553146
H         7.12737028081484   -0.58252718810294   -3.31535593252816
H         3.69064596369107   -5.11848214236004   -5.31848942453832
O         4.45401224646756   -4.74615451646023   -4.83793175575576
H         4.83770712739344   -5.45755783618785   -4.29214315435430
H        -3.79518512336326   -0.02910399222599    4.90652097382121
O        -4.39569412631505    0.43461197601939    5.53984764395570
H        -5.05651900710653   -0.22333664054513    5.83043424892773
H         3.45377034234292   -5.99166675686749   -0.55021976121549
O         4.32664121488673   -5.74348266537494   -0.86681278740135
H         4.40182549519055   -4.78114512976861   -0.72219594729926
H         4.99115769084728   -0.38313853696046   -4.18688238793167
O         4.45619106735338   -1.09443594110363   -4.57740140086070
H         4.12926055865294   -1.67751538077497   -3.85962600020571
H        -1.20449994268177    1.51906077866748   -3.95900212805513
O        -1.85440903528785    2.14727682127873   -4.32833898865676
H        -1.51722342416385    2.46809711565374   -5.18358272914145
H         4.87457661177808   -6.37044979770761   -2.34419395288336
O         5.20734498249535   -6.69558989052752   -3.20988736445690
H         6.02562347578714   -7.17592269636002   -3.02332332797137
H         8.72973077128043   -5.14238361137619   -2.94393330439620
O         8.03839858536607   -5.55966036726091   -2.38541224937240
H         8.07227317263440   -6.51705346451540   -2.48757587510145
H         2.33062708593221    4.67125357359621    0.42802418389695
O         1.75181621241049    4.65340663879089    1.19949373152145
H         1.39330807885763    3.73333764371881    1.27629344138914
H        -4.42753967405029   -2.68103667158601    4.20139951893034
O        -5.32126463405641   -2.34077475850729    3.99921609636027
H        -5.18362950084371   -1.55970034761905    3.42360536055231
H        -5.85799762694838   -3.24005240361458    1.28626371136028
O        -6.32107116195285   -3.79723222027557    1.95461886922499
H        -6.13245131140441   -3.36202812179505    2.80522846021669
H         1.67648471263295    3.41762459782505    6.83819665085627
O         1.05398323980130    3.93387810688779    6.30452479233159
H         0.27075007224585    4.08672999916291    6.87576587112518
H         4.98911450914628   -2.22065690681439    3.58931834548572
O         5.01010502525026   -1.50260871338761    4.25362037732313
H         4.19847650053925   -0.94579606206837    4.09712588772923
H         2.37630744179947   -5.62665524051446    4.80935851393901
O         2.75542706300977   -6.51092487151339    4.54923516908103
H         2.00970565841247   -7.09155751459952    4.37513332340053
H         2.24653501973029   -4.56100459816047   -6.81911661991098
O         2.07781481446331   -5.04962344294567   -6.00361155117256
H         1.81258140848985   -4.35844557494746   -5.34799300866041
H         6.42755595333563   -4.15391991139397   -0.52859656273486
O         7.18090162034295   -4.55694949323053   -0.06554470146566
H         7.68838626077486   -4.97922406339558   -0.78643812877519
H        -1.73521573524469    4.44002096882056    7.67599272563061
O        -0.83653340257432    4.53779845594742    8.06195590367477
H        -0.65524991269637    5.49686362033237    8.08646847276202
H        -5.14550770478964    5.64807264569278   -5.61860289838741
O        -4.54170187825821    4.88229876635142   -5.66383024183290
H        -3.76914980838021    5.12115843896619   -6.19752264178271
H         3.27304602447669   -2.57111881651193   -8.46496107395911
O         3.18459506129207   -3.10509559031899   -7.66473403417028
H         4.06069599432825   -3.08137713114808   -7.23470670174778
H        -0.66533347313168    8.78106026041880   -2.30141814126092
O        -0.54177461659451    9.60978144978702   -1.78301389252168
H         0.21998902630479    9.43466801751994   -1.20571540675757
H         2.05462282126109   -0.96269475897462    5.18482598444058
O         1.48196607912127   -1.48879786163182    5.77222483288189
H         1.57551967443235   -1.14348935662194    6.66945711973242
H         5.19562088733893   -2.07143019379638   -5.72011879345335
O         5.54154713337851   -2.83747290882273   -6.24283505491034
H         5.26758271098529   -3.62760751581297   -5.72554642224265
H         5.68071825884431   -5.26776818413158    4.65942651855855
O         5.15840198320598   -5.18300402283255    5.48606825050330
H         4.43620270205836   -5.81411439940128    5.39970562550390
H        -3.98554065541927    1.09791006922035    6.97963270600479
O        -3.79356244806597    1.57321688265491    7.82389936653037
H        -4.66958805534303    1.95900606023044    8.08453045199922
H        -1.85605976600707    9.56926994424128   -0.76871131249158
O        -2.71650317244107    9.44351650548659   -0.29419125724312
H        -3.32754928095152   10.07197100998980   -0.68224124354492
H        -5.95680160062143    4.64841469254983   -2.96180816363845
O        -6.86520700576326    4.53376715879676   -3.30750462684557
H        -6.77412174292269    3.82360353873150   -3.97800368803093
H         0.08086481733174   -7.11045023739083   -1.17274941085335
O         0.54462695731207   -7.54746037068982   -0.42539015459956
H        -0.13485071685169   -7.74152417335230    0.22339797471399
H        -7.64444164831033    3.74991585960835   -2.00154511773013
O        -7.90765672667722    3.16288285630878   -1.26205233584713
H        -7.76365022081434    2.25422402949996   -1.60166589762279
H         3.96117656019754   -0.94441993750070    6.96008052191418
O         3.97083681866214    0.01975301612379    6.95274528625474
H         4.78282639901068    0.30953843371302    6.52047740794935
H         2.25104423655705    5.74870957691419   -1.20325134972214
O         3.18674880058175    5.45632355409595   -1.08920848131591
H         3.36293012275278    4.91562243812493   -1.88214868672377
H         6.53797009764194   -5.98091793703918    0.64546815630415
O         6.16875873028376   -6.71753732436661    1.17836327632345
H         5.26399345856373   -6.44042468375626    1.40445053557030
H        -3.87881835402121    4.68083544183169    7.75518841560513
O        -3.31202287610720    4.21818361561783    7.09631553390283
H        -3.50597764979049    3.27477196445016    7.20595002329552
H         5.75107897997665   -7.99634685997162    0.10912621439099
O         5.46365111907864   -8.68247258041579   -0.52969041174911
H         4.63414651231267   -8.35657048442337   -0.92293653529047
H        -0.56884512037527    1.99193787989191    7.66749560272778
O        -1.20195927754973    1.92820874507108    6.93231114771216
H        -2.07061039480561    1.78658597374630    7.32847903881007
H        -6.39346409528310   -0.16529036487832    1.03489102066380
O        -6.71473104043765   -0.24989030856455    0.12259308470894
H        -7.63365482713217   -0.51952527853449    0.14122345050245
H        -5.38369391471809   -3.10648332999144   -0.61930552808070
O        -5.13214166297182   -2.40595688695937    0.00842491737442
H        -5.70041361421092   -1.63171124774690   -0.17933470423800
H         4.30984591414124    5.52897147568722    0.29681499701728
O         4.64413565161297    5.62953861180134    1.20190888167366
H         3.94958235520445    6.13939511512854    1.65454990111563
H        -9.05481475969112   -1.78632340231615   -2.28330754822858
O        -8.50723544774207   -1.58505096433017   -1.49722074301715
H        -8.63426359617534   -2.32184000330036   -0.85984727608101
H        -5.54224880577427    3.39636542706393   -5.52499049126560
O        -6.06362335256927    2.70008746816432   -5.09516286209430
H        -5.38838660104125    2.08954989739026   -4.72988498957673
H         3.17047806800083   -0.93429228908067   -5.68242817333107
O         2.31538843694266   -1.05278786253779   -6.15031767105569
H         2.39969219171630   -1.90271860670463   -6.62209524988072
H         8.10434377821907   -1.39832228676307   -6.05486391695653
O         8.11209445860285   -2.26264776617943   -5.59905856653030
H         7.25570759647231   -2.66201754414379   -5.84987934380933
H         7.61210776511983    0.94250419546094   -6.33445605635388
O         7.42278889827835    0.09473819066253   -6.74866291488854
H         6.44139053363889    0.04528901602476   -6.78459051848435
H        -7.87285954482550   -3.73508763873082    0.89973585377110
O        -8.55180627551743   -3.62832389260202    0.21584903193724
H        -8.45307078754960   -4.38708316144162   -0.38654953174556
H        -2.41352567604363    8.69092779787774    1.26939995460703
O        -2.26296648824494    8.10243547819649    2.02247264728378
H        -1.49331430106178    7.54862652593461    1.79946465088796
H        -4.45184144897410    6.39007701895251    3.47194749946101
O        -4.62186950099159    6.81695613963895    2.61585952084237
H        -3.85785193988156    7.40213504510180    2.47645951091592
H         3.39322549990142    3.39969232463605   -3.60190781452197
O         3.23982245195981    4.36905677016403   -3.50850790035507
H         2.27473460611272    4.43295748106261   -3.61580161072662
H        -6.12307165848375   -1.64470767430942   -3.47661686923124
O        -6.20934074112693   -2.22523434049688   -2.69361072699459
H        -6.99126671585951   -1.91630522595200   -2.18349596017086
H         6.45661391421898    0.99830552441291    4.71471783837565
O         6.06324996186411    1.53698983029095    5.41811228020244
H         6.25103690358156    2.45572665766925    5.12701846548735
H         1.35543844769821    1.67896934781962   -5.84636196842012
O         1.16385622592243    1.08318163358825   -5.09223533714067
H         1.52304773426743    0.21914283795767   -5.36414725090641
H        -2.50108858843452    2.91401860519527   10.45791864697878
O        -2.28926391780683    2.00634307704816   10.18460279896521
H        -2.88661276942663    1.80718755416575    9.45177285625621
H         7.61705741167673   -0.54839382354810    3.05914805383365
O         6.86660149098954    0.02680866671761    3.22742629668539
H         6.17417687348033   -0.57386376683990    3.60615735761821
H        -5.67366615943341   -8.09700773600720   -0.73215337679030
O        -4.93928171161062   -8.16668358940225   -0.08532557197633
H        -4.94243529986523   -7.34932464307071    0.43662479712174
H        -5.17361962462339   -0.18152711311752   -4.78090094216449
O        -5.80731209066059   -0.88617788175837   -5.00765241954471
H        -6.64301367484332   -0.43311652028888   -5.18649221519242
H         1.87856664548646   -0.24210345212852   -7.54186825775367
O         1.67373752986988    0.22757372879740   -8.38670967140587
H         2.25482063275417   -0.17459189718607   -9.03791300280523
H         4.86279671519160   -1.43722331099329   -9.33023269451828
O         3.93817287342136   -1.20673937762482   -9.61345565839210
H         3.91896074633041   -1.32545148532280  -10.56238155519651
H         7.55036803877767   -2.62314757375157    4.17550763050356
O         7.69747576863091   -2.65907007301279    3.21608030871075
H         7.20375383225473   -3.44954922320314    2.94382846943458
H         6.70606856958693   -5.94652919376277    2.65835871629860
O         6.76801627322504   -5.27176518329320    3.35989698202607
H         7.64382573891902   -5.35736970043903    3.77771840461758
H        -1.82751645922312    8.90107741423969    3.47344023585056
O        -1.58005989267280    9.20571848672527    4.37191106446617
H        -2.42898685888199    9.33805246673816    4.82718070399693
H        -7.39376832171571    1.52702531635891   -5.24789649833102
O        -7.97688810218253    0.77650536524038   -5.03950072915610
H        -8.87674717865896    1.17785430089461   -4.96076301926300
H         6.91605979929188   -1.12976368582879   -8.43000674879129
O         6.33385797284186   -1.85030301024473   -8.69461364505917
H         6.10554330639712   -2.30070817575074   -7.86299297002235
H        -1.68092459097692    6.15896288504780   -7.05715382679590
O        -2.09346348496064    5.34411326352405   -6.77401879773964
H        -1.84285502729764    5.22083412433527   -5.80725744589104
H        -0.01052507768367    3.26143540891378    8.99799992776659
O         0.18625331491117    2.34165994783815    9.25331759400527
H        -0.61253192800342    2.07753024600861    9.75905350571526
H         6.74443186938964   -2.82972581377761   -2.73079114651680
O         6.21391340866868   -3.57384333797083   -2.38971057220202
H         6.68252750345929   -4.38476176422063   -2.63556551090001
H        -4.08388270187413   -3.11827446667746   -4.97426848780053
O        -4.24193530869450   -3.00161656722490   -5.93795556074781
H        -4.78744012797628   -2.20570538402687   -5.98334153585904
H         1.96863087305065    2.13339746949142    8.44019414130838
O         2.63277464469058    2.24597545931990    7.75044390719460
H         3.05465340690170    1.37561646199441    7.63463180429484
H        -6.92100815890158   -5.24336911240647   -1.42533947998049
O        -7.83658768085682   -5.51265500284105   -1.67152634594383
H        -7.96949802695623   -5.10922945575762   -2.55425183571843
H        -3.83656060322971    5.21027531025828    5.67180021197575
O        -3.80332873057147    5.97927375435890    5.08177543000741
H        -2.86910654453962    6.27277491557876    5.17582623347515
H        -7.89521626918106    0.04589236314686   -1.99325891742981
O        -7.40764213269328    0.77085511037262   -2.40684553970536
H        -7.63232269535523    0.75672310750707   -3.36021195097080
H         5.82662178368580    0.08011563984998    0.38697699388703
O         5.60517327257901    0.80191140269873    1.00767383940830
H         6.11498135028318    0.60652483000905    1.82076011794935
H        -6.22589263356877    3.26579718767537    7.36980134641220
O        -6.09869254481197    2.74722825465146    8.19838011591164
H        -6.69907466808257    1.98606417498464    8.10938781003870
H         2.26457737965771   -8.12082539334649   -0.86807306356139
O         2.94171859274824   -8.10832531386921   -1.56422593242429
H         2.71635986907098   -8.82203995349940   -2.17756414068515
H        -2.75681514144794   -4.00426439751648   -6.22431224362826
O        -2.00287137875286   -4.57086256332825   -5.99379789846120
H        -1.72655801052565   -4.27983140391230   -5.09628031300614
H        -5.65387932825276    3.71662309117952    5.28325166427050
O        -6.30275596588149    4.11336551908000    5.90068357726634
H        -6.13873946919724    5.05733359948224    5.88743727487369
H        -1.03254249702437   -7.15911431594726   -3.19185029031932
O        -0.55965070849154   -6.49000646891211   -2.66332724220696
H         0.34793717296289   -6.42100570274713   -3.04377347414087
H         4.43390227682903    1.96667371270203    5.10473338291344
O         3.49247861657442    2.20659854041477    4.98443221031905
H         3.10780917002284    2.22261244835233    5.86614381782459
H         4.09998627241326    4.60764718963728    6.27724638709888
O         4.18133925970350    5.33794597905898    5.65940617594472
H         3.61361313067174    5.09779724177426    4.88838625368899
H         2.75512378483852    3.56892116760851    3.89872734551230
O         2.57842848917444    4.50921322242694    3.73290712735510
H         2.45878206750924    4.60780751515487    2.76643791376484
H         9.38244383578330    0.15921363152437   -1.09519269546811
O         8.57670112989150    0.32323237538310   -0.60156916631631
H         8.39989792963161   -0.49528604786191   -0.10826640626584
H        -2.11120397671817    5.27287324948754   10.62608347798084
O        -2.83355627761318    4.64468013728207   10.85734434779313
H        -3.05186778514125    4.82192970016463   11.77251923529530
H         7.95983490617504   -3.05944686636001    0.30343675005857
O         8.38197566614313   -2.21340276021195    0.55894561195536
H         8.31512649921872   -2.20843348684943    1.52119462113403
H         5.36129005546973    3.61498682298701    3.50113866510172
O         6.01752282853354    3.88013116600716    4.16759397460073
H         5.60488235672645    4.59818569075998    4.66933770306333
H        -4.21958240960690    4.97591852795129    9.75982898140676
O        -4.85270230353879    5.12747240383569    9.03798206994640
H        -5.46456432206713    4.37884349339220    9.03489923839115
H        -7.02314870245106   -3.51751892073526   -3.51564045707560
O        -7.64372855404845   -4.13059551495617   -3.96297321268096
H        -7.12264005104191   -4.57227320196365   -4.66527362461338
H         0.01780008403898    6.07909601789687   10.74631796495835
O        -0.84642077391513    6.41195784583813   10.49973635503616
H        -0.73048395806902    6.84249345059209    9.63340128139322
H         2.58085335025727    1.45140660144774   -4.13019255366322
O         3.46039721712109    1.80222390774301   -3.89155506559426
H         3.77877327378795    1.28691387273127   -3.12056212782753
H        -6.98483072505310   -0.26254801774109    7.19184993131731
O        -7.49340219997474    0.51592415995612    7.47242824093575
H        -8.11557756257150    0.70030979055683    6.76768436167531
H        -2.75884040177340   -9.91723589785629   -0.85817093572237
O        -2.69519413434360   -8.97571884879044   -1.01849383775532
H        -3.60095301611606   -8.60858419508848   -0.77804493067781
H       -10.07687672223004    3.03861954835907   -4.92329582915699
O       -10.19523967994263    2.12063743439087   -4.64498971308802
H       -10.41023190481434    2.20286729265083   -3.69498415286933
H        -2.08104692805513   -3.07021157695718    4.58670921539983
O        -2.95601115246889   -3.51023059319497    4.65636324799457
H        -2.95029448940932   -4.12716744621930    3.89930872332538
H        -0.19699929287532   -8.02774248259091    2.45830995607248
O         0.62980879602581   -7.81936773938797    2.90648864539221
H         1.34754254524261   -8.11532723402258    2.31913058567340
H         6.69291191539119   -2.42845553373226    6.36971939795260
O         7.14168486817045   -3.13819615641225    5.90545984045610
H         6.51091813471042   -3.87231622855211    5.86635158379169
H        -5.28528852154470   -2.04781447431421    6.91590487390100
O        -5.96157486903007   -1.54951105591641    6.43219621282519
H        -5.94486457262345   -1.92578816014147    5.52262914621621
H         0.83656514722917    2.98940415320378   -7.13583501766776
O         1.75418776621170    2.65878907184208   -7.19969894866292
H         1.73497432356586    1.90838143764525   -7.82156588086050
H        -3.96191315639184    8.71195534823556    6.64839907084158
O        -3.96021314746851    8.71024582042625    5.69102722378999
H        -4.08558073671198    7.78277836783070    5.42295863199273
H        -2.06458257600185   10.26994601990205   -2.76055731131151
O        -2.96572815000153   10.45231369751359   -3.06355602032130
H        -2.89254758951659   11.08617299237609   -3.77636577338823
H         9.39594521231404   -4.11396422521373    4.01999781120664
O         9.11648380876304   -4.79219661337659    4.64259404360311
H         8.68645742167240   -4.31994676549601    5.36652163581003
H        -0.74734524032388   -6.04105099111280   -5.86786036075695
O        -0.04414710669297   -6.60888248382742   -5.53600327368214
H         0.79162467659893   -6.14701555526999   -5.75196105132827
H         1.81874596209945    8.22864977862812    0.64047441805380
O         1.51597227974428    8.55125327426638   -0.23697225262937
H         2.33071286557125    8.58815151235506   -0.76738054095046
H         3.49141546664766    2.88358107018139   -6.68640353692845
O         4.31923520845210    2.59332735897647   -6.27721510256645
H         4.07341890609045    2.31973443646161   -5.36831507637879
H         3.72632916708971    7.07748020218508   -1.25383668513836
O         3.93310389282642    8.01311574671744   -1.46723474665513
H         4.30209655998476    7.95665274319877   -2.36060859723904
H         4.38518713203717   -0.05229867533451   -7.93744443937322
O         4.76264427350004    0.09321896131302   -7.06813557413423
H         4.58151477971954    1.02515103157760   -6.82352072181121
H         6.01997442791761    1.88353401056424   -0.50094547794333
O         6.58595153609516    2.07670348650954   -1.26225771026154
H         7.41012483737375    1.59657500213638   -1.06788154657246
H         6.67212107487884   -8.48019595748616   -1.63447693166677
O         7.30884294388479   -8.26942946085010   -2.37042122757115
H         7.67812682657904   -9.10330590222510   -2.65601923809137
H        -5.31498309109171   -5.82838049317939   -5.43599215403037
O        -5.93132357094214   -5.15662231143891   -5.75288226720202
H        -5.37964444867613   -4.38737966528943   -5.98590058591570
H         0.67437124491209    7.12600619131814    7.57729499342302
O        -0.22720418309657    7.15420544849965    7.93669094207935
H        -0.78250323230219    7.16918945496498    7.11902168127098
H        -8.90890314823741   -2.87285262842178   -4.13017005304231
O        -9.43065629185438   -2.06488073265201   -3.96395703613954
H        -9.14178242522553   -1.39893920446368   -4.59171827488016
H        -2.42304958455961   -6.03190446854231   -2.17094383701303
O        -3.30202006691035   -5.74723236644166   -2.43845049518354
H        -3.48903267615630   -6.11996170413787   -3.32486378230783
H        -2.99970524688858   -5.94246421960867   -5.43698253678044
O        -3.60028104883708   -6.55237495848649   -4.96584335426820
H        -3.11864197466320   -7.37260980231392   -4.79832188328866
H        -1.38675309295379    3.67181464802177   -6.97867260614829
O        -0.83162745676890    2.92323273745146   -6.71900544917857
H        -1.08401087145214    2.12809205695303   -7.24144740843316
H        -0.22589347828546    0.35180631266183   -8.22017264377002
O        -1.11509024982514    0.56843473412041   -7.90291770785626
H        -1.22898903823118    0.07198736701044   -7.07225014044095
H       -10.43049344855385    4.01508689203060   -2.76037258667411
O       -10.49937685656978    3.23665957329609   -2.19225433591615
H        -9.66921132850360    3.20828429417636   -1.68443095801673
H         4.57174110510808    4.03213897921450    1.69610586510769
O         4.36354380977738    3.11133131198501    1.97510642200032
H         5.07855147727879    2.53503869787744    1.69245158694303
H         6.47635149823640    1.34992948476774   -4.24463405134140
O         6.17305680953368    0.72543656309605   -3.55118507137878
H         6.20324781529098    1.22062294055019   -2.70715789113915
H         9.62021670768931   -2.27708402462820   -0.95414644344223
O         9.89673636804378   -2.06284471040903   -1.85400608779164
H         9.09631810562438   -1.72395046321647   -2.29728226504995
H         9.95661878709117   -3.37156521564744   -3.12404265696479
O         9.68985060314792   -4.02337440387037   -3.79931806534657
H         9.29598737457212   -3.51557595707323   -4.51934593028601
H        -7.71447814287169   -8.61446413127840   -1.69500347464269
O        -6.97610270360181   -8.02089692770193   -1.82382993498538
H        -7.35283810142376   -7.10737205767112   -1.81373551886769
H         4.15337815591138    6.03378204470976   -3.84467609959812
O         4.81456216408362    6.73520210302566   -3.76112190296293
H         5.65074749441907    6.28136497930951   -3.62314294750925
H         0.08373417214644   -8.21479968752827   -5.24175358250187
O         0.10752586942369   -9.19768380619836   -5.10960538524708
H         0.25898472677282   -9.56158126050517   -5.98193284414046
H        -2.34829968937387   -8.71669339411488   -2.74373587853519
O        -2.11442811149674   -8.45377824101202   -3.65356103943236
H        -1.46722270458187   -9.07214649497082   -4.01133612891343
H         2.16660010110124  -10.86170574533245   -3.51980940738379
O         2.12203514963121   -9.90707998976706   -3.49632820625674
H         1.33678683286936   -9.63543793757602   -4.02237408311419
H         6.82721805795327    3.28239473046992   -4.59851074359281
O         6.88581708344228    2.60491971259257   -5.30008037268208
H         6.09206743243167    2.73819291023651   -5.84042210169047
H        -3.57799834132009   -3.76793782200425    7.69329320915989
O        -3.69180395230044   -2.97979945359058    7.16364447929155
H        -3.44061270724545   -3.21852418807844    6.24516851954964
H        -0.64985463406196   -3.40816912921028   -6.75003654342097
O        -0.01912799253802   -2.67724706409288   -6.76317162995621
H        -0.49658786788716   -1.90381883022259   -6.41182809512179
H         0.62984540576094    0.41392534537251    8.72670867087259
O         0.63743488766286   -0.30125935745206    8.08657193619529
H        -0.28493493090112   -0.58955909404965    7.99830189046829
H        -5.84177454033421    7.32624853764577   -4.27513522455383
O        -6.34563976898762    6.70799060470385   -4.83604377531355
H        -6.63257253464407    5.97615126190010   -4.24446816637001
H        -4.28417125156255    9.06145075314350   -3.28723224204338
O        -4.81992152006935    8.26509320739071   -3.18295409007764
H        -4.41293867366880    7.78486863659759   -2.44350711697201
H        -9.71799496481790    5.75937038313768   -4.67266546282669
O       -10.25158298905240    4.95448518194271   -4.51118146838807
H       -11.13330933039727    5.15738731514779   -4.82549745637890
H         2.76049950278523    6.46775706332743    6.11600339952522
O         1.80048724522835    6.56484120761087    6.21423693865090
H         1.45636137102156    5.65173393862996    6.11131932218846
H         4.79712054613757    8.49965058308868    0.06018000681629
O         5.11506536407662    8.50067810074359    0.98093128675561
H         5.52098650482406    7.63592106518392    1.11203964473204
H         4.12954936066831   -7.47340658266180   -4.36984859914999
O         3.37121110724492   -7.75824967436662   -4.91176521268775
H         3.08996897857773   -8.59823735981601   -4.53415492738294
H         0.37027691487935    8.61352005882430    4.21036666105718
O         1.04828067413411    7.96916109374461    3.98236645928211
H         1.27401038768464    7.47562991843600    4.79682489979170
H         5.22688774245095    4.14391227915161   -3.18243056272985
O         6.18834175055106    4.11343727061781   -3.12941947484866
H         6.39654090776630    3.53153675762652   -2.38170979013533
H        -2.59012340517784   -1.59022503901952    7.54658339823378
O        -2.07942645325355   -0.79741802960800    7.76732619049261
H        -2.70521509357006   -0.17070418841988    8.14078178263494
H        -9.03496009155918    7.89727233268718   -4.17102845641888
O        -8.97085371194751    7.31492717805564   -4.92946160415320
H        -8.01360423987794    7.14927304383463   -5.06196972985144
H         3.51261332802717   -9.02801772182700    1.06344844307083
O         2.83590297065191   -8.39616503409758    1.31183195645654
H         3.31049531913697   -7.59081481668594    1.59200860303525
H         3.57750449641188    8.12487760169501    1.80542023462017
O         2.78677684122555    7.56174796750555    1.91744921883846
H         2.34059684263206    7.79732938595708    2.74363472695627
N        -3.87036269480653    1.62970835039633   -6.85281957506204
H        -4.77990626824217    1.27656139097621   -7.11915477803349
H        -3.18464272127664    1.14567218340735   -7.41763617101162
H        -3.84181323198220    2.60891201424613   -7.10594403894615
