# Supplementary material for: Computer Generated Realistic Interstellar Icy Grain Models: Physicochemical Properties and Interaction with NH3
Source: ACS Earth Space Chem. 2022 Apr 19;6(5):1286–98. doi: 10.1021/acsearthspacechem.2c00004 (PMC9125691; doi:10.1021/acsearthspacechem.2c00004)
Supplement: Supplementary file 1 — sp2c00004_si_001.zip [file sp2c00004_si_001.zip › NH3_binding_energy_sampling/116-29.2-N.xyz]

604
 energy: -1022.786016166104 gnorm: 0.000048048070 xtb: 6.3.3 (5b13467)
H         0.17487551755609    2.96702297530384   -0.68889964061938
O         0.70302891009371    2.30185424502655   -1.18084125105092
H         1.63949718200110    2.43235815532644   -0.90008726336128
H        -0.11492813424321   -1.37912926159442    3.12891711138063
O         0.27862077820436   -0.67702594591362    2.58807800892615
H        -0.20247555460604    0.13479500327035    2.82060626629315
H        -2.42355209998030    2.33978645437663   -0.56564324706966
O        -2.21646489123726    1.86804275588001    0.25846099294981
H        -2.22873987801713    0.92062500929586    0.03170471424976
H        -4.70056232177443    0.46398158657788    2.13342552400163
O        -5.01558332392782   -0.47025324839812    2.14095896616458
H        -4.50376615369263   -0.94465205828394    1.47762698316793
H         0.03612038946001   -0.37602697283684    0.93279481618200
O        -0.15516059466039   -0.13824764322754    0.00477872483884
H         0.18193876080270    0.75982444084564   -0.11115118356734
H        -0.19074283638292   -3.65117081456077    3.75053869691923
O        -0.47501913003180   -2.82278227548634    4.17057895369387
H         0.16545631448480   -2.65124737767900    4.87735550641274
H        -4.92406633392948    2.44888414826577    1.28393068171651
O        -4.28772863321590    2.03901701710434    1.90149218795676
H        -3.44123729370154    2.02557272256279    1.39506132018560
H        -3.26678476654260    3.82858742515058   -2.24337533197644
O        -2.52890764682293    3.23328046906276   -2.00932023146095
H        -2.16394721870348    2.94854764539076   -2.86721287566236
H        -0.14017636615443   -3.87150666278236    0.47512310995438
O         0.19489881026484   -3.05410484207185    0.89691746432574
H        -0.59573753357071   -2.57048220821908    1.20511741992541
H        -2.41116840566127   -1.61592809477936    2.43160102986719
O        -2.21595979908495   -2.07988531564661    1.59061846465956
H        -2.47077403977250   -1.49143069605259    0.86099451468466
H         2.06173043196152   -1.50067698140191   -1.12933808781645
O         2.28832049458899   -1.75535570685530   -0.21118471271957
H         1.49754098987141   -2.18530681855686    0.16685277575893
H        -1.43032432666310    1.75176653135033    1.88838187526355
O        -1.52676796672682    1.35088038202054    2.76231860927319
H        -1.51972860555609    2.06115501133431    3.43003418036556
H         0.20428423681430   -2.76457343962354   -1.59338239816395
O        -0.55252494854441   -2.15485385426778   -1.65212668176443
H        -0.37959152397571   -1.42946158349353   -1.01516797454253
H        -3.44813000525478   -2.99921651825050   -0.43955438357677
O        -2.72694744650691   -3.48831415258499   -0.85718376920326
H        -2.01708574038612   -2.85510098857074   -1.06894603506291
H         2.73017593971189    0.06439226332827    2.93359552341199
O         2.82434767738534   -0.12068030211072    3.89519308609316
H         2.90964483613368    0.77144851181781    4.30313570636075
H        -3.56555438044950    6.30614445585819   -0.57076313561426
O        -3.32466194019366    6.97103018639236   -1.26821006595961
H        -3.18807354643123    7.81526469616583   -0.79487245054282
H         3.86990421125854    0.52625052402465    1.19404295285372
O         2.91914718582960    0.34164101541883    1.30309435498988
H         2.68777130136090   -0.41015195711621    0.72070090253431
H        -5.79522210794796    0.76543595275663   -1.66004561957732
O        -4.88650662386455    1.09500114918047   -1.52769469636787
H        -5.00288129111873    1.92199567434466   -1.01489536135209
H        -1.26381841019892    5.32322010654003    2.19600456961987
O        -1.88547844312026    4.57454689198023    2.07241332322946
H        -1.96843685459466    4.15369990638241    2.93353124699726
H         3.46045142555080    2.70613212026966    0.43546067851844
O         3.21915849982434    2.66466988971543   -0.50556709236529
H         3.55629173574977    1.82364176847849   -0.85534555851582
H         1.49699481313797   -4.75365834677486   -2.27053672692130
O         1.55558602742114   -3.97736994924850   -1.69553388343374
H         2.35118934386386   -3.51317450260471   -2.04023484498582
H        -0.92699973126059   -0.14723221169530   -2.57389126050421
O        -0.29244252847035    0.50761874350875   -2.89236737209874
H        -0.03855546791392    1.08899713277939   -2.15232174654312
H         1.69142067135540   -4.74591033343903   -0.19779255882595
O         1.79507481204628   -5.38464525935813    0.54383439273005
H         1.33551983234139   -6.19612140152723    0.24285202630998
H        -1.22040577636355   -3.32755856569260   -2.91504337404600
O        -1.04086593545204   -4.00905829835838   -3.57619835201906
H        -0.91534178617122   -4.85664062976418   -3.10817494992090
H        -2.84228485704100    3.22615346272932    4.67554990656268
O        -1.86088720145447    3.22379455847410    4.64644799763342
H        -1.57316765608746    2.82259833181477    5.48509197797575
H         0.89840300385480    4.96217232117138    4.07554019067609
O        -0.04863807401727    5.19149003516558    4.11895232309070
H        -0.52026959513261    4.38726511297272    4.37470878959235
H        -1.73756782461623   -4.71938688160901   -0.41311079209976
O        -0.97301553195701   -5.25943510249486   -0.12502094977092
H        -1.32260049358149   -5.94745435503581    0.45060098707781
H        -3.93906557155021    5.76188537618553   -2.62930517784938
O        -4.28541286380451    4.92787073909511   -2.96398466985658
H        -4.12335006720009    4.89585514728033   -3.93101070353260
H        -2.45593808576506   -3.76526846041042    1.89226786673837
O        -2.47415395737332   -4.67100816851769    2.26457950891816
H        -1.53471006696214   -4.90612116794853    2.41190699685054
H        -4.69049537996084   -3.05118772636709   -2.95598186203962
O        -3.83500789460757   -3.28103176348866   -3.35740127299998
H        -3.50471045147932   -4.07435178497126   -2.89116261446415
H         0.28232607595228    1.30242009016628    4.60116557547289
O         0.78973498080782    2.06383257282362    4.27248661130775
H         0.83060063304417    2.72190323498116    4.98096831464907
H        -4.65302558470250   -5.24453923965476   -1.63283385803244
O        -5.35987166536100   -4.89458509368900   -1.06317633131986
H        -5.15139936409901   -5.24978802407017   -0.17820630968308
H         2.34931271412722   -6.53359679637907   -4.05688451961734
O         2.00523001998457   -6.20721278206099   -3.20526956282979
H         2.43666996058902   -6.78056706692643   -2.53969990627095
H         0.48027875007822   -3.43405387940123   -4.02971766606459
O         1.28474394243987   -3.06422560540280   -4.44703320658827
H         0.96959432386907   -2.69112891273855   -5.29645337825954
H         1.92696689974306   -1.82003155069543    2.97170643118066
O         2.08615449142185   -2.74996372654774    2.75286961043598
H         1.40489011146282   -2.96364884072968    2.08121843954031
H        -3.01135330174249   -1.87532345551403   -3.25334354519016
O        -2.59193683809507   -0.98788803124018   -3.18413792913293
H        -3.24735196420862   -0.34322215304607   -3.50590237905406
H        -3.23368445715191    4.89908914894887    1.05111503331734
O        -4.01339553722109    5.27164406805349    0.59227979996122
H        -4.43454816555934    5.82639527689860    1.29765218627589
H         0.82974075584402    2.18478057884026    2.58301927681154
O         0.93727060948023    2.18253563399624    1.61233266385731
H         1.66702602195108    1.56174436882114    1.45179300744955
H         0.15730588789775    5.59328794250836   -0.76329341040817
O         0.68006474026818    6.25802394701123   -1.26741503838737
H         0.81618248109520    7.05671750202819   -0.70860275776975
H         0.28388635325945    6.96551220169159    2.59008208041220
O        -0.07100364055213    6.58697899399245    1.76858300133338
H         0.59588218276460    5.91776895795369    1.51111495973407
H        -2.52493761886801    0.13521063029201    3.30602745937704
O        -2.74686318976361   -0.68166807758103    3.80628731466316
H        -1.99121440511173   -0.71884854483267    4.43430870659150
H        -0.95801660675737    0.47382820412883    6.00080168603425
O        -0.67755028591302   -0.04456772414639    5.22735345325506
H         0.03511369640104   -0.64649743416216    5.51836687873223
H         0.68810091845416   -5.06234505178633    1.95416933858711
O         0.14053675780946   -5.17507740976767    2.75454759041730
H         0.28551101513796   -6.09577819151660    3.02603561876868
H        -2.12273376804962   -8.15960866540331    0.39679830829342
O        -1.80695391434443   -7.67299186060997    1.18545200431525
H        -2.59706267008321   -7.36376135523411    1.63628798495647
H        -0.40599475114505    6.80255104176807   -2.33108309824723
O        -1.15040821898000    7.22158624508346   -2.83430808437014
H        -1.94358980836083    7.09177880505875   -2.27593084236673
H        -1.15114156001464    4.23995443364585    0.55767749431711
O        -0.77277252219779    4.30378162497395   -0.33607908182896
H        -1.47482763471560    4.06150861619178   -0.97324301336407
H        -4.46272633796580    2.66208887480147    3.46524762157689
O        -4.46763275814673    2.83069276958616    4.42978166519962
H        -4.55115209804831    1.94690991707973    4.83709669219026
H         1.98328604171529   -3.65152726617158    4.22990908504165
O         1.91624083098580   -4.12672479363320    5.08124255023486
H         2.41591956029783   -3.58904415134079    5.71692438574841
H         4.66756619785125   -3.25013116301053    0.84344235056646
O         4.51328158181518   -3.17233836679953   -0.12394852060348
H         3.65357677161069   -2.69704754301079   -0.21161632504823
H        -2.73453370903220   -0.81776716675814   -1.39101639926263
O        -3.06846802948875   -0.55104765785447   -0.51814392539863
H        -3.86881450040151   -0.02653221473057   -0.72868836589379
H        -1.60748723227255   -0.81964766955755   -4.66344376119487
O        -1.09552738630242   -0.60052727512145   -5.46339225201664
H        -0.38954709598136   -0.00259337312643   -5.17172998539439
H         1.79895182318616   -1.76769882730281   -3.38859080340692
O         1.88519558141751   -1.02196796374640   -2.76343171353019
H         1.10678327351371   -0.44695802287325   -2.89777841675634
H         3.63205552985172   -3.18465598000663    2.54840794595724
O         4.59212711816866   -3.41126807713131    2.48054153554849
H         4.64858935052495   -4.37142768632331    2.60591880750606
H         3.39879146767482   -6.18548728691187    3.11174731699135
O         3.76007023135554   -5.98307558220670    2.21407636528570
H         3.02580025239172   -5.63680186402999    1.66715556339722
H        -3.34380120624022    1.54625237804668   -4.21517437541519
O        -4.18873943759831    1.07299603579156   -4.03123568450470
H        -4.41281222486109    1.21572414301540   -3.07552297790454
H        -5.11657737506958    4.06876334012124    0.02396673732223
O        -5.55206454100964    3.20186135151922   -0.08587653173456
H        -6.48119859490173    3.31949536486960   -0.37185309702609
H         6.72259741968612   -1.22796688019579   -1.34123430811915
O         5.94674358183092   -1.08127278696514   -0.79375708559106
H         5.52841279307720   -1.95033399582717   -0.60056376580390
H         4.59535760183473   -3.21705102123000   -2.46734187174543
O         3.72999140962185   -3.04695613746557   -2.88894694730523
H         3.73991603522623   -3.66407368367268   -3.64633487549292
H         4.38210416692061   -2.36016095886906    5.62560111180333
O         4.03590834696552   -2.82858753556830    6.41556423500502
H         4.37282283395245   -3.73280231007006    6.33347634975098
H        -0.82753166623089    6.25862708022270    5.06468492556584
O        -1.42939962105743    6.83195891125762    5.59910895207973
H        -1.44126585037903    7.71001770008045    5.16065366099567
H         4.68543550108453   -0.18659111884580   -1.45527298586363
O         3.91869673203347    0.35454743339424   -1.72249538123330
H         3.22960095310515   -0.24699547168353   -2.05775694862395
H        -0.75135308539946    4.46538404644939   -4.05086010255381
O        -1.53396912555040    5.00685299021611   -4.26339204608064
H        -1.38803493629739    5.87277430123161   -3.83730530313224
H         0.64518962452603    3.14621216588627   -2.66534414396056
O         0.65741813162095    3.52500363658832   -3.57306975063341
H         0.71059578316552    2.76292908674000   -4.15983345630595
H        -5.40434488093927   -5.27695833028942    1.72759452566261
O        -4.70390872229778   -5.86934061788849    1.37559430283680
H        -3.86625105217449   -5.45162323994153    1.65242989478992
H         7.88797784596849   -1.72632621715257   -4.00613204749903
O         7.62359527684524   -1.41601148593241   -3.10744853343122
H         7.13554475867680   -0.57295999133913   -3.26499258931228
H         3.72564234712873   -5.11630759033095   -5.29716601857689
O         4.48452418120197   -4.74226615261200   -4.81093063086722
H         4.86734447620042   -5.45346369914239   -4.26424345167655
H        -3.84061797156783   -0.06946359706857    4.88936170668810
O        -4.44791450687517    0.39196142543566    5.51695918424576
H        -5.10687427585788   -0.26842322752989    5.80546871244241
H         3.46220785610094   -5.99849910744350   -0.53163347167217
O         4.33604464523579   -5.74695390719824   -0.84284288642027
H         4.40748092329146   -4.78468784047794   -0.69582612702244
H         5.00463972195405   -0.37881492693949   -4.14894199640228
O         4.47402541336466   -1.09093248225573   -4.54388642180198
H         4.14480684573748   -1.67654237535461   -3.82928141903058
H        -1.17430175104373    1.51233242592962   -3.96007445821857
O        -1.82397898861307    2.13189877346384   -4.34877138126690
H        -1.46163637945856    2.46680629903883   -5.19168154165181
H         4.89516917674309   -6.36962581669482   -2.31779256382641
O         5.23422297157576   -6.69224873668160   -3.18197861389826
H         6.05291752231197   -7.17023214551339   -2.99123565178212
H         8.74995816654117   -5.12827446438997   -2.89168089999810
O         8.05652074854059   -5.54875474441797   -2.33816469861043
H         8.09412409339243   -6.50584806921599   -2.44178566165308
H         2.29961673797107    4.65872280599767    0.45809863517579
O         1.71533962544690    4.63788858738004    1.22529379667847
H         1.35976769391685    3.71652150675386    1.29918649452827
H        -4.45853380319909   -2.72103434463789    4.17700602475832
O        -5.35217933608482   -2.38431640290343    3.96858354683472
H        -5.21367716213403   -1.60063270210677    3.39687439395691
H        -5.86926692989626   -3.27945935495844    1.25255955410882
O        -6.33502995817638   -3.83924590733174    1.91654201717388
H        -6.15267379790028   -3.40513232561841    2.76926860748660
H         1.60849308766988    3.39304416935949    6.86171173724428
O         0.98932606598960    3.90824235675836    6.32338115895531
H         0.20151652183385    4.05984293562101    6.89045257334337
H         4.96003933826406   -2.22966767725175    3.62357728370062
O         4.97482725327488   -1.51277558974176    4.28916140315591
H         4.16221063876812   -0.95824623219373    4.12902828484699
H         2.35100092459730   -5.64609464606427    4.82159965445289
O         2.73427165406539   -6.52889573544445    4.56212933408589
H         1.99129791922428   -7.11143277996555    4.38278611904043
H         2.28913332317568   -4.56041588223276   -6.80577552084072
O         2.11661156739087   -5.05101890340199   -5.99220204028326
H         1.84565500091598   -4.36195684512757   -5.33697265696303
H         6.42989662431143   -4.15140588584532   -0.48877031010064
O         7.18163012156826   -4.55295110392254   -0.02184091716840
H         7.69488580489720   -4.97228228210702   -0.74036342730752
H        -1.81189850821102    4.40187966298298    7.68280121828271
O        -0.91118512223586    4.50301334949379    8.06359236192914
H        -0.74012904882441    5.46308026154751    8.10177417788742
H        -5.12088299721480    5.62703867704402   -5.63605589027241
O        -4.51118074860419    4.86520375747781   -5.65450823074482
H        -3.75066470853213    5.08323679200255   -6.21468374807313
H         3.31858349994178   -2.56497697802878   -8.44180629093568
O         3.22719765673634   -3.10006652713180   -7.64255089402458
H         4.10085084610475   -3.07434180023256   -7.20774853638842
H        -0.69258383845343    8.76459150281718   -2.28266522130335
O        -0.57484898965423    9.59263806829446   -1.76189915025175
H         0.18375466467449    9.41874314526911   -1.18009424661510
H         2.01148745329154   -0.98373771543842    5.20425366052234
O         1.43746366049078   -1.51383044819089    5.78653705924490
H         1.52186268081932   -1.16857462641969    6.68489824331284
H         5.22340210492674   -2.06367740332785   -5.68418872259457
O         5.57498124449882   -2.82778018529289   -6.20587151076833
H         5.30020105253812   -3.61964320642832   -5.69174239297099
H         5.65470322940930   -5.27682631007938    4.69251339091307
O         5.12724190428345   -5.19541553624277    5.51617760569885
H         4.40731157746739   -5.82831172351659    5.42420603814252
H        -4.04762688351795    1.05496339600988    6.96391056192992
O        -3.85856691403537    1.52431167177777    7.81100511363299
H        -4.73371839839073    1.91215097641656    8.07051006999260
H        -1.89573151959244    9.54599512030947   -0.75623783040128
O        -2.75890311475670    9.41634929510732   -0.28780471892650
H        -3.36936034068172   10.04382846492689   -0.67835941953568
H        -5.96552968644932    4.61460081262244   -2.98597290388966
O        -6.87155852269577    4.49406304801259   -3.33667254763605
H        -6.77477099933592    3.79316226403085   -4.01439645662663
H         0.09660165919225   -7.12678388065191   -1.17716111882084
O         0.55717046500572   -7.56363104833216   -0.42781127627056
H        -0.12554021032856   -7.76102970819521    0.21656633463464
H        -7.65855163913939    3.70988728867062   -2.03401300972116
O        -7.92380197689227    3.12076892245200   -1.29709350168173
H        -7.77541528394916    2.21315826195659   -1.63716270245969
H         3.90714269802146   -0.96322965125777    6.99027224630530
O         3.91408274894724    0.00091121375484    6.98438629100830
H         4.72783771732765    0.29407079349365    6.55787879050741
H         2.22660118472931    5.73926230048207   -1.17161832197377
O         3.16244740438321    5.44938046140289   -1.05250423028888
H         3.34536750666782    4.91084391680024   -1.84526258119914
H         6.53888250907009   -5.98009402152519    0.68276493911258
O         6.16868897256156   -6.71889038681880    1.21196290899265
H         5.26175052713769   -6.44495456633823    1.43316238318737
H        -3.95334490879181    4.63857574424019    7.74863059462750
O        -3.38465216378047    4.17786716507045    7.08691029178278
H        -3.57308635103578    3.23415461990200    7.19979345688243
H         5.76170175257999   -7.99704270711748    0.13809866740924
O         5.48034603685531   -8.68298842123876   -0.50363694855825
H         4.65232977749896   -8.35893175933921   -0.90149443775293
H        -0.63790516914150    1.96094975862134    7.67557266299739
O        -1.26465133239476    1.89131005557656    6.93488058915604
H        -2.13605074081649    1.75117783726779    7.32632030403538
H        -6.41207946222297   -0.20542796537181    1.00138361478251
O        -6.72734432638423   -0.28831588906549    0.08656230963140
H        -7.64553533858249   -0.56109879115318    0.09948119013102
H        -5.38397544501945   -3.14164482676091   -0.64950949975124
O        -5.13751309864894   -2.44050137848251   -0.02038761030089
H        -5.70845691135279   -1.66856550153448   -0.20917379490005
H         4.27652216657414    5.52348845620392    0.34073129825149
O         4.60504593509344    5.62345808667753    1.24796424951153
H         3.90606295364992    6.13008726745539    1.69746911286479
H        -9.04876345799527   -1.82922008473821   -2.33443951295763
O        -8.50635062567124   -1.62787850926042   -1.54467108232485
H        -8.63559693339703   -2.36600721654365   -0.90908988074069
H        -5.52202099611657    3.40292703758787   -5.57481854973921
O        -6.04018921734016    2.68991484282027   -5.16520160863366
H        -5.37476360767602    2.10546037463071   -4.74808632580506
H         3.19476692080644   -0.93343766366392   -5.65664950262415
O         2.34224071386109   -1.05443221719621   -6.12845351844061
H         2.43276561953025   -1.90220623104300   -6.60308869402440
H         8.13192628927965   -1.38088172366020   -5.99979455156040
O         8.13959122513015   -2.24592473293573   -5.54533343688158
H         7.28608035230093   -2.64758784460569   -5.80224719354280
H         7.63384058976394    0.95898727412072   -6.27857321766777
O         7.44978904081994    0.11116194826907   -6.69500704460979
H         6.46879722991930    0.05872031662570   -6.73741919609633
H        -7.88057272785742   -3.77981653465190    0.85242350019210
O        -8.55515298584488   -3.67380232449314    0.16405977965539
H        -8.45070577648477   -4.43168004731887   -0.43848110438827
H        -2.46279122331226    8.66230863161982    1.27677778760615
O        -2.31558412272046    8.07251634145444    2.02941248164647
H        -1.54225340493141    7.52207156059831    1.81099408980237
H        -4.50785267421532    6.35051280154333    3.46344900566773
O        -4.67362957840052    6.77782421785711    2.60643820773308
H        -3.91104342695218    7.36632041693355    2.47357956918341
H         3.39065544342433    3.39790182689566   -3.56773312322276
O         3.23406216942529    4.36653562791852   -3.47349227959029
H         2.26964129247829    4.42870084005072   -3.58666130515944
H        -6.11348346511727   -1.67959513490758   -3.50410822890025
O        -6.20010159284409   -2.26111418699148   -2.72222613484913
H        -6.98771325700569   -1.95666611733041   -2.21751855936762
H         6.41062416740043    0.99189128221017    4.76335235366834
O         6.01161478714676    1.52794903845466    5.46548330649394
H         6.19757249429661    2.44790762322759    5.17702628615848
H         1.37033253519829    1.67326983987171   -5.82923289840743
O         1.17241110596798    1.07518055815222   -5.07769744946072
H         1.53992476960883    0.21366704958037   -5.34689612809925
H        -2.55472466281636    2.84374317872136   10.44753453486911
O        -2.34764249823958    1.92254970638220   10.19494881180247
H        -2.94419988914830    1.72151236480721    9.46313190176891
H         7.58587631185589   -0.54878596425804    3.11251286680520
O         6.83263789439066    0.02392897924606    3.27671084611447
H         6.13967448913867   -0.57921108020735    3.65064466607007
H        -5.65730166362247   -8.13243272736416   -0.77344318150575
O        -4.92654729906671   -8.20074495180057   -0.12238617949298
H        -4.93565713248634   -7.38442798497395    0.40112903938325
H        -5.17122343837407   -0.18743363389474   -4.76762855159930
O        -5.78481674681804   -0.90029831865004   -5.01317007003156
H        -6.62290025977546   -0.46037811222477   -5.21535278998990
H         1.91401684459200   -0.24196324525805   -7.52283067948372
O         1.71666294296753    0.23121579433686   -8.36704123463294
H         2.29865667693108   -0.17108389439118   -9.01722136583253
H         4.91096245295576   -1.42486594933996   -9.29549869859583
O         3.98707315239068   -1.19773577671933   -9.58328772176296
H         3.97357913490944   -1.31269234976107  -10.53279171449278
H         7.51883626366361   -2.62522171166273    4.22480831008481
O         7.67223129377251   -2.65929437986233    3.26628278160094
H         7.18240148472795   -3.45067237051231    2.98968004528574
H         6.69462160742438   -5.94875654349132    2.69665048173172
O         6.75005369863409   -5.27500706577533    3.39966922768131
H         7.62348790639980   -5.35850295667266    3.82285396613781
H        -1.89215088743599    8.87060311281165    3.48478742619291
O        -1.65085984272033    9.17623396373104    4.38445434909813
H        -2.50273314440768    9.30224960354494    4.83618180534691
H        -7.38506247366536    1.49442598508222   -5.31356397463884
O        -7.95955804434184    0.74819981432424   -5.07410744748920
H        -8.86270331994237    1.14534463855504   -5.00265708437042
H         6.95767046714408   -1.11179223157471   -8.38161543435514
O         6.37977603607178   -1.83401241795278   -8.65096913596225
H         6.14744905415848   -2.28635183062980   -7.82156418012713
H        -1.67255834015261    6.18750430368808   -7.03872437447305
O        -2.06990935381161    5.36044170202256   -6.76985720093227
H        -1.82719631008013    5.22787898199862   -5.80488392233854
H        -0.09216916036807    3.22732075812838    9.01193725185462
O         0.10728443437652    2.30733083276824    9.26355711192117
H        -0.69652448080281    2.03890539541137    9.76447642189320
H         6.75603178475142   -2.82235157587828   -2.68672702621560
O         6.22571829090619   -3.56873640332121   -2.35026817664630
H         6.69848321663293   -4.37772099011125   -2.59456823910084
H        -4.06196503847998   -3.13850588870386   -4.99506282764911
O        -4.21069862987937   -3.02441596289112   -5.96059606824801
H        -4.75971857140562   -2.23268280266100   -6.01835773783157
H         1.89297975174273    2.10804505599727    8.46225984514713
O         2.56362307973295    2.22233909630884    7.77859208338049
H         2.98689981919797    1.35263541276809    7.66467458432539
H        -6.90940025547499   -5.28145125921769   -1.46931458136524
O        -7.82263090297858   -5.55313237226449   -1.72139050559082
H        -7.95169723032545   -5.14897806550496   -2.60428616776191
H        -3.90145499674446    5.17060023931853    5.66683160299916
O        -3.86776127191562    5.93881280009427    5.07490739967299
H        -2.93546222332979    6.23583764794044    5.17627358776031
H        -7.89673422402576    0.00650455762427   -2.03506354398637
O        -7.40661826506789    0.73230529330233   -2.44432715153608
H        -7.62888287623105    0.72245968229472   -3.39892278872991
H         5.81010967190892    0.07883869885131    0.43055553998567
O         5.58252805972879    0.79894145920700    1.05092153475565
H         6.08774491737661    0.60382345779722    1.86698905502849
H        -6.29417316176285    3.21512505296467    7.34614802823530
O        -6.17134392454805    2.69369295630679    8.17298807537906
H        -6.76853988091338    1.93133546251614    8.07805487302413
H         2.28193489260250   -8.13089280927369   -0.86066947535224
O         2.96303231526358   -8.11486447534074   -1.55286511577009
H         2.74373599804881   -8.82829235256803   -2.16873139321188
H        -2.71912315832826   -4.02128236148017   -6.24173924375960
O        -1.96532959069465   -4.58586045220381   -6.00640930070228
H        -1.69551199928292   -4.29524404422305   -5.10693797787522
H        -5.71203723684346    3.67121045335179    5.26283664015696
O        -6.36975065453223    4.06474993033141    5.87262231797929
H        -6.20142780908087    5.00808211161048    5.87028279267270
H        -1.00409434368957   -7.17525045082136   -3.20335438323461
O        -0.53678972250336   -6.50523885729106   -2.67096929839804
H         0.37317557789953   -6.43325173718345   -3.04529289203350
H         4.38174840336625    1.95258529858390    5.14384854566416
O         3.44043109081041    2.18930210396607    5.01751844169328
H         3.04984105673824    2.20350031512406    5.89680128857533
H         4.03165677801322    4.59076300792828    6.31873469263180
O         4.11775932352541    5.32097121509056    5.70140379778968
H         3.55391893483947    5.08161413216192    4.92728393173222
H         2.70545060940615    3.55181519684306    3.92991445537362
O         2.52836569056629    4.49199537257142    3.76399745970206
H         2.41329048948131    4.59171064116210    2.79726826921250
H         9.37457608949083    0.17194556623909   -1.02969326872902
O         8.56517523322427    0.33249698901651   -0.54094657617367
H         8.38804818860302   -0.48729906283186   -0.04989286696986
H        -2.18222534031583    5.15731026120594   10.55938569415395
O        -2.90867808826340    4.52389322769572   10.72225952664577
H        -3.20809883909233    4.70631217105272   11.63674341219255
H         7.95354317332136   -3.05360193840568    0.35465725691864
O         8.37143735183543   -2.20668476774095    0.61417030090093
H         8.29861067334159   -2.20353271093378    1.57600490498686
H         5.31396975928619    3.60689566358099    3.54837735704285
O         5.96593051118915    3.87315971495299    4.21841177374914
H         5.54720582563196    4.58778546698554    4.72032536864246
H        -4.24943582459434    4.91969459961659    9.70719828064154
O        -4.92192286472747    5.09516644771724    9.01759711083070
H        -5.52981621957998    4.34479554711562    9.02501084673801
H        -7.00423014729321   -3.55390008950094   -3.55594796231351
O        -7.62024644161719   -4.16651976307084   -4.00960467913744
H        -7.09343317954709   -4.60586754956956   -4.70918203804188
H        -0.02794429336575    5.94513269278515   10.72067614977787
O        -0.87856476339350    6.34358692224464   10.53066302634418
H        -0.77732527803238    6.79670616196838    9.67552871802833
H         2.58723904305366    1.44637956167769   -4.10436813077504
O         3.46341377615898    1.80061733170966   -3.85993067213435
H         3.77980680083498    1.28529674947428   -3.08794470729363
H        -7.04284138176648   -0.31649522482795    7.15443976346477
O        -7.55828940820058    0.45761338612891    7.43413042635546
H        -8.17350535947577    0.64410256577808    6.72390016960140
H        -2.73578316385096   -9.94311954975368   -0.88504746166598
O        -2.67428609622514   -9.00109889238149   -1.04326544408889
H        -3.58265815241612   -8.63740423805065   -0.80761892087231
H       -10.06973861383033    2.99561465633524   -4.97421350833699
O       -10.18672516810636    2.07734701272411   -4.69610069596815
H       -10.40823819748242    2.15908464075794   -3.74745635969850
H        -2.11351961474210   -3.10318271540636    4.57604776392513
O        -2.98725172540747   -3.54661403787317    4.63910689808790
H        -2.97470846103470   -4.16231243565695    3.88132378543414
H        -0.20049155013210   -8.05142368290892    2.45051863233468
O         0.62287124837826   -7.84122460993035    2.90412703859841
H         1.34518694849961   -8.13382767531387    2.32071952938377
H         6.64741901048414   -2.43707233554189    6.41388326407147
O         7.10127917932879   -3.14475330716027    5.95138965795501
H         6.47290398276861   -3.88062818432988    5.90718491365043
H        -5.33510987196918   -2.09491302844910    6.88718059787259
O        -6.01101851329124   -1.59969184071364    6.39981943284670
H        -5.98667476268707   -1.97406433792891    5.48991071581187
H         0.84887530923451    2.98530536868459   -7.12136786851760
O         1.76781596161392    2.65730051454266   -7.17276727739201
H         1.75977419770708    1.91085142162557   -7.79994629318718
H        -4.04189894943460    8.66796159147369    6.64710611633495
O        -4.03765844890365    8.66849988686825    5.68966214296461
H        -4.15683149938984    7.74047659170128    5.42007818175040
H        -2.09395670231980   10.24957854982040   -2.74821943720127
O        -2.99397787755927   10.42974345701876   -3.05579583234627
H        -2.91882842023735   11.06436136926028   -3.76774695155138
H         9.36999703205795   -4.11001832744647    4.07818272826884
O         9.08900573022434   -4.79026886986092    4.69788725058491
H         8.65284591138303   -4.32067361904054    5.41988703251190
H        -0.70583457146256   -6.05199007889653   -5.87586727392180
O        -0.00302135358357   -6.61774287704851   -5.53968454520133
H         0.83262972802975   -6.15319659219260   -5.75031052448551
H         1.77464814368603    8.21444887876605    0.67363163723147
O         1.47642480414288    8.53727502678452   -0.20537803193099
H         2.29444343681420    8.57812630985572   -0.73039168501383
H         3.50830083710868    2.88837698594927   -6.65277759569797
O         4.33422531050319    2.59937294210204   -6.23925380554615
H         4.08423375421952    2.32334511078035   -5.33232460684285
H         3.69791417975228    7.07279808446091   -1.21089082766388
O         3.90289593450518    8.00938177461986   -1.42160218421663
H         4.27751900091407    7.95563907071377   -2.31278721510747
H         4.41994534970849   -0.04384293111126   -7.90298806027826
O         4.79153854957592    0.10155223363182   -7.03107013981403
H         4.60581559324119    1.03247551245679   -6.78652579940916
H         6.00323463834005    1.88461144526428   -0.45281138316600
O         6.57294952140538    2.08076510776317   -1.21059620099487
H         7.39756366678759    1.60310816932740   -1.01204857964816
H         6.69496762612855   -8.47494510435586   -1.60063869435100
O         7.33549733706705   -8.26087241564892   -2.33230360327212
H         7.70917571563032   -9.09306273105739   -2.61710770141511
H        -5.27658297916371   -5.85568886564423   -5.47080845190570
O        -5.89357413069978   -5.18487141249220   -5.78844851407172
H        -5.34298405757070   -4.41461589609189   -6.01990385706304
H         0.59322593590282    7.09825891759536    7.59770693981378
O        -0.30935193786251    7.12493091810701    7.95383268558887
H        -0.86221725572901    7.13561099532024    7.13527371060834
H        -8.88867238448246   -2.91246542733234   -4.18271612013743
O        -9.41255417694030   -2.10575658084577   -4.01718647131654
H        -9.12385452073883   -1.43870489452744   -4.64381273851135
H        -2.40503014659007   -6.05395599313327   -2.18914066460011
O        -3.28246337789483   -5.77010563755899   -2.46266408136508
H        -3.46300255113914   -6.14349799852233   -3.35027566789639
H        -2.96128460884192   -5.96133052181623   -5.45848050684341
O        -3.56265416250144   -6.57363670912745   -4.99142391560265
H        -3.07962491410697   -7.39288520121618   -4.82297057491710
H        -1.38069713404890    3.67353087166550   -7.00273449461370
O        -0.83997756479382    2.91864243641214   -6.73035495966547
H        -1.07177714748539    2.13393473723478   -7.28300644079633
H        -0.17791903305285    0.36987264674078   -8.23501888928609
O        -1.07644385924202    0.60195819902358   -7.95694435906614
H        -1.25509217577167    0.07645360942303   -7.16100618923018
H       -10.44021741966444    3.96822893461505   -2.81028990677286
O       -10.50968351134254    3.18826712358338   -2.24421301070510
H        -9.68323284126059    3.16245334752466   -1.73040506579445
H         4.53449509464181    4.02493864770118    1.73880983956549
O         4.32682432633166    3.10259344000315    2.01306850750406
H         5.04643392321383    2.52953370742607    1.73568784405953
H         6.48409979334293    1.35904646404518   -4.19490388416964
O         6.17835355108863    0.73253137178989   -3.50433944636377
H         6.20215813564979    1.22628337937583   -2.65924281376109
H         9.61911922409613   -2.26377076803921   -0.89139637745355
O         9.90048637197656   -2.04716459707377   -1.78918662677941
H         9.10177098469912   -1.70994849553050   -2.23679277159574
H         9.97231251872928   -3.35337686835346   -3.06113472452594
O         9.71175042904108   -4.00486171322199   -3.73914190234361
H         9.32073154531964   -3.49705383336604   -4.46072117246508
H        -7.69026295293862   -8.65475993961806   -1.75033265173398
O        -6.95308005909634   -8.05842287912099   -1.87305145658693
H        -7.33299193706950   -7.14627114841543   -1.86355854307446
H         4.14417505237132    6.03504192081517   -3.80124970966260
O         4.80270516282204    6.73819465549404   -3.71195984083453
H         5.63943389328185    6.28664851474402   -3.56988472092276
H         0.12818409142309   -8.22390886432123   -5.24811532712182
O         0.15410016072524   -9.20694049961892   -5.11745405347296
H         0.31200622518626   -9.56888121574847   -5.98946026537129
H        -2.31740028740106   -8.73814226740647   -2.76588212940756
O        -2.07890578332335   -8.47251872970032   -3.67370982435740
H        -1.42768692999240   -9.08815033732782   -4.02897915801268
H         2.20881192824695  -10.86727903601641   -3.51809202207689
O         2.16084371141367   -9.91286206029690   -3.49292493134308
H         1.37809635022400   -9.64279340739764   -4.02348375535518
H         6.83094689346867    3.29321610450286   -4.54345297332195
O         6.89573145867254    2.61699825117990   -5.24570625034706
H         6.10518715370411    2.74901543857444   -5.79095523484541
H        -3.62650458790227   -3.81160734119990    7.67228642979450
O        -3.74198852006943   -3.02373305692787    7.14266568494003
H        -3.48289158731018   -3.25932943909085    6.22576490018012
H        -0.61157612851832   -3.41436795230805   -6.75376257922694
O         0.01677633487858   -2.68128257819532   -6.75618462464966
H        -0.46895640907127   -1.90775169717081   -6.41569424334076
H         0.55964386493979    0.38399884751264    8.73688295925425
O         0.57515116789050   -0.33287092351211    8.09837865654210
H        -0.34622233254399   -0.62222327578367    8.00298309475605
H        -5.85131618159666    7.29746184112433   -4.29190036303553
O        -6.34920471524044    6.67861116950822   -4.85744469010429
H        -6.63759860733930    5.94544882394419   -4.26962485632625
H        -4.30670559620408    9.03481504525234   -3.29058120141758
O        -4.84102550629489    8.23710417886929   -3.18932594414404
H        -4.43594856230016    7.75704527703914   -2.44885083062123
H        -9.72159623858387    5.71786254252309   -4.71425841898661
O       -10.25390896112908    4.91148473838605   -4.55574213176555
H       -11.13308283830034    5.11077556916267   -4.87942123917847
H         2.68985187352828    6.44673766064026    6.15071057853720
O         1.72900576885478    6.54116182166367    6.24110871242448
H         1.38746940380486    5.62688410795521    6.13808181653180
H         4.75604225566097    8.49580385740462    0.11207616070788
O         5.06865685370485    8.49636258777991    1.03462184310690
H         5.47590577482426    7.63242995910558    1.16701245559267
H         4.16605240061296   -7.47133590875410   -4.34994335354661
O         3.41178292674443   -7.75746928126401   -4.89684184135415
H         3.13107596769063   -8.59915607838841   -4.52263802650199
H         0.30289062256452    8.58822423808252    4.23512238811767
O         0.98467731050699    7.94698729353697    4.00954818101558
H         1.20697678706698    7.45226743444986    4.82447615272411
H         5.21951493159711    4.14740261327893   -3.13528878350373
O         6.18070338416903    4.11938863371119   -3.07669855026796
H         6.38612008595869    3.53707084848754   -2.32853934975550
H        -2.64747957315892   -1.62931295477992    7.53557858488838
O        -2.13796901067348   -0.83709496758365    7.75991250844768
H        -2.76530118122113   -0.21013516176485    8.13092177075607
H        -9.04692175318418    7.85828354190827   -4.20587046654621
O        -8.97741624612891    7.27576514117545   -4.96369709504661
H        -8.01900863368891    7.11406897054623   -5.09269750161857
H         3.52078153406407   -9.03740587056550    1.07687464615521
O         2.84045669177997   -8.40812965683699    1.32191043271323
H         3.31070371016320   -7.60181304037643    1.60670839935256
H         3.52647914829851    8.11440934684487    1.84964888016386
O         2.73691690658834    7.54854932371051    1.95509641794211
H         2.28446232021721    7.78084914968694    2.77892403793745
N        -3.70321469407735    5.22146423997948   13.25191077839490
H        -3.55165625300632    4.53333950275402   13.97797434856793
H        -4.68049144312595    5.48378242021268   13.26398178570924
H        -3.15488307270875    6.04288639944905   13.47384080555428
