# Supplementary material for: Computer Generated Realistic Interstellar Icy Grain Models: Physicochemical Properties and Interaction with NH3
Source: ACS Earth Space Chem. 2022 Apr 19;6(5):1286–98. doi: 10.1021/acsearthspacechem.2c00004 (PMC9125691; doi:10.1021/acsearthspacechem.2c00004)
Supplement: Supplementary file 1 — sp2c00004_si_001.zip [file sp2c00004_si_001.zip › NH3_binding_energy_sampling/117-35.2-N.xyz]

604
 energy: -1022.789021531962 gnorm: 0.000026568820 xtb: 6.3.3 (5b13467)
H         0.18340431878226    2.97327620531913   -0.69808158563641
O         0.70492572189506    2.30622881031318   -1.19434048355527
H         1.64436891876250    2.43308787532479   -0.92140946850490
H        -0.08693111310009   -1.36317452941758    3.13244812702546
O         0.30423797609253   -0.66263438180636    2.58770717195524
H        -0.17306059052440    0.15066204576898    2.82199278678641
H        -2.41656433587680    2.35443519625953   -0.54976810985689
O        -2.20396278676595    1.88445708704055    0.27374875882659
H        -2.22107762328629    0.93622685990367    0.04933149554917
H        -4.67490593473532    0.49316616317011    2.17343801696977
O        -4.99318501761073   -0.43957738142742    2.18666250550746
H        -4.48964644626900   -0.91825379983748    1.51991501203036
H         0.04798457818554   -0.36540111833691    0.93341751509284
O        -0.15211247449851   -0.12715538612545    0.00743254534916
H         0.18911813958462    0.76840287861560   -0.11371286913856
H        -0.16610227450285   -3.63245947955018    3.76001125889406
O        -0.44300466598688   -2.80203026458542    4.18148978134890
H         0.20494689760765   -2.63267542243660    4.88180328688012
H        -4.89983385426161    2.47690770324945    1.32171136424742
O        -4.25901233808436    2.06795569445387    1.93517325747779
H        -3.41752350187567    2.04883507531507    1.42042671285955
H        -3.27012364431225    3.84214319911919   -2.22357358071512
O        -2.53178043382554    3.24558177751839   -1.99471911364387
H        -2.17550633146130    2.95702703448649   -2.85467362267552
H        -0.14368061194669   -3.86144821229679    0.48600345656250
O         0.19770361580225   -3.04357054833221    0.90302054211412
H        -0.58918057804804   -2.55743525668423    1.21610943611829
H        -2.39140214891205   -1.59319716377582    2.45646217576705
O        -2.20431626328415   -2.05925707694005    1.61543828414339
H        -2.46363267446220   -1.47284477507164    0.88580147942496
H         2.05095515841250   -1.50315865873244   -1.14470430520208
O         2.28417021382393   -1.75340139924408   -0.22711501492637
H         1.49611621999588   -2.18241633094101    0.15809408189493
H        -1.40334360133005    1.76885648583891    1.89564134263862
O        -1.49373097323284    1.37186627325650    2.77203833506062
H        -1.47684734356348    2.08417399038691    3.43689355943674
H         0.18412725195860   -2.76115509280766   -1.58976191408424
O        -0.56901403113216   -2.14600069975232   -1.64108973341252
H        -0.38737584963679   -1.42242272427984   -1.00543601709353
H        -3.45781621226567   -2.97968451673802   -0.40250417159591
O        -2.74143778494941   -3.47231926978993   -0.82349376204600
H        -2.03158047944876   -2.84307288373081   -1.04546801849383
H         2.76075146995314    0.07068233740104    2.90836405577054
O         2.86244257128729   -0.11123342054479    3.86987896282544
H         2.95512830298275    0.78160888070362    4.27397846465207
H        -3.54504766662657    6.32507819624210   -0.55558080649978
O        -3.30838461617480    6.98725981876825   -1.25705232093860
H        -3.16464596484018    7.83234358974194   -0.78725123423095
H         3.88617869659437    0.52429909264805    1.15789157950010
O         2.93562919186380    0.34398028893824    1.27581554998405
H         2.69646560544683   -0.40902510698599    0.69768140047427
H        -5.80271959420570    0.78819749264411   -1.60928312942401
O        -4.89199476996512    1.11689196982738   -1.48924489411332
H        -5.00077591499729    1.94459544812865   -0.97603137238511
H        -1.22182148684766    5.34164600870427    2.19270559406191
O        -1.84763157943790    4.59504235010423    2.07739324391854
H        -1.92348955264292    4.17618252426297    2.94005276379445
H         3.47754286043751    2.70348284707515    0.39716330944114
O         3.22736388828578    2.66085848007598   -0.54145925761788
H         3.55862216204706    1.81782298766024   -0.89241305090006
H         1.46270335078144   -4.75504967937681   -2.27173874259254
O         1.53185196237340   -3.97808260146115   -1.69822811412823
H         2.32499846389706   -3.51837925789294   -2.05336752090071
H        -0.94473342300531   -0.14355602593415   -2.56308617119367
O        -0.31478682681224    0.51221969104472   -2.88986437129083
H        -0.04962227055375    1.09210528742173   -2.15265945903623
H         1.67814224445345   -4.74432884592325   -0.20116580281853
O         1.78588950508339   -5.38065638672084    0.54208292635844
H         1.32092604794514   -6.19156342967110    0.24646253015684
H        -1.25437179656209   -3.32231339737952   -2.89494855664242
O        -1.07678724361430   -3.99877049443703   -3.56040061190537
H        -0.95685777285040   -4.84898388317689   -3.09653526315499
H        -2.78637122406092    3.25479496411792    4.69113080258045
O        -1.80520400662700    3.25221647277514    4.65479360800029
H        -1.51056452058443    2.84985645330379    5.49015974614706
H         0.95584148428509    4.97825133600357    4.05347703399093
O         0.01000970926939    5.21110351535083    4.10759687696739
H        -0.46171441070524    4.40818198077388    4.36688750945533
H        -1.75166221959420   -4.70752588633861   -0.38761057165986
O        -0.98601053459817   -5.24538478395427   -0.09885700288271
H        -1.33408503024093   -5.93482871822306    0.47587382015621
H        -3.93904583301348    5.77687100661956   -2.60860422106998
O        -4.29103239956254    4.94335929303129   -2.93874446997719
H        -4.13703837630933    4.90850263510625   -3.90671652856459
H        -2.44699787070718   -3.74472039945501    1.92252043033311
O        -2.46516727973274   -4.64761337091805    2.30116407808603
H        -1.52507239592721   -4.88710283826923    2.43716031128373
H        -4.71271820010075   -3.03731114623687   -2.92218604655208
O        -3.86231304148666   -3.26715325187538   -3.33257627833711
H        -3.53202239472088   -4.05923959909294   -2.86482146390825
H         0.33258454315311    1.32089533877656    4.59460019956151
O         0.83753731065141    2.08116955892354    4.25935455765541
H         0.88887238595881    2.73977860059941    4.96632449180096
H        -4.67983699754318   -5.22264905197268   -1.58090659582289
O        -5.38081520835850   -4.86982834848763   -1.00414156379724
H        -5.16493398232266   -5.22538823697474   -0.12147365558112
H         2.29196701957093   -6.54180979229529   -4.06223325639241
O         1.96393567614149   -6.21044113032628   -3.20644956919340
H         2.39669832622832   -6.78699977041322   -2.54537609074930
H         0.43025510865728   -3.44003146065215   -4.02862473266910
O         1.23649049198961   -3.07228932855582   -4.44852247909664
H         0.92551070715281   -2.70502844306620   -5.29564709706921
H         1.95123849555834   -1.81065994696068    2.95808986233178
O         2.10552532308682   -2.74165362572668    2.74099835649751
H         1.41786540055909   -2.95552776160625    2.07561344480721
H        -3.04131365515283   -1.87123984066350   -3.22388559197644
O        -2.62130686944198   -0.98121131480359   -3.15365808724816
H        -3.27704495598984   -0.33723678191688   -3.47380745476697
H        -3.20351590655795    4.92091066362500    1.06682592806784
O        -3.98591229556305    5.29510485765674    0.61395904235386
H        -4.39905542246056    5.85304287555283    1.32136884110580
H         0.86461013146943    2.19673954278290    2.56909663882609
O         0.96365295358515    2.19236416662605    1.59763306111308
H         1.68945797984243    1.56801316221099    1.43210887064261
H         0.17322770420841    5.59931080716152   -0.77951699171404
O         0.69314257646330    6.26112202165901   -1.29037732936418
H         0.83764194394206    7.06066311825811   -0.73478314232427
H         0.33484897943450    6.97961236529952    2.56904440042980
O        -0.02941429048693    6.59947991193354    1.75242986870374
H         0.63333429448896    5.92800988302265    1.48989746497987
H        -2.49050833533096    0.16070448614514    3.32789612354093
O        -2.71209164254688   -0.65259965207978    3.83391315194368
H        -1.94973332979022   -0.69331222839100    4.45323093923523
H        -0.89795897170052    0.49877632361591    6.00830534259146
O        -0.62581880634791   -0.02024497967054    5.23302921256906
H         0.08776893560674   -0.62461674103537    5.51792590739474
H         0.69214053821374   -5.05170288913899    1.95998735929214
O         0.15283947899669   -5.15940982060814    2.76684470390468
H         0.29593832239862   -6.08054465419878    3.03822387761743
H        -2.14068057611468   -8.14303230997163    0.43645258306483
O        -1.81738180364693   -7.65523501874075    1.22188983350494
H        -2.60348210394611   -7.34246483508159    1.67715658659623
H        -0.40000712207961    6.80621399666177   -2.34555827227286
O        -1.14779140085993    7.22542802908813   -2.84389081798752
H        -1.93603654957543    7.10072534271414   -2.27741440099298
H        -1.12788611725821    4.25337545665082    0.55678056994279
O        -0.75741521354462    4.31443136754788   -0.34040871767892
H        -1.46566829021749    4.07215519794491   -0.97058904500993
H        -4.41824326772138    2.69395423088740    3.49803580543482
O        -4.41454394258367    2.86467949692829    4.46253559217759
H        -4.49709183281281    1.98160606232858    4.87194730621053
H         2.01297380670565   -3.63953974586855    4.22092408262066
O         1.95116565243136   -4.11080595826068    5.07486351398684
H         2.46032659806691   -3.57420009067514    5.70371410689557
H         4.66833945808262   -3.25490700403819    0.80987789202067
O         4.50612562636553   -3.17777275481074   -0.15617221130957
H         3.64659326122283   -2.70137619777462   -0.23769834146712
H        -2.74573424455140   -0.80574386221089   -1.36349752155646
O        -3.06961948362815   -0.53208699738409   -0.48867112957993
H        -3.87112242891283   -0.00796255673795   -0.69391659308141
H        -1.64061123485018   -0.81953584676849   -4.61514983209936
O        -1.12387154492027   -0.57153467885167   -5.40463966625321
H        -0.41529549798188    0.01371949222776   -5.09245813138008
H         1.76471853633289   -1.77673130006079   -3.40011488421043
O         1.86164586068264   -1.02738783838292   -2.77983628096127
H         1.08376522636499   -0.45127811014093   -2.90648018141958
H         3.64822600466245   -3.18224488530060    2.52367649354772
O         4.60708100524218   -3.41151613610055    2.44879223104217
H         4.66121491143640   -4.37193340542206    2.57462603802474
H         3.41019214719275   -6.18034312411733    3.09637043483465
O         3.76451693278724   -5.97983414151313    2.19572549928108
H         3.02586659647690   -5.63481756432046    1.65346912566691
H        -3.37214772612599    1.55367879935633   -4.18885865564461
O        -4.21881790492832    1.08664209256573   -3.99831406625942
H        -4.43252445345284    1.22943091309155   -3.03969651476345
H        -5.09840861211269    4.09426840748054    0.05895918418351
O        -5.53758058084151    3.22856209612040   -0.04470765711223
H        -6.46901846175778    3.34829659640980   -0.32220670962470
H         6.71019099369969   -1.24538122405369   -1.39839632297713
O         5.93989350546364   -1.09393717412797   -0.84436596395293
H         5.52031020164113   -1.96130784142635   -0.64510248930008
H         4.56682858480652   -3.23095286703621   -2.50095372824488
O         3.69878003366583   -3.05711551979925   -2.91538083376631
H         3.69806947713649   -3.67744349224848   -3.67054647989221
H         4.42890883066958   -2.35212625159667    5.59183337998011
O         4.08797286054812   -2.81661054425794    6.38642316273268
H         4.42092043850770   -3.72236930413136    6.30384027076599
H        -0.75671751648188    6.28262656922324    5.05626079650655
O        -1.35178616141806    6.85914151749933    5.59549902280449
H        -1.36556558603538    7.73603287340604    5.15386138952887
H         4.67546852370300   -0.19748190480785   -1.49713429763883
O         3.90792837814693    0.34559500793145   -1.75869701892564
H         3.21446880665743   -0.25506460668420   -2.08661504968217
H        -0.76850614165533    4.46570015231833   -4.05535243852427
O        -1.55059469804982    5.00944410334544   -4.26462897282376
H        -1.39880560146714    5.87564032778371   -3.84056183220930
H         0.63596996552389    3.14587388176414   -2.67931999089248
O         0.63940010221792    3.52148706704521   -3.58875223347810
H         0.68881084214277    2.75707860804092   -4.17269058703843
H        -5.40169650885303   -5.24623565157024    1.78897061448358
O        -4.70627104663063   -5.84176342756991    1.43339961124106
H        -3.86466675864622   -5.42604982375002    1.70062458112929
H         7.85021746324664   -1.75468531556476   -4.07228346587673
O         7.59547349487545   -1.44048236966150   -3.17210586569104
H         7.10851697269598   -0.59669732996830   -3.32754918722883
H         3.66461497775746   -5.12941272901234   -5.31779462298711
O         4.43164532760729   -4.75921634693456   -4.83944064797903
H         4.81426644414110   -5.47204237410992   -4.29511813439641
H        -3.79107334620898   -0.03477980461447    4.92479153909860
O        -4.39009328628937    0.42988414015703    5.55885739431706
H        -5.04985515371009   -0.22802940488411    5.85225447289166
H         3.44097994761618   -6.00324748283775   -0.54951871300171
O         4.31455221081252   -5.75547082747563   -0.86461116635414
H         4.38891318059829   -4.79285292262781   -0.72331672199395
H         4.97157233761936   -0.39839057971806   -4.19063567103943
O         4.43544161459319   -1.10935523482880   -4.57965562381493
H         4.10918924557353   -1.69321224138965   -3.86177501813175
H        -1.20376741045535    1.51573789279387   -3.94928990772542
O        -1.85296977862129    2.13668331927734   -4.33720958079572
H        -1.49539973103014    2.46537911777460   -5.18338158682807
H         4.85731792672419   -6.38360581805557   -2.34473254000883
O         5.18921215857202   -6.70813673662372   -3.21081192553242
H         6.00679681691820   -7.18994747502382   -3.02571612519155
H         8.71101063031122   -5.15680939114355   -2.95655223144388
O         8.02181481373338   -5.57315042248755   -2.39498043259815
H         8.05422146840530   -6.53065740540354   -2.49707521031123
H         2.32346096540867    4.66083226652799    0.42545971431565
O         1.74558513704425    4.64396089205771    1.19761316135403
H         1.38825758081245    3.72362897043646    1.27711824843745
H        -4.42557428917835   -2.68762834303050    4.22339353875330
O        -5.31977392049994   -2.34672778335046    4.02389748704987
H        -5.18373990963743   -1.56651588839412    3.44709982309105
H        -5.86426912394677   -3.24857592503623    1.31284949985381
O        -6.32704790161922   -3.80369437807011    1.98292127967438
H        -6.13485580772193   -3.36883869537124    2.83276894696271
H         1.68642982798290    3.41265184484250    6.83809477855987
O         1.06256612644298    3.92871296968208    6.30575042488365
H         0.28095516806203    4.08198956569243    6.87912985174345
H         4.98903829022742   -2.22921584991236    3.58476255689317
O         5.01212219280252   -1.51017526393689    4.24813918905844
H         4.20010491948037   -0.95376242995779    4.09351802493162
H         2.37850330386447   -5.63378871772902    4.81464444663667
O         2.75722502380760   -6.51803210699036    4.55468700234459
H         2.01121454074841   -7.09877408778975    4.38195179575334
H         2.21728935818795   -4.57333225885707   -6.81473260994768
O         2.05971288846456   -5.06180636601334   -5.99759608917695
H         1.78466156867756   -4.37524989697595   -5.34270649714143
H         6.41577554276286   -4.16594139562208   -0.53563314444219
O         7.17080638299680   -4.56769545975858   -0.07420725976745
H         7.67576982379692   -4.99138381987183   -0.79608507257299
H        -1.72291627899307    4.43643121611950    7.68451852890746
O        -0.82311191955162    4.53440370354635    8.06776129286835
H        -0.64162412970381    5.49342087122356    8.09123764401352
H        -5.14797808565112    5.63813850391507   -5.60405452336373
O        -4.54106215619973    4.87390805323668   -5.62825837868267
H        -3.78431372207679    5.08937631978526   -6.19423068405709
H         3.24044298818099   -2.58498069454593   -8.46455502270541
O         3.15243926136826   -3.12092298462656   -7.66600747050045
H         4.02833625412251   -3.09841558767848   -7.23625215007819
H        -0.67931639131021    8.76939076229057   -2.29961424313531
O        -0.55466189662563    9.59805226112280   -1.78174757334547
H         0.20880199349115    9.42349441914394   -1.20648678743687
H         2.05936648009545   -0.96924550020112    5.18731721276664
O         1.48761980136292   -1.49401614516520    5.77669375496135
H         1.58444647171009   -1.14859568889160    6.67349889186922
H         5.17030067914985   -2.08789495304718   -5.72535965061996
O         5.51528903514055   -2.85374425324625   -6.24838384389318
H         5.24070696587601   -3.64386516484006   -5.73039166396858
H         5.68310415971933   -5.27507048389595    4.65532139612889
O         5.16312288078513   -5.18941778754115    5.48340831077695
H         4.44063213945011   -5.82056775352216    5.39941320277467
H        -3.97561791111965    1.09406048708616    6.99719734175061
O        -3.78116609914004    1.57038621830101    7.84032690988880
H        -4.65644683294231    1.95623798149612    8.10326635143362
H        -1.86644891981088    9.55867027826484   -0.76411324144105
O        -2.72582244050025    9.43276540365654   -0.28772370483763
H        -3.33753987989558   10.06184052257475   -0.67371349088479
H        -5.97236563791247    4.63523891304424   -2.94460334157599
O        -6.88166525492126    4.51703387549424   -3.28743438848205
H        -6.79370339581761    3.81385173138361   -3.96367257465768
H         0.06799013789642   -7.12242057191860   -1.16280548301636
O         0.53354333725847   -7.55625038254078   -0.41350515414127
H        -0.14552282395026   -7.75158909093985    0.23522231492373
H        -7.66003134513457    3.73853275067098   -1.97493968353510
O        -7.92035132172153    3.15247886342023   -1.23405628285985
H        -7.77830787853933    2.24319931144257   -1.57243559159192
H         3.97063219774106   -0.94964156918824    6.95729345711289
O         3.98037927855341    0.01456360009467    6.94901566162704
H         4.79136130000798    0.30365559660721    6.51442231960441
H         2.23926022265929    5.73715439752938   -1.20693067326566
O         3.17497355758932    5.44443345102357   -1.09504024985687
H         3.34948269937762    4.90324837449608   -1.88788201538627
H         6.52910723371420   -5.99180356105105    0.63958206628860
O         6.16176264445776   -6.72727214372737    1.17518450179654
H         5.25707125477511   -6.45044734660505    1.40205777981198
H        -3.86618604974750    4.67757721752506    7.76954083244144
O        -3.30151831893225    4.21445290618998    7.10913055046266
H        -3.49489280868877    3.27107524417548    7.22046731661961
H         5.73999736601982   -8.00744654321345    0.10685073253410
O         5.45113170696215   -8.69400028533218   -0.53055468918045
H         4.61994764225400   -8.36908730527000   -0.92163537861692
H        -0.55679148098221    1.98804364891536    7.67471628249637
O        -1.19204151433124    1.92432738609462    6.94134973454393
H        -2.05947351131435    1.78260970433811    7.34015559480480
H        -6.39897544720971   -0.17409482180626    1.05895680206600
O        -6.72369100583807   -0.25418882654110    0.14725004001542
H        -7.64147906150622   -0.52793355913793    0.16931980266792
H        -5.39333679435044   -3.11842449066972   -0.59317703579172
O        -5.14175952335871   -2.41509231971961    0.03238811073417
H        -5.71143874295057   -1.64279800625929   -0.15622340474424
H         4.30229604287535    5.51836740478759    0.28787348263795
O         4.63873830932935    5.61974671480980    1.19199865259511
H         3.94546833992812    6.13004176233791    1.64606938999037
H        -9.07136077641716   -1.79736683992936   -2.24747808949349
O        -8.52231395260958   -1.59407556880727   -1.46289592018951
H        -8.64649137380722   -2.33141205349260   -0.82485049124234
H        -5.55578381968049    3.41695631374949   -5.53338242116299
O        -6.07228105547391    2.70488730293422   -5.12018290339016
H        -5.40529266147090    2.12093626084661   -4.70432892178109
H         3.15432432651886   -0.94855439373494   -5.68089503799971
O         2.29860104815773   -1.05530401060062   -6.14887945848924
H         2.36291899379370   -1.91051371498364   -6.61498489801806
H         8.07767593995127   -1.41516075168291   -6.06880506489344
O         8.08645749837169   -2.27890638414900   -5.61213884290920
H         7.22907125681654   -2.67842121946069   -5.86006654190230
H         7.58522454390222    0.92608421571802   -6.34867314552514
O         7.39497111919501    0.07815172743481   -6.76199116086678
H         6.41354054644333    0.02813636714290   -6.79501602129261
H        -7.88077219984694   -3.74294752591323    0.93143368386141
O        -8.56128953432911   -3.63605434496748    0.24905434513749
H        -8.46410992864581   -4.39570860398186   -0.35296697948143
H        -2.41814332858988    8.68226007467297    1.27629230295611
O        -2.26597559547200    8.09398479029574    2.02918339265450
H        -1.49660199342637    7.54029244519725    1.80498107325727
H        -4.45092237844609    6.38336838705584    3.48641293112232
O        -4.62301523844113    6.80906492966406    2.63006297066807
H        -3.85961136377289    7.39453779569538    2.48848760980089
H         3.37406786133080    3.38594534324196   -3.60653118160672
O         3.22091399982885    4.35549224344238   -3.51392153623141
H         2.25590155498896    4.42046268957837   -3.61840531009473
H        -6.14860510587519   -1.65837135012558   -3.43721725646057
O        -6.22797352444990   -2.23918001755405   -2.65601870078148
H        -7.01097441463818   -1.93345513890379   -2.14564027167351
H         6.46012253886417    0.99059206629708    4.70352654700779
O         6.06862025278496    1.53024256314382    5.40727721273383
H         6.25634218045728    2.44853693912867    5.11505923076165
H         1.33095252711575    1.66214842352070   -5.84422553380387
O         1.13934374268782    1.06767000540624   -5.08875147554101
H         1.50158570180616    0.20330505701872   -5.36128531951282
H        -2.48124339974962    2.91281505743081   10.46988065020276
O        -2.27022030623470    2.00494078732992   10.19664707305680
H        -2.86968990701106    1.80516075587115    9.46573025001588
H         7.61568172066062   -0.55728411960296    3.04578731219471
O         6.86580835649188    0.01822170075979    3.21582406800982
H         6.17445990496504   -0.58237454074565    3.59681784222113
H        -5.68566208382133   -8.10716419880854   -0.70239001053564
O        -4.95133918753780   -8.17689207364520   -0.05569953861311
H        -4.95197299674637   -7.35802912062995    0.46353688189324
H        -5.21196774158505   -0.16589045611250   -4.71736097247905
O        -5.84159129870295   -0.87050558259742   -4.94755652103331
H        -6.67736127445047   -0.42576490581673   -5.14842905640007
H         1.84746549188614   -0.26097873655829   -7.53884099583516
O         1.63680943406000    0.20962393882641   -8.38303461731744
H         2.21749021616383   -0.19040078853218   -9.03603812607725
H         4.82656226719055   -1.45485366728930   -9.33488627668955
O         3.90168192807453   -1.22247602256370   -9.61682136999356
H         3.88052690547266   -1.34451328914932  -10.56519425156363
H         7.55175912025967   -2.63151459918733    4.16421158097538
O         7.69614113423107   -2.66778647103159    3.20439350907781
H         7.20182850672833   -3.45859559834390    2.93396474596218
H         6.70232301027474   -5.95543844512212    2.65190095980029
O         6.76687491362132   -5.28015580074761    3.35295590899117
H         7.64377440224553   -5.36623221472052    3.76814791103369
H        -1.82627443535578    8.89404029596156    3.47868848226377
O        -1.57612723055699    9.19938311060577    4.37608503849295
H        -2.42366472888751    9.33218992720531    4.83384042051121
H        -7.42354007808504    1.51832731380110   -5.25035182110633
O        -7.99751125995930    0.77271033638670   -5.00787627385583
H        -8.89943720344660    1.17144017108209   -4.92629252432127
H         6.88213565964094   -1.14908730189385   -8.44104032598420
O         6.29831379314891   -1.86901720798447   -8.70371473257622
H         6.07247264975237   -2.31917712265381   -7.87102400491468
H        -1.71202210266976    6.18092892730728   -7.04099953068354
O        -2.10514139036903    5.35336402811466   -6.76721255287506
H        -1.85653437568853    5.22618636798039   -5.80247237782799
H         0.00537405283343    3.25862968664564    9.00281771680992
O         0.20269595254338    2.33902756179555    9.25819745828241
H        -0.59464483363310    2.07536690481274    9.76645247785730
H         6.72676412756847   -2.84376459482521   -2.74003890360104
O         6.19738326647829   -3.58697276019967   -2.39571113912871
H         6.66376579984995   -4.39865412557698   -2.64348866695241
H        -4.08313660675540   -3.17293842280202   -5.04497387056268
O        -4.43416988010491   -2.96445126229252   -5.93397390388750
H        -5.02368784802673   -2.20978869008627   -5.78062920268182
H         1.98289285530831    2.12965938996910    8.44038258896527
O         2.64496498036122    2.24167448737869    7.74854557687847
H         3.06651620439686    1.37116600079887    7.63235639373576
H        -6.93439053799307   -5.25395252718898   -1.39554504888242
O        -7.85218230650378   -5.52077860076046   -1.63732105993479
H        -7.98688122513871   -5.12036357974417   -2.52105370758227
H        -3.82963735837457    5.20546087245156    5.68556059072312
O        -3.79788074123838    5.97373344681746    5.09441950012023
H        -2.86341058850812    6.26730473654975    5.18600236080046
H        -7.91017172891171    0.03532461841776   -1.96340622288819
O        -7.42222211806382    0.75899464687189   -2.37953218519114
H        -7.65376205215023    0.74715268205155   -3.33125321978652
H         5.81793754598595    0.06903347817208    0.37814257346318
O         5.59832664665341    0.79150657053612    0.99888372517593
H         6.11047908978978    0.59645987661829    1.81066919188483
H        -6.21469626082629    3.26260405087059    7.39173746520142
O        -6.08512696342043    2.74484920772377    8.22038547976790
H        -6.68576443893392    1.98357732685116    8.13383468572062
H         2.24893620604013   -8.13206294415443   -0.86232499371458
O         2.92738891026424   -8.12197466563144   -1.55723345001372
H         2.69873537931668   -8.83380504597926   -2.17190758979296
H        -2.17590100762144   -4.09268131145822   -6.62095578471529
O        -1.94586955843348   -4.77791479819162   -5.98027960908868
H        -1.70966704299712   -4.32724340136784   -5.14586105824756
H        -5.64812715132201    3.71168405807539    5.30347376717897
O        -6.29563306258936    4.10919500682105    5.92179315098021
H        -6.13091932877160    5.05302925688105    5.90804165098410
H        -1.05375725595321   -7.16828027841365   -3.17835365788588
O        -0.57694517104626   -6.50417581912604   -2.64628739918694
H         0.32569274197207   -6.43209020868039   -3.03635620949566
H         4.43874838886497    1.95982589433482    5.09812900381951
O         3.49709999238597    2.20037027955844    4.98028821976196
H         3.11494799978820    2.21651179773522    5.86311197258890
H         4.10873520819475    4.60183287137173    6.26955688773180
O         4.18812725525535    5.33173535811576    5.65098097359437
H         3.61833286839746    5.09090148422571    4.88179384961686
H         2.75705776318440    3.56142207253109    3.89585156187461
O         2.57971662677701    4.50154518867750    3.72945860583687
H         2.45781455680521    4.59928662425494    2.76332369590270
H         9.36947238208512    0.14638414278127   -1.11424387976524
O         8.56549292809995    0.31142675885700   -0.61803296305419
H         8.38976681273530   -0.50695583523200   -0.12397824050947
H        -2.09047049799312    5.27169609590897   10.63506608681587
O        -2.81240739441309    4.64393302114797   10.86871046978027
H        -3.02800564177553    4.82170664802686   11.78443271637208
H         7.95050183491476   -3.07065483183704    0.29086497357220
O         8.37336297299146   -2.22430156179676    0.54475110649762
H         8.30929844025873   -2.21904358576301    1.50717867391964
H         5.36184481252980    3.60672728391965    3.49085673711296
O         6.02011547490736    3.87269488140063    4.15483483879976
H         5.60899556717943    4.59102222782892    4.65740834594555
H        -4.20122131303400    4.97454152176782    9.77483250631427
O        -4.83625292031026    5.12548295380005    9.05451641485497
H        -5.44828772930951    4.37697973128818    9.05394917022452
H        -7.04066569612663   -3.53474832777013   -3.48397230053929
O        -7.66572893457224   -4.14052870005147   -3.93333860616997
H        -7.14497458957094   -4.59296638605288   -4.63137833152170
H         0.03900877224231    6.07761162185937   10.74879259699291
O        -0.82580647373199    6.41039520729111   10.50419403403147
H        -0.71210726805283    6.84031911350966    9.63729168167439
H         2.56140217588293    1.43525246960488   -4.13121320471866
O         3.43980167285554    1.78900736996505   -3.89438661661141
H         3.76172469774333    1.27309340353159   -3.12485329523622
H        -6.97432635250298   -0.26573806024722    7.21907532900241
O        -7.48189266665679    0.51323940517800    7.50016816181720
H        -8.10629168000436    0.69666527070075    6.79715085668872
H        -2.77221903130754   -9.92867764565974   -0.83353320745528
O        -2.70743946197749   -8.98688666463621   -0.99106477405626
H        -3.61301914688818   -8.61928252051327   -0.75292727341238
H       -10.09982086235629    3.02508905316358   -4.89172185151015
O       -10.21607743640488    2.10758489658678   -4.61071384842348
H       -10.42984262364025    2.19194727335611   -3.66042941867499
H        -2.07825716668337   -3.07651190048090    4.60241809562553
O        -2.95343383171911   -3.51561434480135    4.67473918259680
H        -2.94945231536946   -4.13374477146335    3.91833484005742
H        -0.20115767562404   -8.03558337462409    2.47220105862151
O         0.62660720464143   -7.82714372602894    2.91877124628327
H         1.34273917487735   -8.12360050157625    2.32965558442759
H         6.70013316004132   -2.43488906008111    6.36078832362102
O         7.14783616364354   -3.14480456238036    5.89579129783772
H         6.51702037051369   -3.87902315256048    5.85858104939781
H        -5.27581603684845   -2.05151997231810    6.93980233876429
O        -5.95312878473645   -1.55312314389854    6.45756484480988
H        -5.93925371584157   -1.93058419001173    5.54839261887888
H         0.79980273246276    2.97093864543392   -7.13861723074347
O         1.71641750451931    2.64025811229427   -7.19777827208427
H         1.70131595523185    1.88969827770731   -7.82034746576013
H        -3.95154664345133    8.70812500656802    6.65949781934987
O        -3.95257590618269    8.70528621591780    5.70212315750792
H        -4.07888520207001    7.77751435146394    5.43557011000734
H        -2.08013323318892   10.25798538422617   -2.75616091130991
O        -2.98221928909877   10.43957394101352   -3.05676502097849
H        -2.91144462612879   11.07321696229122   -3.77001200368506
H         9.39674427012003   -4.12242621394016    4.00451839235739
O         9.11935225044674   -4.79991032570661    4.62882968748678
H         8.69102252036980   -4.32700446192900    5.35330708648116
H        -0.76805824593682   -6.07200520241089   -5.82848148077778
O        -0.05032416085996   -6.64462622827929   -5.51440291962630
H         0.77304854398496   -6.17043868245809   -5.73721994713062
H         1.81228372503295    8.21872600090996    0.63603006253522
O         1.50691448583112    8.53994229055419   -0.24114257460199
H         2.32036270485546    8.57697178762482   -0.77357141251458
H         3.46274149627398    2.86890949744793   -6.69093109155567
O         4.29107096266950    2.57860500046265   -6.28393677998101
H         4.04876788682630    2.30439739174638   -5.37425365459805
H         3.71468406489706    7.06572969202819   -1.26244526360627
O         3.92024955585736    8.00115512932218   -1.47754971883474
H         4.28722533704981    7.94389558106907   -2.37170470148717
H         4.35330445472261   -0.07134082480977   -7.94133360733265
O         4.73537123955042    0.07733561383271   -7.07460616091298
H         4.55310972608487    1.00866512518862   -6.83036406618067
H         6.00966210756885    1.87143999772644   -0.51120793984047
O         6.57325902039330    2.06478059231113   -1.27428329488698
H         7.39787665468203    1.58423296645472   -1.08235467278370
H         6.65642613447038   -8.49290404716866   -1.63840998104488
O         7.29251688043334   -8.28277825948113   -2.37520942910632
H         7.65856932294608   -9.11735667338437   -2.66296506542292
H        -5.34525043557288   -5.84864669140555   -5.40240551252962
O        -5.98435957104815   -5.19964373868401   -5.72389927908549
H        -5.45460158507968   -4.41494568708449   -5.96068263979358
H         0.68701911246687    7.12194422406701    7.57694557427810
O        -0.21355865146495    7.15065062733351    7.93877329153098
H        -0.77118451365860    7.16497571229092    7.12276532217975
H        -8.93055325644385   -2.88648256616465   -4.09419627504602
O        -9.45052261991599   -2.07694171553106   -3.92747898245192
H        -9.16520668972601   -1.41342240802360   -4.55918661749879
H        -2.44091801632606   -6.04077833977290   -2.15791135436080
O        -3.32187506020537   -5.75675548615054   -2.41896437105989
H        -3.51000558762632   -6.12736137467257   -3.30858186993533
H        -3.04608713189896   -5.95190033336185   -5.40454540326087
O        -3.64396871553822   -6.56797470899984   -4.93171730135116
H        -3.15138074451977   -7.38353837114915   -4.77581557210988
H        -1.42847758896222    3.66293280890060   -7.00129590784833
O        -0.89137890800336    2.90074318894215   -6.73976879433262
H        -1.14073983251309    2.11823334936750   -7.28194450297497
H        -0.25066340050317    0.32289076586349   -8.18448817358263
O        -1.15980766275761    0.52001639107649   -7.91151026493530
H        -1.28357350993873    0.07255093806727   -7.05590811708709
H       -10.44749416643130    4.00458475585671   -2.72701765857202
O       -10.51408664569616    3.22541301454856   -2.15958540077274
H        -9.68396293495960    3.19841752105047   -1.65184311884765
H         4.56790993167223    4.02241528126647    1.68744521188551
O         4.35929498110759    3.10188537809221    1.96674751219524
H         5.07384380358206    2.52500677409840    1.68398660879333
H         6.45547221764663    1.33544940309314   -4.25607796225005
O         6.15331268846265    0.71237944997763   -3.56105715754711
H         6.18697852801463    1.20785491925603   -2.71738752962743
H         9.60745864831753   -2.28983555667796   -0.97181137967519
O         9.88183338110510   -2.07516479535748   -1.87223268860386
H         9.07995321260297   -1.73769091838485   -2.31390234599850
H         9.93773330685698   -3.38562072849778   -3.14188623099308
O         9.66927986715528   -4.03793112712206   -3.81590162820786
H         9.27288410159473   -3.53100900156634   -4.53513566184366
H        -7.73091958443812   -8.62486370365977   -1.65920894182106
O        -6.99268411284100   -8.03145213338843   -1.78886129596877
H        -7.36858931628069   -7.11803141592764   -1.78014040161248
H         4.13427225997595    6.01962988430594   -3.85394331081733
O         4.79552736190547    6.72111781016987   -3.77238604895377
H         5.63216933526250    6.26742776750843   -3.63659680045432
H         0.05903337722196   -8.22785820647976   -5.22698877056700
O         0.08374734213335   -9.21465299548513   -5.09206991751751
H         0.22986155256842   -9.57735683306480   -5.96565333336584
H        -2.36327410764505   -8.73021859365338   -2.72248141702735
O        -2.13555677264465   -8.46812252749326   -3.63319013529557
H        -1.48677178600666   -9.08278495918718   -3.99489165012006
H         2.14347222194506  -10.87451736053551   -3.51154594267788
O         2.10059102366076   -9.91983994877264   -3.48763397208390
H         1.31424157000764   -9.64705014564602   -4.01372384626462
H         6.80526533926376    3.26774970914131   -4.61287601014599
O         6.86169199452654    2.58980613458217   -5.31410464190597
H         6.06664862755380    2.72244664023029   -5.85244640390325
H        -3.56686949252344   -3.77121207818053    7.71363221961854
O        -3.68183676176754   -2.98343264450451    7.18368324859602
H        -3.43328112028025   -3.22319681073897    6.26465549937269
H        -0.57379948702517   -2.91348678456508   -7.39297992613226
O         0.08115814818859   -2.50851788452354   -6.81350171406592
H        -0.40158698377995   -1.79367451339784   -6.35837100003850
H         0.64441752616596    0.41069934423442    8.73226060754313
O         0.65015883126513   -0.30460080279810    8.09227262577959
H        -0.27235507977778   -0.59332594640847    8.00700277936313
H        -5.86032489831588    7.31458781411978   -4.25919524761131
O        -6.36445286268620    6.69530739824071   -4.81882435259538
H        -6.65120079051929    5.96555042885076   -4.22593118442905
H        -4.30161248672243    9.04921850587331   -3.27584285388000
O        -4.83706764378599    8.25304848390700   -3.16843874876198
H        -4.42757499331629    7.77412540159647   -2.42964675687832
H        -9.74010456813462    5.74664256530307   -4.64255093400408
O       -10.27317486121178    4.94197956381624   -4.47821130312210
H       -11.15531638677690    5.14415522450602   -4.79193452744098
H         2.76885237275221    6.46211109057368    6.11056453768640
O         1.80907458381100    6.55948160296950    6.21090613447193
H         1.46466711106906    5.64619777877664    6.11024235551471
H         4.78914480155852    8.48880824726265    0.04729226876706
O         5.10910760333218    8.49036435009596    0.96729921466571
H         5.51581240679708    7.62590391922345    1.09797982449924
H         4.10656417090995   -7.48832326430641   -4.36659929937229
O         3.34889435005448   -7.77361363661484   -4.90856421029603
H         3.06471203138514   -8.61186793042392   -4.52919654591550
H         0.37389649235619    8.60678490079157    4.20982491065041
O         1.05070812112591    7.96177228418660    3.98015195237302
H         1.27903347584943    7.46911037147264    4.79448177317700
H         5.20920845935888    4.12996366709455   -3.19268362618656
O         6.17072886977933    4.09995112490392   -3.14214186068545
H         6.38119823106372    3.51824952790857   -2.39484353527688
H        -2.57885106165636   -1.59401213624686    7.56248195824472
O        -2.06769169792287   -0.80077279537483    7.78079647894037
H        -2.69238687452149   -0.17406979030156    8.15603168346743
H        -9.05376221805194    7.88635056527631   -4.14569756355444
O        -8.99256801039639    7.30132916306338   -4.90231707191824
H        -8.03596957678054    7.13669645720183   -5.03961770817439
H         3.50364190255876   -9.03785682121392    1.06693097422519
O         2.82863735363565   -8.40624253918636    1.32054661552088
H         3.30457914540334   -7.60031743870885    1.59597907853481
H         3.57413553597923    8.11549587611698    1.79607641166860
O         2.78326278246599    7.55297942963194    1.91056189619476
H         2.33984526054841    7.78904700493604    2.73812008847354
N        -2.46040132757985   -2.73103055853486   -8.02058691349841
H        -2.74509843439225   -3.25963602527766   -8.83558312519161
H        -2.27280633178684   -1.78409296267092   -8.33234085086571
H        -3.27264016074925   -2.67523309990528   -7.40514621872688
