# Supplementary material for: Computer Generated Realistic Interstellar Icy Grain Models: Physicochemical Properties and Interaction with NH3
Source: ACS Earth Space Chem. 2022 Apr 19;6(5):1286–98. doi: 10.1021/acsearthspacechem.2c00004 (PMC9125691; doi:10.1021/acsearthspacechem.2c00004)
Supplement: Supplementary file 1 — sp2c00004_si_001.zip [file sp2c00004_si_001.zip › NH3_binding_energy_sampling/118-41.1-N.xyz]

604
 energy: -1022.792146841656 gnorm: 0.000042618902 xtb: 6.3.3 (5b13467)
H         0.17801339486383    2.97426739372144   -0.67682829364152
O         0.70126936650193    2.30180754540469   -1.16427512097570
H         1.63835401339581    2.42615241517138   -0.88381809920793
H        -0.15609390685722   -1.34808464776083    3.15218728540770
O         0.25440668410601   -0.64953001605245    2.61840153806728
H        -0.22621711916750    0.16505639317120    2.84264420825178
H        -2.42518031818982    2.36992526231105   -0.55307073905431
O        -2.22122143722483    1.90017307537437    0.27299202225201
H        -2.24521908391506    0.95171272560527    0.05102438804083
H        -4.72077289365509    0.52814785064826    2.15160696153556
O        -5.04536184175550   -0.40234487233894    2.16183308193860
H        -4.53558719082590   -0.88647245371395    1.50416222882420
H         0.00992205434589   -0.35908666037410    0.96193835157850
O        -0.17623606818470   -0.12600764478082    0.03159867764657
H         0.16458373056293    0.77007443564969   -0.08836543887429
H        -0.27636716751042   -3.60036165347634    3.78300223613921
O        -0.55774124038812   -2.75928430936178    4.17678372884372
H         0.05407341606560   -2.57524678706250    4.90296947782101
H        -4.92638431335579    2.51024884897722    1.29363903606198
O        -4.29303536672876    2.09931231794047    1.91351100480411
H        -3.44710063640009    2.07535231539957    1.40711500323567
H        -3.25386541045253    3.85818563736621   -2.23840019264318
O        -2.52090386897494    3.25805041268236   -2.00084481961119
H        -2.15830435290134    2.96572299424790   -2.85718150422039
H        -0.19709334451264   -3.85551250766841    0.51889721155054
O         0.14602317776276   -3.04090822838914    0.94044822420922
H        -0.64166230045218   -2.54760088262012    1.24245059389422
H        -2.45311067434641   -1.57268976802886    2.46248605876156
O        -2.25438794143489   -2.04067749657373    1.62396302320811
H        -2.50764142868623   -1.45523427809398    0.89152141030863
H         2.02723940280031   -1.51202010770471   -1.09313619210374
O         2.25034387517932   -1.76498594078252   -0.17336439145007
H         1.45436607370855   -2.18563882353170    0.20468288774106
H        -1.44084688945316    1.78675375307587    1.90377594265310
O        -1.53510647825112    1.39058130995423    2.78009787433692
H        -1.53004424231007    2.10408089743447    3.44449736739381
H         0.15923283390054   -2.76193188767054   -1.55386639290423
O        -0.59172112917039   -2.14566430545886   -1.61634233287936
H        -0.41374313756027   -1.41867758051008   -0.98275143439837
H        -3.49728131635481   -2.96108063867911   -0.40303050920173
O        -2.77843324579398   -3.45674560636588   -0.81726924483365
H        -2.06445441384612   -2.82932641548431   -1.03124591869518
H         2.70356385110639    0.06471854297021    2.96168358926671
O         2.79873883212146   -0.11469026666215    3.92491305331737
H         2.88988544895513    0.78038086628478    4.32597767033515
H        -3.53259784252241    6.34609915806640   -0.57821285387651
O        -3.28462399332239    7.00552871174797   -1.27835519353933
H        -3.14189180853198    7.85090241539475   -0.80890953997810
H         3.84996618533208    0.50983910562109    1.22144164283583
O         2.89841358869634    0.33145267552996    1.33375698273461
H         2.65968892769252   -0.41820168137553    0.75130010572724
H        -5.80952582827698    0.81905509055874   -1.64245062768963
O        -4.89806798715375    1.14178512440022   -1.51152166398975
H        -5.00810231146554    1.97220379893778   -1.00286660803683
H        -1.24270880286762    5.35622679223426    2.19609569201496
O        -1.86988235854872    4.61194498473188    2.07491671854655
H        -1.95930189239976    4.19620082258278    2.93790682598027
H         3.46065062232419    2.68951588395330    0.45296043037325
O         3.22066695867900    2.64587866662343   -0.48804831471737
H         3.55025005324777    1.80038159340781   -0.83413660381374
H         1.43417640399583   -4.76515991636798   -2.21974136572900
O         1.50112359998993   -3.98787192081355   -1.64694295385442
H         2.29977096420686   -3.53159465469928   -1.99509796359375
H        -0.94897736332961   -0.13934209830677   -2.54860057219576
O        -0.30710596956083    0.50764931188470   -2.86863786583044
H        -0.05020747949275    1.09079432041235   -2.13114260565907
H         1.62783907536426   -4.75006514354224   -0.14647592053170
O         1.72527694834131   -5.38632310936941    0.59850974972007
H         1.25767644615128   -6.19456208798502    0.30007338602265
H        -1.27059684532993   -3.31889013253779   -2.87461181696697
O        -1.09393276981592   -4.00500346333469   -3.53172644942616
H        -0.97820176535107   -4.85141878491620   -3.05922476379282
H        -2.84276515886525    3.28387854676221    4.68168613520408
O        -1.86087209589982    3.27466915621940    4.65358004338297
H        -1.58026862736311    2.87534840890692    5.49569352606334
H         0.91409642399528    4.98462021232366    4.07913438947350
O        -0.03051600705150    5.22311088607377    4.12169728087606
H        -0.51156064447850    4.42469677143257    4.37875611479401
H        -1.79886497158756   -4.69351240708955   -0.36805086359826
O        -1.03906262227961   -5.23937893939541   -0.07758834061849
H        -1.39760569069626   -5.91983209435234    0.50175726074475
H        -3.90905872213388    5.79538367346300   -2.63453711653615
O        -4.26183256474441    4.96251872523062   -2.96526981644075
H        -4.09988608911313    4.92463813914104   -3.93213827142810
H        -2.51032516890061   -3.72727858273034    1.92172224435007
O        -2.53171306356845   -4.63819363073169    2.28087213810000
H        -1.59727036663231   -4.87069654923776    2.45353743474543
H        -4.73710692833803   -3.01181486758268   -2.92008754411441
O        -3.88293970031442   -3.25101181077291   -3.31916418832187
H        -3.56087890476370   -4.04527648376848   -2.84878477931666
H         0.26007050178098    1.33703806232773    4.61922691766011
O         0.78870794206000    2.08522457824247    4.29270215882411
H         0.82341175319873    2.75209412791364    4.99302373803216
H        -4.72036711604620   -5.19974866193926   -1.58595926761838
O        -5.42451784850671   -4.83995649885983   -1.01941964038288
H        -5.22110953501829   -5.19292483258978   -0.13193646221706
H         2.27352588916180   -6.56039511596586   -3.99816215176220
O         1.93276249981845   -6.22676329674012   -3.14800584120931
H         2.35765447982991   -6.80172544007561   -2.47991928070974
H         0.43136842652029   -3.44517270429744   -3.98666042899741
O         1.23974805973723   -3.08429571386925   -4.40450976551955
H         0.92854749775687   -2.71273882955992   -5.25617518183340
H         1.88291700899407   -1.81512970589841    3.00887073695182
O         2.02686814594036   -2.75192795148974    2.80846331691047
H         1.35268097460472   -2.95845328071525    2.12645832596797
H        -3.04754918604703   -1.85246263137317   -3.22128257772686
O        -2.61989136741606   -0.96849295628471   -3.15626394541328
H        -3.26964409012609   -0.31962319666978   -3.48127340059799
H        -3.21499544512449    4.94359557248352    1.05085886046230
O        -3.99041107928413    5.32133374881591    0.58923035716526
H        -4.40790635410607    5.88275236003391    1.29142734834146
H         0.82338510039723    2.20113395605953    2.60020567391257
O         0.93303509661434    2.19444090355860    1.62983031134456
H         1.65620752970490    1.56548117322408    1.47247766231344
H         0.18378552594139    5.59990582236237   -0.76350077520568
O         0.71375427880630    6.25734295562087   -1.26967526445416
H         0.85546318587700    7.05782272207339   -0.71486182089678
H         0.31960130457778    6.98721053461607    2.58341100677211
O        -0.03770148825415    6.60738296472711    1.76363624495051
H         0.62359311385061    5.93142551866837    1.50977649826852
H        -2.54925921258788    0.18749360103689    3.32643390155632
O        -2.77963914290706   -0.62669812340820    3.82636525637537
H        -2.03038540606675   -0.66761540465171    4.46078657101208
H        -1.02678659539699    0.53120108202409    6.01579415376663
O        -0.71915867700753    0.01318946955073    5.25203713318701
H        -0.01660413180740   -0.59054997863660    5.55944782233733
H         0.61880939152909   -5.04587178815028    2.00664480697154
O         0.08214045024317   -5.14775988420955    2.81601288228058
H         0.20453339475409   -6.07487088974614    3.07749248717346
H        -2.21710296792745   -8.12737064942625    0.46070252784958
O        -1.89533820927697   -7.64047751520774    1.24677787814532
H        -2.68219073852956   -7.32045580552032    1.69610250248342
H        -0.36719540415085    6.80650357308421   -2.33755265192572
O        -1.10728825257382    7.22964164981901   -2.84329610799951
H        -1.90229255022823    7.10947483696190   -2.28523077201016
H        -1.13773406528961    4.26439251329963    0.56239725799602
O        -0.75736195243171    4.32039778238323   -0.33104013378339
H        -1.46099172643204    4.08153675615505   -0.96798002191869
H        -4.46664725623753    2.72739487056454    3.47614594149659
O        -4.46924361614772    2.90333775224495    4.43917501644683
H        -4.55749065615553    2.02290135163664    4.85428914815741
H         1.85971656246239   -3.63209435374890    4.30332880933616
O         1.81135936122990   -4.07362314786215    5.17518693652715
H         2.41090592109792   -3.55771296000439    5.74728115169945
H         4.61519515466667   -3.27349640799861    0.88960510152394
O         4.46226696482942   -3.20015171204606   -0.07763250229332
H         3.60675096479003   -2.71771407892033   -0.16969528542136
H        -2.76340331914445   -0.78834945796499   -1.36429800859296
O        -3.09416302675020   -0.51383918106522   -0.49264774632077
H        -3.89131181034971    0.01470865466769   -0.70548736622147
H        -1.63327679957118   -0.81583885304866   -4.63519120127318
O        -1.11789587555350   -0.60520250262236   -5.43529659126460
H        -0.40742523392960   -0.01181991467765   -5.14552382836807
H         1.76389684211107   -1.78731669167635   -3.35193877935300
O         1.85645257711009   -1.04005829286532   -2.72933244205390
H         1.08321674049178   -0.45861367818953   -2.86724346539168
H         3.57431354742342   -3.19426721717551    2.59619251958756
O         4.53358868142646   -3.42610721635540    2.53150067853317
H         4.58449563517817   -4.38691420390202    2.65510834674718
H         3.31602558896558   -6.18502433836416    3.17035403361085
O         3.68213374466158   -5.99095043105081    2.27460094102711
H         2.95181568237899   -5.64453886313640    1.72115517419099
H        -3.34925644919914    1.56750391291605   -4.19911720359072
O        -4.19797748304151    1.10196793314730   -4.01384250542015
H        -4.42240372358408    1.25106484375168   -3.05907349899005
H        -5.10431946142839    4.12529832106972    0.02515717358211
O        -5.54653899689534    3.26151357884825   -0.08114184754626
H        -6.47471885432070    3.38529339078907   -0.36798015287784
H         6.68995626501931   -1.28023394124115   -1.30339775378460
O         5.91614501609236   -1.12503314448479   -0.75524294862045
H         5.48946818196447   -1.98947201100329   -0.56056308224575
H         4.54744574077128   -3.25694761380426   -2.42168883785651
O         3.68354617190310   -3.08151259079206   -2.84391564044717
H         3.68837608593292   -3.70161014545029   -3.59903292989075
H         4.30855635140744   -2.36546704337780    5.65238058126613
O         3.94778331359066   -2.84958973011908    6.42849848795269
H         4.31930031136245   -3.74237060812482    6.35435625832567
H        -0.80056647120714    6.30161107359450    5.06119743560848
O        -1.39632306585739    6.88305506210029    5.59364245240181
H        -1.40201428362670    7.75865986552100    5.14952121929632
H         4.66219645936165   -0.22295300522427   -1.42372062762291
O         3.90007755023582    0.32355400809460   -1.69256839324480
H         3.20625731535012   -0.27291853664907   -2.02758093396592
H        -0.73108995729306    4.46454299171919   -4.04645888613117
O        -1.50878493767211    5.01161689062158   -4.26225000114202
H        -1.35600211857427    5.87832782260193   -3.84024802254694
H         0.65221505503850    3.13971765624288   -2.65344397322846
O         0.66956035578265    3.51412152155606   -3.56276433150122
H         0.71571776862827    2.74891735620533   -4.14604503354717
H        -5.47615800759246   -5.20909402611778    1.77504616295514
O        -4.78325480707938   -5.80935034329262    1.42120611203869
H        -3.94036954280261   -5.40037306808792    1.69374674480858
H         7.85373107672049   -1.80227102211187   -3.96344410810536
O         7.59087206859314   -1.48538972151849   -3.06636838756615
H         7.11077555485835   -0.63864984322856   -3.22897295036453
H         3.66318784919071   -5.16091686716074   -5.24326593230962
O         4.42480478455479   -4.79174017003389   -4.75730681546548
H         4.80065674762457   -5.50422456563781   -4.20771307743097
H        -3.86790515904148    0.00120643844267    4.91347910253468
O        -4.46825391106352    0.47337354195016    5.53791007913389
H        -5.12834110807172   -0.17844552264703    5.83367181904274
H         3.38603008388244   -6.01900584393415   -0.47628445988703
O         4.26487039796766   -5.77765120857475   -0.78144372179475
H         4.34321014034956   -4.81476185230712   -0.64291329127001
H         4.98256065404961   -0.42988335645025   -4.11573546703851
O         4.44636160398688   -1.13949645279162   -4.50754101404926
H         4.11085159638937   -1.71851345143066   -3.79069027320187
H        -1.17968466746648    1.51550215608487   -3.94245296436704
O        -1.82333188851189    2.13917577656478   -4.33427431503530
H        -1.45773889404867    2.46676912346768   -5.17867128294418
H         4.81946209078601   -6.41124011240938   -2.25547784270125
O         5.15635035673143   -6.74051218267316   -3.11779324954013
H         5.97046533362582   -7.22528900739890   -2.92458511332654
H         8.68498792486036   -5.20555483586017   -2.83177519961662
O         7.98788624631414   -5.61772140662845   -2.27638559296021
H         8.01708352500274   -6.57543973976232   -2.37678010528336
H         2.31671426007044    4.65318527052125    0.46438264769121
O         1.73315419551286    4.64032724004872    1.23237512615857
H         1.36822203884497    3.72291724957637    1.30909992710777
H        -4.52687779901916   -2.65768208028043    4.21174453570298
O        -5.41705145675702   -2.29629894762625    4.00671644107395
H        -5.25952499326502   -1.52160558750640    3.42886028677228
H        -5.92077926051592   -3.20926932653348    1.29120488308754
O        -6.39207921722233   -3.76143977643891    1.95682824889180
H        -6.20750013132648   -3.32464067554841    2.80832799586008
H         1.60736035295521    3.42691679139870    6.87306543850303
O         0.99184884841483    3.94291460137645    6.33276239671618
H         0.20381728431672    4.10071238478913    6.89780869135376
H         4.91266595202927   -2.24396921889580    3.66738032520751
O         4.92927539069523   -1.52855455104525    4.33519406471352
H         4.12610645023029   -0.96244694418211    4.16473746353269
H         2.23944274024098   -5.61003308258422    4.88391720846599
O         2.62352540391914   -6.49052369064210    4.62766566544465
H         1.88298471082630   -7.07285605795798    4.43567172236236
H         2.23310328893519   -4.60057807720746   -6.75563909604757
O         2.05635000399622   -5.08551645095738   -5.93957492713915
H         1.78985543454402   -4.39099707651035   -5.28829705960249
H         6.37176873436154   -4.19750910725549   -0.43773169967705
O         7.11853481335169   -4.60378880181341    0.03330555205484
H         7.62946374615311   -5.03080490678515   -0.68259284839240
H        -1.80199665167259    4.46088205176513    7.68579710872972
O        -0.90364554240250    4.55769633914773    8.07643251193260
H        -0.72139238135461    5.51619385709307    8.10012718426583
H        -5.08920375362889    5.65634955119182   -5.64136479441608
O        -4.48569390339605    4.88942376438589   -5.65544637635352
H        -3.72319024002968    5.09815016735078   -6.21638271743124
H         3.28145230087805   -2.62198662391841   -8.40003231279543
O         3.18486600341206   -3.15214317216249   -7.59807750728394
H         4.05840415385598   -3.13206995251050   -7.16296278920352
H        -0.63672382705966    8.77128784324027   -2.29865264265705
O        -0.51215597515275    9.60063072323027   -1.78158899327404
H         0.24435095866466    9.42306139020326   -1.19830951343669
H         1.95909369358491   -0.94001578611929    5.21396325663172
O         1.39209380642539   -1.44742069830441    5.82402618153573
H         1.49818521879658   -1.07696637627666    6.71018087420694
H         5.18829472165057   -2.12402513273160   -5.64282901793999
O         5.53420650276143   -2.89369626099322   -6.15995727162616
H         5.25132227597796   -3.68069810538490   -5.64287482687364
H         5.58290807755520   -5.29142906185276    4.74950860185120
O         5.05113084646916   -5.20375046707738    5.57095694602565
H         4.32854886474551   -5.83353520396696    5.47786963727896
H        -4.03673526941002    1.12817219222400    7.01234339288548
O        -3.87535710708412    1.66090708039178    7.82382079823098
H        -4.76299260378436    2.02440107726801    8.06621000588693
H        -1.83464655909909    9.57048455718952   -0.77704656668776
O        -2.69913347266306    9.45038040557235   -0.30860284999675
H        -3.30395124439506   10.08124143173224   -0.70251840942357
H        -5.94520965610852    4.66375184803502   -2.98734079078985
O        -6.85174534667762    4.54974962620501   -3.33867719335912
H        -6.76060048151018    3.84467028920681   -4.01282436821495
H         0.01383304131915   -7.12116670201966   -1.11750446540491
O         0.46945807434087   -7.55709242556598   -0.36425581148652
H        -0.21744912343833   -7.74693108285119    0.27815069100082
H        -7.64714027449815    3.77821486104273   -2.03295634977799
O        -7.91766684651045    3.19512490409157   -1.29325267555147
H        -7.77729495929953    2.28448556298051   -1.62869725732147
H         3.87307878016707   -0.95604881831030    7.02059280551940
O         3.88413498559957    0.00755004642686    7.01753220134449
H         4.69744160578261    0.29885220507962    6.58789273447252
H         2.25501600756329    5.72601677727570   -1.16996146498735
O         3.18809328736885    5.42792398282397   -1.04825053324113
H         3.36699949193406    4.88484012569917   -1.83888114532612
H         6.46434372349175   -6.02113111719713    0.74368468186608
O         6.08762633502124   -6.75249257346592    1.27897712741728
H         5.18153056580456   -6.47124596361692    1.49290829455938
H        -3.94159245937770    4.72122925370214    7.74529969233066
O        -3.37111574359417    4.25770462270802    7.09156866463970
H        -3.56288616416445    3.31156749530701    7.20946108661672
H         5.66854881889052   -8.03441634976457    0.20813560985691
O         5.38099741222966   -8.72116736480569   -0.42932256837965
H         4.55663994741492   -8.39195204521830   -0.83069886406458
H        -0.65235202140668    2.01729361990800    7.69093994019402
O        -1.27527386143058    1.96281743584672    6.94794067435841
H        -2.14273980473771    1.78436046561122    7.33596038959632
H        -6.43605859729643   -0.13419126541165    1.02168786909304
O        -6.75291350078832   -0.21713898453216    0.10719390270804
H        -7.67306229175827   -0.48307525735301    0.12222676856167
H        -5.43403093796598   -3.08605426125325   -0.61293419263834
O        -5.17942173640284   -2.38279801575140    0.01056847842009
H        -5.74532911112552   -1.60783350793135   -0.18081495208384
H         4.30159677247061    5.49927547261729    0.34541334161377
O         4.62948510292317    5.59949536315111    1.25292425429805
H         3.93507200454816    6.11591635966832    1.69855699240721
H        -9.08512020491075   -1.75008658625511   -2.30804915682336
O        -8.54093926721179   -1.54976669988878   -1.51931462385574
H        -8.67732231920890   -2.28329982544739   -0.87975919463701
H        -5.50951063854370    3.43625581399374   -5.57016685605696
O        -6.03425719439864    2.72978024556966   -5.15767820506413
H        -5.37460926496478    2.14140612835341   -4.73707777182980
H         3.16935384027624   -0.97602126725444   -5.62300830396931
O         2.31611080883149   -1.09215233469695   -6.09446774143846
H         2.39966343659010   -1.94274866041937   -6.56534998279077
H         8.10314558435052   -1.46822635001719   -5.95807458081937
O         8.10250161631889   -2.33094872603537   -5.49905750472912
H         7.24594813618283   -2.72638758602953   -5.75571454245841
H         7.62540405503662    0.87463272305205   -6.24909423588818
O         7.43441940648427    0.02605110174136   -6.66081746898340
H         6.45304843150956   -0.01777415978785   -6.70476764860922
H        -7.93684009409554   -3.69451871342622    0.89032139925350
O        -8.60887106459339   -3.58585535998535    0.19975272883860
H        -8.51119664438240   -4.34846651019873   -0.39777726279161
H        -2.41159602959635    8.70133611850040    1.25965199770611
O        -2.26937518088809    8.11414760404939    2.01535114122727
H        -1.50114905445532    7.55578342613343    1.79949019504000
H        -4.47898148120638    6.41755352060687    3.45483441894739
O        -4.63953053744741    6.84249496591843    2.59573120858820
H        -3.87179786004929    7.42377972213426    2.46115746361777
H         3.40087552507297    3.36315235809459   -3.55408952274187
O         3.25282110108848    4.33347157540195   -3.46403962287111
H         2.28910068182078    4.40364853247892   -3.57892749712540
H        -6.14783228989528   -1.63073796320701   -3.47605464664107
O        -6.23957895713611   -2.20793861752981   -2.69169189632445
H        -7.02510440101402   -1.89489748176220   -2.18872108625605
H         6.39128108928484    0.97017965917963    4.79230843551807
O         5.99496351935015    1.51088486669221    5.49252390186768
H         6.18891163731910    2.42858968134477    5.20051415372500
H         1.36784684801457    1.64567060236525   -5.80947155545049
O         1.16482038247148    1.05303764529267   -5.05487447550629
H         1.52395457392283    0.18683221639079   -5.32022833167113
H        -2.59463781163942    2.93949688389872   10.46721163262217
O        -2.39481985188561    2.02932446223749   10.19361182837797
H        -2.98234112042675    1.85257158529996    9.44434136554445
H         7.55453649487761   -0.58832469402024    3.14908536113243
O         6.80519100946421   -0.01028692010190    3.31268435206544
H         6.10805927943214   -0.60615649782575    3.68740316796501
H        -5.75003233936693   -8.07453710895869   -0.71460518357901
O        -5.01965776869601   -8.14569874877098   -0.06341728185254
H        -5.02347880749678   -7.32759980305240    0.45768475426464
H        -5.19096448318819   -0.15299698693198   -4.74579534716055
O        -5.81013735460599   -0.86169737520195   -4.98911543417542
H        -6.64446938369005   -0.41569277940462   -5.19359640917701
H         1.89628223874211   -0.28250541881622   -7.49350603598154
O         1.70428197834994    0.18858791011293   -8.33999241284656
H         2.28300321095982   -0.22207544345589   -8.98784972496788
H         4.88464290552085   -1.50022726480490   -9.25759476858846
O         3.96308758206275   -1.26616312250063   -9.54702701033922
H         3.94923530090066   -1.38527162955983  -10.49603286969673
H         7.46994972989169   -2.65925838309737    4.27047991501875
O         7.62153228024374   -2.69884207578219    3.31220882794301
H         7.12640153949668   -3.48786993612318    3.03865240706326
H         6.61508952786220   -5.98151480446611    2.75903339450476
O         6.67496008980948   -5.30711422317535    3.46185199806495
H         7.54931482799644   -5.39485369951418    3.88268031362862
H        -1.84041486680298    8.91504712032003    3.46736400101885
O        -1.59695917756169    9.22141032340607    4.36626182612945
H        -2.44815418397353    9.35877952410778    4.81600858494146
H        -7.38968009584552    1.54517370245166   -5.30164100470859
O        -7.97066220422505    0.80499861349734   -5.05926742222667
H        -8.87049247126800    1.21018475659173   -4.99049625629093
H         6.93340295855207   -1.20000521650010   -8.34291006898598
O         6.34948522729879   -1.91848439686945   -8.60921903950082
H         6.11254167597252   -2.36488649612181   -7.77797377477940
H        -1.63466632711856    6.18028631917500   -7.04346340606020
O        -2.03887767112782    5.35767468781186   -6.77119872426770
H        -1.79879470250284    5.22788984495026   -5.80530518633565
H        -0.09357829604379    3.27451150726013    9.02304102750970
O         0.09881956960576    2.35454336987861    9.28244789438502
H        -0.70788794098382    2.09674272852386    9.77958733533360
H         6.71097596067546   -2.88171721141179   -2.64022517603598
O         6.17455934140803   -3.62185846045100   -2.29931540648710
H         6.63955563738433   -4.43600779644677   -2.54150549347451
H        -4.10743175105932   -3.11478378393739   -4.95778543887044
O        -4.25327290315654   -3.00374511124714   -5.92411979218915
H        -4.79599009418649   -2.20797808019055   -5.98631338625328
H         1.87839750142199    2.14462743825865    8.48310639565136
O         2.54818471195361    2.24408385131114    7.79633745220409
H         2.97151671164261    1.37407253423770    7.69011410048979
H        -6.97672386601041   -5.21609842263204   -1.42446931182477
O        -7.89178104855084   -5.48153679600052   -1.67656759828359
H        -8.01671424608608   -5.08021147046216   -2.56121739086843
H        -3.88427226806999    5.24171981773662    5.66345864256654
O        -3.84365974375987    6.00844220062724    5.06983820333028
H        -2.90900388789001    6.29718086226817    5.17007170840259
H        -7.91705181564215    0.07736729070997   -2.01594972437247
O        -7.42039203767872    0.79684617515614   -2.42862982101062
H        -7.64226757007825    0.78410364168316   -3.38324218174924
H         5.78770958149316    0.04249366060098    0.46160967396628
O         5.56498725516717    0.76653864464972    1.07933054214975
H         6.06843763274228    0.57193095125716    1.89600854216582
H        -6.30750238509658    3.32029060527669    7.34080037637398
O        -6.19598219816701    2.80897056834441    8.17575417561848
H        -6.79046182029042    2.04458029908859    8.08330042916827
H         2.18561525748999   -8.14276018518157   -0.79618368028729
O         2.87070129001048   -8.13659309076731   -1.48460650036842
H         2.64649124649183   -8.84989956102710   -2.09903354299965
H        -2.77090045254943   -4.01509217198679   -6.19914955392450
O        -2.02174628067198   -4.58458906360430   -5.96062898453235
H        -1.75084229403239   -4.29235438567217   -5.06207913932887
H        -5.70740179491998    3.75709275874723    5.26516482677298
O        -6.36421653654948    4.16168563969171    5.86902257531649
H        -6.18701562746178    5.10330726584534    5.86196940714581
H        -1.08659857131018   -7.16995059062798   -3.14306462357354
O        -0.61263883699262   -6.50188856816616   -2.61384004999546
H         0.29705398255306   -6.43882263344675   -2.98969909789033
H         4.37226750257329    1.95175917624551    5.16448146287887
O         3.43225939515418    2.19257128121439    5.03646791699731
H         3.04090325795881    2.22109290582024    5.91463160729693
H         4.04230381002993    4.59807903548686    6.32700996643015
O         4.13556456104600    5.32414339782734    5.70603267735597
H         3.57046514430581    5.08643398741636    4.93216369009685
H         2.70899435615586    3.55837525928490    3.94029698583058
O         2.54129471032990    4.49949665559398    3.77157880474971
H         2.42725868890690    4.59685265991271    2.80419335089811
H         9.35365906332099    0.09821401167661   -0.99493833108052
O         8.54580940073338    0.26754860893023   -0.50650832034734
H         8.36102357909786   -0.54928999280679   -0.01354057713496
H        -2.19496717790583    5.30751065181585   10.62929780747749
O        -2.91862690545852    4.68098319680411   10.85921735378641
H        -3.14823146158767    4.86842423227028   11.76951463073500
H         7.90364777720684   -3.10966520593069    0.40258331855796
O         8.32805057766352   -2.26503064594220    0.65902279083909
H         8.25531560304017   -2.25688035350656    1.62063987996335
H         5.31980405262409    3.58901889137466    3.56238661744589
O         5.97118477378748    3.84893384432191    4.23577525064701
H         5.56028955116468    4.57320872585033    4.73027247004691
H        -4.30012739118192    5.01674323845968    9.74869045676476
O        -4.92730549298245    5.17525706092435    9.02354970542451
H        -5.54285088622659    4.42958975227280    9.01284298516320
H        -7.05441916638016   -3.49777460643653   -3.51962045063501
O        -7.67525725494511   -4.10683575880907   -3.97142997758493
H        -7.15172505236634   -4.55409510793374   -4.66831098501973
H        -0.06152818389991    6.10570277713963   10.76088531459037
O        -0.92226900243004    6.44286874929307   10.50825039022621
H        -0.79905633402847    6.86920239790663    9.64086941804484
H         2.58087482405523    1.41642414128923   -4.08274390554734
O         3.46001577632237    1.76377992423025   -3.83847247878429
H         3.77075547715817    1.24948200255844   -3.06384404802182
H        -7.07025818656668   -0.21493976592796    7.18029199875930
O        -7.57932437693376    0.56529937196680    7.45014997313279
H        -8.19535034122181    0.74885879771698    6.73977425393394
H        -2.84541059458282   -9.91083927432205   -0.81485500993612
O        -2.77448056239082   -8.97015949742063   -0.97712073493129
H        -3.68009819609005   -8.59706346964614   -0.74366550522411
H       -10.06142339056759    3.07123300934346   -4.97194651361287
O       -10.18634074171063    2.15525259068701   -4.68978478558802
H       -10.40832663386436    2.24315507663989   -3.74179428182487
H        -2.23624154138422   -3.00829353981099    4.52165259509807
O        -3.09885431392782   -3.46438324634217    4.60491078094522
H        -3.07739437987771   -4.11907629656961    3.88395323749416
H        -0.29612085101724   -8.02517187318579    2.51787464954658
O         0.53019648074210   -7.81876705293645    2.96831365616609
H         1.24825076175991   -8.12341918638482    2.38578720427833
H         6.59967333979558   -2.44954368176932    6.45704902870549
O         7.04555756947952   -3.16526348154800    5.99977004007703
H         6.41226559012286   -3.89655157533398    5.95826218353783
H        -5.36491434280428   -2.03567844650244    6.94462394680017
O        -6.01378564771024   -1.53242132909330    6.44582155139439
H        -5.99493786322491   -1.90657160394124    5.53102807700893
H         0.85915797008436    2.95599042438930   -7.10822244455412
O         1.77522381795610    2.61945820179660   -7.15682613579109
H         1.76122982263019    1.87051389455775   -7.78091154339514
H        -3.99843953434714    8.74692531547104    6.62750766154848
O        -3.98844505665773    8.74212809084064    5.67018947200631
H        -4.11789815548554    7.81441207031001    5.40448915012026
H        -2.02445877562809   10.26630871756122   -2.77273862362822
O        -2.92271548618787   10.45252935088284   -3.08175259404213
H        -2.84187971349278   11.08330784878748   -3.79648642749506
H         9.30885382591206   -4.16214173658264    4.13117619450868
O         9.01820539981643   -4.83533740084669    4.75413516193445
H         8.58997200309277   -4.35646937224584    5.47454719655183
H        -0.77589486500948   -6.06161924711672   -5.82156175105552
O        -0.07801470981646   -6.63137134641135   -5.48177511020968
H         0.76161279557560   -6.17527056837803   -5.69468141936604
H         1.82298089640904    8.21357069145658    0.66300606182633
O         1.52853975586459    8.53467815496387   -0.21771295941746
H         2.34728682009158    8.56622591042351   -0.74222457871606
H         3.51717021396951    2.83793592321875   -6.63670138224964
O         4.34010836866754    2.54376427444814   -6.22078339846473
H         4.08664779022456    2.27431079101776   -5.31293838779578
H         3.73793645234894    7.04620455677713   -1.21430034994724
O         3.95158777966800    7.97992486785341   -1.42872912706237
H         4.32622891049967    7.91912866524729   -2.31946366040544
H         4.40462057589426   -0.10810458953088   -7.87171826852024
O         4.77655192012990    0.03830251968288   -7.00008175998639
H         4.59857306039860    0.97200503038717   -6.76040249099444
H         5.99682857855525    1.84258126407698   -0.42956703712332
O         6.56945568773938    2.02964356442212   -1.18724278484182
H         7.38964485550431    1.54576536684779   -0.98556412096342
H         6.59945970214847   -8.52958729981898   -1.52741778576418
O         7.24246116531616   -8.32381757656448   -2.25888631202655
H         7.60842533168952   -9.16030863839819   -2.54121303674722
H        -5.34513099979879   -5.82338950091533   -5.42211535819640
O        -5.95558220640216   -5.14872063082279   -5.74409619602120
H        -5.39806175418994   -4.38439104785764   -5.97833965177062
H         0.62249392140589    7.13929332407804    7.59410098276018
O        -0.28101165452412    7.17360619965241    7.94747559097532
H        -0.83118532422579    7.18768657590762    7.12635570141848
H        -8.93264414139469   -2.84286756807918   -4.15132102923721
O        -9.44963018447269   -2.03079456965863   -3.99048561162382
H        -9.15426087060932   -1.36936215417201   -4.61993184144141
H        -2.47881421696060   -6.03194316380939   -2.13601502921439
O        -3.35252695812088   -5.74037320752632   -2.41296911003521
H        -3.53601080372527   -6.11721007660627   -3.29845362843780
H        -3.03066105249062   -5.94921670099045   -5.40740605232408
O        -3.63751184111941   -6.55408006167578   -4.93791400446514
H        -3.16193994330345   -7.37675695973846   -4.76523598399021
H        -1.36425307061143    3.66417012997577   -6.99505186594463
O        -0.83038122731787    2.90582472749684   -6.71864580611191
H        -1.06878673933040    2.12066826911321   -7.26784947970329
H        -0.18958602334914    0.34407615377518   -8.21066381435987
O        -1.08612529076949    0.58558817849176   -7.93434039980955
H        -1.27044804240762    0.06522285744664   -7.13633261599341
H       -10.42543875217430    4.05720715330350   -2.81290649626299
O       -10.50216572949799    3.28030295237615   -2.24359781842164
H        -9.67681484122758    3.24973924658766   -1.72837071240649
H         4.54384764712010    4.00562549431868    1.75090321063806
O         4.33056461884452    3.08616673354085    2.03155243163453
H         5.04450449676154    2.50638141190905    1.75367279341368
H         6.47687881606306    1.29428232217426   -4.16865455407204
O         6.16542404955173    0.67380973810341   -3.47496683102736
H         6.19246956454534    1.17195489549833   -2.63268385517117
H         9.57720916485199   -2.33963891672412   -0.84504220230400
O         9.86131321469254   -2.12929259911688   -1.74335678877856
H         9.06600455443728   -1.78766013082869   -2.19370948418529
H         9.92319888296464   -3.44255411589062   -3.00923274770060
O         9.65672836892516   -4.09528796674478   -3.68364901004990
H         9.27150806606996   -3.58775673439894   -4.40857282236284
H        -7.78637073458342   -8.58373433096692   -1.68904760899060
O        -7.04395496117965   -7.99481433639802   -1.81620142910374
H        -7.41570744571675   -7.07922770701363   -1.81059159117356
H         4.17755764746837    5.99268263163449   -3.79941135703757
O         4.84216510814068    6.69030568317316   -3.71197391938519
H         5.67486164733361    6.23207903104672   -3.56773916413402
H         0.03867970126598   -8.23750705302035   -5.18317678508485
O         0.05689095565503   -9.22001952029724   -5.04767218514163
H         0.21096301486317   -9.58760889968342   -5.91799901282589
H        -2.41453661623885   -8.71862847937666   -2.70032974926783
O        -2.17108321963081   -8.45905004717463   -3.60872529447205
H        -1.52619625922303   -9.08325983631438   -3.96039638887507
H         2.09506269871142  -10.89038467134587   -3.43914571328504
O         2.05535571123015   -9.93545888588757   -3.41802622815267
H         1.27548708869862   -9.66123481288236   -3.95092053290663
H         6.84113909444085    3.22388143316519   -4.52594868981467
O         6.90037070886503    2.54318451674573   -5.22431308314813
H         6.11190838628541    2.67987910481908   -5.77147443854438
H        -2.01618894024249   -3.35999002321343    7.40924700110868
O        -2.93409502919335   -3.02862955781519    7.27784521324718
H        -3.13505024672960   -3.24543238691583    6.35344897142696
H        -0.65750641318206   -3.42890457842300   -6.71192947283626
O        -0.02233253427769   -2.70166982674143   -6.71656517835697
H        -0.50183133799919   -1.92215338400211   -6.38089494590029
H         0.60745498842585    0.34191109923439    8.79779025071366
O         0.53312166123171   -0.41657278265189    8.21484695076563
H        -0.42617162285924   -0.50693274833315    8.03036925640155
H        -5.80627049228405    7.33941222921661   -4.30618983151642
O        -6.30860807478797    6.72204208301195   -4.86934758898776
H        -6.60434643605977    5.99439262723919   -4.27828837539197
H        -4.24740613642069    9.06822780310661   -3.31139155497539
O        -4.78845539455089    8.27545954436669   -3.20718622681556
H        -4.38866041681099    7.79556702244003   -2.46380717437100
H        -9.68984387233495    5.79151412620264   -4.72490807746371
O       -10.22912260075357    4.99048192770520   -4.56307473572678
H       -11.10644144603133    5.19587179582353   -4.88799891214513
H         2.71621422916211    6.46505852010224    6.14918405069809
O         1.75631722613317    6.56746807844316    6.24039720812767
H         1.40658349412145    5.65639294518254    6.13842871959702
H         4.80710242375261    8.46653063628544    0.10315748766215
O         5.11860701185472    8.46821743213224    1.02611738513969
H         5.51887410427877    7.60169027302123    1.16240004750068
H         4.08239474889085   -7.51622941208805   -4.28440449347853
O         3.32610164206101   -7.79780347737573   -4.83062065010778
H         3.03744450555084   -8.63553498754078   -4.45355901623504
H         0.35070211980152    8.61745364674776    4.22018811458613
O         1.02725540571214    7.96902110537611    3.99921413632248
H         1.24366941112534    7.47675968701289    4.81690239137664
H         5.23561063183419    4.09910033015215   -3.12350184856434
O         6.19645986856436    4.06273326085654   -3.06368822620431
H         6.39606134519118    3.48243312531993   -2.31252108371310
H        -2.45972602096771   -1.46030206284168    7.54760836687459
O        -2.12512966778782   -0.56336469974166    7.78046503858750
H        -2.61749753932281   -0.28305320374128    8.55251845300170
H        -8.99706741507865    7.92830958800474   -4.22576262494887
O        -8.93172132652347    7.34178326858484   -4.98086316166221
H        -7.97469302663990    7.17121906812373   -5.10816682318592
H         3.41623263425322   -9.05151576297314    1.14588639579486
O         2.74342185990148   -8.41524707155509    1.39374020408576
H         3.22208507180739   -7.61157414426901    1.67005075978411
H         3.57273318059933    8.10398471826677    1.84107227288127
O         2.77899422294582    7.54443618687267    1.94927403858925
H         2.32698674860273    7.78577439425153    2.77071483106777
N        -0.26229570761107   -3.62101893317302    7.49381251548311
H         0.27615505711482   -3.93450902729908    6.69298574638456
H        -0.10543372549718   -4.28714109150043    8.23883648354283
H         0.14015508515089   -2.73925899173611    7.79095784302979
