# Supplementary material for: Computer Generated Realistic Interstellar Icy Grain Models: Physicochemical Properties and Interaction with NH3
Source: ACS Earth Space Chem. 2022 Apr 19;6(5):1286–98. doi: 10.1021/acsearthspacechem.2c00004 (PMC9125691; doi:10.1021/acsearthspacechem.2c00004)
Supplement: Supplementary file 1 — sp2c00004_si_001.zip [file sp2c00004_si_001.zip › NH3_binding_energy_sampling/119-40.5-Y.xyz]

604
 energy: -1022.791131080175 gnorm: 0.000028680262 xtb: 6.3.3 (5b13467)
H         0.22300056763092    2.99622510066722   -0.71561663692884
O         0.74379618171980    2.32419884310601   -1.20535785838723
H         1.68226567145750    2.44770399852003   -0.92781746184613
H        -0.09668919081405   -1.33099586285743    3.12172519925776
O         0.30156587815747   -0.63393662447917    2.57774592596668
H        -0.17266718550659    0.18252398840635    2.80729869755116
H        -2.38198094574012    2.39084053451288   -0.58569877532780
O        -2.17749194863191    1.92216838830649    0.24073387199844
H        -2.19765740722687    0.97352267222219    0.01856134158118
H        -4.66796099337182    0.54676312883563    2.12716690898824
O        -4.99062178908691   -0.38442873174232    2.14065271908914
H        -4.48639582915464   -0.86645826016191    1.47691965775031
H         0.05850125524566   -0.33859693620047    0.92097997209488
O        -0.13412457126783   -0.10237126010933   -0.00705948018245
H         0.21246139339335    0.79130529149849   -0.12851350825261
H        -0.19165847128867   -3.59873164577870    3.75339298475504
O        -0.46741708710496   -2.76600049305123    4.17081385937439
H         0.17633653504998   -2.59818972186742    4.87544206171678
H        -4.87686429182225    2.52852685476956    1.27008679584550
O        -4.24187393568704    2.11908448356986    1.88896106069318
H        -3.39734100270423    2.09401718972258    1.37931984458046
H        -3.21702956694396    3.87997844167197   -2.27223024065461
O        -2.48372445117450    3.28191529139838   -2.03311932185130
H        -2.12145338158230    2.98713410567806   -2.88919108169943
H        -0.14855606888520   -3.83451004905979    0.47971679252123
O         0.19404954889432   -3.01786575900346    0.89717066808831
H        -0.59203977647870   -2.52638367965459    1.20418724878803
H        -2.39749479999708   -1.55068950456308    2.42987839549449
O        -2.20713815977200   -2.01950412214368    1.59092339377071
H        -2.45856882254037   -1.43270046573894    0.85871425873516
H         2.07015730032677   -1.48982289757452   -1.14003314187339
O         2.29584451006953   -1.74127153338837   -0.22069481009872
H         1.50254092748394   -2.16395937494134    0.16020052140212
H        -1.38755264159094    1.80529206894699    1.86911948370278
O        -1.48715596823261    1.41044754257565    2.74547421080788
H        -1.47055958729575    2.12374493189536    3.40931702069904
H         0.20086570179078   -2.73993675750341   -1.59493869182731
O        -0.55077699856563   -2.12386204733541   -1.65441325238054
H        -0.37027651974407   -1.39730844946848   -1.02114466613724
H        -3.45158797552449   -2.93776767844387   -0.43300891270840
O        -2.73479191426220   -3.43502145504129   -0.84841845428210
H        -2.02025002435728   -2.80896697870844   -1.06550185287406
H         2.76001632897806    0.08780549276601    2.91419732693400
O         2.85371424499648   -0.09304129629247    3.87675932114328
H         2.94859663373015    0.80009125105270    4.27988725392438
H        -3.47569393633129    6.36380085185315   -0.59914833699326
O        -3.22282400534119    7.02791713927817   -1.29461422160738
H        -3.06506973994061    7.86762398264519   -0.81794919181895
H         3.89979228995568    0.53207119667437    1.17076404996606
O         2.94755068099199    0.35655090340465    1.28264630429298
H         2.70868379004830   -0.39601256464813    0.70403785358311
H        -5.76930863218793    0.84104597550272   -1.66767604303050
O        -4.85703658220318    1.16165477733032   -1.53618116476237
H        -4.96454020147460    1.99136872264843   -1.02643047296933
H        -1.19052817948441    5.37702101857409    2.16027068922205
O        -1.82165230858438    4.63523515502066    2.04198027036642
H        -1.90381079170241    4.21670458167718    2.90426000893302
H         3.50808176296154    2.71151616542126    0.40306637816638
O         3.26365285400472    2.66828120839225   -0.53699637171461
H         3.59330628106735    1.82323306446510   -0.88450425659888
H         1.47502172729133   -4.74274731943086   -2.26506389754385
O         1.54156988546162   -3.96433254702744   -1.69371926785986
H         2.34049112551391   -3.50882473416165   -2.04241766049020
H        -0.91033627754340   -0.11798216991390   -2.58538249694556
O        -0.27084051090218    0.53041683833921   -2.90732953996832
H        -0.01056806062123    1.11233931718742   -2.17018890900853
H         1.67377999777519   -4.72759494998403   -0.19300127832121
O         1.77311844340949   -5.36340551745342    0.55172745438934
H         1.30644034647017   -6.17256734016526    0.25525243494617
H        -1.23179354104056   -3.29686771101175   -2.91080552653711
O        -1.05869920709201   -3.98266808177431   -3.56911450251152
H        -0.93968503107091   -4.82932322983184   -3.09768830094887
H        -2.78309016276396    3.30360433496478    4.65230316440971
O        -1.80178111103434    3.29610761246116    4.62237018505063
H        -1.51466720870629    2.89405517179404    5.46053110172135
H         0.97210804605831    5.00690000074730    4.03695013692225
O         0.02695786435743    5.24431820058217    4.08349118126653
H        -0.45021185064068    4.44436365334140    4.34193452240212
H        -1.75514181082644   -4.67288465649484   -0.40143884058433
O        -0.99447723279883   -5.21731113545750   -0.11152738467130
H        -1.34883271874567   -5.90086357340812    0.46654490006935
H        -3.84759098650463    5.82033388853261   -2.69175941897539
O        -4.22317824403475    4.99261257040902   -3.00717331761983
H        -4.06936638020817    4.93859744994538   -3.97676874825747
H        -2.46066300349394   -3.70236424254474    1.90049877335729
O        -2.48593325776033   -4.60541405212050    2.27858708364453
H        -1.54817651458215   -4.84859206073120    2.42385583048829
H        -4.69917533935463   -2.99058102702209   -2.94642700049725
O        -3.84606340082301   -3.22933797485412   -3.34776725100181
H        -3.52222638928700   -4.02397896854183   -2.87927082508452
H         0.32662066215900    1.35364015768310    4.58131860912406
O         0.83714169971891    2.11090050885978    4.24778451685897
H         0.88782437525126    2.77036241226136    4.95402514221018
H        -4.67774390685162   -5.17810534688712   -1.61320996990732
O        -5.37980154665201   -4.81898606874268   -1.04329985354280
H        -5.17294889827058   -5.17301216149316   -0.15753460663363
H         2.30843611416954   -6.53778343699063   -4.04520429469971
O         1.96904985625986   -6.20452738072449   -3.19431684818942
H         2.39678253921613   -6.77892995689386   -2.52724330926808
H         0.46621412784741   -3.42260767313159   -4.02832833394385
O         1.27291072129092   -3.06101039081097   -4.44852751152094
H         0.95930935750422   -2.68971403421707   -5.29936038162201
H         1.94062428059782   -1.78934572955617    2.96230805535147
O         2.09124360196638   -2.72164269241968    2.74794144325841
H         1.40713648480393   -2.93289134444757    2.07835271470812
H        -3.01038302797924   -1.83062029423898   -3.25184573600130
O        -2.58332783666340   -0.94647922318726   -3.18655020136359
H        -3.23354361350112   -0.29782818988840   -3.51137488005670
H        -3.16610762673013    4.96577025733502    1.01870984002785
O        -3.94323504892682    5.34758459879149    0.56260019841472
H        -4.35420628665331    5.90740938592524    1.27064155367928
H         0.87750719590242    2.22267585508596    2.55789059309744
O         0.98262960737435    2.21576383497570    1.58712040869850
H         1.70654770324231    1.58777723853873    1.42733687922849
H         0.22708422722363    5.62216583963345   -0.80298563661669
O         0.75413376082500    6.28039829648874   -1.31093518411894
H         0.89956128625074    7.08018220966554   -0.75584072006585
H         0.37242849921340    7.00807098283760    2.54456218114429
O         0.01056628323324    6.62836643759775    1.72659547138099
H         0.67171332337574    5.95327223239216    1.46895609172574
H        -2.49385527379744    0.20531053846538    3.29712327315256
O        -2.72260057792313   -0.60609085385645    3.80298416474847
H        -1.96497016651216   -0.64882346356412    4.42800730012610
H        -0.91808366356079    0.54083778995518    5.98786312152515
O        -0.64325441469839    0.01883414836360    5.21547715694113
H         0.06529947330153   -0.58846961067132    5.50662264337973
H         0.67199777687321   -5.02567642487669    1.96237287411083
O         0.12535192883144   -5.12962648889970    2.76463512525598
H         0.26275591602952   -6.05050069366601    3.03972341330246
H        -2.16801313567619   -8.10585376195476    0.42459259712602
O        -1.84667149946375   -7.61767023592192    1.21011710948089
H        -2.63343449572295   -7.30063997138855    1.66136268636371
H        -0.32250923269145    6.83018340621049   -2.37803889366903
O        -1.06558051042380    7.25386291932663   -2.88022087938638
H        -1.85528421016090    7.13169051643932   -2.31633103607124
H        -1.09123249278545    4.28462468218259    0.52688304456300
O        -0.71473985242846    4.34378015036122   -0.36777734435660
H        -1.41872382531127    4.10228589994277   -1.00320642027138
H        -4.40924182719346    2.74828406110593    3.44899567206730
O        -4.41184775432366    2.92173398338950    4.41300449091408
H        -4.50143845524405    2.04005442565238    4.82402299547634
H         1.98399719733345   -3.61588259803339    4.22915043077879
O         1.91356984066800   -4.08552335945710    5.08327514684778
H         2.42118593536981   -3.55044205576932    5.71481381734969
H         4.66494382864566   -3.25223292454424    0.83560348726148
O         4.50918103080191   -3.17726935044555   -0.13171275360295
H         3.65339378815602   -2.69527855002666   -0.21987666760071
H        -2.72077498342079   -0.76718275781663   -1.39500656293002
O        -3.04998121448501   -0.49256677014445   -0.52260324135541
H        -3.84736882074292    0.03598018345061   -0.73454420815771
H        -1.60051035450142   -0.79356357125398   -4.66962152203054
O        -1.08839778946310   -0.58210868285815   -5.47144745006395
H        -0.37646134827677    0.01075643522026   -5.18411640270829
H         1.80057265883117   -1.76481471872585   -3.39735441364744
O         1.89418703610753   -1.01706656681228   -2.77549220296777
H         1.12062730488484   -0.43605876885697   -2.91155032451738
H         3.63324915197040   -3.17060541726173    2.54226321458724
O         4.59127479884178   -3.40511525317877    2.47394846668540
H         4.64010838595266   -4.36526720532408    2.60304473009999
H         3.37576061159971   -6.16640623629332    3.11971740087075
O         3.73691599536217   -5.97033122633225    2.22065804228304
H         3.00422083743403   -5.62123710211829    1.67342329372316
H        -3.31505022871383    1.58929036399900   -4.22953295314696
O        -4.16234536675694    1.12238086063229   -4.04118525827316
H        -4.38453988606618    1.27229538468666   -3.08654913242913
H        -5.04892017971527    4.14494603842830   -0.00093993657260
O        -5.49451788039049    3.28296025031766   -0.10313562079620
H        -6.41746891063920    3.40422503372436   -0.41180233575995
H         6.73252195055508   -1.25715472266292   -1.36214533170100
O         5.95893065975736   -1.10140887006870   -0.81389207744081
H         5.53387531833513   -1.96616856781451   -0.61608904412701
H         4.58628896379860   -3.23376773625261   -2.47517735450101
O         3.72140525585287   -3.05812635391755   -2.89556632279459
H         3.72453143937845   -3.67868829945789   -3.65028100238188
H         4.39663698135858   -2.33848592262734    5.61424314299257
O         4.04711614125791   -2.79988794681213    6.40691995558804
H         4.37678312879079   -3.70721443307475    6.32896725476906
H        -0.74042806603554    6.32146571568552    5.02535194131603
O        -1.33690874813791    6.90199594493923    5.55880043572954
H        -1.34177810348830    7.77837384046813    5.11611766146383
H         4.70407010487306   -0.19923155530541   -1.47714449629471
O         3.94106749934898    0.34716015782075   -1.74455557577687
H         3.24664625454900   -0.25013814382762   -2.07652558027284
H        -0.69857673782492    4.48532400543371   -4.08351796649742
O        -1.47647481961640    5.03423530392966   -4.29439687310774
H        -1.31691418907651    5.90120553097007   -3.87643650489034
H         0.69032729009080    3.16157993244288   -2.69462438750170
O         0.70339673839423    3.53681201884087   -3.60366607128852
H         0.74933576274882    2.77204941304717   -4.18763003511905
H        -5.42225148623750   -5.18959581935911    1.74904370373530
O        -4.72738075122492   -5.78917144620208    1.39845531803879
H        -3.88572784832619   -5.37739975240870    1.67182352244243
H         7.88830386636452   -1.77817998968900   -4.02701815292248
O         7.62815943230353   -1.46137214378417   -3.12926271513025
H         7.14721189969778   -0.61494207878515   -3.28995840998313
H         3.69461125745828   -5.13816740163564   -5.29458470736970
O         4.45732850172181   -4.76824885011966   -4.81118749868448
H         4.83543184444794   -5.48037556608581   -4.26241299002109
H        -3.80649113537605    0.01995908885311    4.88527620437998
O        -4.40742593720881    0.48925722556902    5.51390817188136
H        -5.07261246357069   -0.16450491007237    5.80444324144107
H         3.43295905010035   -5.99666873087870   -0.52455819718524
O         4.30843240080042   -5.75401878214151   -0.83816926943347
H         4.38839890652945   -4.79176013306664   -0.69610851432907
H         5.01651972600520   -0.40683423189078   -4.17021269604428
O         4.47859148752797   -1.11583195522681   -4.56075068002964
H         4.14617104933845   -1.69576222561172   -3.84302548102141
H        -1.14566528285997    1.53805742524905   -3.97838434660021
O        -1.79013132472518    2.16334689722997   -4.36647020070871
H        -1.42835453469038    2.48967051759602   -5.21321111090644
H         4.85937991563654   -6.38807794327056   -2.31180509492072
O         5.19396410902869   -6.71716672696992   -3.17521626268009
H         6.00865536929180   -7.20181990812505   -2.98398376759346
H         8.72331661011241   -5.18209113274168   -2.89887502503463
O         8.02737189989204   -5.59415094344575   -2.34214669950754
H         8.05667771063470   -6.55197405347440   -2.44168467407371
H         2.36342691584589    4.67520138308945    0.41938711922616
O         1.77937434660236    4.66293840186567    1.18706896952581
H         1.41757745159566    3.74436723231323    1.26603380098330
H        -4.44982430288454   -2.63081970706921    4.18506891462950
O        -5.34083571341581   -2.28622021559662    3.97813647534287
H        -5.19673280340439   -1.50750774154262    3.40120277757219
H        -5.87124991726605   -3.18983449879699    1.26584640318396
O        -6.33992037251855   -3.74262881251512    1.93356003370893
H        -6.15272569406455   -3.30639514768716    2.78394211913037
H         1.67561234537350    3.44303324115761    6.82966594233010
O         1.05798682327149    3.96113521915382    6.29203481599989
H         0.27329760194680    4.11951585675449    6.85981509674601
H         4.97168643888752   -2.22228744358250    3.61065227525471
O         4.99344723548116   -1.50236873695764    4.27296288587880
H         4.18555552068453   -0.94189978816448    4.11148345716093
H         2.33512496814417   -5.61083333471081    4.82938442138073
O         2.71080733120120   -6.49755251923487    4.57303438601250
H         1.96295384056992   -7.07501113170514    4.39752531847149
H         2.25979873610734   -4.57693245540503   -6.80288473149114
O         2.08476652799860   -5.06221996802741   -5.98666212258653
H         1.82109448131338   -4.36795691317284   -5.33410447791198
H         6.41679110072528   -4.17462833604391   -0.49643066997314
O         7.16588301632816   -4.58027208681159   -0.02881115002572
H         7.67420194772829   -5.00747162775929   -0.74626121371124
H        -1.73468201906882    4.48641626690571    7.65005512455351
O        -0.83706350353392    4.58007775322804    8.03927953262966
H        -0.65053118750532    5.53811703102595    8.06286328729104
H        -5.05425022382111    5.68068799166497   -5.65635626785035
O        -4.45313081920704    4.90674030722576   -5.68074393687207
H        -3.69686317215582    5.11582598561476   -6.24876638836464
H         3.30292398244364   -2.59790776761164   -8.45000775879497
O         3.20845977629499   -3.12798009201551   -7.64775795480222
H         4.08336076431182   -3.10824092604156   -7.21520289947043
H        -0.59689548645748    8.79539870525608   -2.33432534293340
O        -0.47451124024168    9.62282824594978   -1.81379419017722
H         0.28609379341360    9.44614747480976   -1.23536543090940
H         2.03734945475955   -0.94413678005859    5.19054977155198
O         1.45855819520770   -1.46489125041616    5.77662942636365
H         1.55088704518322   -1.11835368221627    6.67351774201893
H         5.21762365507572   -2.10033041574172   -5.69837634209772
O         5.56168679102178   -2.86978170762549   -6.21704203735290
H         5.28105457921329   -3.65695080331441   -5.69888216212862
H         5.64250568970160   -5.26971043818526    4.69199684659218
O         5.11691992114517   -5.17945793833463    5.51601390328367
H         4.39215023852179   -5.80747666252663    5.42872934127063
H        -3.99942978941345    1.15425955783598    6.95410940600447
O        -3.80827908070571    1.63169376718756    7.79726235603100
H        -4.68344515345233    2.02234599312068    8.05353800827667
H        -1.78793967333381    9.59313191783768   -0.80779558541987
O        -2.65180508908421    9.47246301626019   -0.33639715655535
H        -3.25667658689909   10.10493828317238   -0.72795773854750
H        -5.90137440033286    4.72326644135890   -3.06933944076135
O        -6.82128169875871    4.60197992069031   -3.38085183335578
H        -6.75083165494153    3.90100438510550   -4.05954778005361
H         0.05698167079537   -7.09915764034308   -1.15853309716662
O         0.51532612413353   -7.53584551892882   -0.40768021608524
H        -0.16791243353500   -7.72523502048282    0.23852086022681
H        -7.58531255245856    3.80226534907705   -2.09718204792380
O        -7.84252972567175    3.24132796736595   -1.33383723687656
H        -7.72648523756625    2.32191066227601   -1.65437723256764
H         3.93635141718470   -0.93081346373786    6.97375354191580
O         3.95080175972036    0.03327964758213    6.96285279507331
H         4.76663134800328    0.31733122147947    6.53402371695531
H         2.29701437471557    5.74800646641856   -1.21608136147787
O         3.23008190265277    5.45044603439203   -1.09645370790603
H         3.40741906136692    4.90722228713443   -1.88747528558667
H         6.51246710576097   -5.99883802934786    0.68355092744853
O         6.13706958800929   -6.73183949536449    1.21709387855195
H         5.23288124740728   -6.44929929133421    1.43852827024744
H        -3.87710008029681    4.73867967962519    7.71989679527979
O        -3.31095638151347    4.27185027032049    7.06323395411110
H        -3.50884658307299    3.32954333367103    7.17593541215351
H         5.71658681168299   -8.01173213777184    0.14977366805430
O         5.42788724680344   -8.69814520898955   -0.48809238681502
H         4.60197417357660   -8.36885325840995   -0.88597649550502
H        -0.58076007352747    2.03172421152939    7.65347836756245
O        -1.21122237384890    1.96987483594667    6.91576769153396
H        -2.08207848431104    1.83340897906064    7.30892062029053
H        -6.38997584095929   -0.11431504597499    1.00322989427171
O        -6.70617626730399   -0.19503321806351    0.08877035730982
H        -7.62585649137413   -0.46310244917703    0.10157007438843
H        -5.38822084501632   -3.06500767370892   -0.63718795413085
O        -5.13496753703625   -2.36227002238575   -0.01232444144710
H        -5.69972147326207   -1.58689178145122   -0.20511152990708
H         4.34817120878707    5.52174600142371    0.29375299327860
O         4.67833990518632    5.62293482258689    1.20025244497246
H         3.98472081816158    6.13816417302780    1.64809567250905
H        -9.04495992153830   -1.72731387061121   -2.32170285145133
O        -8.49901831453341   -1.52801560504154   -1.53359029985543
H        -8.63430845293259   -2.26249713806508   -0.89519089697621
H        -5.48118425217623    3.45960120538339   -5.59315208509028
O        -6.00545920867449    2.75359789008320   -5.17879126606827
H        -5.34526661306656    2.16552511767872   -4.75992927245633
H         3.19864609400489   -0.95261128215732   -5.67206979981520
O         2.34399595559315   -1.06848617775383   -6.14122195912243
H         2.42648415170920   -1.91898642124011   -6.61255327439507
H         8.13136371594840   -1.44380434471976   -6.02264472104900
O         8.13233301478663   -2.30663635111099   -5.56395212928319
H         7.27510011662111   -2.70233140916604   -5.81770594446203
H         7.65259257058160    0.89908848452609   -6.31137990313897
O         7.46036570884121    0.05081336322547   -6.72313305376646
H         6.47891216046386    0.00661698982286   -6.76367103663595
H        -7.88748202279314   -3.67587981802921    0.87189396532140
O        -8.56212471770885   -3.56617457397215    0.18430798451111
H        -8.46613097223532   -4.32756697153790   -0.41525087741295
H        -2.35818817878330    8.72491979575224    1.23101892285824
O        -2.22041875875286    8.13274500122915    1.98355673900487
H        -1.45020705099529    7.57611775663421    1.76877116085304
H        -4.42450786572030    6.43872367507582    3.42795197342526
O        -4.58782679680404    6.86505645377825    2.56989658008917
H        -3.81855571965345    7.44471999039218    2.43433482179340
H         3.43583520774833    3.38637248066240   -3.60295487391100
O         3.28737834809293    4.35671258983505   -3.51207560501634
H         2.32347297852311    4.42639381673491   -3.62489930642869
H        -6.11149222941219   -1.60953552736402   -3.49802951538059
O        -6.20075633440653   -2.18591809161831   -2.71253487078114
H        -6.98576111879538   -1.87325920755034   -2.20868106595772
H         6.45146296177851    0.99188727352676    4.73328545687357
O         6.05744185576176    1.53482204327977    5.43306710379911
H         6.25240394867939    2.45158132961572    5.14072090894228
H         1.39610842305198    1.66869907221040   -5.85293930453259
O         1.19518705911739    1.07600812058272   -5.09779413665115
H         1.55426479492443    0.21002257157168   -5.36421108504857
H        -2.51978138197088    2.97194681102081   10.43366276989830
O        -2.31141309048944    2.06259137965596   10.16327096508915
H        -2.90713762384541    1.86449520840318    9.42887415168355
H         7.61050311444586   -0.56510947260679    3.08658918208135
O         6.86228511103822    0.01438085642548    3.25019190666959
H         6.16538830222829   -0.58179510767003    3.62774996145980
H        -5.70484310938066   -8.05380867187864   -0.73869552327177
O        -4.97310548434727   -8.12512536431934   -0.08898812385413
H        -4.97452298129824   -7.30660783134278    0.43103058557200
H        -5.15940304059015   -0.13128263799301   -4.77054641630529
O        -5.78011018907476   -0.83980720120532   -5.01037515184146
H        -6.61481758849380   -0.39316051268783   -5.21244075167328
H         1.92030489486285   -0.25882133980300   -7.53881359004187
O         1.72542926741268    0.21256138996954   -8.38454298537500
H         2.30219783641133   -0.19779437368981   -9.03435370774370
H         4.90319659681697   -1.47552187284228   -9.31210289994115
O         3.98071336689265   -1.24153267789713   -9.59879869905060
H         3.96407323680202   -1.36070198474885  -10.54774929814155
H         7.52825867085273   -2.63674281799603    4.20850544912818
O         7.67853118430808   -2.67569422357988    3.24968715707716
H         7.18240364013711   -3.46477118837754    2.97770618987708
H         6.67238364700497   -5.95964826650805    2.69717580136319
O         6.73493605195692   -5.28312357769066    3.39698565869975
H         7.60852562454582   -5.37229687330756    3.81878464286695
H        -1.78600050241905    8.93535650553740    3.43562426410743
O        -1.54053545680747    9.24141940333203    4.33382010169975
H        -2.39034180324478    9.37947503796978    4.78580214717247
H        -7.35989551368696    1.56770124311730   -5.31808355208279
O        -7.94004965261315    0.82821424768845   -5.07143431776319
H        -8.83974743526107    1.23475101500199   -5.00166694146028
H         6.95469966044904   -1.17549837350631   -8.40353784380602
O         6.36980510122412   -1.89376859586720   -8.66827646823731
H         6.13561272967674   -2.34056883692837   -7.83643910830161
H        -1.60639043624315    6.20390321838783   -7.07827709801796
O        -2.00918344336068    5.38081985578632   -6.80551252041363
H        -1.76952475092755    5.25096850960012   -5.84028859515262
H        -0.02111608258783    3.30196708961023    8.98326034137813
O         0.16942927396506    2.38172042199515    9.24130216755472
H        -0.63260681582631    2.12332645211843    9.74487697513019
H         6.74969017535580   -2.85839028788071   -2.70055143840378
O         6.21364192637631   -3.59858235347575   -2.35950623145060
H         6.67883473497065   -4.41273778444211   -2.60131266272375
H        -4.07558642036327   -3.09225980782127   -4.98599452796039
O        -4.22475068910062   -2.98116953863578   -5.95172773377549
H        -4.76769760537455   -2.18546749917341   -6.01234234370650
H         1.95434166180669    2.16176906796088    8.43667218027233
O         2.62143839284475    2.26881829308202    7.74888678804655
H         3.03956093988292    1.39602564360823    7.63769042056971
H        -6.93392983127309   -5.19494149679307   -1.44506955424732
O        -7.84988203186774   -5.45999016952808   -1.69379668432666
H        -7.97750079321344   -5.05893704419225   -2.57837328998803
H        -3.82380734501244    5.26278708041216    5.63395348214192
O        -3.78362925275266    6.02908862162907    5.04060397654894
H        -2.84824031582595    6.31797151860552    5.13923430362490
H        -7.87793280296387    0.10132756400388   -2.03219277962995
O        -7.38285262740236    0.82240383702176   -2.44365712609858
H        -7.60580162221664    0.81001571566496   -3.39853486610813
H         5.83460033223109    0.06512272459030    0.40535312265249
O         5.61401318443367    0.78952945466115    1.02339474842550
H         6.11984710226788    0.59369883953253    1.83893450118993
H        -6.23076160891107    3.33465937302924    7.32835712591358
O        -6.10888770723838    2.81821111908759    8.15887738516245
H        -6.71279531296668    2.05975539343655    8.07027646837463
H         2.23381541721160   -8.12036766428961   -0.84197909043359
O         2.91367570163033   -8.11304073742702   -1.53550739233270
H         2.68728135915851   -8.82738550479130   -2.14778764465360
H        -2.74272268403723   -3.99235490925182   -6.23153740078752
O        -1.99321341383622   -4.56216884834986   -5.99509876190596
H        -1.71921534111114   -4.26992398898411   -5.09748699332491
H        -5.64657213802758    3.77650509496505    5.24370414333600
O        -6.29725221833649    4.17907786386552    5.85538042906753
H        -6.12500487317177    5.12158581595977    5.84411541490747
H        -1.04842271374009   -7.14728043982097   -3.18166252887583
O        -0.57421740460345   -6.47879207279485   -2.65334401728204
H         0.33541305278370   -6.41626745573149   -3.03022768650052
H         4.43230687520380    1.97247275835232    5.11164225755839
O         3.49262326150488    2.21735790395320    4.98692614973062
H         3.10471865020135    2.23736317941592    5.86716375564387
H         4.10826211853110    4.61829803577648    6.27583218032599
O         4.19507948230450    5.34665754063230    5.65644709379960
H         3.62959490474265    5.10703931626903    4.88378391058337
H         2.76745290137772    3.58029049809003    3.89476302296574
O         2.59551256749593    4.52085066909066    3.72522811745097
H         2.48135892896846    4.61728437506683    2.75801981446438
H         9.39683691770203    0.12143268854661   -1.06228711091246
O         8.58976986869457    0.29075616629355   -0.57260055207663
H         8.40697840634203   -0.52554611222686   -0.07778978416190
H        -2.11813752774474    5.32892777943725   10.59695317695661
O        -2.84513090768575    4.70548866046257   10.82641188754372
H        -3.06616282301818    4.88585301915047   11.74034555924421
H         7.95142065599628   -3.08614767977419    0.33926495316686
O         8.37638616505495   -2.24133406977068    0.59422398719909
H         8.30620918553562   -2.23370855643320    1.55621286084859
H         5.37510272777924    3.61131005439371    3.50777290003133
O         6.03001781160314    3.87487911474997    4.17599560274622
H         5.61960390538542    4.59678639238527    4.67394254288717
H        -4.22424146024929    5.04153736884378    9.72232643555257
O        -4.85313361950335    5.19379358894320    8.99687982765287
H        -5.46933772925223    4.44871863258947    8.99420784525493
H        -7.01797139466370   -3.47632839563785   -3.53939262451719
O        -7.63996885946314   -4.08609621171397   -3.98844832409259
H        -7.11869474302933   -4.53296504833281   -4.68738587373509
H         0.01495937724704    6.12418953806059   10.72410591388732
O        -0.84646613344893    6.46036275237007   10.47229952232053
H        -0.72422154855262    6.88861336872819    9.60579156592718
H         2.61472636900918    1.43927498884063   -4.12982123500587
O         3.49393360806206    1.78777799025725   -3.88771934589039
H         3.80786075812620    1.27250115566844   -3.11475152713438
H        -7.00671918045981   -0.18985176812884    7.15799931791839
O        -7.51166359285194    0.59279167173558    7.43339670597691
H        -8.13122006345604    0.77696446449552    6.72631337543691
H        -2.79889429147168   -9.88967941665451   -0.84797273871430
O        -2.72951718102634   -8.94885076255251   -1.01003479353454
H        -3.63444209887880   -8.57650826936811   -0.77461663642312
H       -10.03447316688870    3.09683607057179   -4.97596789689911
O       -10.15254463107951    2.17893568154416   -4.69711317620251
H       -10.37494945779803    2.26268513473077   -3.74905009847017
H        -2.10695143013167   -3.03111637936378    4.58091229271017
O        -2.98481160439020   -3.46571549748690    4.64788530483453
H        -2.97914092055932   -4.08549431280086    3.89315713451123
H        -0.24045380455450   -8.00489035007443    2.47413225021837
O         0.58546955339702   -7.79877199933376    2.92493733490694
H         1.30419480408347   -8.10073361923373    2.34180326362122
H         6.66259858339280   -2.43117461292030    6.39883166547910
O         7.10937692954348   -3.14430699627132    5.93789214319631
H         6.47517454474294   -3.87543956953907    5.89843522607118
H        -5.31548185706282   -1.98480657687845    6.89411185595743
O        -5.98641351238414   -1.48358632893886    6.40594691421025
H        -5.96883213200395   -1.86329868152399    5.49788698801923
H         0.88298653830820    2.97909671510100   -7.15011584720824
O         1.79903756208332    2.64299745162955   -7.20105249016451
H         1.78386597516778    1.89418265598990   -7.82533308849735
H        -3.93250791919833    8.76893957064696    6.60036068646069
O        -3.92921116699349    8.76191026755275    5.64301385617241
H        -4.05712452632424    7.83334612796323    5.37999473718397
H        -2.00260101850777   10.28497809610456   -2.80680412060834
O        -2.90505015498026   10.46669167625430   -3.10578035094166
H        -2.83348402619711   11.09864644535696   -3.82067504182172
H         9.36665502660381   -4.13780611893303    4.06473057974510
O         9.08032293252268   -4.81265654528461    4.68786580566947
H         8.65049349643371   -4.33594528175959    5.40896004323365
H        -0.74611167406795   -6.03864263790039   -5.86045720108835
O        -0.04749713063073   -6.60844926788261   -5.52237687299998
H         0.79168318271524   -6.15243015985182   -5.73742562280094
H         1.87023943983444    8.23591960402712    0.61920729859363
O         1.57180153941791    8.55657366541981   -0.26059774594533
H         2.38893006420386    8.58860288162832   -0.78785152232870
H         3.54268964556830    2.86173875837792   -6.68629863005284
O         4.36697161467919    2.56813294986945   -6.27272963645827
H         4.11639984967271    2.29790678272087   -5.36428916625982
H         3.77921294909862    7.06904114641132   -1.26361023322347
O         3.99033082618595    8.00318153431501   -1.47875390288574
H         4.36354622174831    7.94257662753586   -2.37015700084363
H         4.42715390938054   -0.08401068829250   -7.92468473084209
O         4.80129573639497    0.06248151758518   -7.05401446838496
H         4.62416555513357    0.99613710304913   -6.81386119539954
H         6.04180670440846    1.86460689056289   -0.48613415757819
O         6.61142999662576    2.05302907846222   -1.24588589365897
H         7.43240423275698    1.56903298924716   -1.04738151861174
H         6.64224458149615   -8.50565152002027   -1.58871368490148
O         7.28283931993434   -8.30016078868902   -2.32269571031182
H         7.64866364744878   -9.13672591646860   -2.60490742467933
H        -5.31390964535502   -5.80152103166260   -5.44723602342047
O        -5.92580863749695   -5.12670459879451   -5.76618841787925
H        -5.36929524291165   -4.36237088223206   -6.00284860748133
H         0.69048494435850    7.15891231637815    7.55423742458795
O        -0.21245756955399    7.19281694436551    7.90968700261759
H        -0.76444220515294    7.20840368506332    7.09006417389174
H        -8.89862263792860   -2.82126445582633   -4.16549461730899
O        -9.41452836408435   -2.00939499892354   -4.00072888926658
H        -9.12322119471851   -1.34715582596355   -4.63127261109640
H        -2.43783622340283   -6.00966799035249   -2.17036482747284
O        -3.31320061548014   -5.71898721839802   -2.44331368777912
H        -3.49893697914433   -6.09496853158037   -3.32885722925319
H        -2.99985026088296   -5.92681840353318   -5.43890840196345
O        -3.60521983881213   -6.53160605023519   -4.96727584533058
H        -3.12909591374459   -7.35444718050544   -4.79671915743859
H        -1.33928803662635    3.68683828054999   -7.03032135216141
O        -0.80562365904459    2.92818946502955   -6.75427786653358
H        -1.04477316779863    2.14333665042570   -7.30366775286074
H        -0.16777609130979    0.36749421384434   -8.24978990017989
O        -1.06347801702482    0.60894358807624   -7.97062676579953
H        -1.24560430286836    0.08802323560956   -7.17253943278983
H       -10.39486705343776    4.05750025521251   -2.83672541606470
O       -10.46147050784504    3.29633158947609   -2.23983070044095
H        -9.63020386354287    3.28513405780786   -1.73750439061141
H         4.59594825365021    4.02729171470235    1.69804088074583
O         4.38046359511299    3.10840786013179    1.97780665868280
H         5.09403606904790    2.52730943999048    1.70131397136095
H         6.51032852711579    1.31832158246081   -4.22722935054284
O         6.20033949493517    0.69788392961306   -3.53301632656960
H         6.23060666494226    1.19523855239479   -2.69033419373489
H         9.62109571035244   -2.31615316895443   -0.91346045038723
O         9.90250625472313   -2.10551516964069   -1.81263256550634
H         9.10576402177945   -1.76390526959022   -2.26034742891837
H         9.96076513455408   -3.41841499301745   -3.07893372183932
O         9.69280889441043   -4.07077097058858   -3.75316108019779
H         9.30509451871856   -3.56299811662307   -4.47653979811966
H        -7.74376645021372   -8.56313758351309   -1.70970695172883
O        -7.00186073975183   -7.97333253000873   -1.83551620619613
H        -7.37433497527367   -7.05812712579238   -1.82970280108827
H         4.21143522591602    6.01587846370776   -3.85037109660714
O         4.87559036940359    6.71401161812067   -3.76363295698911
H         5.70912798264123    6.25613570059110   -3.62304849031745
H         0.07063537214067   -8.21462118029526   -5.22455329399607
O         0.08839270669248   -9.19718045371978   -5.08931301440365
H         0.24106692323875   -9.56464580707267   -5.95994257856986
H        -2.37409673958918   -8.69699567983339   -2.73489055883471
O        -2.13482161993137   -8.43699163734642   -3.64411455199112
H        -1.49016208442372   -9.06009346372505   -3.99836176543174
H         2.13256389115680  -10.86770970716668   -3.48692849970787
O         2.09234599617307   -9.91283214788394   -3.46560541132104
H         1.31090685736261   -9.63868681736368   -3.99600656880197
H         6.87321094058756    3.24816197891595   -4.58537907104007
O         6.93040228625137    2.56784996674416   -5.28422171226153
H         6.14018936592015    2.70428061850163   -5.82886185265214
H        -3.62116499060895   -3.71168456483350    7.68331024096813
O        -3.72799465718981   -2.92446779357681    7.15082999531777
H        -3.47439490530854   -3.16748930511149    6.23418121798629
H        -0.63082837462610   -3.40603977202172   -6.75045225488055
O         0.00382453024156   -2.67840496082049   -6.75680545554467
H        -0.47492389765759   -1.89919121589713   -6.41956828433536
H         0.60510509376165    0.44986551661166    8.72276586855175
O         0.61122605169356   -0.26625834585866    8.08368887515243
H        -0.31217657726700   -0.55043817540731    7.99306820403713
H        -5.75178170820730    7.40591518944183   -4.34825612197317
O        -6.19911208904606    6.78958117320151   -4.95179145746323
H        -6.59197183142922    6.10170371435891   -4.37836828090457
H        -4.32311669204525    9.12320101884819   -3.21744194763429
O        -4.84610302061505    8.32917865667359   -3.05106445241720
H        -4.32568578700359    7.81886836468330   -2.40440969326324
H        -9.67651156064053    5.84006545886959   -4.43552478831546
O       -10.20150007080199    5.00320996835340   -4.48073335157795
H       -11.08171753548348    5.26914165541635   -4.74740776371675
H         2.77880360115474    6.48536913165419    6.10387877341382
O         1.81877317635676    6.58777332634417    6.19677022469901
H         1.47065456617268    5.67589940917350    6.09616257209688
H         4.85170413064388    8.48944818421300    0.05073375694363
O         5.16431934342673    8.49073602784191    0.97330594861527
H         5.56701319387250    7.62503467647820    1.10803522735354
H         4.11669666144915   -7.49264064665334   -4.33758321567778
O         3.35862237902022   -7.77436758495888   -4.88146437702870
H         3.07173930346888   -8.61227787024516   -4.50347371465864
H         0.40921601682760    8.63890852494079    4.18304312009200
O         1.08255345597092    7.98859356586805    3.95843035117806
H         1.30397572584420    7.49700195928120    4.77537053183640
H         5.27172865182634    4.12189787397634   -3.17777710918089
O         6.23272012696315    4.08676884487104   -3.12039383899649
H         6.43491642044747    3.50557403806307   -2.37050652768744
H        -2.62056557743853   -1.54008078636837    7.53454193828235
O        -2.10693121778431   -0.74881987437162    7.75412434023764
H        -2.73072853667306   -0.11851401542915    8.12477406138763
H        -8.56541446388954    7.39966470512796   -3.45425033910187
O        -8.92412328962581    7.32777044738179   -4.37019611881087
H        -8.13985921264029    7.30758509638176   -4.93353500528721
H         3.46856995739193   -9.02877997715824    1.09766868244421
O         2.79469252294627   -8.39209086940028    1.34141160352964
H         3.27299034531677   -7.58888000748631    1.62126102171979
H         3.62280382944047    8.12541998749974    1.79094614561175
O         2.82772558674618    7.56782277733576    1.90152792229985
H         2.38074710012442    7.80781431114705    2.72596219055865
N        -7.59023408871152    7.37884783742832   -1.99378270670102
H        -7.98933105563195    7.80637143716340   -1.17006635117872
H        -6.71040436382327    7.83998592433898   -2.19784179534804
H        -7.40195112276239    6.40731258670015   -1.78509958111137
