# Supplementary material for: Computer Generated Realistic Interstellar Icy Grain Models: Physicochemical Properties and Interaction with NH3
Source: ACS Earth Space Chem. 2022 Apr 19;6(5):1286–98. doi: 10.1021/acsearthspacechem.2c00004 (PMC9125691; doi:10.1021/acsearthspacechem.2c00004)
Supplement: Supplementary file 1 — sp2c00004_si_001.zip [file sp2c00004_si_001.zip › NH3_binding_energy_sampling/12-46.1-Y.xyz]

604
 energy: -1022.793783396722 gnorm: 0.000038302881 xtb: 6.3.3 (5b13467)
H         0.21162317710153    2.96147521894474   -0.68056385532672
O         0.73575057697461    2.29183354254056   -1.17037929489440
H         1.67369542622208    2.42025358056145   -0.89351923068721
H        -0.08227143767856   -1.36413783552986    3.16059851060663
O         0.31166533166149   -0.66553039697869    2.61557856870890
H        -0.16635492040599    0.14880701785942    2.84480018047896
H        -2.38919390565279    2.34382904780360   -0.54634387346510
O        -2.18247165404993    1.87595294329685    0.28011882270311
H        -2.19685432665062    0.92736429462256    0.05790158274713
H        -4.66443050884026    0.49030347653512    2.16855791389078
O        -4.98239965622760   -0.44275539750091    2.18298537237142
H        -4.47515984852198   -0.92266085438025    1.52000641303257
H         0.06562191832132   -0.37277882657289    0.95840015198097
O        -0.13119663108258   -0.13759446029020    0.03097474505865
H         0.21286880625569    0.75686336510830   -0.09202759527340
H        -0.16481773742013   -3.63171910084301    3.79364013498430
O        -0.44517254436441   -2.80077918807149    4.21162436028469
H         0.19920510680759   -2.62873473376079    4.91465334012645
H        -4.88383557889503    2.47143870707356    1.31016718810670
O        -4.24697632007176    2.06356067682932    1.92867308624153
H        -3.40239272592457    2.04336103898796    1.41885785734726
H        -3.23185123613513    3.82671716262453   -2.22984759644953
O        -2.49530248689776    3.23034757394492   -1.99431990731784
H        -2.13393573428002    2.93926001862297   -2.85172691079404
H        -0.12452674659499   -3.87045260928172    0.52013029605012
O         0.21358171241732   -3.05190270753042    0.93733881056644
H        -0.57455032994471   -2.56403134249214    1.24455347831889
H        -2.38266626222271   -1.59581588670186    2.47117502883663
O        -2.19181493895012   -2.06482757264166    1.63246820469295
H        -2.44549885442880   -1.47932598101755    0.90000467775357
H         2.07871648130693   -1.51394078068249   -1.10336574213855
O         2.30238292297266   -1.75890170964062   -0.18196278191523
H         1.51347738910933   -2.18992995417838    0.19805489858231
H        -1.39088312015631    1.76430338042815    1.90694429438376
O        -1.48685215110755    1.36975461121074    2.78393625945209
H        -1.47353248406037    2.08405864264409    3.44670813132935
H         0.21900590365690   -2.77474915567116   -1.55606773063261
O        -0.53662395571058   -2.16335098563313   -1.61428079882963
H        -0.35911329687491   -1.43513492124628   -0.98195614339021
H        -3.43157149081404   -2.99011674166858   -0.38932284284606
O        -2.71362076879556   -3.48444109574467   -0.80613447094396
H        -2.00167042267366   -2.85552886152490   -1.02380915279142
H         2.76758579612826    0.06813765272696    2.94919875733666
O         2.86242223923645   -0.11097118633202    3.91213989214446
H         2.95286246405171    0.78306571895923    4.31389029235908
H        -3.51723770059977    6.31419683964782   -0.56970426304138
O        -3.27595574069950    6.97475081422518   -1.27090367970879
H        -3.13514681397975    7.82095465924673   -0.80237642834351
H         3.90346733337553    0.51669056097969    1.20438811318611
O         2.95210851315348    0.33814662973833    1.31825088873523
H         2.71512629695686   -0.41609076491935    0.74057385809020
H        -5.76941107236928    0.77559959870617   -1.62314103121007
O        -4.85923684458477    1.10270389848614   -1.49471698460730
H        -4.97132361973491    1.93260835936135   -0.98587344655375
H        -1.21066608478913    5.33795734952036    2.19530204718233
O        -1.83593191531902    4.59110751004183    2.07868354169413
H        -1.91688871070394    4.17470172366045    2.94200285453342
H         3.49894704930575    2.69353160717123    0.43538015247403
O         3.25494826970243    2.64893997799414   -0.50461593306164
H         3.58798806018631    1.80486299115541   -0.85161920843426
H         1.50595966117948   -4.77119107369419   -2.22695105962842
O         1.56743193360553   -3.99149384160958   -1.65650383253340
H         2.36627230910088   -3.53363072240067   -2.00156306910353
H        -0.90681791192652   -0.15942361648634   -2.54585011503436
O        -0.27197038915131    0.49239682345701   -2.86990207609602
H        -0.01316765467210    1.07612126450979   -2.13358099612074
H         1.70257878356738   -4.75332945198944   -0.15401790605439
O         1.80327100189618   -5.38823074542808    0.59133720116233
H         1.34208388906079   -6.20046424629853    0.29473055226860
H        -1.21167698085681   -3.34041345014964   -2.86894959910220
O        -1.03796550793886   -4.02579764031809   -3.52750015346704
H        -0.91216847446934   -4.87150171996929   -3.05598850436022
H        -2.79053164512734    3.25818009609842    4.68998623702825
O        -1.80917974941232    3.25534104421973    4.65978491350091
H        -1.51960603549568    2.85516901721563    5.49790582072821
H         0.95585615288597    4.97933383214370    4.07013183252150
O         0.00979980830293    5.21257366066892    4.11859640821747
H        -0.46368153053154    4.41029636098542    4.37655717020268
H        -1.72739316126679   -4.71726473687988   -0.35897949801804
O        -0.96387437765579   -5.25779668512024   -0.06945765024125
H        -1.31384437519792   -5.94227181891153    0.51006625702958
H        -3.89840058110748    5.76039751830598   -2.62444957944862
O        -4.24892387738191    4.92578849235320   -2.95313244312642
H        -4.09003248632039    4.88769680163440   -3.92053408417635
H        -2.43534934311921   -3.74856487992966    1.94348911005294
O        -2.45573164004193   -4.65152784498584    2.32214829855868
H        -1.51644243374679   -4.88970573306310    2.46651905499173
H        -4.68155203674394   -3.05224609786662   -2.90143670940381
O        -3.82811928152246   -3.28662746468298   -3.30438386261169
H        -3.49863270842397   -4.07884407174388   -2.83556497617838
H         0.32877624126430    1.32355341369311    4.61762984795734
O         0.83571543664748    2.08289638176723    4.28352220830666
H         0.88295165584033    2.74344038168343    4.98894490575810
H        -4.64774763815913   -5.23796042374557   -1.56722113791196
O        -5.35174183382538   -4.88259506330493   -0.99719299282798
H        -5.14180713084893   -5.23420671441099   -0.11118542726305
H         2.33770944519750   -6.56496179109480   -4.00511760078995
O         1.99932065856695   -6.23567378411123   -3.15209529856752
H         2.43715169596526   -6.80480645268884   -2.48748600306264
H         0.48515683661123   -3.45802732780414   -3.98858664098812
O         1.28929169121808   -3.09086913704693   -4.40844985869150
H         0.97418313283900   -2.72373891441387   -5.26034948298118
H         1.95731453687908   -1.81269984288562    2.99911383478560
O         2.11106580046130   -2.74480599919264    2.78651024175694
H         1.42846969426177   -2.95940220289000    2.11670481706126
H        -2.99908237211879   -1.88361874313348   -3.20993774693551
O        -2.57700459632501   -0.99700953848448   -3.14585684017924
H        -3.23084805427682   -0.35215953426638   -3.47012040675523
H        -3.18567171276639    4.91436977313955    1.05872537659048
O        -3.96540565311602    5.28724530749698    0.60036079569520
H        -4.38277574054497    5.84725591877918    1.30343933643071
H         0.87336669220816    2.19379640987830    2.59293423703458
O         0.97795114984279    2.18661339846281    1.62218119381437
H         1.70486752250182    1.56197908857854    1.46246942189771
H         0.20216423380152    5.58725394066723   -0.76917174746752
O         0.72590712877939    6.24766287863156   -1.27790786719120
H         0.86628748052000    7.04877455614359   -0.72375814772800
H         0.34410105731010    6.97667617114640    2.57678443194497
O        -0.01547757895277    6.59428176254422    1.75920735654964
H         0.64874523772261    5.92214924610657    1.50210027008593
H        -2.48686697512676    0.16037721174109    3.33706416920089
O        -2.71142682414314   -0.65176484694395    3.84385915728857
H        -1.95277222820969   -0.69047572488222    4.46792371018725
H        -0.91021180821748    0.50538992742821    6.02609849737588
O        -0.63388090032919   -0.01625775112302    5.25407441243304
H         0.07845634790946   -0.61940618052561    5.54468632002282
H         0.70393298239976   -5.05569308101808    2.00314527876936
O         0.15815733911437   -5.16230654626987    2.80579480581536
H         0.30135625386000   -6.08200136979336    3.08166657393694
H        -2.12117683734881   -8.15136399705627    0.47067192110695
O        -1.80202156968323   -7.66183919388884    1.25623779632126
H        -2.59004765703133   -7.34732422000213    1.70701202895491
H        -0.36114922025448    6.79029528803593   -2.34162052741128
O        -1.10548364497785    7.20967310563459   -2.84459735487277
H        -1.89755755615105    7.08510541177896   -2.28352911495686
H        -1.10743402677448    4.24516192937041    0.56263919907875
O        -0.73125804972105    4.30386181405611   -0.33221961601325
H        -1.43544418587820    4.05985962439750   -0.96654044810975
H        -4.41519730191715    2.69440412720383    3.48845089003081
O        -4.41741835768097    2.86761380940141    4.45259348995612
H        -4.50248560289388    1.98569681579013    4.86379177613737
H         2.01136398461193   -3.63807878102632    4.26717275552408
O         1.94379311739623   -4.10711006603672    5.12208258513088
H         2.44958422536381   -3.56894278079398    5.75235805649719
H         4.70128193078218   -3.26518323883870    0.85411117506461
O         4.52129646759898   -3.18516018595025   -0.10571234832031
H         3.66280811178558   -2.70847187204616   -0.17716175173110
H        -2.71322447075945   -0.81706328110691   -1.35383730216958
O        -3.04399100073806   -0.54423569105555   -0.48153799509231
H        -3.84301593534270   -0.01821116055408   -0.69312377432787
H        -1.59549688743077   -0.84003012123930   -4.62963336056513
O        -1.08633616238998   -0.62571330959775   -5.43252165716125
H        -0.37615230481802   -0.03018760600351   -5.14616529169226
H         1.81152693432097   -1.79397338725900   -3.36018578089647
O         1.90208282344553   -1.04468146657059   -2.73947057503441
H         1.12546178372438   -0.46797156771285   -2.87536598000412
H         3.65833659254512   -3.18540250149676    2.57570037557019
O         4.61753557509988   -3.41380421095079    2.51323460824862
H         4.67139440841451   -4.37338638653130    2.64045496612674
H         3.41638373683064   -6.18225621889088    3.15666568233684
O         3.77346622844146   -5.98968923995668    2.25583774089064
H         3.03851141297528   -5.63864131809552    1.71334648645354
H        -3.32239418052057    1.53425377276633   -4.18943221679572
O        -4.16890117529041    1.06556700364008   -4.00061070311285
H        -4.38926423785088    1.21369516903447   -3.04500288173958
H        -5.07479345410672    4.08499768972596    0.04119925443479
O        -5.51381973742963    3.21905049950847   -0.06090888220476
H        -6.44304245768677    3.33811456178886   -0.34644299217780
H         6.74218177168628   -1.26095211795690   -1.32229762360257
O         5.96134171191231   -1.11411597697535   -0.78305408782678
H         5.54891144386345   -1.98518689270378   -0.57438228757949
H         4.61362690898132   -3.25734174413341   -2.42257108679359
O         3.75514707741750   -3.07659121386161   -2.85204099635879
H         3.75903411735453   -3.69992973060024   -3.60671967765319
H         4.41849914796867   -2.34747619096503    5.64886289773274
O         4.07327891175341   -2.80985703263367    6.44304493561496
H         4.40622941503373   -3.71599703469313    6.36443994768990
H        -0.76269456677116    6.28663458605805    5.05930126158572
O        -1.36082900696982    6.86470508419444    5.59351101271355
H        -1.37203233855755    7.74033399232536    5.14921140476967
H         4.70747298428249   -0.21390411471473   -1.44178566338806
O         3.94367158033038    0.33080665953950   -1.71154280690863
H         3.25112030546547   -0.27009177212976   -2.04081132367953
H        -0.71995181516393    4.44484157935917   -4.04794311552302
O        -1.50121068714099    4.98824717801162   -4.26069032882535
H        -1.35050652533483    5.85591243254663   -3.84007705239717
H         0.67624351659564    3.12822465941457   -2.65967630221118
O         0.68689738635429    3.50239807611115   -3.56926882228990
H         0.73616123990678    2.73705699596836   -4.15219546576335
H        -5.38924388588644   -5.25041396291113    1.79578539585545
O        -4.69186157551957   -5.84695599757694    1.44506681627099
H        -3.85186722606196   -5.43073426053653    1.71709940258316
H         7.89350755229722   -1.78236949092031   -3.99426066381136
O         7.63332056288397   -1.46620966130186   -3.09496568524041
H         7.15107415637742   -0.62054146389790   -3.25572924659514
H         3.72455320945578   -5.16221648030798   -5.25523702451353
O         4.47568387053297   -4.78124726879773   -4.76526700917677
H         4.87000964802652   -5.49502419772830   -4.22740148459415
H        -3.79685141773973   -0.03059586371504    4.92656003462785
O        -4.39959424607435    0.43562131632029    5.55592878576185
H        -5.06135021649198   -0.22123604609460    5.84691555133750
H         3.46036569852658   -5.99549287729433   -0.47314407884072
O         4.33664178057759   -5.76135017200178   -0.79034503806898
H         4.44262576132083   -4.80008165494342   -0.64487910105019
H         5.01874930199528   -0.42005234407417   -4.13573326223445
O         4.48365837595191   -1.13169631408707   -4.52465161899733
H         4.15782862252443   -1.71478533938045   -3.80623770629746
H        -1.15317430050434    1.49397056542960   -3.94002621702141
O        -1.80150713288532    2.11442481280954   -4.32978087101967
H        -1.44053279861455    2.44285824158004   -5.17586878132244
H         4.78861251154795   -6.38381577108257   -2.25664473322277
O         5.09606391853657   -6.75717129016278   -3.11447913115432
H         5.97357086788387   -7.12097658775927   -2.95230580697292
H         8.38600652886675   -4.95816233974983   -3.92945805325430
O         7.54257130713676   -5.45175164862141   -3.89813772221112
H         7.72173879378581   -6.27400395263041   -3.43371923152028
H         2.34491763391752    4.65202516366740    0.45136454923200
O         1.76294392052207    4.63711783074400    1.22053013086934
H         1.40466271038689    3.71715109208014    1.29985389845439
H        -4.42763029029083   -2.68498715883769    4.22871005792409
O        -5.32065067664575   -2.34513865821473    4.02240944712630
H        -5.18102149414353   -1.56606478870705    3.44471991970958
H        -5.84894815131038   -3.25373738543565    1.31140762116767
O        -6.31476321011818   -3.80808874486182    1.97999080252073
H        -6.12840439249981   -3.37024340801352    2.82976426970925
H         1.66947433454621    3.42119109771264    6.86358535262020
O         1.04880511558286    3.93582697385205    6.32619980402423
H         0.26377372827783    4.09077242874251    6.89436083877038
H         4.99011798310574   -2.23066981348585    3.64533196903845
O         5.01001813333257   -1.50971803064908    4.30755121866250
H         4.19940996879342   -0.95343496468109    4.14608506304486
H         2.37296956358484   -5.63013987410434    4.86904176091837
O         2.75293759007453   -6.51568326250402    4.61494338693237
H         2.00772842421776   -7.09617222074581    4.43827427224439
H         2.28232093631377   -4.60526290773860   -6.76379337605340
O         2.10413408952998   -5.09171443577632   -5.94913470679611
H         1.84477152372093   -4.39863591577564   -5.29468990322275
H         6.75720783628402   -4.23972427505603   -0.88776591774918
O         7.27234672958391   -4.50768196281033   -0.09383793365997
H         8.07135232893163   -4.96920336757383   -0.45478882480775
H        -1.74478351218277    4.44764824002712    7.68665763006021
O        -0.84741279946318    4.54654133025148    8.07533608820744
H        -0.66584712799042    5.50561726992457    8.09690491809743
H        -5.08977544330924    5.61384600467644   -5.62653262289040
O        -4.48278150671665    4.84983679857437   -5.64233579721196
H        -3.72314468873471    5.06201567051293   -6.20598347695244
H         3.31762138509582   -2.62296758583219   -8.41087505805961
O         3.22406523314152   -3.15234220142015   -7.60833392865453
H         4.09913685024542   -3.13182291448584   -7.17462187485222
H        -0.64121076578749    8.75351048637912   -2.30232124071162
O        -0.51918600355643    9.58378752227168   -1.78598741187000
H         0.24084509070277    9.41046052444050   -1.20593186158195
H         2.05170808552192   -0.96552867919948    5.22629736573287
O         1.47637706573534   -1.48828953801920    5.81414115486019
H         1.56838995924466   -1.14022078160117    6.71041825631282
H         5.22797329233169   -2.11934335887240   -5.66165979905453
O         5.57621260009363   -2.88510142405823   -6.18067726444420
H         5.31206253276763   -3.67589555067856   -5.65743911745038
H         5.67612966360776   -5.27164441922619    4.73042379961192
O         5.15224705685588   -5.18721218680087    5.55588542493712
H         4.42883269718394   -5.81651273079955    5.46605993976209
H        -3.99378157300131    1.10381729331576    6.99479918287261
O        -3.80445651746256    1.58205088266564    7.83799378362846
H        -4.68120651220657    1.96898656169318    8.09441696554404
H        -1.83691287362709    9.54703100173908   -0.77646249835556
O        -2.69899180616512    9.42302076831951   -0.30433361183806
H        -3.30850850237553   10.05030384822546   -0.69672850204821
H        -5.93016433801264    4.61829837197818   -2.96869949781945
O        -6.83768546078000    4.49896656117494   -3.31587979364435
H        -6.74523785643503    3.79420296546065   -3.99028267990660
H         0.09760891512617   -7.13487097083524   -1.11616727547459
O         0.55809133379551   -7.56916899150042   -0.36521837987887
H        -0.12395227158058   -7.76042345312339    0.28163659931763
H        -7.62345608968763    3.72447757960759   -2.00703397912457
O        -7.88826774952744    3.14030630968187   -1.26597925213275
H        -7.74447646387109    2.23032006493070   -1.60182288118246
H         3.95246165651100   -0.94113585190163    7.00767042634156
O         3.96269967278913    0.02304822562386    6.99817750167655
H         4.77561234082925    0.31110990337449    6.56646497346503
H         2.27095919514037    5.72376769636256   -1.18417544082495
O         3.20607809836157    5.43140575302171   -1.06584489911301
H         3.38497300715842    4.88797360312702   -1.85632542230401
H         6.55117866447727   -5.83586271693961    0.64759260827618
O         6.21024612375107   -6.58879786657114    1.18661054199524
H         5.29182232997053   -6.35478080810040    1.40098721610015
H        -3.88860365937117    4.68937885680281    7.75800689361392
O        -3.31988804799330    4.22426631183727    7.10252759332179
H        -3.51427012666682    3.28127497919423    7.21501529840063
H         5.84596564559865   -7.85500320625890    0.10136393072953
O         5.61927700400169   -8.53715126099272   -0.56801020490397
H         4.75279806870720   -8.27997389397229   -0.92862249022067
H        -0.57895959085575    1.99916533158532    7.69049962124814
O        -1.20980987494735    1.93327834494781    6.95356341425382
H        -2.07969086885651    1.79305311239671    7.34749236580531
H        -6.38221173996864   -0.17947845600731    1.04579204773639
O        -6.70019453806786   -0.26503862506360    0.13227055718778
H        -7.61903463336035   -0.53552081227373    0.14860012715451
H        -5.36823005083060   -3.12789852831351   -0.59238357726486
O        -5.11846762960088   -2.42398875265062    0.03247277791173
H        -5.68689325406856   -1.65120985479836   -0.15998161202960
H         4.32483588519618    5.50873009031603    0.32337826066790
O         4.65606341888832    5.61271116691580    1.22920423789809
H         3.95994509418759    6.12407572501826    1.67767811342413
H        -9.03386240138054   -1.81114237424220   -2.27382631388844
O        -8.48882514873174   -1.60734224854231   -1.48645540373062
H        -8.61846237791644   -2.34202610515025   -0.84696702541592
H        -5.49852285021158    3.39134318247920   -5.55230348995295
O        -6.01802032084453    2.68261643434060   -5.13700464949330
H        -5.35329652531854    2.09783295560186   -4.71908720654237
H         3.20304912334476   -0.97667288694260   -5.63538462859972
O         2.34922857220090   -1.09576766307403   -6.10542951317971
H         2.43612292144010   -1.94694983845698   -6.57518682337980
H         8.12471067545511   -1.43258144296227   -6.00235859230892
O         8.15027495188527   -2.28935956552044   -5.53346496238297
H         7.30211465632229   -2.71453423936387   -5.77102045005586
H         7.64416590762793    0.90044687775350   -6.28231150300996
O         7.45724665273215    0.05220223718689   -6.69652626854915
H         6.47567925767875   -0.00023495977383   -6.73369007696906
H        -7.86302348735357   -3.74934674989459    0.91959655787454
O        -8.53937773594579   -3.64443899233508    0.23284332919818
H        -8.43921172759412   -4.40565539939145   -0.36629630271310
H        -2.40116066040271    8.67615407271864    1.26290794062253
O        -2.25332542846459    8.09013159989672    2.01848296593810
H        -1.48294120436861    7.53554527402055    1.80004733234185
H        -4.44720888657556    6.38365476074085    3.46690506849259
O        -4.61431283237961    6.80724301962400    2.60859131177289
H        -3.84984371597081    7.39196744285121    2.46962911445490
H         3.41982982743658    3.36585760691960   -3.57067679866542
O         3.26681140125628    4.33564384764077   -3.48090401346969
H         2.30234225764173    4.40032187526363   -3.59220106319634
H        -6.10138676822677   -1.67818123342448   -3.45286046696154
O        -6.18790302149328   -2.25484665945848   -2.66736013271068
H        -6.97312825473442   -1.94500882011233   -2.16239927703670
H         6.45510325567883    0.99255612395644    4.76418613532382
O         6.06024227743583    1.53430458769205    5.46453590679211
H         6.24934278416848    2.45172654569924    5.17039298381953
H         1.38708226639368    1.63574188291266   -5.81756382848795
O         1.18951752558265    1.04255055525639   -5.06218000795635
H         1.55357274630828    0.17826529816582   -5.32790527748218
H        -2.52010152760921    2.93173561464073   10.47140504741642
O        -2.30772387382458    2.02299217352205   10.20210951341624
H        -2.90262170492651    1.82141370180171    9.46795366414163
H         7.61979123291637   -0.55992481001034    3.11730346953956
O         6.86975620208577    0.01673962569064    3.28289974405703
H         6.17561494536917   -0.58304921310144    3.66000682349795
H        -5.65959525221613   -8.11797342220529   -0.68930533930492
O        -4.92757685166418   -8.18560379122987   -0.03966294131016
H        -4.93191875297319   -7.36627379564741    0.47910511902927
H        -5.15767697467812   -0.19577293546725   -4.72711928483164
O        -5.77473451463745   -0.90768718452958   -4.96663106579654
H        -6.61174046602888   -0.46590159119218   -5.16907312422444
H         1.91961807282295   -0.29012321838147   -7.50224656402067
O         1.72130641612332    0.17996334814320   -8.34819077380900
H         2.29979251885195   -0.22799364803924   -8.99800563530523
H         4.90747668821559   -1.49352257676397   -9.27637294088710
O         3.98460454972686   -1.26110496490970   -9.56376020867482
H         3.96726719332242   -1.38464668776394  -10.51210490090196
H         7.54724949841614   -2.63048611585026    4.24678028006051
O         7.70665448843720   -2.66753477502116    3.28936403148227
H         7.20801195996624   -3.45315599340242    3.01059844175544
H         6.71012146175567   -5.90062699106737    2.69355375141254
O         6.76935958025485   -5.26862095252424    3.43650309034160
H         7.64580034975047   -5.36835553165071    3.84721771546070
H        -1.82228078663703    8.89386546010512    3.46813380263618
O        -1.57768293163133    9.20151733794633    4.36635279676068
H        -2.42805975977843    9.33575832271441    4.81834586966240
H        -7.36733002695323    1.49093841381997   -5.27539330423643
O        -7.94374474418934    0.74807778429360   -5.03015224448671
H        -8.84531749485358    1.14864816624691   -4.95841980078369
H         6.95595492968507   -1.18442779441087   -8.37044649103986
O         6.37536454542725   -1.90664875826902   -8.63344745587592
H         6.14522248487379   -2.35489653124228   -7.80049694450162
H        -1.64353234539853    6.15475763259200   -7.04195902335166
O        -2.04358597651466    5.33085264502791   -6.76748260261289
H        -1.79815305291029    5.20206745244178   -5.80275171111833
H        -0.02468662587641    3.27319390628658    9.01843031252614
O         0.17095940874909    2.35430533796165    9.27773631123485
H        -0.62957719783202    2.09217836666950    9.78172181652686
H         6.77495589717914   -2.87974493055648   -2.66377698353521
O         6.28618992473230   -3.68116232158130   -2.39360794882753
H         6.60654914759319   -4.39189666800698   -2.99295597324316
H        -4.05943149483732   -3.15184723502873   -4.94228624159340
O        -4.21124578998673   -3.04205887181135   -5.90781879574058
H        -4.75747371098393   -2.24861818948200   -5.96786841745694
H         1.95599206376529    2.14225381522194    8.47106584078036
O         2.62239451939786    2.25246186362410    7.78312837517630
H         3.04447808228794    1.38161199983819    7.67154430652770
H        -6.90381649712134   -5.26636439043572   -1.39687902821018
O        -7.81892131570888   -5.53576360415893   -1.64461867147804
H        -7.94902058804498   -5.13610505306194   -2.52942581919240
H        -3.83940274490413    5.21146017626608    5.67291501612959
O        -3.80405876668807    5.97827882772990    5.08016839374120
H        -2.87007307069583    6.27191786727824    5.17630704808964
H        -7.87464368583777    0.02201153220722   -1.98774152505630
O        -7.38337060197348    0.74418089978789   -2.40201785959937
H        -7.60813327889950    0.72993874038521   -3.35601890228805
H         5.83810814091948    0.05582913389488    0.43715183324651
O         5.61692640679227    0.78222223512118    1.05320339304170
H         6.12354023987166    0.58964249265888    1.86891159801542
H        -6.23481849253563    3.27375042366666    7.36997144382177
O        -6.11044248533555    2.75810630953189    8.20079103536162
H        -6.71073206899713    1.99678006966229    8.11257241013358
H         2.28368761352085   -8.14358239262632   -0.79825092806375
O         2.96888294214039   -8.13735738949219   -1.48589808367748
H         2.74253891495579   -8.84736266958966   -2.10246404618024
H        -2.72345456293776   -4.04531287930453   -6.18805860721658
O        -1.97146188797932   -4.61179255484961   -5.95197977380403
H        -1.69711867188707   -4.31768681060832   -5.05503478819636
H        -5.65588079474468    3.71697868590168    5.28379541880991
O        -6.30675870844300    4.11612929497054    5.89752724063851
H        -6.14223615864385    5.05997063121740    5.88163757440865
H        -1.00958659715167   -7.18910755514631   -3.13896447854368
O        -0.53966832576305   -6.51847347000753   -2.60998315499417
H         0.37082678087162   -6.45218448256330   -2.98567158029598
H         4.43198308793531    1.96339776144499    5.14393899916842
O         3.49115397424561    2.20394039050650    5.02008071984414
H         3.10373758020619    2.22236520837044    5.90052402066083
H         4.09509516088992    4.60845516279579    6.30614030250293
O         4.17830416406357    5.33684216240358    5.68628431410847
H         3.61321364391198    5.09401530949002    4.91416959603488
H         2.75782097099278    3.56201021345653    3.92717609044418
O         2.58148847934394    4.50169694149323    3.75739206221797
H         2.46538059907943    4.59685028694233    2.79019302012558
H         9.40077342409836    0.13812426637389   -1.03371366213899
O         8.59149620858999    0.30450789617475   -0.54787374700614
H         8.41396602390466   -0.50940058319243   -0.04392296717638
H        -2.13003701996196    5.29108646291368   10.63249315082391
O        -2.85333274355307    4.66393719938957   10.86365267751139
H        -3.07456210991517    4.84453077196467   11.77747178305228
H         7.88887714797017   -3.01494078185270    0.36241464728993
O         8.34970074448951   -2.18765814987514    0.63642788602141
H         8.29285337480340   -2.20392206119490    1.59852476533959
H         5.36540047806666    3.60546908735595    3.53770243507551
O         6.01936987703560    3.87337971950126    4.20530327651122
H         5.60487257633382    4.59308019292715    4.70310390639674
H        -4.23568838312285    4.99165446028431    9.76048126404797
O        -4.86645387485366    5.14086668542023    9.03608719875439
H        -5.47849973971757    4.39238546385408    9.03363933090122
H        -6.99881776493387   -3.54954591643391   -3.49224724223686
O        -7.61840204497097   -4.16223134179658   -3.94085192776311
H        -7.09504144347952   -4.60720463119711   -4.63958218334416
H        -0.00127903623282    6.09704608497469   10.75679778063807
O        -0.86456631116044    6.42942467402707   10.50632129040366
H        -0.74571471365326    6.85673320293166    9.63877892025728
H         2.60870332812841    1.41392692105306   -4.09501253468278
O         3.48626792827071    1.76738426286081   -3.85433027639568
H         3.80364615152400    1.25371271115266   -3.08146616012198
H        -6.99408073573324   -0.25498000116041    7.20215785859224
O        -7.50335968942576    0.52461821707076    7.47829142560769
H        -8.12320383842088    0.70665864273109    6.77088977179695
H        -2.74455955784295   -9.93958091137103   -0.79977003897937
O        -2.68012001779840   -8.99851784261789   -0.96234015766441
H        -3.58655534044056   -8.63050208597669   -0.72668124253992
H       -10.04586738876764    3.00329025000367   -4.93608371519709
O       -10.16525162583001    2.08688966390265   -4.65289145648546
H       -10.38373404183537    2.17418133632442   -3.70407443494099
H        -2.08236954241028   -3.07362823067783    4.62300625582177
O        -2.95811761770790   -3.51252648431855    4.69111311573253
H        -2.94980196192823   -4.13259006459594    3.93660579747611
H        -0.19256153956280   -8.03865975271005    2.51691282931960
O         0.63197306492491   -7.82973629900385    2.96901312824733
H         1.35262204450320   -8.12598568045460    2.38546377841066
H         6.68488357053049   -2.42976262864345    6.43091750735618
O         7.13591091955952   -3.14282393891482    5.97396458963001
H         6.50337694643310   -3.87529695291745    5.93234651713699
H        -5.29407771989865   -2.04176117712670    6.93808491896276
O        -5.96864342377882   -1.54491988396959    6.45045343744125
H        -5.94915959674672   -1.92451234278711    5.54234084234198
H         0.86634866468445    2.94289188214690   -7.11525374846179
O         1.78412579583204    2.61200702547292   -7.16779025546193
H         1.77183963114157    1.86154796132277   -7.79026919501815
H        -3.96696186990700    8.71648028008391    6.63680840838909
O        -3.96224716624196    8.71139318555329    5.67945901454063
H        -4.08695578203098    7.78301541062099    5.41427067522954
H        -2.03848718666948   10.24090514681822   -2.77182918618704
O        -2.93890757925446   10.42267646730130   -3.07724836023034
H        -2.86392671697071   11.05305097292259   -3.79298446003493
H         9.39410458594842   -4.10918351974178    4.09612020980679
O         9.12555029749999   -4.79431138850916    4.71606876355347
H         8.68180567271077   -4.33047448533285    5.43720504213162
H        -0.71585708929886   -6.08193430175077   -5.81766152009452
O        -0.01531211113767   -6.64864977900080   -5.47867935650926
H         0.82226878792021   -6.18933845580661   -5.69461001140032
H         1.83328370631208    8.21039518565551    0.64942319624287
O         1.53331040978898    8.52980377892404   -0.23015884880141
H         2.34972246312653    8.56476778224913   -0.75815384622658
H         3.52647212666118    2.83966698261323   -6.65344182781718
O         4.35282933676911    2.55122552536469   -6.24038202690045
H         4.10430898116708    2.27945176689664   -5.33173417924533
H         3.74662980787644    7.05203221244914   -1.23451087690004
O         3.95417582141993    7.98686972663538   -1.45053146362565
H         4.32594678876760    7.92716396964078   -2.34256187228707
H         4.42491247204931   -0.10366868353622   -7.89019566553731
O         4.80022660298001    0.04740881369841   -7.02081294913204
H         4.61679251885274    0.97989124411515   -6.78138649856964
H         6.03605849364539    1.85884398548755   -0.45621833588621
O         6.60438721211239    2.05156687079655   -1.21597639701072
H         7.42748178766156    1.57070572470969   -1.01814140217394
H         6.83419976920096   -8.22075450379096   -1.60605631693498
O         7.48679659819582   -7.97478946621286   -2.32365159648848
H         7.73194757717890   -8.79711604174596   -2.74648405524493
H        -5.28483332763398   -5.86714470399330   -5.40001215720905
O        -5.90070482697147   -5.19587353053977   -5.71900765799229
H        -5.34809359640705   -4.42883554898762   -5.95634824991831
H         0.66588278689294    7.13248646732956    7.58628164117139
O        -0.23683893684242    7.16232372812070    7.94268008143863
H        -0.78950108706087    7.17451808979066    7.12318664776965
H        -8.88291710568732   -2.90487067474544   -4.11666227377831
O        -9.40349822719847   -2.09543097134608   -3.95386984137758
H        -9.11434888822366   -1.43283579765274   -4.58500301127307
H        -2.40395797185438   -6.05775585466349   -2.12668838828136
O        -3.28185431557254   -5.77292247260532   -2.39802484853319
H        -3.46616721130686   -6.14999780124088   -3.28337055814862
H        -2.96996878625384   -5.98073077790137   -5.39362684231427
O        -3.57250151236505   -6.58832270389621   -4.92178083202505
H        -3.09171856440846   -7.40831068357176   -4.75026806091638
H        -1.36093561504499    3.63939623371987   -6.99396508442572
O        -0.82188734524525    2.88450455829234   -6.71855251626433
H        -1.05721126865026    2.09732645051988   -7.26641321099328
H        -0.17223504193499    0.32566228732732   -8.21172582852192
O        -1.06910163568460    0.56279436907297   -7.93236501914345
H        -1.24746353712245    0.04182993660185   -7.13336494731010
H       -10.40659750313754    3.98840308260226   -2.77649656880677
O       -10.47712057079824    3.21193050151095   -2.20575771620769
H        -9.64914595019752    3.18587338858397   -1.69450157176556
H         4.58227840592329    4.01624148913599    1.72847152784196
O         4.37243350162787    3.09678010128236    2.01034746783546
H         5.08745987007802    2.51849487260756    1.73170115467401
H         6.50469793204027    1.31242888707771   -4.19564168995051
O         6.20093801656749    0.69029263394766   -3.50053039338189
H         6.22670794686906    1.18900361985707   -2.65845648205000
H         9.57305157001739   -2.33270123392971   -0.84491203327605
O         9.86364385599183   -2.13935587856867   -1.74620876412098
H         9.07956698213733   -1.76772705385352   -2.19420273017380
H         9.93418470355101   -3.33453863293216   -3.05656951076784
O         9.77980471266072   -3.94287505820789   -3.80664880473525
H         9.50956719574483   -3.38125519054367   -4.54470867470245
H        -7.69763912044795   -8.63820800929585   -1.65762010043711
O        -6.95868449495913   -8.04514814751395   -1.78538821468215
H        -7.33524435050325   -7.13164066857119   -1.77983972382135
H         4.18166971900975    5.99927765988803   -3.82058127731881
O         4.84287520596412    6.70061972333101   -3.73661858180213
H         5.67837909934029    6.24671735599100   -3.59482223040233
H         0.11320828465911   -8.25317737607345   -5.17993764104371
O         0.13344136924920   -9.23597468756072   -5.04478578355526
H         0.29153779943805   -9.60190968280833   -5.91509928442652
H        -2.32680063916540   -8.74598805073321   -2.68862647092247
O        -2.09246279538146   -8.48619421741098   -3.59903990100442
H        -1.44292000762786   -9.10411684294011   -3.95362212331073
H         2.18373801915169  -10.89747822747678   -3.44340064128906
O         2.13802467131627   -9.94309117010464   -3.41719594259286
H         1.35661008061250   -9.67101850779298   -3.94877610643531
H         6.85636594850574    3.24461506781619   -4.55614069575978
O         6.91759276631426    2.56482239990935   -5.25523568348168
H         6.12543227461147    2.69577953814394   -5.79848864318418
H        -3.58963555573574   -3.75967468585208    7.72694905412939
O        -3.70186612294433   -2.97343516566296    7.19414524844284
H        -3.44753087345857   -3.21540450653991    6.27735284179424
H        -0.61410801607813   -3.44941124877216   -6.70926399381654
O         0.01554578525537   -2.71754783825525   -6.71789329681128
H        -0.46695674437857   -1.94125253495802   -6.37951626448075
H         0.61548766883355    0.42479411751927    8.75939468415972
O         0.62526094777137   -0.29271298319670    8.12191262656430
H        -0.29676987469767   -0.58132390941203    8.03139872111560
H        -5.81063706519905    7.29380400670334   -4.28884215468993
O        -6.31233618988035    6.67377025459397   -4.84965902849039
H        -6.60144348364427    5.94459886862013   -4.25725879789047
H        -4.25699139260450    9.03104290780165   -3.30129611133288
O        -4.79393856181500    8.23588444263496   -3.19405471453558
H        -4.38813280192179    7.75810734415591   -2.45255240612850
H        -9.68753717561762    5.72551995012304   -4.69155909676283
O       -10.22221102705694    4.92191305627066   -4.52703591551319
H       -11.10153337656939    5.12240518618591   -4.84957940262911
H         2.75649216080353    6.46842441282677    6.13420564172635
O         1.79619250298416    6.56625926201421    6.22898449870601
H         1.45212581514227    5.65288764799495    6.12816728521669
H         4.81329393666350    8.47856865062714    0.07786765845068
O         5.12832082650389    8.48275512498256    0.99962756576400
H         5.53335267488348    7.61824528796032    1.13509890590399
H         4.11362455885434   -7.50831976540352   -4.32772311736172
O         3.36252245607387   -7.80633335716635   -4.87242828749475
H         3.08664502809196   -8.64004289680300   -4.47804683818273
H         0.37306883216139    8.60826509079864    4.21334349970101
O         1.05155351711325    7.96287242217941    3.98974767582124
H         1.27459941308746    7.47216095945747    4.80665645085304
H         5.25265887053300    4.11090370988053   -3.14801398404197
O         6.21391714807160    4.08077595154821   -3.09142934722808
H         6.41933040939543    3.50083191525886   -2.34134537995591
H        -2.60086133777030   -1.58280884821130    7.57571682389292
O        -2.09084133385281   -0.78929877207483    7.79548376713030
H        -2.71778883088654   -0.16117610945404    8.16457577675267
H        -9.00389855543191    7.86624342503448   -4.19658077089159
O        -8.93867573757877    7.27942538502907   -4.95146077905406
H        -7.98123021488636    7.11370535719669   -5.08246415707365
H         3.51862141222166   -9.04425977508174    1.13804782284114
O         2.84548602895706   -8.41085046530632    1.38807822734632
H         3.32188869315230   -7.60257962246663    1.66036560409613
H         3.58795646055835    8.11026787188725    1.82039656541348
O         2.79662330503287    7.54787060475530    1.93189146931194
H         2.34795293674074    7.78646798560521    2.75585509648875
N         9.33214178059252   -5.80618856327027   -1.19897970216804
H         8.90022878929039   -6.66973364753440   -1.51178585268922
H        10.09433729350311   -6.04395016503755   -0.57949584901858
H         9.72332602067995   -5.33503812638535   -2.00612009229975
