# Supplementary material for: Computer Generated Realistic Interstellar Icy Grain Models: Physicochemical Properties and Interaction with NH3
Source: ACS Earth Space Chem. 2022 Apr 19;6(5):1286–98. doi: 10.1021/acsearthspacechem.2c00004 (PMC9125691; doi:10.1021/acsearthspacechem.2c00004)
Supplement: Supplementary file 1 — sp2c00004_si_001.zip [file sp2c00004_si_001.zip › NH3_binding_energy_sampling/120-47.8-N.xyz]

604
 energy: -1022.794254530731 gnorm: 0.000040859691 xtb: 6.3.3 (5b13467)
H         0.17594262775923    2.98686007443588   -0.62444225405752
O         0.69877976777394    2.32586914105301   -1.12744346371847
H         1.63815033557621    2.45338421077793   -0.85466071989077
H        -0.07511854936084   -1.38601616001017    3.16596439239386
O         0.31265414136931   -0.68009301914502    2.62593055992650
H        -0.16568032074189    0.13019798362213    2.86888469599733
H        -2.42173207557216    2.35858537086232   -0.47831575775782
O        -2.20642466908228    1.88103143621639    0.34017251705563
H        -2.22050588682709    0.93519732331338    0.10678638499377
H        -4.67063632428649    0.46399482957012    2.23043348549026
O        -4.98562389521179   -0.47020079497520    2.23522006884211
H        -4.48093531384298   -0.94037341500237    1.56342347964977
H         0.05340273815231   -0.36755922280359    0.97506440332216
O        -0.14823121334711   -0.12271511247675    0.05110930348885
H         0.18873481513469    0.77570688925152   -0.06204425476716
H        -0.14499653906918   -3.66221162010947    3.77219857159556
O        -0.42471882811971   -2.83682628471904    4.20130682937639
H         0.22347356109587   -2.67087698161921    4.90232684930409
H        -4.90230805396016    2.45534494390390    1.39769288966150
O        -4.26020016241103    2.04095586029952    2.00619543630571
H        -3.41870224567616    2.03094693757962    1.49130994437192
H        -3.28519839890816    3.85583452615642   -2.13751637470402
O        -2.54196691233711    3.26304888520233   -1.91555206408942
H        -2.18699855471786    2.98209058003731   -2.77898595996273
H        -0.12780400387405   -3.85986059234261    0.49533929108029
O         0.21147089082214   -3.04519757547360    0.91921432233420
H        -0.57590727884553   -2.56394080005033    1.23891486166003
H        -2.37890623948382   -1.61768093123604    2.49071621902197
O        -2.19228583463023   -2.07565861244827    1.64477901999588
H        -2.45425101575075   -1.48232118327172    0.92167063255826
H         2.05751343324160   -1.47780404610951   -1.11550003963498
O         2.29328291359406   -1.73836410217902   -0.20131899980790
H         1.50668212822916   -2.17155357733127    0.18162646678842
H        -1.40267098226626    1.75333503015538    1.96058913403246
O        -1.49104188569681    1.34670106666423    2.83276780411705
H        -1.47627772766134    2.05268836145783    3.50466834340773
H         0.19519671801651   -2.73844545178912   -1.56915155040333
O        -0.56213030441918   -2.12820417452778   -1.61554849670454
H        -0.38243784912459   -1.40747291882713   -0.97529902297365
H        -3.44501612060526   -2.98103434915753   -0.37893745055513
O        -2.72827585072247   -3.46727480762123   -0.80729562515617
H        -2.02043011549000   -2.83287662305857   -1.02217336655425
H         2.76810153140977    0.05880357161789    2.95114358074206
O         2.87137469156701   -0.13280153922233    3.91059004148815
H         2.96187647394892    0.75644935455695    4.32356454384916
H        -3.57565011469005    6.34301436188867   -0.48118292625601
O        -3.35905805317091    7.00017146194131   -1.19070747533625
H        -3.17562772953630    7.84841200255999   -0.71379945167784
H         3.88975547390401    0.53312712968461    1.20350450841109
O         2.94012361627418    0.34754985575368    1.32111758396949
H         2.70297189394995   -0.40014110887859    0.73570076458377
H        -5.80460165663311    0.79192304396355   -1.54828439588545
O        -4.89461960405148    1.12106024818012   -1.42353201890721
H        -5.00534162798822    1.94415949007568   -0.90353716325218
H        -1.23204033713500    5.32368211841047    2.28713674754533
O        -1.85574593002435    4.57527081385819    2.16742658749143
H        -1.92848775169219    4.15055936756642    3.02737581074820
H         3.47271128093515    2.71840156316007    0.46399847160281
O         3.22097688515436    2.68297979434174   -0.47459311555172
H         3.55509712181391    1.84462395946591   -0.83368955655116
H         1.48085467169338   -4.72265010444342   -2.27329002206287
O         1.54516544131757   -3.95025039275373   -1.69360278287832
H         2.33737780133733   -3.48384755094788   -2.04320254162004
H        -0.94563426753218   -0.11447425417463   -2.51902179483877
O        -0.31543292218089    0.54334919260457   -2.84000116031823
H        -0.05286761864432    1.11905787161707   -2.09860011396864
H         1.69650725078867   -4.72943921091108   -0.20272581366941
O         1.80753310850438   -5.37301037820497    0.53361918593342
H         1.34525183534048   -6.18263937341464    0.23170755433497
H        -1.24297981312015   -3.29242428271568   -2.87939105248962
O        -1.07061600883845   -3.96915189333877   -3.54724528394302
H        -0.94002023219791   -4.82009909876194   -3.08669230437002
H        -2.78722480265306    3.20802264642502    4.77171659308617
O        -1.80624493825188    3.20643940930481    4.73372429227137
H        -1.50946257290906    2.79845996650109    5.56551237015321
H         0.94865485592307    4.94879866045305    4.14598382669008
O         0.00229966017674    5.17733119913961    4.20586221056049
H        -0.46624477866764    4.36995277812917    4.45633173911891
H        -1.73452493952503   -4.70177695046447   -0.38216805957609
O        -0.96692517149364   -5.24324476975543   -0.10529252787060
H        -1.31043289995288   -5.93590365073116    0.46845907544580
H        -3.95761751543207    5.78890681252783   -2.49223880000696
O        -4.31120868359977    4.96291897642513   -2.84150873789875
H        -4.15371750443294    4.93997031672674   -3.80966583381524
H        -2.42876542794753   -3.76365045179041    1.93706376223929
O        -2.44330624630709   -4.67153988021956    2.30404028848528
H        -1.50235869757958   -4.90814460318494    2.43924757380619
H        -4.71339833394054   -3.01613477073807   -2.88255542674752
O        -3.86202045823535   -3.24259692356863   -3.29442405626390
H        -3.52684278891111   -4.03947918725520   -2.83773038714905
H         0.33759782116137    1.28493017191927    4.65262790341670
O         0.84058256520501    2.04905711188929    4.32367881602640
H         0.89030575002740    2.70193883012952    5.03619548750480
H        -4.66235960575478   -5.21818040270278   -1.57531271499936
O        -5.36304452084858   -4.87191043865132   -0.99581144637232
H        -5.14560287426764   -5.23375694808482   -0.11569593113151
H         2.31427325942730   -6.48973037920835   -4.08093765972436
O         1.97904096937084   -6.16934397892842   -3.22349261445599
H         2.41735882663926   -6.74756760700591   -2.56664398276046
H         0.44587094597792   -3.39095211514142   -4.01272385566343
O         1.24593700221777   -3.01771210055967   -4.43536223599953
H         0.92234465853604   -2.63916225066909   -5.27918185598031
H         1.96520703182255   -1.82551224955533    2.98426212435336
O         2.12169829508936   -2.75400115216158    2.75772344247444
H         1.43376457948758   -2.96310320565395    2.09146545876895
H        -3.03731596344377   -1.83808341016436   -3.18913426400341
O        -2.61758190075562   -0.95085471681324   -3.11774586293360
H        -3.27624811103098   -0.30450516262363   -3.42884114609557
H        -3.21373854800733    4.91383573374765    1.15591502598990
O        -3.99505516301614    5.29151107284661    0.70456854198401
H        -4.41063857474483    5.84013838384610    1.41756978658996
H         0.86405450256901    2.18169166581712    2.63439408319053
O         0.96111917552714    2.18521510158857    1.66271612769691
H         1.68969448843307    1.56598355253576    1.49082843977373
H         0.15418182568566    5.61905618497121   -0.68460159273837
O         0.66321215116101    6.29023166469798   -1.19526880141631
H         0.81590446123462    7.08243493565499   -0.62839299516854
H         0.32146898801220    6.96264916909557    2.68123000082318
O        -0.04469389753700    6.58266410045049    1.86556249591951
H         0.62282521308285    5.91981807415963    1.59490719537570
H        -2.48302063029590    0.12765740895870    3.37841337205174
O        -2.70097664242393   -0.69188660976957    3.87615828089182
H        -1.93813370311275   -0.73508676877571    4.49488790164418
H        -0.88814260479420    0.44543214165272    6.05957151413361
O        -0.61600912126455   -0.06659226673796    5.27949735074924
H         0.10052528808159   -0.67033652189558    5.55793381089853
H         0.71543909218608   -5.06079923012649    1.95736514844199
O         0.17616041522850   -5.17902293462724    2.76260897824041
H         0.32407187998910   -6.10167044825339    3.02600292544214
H        -2.11119011756209   -8.14741521313841    0.40764244392374
O        -1.78733120650114   -7.66576395693987    1.19611185566815
H        -2.57279141373417   -7.36046632469914    1.65759477842569
H        -0.42049126519241    6.84203353522773   -2.22762745538008
O        -1.18826710316100    7.24338391226891   -2.71954156871908
H        -1.96510607548343    7.10630857743772   -2.13255528338234
H        -1.13517031147785    4.25312066648020    0.64440730904794
O        -0.76715205192612    4.32228939188338   -0.25351405703931
H        -1.47680215472966    4.08277111655572   -0.88298541298522
H        -4.41894221050990    2.65293603032438    3.57533409111853
O        -4.41529163970243    2.81392835521861    4.54140307209691
H        -4.49393214058776    1.92676618843714    4.94231692759632
H         2.03432880655920   -3.66605430368532    4.22931865183624
O         1.97523287195610   -4.14645914014641    5.07830056710327
H         2.48317485408302   -3.61415745734144    5.71197104176600
H         4.68364889522571   -3.24072325270807    0.81801971967887
O         4.51921675562969   -3.15623261053185   -0.14710568572002
H         3.65877053228230   -2.68041889987127   -0.22263068286328
H        -2.74132028775515   -0.79355884152842   -1.32252640701888
O        -3.06606356455117   -0.53241187707912   -0.44445255650569
H        -3.86865913972858   -0.00685214176454   -0.64309595069622
H        -1.64766437505656   -0.77240813880466   -4.60625335415066
O        -1.14472606077979   -0.54704020849320   -5.41008265657191
H        -0.43508682340622    0.04826168813636   -5.12195355432410
H         1.77129953274788   -1.72908231683443   -3.37369144080467
O         1.86373920635262   -0.98765416306274   -2.74418132732619
H         1.08428369784553   -0.41170779906684   -2.86697035872321
H         3.66565090738676   -3.18728525662199    2.53406828338507
O         4.62495832414772   -3.41304269787140    2.45485206589804
H         4.68291408134567   -4.37410270962792    2.57272937183253
H         3.43833284677804   -6.19182603806197    3.07902524496517
O         3.79019157926407   -5.98261443460642    2.17920670703160
H         3.05012366267903   -5.63306404235725    1.64232632881411
H        -3.37942909312660    1.59019303372770   -4.12420015404347
O        -4.22325770539820    1.11702433565265   -3.93482789685716
H        -4.43681438960192    1.25204148862703   -2.97568280688525
H        -5.10436236599637    4.08622606469419    0.15171395131314
O        -5.54243805935213    3.22040477617392    0.03992781774913
H        -6.47449050404652    3.34009034811057   -0.23514857340224
H         6.71600752045290   -1.20287758934953   -1.37351271208217
O         5.94552761540914   -1.06027307462746   -0.81737905977949
H         5.52963361891058   -1.93087867198572   -0.62599850681332
H         4.57704419546582   -3.18453257648537   -2.49144750564164
O         3.70724105129998   -3.01158750304816   -2.90271963032709
H         3.70948136357404   -3.62340359069429   -3.66452036985555
H         4.44733625758629   -2.38436099771423    5.60909238764429
O         4.10851208168855   -2.85815458887631    6.39910884863681
H         4.44540280744375   -3.76155241834458    6.30780683822499
H        -0.77057031206265    6.23873950305887    5.16279628814081
O        -1.36801316267262    6.80648594670610    5.70806838566948
H        -1.38142956155227    7.69014903741727    5.27912739500066
H         4.67778670262898   -0.16104708838505   -1.45947784650859
O         3.90805478170145    0.38173111860297   -1.71472428067834
H         3.21589071489001   -0.21775152833669   -2.04730615041932
H        -0.78741473457806    4.49845386822744   -3.97070326331316
O        -1.57050922663578    5.04518134714531   -4.16908779568072
H        -1.41915190105144    5.90071319599062   -3.72809607846572
H         0.62483703367182    3.17965533509713   -2.60454603875414
O         0.62578374240683    3.56496492134511   -3.50987159963264
H         0.67574917745653    2.80680801433831   -4.10212580028375
H        -5.37882886774817   -5.27421396893413    1.79264340593018
O        -4.68202445769464   -5.86371191024675    1.42903316122506
H        -3.84150233744784   -5.44815626577540    1.70030780577918
H         7.85366799068423   -1.68302648923817   -4.05380600130093
O         7.59834754922073   -1.37893330123707   -3.15032324130988
H         7.10891693728273   -0.53481414832489   -3.29709621264740
H         3.67817829378720   -5.06428986985029   -5.32529503713965
O         4.44169410434257   -4.69332990556052   -4.84402612928283
H         4.83041157041761   -5.40835364329860   -4.30653217067463
H        -3.78079527964527   -0.08765170702871    4.97512818773545
O        -4.38045849163877    0.36869105492878    5.61431622240293
H        -5.03760795034510   -0.29394853905817    5.90262293736273
H         3.46349046783468   -5.97956604008639   -0.56309322486657
O         4.33405093706838   -5.72604832248040   -0.88174702831987
H         4.40743263449459   -4.76488041527885   -0.72896641634561
H         4.96925751625043   -0.33475025101041   -4.15733623275048
O         4.43402133820927   -1.04379787895932   -4.55156433819778
H         4.11266399430851   -1.63472658368222   -3.83778568598649
H        -1.20812384663826    1.55432476812588   -3.89148541065747
O        -1.86130155224947    2.17741385660799   -4.26875917855263
H        -1.50835861740037    2.51617153664609   -5.11435490392203
H         4.87807472309077   -6.33825566506287   -2.36698073915764
O         5.20817982995015   -6.65461209695784   -3.23686963247702
H         6.02847101389546   -7.13450782698462   -3.05793423412399
H         8.72674866695001   -5.09246528898682   -2.97226101132564
O         8.03895331498588   -5.51702392982365   -2.41475716804591
H         8.07571783015683   -6.47332056595265   -2.52565928799335
H         2.31419375192204    4.66960735737057    0.51136946621605
O         1.73847570067070    4.64258832868912    1.28481039866048
H         1.38292355262294    3.72114824879879    1.35561931023384
H        -4.40774725568505   -2.73515049244464    4.24967555613676
O        -5.30338469862373   -2.39619515799273    4.05364813022194
H        -5.17071675575119   -1.60931079691083    3.48503860577191
H        -5.84865471553005   -3.27322703428144    1.33634380007562
O        -6.30755896417389   -3.83740529009144    2.00132580904755
H        -6.11647732144599   -3.40939579303187    2.85510472311779
H         1.68788692981983    3.35849635968341    6.91472523810277
O         1.06145259712927    3.87658282327770    6.38753359664670
H         0.28042683422299    4.02336984760166    6.96336267751108
H         5.00478154122781   -2.23990271853948    3.60229006949657
O         5.02605630144286   -1.52772803780059    4.27284028658691
H         4.21209502057495   -0.97218027144080    4.12461982195540
H         2.40764954919065   -5.66464423343580    4.80345187578955
O         2.78850653264957   -6.54526512647033    4.53375079248322
H         2.04399874203444   -7.12690987199382    4.35788078661288
H         2.22623711082079   -4.49778745850260   -6.81503624285988
O         2.06176841314510   -4.99403346455998   -6.00321139436582
H         1.79793211329733   -4.30964441404446   -5.34038326214360
H         6.43194452145129   -4.13263969855615   -0.53911069801324
O         7.18829023557001   -4.53743778458778   -0.08257441885333
H         7.69416224909533   -4.95185505270304   -0.80917369307911
H        -1.72321177463019    4.36455694351337    7.77410233072882
O        -0.82355799375761    4.46135911542900    8.15786944252486
H        -0.64482474002863    5.42083118297228    8.18917088764080
H        -5.16951595589973    5.68337827101310   -5.50286155041676
O        -4.55722599376888    4.92419619825145   -5.52514749087859
H        -3.80497967859518    5.14235903680578   -6.09687625631127
H         3.23866172138115   -2.49108385987279   -8.44768155688134
O         3.15531545046899   -3.03122619988421   -7.65092893906605
H         4.03358349717578   -3.00889905619921   -7.22531038125061
H        -0.64434565128762    8.88360520965239   -2.10119609259436
O        -0.55066949057364    9.69183804303063   -1.56863217935716
H         0.19160323746606    9.50812254448103   -0.97063424631299
H         2.07288927784531   -1.00519861669983    5.22096210029108
O         1.50392294166114   -1.53804328828258    5.80583218906017
H         1.60042795213417   -1.20063350760466    6.70578195857715
H         5.17187398870015   -2.00876734562604   -5.70648065986405
O         5.51788544567928   -2.76925449499841   -6.23696508914003
H         5.24851757611574   -3.56469209091543   -5.72552681926079
H         5.71050387162315   -5.29398507829516    4.64259164951422
O         5.19123447123914   -5.21798839768732    5.47201048241899
H         4.47083974996257   -5.85081370678132    5.38326364135653
H        -3.96619771591218    1.02130360885391    7.05855137097975
O        -3.77229864646585    1.48979279699491    7.90601389343971
H        -4.64834008242007    1.87091606255886    8.17342284483452
H        -1.94126180871541    9.59623347767961   -0.61899540407716
O        -2.75623991977760    9.32588241154943   -0.13683441012822
H        -3.48984279613156    9.90350932642793   -0.45105539147622
H        -5.98919849220113    4.64713033660105   -2.84719900856513
O        -6.89912447262413    4.53011642785513   -3.18904743282945
H        -6.80928450206422    3.83361857349452   -3.87253476361191
H         0.09179937797083   -7.10359102011749   -1.18213749406745
O         0.56010580292699   -7.54521202487988   -0.44042325432669
H        -0.11591631192002   -7.74752611360194    0.20944034378895
H        -7.67172050931058    3.73745190268480   -1.88392859114799
O        -7.92897618276434    3.14483502541430   -1.14715256272234
H        -7.78474412136236    2.23903414128189   -1.49394250682353
H         3.98707845889272   -0.99673664616562    6.98834130456973
O         3.99331957098681   -0.03252530046057    6.98906062403805
H         4.80267852261431    0.26385100814193    6.55632237806669
H         2.21884747848143    5.76433929697061   -1.11256315265635
O         3.15359869054832    5.47158207533971   -1.00232318941077
H         3.33122094551447    4.93916330800703   -1.80060797064873
H         6.55288215228464   -5.96943189605251    0.61878763935725
O         6.18818658858074   -6.71180835473083    1.14678375061800
H         5.28363253592295   -6.43949043295544    1.37925017342605
H        -3.86744754476422    4.59812371001492    7.86414945092728
O        -3.30234945218802    4.14321394966105    7.19845065420427
H        -3.49249107481527    3.19827816306626    7.30095229048049
H         5.76954300943246   -7.98277800260858    0.06856687195252
O         5.48126161022622   -8.66435659264243   -0.57469661058643
H         4.64937715617632   -8.33748506687810   -0.96197992585424
H        -0.54927500515189    1.91970806909806    7.74003410379834
O        -1.18532457721815    1.85948098440264    7.00701643658723
H        -2.05185966129149    1.71248547159849    7.40584215050723
H        -6.39370091900596   -0.19819878444456    1.11197156937166
O        -6.71888570716220   -0.27316120652295    0.19997323649163
H        -7.63636773877712   -0.54797077485551    0.22051290337639
H        -5.38271203534627   -3.12270920679350   -0.56927551444343
O        -5.13012460723269   -2.42529375328124    0.06170669922122
H        -5.70295495944509   -1.65242084323163   -0.11672385476567
H         4.28804776876720    5.53626727193713    0.38049352728886
O         4.62555686917067    5.62825115418797    1.28493916707910
H         3.93261372789995    6.13364405736627    1.74552297014597
H        -9.06497213435311   -1.79829210547765   -2.20754804496490
O        -8.51448391127731   -1.60219986472588   -1.42200850392729
H        -8.63704955150220   -2.34493768322442   -0.79040743632092
H        -5.57023149667276    3.45732934328015   -5.44852443999112
O        -6.08482451895502    2.74268474759455   -5.03743539067610
H        -5.41580778956392    2.15396940190033   -4.63193663281728
H         3.14363393313719   -0.87868039604210   -5.65016895598129
O         2.28607414828403   -0.99656014209222   -6.11356740687888
H         2.37208582934043   -1.84081254500718   -6.59540466681117
H         8.07702568404304   -1.32360912107976   -6.04734477724709
O         8.08924072184888   -2.19172033638114   -5.59886629747627
H         7.23325131156703   -2.59173787563228   -5.84994309069847
H         7.57608949252771    1.01811246105776   -6.30485751038993
O         7.38760178223839    0.17306755566888   -6.72493195381307
H         6.40627292904846    0.12094074347021   -6.75772281806248
H        -7.86404632331997   -3.77108390608828    0.95332995231581
O        -8.54536873364226   -3.65982316525914    0.27251773557433
H        -8.44756641101215   -4.41370723823910   -0.33618716929242
H        -2.45747114957816    8.64259911809843    1.41465470081429
O        -2.29256739101742    8.07782712188730    2.18949124190627
H        -1.52603528193779    7.52357204148416    1.96305505318230
H        -4.48660229861782    6.34551048784201    3.59183068316660
O        -4.64902510912309    6.78085148510332    2.73903830033745
H        -3.87671389492128    7.35973540425615    2.60857501790055
H         3.36114805448683    3.43779168177630   -3.53331943910956
O         3.20460809056252    4.40568524338226   -3.43031293351426
H         2.23938073936476    4.46811180775367   -3.53463266490954
H        -6.14200119205576   -1.64065134742519   -3.40644917356353
O        -6.22027772144945   -2.22697327844748   -2.62732644216053
H        -7.00310774699560   -1.92654845084370   -2.11289385414405
H         6.46703041177033    0.97358224350497    4.74970701083303
O         6.07453571879861    1.50466312296564    5.45930994446795
H         6.25829025909430    2.42658606605767    5.17575379448611
H         1.31740667952798    1.72878476996467   -5.78602839638708
O         1.12723393808102    1.12574746816679   -5.03627618545335
H         1.49202544533582    0.26612542463466   -5.31532720867689
H        -2.47270064903478    2.81174902968959   10.54622338292787
O        -2.25949521417407    1.90702767899711   10.26424375042325
H        -2.85923582102326    1.71256681866490    9.53213359144847
H         7.62508975186922   -0.55511596534167    3.07555694408677
O         6.87353370989929    0.01629347170317    3.25174655916044
H         6.18471808198630   -0.58965524628153    3.62851979809915
H        -5.65780092391705   -8.11221970843495   -0.72550318553651
O        -4.92023578952411   -8.18482753228000   -0.08263948120248
H        -4.92407182076100   -7.37230676216715    0.44672336669043
H        -5.21263649524835   -0.13938994476192   -4.66953587003408
O        -5.82868801036126   -0.85067613941892   -4.91327209654176
H        -6.66883018321983   -0.40977218150510   -5.10431855294230
H         1.84368535072256   -0.17461018782375   -7.49814114187281
O         1.63741953900863    0.30468700255371   -8.33671310863282
H         2.21246899119108   -0.09291001488870   -8.99592648346686
H         4.82183811241990   -1.34514728045043   -9.30991664500586
O         3.89500394563460   -1.11598824672675   -9.58639259951740
H         3.87171042758400   -1.22427837562148  -10.53650556122150
H         7.56988115984262   -2.63946848685808    4.17384829793564
O         7.71269758581301   -2.66647390219446    3.21347416921902
H         7.22057109739887   -3.45633189718111    2.93657555559245
H         6.72958851885822   -5.95214352131041    2.63139477257853
O         6.79214188725514   -5.28323233682186    3.33844239807121
H         7.66996141234872   -5.36958484177650    3.75198151073852
H        -1.84614528640312    8.87277128391062    3.63606005744381
O        -1.58839666849439    9.16941025351106    4.53549762647815
H        -2.43125701614569    9.30423823067800    5.00022616063088
H        -7.43198621384397    1.54627593805135   -5.18118406803770
O        -8.00357794079613    0.79840243074178   -4.94035874520325
H        -8.90628588998071    1.19414185235836   -4.85745163635108
H         6.87816574073647   -1.03790668074947   -8.41514347968316
O         6.29725083665818   -1.75813533979816   -8.68333015270535
H         6.07386714190744   -2.21643910906072   -7.85478580571490
H        -1.74792247384420    6.25661717641639   -6.93077594006993
O        -2.13229173939268    5.42152753299266   -6.66757848676372
H        -1.87902885497379    5.28082636047672   -5.70842232983280
H         0.01055426043251    3.17932813607432    9.07921058730586
O         0.21098684455268    2.25784015087075    9.32538189334226
H        -0.58469651612615    1.98706282024793    9.83248681998369
H         6.73531160925018   -2.78809462554249   -2.73047115490520
O         6.20838704219418   -3.53683147360953   -2.39384830773109
H         6.67853164793082   -4.34406298955730   -2.64888358662112
H        -4.10610296748105   -3.08895766920829   -4.92883150631378
O        -4.26452822556034   -2.96794177114662   -5.89194330312830
H        -4.81423344941244   -2.17600408780147   -5.93871725927071
H         1.99119242297469    2.06181259683242    8.50378562624653
O         2.65202758312736    2.18230565804641    7.81220704278014
H         3.07605352274459    1.31431148252680    7.68705025611190
H        -6.91688087229585   -5.25638486962497   -1.38865239351670
O        -7.83280911829028   -5.52597152064455   -1.63287621863204
H        -7.97099855627559   -5.11611350579279   -2.51172766609602
H        -3.83711351589618    5.14759473905364    5.78498977393430
O        -3.81453466653896    5.91928819439694    5.19808568522054
H        -2.88098791224716    6.21654636103990    5.28339192409543
H        -7.90981553514279    0.03529857148667   -1.90705379615052
O        -7.42457379670710    0.76452835822198   -2.31614600304368
H        -7.65621541170129    0.76057255997116   -3.26855294336887
H         5.82190787963100    0.09108323700261    0.41650678193087
O         5.60035762686741    0.80659166227847    1.04439359315894
H         6.11432440574219    0.60598129210688    1.85364909336570
H        -6.21220261674531    3.17881646035776    7.47585586841174
O        -6.07953243071843    2.65358657746925    8.29946516362758
H        -6.67788506333705    1.89131157736140    8.20690664481199
H         2.27995016844520   -8.10965175028830   -0.89567619820218
O         2.95369457401353   -8.08859120654159   -1.59486444631540
H         2.72815518251189   -8.79783102185947   -2.21333895298436
H        -2.77614187590183   -3.96281477093446   -6.19556901379573
O        -2.01998426398817   -4.52892514959343   -5.97189509361200
H        -1.74090294196500   -4.24471694440616   -5.07324451869113
H        -5.65003282334987    3.64898606461604    5.39199573263822
O        -6.29836866957127    4.03872125937044    6.01440135646766
H        -6.13242564056578    4.98251027447587    6.01297050862452
H        -1.02984679197532   -7.13782293971825   -3.19688002446325
O        -0.55712886555960   -6.47137236917205   -2.66474158398624
H         0.34893943030613   -6.39681006392154   -3.04803713868300
H         4.44270118475458    1.93176667660814    5.15665377530154
O         3.49987517475990    2.16911821396431    5.04212587969027
H         3.11902869589455    2.17743458491897    5.92562627420770
H         4.10502224623290    4.56159548587446    6.35365695578065
O         4.18254002100725    5.29716231510665    5.74161873964469
H         3.61189089119927    5.06274583914001    4.97104783671921
H         2.75453514865318    3.53911561352777    3.97131541379937
O         2.57414184189842    4.48025623897941    3.81481819849482
H         2.45063477349040    4.58780487857796    2.84993122691543
H         9.37104374603164    0.19496592495816   -1.07966915779780
O         8.56643489609380    0.35153188620941   -0.58178796818018
H         8.39482459290304   -0.47177712377135   -0.09466897590517
H        -2.08947215907041    5.17030542031436   10.73304726739432
O        -2.80874724551028    4.53769524160382   10.96200254897528
H        -3.02356755026596    4.70632611897677   11.87963252991299
H         7.96439294341477   -3.04098340652057    0.29645722231075
O         8.38444088258967   -2.19559978404153    0.55751383881019
H         8.32216366183562   -2.19942196396919    1.52007699786851
H         5.35817320011332    3.59750395018877    3.56358829032003
O         6.01630840565216    3.85830872296661    4.22967944304596
H         5.60374766314193    4.57070874279247    4.73960923678603
H        -4.20035692361067    4.87406527330864    9.87334307479990
O        -4.83697272686562    5.02979858756727    9.15546485601410
H        -5.44650641880693    4.27932136932700    9.14846886237343
H        -7.03306039162874   -3.51463663043335   -3.46212880278931
O        -7.65393881375877   -4.12377298931382   -3.91363874317940
H        -7.13451612849998   -4.55843875105065   -4.62167412619925
H         0.03702884365129    5.98273750785739   10.85131209966302
O        -0.82932358366607    6.31466415606796   10.61103770681326
H        -0.71843883689314    6.75276015644456    9.74780467240072
H         2.55228829408867    1.48953210009412   -4.07522853360751
O         3.43032782242379    1.84317438964801   -3.83672406867223
H         3.75544824394250    1.32190805557877   -3.07234128701719
H        -6.96006239226676   -0.35069581006962    7.27162837511384
O        -7.47002537454244    0.42370595594745    7.56069737471560
H        -8.09582014073491    0.61183269095286    6.86017626147006
H        -2.73744553464092   -9.92187869986396   -0.88028155144011
O        -2.67759768010837   -8.97871571706099   -1.03226104743472
H        -3.58351579942983   -8.61689292503804   -0.78481543299977
H       -10.11355048895527    3.04445079182613   -4.80240225504778
O       -10.22724022777828    2.12416320415409   -4.52982487033413
H       -10.43969898793191    2.19835326502564   -3.57859121070832
H        -2.05843954889993   -3.12024137480099    4.62170726958576
O        -2.93199755597703   -3.56318583438455    4.69074292032912
H        -2.92726876188342   -4.17418628838311    3.92895970469643
H        -0.16708950408999   -8.05362428575401    2.44183257764884
O         0.66073802818546   -7.84579474817265    2.88831727172470
H         1.37719260296025   -8.13466192253099    2.29582400734216
H         6.72113958425804   -2.46620922863997    6.37312132938473
O         7.16989818853631   -3.17058057617774    5.90075551744019
H         6.54129584599085   -3.90635453744736    5.85828727744322
H        -5.25625351603281   -2.12822039437902    6.97305735398791
O        -5.93594928625785   -1.62780426568381    6.49632689942727
H        -5.92215357791886   -1.99640636034997    5.58369341940051
H         0.78267669167491    3.05016053594194   -7.06372711920793
O         1.70073132662141    2.72180762037360   -7.12557129226680
H         1.68674676270196    1.98041797451480   -7.75868317224707
H        -3.90547235352098    8.59649567062937    6.83545190170256
O        -3.95558987065416    8.63926712420035    5.88018783030990
H        -4.08829618442542    7.72366810192909    5.57797188723082
H        -2.24659469750249    9.96803782075175   -3.64506818184138
O        -2.58219575931852    9.18003087336716   -4.07741369627067
H        -2.00479384858395    8.45742267290714   -3.78376315477124
H         9.41943655608721   -4.12306220151575    3.99759315939734
O         9.14425126284844   -4.80752672089888    4.61525207508251
H         8.71629267278603   -4.34286116120270    5.34528120711673
H        -0.75941038582327   -5.99592844212891   -5.86483217577084
O        -0.05322311297460   -6.56365299418741   -5.53925006504400
H         0.78026373601985   -6.09799427733101   -5.75585547515071
H         1.79899266647667    8.21869555490959    0.76570210489776
O         1.48928806117712    8.54218228209406   -0.10831541613997
H         2.29901918238362    8.59861377764325   -0.64401108816797
H         3.44706857683529    2.95014595064078   -6.62297676711879
O         4.27697858478305    2.65813336247354   -6.21976073093613
H         4.03640521454420    2.37556474146121   -5.31239694600185
H         3.69499096975933    7.09618652389972   -1.15414252850038
O         3.89953234593850    8.03337579239024   -1.36035871963380
H         4.26368543412300    7.98645832400187   -2.25621524553957
H         4.34573485678172    0.02642095008181   -7.90289352742609
O         4.72569029086950    0.16561794476893   -7.03355909285009
H         4.54301453778329    1.09491816160506   -6.78094278271776
H         6.00600161253240    1.90297801257304   -0.45582766261900
O         6.56749049828485    2.10442508602317   -1.21831346651819
H         7.39425716298669    1.62553762427249   -1.03192820623035
H         6.68457810198364   -8.44885691409285   -1.68312243222711
O         7.31715366588694   -8.22972850006435   -2.42011909245882
H         7.68723296578882   -9.06000362339607   -2.71506988286349
H        -5.32571025322303   -5.80284710874025   -5.41078166477231
O        -5.94590610483106   -5.12960495266888   -5.71686063633412
H        -5.39762448497163   -4.35803845450469   -5.94927377785754
H         0.67482659442788    7.05914298732434    7.68874204415677
O        -0.22572455825012    7.08036897468871    8.05112088169477
H        -0.78381819648503    7.09966376562546    7.23508997906806
H        -8.92426559945890   -2.86915220437739   -4.06450500502724
O        -9.44581465919159   -2.06319805103810   -3.88812282089120
H        -9.16378738370946   -1.39255942580688   -4.51392935949176
H        -2.42042749018430   -6.02373041981115   -2.16055162261058
O        -3.30049168645395   -5.73760364262165   -2.42306941125904
H        -3.49028433707445   -6.10513956578514   -3.31125625244717
H        -3.01039529533798   -5.90838441031383   -5.42320570337286
O        -3.60692066515098   -6.52370051598238   -4.95392508823650
H        -3.12238169416984   -7.34426005991341   -4.79646016036978
H        -1.44485419335241    3.73679793396472   -6.91855260708200
O        -0.90294324437111    2.98003085113532   -6.65421027129596
H        -1.13881308539442    2.19925961449065   -7.21093384133336
H        -0.25545619756710    0.44247857077656   -8.18461928603233
O        -1.15078429629686    0.67296039777889   -7.89504763787537
H        -1.32137272769585    0.14121590814585   -7.10153664442300
H       -10.46136214975792    4.00160270904832   -2.62898795337623
O       -10.52519949059243    3.21864757776950   -2.06645149885842
H        -9.69292093009476    3.18851375738964   -1.56243612691756
H         4.55919239753328    4.02791631782850    1.76560495777681
O         4.35487566546760    3.10335953497542    2.03535399197381
H         5.07211972565554    2.53295949343962    1.74657788209811
H         6.44783157879672    1.40350784024972   -4.20671930871683
O         6.14886718758487    0.77236122997919   -3.51731304170105
H         6.18201279447136    1.26013334411040   -2.66910797156384
H         9.61683600339449   -2.24228029068878   -0.96111426447269
O         9.88892249999340   -2.01929204039120   -1.86018637227001
H         9.08576973000457   -1.67884046184012   -2.29719691610982
H         9.94758760857955   -3.31662176431433   -3.14179110103344
O         9.67970946667476   -3.96335004360947   -3.82149035201644
H         9.28159570044454   -3.45048055812175   -4.53556505316392
H        -7.70049482476879   -8.62796784812254   -1.68507019266374
O        -6.96480740712952   -8.03043217248905   -1.81092382799250
H        -7.34484747646874   -7.11859484362509   -1.79118115907422
H         4.11276755400192    6.07572969412420   -3.75780279810498
O         4.77167061872798    6.77845224288460   -3.66909151169007
H         5.61017232855050    6.32653419231223   -3.53934246666101
H         0.08091547385871   -8.17202116886498   -5.26104204249263
O         0.10789656143721   -9.15590920390533   -5.13746310976451
H         0.25676490714474   -9.51189298299136   -6.01350527020063
H        -2.33863584577063   -8.70389872399602   -2.75690756664641
O        -2.10956901293238   -8.43157004494912   -3.66515560297891
H        -1.46236451198821   -9.04476775707211   -4.03184084104142
H         2.17952476080062  -10.82733004099199   -3.57155311090665
O         2.13144952181794   -9.87314135510922   -3.53883154036180
H         1.34331988965975   -9.59953368341602   -4.05949223489309
H         6.79143835858224    3.34002675642657   -4.54547085361560
O         6.84840592932721    2.66833671346157   -5.25265509202523
H         6.05265101799126    2.80465737699325   -5.78916628822351
H        -3.54023226376639   -3.84943089733446    7.72840043621599
O        -3.65924501879196   -3.05738070338006    7.20577289156505
H        -3.41081200714735   -3.28739914483445    6.28439902428998
H        -0.67387688233492   -3.35236923628550   -6.72515743507586
O        -0.04563970684194   -2.61918507716325   -6.72865151523116
H        -0.52795615139209   -1.84807655357992   -6.37817408837361
H         0.65876523947796    0.33603632707686    8.78035878522698
O         0.66573727575706   -0.37363355318189    8.13408821357886
H        -0.25615990285215   -0.66381057650782    8.04723917225938
H        -5.90884145914911    7.33985595873127   -4.11237412118300
O        -6.39705935309221    6.72222516598179   -4.69442091417782
H        -6.68075861499660    5.97746643139454   -4.11927672788510
H        -4.18356695636856    8.65535978419737   -3.54413154454115
O        -4.93507096369253    8.29296845396086   -3.03517284345312
H        -4.52522365836433    7.79220708640916   -2.30691221137069
H        -9.76248168899659    5.76453319972121   -4.53031296082554
O       -10.29336878401167    4.95809988552939   -4.36795969751408
H       -11.17489467954083    5.15689876804066   -4.68554325472783
H         2.75914228470920    6.41903318980167    6.21478033537413
O         1.79935088276131    6.51171816797499    6.31860160316169
H         1.45754906277161    5.59883033292106    6.20746640056610
H         4.76581443766908    8.51052718095590    0.16830560479162
O         5.08763358172108    8.50349155533720    1.08765063778812
H         5.49694188392704    7.63890595459355    1.20865061144534
H         4.12800130340584   -7.42561858028376   -4.39915881273617
O         3.36791084963826   -7.70768980553398   -4.94007902455361
H         3.09136206484679   -8.55229426369405   -4.56936444902531
H         0.35572619671773    8.57512635702105    4.33586174228176
O         1.03411062713298    7.93359983831798    4.10075132079898
H         1.26354547822652    7.43452775652395    4.91057460945964
H         5.19445915146860    4.18455300276471   -3.11446795419711
O         6.15611031956935    4.15598872649912   -3.06599303328732
H         6.36943793290331    3.56842655349015   -2.32419176421862
H        -2.56032282311260   -1.66765202359218    7.59636585579567
O        -2.05110000643831   -0.87518910554762    7.82157598364101
H        -2.67697422779212   -0.25370713784069    8.20352829558039
H        -9.08351491100579    7.89998057398243   -4.01392151682789
O        -9.02033248603026    7.32414617593936   -4.77717166931179
H        -8.06284991646341    7.16214100936719   -4.91625433519030
H         3.53877060150974   -9.02965135622680    1.02324349987575
O         2.86139574822071   -8.40173874182166    1.27972493982058
H         3.33501761036385   -7.59765315835999    1.56509193261605
H         3.55642662768870    8.11541037830872    1.91928099134157
O         2.77101994689044    7.54493597481181    2.03160897316355
H         2.32325415673032    7.77532837217346    2.85852041389337
N        -4.86450866136341   10.62022899697130   -1.21089865409709
H        -5.62111974884554   10.71034445943376   -0.54566686782631
H        -5.14531873496903    9.93711784770364   -1.91222815579341
H        -4.74689503281259   11.51253222383319   -1.67209226010882
