# Supplementary material for: Computer Generated Realistic Interstellar Icy Grain Models: Physicochemical Properties and Interaction with NH3
Source: ACS Earth Space Chem. 2022 Apr 19;6(5):1286–98. doi: 10.1021/acsearthspacechem.2c00004 (PMC9125691; doi:10.1021/acsearthspacechem.2c00004)
Supplement: Supplementary file 1 — sp2c00004_si_001.zip [file sp2c00004_si_001.zip › NH3_binding_energy_sampling/121-32.2-Y.xyz]

604
 energy: -1022.787171553506 gnorm: 0.000018870921 xtb: 6.3.3 (5b13467)
H         0.19029962490200    2.96717822646248   -0.69583830281809
O         0.71182241156245    2.29864275421668   -1.19004061300645
H         1.65084106975323    2.42483778906378   -0.91572990702661
H        -0.09673541244203   -1.37404029676074    3.12854059032020
O         0.29638024764600   -0.67371472481746    2.58501445690153
H        -0.17950221407072    0.14039164346207    2.81949210291285
H        -2.41059192061857    2.35281636633316   -0.55537066260627
O        -2.20176523909398    1.88101794054043    0.26833229138207
H        -2.21861199972475    0.93345012208932    0.04230158481725
H        -4.67971353676931    0.49149509012845    2.15961475916879
O        -4.99952029367544   -0.44107508352458    2.17049197854574
H        -4.49387883797529   -0.91898309073970    1.50489409995443
H         0.04534855593597   -0.37365061699559    0.93031827453776
O        -0.15247708293753   -0.13489425038381    0.00398811635191
H         0.19044909660052    0.76045981602896   -0.11575913619607
H        -0.18134713757223   -3.64456218984463    3.75243559233346
O        -0.45825924236770   -2.81421318986614    4.17411578828460
H         0.18815685410136   -2.64672415202750    4.87636917710819
H        -4.89883995618892    2.47653106367536    1.30991931440150
O        -4.26071644652807    2.06467799545471    1.92445745695914
H        -3.41766948848116    2.04575429765388    1.41209068319706
H        -3.25694313581360    3.84392313297633   -2.22984382710134
O        -2.52082521052997    3.24503540888266   -1.99935093710797
H        -2.16244574463837    2.95749192403561   -2.85916783928283
H        -0.15086043597933   -3.86936700975637    0.47931217493915
O         0.19063400686914   -3.05181473026923    0.89658246130328
H        -0.59566513979738   -2.56467892987929    1.20928779735964
H        -2.39946338520054   -1.59937312725141    2.44583107517925
O        -2.21239300572725   -2.06484249083399    1.60425486666950
H        -2.46743369296426   -1.47559197895816    0.87539188643057
H         2.05213539395430   -1.51075290860475   -1.14295300288930
O         2.28271992482702   -1.76411956803102   -0.22545550592254
H         1.49281588308496   -2.19153061586568    0.15738585990371
H        -1.40482154732509    1.76201567369735    1.89231339667173
O        -1.49868461438356    1.36359972471609    2.76775638319635
H        -1.48209733969114    2.07494377820316    3.43372323000086
H         0.18502054011642   -2.76634057349686   -1.59402848952960
O        -0.56891997686373   -2.15233438148803   -1.64831039808405
H        -0.38783348685945   -1.42758315796163   -1.01310685884636
H        -3.45993687049690   -2.97993193222484   -0.41634928045932
O        -2.74647083172770   -3.47375496239759   -0.84115912736640
H        -2.03247875849543   -2.84589510367910   -1.05555092942820
H         2.75380039371132    0.05558268297983    2.91362715380318
O         2.85238576690096   -0.12809396330471    3.87516205526303
H         2.94565802568691    0.76405021914113    4.28081763902948
H        -3.53307582547119    6.32484740854092   -0.55835875001633
O        -3.29325229389912    6.98771391029200   -1.25781038571382
H        -3.14952092070421    7.83193112149415   -0.78649303296131
H         3.88456908309887    0.50996816749007    1.16678506208345
O         2.93348965150464    0.33061478028320    1.28217530851149
H         2.69477948428236   -0.42094684107208    0.70215760886939
H        -5.79701042158920    0.79420122664268   -1.62714431947122
O        -4.88588598373891    1.11915474271082   -1.50047250834476
H        -4.99479811415498    1.94735279461045   -0.98802570603032
H        -1.21859833682914    5.33387489203459    2.19454093164443
O        -1.84525141224582    4.58827902537774    2.07688289046049
H        -1.92392880770195    4.16862412265593    2.93885030882898
H         3.48139357259023    2.69083889135275    0.40816461719993
O         3.23358186145137    2.64978640676868   -0.53110561799621
H         3.56456688722154    1.80688035683005   -0.88249968031227
H         1.46357019391366   -4.76224585070738   -2.27573776132275
O         1.52943801483379   -3.98427946494387   -1.70359128703462
H         2.32561360646893   -3.52563304614745   -2.05394524501562
H        -0.93856993312601   -0.14448524274527   -2.56994243807735
O        -0.30403432250310    0.50784683295185   -2.89354118657288
H        -0.04191706956997    1.08828382023485   -2.15571472962068
H         1.67127038971411   -4.75341280588291   -0.20464526418841
O         1.77658216316251   -5.39102609338945    0.53729585778944
H         1.31047893834443   -6.20109392748143    0.24003928617381
H        -1.24946801040244   -3.32473914455212   -2.90497674478406
O        -1.07972137979242   -4.00709294528061   -3.56761779378211
H        -0.95302900885136   -4.85591446435629   -3.10038548037831
H        -2.79299802843434    3.24619410914998    4.68616790714126
O        -1.81180736179508    3.24154022484463    4.65239654525991
H        -1.52000631483114    2.83786994620524    5.48810316204065
H         0.95364279489534    4.96434754219612    4.06076061843126
O         0.00803282603612    5.19854686267741    4.11299278923335
H        -0.46561345371445    4.39598596925743    4.36970809000265
H        -1.75903115541301   -4.71154399537795   -0.39846907882371
O        -0.99426679197571   -5.25018680679685   -0.11067002414187
H        -1.34278639965850   -5.94383212131228    0.45940732323961
H        -3.92224386670451    5.77998330915979   -2.61397999720408
O        -4.27490006504443    4.94721794217228   -2.94515136316361
H        -4.11916648586261    4.91318497732916   -3.91321039867071
H        -2.45655934077714   -3.74963256452994    1.90969650016225
O        -2.47826470818975   -4.65341221625293    2.28595558430204
H        -1.53905552153504   -4.89618752570833    2.42378376118092
H        -4.71868520391367   -3.02987554829985   -2.92467598087160
O        -3.86777421641373   -3.26434353646667   -3.33270216130630
H        -3.53661373400195   -4.05816675815736   -2.86787253923404
H         0.32302345747671    1.30719991529796    4.59533344053830
O         0.83007944611181    2.06699806388436    4.26242667323919
H         0.88069548482282    2.72470665404857    4.97031210236799
H        -4.68157602373717   -5.22256955749103   -1.59772959109196
O        -5.38543764622625   -4.87053169211469   -1.02488486557128
H        -5.17111267225949   -5.22178625129930   -0.13966898552601
H         2.29709408516284   -6.54850842989271   -4.06594837124547
O         1.96171490581849   -6.21757173094212   -3.21267291642273
H         2.39184098837615   -6.79422962349518   -2.54904580653504
H         0.44263184522290   -3.43987283012915   -4.03091140193818
O         1.24582668800222   -3.07300420305131   -4.45328221409201
H         0.92767355233338   -2.70015710601819   -5.30152383985584
H         1.94117964670217   -1.82453374911697    2.95857201099016
O         2.09440755302400   -2.75550542185130    2.74052481341543
H         1.40828209615578   -2.96742220629205    2.07315106952265
H        -3.03560814437300   -1.86262720113742   -3.23446979799414
O        -2.61227194654971   -0.97697174725431   -3.16841645392832
H        -3.26623340211053   -0.32957910237959   -3.48745769639712
H        -3.19803946726421    4.91782922790285    1.06308813174877
O        -3.97897397074987    5.29335730231172    0.60890709447320
H        -4.39295564069856    5.85136808060046    1.31567930885505
H         0.86197317821807    2.18509407011180    2.57245080135068
O         0.96305443324964    2.18143908893742    1.60125798429440
H         1.68868547462066    1.55673712447939    1.43653826630574
H         0.18482719799586    5.59340994160361   -0.77325338272398
O         0.70762655946014    6.25496719569969   -1.28133673893311
H         0.85140673944765    7.05371130265985   -0.72450828462766
H         0.33972881729467    6.96877027485365    2.57763451137625
O        -0.02315040981766    6.59006255414394    1.75976357231443
H         0.63943641486234    5.91824222685683    1.49772439533284
H        -2.49837193194089    0.15353578343423    3.31938456651175
O        -2.72266443219809   -0.66051139206923    3.82323824364932
H        -1.96212724332744   -0.70299223536096    4.44484578311247
H        -0.91251884483629    0.48513539722353    6.00435099185388
O        -0.63961407208327   -0.03373235070037    5.22919089781645
H         0.07269893913822   -0.63919362176779    5.51510088753881
H         0.67928355944451   -5.06270588828913    1.95291579101055
O         0.13685145747088   -5.17049494254243    2.75759158595994
H         0.27730728685236   -6.09272674271285    3.02738045825141
H        -2.15275391575412   -8.15857789680707    0.41994234137384
O        -1.83151309375491   -7.65865686118750    1.19559282626087
H        -2.61911032484410   -7.35340559996044    1.65330890650756
H        -0.38219958111127    6.80358666262820   -2.33905357704896
O        -1.12769341808167    7.22578314802972   -2.83796503906316
H        -1.91797423412919    7.10046199885407   -2.27457659478527
H        -1.12230363706714    4.24768562299002    0.55731849938704
O        -0.74916822022475    4.30907373734351   -0.33866275773301
H        -1.45604283273632    4.06923848810838   -0.97147107727222
H        -4.42270494931642    2.68969038590273    3.48768467518051
O        -4.42143017277089    2.85890350237931    4.45245343448409
H        -4.50637919321470    1.97550013759508    4.86044467204800
H         1.99662429555399   -3.65552197445588    4.21901308289764
O         1.93143913377293   -4.12774477137026    5.07212159633465
H         2.44002290170440   -3.59297522525059    5.70303343486079
H         4.66165602468939   -3.27044274337553    0.81559971488964
O         4.50188615966619   -3.19207187501027   -0.15082822043658
H         3.64365402253145   -2.71354063303575   -0.23364882769019
H        -2.74200845950208   -0.80440118069554   -1.37475896909804
O        -3.06994445747061   -0.53475764478955   -0.50044211762819
H        -3.86845504184746   -0.00609286160824   -0.70731231165373
H        -1.63549622562088   -0.81542187534387   -4.65427463123129
O        -1.12851602678248   -0.59913078403359   -5.45804495672583
H        -0.41710477945844   -0.00497858808072   -5.17177735989491
H         1.77382791276021   -1.77897362766650   -3.39974654975992
O         1.86760685445752   -1.03241160218267   -2.77649106590115
H         1.09122692335951   -0.45404657899166   -2.90695618717546
H         3.63715989773150   -3.19822153513325    2.52664438181280
O         4.59573157732564   -3.42906367270825    2.45369527661143
H         4.64779906166640   -4.38974682044754    2.57860260021666
H         3.39275407673284   -6.19698280556108    3.09470117223331
O         3.75002946186513   -5.99501409517358    2.19547231509402
H         3.01307737845509   -5.64886687781152    1.65178470081485
H        -3.35759307650887    1.55934600546642   -4.19862298488737
O        -4.20394697412756    1.09065744253909   -4.00872033684025
H        -4.42095691190070    1.23582914412304   -3.05187323334897
H        -5.09158388430057    4.09534823116961    0.04856920527393
O        -5.53228316345722    3.23047155370884   -0.05619579503491
H        -6.46233353358374    3.35240135091221   -0.33762131105019
H         6.71265876644224   -1.26076644468753   -1.38429544686388
O         5.94095503940158   -1.10923630962711   -0.83225319279534
H         5.51961905196751   -1.97612434630935   -0.63522560931264
H         4.56877033267453   -3.24071182003888   -2.49494639255874
O         3.70187132217029   -3.06623906885407   -2.91162698517692
H         3.70368027740050   -3.68513028893954   -3.66772745415414
H         4.41089173266858   -2.37389976245291    5.59805586427148
O         4.06694924717881   -2.83899374596496    6.39100859237931
H         4.39872531793074   -3.74514498505475    6.30810081568060
H        -0.75961566971019    6.27008456460056    5.06089396895761
O        -1.35524327697976    6.84668287994351    5.59942107926502
H        -1.36650953083645    7.72424864999638    5.15893149237737
H         4.68007316282913   -0.20943030050341   -1.48695236247160
O         3.91418465122789    0.33526591675332   -1.74964272029738
H         3.22029885766240   -0.26345681136156   -2.08011905257940
H        -0.75010834979233    4.46605641215981   -4.05376232513437
O        -1.53154604416521    5.01108953645955   -4.26157275321816
H        -1.37828286156958    5.87691282951632   -3.83793419974953
H         0.64875115539067    3.14153436471278   -2.67555001795679
O         0.65672087352924    3.51931748168554   -3.58367232780323
H         0.70296058533733    2.75637606428612   -4.16993693202315
H        -5.41871048385527   -5.23202641035105    1.77611816794445
O        -4.72413101048495   -5.82871036582954    1.42117064015663
H        -3.87737898655937   -5.42398758348848    1.68902593951404
H         7.85892652983518   -1.76792123646907   -4.05593845220762
O         7.60179937281482   -1.45502232288742   -3.15602766363162
H         7.11681499735557   -0.60995971216814   -3.31160448093619
H         3.67212679152985   -5.13899046978205   -5.31658613874904
O         4.43589098735499   -4.76762787014618   -4.83593963429218
H         4.81859966264755   -5.48013172432121   -4.29072249976972
H        -3.80354225546187   -0.04224958886116    4.91251330890618
O        -4.40381641236457    0.42232769299884    5.54535335372117
H        -5.06519965161614   -0.23484776501247    5.83643179198461
H         3.43373166628434   -6.01506527129001   -0.54950804846265
O         4.30723720961480   -5.76767103689422   -0.86513402037501
H         4.38371810265832   -4.80566502993083   -0.72024303506680
H         4.98136535469636   -0.40664805485027   -4.18219030138498
O         4.44430432331087   -1.11608200339453   -4.57309142757308
H         4.11725617562340   -1.70002637912938   -3.85594931629990
H        -1.18730177353999    1.51525946375865   -3.95664432300621
O        -1.83646176084374    2.13763425093790   -4.34189537300260
H        -1.47765305967120    2.46972741085137   -5.18750164042455
H         4.85371781595126   -6.39489199400270   -2.34344986312278
O         5.18693057548945   -6.71861850761078   -3.20945110162525
H         6.00353156610023   -7.20180285395021   -3.02295651382888
H         8.71114057536779   -5.17319294478128   -2.94291457023783
O         8.01924233320514   -5.58923644789910   -2.38431868716141
H         8.05095834520995   -6.54669819310653   -2.48707521727770
H         2.33018287056088    4.64997354138843    0.43597017513573
O         1.75061060159791    4.63262725107515    1.20690773316747
H         1.39124491512244    3.71296897466820    1.28363083299614
H        -4.44057261427916   -2.69312479361953    4.20578066119088
O        -5.33384837500908   -2.35135329140988    4.00300347538174
H        -5.19465931583720   -1.56931459809291    3.42925195199082
H        -5.87378550555190   -3.24459189357009    1.29110181726782
O        -6.34184714775876   -3.79836488628970    1.95892618692700
H        -6.14850062619705   -3.36629505468247    2.81035162496111
H         1.67430616053862    3.39357438044106    6.84521607429378
O         1.05257011727752    3.91116155761613    6.31189179152531
H         0.26979064775463    4.06517194583101    6.88344979299213
H         4.97656077115438   -2.24896340527738    3.59257261664857
O         4.99888265622698   -1.53101518122552    4.25709916703074
H         4.18823664561536   -0.97298277238476    4.10109076795586
H         2.35682479600083   -5.65161546697169    4.81063739751661
O         2.73495594828952   -6.53585126387607    4.55011254863605
H         1.98862610396339   -7.11532820611887    4.37437934649297
H         2.22941322323135   -4.57630210748031   -6.81747609195373
O         2.05949096578334   -5.06543733050740   -6.00255452333873
H         1.79602795269552   -4.37534797653709   -5.34573242672008
H         6.41090482704893   -4.18213484685563   -0.52665205839074
O         7.16403850025433   -4.58595784339819   -0.06400997778243
H         7.67039354095225   -5.00923194300760   -0.78513966590463
H        -1.73562042279759    4.42179622389087    7.68395994676041
O        -0.83672245718179    4.51763347236105    8.06978254148010
H        -0.65365867570863    5.47635323144743    8.09505453840398
H        -5.12375259984776    5.64744039177872   -5.61275443083295
O        -4.51804069607940    4.88249371988415   -5.63393200758465
H        -3.75996305210631    5.09608921865005   -6.19917165329717
H         3.25818472574898   -2.58830979818564   -8.46208415787642
O         3.16858743733188   -3.12181995921155   -7.66161380113955
H         4.04505092274240   -3.10087449255971   -7.23217292350475
H        -0.65898464843641    8.76715187564807   -2.29083516326739
O        -0.53424030204838    9.59493371644061   -1.77128548352389
H         0.22758554113022    9.41824077429050   -1.19459811379174
H         2.04464125770843   -0.98656230625882    5.18928507361477
O         1.47021968699618   -1.51115513721542    5.77625915178922
H         1.56545337822770   -1.16734445492255    6.67386876445830
H         5.18208340137663   -2.09418568742442   -5.71692587385000
O         5.52660709846103   -2.86048257186837   -6.23997316352640
H         5.25112128268347   -3.65054308219240   -5.72317963449087
H         5.66269659038921   -5.29760946425632    4.66067944113756
O         5.14060535389088   -5.21221666206372    5.48743767187967
H         4.41739150349747   -5.84216900147048    5.40075707342401
H        -3.99194774583591    1.08406329750171    6.98597679652878
O        -3.79907577899759    1.55856826183531    7.83036785162112
H        -4.67434858686867    1.94575107684735    8.09144703885108
H        -1.84869340409654    9.55599632118438   -0.75765941838890
O        -2.70945113263695    9.43099682946469   -0.28336566765198
H        -3.31922384207809   10.06119817419098   -0.67064760812178
H        -5.95653073339204    4.64232443268187   -2.95639440710572
O        -6.86550042801233    4.52537067415031   -3.30067504793722
H        -6.77638919310355    3.82360865646423   -3.97855298168363
H         0.05876974426488   -7.12804670593016   -1.17312054178225
O         0.52424513367183   -7.55975243112823   -0.42398883000431
H        -0.15777508529666   -7.76338878684682    0.21926830323448
H        -7.64795622137091    3.74711462981897   -1.99251532977698
O        -7.91124178440569    3.16000555841272   -1.25317621353265
H        -7.76967730249391    2.25142680881750   -1.59341135855976
H         3.95126477118688   -0.97263525696646    6.96428473921827
O         3.96243272427516   -0.00844660843148    6.95728186807275
H         4.77507653167843    0.28004563470508    6.52538003198625
H         2.25230369971081    5.72859414203219   -1.19487026393333
O         3.18722897600345    5.43400679033405   -1.08073054266663
H         3.36282570266273    4.89391526876671   -1.87417440245021
H         6.51817467583616   -6.00995487063756    0.64638347629229
O         6.14797638881800   -6.74582407642094    1.17943314676711
H         5.24344332564845   -6.46760834899264    1.40523856654276
H        -3.87877296166269    4.66622607397574    7.76363033668642
O        -3.31315366587161    4.20298649193032    7.10410331187801
H        -3.50833284356110    3.25981951064673    7.21365709163706
H         5.72722574473339   -8.02369505696340    0.10840393160131
O         5.43922690875637   -8.70831693225302   -0.53152605844081
H         4.60905188922325   -8.38200653268998   -0.92331642740486
H        -0.57336949837056    1.97152421722222    7.67382032178495
O        -1.20680702092933    1.90949277271464    6.93870812671097
H        -2.07551361114925    1.76895558578550    7.33509602536489
H        -6.40152839004680   -0.17084702439042    1.03926112998559
O        -6.72329000999958   -0.25377298889811    0.12670583432491
H        -7.64299874266650   -0.52086934546890    0.14613574366729
H        -5.39823169048088   -3.11407631370638   -0.61472128017832
O        -5.14582926235036   -2.41398847045902    0.01299511579006
H        -5.71314120226687   -1.63887891365489   -0.17385791212986
H         4.31088945823546    5.50432140051978    0.30498149491222
O         4.64508901939973    5.60360841376273    1.21022301559534
H         3.95155396952912    6.11464820665393    1.66307140347527
H        -9.06760222522838   -1.78507037675552   -2.27781873008435
O        -8.51928381278734   -1.58612299787648   -1.49149214810415
H        -8.64815991137078   -2.32299414358184   -0.85486228184291
H        -5.53563150645548    3.42542204228926   -5.54634237940172
O        -6.05456920955189    2.71529720186527   -5.13260894337307
H        -5.38913754602607    2.12826274101777   -4.71915177071970
H         3.15921533443463   -0.95376461520500   -5.67781221251568
O         2.30317286764696   -1.07077525060884   -6.14431775650297
H         2.38666059899214   -1.91965153496901   -6.61840261958985
H         8.09194591896721   -1.42589743374291   -6.05165012889193
O         8.09816662717052   -2.29033576914239   -5.59609670576849
H         7.24118064818959   -2.68829713725063   -5.84716412759233
H         7.60369113402765    0.91621061208838   -6.32989119061824
O         7.41280838854176    0.06891900546948   -6.74429998064501
H         6.43135321490385    0.02109161959493   -6.78032032284790
H        -7.88855093131283   -3.73815062292212    0.90359972427454
O        -8.56563805329725   -3.63340635094368    0.21726393795366
H        -8.46774908062409   -4.39396906027013   -0.38176086112320
H        -2.40733914195014    8.67759330631982    1.27997861876619
O        -2.25799859371099    8.08805419208180    2.03251611201294
H        -1.48896374880112    7.53348464930364    1.80936305842001
H        -4.44937425333767    6.37897035070920    3.48140615386102
O        -4.61868871234588    6.80607072707759    2.62524900803630
H        -3.85399788320702    7.39051951884461    2.48626029267624
H         3.38962995551602    3.37891348043604   -3.59518270707564
O         3.23826799795121    4.34842299807720   -3.50074849878244
H         2.27357020738225    4.41520581579003   -3.60846371156546
H        -6.13839209719651   -1.65202651219860   -3.46608798469439
O        -6.22459222448826   -2.23316414555323   -2.68366962278987
H        -7.00619310522956   -1.92229060801904   -2.17371735617737
H         6.44977554644973    0.96688563332423    4.71982408082612
O         6.05721094969370    1.50605933730690    5.42333266902520
H         6.24713981609917    2.42451880181429    5.13293997463354
H         1.34666239563598    1.66150972631848   -5.84204853076568
O         1.15024963729842    1.06529142108817   -5.08862924186159
H         1.51223969285184    0.20172247923062   -5.35899920145013
H        -2.50375916274600    2.89540327431412   10.46521492343710
O        -2.29359890960909    1.98753251795691   10.19124125339174
H        -2.89143859742527    1.78987663293600    9.45844376551184
H         7.60725410361304   -0.58055744891765    3.06300180776487
O         6.85780883707533   -0.00413988821016    3.23177856698680
H         6.16450933928739   -0.60406815863106    3.61015218301336
H        -5.73447237745756   -8.02800584415809   -0.67682135397965
O        -4.97904488131026   -8.08760853645801   -0.06330532272421
H        -4.99166412962880   -7.29413036734293    0.49338611847640
H        -5.19712175171859   -0.16581872441228   -4.73697329472656
O        -5.81626775115591   -0.87583482614432   -4.97704447740372
H        -6.65300456961657   -0.43149704988925   -5.17521000109598
H         1.87037475279142   -0.25808690476956   -7.53678834634795
O         1.66975118342254    0.21521884933422   -8.38023240823435
H         2.24582743083178   -0.19044635195546   -9.03361133827342
H         4.85021979921285   -1.45754767230950   -9.32685088064387
O         3.92580470965168   -1.22559389403657   -9.60922983830540
H         3.90576233245733   -1.34213983033009  -10.55842342818757
H         7.53706881593543   -2.65617288001864    4.17821325699876
O         7.68382548575635   -2.69141806277280    3.21871583359674
H         7.18899791956959   -3.48110819142302    2.94601234007665
H         6.68629688360527   -5.97681620613914    2.65920820697087
O         6.75005997043117   -5.30241181027363    3.36107564597788
H         7.62566991230146   -5.39048138404639    3.77866059563974
H        -1.82073688048771    8.88535878823420    3.48414997965820
O        -1.57255875949423    9.18882163735438    4.38277548214334
H        -2.42113793441174    9.32262539274811    4.83825989168455
H        -7.40611050605358    1.52625358849915   -5.27108140335401
O        -7.98285179235127    0.78322814091506   -5.02692429495438
H        -8.88351739657052    1.18527283204938   -4.95042460327345
H         6.90417914974388   -1.15374273666245   -8.42621682820430
O         6.32074906361582   -1.87314920300540   -8.69112980723277
H         6.09161749277608   -2.32368660862411   -7.85982344954397
H        -1.68170779634796    6.18923053491185   -7.03779229382345
O        -2.08168625425359    5.36466477209948   -6.76515830479520
H        -1.83322399517506    5.23197259855165   -5.80172990915297
H        -0.01271860188131    3.23925579723678    9.00521831516791
O         0.18233700843023    2.31891301107522    9.25971984580602
H        -0.61669539641037    2.05590054008399    9.76561064940175
H         6.73004074129663   -2.85715199567029   -2.72827820480232
O         6.19803498086579   -3.60024215162300   -2.38747196256821
H         6.66492462581818   -4.41211047319067   -2.63368632269347
H        -4.10423222574508   -3.12209246236688   -4.96796768950602
O        -4.26104395361957   -3.00959664660319   -5.93250343832773
H        -4.80394162750852   -2.21353608926057   -5.98781815564850
H         1.96449974309963    2.10784346250926    8.44646283355145
O         2.62852593218554    2.21969851464104    7.75649169812102
H         3.04904244272706    1.34871132964118    7.64022081081355
H        -6.93352729106172   -5.25465931835063   -1.42228159475307
O        -7.84569264940376   -5.53204256846380   -1.67368583330178
H        -7.98341313807877   -5.11682452345229   -2.55042487640296
H        -3.83579086043210    5.19689062255269    5.68063662166064
O        -3.80134477378855    5.96584185245725    5.09059338935462
H        -2.86667510357415    6.25797065248657    5.18496565789427
H        -7.90470242716641    0.04512667772583   -1.98790589469489
O        -7.41315976339949    0.76754024369573   -2.40117267998737
H        -7.64159102369658    0.75811172066185   -3.35438906471619
H         5.81767784033659    0.05250046183280    0.39151217176956
O         5.59739007731679    0.77425828241445    1.01276870049213
H         6.10713956698751    0.57740335139083    1.82560348183531
H        -6.22856570044146    3.25570031528529    7.37754428534732
O        -6.10203708987047    2.73640876812774    8.20574455955719
H        -6.70380675071837    1.97639808520769    8.11660918616421
H         2.23854311574089   -8.14151375229597   -0.86944525153334
O         2.91743096654831   -8.12998239706621   -1.56421134446788
H         2.69074824089258   -8.84266348392668   -2.17854590802586
H        -2.77338071240920   -4.00986776603399   -6.22259839216847
O        -2.02307580451387   -4.58018960024608   -5.99074707003688
H        -1.74414740314472   -4.29162589212104   -5.09312494549037
H        -5.65577948174075    3.70678357906667    5.29136321728494
O        -6.30435512778100    4.10418619983989    5.90860679635237
H        -6.13823795197262    5.04781037078365    5.89659599300236
H        -1.05325727396500   -7.17147700279864   -3.19004924997024
O        -0.58053848100320   -6.49932893305577   -2.66263516036822
H         0.32732733767703   -6.43645154206253   -3.04189182520797
H         4.42891377146435    1.93878295030069    5.11045754339107
O         3.48788148820874    2.18069782202356    4.99047741891768
H         3.10349270004337    2.19654002938462    5.87232402481125
H         4.09997009403334    4.57961786276662    6.28477879318449
O         4.18221234897714    5.31024304829709    5.66744024890535
H         3.61408122020713    5.07148725174836    4.89636220756714
H         2.75303097138585    3.54474919923226    3.90590696148757
O         2.57751285776440    4.48536479751883    3.74053635665823
H         2.45837072645827    4.58479264384234    2.77416602996637
H         9.37331036948590    0.12639515954807   -1.09116808949190
O         8.56794185394888    0.29158924045337   -0.59728981010178
H         8.38988550263057   -0.52702445838838   -0.10452172667335
H        -2.10977036889254    5.25334824072077   10.63471882313357
O        -2.83333862221144    4.62638416431910   10.86555429607000
H        -3.05109873716579    4.80329870868514   11.78093371413821
H         7.94535337562150   -3.09055009294659    0.30557147331121
O         8.36878860961129   -2.24522990807444    0.56167464807108
H         8.30226345993502   -2.24112305711169    1.52394605648414
H         5.35889520320900    3.58651668144738    3.50790427714603
O         6.01574377847080    3.85021550591635    4.17422208450622
H         5.60457801112679    4.56869120675614    4.67654413487915
H        -4.21865578812685    4.96093422088600    9.76844927743334
O        -4.85153187662525    5.11380822566607    9.04663718614682
H        -5.46480208581633    4.36634830200619    9.04347859906858
H        -7.03993799712264   -3.52131022014642   -3.50879952885929
O        -7.66055801339190   -4.13467760268837   -3.95574362687697
H        -7.14054383082759   -4.57423659654647   -4.66022008875007
H         0.02070789662011    6.05574769022961   10.75524470177167
O        -0.84298898967758    6.39008295333189   10.50881319406773
H        -0.72631704178403    6.82115082499710    9.64286088700082
H         2.57334399523003    1.43049576394410   -4.12461859506394
O         3.45243073979175    1.78125023734998   -3.88578185987956
H         3.77156633205079    1.26475405159288   -3.11565981487816
H        -6.99357574279640   -0.27127101432265    7.19786146858224
O        -7.50074573424988    0.50798942699352    7.47866685562900
H        -8.12280252492319    0.69376056954993    6.77419776921244
H        -3.02628625289724   -9.79008776705505   -1.30371148586128
O        -2.74601957515566   -8.89107237287798   -1.09936502097631
H        -3.60484653233147   -8.47015071034608   -0.82560102916915
H       -10.08123355222768    3.04079022566745   -4.91708462755810
O       -10.20075909317478    2.12349949818367   -4.63675516673202
H       -10.41603315717190    2.20794803227100   -3.68688517637042
H        -2.09477297017240   -3.08612752386553    4.59071220729576
O        -2.97123478942501   -3.52349074883396    4.65950496453741
H        -2.96528217625882   -4.14154904583418    3.90319445542837
H        -0.22130470791429   -8.04665385224824    2.45725828423081
O         0.60534415832458   -7.83774922376218    2.90587626089377
H         1.32235850657376   -8.13644850756327    2.31908819704147
H         6.67991827092500   -2.46144657664198    6.37287257766786
O         7.12760249935738   -3.17139451745881    5.90790585426085
H         6.49575067565065   -3.90457656591416    5.86813901285583
H        -5.29690844246934   -2.05949211868052    6.92077679314743
O        -5.97233667240118   -1.55973589783711    6.43724035931274
H        -5.95659863458497   -1.93587018309498    5.52778236887932
H         0.82349901668683    2.97475828787364   -7.13252459889783
O         1.74041908904919    2.64218491562302   -7.18914220046707
H         1.72496602681058    1.89500736336749   -7.81538124298866
H        -3.95490944388085    8.69828395643527    6.65910458379983
O        -3.95342413406234    8.69684397902673    5.70173133956481
H        -4.08048299729533    7.76971274399753    5.43339403059304
H        -2.05593841660440   10.25847545699728   -2.74949946620149
O        -2.95713253374856   10.44236610343038   -3.05133714941174
H        -2.88377003156831   11.07608103912332   -3.76428681967963
H         9.38003940130569   -4.14987341796810    4.02143791645686
O         9.09974126628915   -4.82788409632116    4.64388111545117
H         8.67037501031384   -4.35536454170434    5.36800166898242
H        -0.76797988285494   -6.05226826839365   -5.86685942816233
O        -0.06564227672258   -6.62162576533782   -5.53649397852059
H         0.77105697215942   -6.16155013861287   -5.75124415842376
H         1.82450781504559    8.20813447601349    0.65047873801648
O         1.52190552707978    8.53121063377443   -0.22688408787306
H         2.33667154218270    8.56764450404995   -0.75734546469241
H         3.48531963403294    2.86543890751791   -6.68036761861127
O         4.31240926886262    2.57315842712582   -6.27155745324642
H         4.06680717050792    2.29894953074191   -5.36290043196618
H         3.72988991042911    7.05477762802724   -1.24466732737228
O         3.93776822138741    7.99019634225604   -1.45756518170478
H         4.30674227796117    7.93376175642140   -2.35097121493667
H         4.37479215960013   -0.07273451724443   -7.93295043324533
O         4.75238710835940    0.07198271340485   -7.06349973179949
H         4.57289976052685    1.00406612354230   -6.81902012140181
H         6.01444236384505    1.85592080963380   -0.49494684610277
O         6.58030108918896    2.04892437528150   -1.25638813449782
H         7.40374357337034    1.56711725390386   -1.06282119894385
H         6.64761325710125   -8.50768563959057   -1.63554554164019
O         7.28538589928117   -8.29752645797965   -2.37092685825634
H         7.65205419896890   -9.13215677106900   -2.65773612362227
H        -5.32966199975229   -5.83274818807033   -5.43737172491163
O        -5.95055980452513   -5.16143392432597   -5.74624877553731
H        -5.40059562469605   -4.39193055350054   -5.98275160303312
H         0.67875784131569    7.10344894126724    7.58663891896767
O        -0.22274909444317    7.13290617494289    7.94611218561516
H        -0.77813825099544    7.14947824294276    7.12859259280275
H        -8.92395556409716   -2.87186226408121   -4.12617176551972
O        -9.44289574967626   -2.06279605035061   -3.95761309068745
H        -9.15546129734264   -1.39715561534064   -4.58636013298790
H        -2.45853016286041   -6.05590151836532   -2.17547217122024
O        -3.33205703905686   -5.75984714267436   -2.44944202091515
H        -3.51588361381602   -6.12796897826482   -3.33811433330333
H        -3.03443062311878   -5.93860448268428   -5.44639837049379
O        -3.62702733808239   -6.56287776240182   -4.98376992329562
H        -3.11172630125962   -7.35909586368044   -4.78994799741567
H        -1.40203577669103    3.67396820736632   -7.00069653746752
O        -0.86360302901148    2.91672955382312   -6.73039728959833
H        -1.10220099579245    2.13255984758927   -7.28095912681093
H        -0.22295559520970    0.36341224402850   -8.23658248274692
O        -1.11865882001770    0.60003996278485   -7.95313993829137
H        -1.29456971579469    0.07633022611504   -7.15543698748938
H       -10.43350593994474    4.01785173658566   -2.75174963322350
O       -10.50279645981165    3.23867246767281   -2.18453002167616
H        -9.67344373936656    3.20998579251764   -1.67565349776535
H         4.57016987222044    4.00603677467393    1.70306385341869
O         4.35962253898267    3.08535073588968    1.98068772833533
H         5.07404133911658    2.50793372491228    1.69875143438667
H         6.46905455400000    1.32422847495195   -4.23952277356601
O         6.16423277950278    0.70022543402038   -3.54631589390039
H         6.19620998501074    1.19461354841744   -2.70192252921389
H         9.60692023581929   -2.31050807411371   -0.95158989840380
O         9.88384150292601   -2.09551490739066   -1.85114697736860
H         9.08384431614219   -1.75551645334874   -2.29428408507204
H         9.94123517204035   -3.40390331115870   -3.12227348880265
O         9.67324067547923   -4.05479249387662   -3.79789026524017
H         9.28010382964432   -3.54597094100703   -4.51757598802453
H        -7.80984492586287   -8.59562768523976   -1.53372922599102
O        -7.06186568177548   -8.06772394473191   -1.81230541252558
H        -7.39001880526569   -7.13368747441541   -1.83233520271537
H         4.15470754197668    6.01200368750709   -3.83664965364772
O         4.81703541944533    6.71210312483396   -3.75163594915972
H         5.65255529731954    6.25664134237317   -3.61500002628121
H         0.05862971421258   -8.23072987514638   -5.23930899098458
O         0.08501939567298   -9.21356485181005   -5.11303365121392
H         0.24246460429077   -9.57248744912035   -5.98627170409429
H        -2.41362743551710   -8.64119182767231   -2.77769300613822
O        -2.13855797975512   -8.41746087520029   -3.69335921879497
H        -1.51311576810255   -9.07819458901573   -4.00801697300920
H         2.13502380558578  -10.88021281196625   -3.51578796571567
O         2.09897710238661   -9.92491578548990   -3.50123196168090
H         1.31022697824078   -9.65256050595785   -4.02193794833682
H         6.82325427433908    3.25638566793732   -4.59248194625134
O         6.88020863684505    2.57906007616015   -5.29428650990246
H         6.08694977117634    2.71427993283790   -5.83476400541948
H        -3.59251535266174   -3.78283778566181    7.69693666957781
O        -3.70559705285976   -2.99448178501435    7.16742219471993
H        -3.45424111943205   -3.23330846223613    6.24898631056519
H        -0.66574540030327   -3.41764351739680   -6.74794900971921
O        -0.03462613394426   -2.68704636293825   -6.75592803467769
H        -0.51430571647074   -1.91104987249344   -6.41268081374520
H         0.62256426929234    0.39066189742961    8.73232185364022
O         0.62876998717130   -0.32375974037926    8.09134350865058
H        -0.29396678265077   -0.61082910264101    8.00327871571289
H        -5.83734348111418    7.32314255166869   -4.26608382827246
O        -6.34181567631561    6.70594737782954   -4.82759905046732
H        -6.63026452338972    5.97515528133680   -4.23701174136827
H        -4.27812575081985    9.05388136037597   -3.27662298607321
O        -4.81564574723467    8.25888784187881   -3.17088208831330
H        -4.40811349332965    7.77782364643115   -2.43246995584975
H        -9.71824312240023    5.76166527027243   -4.66193536457936
O       -10.25345070754214    4.95799984247537   -4.49925631383651
H       -11.13364771816839    5.16145206425179   -4.81754867549281
H         2.76351731517303    6.44233971648710    6.12482480557664
O         1.80364365461814    6.54101491014137    6.22296399316816
H         1.45804007360031    5.62850527638170    6.11982611018957
H         4.80312485206542    8.47433404026767    0.06998501790122
O         5.12069055316439    8.47400275061369    0.99086527103902
H         5.52572172343177    7.60871686026462    1.12121878668021
H         4.10670891593309   -7.49541513226019   -4.36935464255218
O         3.34831629789254   -7.77749016712220   -4.91245712378967
H         3.06410026699588   -8.61715942302486   -4.53600098805077
H         0.37696530243754    8.59355149508477    4.22073106932418
O         1.05333182845625    7.94771849997397    3.99206407602169
H         1.27870342743290    7.45361379731127    4.80629523748690
H         5.22484043431709    4.11966651566308   -3.17519116513211
O         6.18620614347275    4.08750001122733   -3.12228250768509
H         6.39360469523576    3.50462027116511   -2.37510203235964
H        -2.60102667985333   -1.60720364807051    7.55131232659344
O        -2.08918435349768   -0.81508814134301    7.77184801475219
H        -2.71365589143471   -0.18784626684506    8.14656368532562
H        -9.02972385748395    7.89977549582359   -4.16074209350117
O        -8.96796727713491    7.31534566561455   -4.91776523899388
H        -8.01120841607031    7.14928921971885   -5.05306796655511
H         3.48642945463815   -9.05242658873961    1.06203817640929
O         2.81247564221026   -8.41859198296137    1.31267014067840
H         3.28941128695563   -7.61476617550653    1.59207408696354
H         3.58297631816455    8.10043944470777    1.81492072764407
O         2.79111289252841    7.53877244697804    1.92681974623830
H         2.34567367534017    7.77469884243525    2.75330130808936
N        -4.63498210811807  -10.13711273717597   -2.75857554775797
H        -5.34392623251498   -9.48619399630053   -2.43451425632838
H        -5.07840334651369  -11.04533958372597   -2.82206182128938
H        -4.40095352092425   -9.85224445685674   -3.70268970016006
