# Supplementary material for: Computer Generated Realistic Interstellar Icy Grain Models: Physicochemical Properties and Interaction with NH3
Source: ACS Earth Space Chem. 2022 Apr 19;6(5):1286–98. doi: 10.1021/acsearthspacechem.2c00004 (PMC9125691; doi:10.1021/acsearthspacechem.2c00004)
Supplement: Supplementary file 1 — sp2c00004_si_001.zip [file sp2c00004_si_001.zip › NH3_binding_energy_sampling/122-45.1-N.xyz]

604
 energy: -1022.792906632053 gnorm: 0.000032828495 xtb: 6.3.3 (5b13467)
H         0.18980579090730    2.96525642416851   -0.68929013909411
O         0.71197094201108    2.29645668068207   -1.18232959957742
H         1.65074141611418    2.42333840591326   -0.90762444235205
H        -0.10000576785295   -1.37528748983084    3.13781149555671
O         0.29417341001472   -0.67482058107648    2.59517097375969
H        -0.18235261589630    0.13929079334826    2.82807055638803
H        -2.41127060503280    2.34951071079075   -0.55042184237266
O        -2.20392643767733    1.87817844320451    0.27397360217758
H        -2.21849233233058    0.93060307830305    0.04774876611149
H        -4.68260735239563    0.48722230857835    2.16435466121329
O        -4.99961673740928   -0.44649817740927    2.17692964441161
H        -4.49505228053686   -0.92207980199308    1.50871780326067
H         0.04486205817433   -0.37494257195119    0.93897581426080
O        -0.15356634709264   -0.13585855400820    0.01299779993010
H         0.19078172888843    0.75883305856632   -0.10753531823511
H        -0.19565521851012   -3.64698455786427    3.75815495976065
O        -0.46595349301917   -2.81592103473992    4.18429651426879
H         0.18516549956901   -2.65136655773726    4.88270103768293
H        -4.90162958296697    2.47216916436347    1.31244156699172
O        -4.26443476043266    2.05992938048848    1.92784597330408
H        -3.42070251366182    2.04168074847536    1.41631046858099
H        -3.25648270977011    3.83903444172634   -2.22712356937177
O        -2.52029536410624    3.24079556370183   -1.99513281320152
H        -2.16108741185575    2.95235940510391   -2.85437730567029
H        -0.15501898262127   -3.87854660804262    0.49858127654971
O         0.18891891926331   -3.05745209600978    0.90463982575123
H        -0.59554892345289   -2.56748132473342    1.21701790544078
H        -2.39984846849684   -1.59508949493496    2.45117052416480
O        -2.21073432576845   -2.05868613367014    1.60935591781505
H        -2.46718151462455   -1.47189895189687    0.87894439622662
H         2.05375454454993   -1.51274427396683   -1.13170966844814
O         2.28296235079371   -1.76450555991900   -0.21336050505234
H         1.49377300226361   -2.19465913139159    0.16749585536682
H        -1.40780072432226    1.75923841440686    1.89836786996863
O        -1.50325789601510    1.36194473622614    2.77422172674043
H        -1.48617968081591    2.07420954107444    3.43911732176365
H         0.18696036255214   -2.77005244821205   -1.58337449129773
O        -0.56709594625987   -2.15622714950698   -1.63856403191796
H        -0.38689106073931   -1.43142029516751   -1.00352850117083
H        -3.45793810985822   -2.98026466542657   -0.41167419571897
O        -2.74332020531127   -3.48316942769038   -0.82257326679996
H        -2.02635569226974   -2.86079146261496   -1.04170599992025
H         2.75097934631347    0.05647366673608    2.92444895428454
O         2.84868860650753   -0.12582925681901    3.88636775696640
H         2.94145064710869    0.76675965657887    4.29095078896463
H        -3.53545846615452    6.32103724360062   -0.55759867247838
O        -3.29521204846028    6.98369173709122   -1.25703420958733
H        -3.15234337844858    7.82821966554273   -0.78605009762427
H         3.88292498479736    0.51056205567823    1.17831409480046
O         2.93182715305286    0.33099337847202    1.29322549980861
H         2.69380142260582   -0.42109088464935    0.71344811486152
H        -5.79602629299987    0.78919201307470   -1.62615053828588
O        -4.88514830998972    1.11418060493493   -1.49719006197769
H        -4.99511722127170    1.94245451616205   -0.98520348008693
H        -1.22308198294825    5.33295317711317    2.19799004130370
O        -1.84943685247282    4.58701961745200    2.08077024319156
H        -1.92816788984990    4.16792344953622    2.94296122174852
H         3.47977902769976    2.69054624921861    0.41803575543280
O         3.23298137308756    2.64923511894390   -0.52142312276668
H         3.56439713458925    1.80623917266699   -0.87233102764207
H         1.46744412625723   -4.76559896658767   -2.26177663855500
O         1.53187383583019   -3.98622495337845   -1.69148963347705
H         2.32791431762929   -3.52781051482777   -2.04184019028529
H        -0.93587035417190   -0.14957758369800   -2.56267107309113
O        -0.30194991624678    0.50371341110968   -2.88578323131760
H        -0.04093186976884    1.08435136306944   -2.14785841535525
H         1.67200609532762   -4.75700119370636   -0.18530526752350
O         1.77449986062805   -5.39280455178980    0.55717407141292
H         1.31174538196706   -6.20517428970576    0.25720188248229
H        -1.24676831717067   -3.32936974640019   -2.89505256462886
O        -1.07309441281377   -4.00946362041893   -3.55892140870536
H        -0.94973898063101   -4.85970902949016   -3.09339140023332
H        -2.79871154550996    3.24657869981086    4.68979118564535
O        -1.81757428756153    3.24196121132220    4.65705688936845
H        -1.52623221545720    2.83895923394822    5.49318436851578
H         0.94775202304064    4.96584266300287    4.06640697781080
O         0.00197210127109    5.19957246577789    4.11834375028605
H        -0.47131767886662    4.39671177606803    4.37462848083435
H        -1.78345540500671   -4.75584483571000   -0.34124741173973
O        -1.01475043156159   -5.28426873670576   -0.05124889577732
H        -1.35279852960767   -6.01007097992792    0.48785901614735
H        -3.92215996170383    5.77466743117987   -2.61352242607674
O        -4.27430803817793    4.94145847017021   -2.94403580619525
H        -4.11792992772694    4.90652223652034   -3.91200247030973
H        -2.48282743419718   -3.72837285130137    1.89811887154705
O        -2.54006553044450   -4.62614245547282    2.28622574349353
H        -1.61308091340420   -4.91673525985843    2.40376131994313
H        -4.71406080605163   -3.03793812449927   -2.91857791376717
O        -3.86150719290617   -3.26958888660095   -3.32451190374499
H        -3.53084490190049   -4.06476039256537   -2.86093534676957
H         0.31823536139788    1.30818734533206    4.60320097021665
O         0.82435974874653    2.06845245480797    4.27020623698988
H         0.87486252877353    2.72636669453944    4.97789141094369
H        -4.67736436890662   -5.22597382573363   -1.59337826054420
O        -5.38378948814422   -4.86711943516045   -1.02773355783120
H        -5.18449738003310   -5.22082624700079   -0.13977105482923
H         2.30444488273253   -6.55197193567408   -4.05041341023857
O         1.96683146225858   -6.22172863641685   -3.19786229611717
H         2.39685970597985   -6.79733392617585   -2.53299538544952
H         0.44846702472313   -3.44376487224693   -4.01948320113023
O         1.25179961174309   -3.07683265622706   -4.44202520420961
H         0.93319354803455   -2.70530233525302   -5.29071116451576
H         1.93650014909766   -1.82528225360303    2.96795539588144
O         2.09076524464233   -2.75669994268407    2.75257466187080
H         1.40686135054535   -2.97142951553419    2.08371235208881
H        -3.03111833381457   -1.86869020728880   -3.22701220005045
O        -2.60888433464982   -0.98217431711513   -3.16083718342211
H        -3.26306409435260   -0.33627740583399   -3.48199013764928
H        -3.20123615604237    4.91522757260531    1.06514437950858
O        -3.98199604188341    5.29000788921951    0.61011217041322
H        -4.39690506290528    5.84833704639577    1.31598306611239
H         0.85875467687734    2.18527380405602    2.58015259511834
O         0.96043375000104    2.18104811845785    1.60909833314248
H         1.68649059440362    1.55656500350700    1.44517863576849
H         0.18277463309364    5.59118901663674   -0.76856398846209
O         0.70585023515025    6.25273506395913   -1.27637894955586
H         0.84861400108048    7.05187961709429   -0.71992836907703
H         0.33417410768691    6.96877515585612    2.58168874195767
O        -0.02803583618642    6.58919286910571    1.76394343022408
H         0.63519587869010    5.91771303818631    1.50260085477364
H        -2.50218488356939    0.15191517985849    3.32661904309652
O        -2.72679335778439   -0.66154441756722    3.83164112982338
H        -1.96499286415491   -0.70355034002633    4.45206805076057
H        -0.91720901689705    0.48679206279353    6.01171757486869
O        -0.64521101315430   -0.03354240267707    5.23732715646459
H         0.06817647691933   -0.63824364260142    5.52298819746710
H         0.62858284526908   -5.07418998370637    1.96883521589465
O         0.08663193769580   -5.18310389318202    2.77246928736773
H         0.24647237508760   -6.09963650223914    3.05076472547621
H        -2.06310471014971   -8.20831775612138    0.49164076117043
O        -1.62696167677924   -7.75255379086557    1.23071303451639
H        -2.29622738379651   -7.70806009341948    1.96118889285416
H        -0.38313203996670    6.80015354657248   -2.33564933214972
O        -1.12831116579082    7.22193469432695   -2.83534322300783
H        -1.91909788651288    7.09627565852179   -2.27276041097283
H        -1.12510139396341    4.24557632092557    0.56166996470061
O        -0.75104956127847    4.30692491230694   -0.33387289006766
H        -1.45696803970579    4.06595214041623   -0.96742561896208
H        -4.42703066380230    2.68816864807041    3.48946541478417
O        -4.42714411356796    2.85823689910038    4.45419821354710
H        -4.51172768900318    1.97525035414971    4.86278837775152
H         1.99289090163770   -3.65447431279261    4.23149405610786
O         1.92558420249717   -4.12423794844961    5.08585262687603
H         2.43652504734779   -3.58981595180320    5.71511605519917
H         4.66245404495305   -3.26904831806658    0.83053105993136
O         4.50412347825858   -3.19070726216199   -0.13613501517038
H         3.64517766314839   -2.71380357254778   -0.22023014575980
H        -2.74021122954351   -0.81013386394849   -1.36766241977960
O        -3.07056840918777   -0.53843634357587   -0.49475271913809
H        -3.86784095113158   -0.00900668452008   -0.70473856293317
H        -1.63083679559875   -0.82195025246999   -4.64684354040381
O        -1.12360852651544   -0.60471578019377   -5.45021085951459
H        -0.41237288303127   -0.01078655136558   -5.16327272072468
H         1.77765718043835   -1.78253876433097   -3.38827558458987
O         1.87085259995936   -1.03508881249310   -2.76585358991771
H         1.09407621489285   -0.45754849900924   -2.89741937208650
H         3.63594586282711   -3.19645451468087    2.54005152936371
O         4.59479281773217   -3.42630168614040    2.46917170880738
H         4.64577842243943   -4.38757556656252    2.59229809500832
H         3.39431184709532   -6.19405433084072    3.11036725367877
O         3.75149298698848   -5.98917732172497    2.21179334217607
H         3.01118480847051   -5.64955451405436    1.66720700098651
H        -3.35400411326606    1.55323413503369   -4.19476517351095
O        -4.20081191910024    1.08516103659826   -4.00547484618773
H        -4.41821839300264    1.23020045426737   -3.04891412924764
H        -5.09371261652507    4.09079358530715    0.04961887386864
O        -5.53418165570378    3.22565828044190   -0.05360139961205
H        -6.46366236282915    3.34685649885991   -0.33758813912486
H         6.71440298326617   -1.25999972032313   -1.36921417650655
O         5.94245731170141   -1.10802484920914   -0.81764662461105
H         5.52096048129641   -1.97490311199355   -0.62033446793879
H         4.57283604122584   -3.24162930137746   -2.48049768245107
O         3.70645382205572   -3.06750162771478   -2.89832676006531
H         3.70886587009709   -3.68720177343909   -3.65372820319946
H         4.40680070888985   -2.36984108476277    5.61190006455928
O         4.06250140596282   -2.83480761257722    6.40484543342588
H         4.39497841980360   -3.74081307814969    6.32222901646296
H        -0.76720898201279    6.27127228564750    5.06446109659688
O        -1.36367042016688    6.84789464382784    5.60210314164769
H        -1.37496724259332    7.72516691733233    5.16094881674018
H         4.68141218414897   -0.20981603001003   -1.47431084095618
O         3.91541964050063    0.33436518028539   -1.73779526582941
H         3.22219561437866   -0.26496054219890   -2.06874716680536
H        -0.74861500547509    4.46094764668079   -4.04913501359810
O        -1.52995409003554    5.00578186267524   -4.25787624767488
H        -1.37715991553439    5.87193598798803   -3.83489332108609
H         0.64966357228912    3.13806281509599   -2.66884359027184
O         0.65836822484129    3.51546149153320   -3.57707840714570
H         0.70540968408254    2.75218463770573   -4.16288407339400
H        -5.46925541793482   -5.13855242616188    1.76767079501949
O        -4.80275244976181   -5.78783913220814    1.43999202377031
H        -3.93260194002382   -5.39520944736060    1.65537093774558
H         7.86357799344195   -1.76807855217865   -4.03954378022362
O         7.60581849726569   -1.45457124445193   -3.14001193071849
H         7.12022714047130   -0.61004729940649   -3.29655143572396
H         3.67944810675249   -5.14208497908783   -5.30159399916614
O         4.44290707310739   -4.77014613165701   -4.82085410448147
H         4.82527544966631   -5.48195468593215   -4.27450950581233
H        -3.80716078146904   -0.04201292337888    4.91740554382144
O        -4.40904988423912    0.42217812026971    5.54949350533557
H        -5.07111421967948   -0.23422042677860    5.83941981208280
H         3.43611141589107   -6.01592261178214   -0.53344368416088
O         4.30995903747195   -5.76822720826124   -0.84827623077366
H         4.38565200950713   -4.80612790690288   -0.70450010389957
H         4.98525716830738   -0.40878974322806   -4.16897724678159
O         4.44901439723240   -1.11862266661907   -4.56014823199777
H         4.12152235495496   -1.70262931607747   -3.84312281380004
H        -1.18472298650267    1.50983149528946   -3.95025910009092
O        -1.83320023353836    2.13254803615955   -4.33616657905801
H        -1.47400044934803    2.46345437844732   -5.18207445603080
H         4.85823667509649   -6.39624862679267   -2.32632727895127
O         5.19353722487517   -6.71911897450663   -3.19191430989816
H         6.00973845468637   -7.20243819926007   -3.00406296150316
H         8.71679516970994   -5.17214340469822   -2.92367395402556
O         8.02488280152797   -5.58812392887772   -2.36511487946347
H         8.05657715610370   -6.54559945536302   -2.46768058299147
H         2.32749589216778    4.64969894129205    0.44333099808596
O         1.74731493807863    4.63247535989689    1.21384192559763
H         1.38831429310340    3.71269627794811    1.29065444500820
H        -4.43655186615546   -2.69607192720583    4.21453599790740
O        -5.32870206594787   -2.34928029441789    4.01433917103221
H        -5.18869755038599   -1.56782194252560    3.43906958026986
H        -5.90094471292120   -3.19587139294520    1.29592736814366
O        -6.37049168086180   -3.74374336649208    1.97025977081846
H        -6.16100828280234   -3.31699779549872    2.82128775917330
H         1.66671950855929    3.39710291904714    6.85283138688562
O         1.04492158645553    3.91375764445777    6.31868885320321
H         0.26175169617991    4.06800722228663    6.88952500115011
H         4.97404569946907   -2.24636216296962    3.60721780289823
O         4.99558929651815   -1.52769099394316    4.27120696006563
H         4.18489249904360   -0.97025267307161    4.11381604665865
H         2.35426065723020   -5.65089092995291    4.82482890230683
O         2.73604276785240   -6.53373492842887    4.56810332589176
H         1.99147811515412   -7.11268136718849    4.37940884280530
H         2.23716795475007   -4.58187808806819   -6.80381758848538
O         2.06739333001842   -5.07041189035052   -5.98850637275496
H         1.80277099571274   -4.37980326449036   -5.33252974407099
H         6.41344310026585   -4.18096187515825   -0.50942580101895
O         7.16686884875435   -4.58357874474882   -0.04618875969240
H         7.67385964734025   -5.00706198169316   -0.76672579271977
H        -1.74446381606957    4.42449659122252    7.68775846479453
O        -0.84619889778946    4.52073641920250    8.07480220295533
H        -0.66320378232194    5.47955755240136    8.09917549681646
H        -5.12102090661166    5.63966035954020   -5.61310122883036
O        -4.51485364299879    4.87508888832265   -5.63280414151373
H        -3.75641394213728    5.08837539902736   -6.19767373326402
H         3.26714256154582   -2.59399350517199   -8.44902832616186
O         3.17712331935830   -3.12709467328029   -7.64834458934351
H         4.05311357046365   -3.10544710261938   -7.21807878990403
H        -0.66111137654152    8.76355402404868   -2.28877373108640
O        -0.53720472459415    9.59176290012778   -1.76961803279446
H         0.22426107068654    9.41581055135877   -1.19224398437892
H         2.04018982867177   -0.98420138211435    5.19911100758561
O         1.46503282325620   -1.50733236537918    5.78674788705432
H         1.56148446019185   -1.16314223085741    6.68400113329644
H         5.18841184484713   -2.09709559825825   -5.70246448938816
O         5.53411015471912   -2.86346331183927   -6.22464801335334
H         5.25817385805378   -3.65339396123409   -5.70782985300347
H         5.66113479912117   -5.29275170447719    4.67790546494197
O         5.13851526323596   -5.20797649909860    5.50441080413536
H         4.41503714512636   -5.83755560952736    5.41598869966946
H        -3.99887536675703    1.08521812154349    6.98973514673879
O        -3.80711716532116    1.55882470653218    7.83482780616838
H        -4.68253244753985    1.94682142085181    8.09446525230540
H        -1.85239678240376    9.55281306511095   -0.75722446036772
O        -2.71349109045674    9.42792073614060   -0.28345572945890
H        -3.32324010425218   10.05732145848682   -0.67209075912586
H        -5.95582994417934    4.63583397152300   -2.95675194364024
O        -6.86442817061670    4.51826011047135   -3.30172781195805
H        -6.77426997023698    3.81599343648155   -3.97906467960081
H         0.07405163229244   -7.12908465435748   -1.15972342178552
O         0.55163074403577   -7.56192158397013   -0.42187244576635
H        -0.12424007142986   -7.75919089408660    0.23608094907763
H        -7.64761785905884    3.74042390428429   -1.99384049748306
O        -7.91098448293562    3.15373716472235   -1.25418170993883
H        -7.76921073688806    2.24491887647580   -1.59400525122830
H         3.94563551013772   -0.96786683900615    6.97640641814945
O         3.95629685035850   -0.00365758243250    6.96976704757496
H         4.76872715038448    0.28527008487897    6.53770304967950
H         2.25066493338421    5.72704817069758   -1.18830329817238
O         3.18562839273004    5.43306933117077   -1.07302270980247
H         3.36221882107324    4.89254618631147   -1.86601415661938
H         6.52052027866256   -6.00780527015028    0.66485957742137
O         6.15036200731857   -6.74307705874729    1.19867068214770
H         5.24534862081809   -6.46498938191558    1.42313724284991
H        -3.88797249255630    4.66772663462907    7.76535770427759
O        -3.32163173240350    4.20403455535943    7.10676557043865
H        -3.51668688119534    3.26099814934743    7.21661399981129
H         5.73120792675764   -8.02194836040322    0.12674052017740
O         5.44485594129537   -8.70733498131267   -0.51297422907148
H         4.61358719081340   -8.38292908547922   -0.90485132401306
H        -0.58099858607212    1.97501260446526    7.68030331661920
O        -1.21391149217719    1.91131204518811    6.94486533142566
H        -2.08290780328484    1.77151162352243    7.34074428647906
H        -6.40433791319577   -0.17408118600651    1.04249647503587
O        -6.72316063266006   -0.25699560482033    0.12925724083143
H        -7.64260528076326   -0.52558792301235    0.14502514619515
H        -5.39405561395836   -3.11962995814370   -0.60829183114304
O        -5.14930030067320   -2.41598267402875    0.01964799350676
H        -5.71312172612881   -1.64082548540154   -0.17734070458909
H         4.30806982607998    5.50476125458143    0.31352245643341
O         4.64128615171946    5.60495372691493    1.21903976564998
H         3.94699134875838    6.11591754440035    1.67078188145376
H        -9.06401438326078   -1.79138631077654   -2.27766147728105
O        -8.51762099214427   -1.59091264261444   -1.49029895620312
H        -8.64717478218844   -2.32889842162977   -0.85413272405741
H        -5.53194578431299    3.41726835375394   -5.54559735491579
O        -6.05110463591834    2.70770796545961   -5.13128045835617
H        -5.38581137252936    2.12074737943809   -4.71730523516681
H         3.16482906618233   -0.95786182204713   -5.66585292943132
O         2.30942166684498   -1.07503674252245   -6.13345009983380
H         2.39301693898543   -1.92458942062091   -6.60626817138872
H         8.09808605242467   -1.42742482951133   -6.03519713805478
O         8.10447445542338   -2.29154838632107   -5.57904510153145
H         7.24779345771338   -2.69008578200514   -5.83043243795650
H         7.60893471020520    0.91430758752065   -6.31525189777524
O         7.41908335565237    0.06665979695570   -6.72939337281659
H         6.43766506456439    0.01810179935410   -6.76627234793719
H        -7.89665487980895   -3.73124985107154    0.90281992165388
O        -8.57323563777459   -3.63434741404627    0.21552966569791
H        -8.46639394732550   -4.39438681873201   -0.38440056332632
H        -2.41255878937668    8.67552195455352    1.28043275737047
O        -2.26358551272537    8.08662521083310    2.03357038137580
H        -1.49419249414532    7.53215616623308    1.81137706037975
H        -4.45525318284838    6.37755123318780    3.48147139360528
O        -4.62420993417525    6.80403937402953    2.62498390990384
H        -3.85960644718263    7.38861778593060    2.48598686397187
H         3.39125411175828    3.37641892679068   -3.58586827833007
O         3.23932005929946    4.34595535663233   -3.49207676408395
H         2.27468700681513    4.41203052928583   -3.60093538236039
H        -6.13406825874351   -1.65974222745540   -3.46197156182365
O        -6.21950953517666   -2.23759302543550   -2.67719563638309
H        -7.00436928416352   -1.92880186256559   -2.17119129581237
H         6.44472180220558    0.97127082202972    4.73358911269174
O         6.05130487666688    1.51092027824117    5.43630996780100
H         6.24132066961131    2.42917498317445    5.14533124802097
H         1.35132451043231    1.65636600356998   -5.83363725559122
O         1.15488872890306    1.06087993160461   -5.07969051283405
H         1.51688970826555    0.19702639643503   -5.34926966711489
H        -2.51438637062325    2.89941519268696   10.46946853363067
O        -2.30425618442010    1.99122083112172   10.19644171728020
H        -2.90105126672118    1.79344427907866    9.46285730842426
H         7.60450410337137   -0.57645023696904    3.07859931009922
O         6.85472897654682   -0.00028499628897    3.24686331221448
H         6.16135442932513   -0.60058279647423    3.62451828389856
H        -5.68392160531635   -8.09611082068284   -0.70767271302260
O        -4.95694544097253   -8.15922340824392   -0.05334473624651
H        -4.94522611083557   -7.32649282111287    0.44065805615976
H        -5.19251293652292   -0.17344059113203   -4.73357378332336
O        -5.81112085493841   -0.88390620058149   -4.97333082757707
H        -6.64799071566932   -0.44052614789837   -5.17277443561719
H         1.87732647760220   -0.26391845143573   -7.52660192998798
O         1.67748016257816    0.20892854635200   -8.37051856146066
H         2.25401102023217   -0.19726343946597   -9.02315297351850
H         4.85950035915707   -1.46306034324361   -9.31318717317168
O         3.93533165925711   -1.23148334672997   -9.59660005338493
H         3.91583127465799   -1.34977275312285  -10.54558739667827
H         7.53481399581691   -2.65107384815877    4.19509843802385
O         7.68258215272442   -2.68677718202167    3.23579930244176
H         7.18830986574043   -3.47684402935082    2.96304330143453
H         6.68660029787213   -5.97245504158837    2.67768954113456
O         6.75036432795361   -5.29779168153752    3.37941040270339
H         7.62571702629277   -5.38590094973927    3.79726414129351
H        -1.82797813782692    8.88496866469891    3.48494866474647
O        -1.58094774806101    9.18899117235803    4.38373520114446
H        -2.43008881422009    9.32297916116203    4.83807602836520
H        -7.40176341372614    1.51767737453783   -5.27074035672799
O        -7.97829413561691    0.77467130939574   -5.02617406640612
H        -8.87935313281677    1.17582215508184   -4.95127021799179
H         6.91236189099487   -1.15774777816962   -8.41077326754440
O         6.32969776268534   -1.87772294249101   -8.67580337673353
H         6.09980967213430   -2.32770751087169   -7.84438322604103
H        -1.67785270018532    6.18200580209166   -7.03507572801944
O        -2.07806148369027    5.35760907700378   -6.76228796909075
H        -1.83032187956411    5.22535575925048   -5.79865211478056
H        -0.02228941815630    3.24339360222979    9.01145272071964
O         0.17248910292151    2.32316926866020    9.26667838650578
H        -0.62684519542685    2.06043748998974    9.77215861217149
H         6.73430022780094   -2.85713041430131   -2.71216922440403
O         6.20238549802076   -3.60011153838256   -2.37111089411708
H         6.66941036728519   -4.41207109147048   -2.61669352806550
H        -4.09731094491901   -3.13016533477279   -4.96128305949938
O        -4.25198506662168   -3.01702534253325   -5.92604096898570
H        -4.79741505512024   -2.22278188776687   -5.98197908226162
H         1.95619902583975    2.11226510059212    8.45543077965089
O         2.62048020752439    2.22421489361819    7.76578697272196
H         3.04181816332876    1.35349842071532    7.65020842872594
H        -6.93436081202310   -5.25275873603062   -1.42073662422818
O        -7.85198079393238   -5.51935960916794   -1.66283516255637
H        -7.98500120754412   -5.11757584230653   -2.54626188571096
H        -3.84317345923030    5.19699632012290    5.68208114214879
O        -3.80873881898430    5.96560409066400    5.09168280281158
H        -2.87427452858212    6.25835065004132    5.18646320664575
H        -7.90273805495413    0.03792098860299   -1.98768651687604
O        -7.41140286705606    0.76121074522293   -2.39995837507902
H        -7.63819141097752    0.75084599728333   -3.35362338798988
H         5.81711577688342    0.05417919742396    0.40504426407229
O         5.59594108185409    0.77611903001257    1.02585941686856
H         6.10519529807302    0.57988096397761    1.83912725554272
H        -6.23617673381251    3.25609089893508    7.37825768523531
O        -6.11028251368524    2.73690848612977    8.20672976251641
H        -6.71227738769140    1.97715716533394    8.11752646092992
H         2.24105885836912   -8.13721544932558   -0.86078124617950
O         2.92841350246168   -8.13208076187602   -1.54881620843856
H         2.70134933730056   -8.84408704565516   -2.16315237997378
H        -2.76531713037071   -4.02095413609118   -6.21325798264215
O        -2.01222409448360   -4.58764219802419   -5.98144931656010
H        -1.73646790903831   -4.29739296018254   -5.08345860663311
H        -5.66227761241532    3.70588857374060    5.29192140385591
O        -6.31123690612670    4.10286009292243    5.90905822780072
H        -6.14636394615222    5.04669396084781    5.89607836129731
H        -1.05104654815471   -7.17549270666081   -3.17766311230870
O        -0.57893908159161   -6.49981991785353   -2.65684684709222
H         0.33117250676529   -6.44010570991944   -3.03184931265824
H         4.42336978103040    1.94281442072267    5.12114719680671
O         3.48229404941732    2.18434981067268    5.00050775197153
H         3.09733581558045    2.20029421874229    5.88206863068269
H         4.09227353590752    4.58396411416422    6.29352927256679
O         4.17401098498993    5.31461275955486    5.67615726413610
H         3.60705958683745    5.07482360134054    4.90450995788438
H         2.74803250774537    3.54703448022645    3.91423573411332
O         2.57169477663445    4.48738822123664    3.74822708843305
H         2.45368435158353    4.58615214859265    2.78161675978941
H         9.37406121820536    0.12875781803824   -1.07481612429866
O         8.56879883245401    0.29438085608970   -0.58088819223673
H         8.39019392970901   -0.52434029786744   -0.08845970054192
H        -2.12173343767691    5.25747828700579   10.63757043545971
O        -2.84515729203996    4.63022891734978   10.86831224795195
H        -3.06401804271800    4.80814650158067   11.78323463041642
H         7.94681961641434   -3.08767091000265    0.32265951133134
O         8.36967231378260   -2.24200595754425    0.57878094295820
H         8.30222301041465   -2.23749175190557    1.54097105977552
H         5.35425069856271    3.58970298713337    3.51853508055571
O         6.01004574579665    3.85420142056478    4.18564361586021
H         5.59809686358546    4.57312488152322    4.68660520007401
H        -4.22947487407823    4.96378454373437    9.76974941472991
O        -4.86187999801099    5.11568164292623    9.04730865984945
H        -5.47483358875331    4.36799919050218    9.04430933906433
H        -7.03336994583252   -3.53017972920357   -3.50550476757788
O        -7.65498754882695   -4.14006547368683   -3.95492385469382
H        -7.13353036502371   -4.58376352346502   -4.65603724178874
H         0.00801053341782    6.06141857944185   10.75953804326628
O        -0.85579953467195    6.39471257319119   10.51209438168714
H        -0.73866309297209    6.82537397766321    9.64597891503758
H         2.57651101193808    1.42728748226537   -4.11509001542964
O         3.45510027310641    1.77884092516569   -3.87531974799770
H         3.77377759682494    1.26265978704357   -3.10481149978816
H        -7.00084543985145   -0.27105282575042    7.19926939900783
O        -7.50865401886570    0.50779611602800    7.47979641201546
H        -8.12935426003391    0.69434039188745    6.77432661213907
H        -2.81457999423222   -9.95228426891200   -0.86921095770146
O        -2.72151084050652   -9.01095051653555   -1.01405642060676
H        -3.60261745111675   -8.61743417027546   -0.74406448414692
H       -10.07806676387325    3.03143001920920   -4.91967988333322
O       -10.19763164266189    2.11420283028118   -4.63923721795731
H       -10.41376229142511    2.19850606377102   -3.68963760159502
H        -2.10200280392570   -3.10166309364195    4.61173851730643
O        -2.97472829324714   -3.54767713607746    4.66820415218104
H        -2.96984042585119   -4.11939005417546    3.87134165448234
H        -0.16270959204007   -8.00911321348115    2.44677332677026
O         0.64534548095477   -7.84141868644813    2.95077722865953
H         1.37524202432084   -8.13238496341106    2.37742566577324
H         6.67506993883764   -2.45542181030316    6.38866775442691
O         7.12412310445630   -3.16547912693284    5.92520325882168
H         6.49269829808119   -3.89899665909017    5.88449600110021
H        -5.30267667322577   -2.05740252645954    6.92677479594225
O        -5.97981642914842   -1.56085800959583    6.44280996684421
H        -5.95994457440938   -1.93516803925235    5.53281186213281
H         0.82856992695278    2.96838424353061   -7.12545391257094
O         1.74582919512987    2.63658734383838   -7.18121723989036
H         1.73130505799116    1.88868381381447   -7.80665218601805
H        -3.96501908093855    8.69887559955564    6.65821797744251
O        -3.96291239284931    8.69695485407028    5.70085040840820
H        -4.08913711080203    7.76963795811407    5.43280897362196
H        -2.05813818493016   10.25391112145194   -2.74980259902500
O        -2.95917750870029   10.43743188638329   -3.05232588591822
H        -2.88546959534908   11.07037213607991   -3.76593141962187
H         9.37884597782882   -4.14331751910537    4.04053915851595
O         9.09944408841652   -4.82083694266611    4.66392363549141
H         8.66831235325846   -4.34797311977939    5.38675965918054
H        -0.75935374067594   -6.05840293051608   -5.85524950772672
O        -0.05726691753711   -6.62796778340290   -5.52425103242338
H         0.77943250331407   -6.16714989160030   -5.73801227285983
H         1.82013175585050    8.20767671630582    0.65502072644102
O         1.51810875049569    8.53021078914890   -0.22271787182164
H         2.33325035116650    8.56645254063981   -0.75263317415279
H         3.48990156666387    2.86076763398065   -6.67078017600668
O         4.31685005462553    2.56959062590408   -6.26086176738579
H         4.07045978498839    2.29554428121538   -5.35236226421780
H         3.72760820129578    7.05397945552822   -1.23757376535968
O         3.93524916399352    7.98938935057442   -1.45081324995215
H         4.30505168742960    7.93251971592645   -2.34386403724513
H         4.38191089408273   -0.07776389976516   -7.92043954299531
O         4.75920177372586    0.06808830903686   -7.05104146001204
H         4.57861094469802    1.00012238517664   -6.80730222671791
H         6.01400424304343    1.85685268634106   -0.48241889166102
O         6.58065786629294    2.04993271784323   -1.24323445000330
H         7.40403419079718    1.56836654174160   -1.04867978709083
H         6.65322785607074   -8.50659479348625   -1.61593316171622
O         7.29209544395914   -8.29714391716208   -2.35075429436863
H         7.65792623942293   -9.13221314013989   -2.63732777214948
H        -5.32638131352482   -5.84308544013000   -5.42471886456762
O        -5.94269952862562   -5.17010992892086   -5.73939286600755
H        -5.38998867377404   -4.40293218231662   -5.97605344876661
H         0.66837078359164    7.10687114803062    7.59097403368817
O        -0.23351544104259    7.13587745469202    7.94960002990755
H        -0.78807814555382    7.15191919672995    7.13146407818953
H        -8.91852304744057   -2.88114573020384   -4.12328591877636
O        -9.43790143989771   -2.07172366321304   -3.95643051802996
H        -9.14994209465904   -1.40741731381697   -4.58630170883530
H        -2.44464039583192   -6.05001666796215   -2.15064803697690
O        -3.31751018864027   -5.75617250946434   -2.42878346715433
H        -3.50227377617425   -6.13574624518384   -3.31281886011771
H        -3.01105472693142   -5.96066218142382   -5.42402220539103
O        -3.61402350217599   -6.56872038645576   -4.95381992288828
H        -3.13327001644489   -7.38895469218792   -4.78204307072628
H        -1.39759908121662    3.66631156316252   -6.99636299220809
O        -0.85877904788985    2.90989041657644   -6.72469946551744
H        -1.09614861104978    2.12488705248075   -7.27478811840836
H        -0.21563378958302    0.35566748389372   -8.22861635636833
O        -1.11146274456003    0.59268941467103   -7.94593603328218
H        -1.28835914831531    0.06891060861815   -7.14846423421808
H       -10.43265920099025    4.00937994232685   -2.75587021892614
O       -10.50236747970932    3.23121511660059   -2.18730898883024
H        -9.67305385218356    3.20285203216423   -1.67840945596265
H         4.56687860068799    4.00750695411573    1.71286474908475
O         4.35661175658215    3.08716417857477    1.99176864509346
H         5.07090467560965    2.50944317528431    1.71005346263449
H         6.47226423291857    1.32310633421802   -4.22619307538469
O         6.16714567420149    0.69951412813986   -3.53277432568043
H         6.19813763099118    1.19447517954359   -2.68871102698930
H         9.60905735201387   -2.30764524367942   -0.93335725444121
O         9.88690932702792   -2.09262937351272   -1.83262670833683
H         9.08703999060962   -1.75374647153115   -2.27689058068204
H         9.94597920361130   -3.40196402359168   -3.10301569697380
O         9.67928402257058   -4.05348468933312   -3.77852388986585
H         9.28604666381595   -3.54546411278425   -4.49873478263522
H        -7.73333681165228   -8.62439416680304   -1.69347717801737
O        -6.99278706740896   -8.03079212792415   -1.80790204049190
H        -7.36931129003850   -7.11775545176152   -1.80333959756770
H         4.15526841433305    6.00982411792537   -3.82844933050404
O         4.81718689852318    6.71029637401375   -3.74316244161836
H         5.65276428249705    6.25522142281503   -3.60555895138875
H         0.06712059160450   -8.23458545290885   -5.22668930327013
O         0.08985860855219   -9.21739601319671   -5.09587719937798
H         0.24342756307956   -9.58014945129072   -5.96831030540071
H        -2.36838681024469   -8.73209806976450   -2.72555905903297
O        -2.13434568095833   -8.47030140305954   -3.63702507803720
H        -1.48736515263494   -9.08995096898482   -3.99260563599046
H         2.14423761905389  -10.88334095019747   -3.50143805493633
O         2.10680955028979   -9.92822788923523   -3.48596197415341
H         1.31914233432884   -9.65559626852437   -4.00773430743857
H         6.82570319338465    3.25530935975248   -4.58021736204201
O         6.88378972504275    2.57759032050510   -5.28152356307804
H         6.09080344692089    2.71171497486068   -5.82270026479914
H        -3.59051717619714   -3.77768339909585    7.70744598246539
O        -3.71333051505505   -2.99513677631787    7.17163354738716
H        -3.45958080991358   -3.23575160407155    6.25462142812943
H        -0.65777118433223   -3.42456589866826   -6.73713435582981
O        -0.02715002807271   -2.69334238258098   -6.74589079353845
H        -0.50795062005618   -1.91766313444565   -6.40360863691140
H         0.61444098308808    0.39610673068380    8.74082184212558
O         0.62196809770837   -0.31993615695423    8.10165532516468
H        -0.30045868983088   -0.60689807577032    8.01175462740752
H        -5.83689507629632    7.31578136481257   -4.26781512608947
O        -6.34060894737615    6.69811759883781   -4.82945300562001
H        -6.62904269873705    5.96730877761292   -4.23883349273125
H        -4.27920762650260    9.04798416513147   -3.27811328166641
O        -4.81665913443370    8.25298021289169   -3.17216521469702
H        -4.40939905672145    7.77233723718129   -2.43333854621249
H        -9.71653503837769    5.75242950576077   -4.66622906347909
O       -10.25163634034721    4.94879726526100   -4.50312350760188
H       -11.13135871850676    5.15116263770234   -4.82340902842631
H         2.75473432673131    6.44589035773895    6.13147753129713
O         1.79472689170113    6.54421645958592    6.22898125483601
H         1.44964353001410    5.63158791633387    6.12552036661992
H         4.79886168382367    8.47500413068395    0.07711139905876
O         5.11555177237114    8.47544217885733    0.99831176705685
H         5.52092969158985    7.61044578561507    1.12953777959386
H         4.11496218182831   -7.49742580372755   -4.35227059745418
O         3.35781730970711   -7.78073224264555   -4.89656826914322
H         3.07340825917489   -8.61993286752362   -4.51936924443238
H         0.36897951902616    8.59477771211801    4.22380695511606
O         1.04585444955135    7.94909254654966    3.99625772365832
H         1.27072177670793    7.45565414636512    4.81100198608871
H         5.22567807908510    4.11827465172967   -3.16495229444442
O         6.18701573457599    4.08710550178432   -3.11084454760763
H         6.39405879865425    3.50454814004139   -2.36331205990286
H        -2.60977022995847   -1.60359855573309    7.55734088904265
O        -2.09678195999796   -0.81328471282308    7.78032053742934
H        -2.72085408293718   -0.18363949623726    8.15182771159449
H        -9.02938250604269    7.89107161676413   -4.16595368227481
O        -8.96672622500267    7.30631635440256   -4.92264741198109
H        -8.00977992957904    7.14037077012227   -5.05687791533941
H         3.50400501994074   -9.04837263970598    1.07298688345800
O         2.82932961976044   -8.41937810217901    1.33312330121742
H         3.30220949731882   -7.61091076529833    1.60454767567715
H         3.57745432432571    8.10157669109306    1.82104200122117
O         2.78574042948724    7.53963728353408    1.93281104804660
H         2.33955720927603    7.77600536801784    2.75873759147968
N        -3.43525732072548   -7.69989991039144    3.20428430889742
H        -4.19162432662307   -7.18636509318677    2.76062097721153
H        -3.15517570309118   -7.19363009392825    4.03304357834132
H        -3.79064395902722   -8.60253151761311    3.48657685175775
