# Supplementary material for: Computer Generated Realistic Interstellar Icy Grain Models: Physicochemical Properties and Interaction with NH3
Source: ACS Earth Space Chem. 2022 Apr 19;6(5):1286–98. doi: 10.1021/acsearthspacechem.2c00004 (PMC9125691; doi:10.1021/acsearthspacechem.2c00004)
Supplement: Supplementary file 1 — sp2c00004_si_001.zip [file sp2c00004_si_001.zip › NH3_binding_energy_sampling/123-32.0-N.xyz]

604
 energy: -1022.786819394003 gnorm: 0.000039030053 xtb: 6.3.3 (5b13467)
H         0.18260397060158    2.96342746273807   -0.70909167050992
O         0.70641053879798    2.29483322730970   -1.20079750766528
H         1.64497849956759    2.42582311143635   -0.92854199932205
H        -0.08438071509671   -1.36614982213109    3.13026289409252
O         0.30716597439084   -0.66650135336137    2.58489290307922
H        -0.17230364569909    0.14667947664085    2.81567453097670
H        -2.41511860339033    2.34028169838849   -0.56352191357277
O        -2.20356189032984    1.87102306388821    0.26156957322529
H        -2.21980734589203    0.92287860319574    0.03735853385211
H        -4.67424556837813    0.47940186500272    2.16012800928564
O        -4.98937114317482   -0.45465307536403    2.17611833454146
H        -4.48562470610845   -0.93215601577957    1.50875109076058
H         0.05275885291568   -0.37219289314110    0.92879856897830
O        -0.14521864078127   -0.13897820584902    0.00132474253999
H         0.19089800665683    0.75841218916337   -0.12242150455294
H        -0.15908012789330   -3.63491961585294    3.76206805507329
O        -0.43879511533371   -2.80457264889774    4.18149429806684
H         0.20783547374813   -2.63164138166527    4.88219591117043
H        -4.90175110417629    2.46054916573732    1.30590250398100
O        -4.26051792994185    2.05345917084204    1.92045226642969
H        -3.41905125848801    2.03527707844136    1.40519709435592
H        -3.27003074124064    3.82052139766170   -2.23871511186816
O        -2.52752852902646    3.23190871515606   -2.00596576523666
H        -2.18182451916303    2.92800245550693   -2.86733735778386
H        -0.13238221638201   -3.86967591123834    0.48782451795839
O         0.20703348433482   -3.05141378507594    0.90452362019899
H        -0.58091030309897   -2.56473142737539    1.21472729392462
H        -2.38691178927562   -1.60222783625620    2.44999599293892
O        -2.19747250140283   -2.07003100239422    1.61035353298399
H        -2.45731416036428   -1.48528028745406    0.87909476815318
H         2.06079098801111   -1.50897357625171   -1.14336674689034
O         2.29373842727463   -1.75996218670404   -0.22557361881546
H         1.50498556978545   -2.18710330959797    0.15981285706765
H        -1.40649350558753    1.75969726827117    1.88452615696373
O        -1.49470828901125    1.36439131302706    2.76213233949546
H        -1.48123310068479    2.07856699595790    3.42499515874369
H         0.19833709836950   -2.77305491950804   -1.58739979659060
O        -0.55869689855768   -2.16359381784729   -1.64304357459247
H        -0.38051794922616   -1.43403334222471   -1.01254878188413
H        -3.44637335755058   -2.99659577661955   -0.40693905228457
O        -2.72841211744675   -3.48962261249524   -0.82543051952824
H        -2.02028104429104   -2.85796476856573   -1.04781521532282
H         2.76124547375325    0.07238187109751    2.90750527622135
O         2.86219580828509   -0.10785245074593    3.86949927827354
H         2.95212099240163    0.78610231782484    4.27200736072527
H        -3.55149946124803    6.30746481568311   -0.57945584864952
O        -3.31508807289627    6.96979790771281   -1.28083253201496
H        -3.17386398486118    7.81532335173559   -0.81136286574640
H         3.88841688878321    0.52527258227709    1.15749931144587
O         2.93837510975361    0.34228291422296    1.27514326754558
H         2.70131529354620   -0.41132120391831    0.69716176456431
H        -5.79636761518315    0.76592958874442   -1.62329112493153
O        -4.88783111683191    1.09260017312657   -1.48561741347744
H        -5.00226773843026    1.92347646629117   -0.98057330908271
H        -1.23072045412500    5.33394903360151    2.17567904185857
O        -1.85494685799546    4.58597839941895    2.06139476284616
H        -1.93127713500631    4.16873524309116    2.92468692816671
H         3.47667495871721    2.70197722643212    0.39267622023831
O         3.22912636270112    2.65769610471994   -0.54640587123865
H         3.56135660255386    1.81433851352562   -0.89537836102929
H         1.48303884105180   -4.76640746976253   -2.26570448424610
O         1.54762485867849   -3.98813239712213   -1.69408775264517
H         2.34066673286928   -3.52604556970472   -2.04726293909592
H        -0.93984463079594   -0.15766864327854   -2.57446493070050
O        -0.29977869972525    0.49013922121315   -2.89685340600691
H        -0.04522413695292    1.07764475599107   -2.16239192391576
H         1.69297290289315   -4.74989324586434   -0.19437337953838
O         1.80120299092263   -5.38547717186210    0.54939348819337
H         1.33820155649349   -6.19754898350045    0.25534363402311
H        -1.23809180292655   -3.33829095642364   -2.89866175523333
O        -1.06243771295249   -4.02428084877061   -3.55638464605866
H        -0.93580000705377   -4.86919281036755   -3.08417755190061
H        -2.79485356091446    3.24881650976918    4.67553519369015
O        -1.81359649865543    3.24802996178945    4.64107224205611
H        -1.51958500116772    2.84784239687482    5.47760997517996
H         0.94506303883419    4.97841105378879    4.04041913815455
O        -0.00121084436442    5.20967993119644    4.09334930841939
H        -0.47204438731950    4.40624497569614    4.35257672778179
H        -1.73724049370505   -4.71913530335191   -0.38448670640488
O        -0.97147597063452   -5.25926417135429   -0.09937699843280
H        -1.31818087234429   -5.94437753445863    0.48136658160615
H        -3.93791406970555    5.75447942588555   -2.63752253357792
O        -4.29242718646989    4.92046618742990   -2.96331802056263
H        -4.13758418051982    4.87595897292541   -3.92983616501444
H        -2.43762933697108   -3.75419261853730    1.92123192824548
O        -2.45435163690552   -4.65765368957229    2.29921509881679
H        -1.51413791358381   -4.89389097323632    2.43954956280525
H        -4.70594238847469   -3.05674473356917   -2.91578964546004
O        -3.85413549000740   -3.29279963307564   -3.32108659908549
H        -3.52284321401556   -4.08297798515866   -2.85112173238359
H         0.32782141136944    1.32107265185869    4.58747359923703
O         0.83297735016276    2.08107134032575    4.25217057563269
H         0.88083869272976    2.74171033377363    4.95747408835101
H        -4.66286387900859   -5.24576147537535   -1.58035437570054
O        -5.36510479603431   -4.89284413740866   -1.00686567001305
H        -5.15020807187255   -5.24426655787985   -0.12203838789163
H         2.31974075668628   -6.55547273747267   -4.05049824528455
O         1.98252709592983   -6.22485816274361   -3.19781020853176
H         2.41801067011093   -6.79583593721906   -2.53287853629922
H         0.45485955726767   -3.45255287999369   -4.02344910852279
O         1.25726005632668   -3.08705917810013   -4.44879289930349
H         0.93618421778208   -2.71586247861546   -5.29651347257829
H         1.95559715503781   -1.81031459015381    2.95952991162008
O         2.11200392246684   -2.74154319844716    2.74441355929595
H         1.42571617953558   -2.95745012819459    2.07844547022442
H        -3.02958735643413   -1.87892317429122   -3.23327326546483
O        -2.60722789276578   -0.99403044134371   -3.16893279781577
H        -3.26501017757981   -0.34543553917685   -3.48929856275152
H        -3.20950331699801    4.90751530793505    1.04694993219183
O        -3.99160111513401    5.28019065566020    0.59253095416584
H        -4.40726404336969    5.83791829269918    1.29829094640517
H         0.86147501054687    2.19404944708520    2.56148782991334
O         0.96189180428468    2.18805577993408    1.59029037302434
H         1.68896006861062    1.56494703402772    1.42640650083363
H         0.16771806392848    5.58832955536449   -0.79576958331164
O         0.68810991431058    6.25079756453278   -1.30578447717984
H         0.82901162490062    7.05136322113681   -0.75113716095230
H         0.32253457671218    6.97578108444934    2.55143483188747
O        -0.03988604725684    6.59357006478946    1.73505054985863
H         0.62425457430408    5.92273370066782    1.47440285175325
H        -2.49091596333812    0.15278522856723    3.31851966925279
O        -2.71131556780389   -0.66026414590447    3.82577159161845
H        -1.94995624619914   -0.69766623746173    4.44647691363949
H        -0.90290095443897    0.49931283352337    6.00087773254896
O        -0.62878179311925   -0.02132889522713    5.22734108135296
H         0.08579291753947   -0.62324394009014    5.51450058935093
H         0.70477998425860   -5.05523252929882    1.96614701093721
O         0.16350890337935   -5.16359154202260    2.77143674857266
H         0.30902509356324   -6.08344310335236    3.04553863721622
H        -2.12132533357311   -8.15555134208737    0.44351855644880
O        -1.79917059846820   -7.66608631575071    1.22784023954653
H        -2.58563512192247   -7.35355249750902    1.68275465143445
H        -0.40481828732948    6.79155317353267   -2.36389960209855
O        -1.15235251954021    7.20942821691221   -2.86361528437983
H        -1.94149648222269    7.08306055154601   -2.29865557758204
H        -1.13246086468580    4.24287632240254    0.54077508316974
O        -0.75970562330987    4.30390312407128   -0.35520287850562
H        -1.46586922713581    4.05770309442633   -0.98749301751428
H        -4.42356607749720    2.68272958981912    3.48095790792528
O        -4.42185887610555    2.85516905017866    4.44534404202704
H        -4.50337464163456    1.97273699652989    4.85609629542784
H         2.01897216764214   -3.63644649332992    4.22579879190566
O         1.95726972840080   -4.10711022826571    5.08010954320296
H         2.46359653493486   -3.56788810888497    5.70912081258400
H         4.67858894361868   -3.25341355001919    0.81780943817434
O         4.51720816655571   -3.17966438596603   -0.14866518820180
H         3.65742487690069   -2.70360385978540   -0.23214466856531
H        -2.73722326726429   -0.81934709789335   -1.37505775587575
O        -3.06236421678032   -0.55092136799147   -0.49905137222561
H        -3.86395063541045   -0.02528313229171   -0.70491978775828
H        -1.64849856962884   -0.83513811706687   -4.64791467864912
O        -1.09886281363435   -0.64008684875715   -5.43015929283387
H        -0.40310987681117   -0.03860193061503   -5.12262241241531
H         1.78067742029503   -1.78591843940932   -3.39883312693516
O         1.87378909289562   -1.03802796636927   -2.77749139944756
H         1.09382652622483   -0.46289669829684   -2.90637580972198
H         3.65581081829272   -3.17914103500940    2.53010994578225
O         4.61513104486440   -3.40715546717691    2.45657293235830
H         4.67125337831896   -4.36691147886809    2.58534758830306
H         3.42284699413730   -6.17702008029075    3.10850316898386
O         3.77777564006280   -5.97883961007834    2.20742645519752
H         3.03981399830461   -5.63437379981876    1.66424077725411
H        -3.41963217721146    1.50001228633818   -4.27313247021160
O        -4.22751582444171    1.01079314494166   -3.99622386537270
H        -4.41337295058971    1.20286963742804   -3.04410552342374
H        -5.10239036999431    4.07649528196080    0.03879431171874
O        -5.54185460379267    3.21034054199286   -0.05770936085430
H        -6.47126984759694    3.32668855224271   -0.34339168546967
H         6.72010430282650   -1.24389666003103   -1.39081799527852
O         5.94879865136863   -1.09366360383950   -0.83791182831297
H         5.53043346313340   -1.96123064651935   -0.63812565006261
H         4.58202605783593   -3.23499837620260   -2.49239527016947
O         3.71389070244241   -3.06551413332872   -2.90841596525669
H         3.71709506913136   -3.68608049544867   -3.66298505155020
H         4.43009775437979   -2.34195364965530    5.59791940661386
O         4.08881253563918   -2.80597441365700    6.39267906303337
H         4.42399753881101   -3.71104580151058    6.31239286077254
H        -0.77168678096288    6.28134815441193    5.03837494298636
O        -1.36852832682626    6.85773694883047    5.57582844136090
H        -1.38361335190215    7.73368788849572    5.13229503724208
H         4.68326746360493   -0.20044246441034   -1.49444625272572
O         3.91546366002217    0.34086402504322   -1.75793642207584
H         3.22284967084413   -0.26078326529008   -2.08608026876670
H        -0.77069878653633    4.44360504994872   -4.07255328960274
O        -1.54948721541021    4.99125476534418   -4.28494973080277
H        -1.39715003176263    5.85680484201931   -3.86026462374721
H         0.63665663210260    3.13288273037226   -2.69044962021457
O         0.64383779371406    3.50854966522974   -3.59932850830158
H         0.68592900413041    2.74364350421182   -4.18341086150954
H        -5.38904829000777   -5.26260433520268    1.78559248267713
O        -4.69193971022280   -5.85781582872013    1.43180492076679
H        -3.85178312797803   -5.43956414773915    1.69999386550743
H         7.86506349812861   -1.75560057425080   -4.06203047935620
O         7.60781869531444   -1.44091468420075   -3.16283520139641
H         7.11962529764812   -0.59793844862201   -3.32050547491612
H         3.68858529505357   -5.14547521871174   -5.30705752405902
O         4.45188941547420   -4.77047758220079   -4.82848009315461
H         4.83757026797667   -5.47971551023248   -4.28127462518800
H        -3.79343322272301   -0.04222795793622    4.91382104272342
O        -4.39397751940971    0.42209854906806    5.54666684933499
H        -5.05323474161950   -0.23626390502927    5.83986415587419
H         3.45937780085483   -6.00627775045420   -0.53616671099816
O         4.33139403564876   -5.75736331192299   -0.85453693244859
H         4.40501285872598   -4.79450536507228   -0.71260340110849
H         4.98194713550673   -0.40476371112003   -4.18982585964981
O         4.44777736353227   -1.11807629710136   -4.57775142070644
H         4.12281270946942   -1.69981363127859   -3.85799880251345
H        -1.21675105699160    1.48685951471711   -3.95920601756284
O        -1.86837644515871    2.11292125445148   -4.32916402224774
H        -1.53316615751646    2.43219707655623   -5.18576420739306
H         4.87858052245290   -6.38730079783224   -2.33093340211923
O         5.21083376063503   -6.71416669380234   -3.19617466268242
H         6.03022365453966   -7.19250712667586   -3.00936834135034
H         8.73072961702708   -5.15386805583240   -2.93890080817163
O         8.04087421417782   -5.57089471040966   -2.37837005192260
H         8.07635221754256   -6.52849574320289   -2.47801144351835
H         2.31812136777807    4.65718167881233    0.41489717315365
O         1.74033000443772    4.64035612303727    1.18715360040982
H         1.38359214332674    3.71984843773168    1.26687839630585
H        -4.42187033282985   -2.69718630640068    4.21662681547656
O        -5.31646798223808   -2.35908932531410    4.01467244789686
H        -5.18098338004259   -1.57931341924536    3.43679448689246
H        -5.85501244464258   -3.26662443507581    1.30483552448468
O        -6.31623638341074   -3.82283841719234    1.97527037104788
H        -6.12731723363873   -3.38501594425216    2.82446919530396
H         1.67442444976341    3.41958504072526    6.82924411844151
O         1.05030782333179    3.93327595017127    6.29498646792733
H         0.26752548692796    4.08623910664417    6.86681547938804
H         4.99314635607547   -2.22138432263272    3.59127044668017
O         5.01367774986072   -1.50152026432013    4.25361865007890
H         4.20084241176062   -0.94660045285751    4.09666725398201
H         2.38808679788601   -5.62882568011047    4.82379095818179
O         2.76847690798802   -6.51310222096256    4.56555443428193
H         2.02358785313095   -7.09554893699775    4.39396499430386
H         2.24155797384958   -4.59464841042830   -6.80733010916270
O         2.07476278775213   -5.08138421056296   -5.99030196958421
H         1.80911290028587   -4.38893056956187   -5.33620177126398
H         6.42984475176772   -4.16309429477549   -0.52327842400249
O         7.18450945755190   -4.56351270572304   -0.06010956329636
H         7.69184289633725   -4.98680022598387   -0.78051552365591
H        -1.73805889026609    4.43804221391731    7.66865524122203
O        -0.83906502139688    4.53848436683957    8.05320590060053
H        -0.65949219909098    5.49793891982603    8.07491334641455
H        -5.16735020254713    5.60479591904312   -5.62462395759946
O        -4.56205504573993    4.84011526756991   -5.66863048102947
H        -3.79057922643616    5.07915490359526   -6.20378259769108
H         3.26235244660622   -2.60733401177504   -8.45982037833544
O         3.17589515485209   -3.13932466058562   -7.65805018951186
H         4.05249892123434   -3.11285403796345   -7.22920931371237
H        -0.68876004539343    8.75420002753782   -2.32172573711559
O        -0.56605163089785    9.58453481742587   -1.80570609717427
H         0.19676291131001    9.41235797340964   -1.22891296546550
H         2.05840922899621   -0.96446399725566    5.18714817797510
O         1.48745896168091   -1.49002569472250    5.77668860024091
H         1.58152737424844   -1.14213940719111    6.67287063195373
H         5.18751090821250   -2.09679251513001   -5.71879432433652
O         5.53417024649420   -2.86360627621353   -6.23988992338507
H         5.26229646195732   -3.65284519807162   -5.72013650066057
H         5.69164432714715   -5.26435132225699    4.66866568418850
O         5.17023192014161   -5.17831813216580    5.49574685331481
H         4.44906716135105   -5.81096219026617    5.41199895650867
H        -3.98319622111550    1.09000189679336    6.98414231272021
O        -3.79100600122136    1.56792117871565    7.82688460441843
H        -4.66739778316750    1.95282086837770    8.08759958986225
H        -1.87897006534921    9.54436941844351   -0.78962087399734
O        -2.73857872145707    9.41832771071626   -0.31366700810536
H        -3.35125821053033   10.04463438484766   -0.70261281404279
H        -5.97355889483736    4.61023913733357   -2.96423141104135
O        -6.88220126786066    4.49302282556054   -3.30845535543791
H        -6.79064195652247    3.78128098779214   -3.97722546659285
H         0.08772032194126   -7.13283765183066   -1.15137734045518
O         0.55322593864479   -7.56699824743392   -0.40344194667740
H        -0.12507153570818   -7.76054925904166    0.24673317566176
H        -7.65834898292852    3.71124352584127   -1.99942735126688
O        -7.91955963202773    3.12571926161820   -1.25802787306438
H        -7.77433030373087    2.21641401060786   -1.59537970622076
H         3.96718739932868   -0.93796667474931    6.95990642070712
O         3.97509171486215    0.02619923426892    6.94998009392269
H         4.78599675091882    0.31629408869831    6.51588758388556
H         2.23450134302680    5.73009173675596   -1.21915290013798
O         3.17088575708655    5.43972621721045   -1.10553092281677
H         3.34703432072991    4.89720963423492   -1.89723825738277
H         6.54507687775696   -5.98672815253696    0.65554523456509
O         6.17788048780994   -6.72258100610079    1.19088534951601
H         5.27290269546454   -6.44649995633138    1.41738484914221
H        -3.88199158762383    4.67518363267260    7.74994573054929
O        -3.31519800776965    4.21179277738105    7.09159107345457
H        -3.50729759945184    3.26832874260949    7.20400517716048
H         5.76116538386802   -8.00500984744129    0.12561467624069
O         5.47416389851884   -8.69337289336020   -0.51098346090507
H         4.64357126394105   -8.37002936100453   -0.90404453422742
H        -0.56725454032131    1.99206374708409    7.66523477858005
O        -1.20118832773424    1.92521506304848    6.93103478781959
H        -2.06907535343425    1.78308053846315    7.32869160093246
H        -6.39639291670406   -0.19351553626623    1.04589008401463
O        -6.71866142745221   -0.28114401418243    0.13423118909711
H        -7.63706887325775   -0.55239440167337    0.15475905158233
H        -5.38338948027012   -3.13731077886964   -0.60168964159962
O        -5.13231203983434   -2.43464254620044    0.02383173569323
H        -5.70222883100609   -1.66193655103281   -0.16527864546213
H         4.29561258300263    5.51812356379869    0.27885983006726
O         4.63087390499583    5.62173323684794    1.18325084266456
H         3.93596968399452    6.13153887583099    1.63541047678011
H        -9.05902160351708   -1.82827530277815   -2.26452953745909
O        -8.51080645402652   -1.62390052313075   -1.47969157578153
H        -8.63568640637893   -2.35920230973674   -0.84017825744614
H        -5.55958205536032    3.35263624004823   -5.52464213145080
O        -6.07929289038159    2.65652476362543   -5.09250890412917
H        -5.40253952542371    2.04830006755233   -4.72619635872222
H         3.16036678799656   -0.96322394567637   -5.68156304087236
O         2.30489525774588   -1.08452768635182   -6.14803314485231
H         2.39013790878454   -1.93556431077163   -6.61764064571731
H         8.09458373452886   -1.41931618750485   -6.05905857433831
O         8.10448681465382   -2.28240095337903   -5.60094853721915
H         7.24850589333582   -2.68399243071865   -5.84959756853359
H         7.59774478283995    0.91985284702989   -6.34430081514270
O         7.40943842949264    0.07063864372729   -6.75599588858248
H         6.42808676393892    0.01931236663805   -6.79052954347272
H        -7.86947596874180   -3.76634150167350    0.92220801456295
O        -8.54948290200441   -3.66264177778906    0.23890218670111
H        -8.45013997312279   -4.42283901471420   -0.36157946108528
H        -2.43224167669789    8.67049447206005    1.25155409733441
O        -2.27965694703151    8.08429854973063    2.00600918256544
H        -1.50928259881495    7.53129113813515    1.78350560567295
H        -4.46357519553816    6.37187577934258    3.46287023888615
O        -4.63546505445697    6.79614510021502    2.60585795222829
H        -3.87268915473615    7.38233161149358    2.46391485634978
H         3.37789437023487    3.37672964425307   -3.61296064546453
O         3.22285002949604    4.34605974124287   -3.52196590106647
H         2.25750927723680    4.40791663318920   -3.62819583926033
H        -6.12908101341777   -1.68457898711489   -3.46193725098359
O        -6.21328293188364   -2.26315307249984   -2.67726577533151
H        -6.99512090618172   -1.95427160873767   -2.16698206440699
H         6.45622731152626    1.00323535391615    4.70615612841159
O         6.06278840850823    1.54310246842531    5.40860115986938
H         6.24854973916919    2.46138871968865    5.11479801878819
H         1.34039963938091    1.64629126479073   -5.85019322204242
O         1.15078594920285    1.05217335447868   -5.09425206518946
H         1.51123765611990    0.18806413235418   -5.36425876269300
H        -2.49761471072141    2.91812946483192   10.45564299844279
O        -2.28449048298233    2.01010867220071   10.18449250738270
H        -2.88240902799362    1.80790449487300    9.45296324555107
H         7.61737053779955   -0.54579319414028    3.05325531044171
O         6.86608708879492    0.02849821043290    3.22095433628951
H         6.17523691202279   -0.57240967638432    3.60217717993058
H        -5.66444419498797   -8.12863782049600   -0.70077476696290
O        -4.92911140198910   -8.19524396806276   -0.05470258911365
H        -4.93308370661305   -7.37649275766116    0.46505549937892
H        -5.18414303542732   -0.22300163434759   -4.77072620106192
O        -5.81671570536243   -0.92937866917107   -4.99522240094690
H        -6.65344060162082   -0.47830188455842   -5.17433437310514
H         1.86479136216033   -0.27839456937895   -7.54120776415069
O         1.65805773506790    0.18865793420344   -8.38703637872167
H         2.23903873350413   -0.21420449065152   -9.03790089938756
H         4.84893401871214   -1.47294429743973   -9.33017307220420
O         3.92354786868035   -1.24483140381521   -9.61282354730958
H         3.90332470035199   -1.36612403967798  -10.56140225526663
H         7.55587074923224   -2.61765663056596    4.17526200179825
O         7.70182130233156   -2.65588878571248    3.21574697481304
H         7.20919083179380   -3.44799054983325    2.94624837499623
H         6.71567757671340   -5.94662534229539    2.66811532618325
O         6.77729280675149   -5.26987010878543    3.36776248540399
H         7.65378988201086   -5.35276105698612    3.78468803024453
H        -1.84381265518747    8.88762234679773    3.45427176389417
O        -1.59576564811920    9.19512440606123    4.35160488975905
H        -2.44435068965847    9.32714061478437    4.80760305463006
H        -7.40764855960823    1.48058319828574   -5.24012925419871
O        -7.98906141794618    0.72952458888164   -5.02894964143658
H        -8.88960132375282    1.12934781002975   -4.95014821325312
H         6.90278750764433   -1.15928637538897   -8.43339070749829
O         6.32156477510963   -1.88159177746222   -8.69531854260296
H         6.09512713572259   -2.33017598683559   -7.86220192829049
H        -1.70506235140245    6.11811306359556   -7.06887127557399
O        -2.11601650354471    5.30334387894260   -6.78319105105251
H        -1.86408289622060    5.18291016048054   -5.81640162741239
H        -0.00954760425571    3.26613894963024    8.99161329263434
O         0.18922691498303    2.34741127514506    9.24914766536686
H        -0.60843320511774    2.08319215620054    9.75660991266180
H         6.74150842571466   -2.84424627213524   -2.72942544910821
O         6.21278307572974   -3.58840563148463   -2.38566222524195
H         6.68255307771214   -4.39913069537129   -2.62994731533339
H        -4.08909913097269   -3.15841844386851   -4.95823032758478
O        -4.24870691130697   -3.04466209757369   -5.92201559799957
H        -4.79569576348082   -2.24985877623079   -5.96882988928800
H         1.97094209183771    2.14019723846680    8.43430483619468
O         2.63400372571663    2.25212717746593    7.74340883140960
H         3.05731035834466    1.38222501995813    7.62938863593723
H        -6.91784622085445   -5.27913541795960   -1.40002245497035
O        -7.83325022620564   -5.55073600409121   -1.64431471341627
H        -7.96801603970055   -5.14993035784806   -2.52794839843397
H        -3.84335001145276    5.19910367720037    5.66509162516186
O        -3.81226486469656    5.96657238060031    5.07296234184599
H        -2.87845834136086    6.26201810618148    5.16503221912865
H        -7.90238241338964    0.00680631308678   -1.98089558090879
O        -7.41664675466200    0.73153802899425   -2.39703287875170
H        -7.64251125159719    0.71448966431797   -3.35007727359549
H         5.82239108623630    0.07228952133724    0.38170097648549
O         5.60042771891550    0.79534905758749    1.00073992103040
H         6.11162299490364    0.60306913250371    1.81369654306798
H        -6.22698321044811    3.25486396094581    7.37135632546621
O        -6.09778634178511    2.73875353188312    8.20116044186408
H        -6.69689761536031    1.97626608987966    8.11497852661305
H         2.27364848672502   -8.13843103459144   -0.84678314590103
O         2.94987955373046   -8.12657738666359   -1.54383163326272
H         2.72503329776874   -8.84234334995369   -2.15496368735169
H        -2.76204048694689   -4.04535909270105   -6.20762573085748
O        -2.00679506780771   -4.60999142970750   -5.97655126063041
H        -1.72982877196141   -4.31603162885069   -5.08019067145456
H        -5.65844617643969    3.70112100985511    5.28287542835844
O        -6.30725691243080    4.09834326440906    5.90006858720650
H        -6.14496914855853    5.04256762707396    5.88408291392050
H        -1.02817129582840   -7.18894228588279   -3.16891582458797
O        -0.55582260860157   -6.51756434659161   -2.64279005211100
H         0.35114812100127   -6.44792849404517   -3.02458922742967
H         4.43225800271486    1.96897368409027    5.09615285436436
O         3.49025003960859    2.20687952992491    4.97641574091469
H         3.10667479987661    2.22456067689211    5.85857215653260
H         4.09504720360762    4.61248419380545    6.26200219893751
O         4.17428048714082    5.34127211472000    5.64210589575062
H         3.60600442028458    5.09802978751407    4.87246249264590
H         2.74903919514443    3.56494120346106    3.88800047325598
O         2.57042758898447    4.50446313619212    3.71988542371384
H         2.44937239992783    4.60024548657922    2.75330884283821
H         9.37617112899677    0.15384984112700   -1.10523121786762
O         8.57077113154767    0.31773812728840   -0.61100355913553
H         8.39607611526983   -0.49977854441985   -0.11529424431829
H        -2.11180481574443    5.27812974601695   10.61697974437253
O        -2.83271954957640    4.64925097697895   10.85084823730364
H        -3.05018677784911    4.82856053104572   11.76582279963621
H         7.96119804852916   -3.06361697327870    0.30385593902872
O         8.38212300857639   -2.21612398072894    0.55655246077182
H         8.31649393910893   -2.20869069164431    1.51886994304651
H         5.35461153403376    3.61466202759582    3.48696140864177
O         6.01121207322047    3.88278914261611    4.15185931701190
H         5.59790623575612    4.60143777716038    4.65220271866551
H        -4.22073996087309    4.97503041245038    9.75422017689316
O        -4.85505256343134    5.12349757105191    9.03277925242597
H        -5.46555752340231    4.37375518207946    9.03248721134100
H        -7.02578464562864   -3.55909917367311   -3.49480568148849
O        -7.64582316062261   -4.17448527938577   -3.93970863231332
H        -7.12482932309951   -4.61711204844697   -4.64148013886037
H         0.01588368326728    6.08852799683335   10.73232996347178
O        -0.84925306228532    6.41916011061379   10.48596034041668
H        -0.73520019152254    6.84757792613539    9.61832623072779
H         2.56838065715728    1.42555713825118   -4.13497390603738
O         3.44758799508928    1.77860741562004   -3.89840799297227
H         3.76788806685419    1.26594822978169   -3.12644644005183
H        -6.97973827233103   -0.27531568031374    7.20384328472251
O        -7.48936455094606    0.50298429413277    7.48298118499108
H        -8.11277147859507    0.68434807682691    6.77854171546154
H        -2.74648287948244   -9.94391161927073   -0.82563347990030
O        -2.68474842085282   -9.00271504933763   -0.98856436316530
H        -3.59086372294045   -8.63657584100318   -0.74794331786999
H       -10.09320764487859    2.98773018645747   -4.91613991578765
O       -10.20953926814022    2.07027604713650   -4.63524410528485
H       -10.42347333803590    2.15464669793315   -3.68518471459911
H        -2.07418552842196   -3.08107132018919    4.59997842815540
O        -2.94826079529030   -3.52248516135325    4.67193205239986
H        -2.94238858545450   -4.14144268235032    3.91653006217259
H        -0.18385425232548   -8.04087511561351    2.48248690363270
O         0.64314626830093   -7.82980177706373    2.92904418199791
H         1.36066514824232   -8.12603553727956    2.34156171657551
H         6.70085977623049   -2.41862584443751    6.37003599731851
O         7.15033042307999   -3.12879718029941    5.90711183655710
H         6.52084782281469   -3.86416107909588    5.87077833113370
H        -5.27730905599861   -2.05823218406351    6.93051843041875
O        -5.95511405164974   -1.56245647391819    6.44633887975362
H        -5.93888023307715   -1.94114581726387    5.53776505817398
H         0.81765310620694    2.95240182819936   -7.14243515576980
O         1.73576639694877    2.62318732827216   -7.20666597262981
H         1.71701603615209    1.87108130582552   -7.82648449761766
H        -3.97381567566056    8.70315992002190    6.63245157413056
O        -3.97333342090536    8.69888100793739    5.67508661345131
H        -4.09735687995525    7.77047061419707    5.40966933296440
H        -2.09129994254185   10.23931889281250   -2.78306979840026
O        -2.99315877488669   10.41922729702715   -3.08541418188776
H        -2.92203770530028   11.05130985691508   -3.80000799282569
H         9.40395520003913   -4.10553791198857    4.02138743952578
O         9.12652123068820   -4.78259862578640    4.64616169858318
H         8.69656107809146   -4.30918379905437    5.36936742214441
H        -0.74841376206872   -6.07755305600541   -5.84827982835092
O        -0.04376722523513   -6.64322045331746   -5.51580080692132
H         0.79089164425956   -6.18042065727811   -5.73405627597285
H         1.80005366712775    8.21420071631473    0.61845794957618
O         1.49557995305054    8.53389899827202   -0.25946345043287
H         2.30957681007230    8.57084710278771   -0.79100847340984
H         3.47311293371849    2.85248877736335   -6.69618562057659
O         4.30198789708816    2.56486330465495   -6.28726558466817
H         4.05781124893167    2.29325603144739   -5.37733048071339
H         3.70731264564466    7.06140771782575   -1.27519577812862
O         3.91211619105989    7.99684036787484   -1.49136777827426
H         4.28007365203183    7.93864516451385   -2.38505721742642
H         4.37059052142890   -0.08508780686188   -7.94048172700717
O         4.74890423585891    0.06344749969180   -7.07205657971791
H         4.56638583345623    0.99570096816891   -6.82970423861050
H         6.01133875502334    1.87366198930755   -0.51130612339804
O         6.57599762443303    2.06581845476772   -1.27385249826803
H         7.40128605621659    1.58770134514801   -1.07924738711610
H         6.68085807544730   -8.49187093389025   -1.61785327591950
O         7.31625760494067   -8.28193150166202   -2.35517544557299
H         7.68668642180704   -9.11590340932213   -2.63900724244057
H        -5.31587011761344   -5.87200542495748   -5.41114148058703
O        -5.93384705474527   -5.20222266028144   -5.72902765248510
H        -5.38387590732869   -4.43260541158204   -5.96481648898338
H         0.66651983217108    7.12811597041164    7.55967142149041
O        -0.23464675235622    7.15564510729943    7.92014313701679
H        -0.79101328167545    7.16742669656230    7.10314729903245
H        -8.91348767674625   -2.91950481300705   -4.10865414053833
O        -9.43648574880432   -2.11202681983660   -3.94395089854580
H        -9.14962814345888   -1.44726953275353   -4.57388192859334
H        -2.41942389852670   -6.06151296911546   -2.14926310588230
O        -3.29924660034610   -5.77914512537205   -2.41641131719571
H        -3.48671210354236   -6.15460027867755   -3.30157714799507
H        -3.00040646724714   -5.98189281582770   -5.41478433564318
O        -3.59926686025952   -6.59162586744686   -4.94123827094565
H        -3.11592067324935   -7.41053284850372   -4.77213951621831
H        -1.40635270600421    3.63178038842911   -6.98373280834603
O        -0.84953856420564    2.88486646297104   -6.72289946750705
H        -1.10133269331422    2.08800967653766   -7.24297895047463
H        -0.24158928974332    0.31061251327992   -8.21869216415255
O        -1.13081154658754    0.52682744640998   -7.90121665287343
H        -1.24348111554125    0.03205194352117   -7.06940960966461
H       -10.44583488230063    3.96933475828299   -2.75540194144680
O       -10.51257758148242    3.19230157695853   -2.18512534533357
H        -9.68172095832720    3.16679750519109   -1.67827912816594
H         4.56200905900547    4.02553376253004    1.68181698882364
O         4.35584087643837    3.10510575369662    1.96356514696141
H         5.07152756031250    2.52934861497796    1.68153832461944
H         6.46391477373335    1.33083453382348   -4.25413100080471
O         6.16264144854371    0.70765752664854   -3.55861812861204
H         6.19300694517192    1.20516577949312   -2.71596375516210
H         9.61855046447271   -2.28162443591696   -0.95794623078392
O         9.89353334350265   -2.06930256311924   -1.85873109636095
H         9.09193712617382   -1.73305094682392   -2.30189033085860
H         9.95417183660244   -3.38131971027425   -3.12532660616368
O         9.68772947512665   -4.03542308789901   -3.79850935964980
H         9.29202467417919   -3.53027549757282   -4.51939145197623
H        -7.70553969083947   -8.65237348807972   -1.65962057425042
O        -6.96840713461664   -8.05781848420268   -1.79098328434820
H        -7.34678550958204   -7.14495458331716   -1.78286093064121
H         4.13295618716404    6.01152605607279   -3.86377097978044
O         4.79296888311220    6.71436722647253   -3.78293863116173
H         5.63015326757269    6.26241932339805   -3.64481787969732
H         0.08740354623084   -8.24810647511052   -5.21739995023159
O         0.11315155467258   -9.23058673081828   -5.08264648304958
H         0.26415983675515   -9.59654956439179   -5.95418819101705
H        -2.34052412505530   -8.74769553020789   -2.71493775244975
O        -2.10829235938069   -8.48680170744449   -3.62576457344556
H        -1.46041992343488   -9.10495315332361   -3.98270631695594
H         2.17726616655054  -10.88660065461358   -3.49102468468514
O         2.13099698224349   -9.93199772348290   -3.47004574599432
H         1.34459029456548   -9.66319145154137   -3.99581752041886
H         6.81082576258524    3.26297387656681   -4.61363437816988
O         6.86976638285587    2.58372620329739   -5.31345940614603
H         6.07508420993422    2.71410407105684   -5.85313892955943
H        -3.56590784191822   -3.77316393792271    7.71033586973847
O        -3.68182064511475   -2.98665926821520    7.17871939152255
H        -3.43136499622207   -3.22739375614936    6.26056703232474
H        -0.65684708806467   -3.44683002639039   -6.73764016467684
O        -0.02745988537377   -2.71480759169713   -6.75350961287772
H        -0.50588569613575   -1.94125762645996   -6.40372615452086
H         0.63564766237736    0.41907796292175    8.72714425349680
O         0.64372100448509   -0.29781096611666    8.08892228664824
H        -0.27823613859382   -0.58801506230267    8.00260203423047
H        -5.86508578441696    7.28474846843228   -4.28483854057450
O        -6.36854283140620    6.66409170175742   -4.84346327882873
H        -6.65339172201383    5.93328884368747   -4.24959941973517
H        -4.30936479458226    9.02539604675787   -3.30366397837984
O        -4.84351817842229    8.22834077538692   -3.19657155430628
H        -4.43473259332829    7.75085622816608   -2.45634494271617
H        -9.73893471865011    5.70975880328859   -4.67329678172383
O       -10.27085324993992    4.90434259371073   -4.50897244417498
H       -11.15334347980651    5.10479889072854   -4.82271313939020
H         2.75197762227260    6.46972525335284    6.09748234513475
O         1.79191688312529    6.56533359482931    6.19668579999469
H         1.44931842304886    5.65133141912869    6.09665683488685
H         4.77719240040092    8.48903756717431    0.03363147392338
O         5.09630650750883    8.49311447083469    0.95396989558640
H         5.50396373386773    7.62944976147535    1.08687938530192
H         4.13297490659995   -7.49704271847335   -4.35266724698000
O         3.37446531585114   -7.78471763008830   -4.89284500929331
H         3.09523217285029   -8.62419582974396   -4.51261891376152
H         0.35543864911744    8.60602911065043    4.18915750088777
O         1.03431988387442    7.96228989700961    3.96201938249650
H         1.26198307229663    7.47135680396149    4.77750898890520
H         5.21073542916073    4.12538600185610   -3.19783212429838
O         6.17231006328982    4.09680923402891   -3.14596002866509
H         6.38251920737438    3.51728788501464   -2.39696636481382
H        -2.58217806352288   -1.59406798294808    7.55651998505599
O        -2.07264056393998   -0.79974619829541    7.77447980460287
H        -2.69908907946594   -0.17316752021785    8.14705459501754
H        -9.05914557002195    7.85023554246969   -4.17826763854498
O        -8.99495147458922    7.26596936671868   -4.93521408331610
H        -8.03757265761014    7.10169573319202   -5.06849939238394
H         3.52579283911695   -9.03817197534861    1.08557001067076
O         2.84825240908989   -8.40688518347415    1.33312747432887
H         3.32173662838695   -7.59991863107724    1.61051594004942
H         3.56048252522525    8.11674365188651    1.78142956468433
O         2.77091980292923    7.55248734582468    1.89597874680258
H         2.32536717244096    7.78947472753440    2.72210043260172
N        -3.88398403690950    1.59238436305079   -6.85096567869953
H        -4.79403714198551    1.23723557665464   -7.11283967722281
H        -3.19973142062059    1.10750476011405   -7.41686598885779
H        -3.85771885154123    2.57086286867416   -7.10709748259201
