# Supplementary material for: Computer Generated Realistic Interstellar Icy Grain Models: Physicochemical Properties and Interaction with NH3
Source: ACS Earth Space Chem. 2022 Apr 19;6(5):1286–98. doi: 10.1021/acsearthspacechem.2c00004 (PMC9125691; doi:10.1021/acsearthspacechem.2c00004)
Supplement: Supplementary file 1 — sp2c00004_si_001.zip [file sp2c00004_si_001.zip › NH3_binding_energy_sampling/124-38.2-N.xyz]

604
 energy: -1022.789912450677 gnorm: 0.000047905609 xtb: 6.3.3 (5b13467)
H         0.18290643698393    2.98005171317794   -0.68920512045049
O         0.70771370044828    2.31139892747117   -1.18015986988313
H         1.64512591039090    2.43918445481980   -0.90162448235644
H        -0.11607547208348   -1.34984725550561    3.14468084274592
O         0.28024325347757   -0.65227761682908    2.60032131980398
H        -0.19747992347944    0.16238244559921    2.83090987930779
H        -2.41770419505493    2.36321086703653   -0.55839840960003
O        -2.20918133691940    1.89405598169638    0.26673635521743
H        -2.22710006669902    0.94575853093623    0.04449980074008
H        -4.69680183144741    0.50438943153439    2.15592740623272
O        -5.01571351718624   -0.42818745164203    2.16496659509571
H        -4.50425346654844   -0.90635152842062    1.50422860429983
H         0.03434691536914   -0.35640855889949    0.94524804310765
O        -0.15596725607520   -0.12204068965565    0.01610359473784
H         0.18221984894804    0.77518197163128   -0.10291355214151
H        -0.19631822955992   -3.62038751374987    3.77537922096641
O        -0.47805368240352   -2.79067181614120    4.19429901230038
H         0.16621872048731   -2.61614716150459    4.89692373456180
H        -4.91333942718508    2.48862693371704    1.29829651366110
O        -4.27686582499076    2.07855305684354    1.91529006539283
H        -3.43183496061308    2.06036108057763    1.40714288361546
H        -3.25879927509000    3.84937577761262   -2.23899846982023
O        -2.52231481794133    3.25237598644431   -2.00495874133697
H        -2.16073302825438    2.96312205220209   -2.86269980747095
H        -0.15622380506925   -3.85238450386484    0.49977305382321
O         0.18311181499551   -3.03548727959573    0.91896496740402
H        -0.60499001024808   -2.54711761825961    1.22677528157228
H        -2.41328231953217   -1.58092208506590    2.45523097158341
O        -2.22168371897665   -2.04998974895779    1.61529560233508
H        -2.47631875550700   -1.46332088295230    0.88421706134962
H         2.05149984801585   -1.49636774662474   -1.11745609636472
O         2.27945625162288   -1.74922803223393   -0.19911927673727
H         1.48749341161418   -2.17379535237757    0.18248715393436
H        -1.42063317133950    1.78236914977622    1.89664407448362
O        -1.51511525010214    1.38358349702024    2.77161030155313
H        -1.50736511434847    2.09530286676137    3.43796550044032
H         0.18813372220846   -2.75463437985561   -1.57274666463906
O        -0.56652144848748   -2.14241240846607   -1.63222501464586
H        -0.38953541213939   -1.41516298367871   -0.99840534846993
H        -3.46284432112940   -2.97095984892782   -0.40988905272076
O        -2.74440712178962   -3.46440312746053   -0.82737237367987
H        -2.03282398170648   -2.83445272289254   -1.04308528346355
H         2.73456079688578    0.07997032611191    2.93890515005783
O         2.83073848762628   -0.10171784044497    3.90101426659998
H         2.91920058917448    0.79198212935597    4.30460277655219
H        -3.54392862931851    6.33402337833334   -0.57505241444221
O        -3.30196928008502    6.99547797294881   -1.27568416415199
H        -3.16116909888019    7.84081290658349   -0.80564087354911
H         3.87290081227036    0.53159941926753    1.19451607813953
O         2.92184621868908    0.35072683389568    1.30675902598052
H         2.68596858250207   -0.40174839922965    0.72711521271260
H        -5.79757259462004    0.79811661964174   -1.63774345887481
O        -4.88723446790657    1.12488464303644   -1.50993358528265
H        -4.99908021345707    1.95425264662435   -0.99975476304775
H        -1.24027241039486    5.35179381561787    2.19141548206189
O        -1.86451828275092    4.60506520832893    2.07070382633574
H        -1.94887476395222    4.18732709802609    2.93333359524811
H         3.47002133731369    2.71030631154361    0.42908620590302
O         3.22711219459278    2.66653803694476   -0.51138149778244
H         3.55975499137064    1.82274074365821   -0.85869954778767
H         1.47159355017685   -4.75129647077541   -2.24594610381456
O         1.53462507952191   -3.97351863850465   -1.67345413652322
H         2.33102724669696   -3.51332157128263   -2.02164394119361
H        -0.93517083640092   -0.13631002442735   -2.56018588131932
O        -0.29842434636422    0.51452003992934   -2.88249241991885
H        -0.04085912632129    1.09782315980625   -2.14519344601583
H         1.67066536391494   -4.73679009283203   -0.17335833248239
O         1.77343187497560   -5.37344452291584    0.57028716640311
H         1.31000510818545   -6.18403775288293    0.27294276467958
H        -1.24174045323639   -3.31658601260577   -2.88951976999401
O        -1.06641672508570   -4.00144217649199   -3.54838957501959
H        -0.94325588036992   -4.84762614936770   -3.07734157016099
H        -2.82127784300867    3.26876226398719    4.68294161943716
O        -1.84001496281054    3.26395626440398    4.64944848142198
H        -1.55224065422253    2.86414005886310    5.48893838407608
H         0.92414497727431    4.98844800946971    4.06701482835341
O        -0.02157766968418    5.22248445133867    4.11130847468371
H        -0.49742343970246    4.42167078117274    4.37078278725929
H        -1.75852487371385   -4.69729490676987   -0.38191631211270
O        -0.99561220036073   -5.24000103849828   -0.09414377082228
H        -1.34689819320923   -5.92388296817748    0.48527400281058
H        -3.92432884988193    5.78377931540827   -2.63022475678790
O        -4.27467280062617    4.95009839228822   -2.96158639584137
H        -4.11459885820685    4.91410209746478   -3.92873185552503
H        -2.46774110139815   -3.73261644241702    1.91992102569765
O        -2.48738931728207   -4.63877087496408    2.29219438769976
H        -1.54841277114736   -4.87532225005973    2.44071332667932
H        -4.71100783089831   -3.02675657761341   -2.92344483939759
O        -3.85741785642814   -3.26182114999831   -3.32597441987753
H        -3.52916702654501   -4.05437916787759   -2.85714665068943
H         0.29429740872835    1.33403514912325    4.60596435173254
O         0.80864692964190    2.09038026405662    4.27534754048541
H         0.84753206200856    2.75255148975848    4.97984415298901
H        -4.67896002950961   -5.21596472706522   -1.59242662114009
O        -5.38356027877077   -4.86172636285878   -1.02269340326554
H        -5.17438896566154   -5.21357147029919   -0.13662730671309
H         2.31283455802962   -6.54075372146006   -4.02797828314728
O         1.97199348705794   -6.21018104061119   -3.17669064504482
H         2.40282844243074   -6.78274704470861   -2.51011701892488
H         0.45590364160244   -3.43405397394124   -4.00741912029294
O         1.26098792559809   -3.06922245256497   -4.42792653411982
H         0.94537948601504   -2.69771242631767   -5.27788416478969
H         1.92424941368850   -1.80053419267928    2.98543906289247
O         2.07948229849940   -2.73193359368106    2.76964309759695
H         1.39621795141872   -2.94485365176650    2.09973109728830
H        -3.02790311542841   -1.85872164596474   -3.22916206558951
O        -2.60453520113670   -0.97287936688333   -3.16462484829256
H        -3.25837684930306   -0.32656423084069   -3.48642706840612
H        -3.21414888100751    4.93142570369678    1.05117597446179
O        -3.99280704098696    5.30597824040305    0.59223251155111
H        -4.41035847029841    5.86494104529742    1.29682773251319
H         0.84177070857949    2.20671890440619    2.58477697920849
O         0.94813017088144    2.20140899321545    1.61384916807788
H         1.67455020497242    1.57667983767803    1.45394217629610
H         0.17569639859138    5.60592275052542   -0.77328084593820
O         0.70021054055754    6.26673599397041   -1.28085606304657
H         0.84039436401812    7.06689821537795   -0.72522079933789
H         0.31574943783503    6.99003236946974    2.57457475954914
O        -0.04212699614093    6.61041537499403    1.75496574212625
H         0.62089443781340    5.93688532879099    1.49895490560345
H        -2.52183113728835    0.17227812022240    3.32257411455464
O        -2.74065785401623   -0.64347350912657    3.82473109101548
H        -1.98394776012048   -0.67651343340284    4.45191141288718
H        -0.94896872073175    0.51236984042403    6.00420296431842
O        -0.66484169711675   -0.00974628088513    5.23329961608534
H         0.04212261035326   -0.61303986850125    5.53144915057684
H         0.67084158396758   -5.04118705283309    1.98174862744711
O         0.12502403726909   -5.14981039075233    2.78395810043912
H         0.26730934025095   -6.07037231024961    3.05735378485113
H        -2.15532403598450   -8.13353333710745    0.44174217617511
O        -1.83613563901639   -7.64604545329221    1.22851939267326
H        -2.62422615495406   -7.33079974492062    1.67871407243471
H        -0.38640352997680    6.81170737040694   -2.34405716841047
O        -1.13027183539824    7.23174439888709   -2.84719801195796
H        -1.92274971329496    7.10715703790909   -2.28652309916019
H        -1.13489182830918    4.26277221739217    0.55583266150778
O        -0.75821612166687    4.32178334491913   -0.33906191170356
H        -1.46285672746855    4.07996965008964   -0.97352693595809
H        -4.44869913081458    2.69869967988985    3.48322117203758
O        -4.44806862075157    2.87258572462361    4.44667083506423
H        -4.52891324594707    1.99332056257455    4.86273446379329
H         1.97667047707858   -3.62793636394181    4.24955819788059
O         1.91003521398436   -4.10020985728371    5.10266369837681
H         2.41199256915873   -3.56120981438762    5.73537754371989
H         4.65492378526965   -3.24889060872530    0.85576180827677
O         4.49881840436213   -3.17435320114346   -0.11153258881133
H         3.64081879969875   -2.69585331238602   -0.19921092068898
H        -2.74279332743264   -0.79540971636945   -1.37135773242187
O        -3.07341184357610   -0.52509052947249   -0.49841795540304
H        -3.87226561445615    0.00204966928250   -0.70811792881710
H        -1.62310022307605   -0.81372289940423   -4.64607506695811
O        -1.11168067187795   -0.59994675263833   -5.44788306933790
H        -0.40297474150632   -0.00346840872968   -5.15989206570849
H         1.78253704267985   -1.77052276813281   -3.37536444907297
O         1.87327656451968   -1.02302010718553   -2.75301646426030
H         1.09674310690468   -0.44537455630579   -2.88742191312078
H         3.62337159559270   -3.17298921431459    2.56288558669317
O         4.58241294202215   -3.40375657235087    2.49392995009302
H         4.63533571891954   -4.36369603169206    2.62233688049968
H         3.37999929024440   -6.17119394520363    3.13739477154081
O         3.73986006381518   -5.97345032232741    2.23823828958617
H         3.00576825522283   -5.62614260874543    1.69166509114283
H        -3.34937525190602    1.56033303450468   -4.20202698435602
O        -4.19557045361440    1.09088016708498   -4.01449553160217
H        -4.41715110244531    1.23799423670799   -3.05869226902938
H        -5.10194241329549    4.10531474870603    0.03196746644416
O        -5.54073672712542    3.23978207542113   -0.07569221814255
H        -6.47052953648711    3.36039557042904   -0.35766396465034
H         6.71302807632575   -1.24289550590886   -1.34068022964932
O         5.93911158626668   -1.09130054430156   -0.79180628355750
H         5.51763650401946   -1.95796672057368   -0.59486268648714
H         4.57549801440368   -3.22755574696232   -2.45490949222443
O         3.70983411736240   -3.05575520716106   -2.87515725528315
H         3.71569191998349   -3.67548345950305   -3.63043700953243
H         4.38338589236166   -2.34048851753217    5.63542534294563
O         4.03817583192286   -2.80461167174565    6.42846368340830
H         4.37075797248122   -3.71059353438833    6.34788908626193
H        -0.79260912765728    6.29657674023560    5.05538684760252
O        -1.38821844365204    6.87638564877714    5.58986606359285
H        -1.39847448285754    7.75189301443269    5.14633674086199
H         4.67965031227602   -0.19408180151610   -1.45396925009666
O         3.91453999134611    0.34910666263519   -1.72153523570994
H         3.22221045692313   -0.25079493262339   -2.05308104692909
H        -0.74463234565384    4.46980422463488   -4.05451999357393
O        -1.52547632532918    5.01357624743681   -4.26763939366761
H        -1.37549885580327    5.88035561753675   -3.84466210617917
H         0.64973487642538    3.15045054555948   -2.66725885897938
O         0.66169301785673    3.52573983742121   -3.57649012253954
H         0.71021741703263    2.76121860049452   -4.16044651867796
H        -5.42318832929042   -5.23126021233559    1.77042736213888
O        -4.72708367047302   -5.82939569380279    1.41915441846452
H        -3.88641919626038   -5.41393309878565    1.68975836813903
H         7.87053038785895   -1.75545139407621   -4.00632365750067
O         7.60944411561383   -1.44091106621204   -3.10814022752691
H         7.12427569525354   -0.59651236635371   -3.26762041731705
H         3.69195160610140   -5.13361105437459   -5.27601255667825
O         4.45343601218487   -4.76093254012165   -4.79278740832255
H         4.83459349853242   -5.47165267581609   -4.24437560371053
H        -3.81359364700424   -0.01499035548146    4.94364979636819
O        -4.41815644490545    0.43894551080754    5.57560267484074
H        -5.02758067364689   -0.24440314238267    5.90657792614122
H         3.43555373490782   -5.99739920372092   -0.50665467736877
O         4.30987673781772   -5.75077924943918   -0.82041995512673
H         4.38552643856760   -4.78821245748824   -0.67737647256275
H         4.99206742630212   -0.39709206348143   -4.14768338020911
O         4.45802135246078   -1.10871543215707   -4.53889065781904
H         4.12783210899132   -1.69022055652754   -3.82141807299048
H        -1.17899601270382    1.51885013008732   -3.95189754338733
O        -1.82715121502281    2.13919060632267   -4.34183797863891
H        -1.46517133079489    2.46979330418453   -5.18655139567699
H         4.86319470004603   -6.38073752855859   -2.29454580891039
O         5.19898547962031   -6.70800212146062   -3.15825510948502
H         6.01619016424441   -7.18855652278794   -2.96758586159231
H         8.72163613480257   -5.15647855278906   -2.88156939332696
O         8.02787534813874   -5.57244429937492   -2.32500142649857
H         8.06150947790905   -6.52998602835128   -2.42556365880097
H         2.31713540861378    4.66725080880044    0.44696768556531
O         1.73501099358349    4.65165366556620    1.21588866989476
H         1.37554008608016    3.73207347617941    1.29408529254686
H        -4.45663616382379   -2.67340962337807    4.20693560940191
O        -5.35117872038748   -2.33029058448338    4.01394365827808
H        -5.21511848116923   -1.54838572240117    3.43937857746969
H        -5.88065725494500   -3.23384124423819    1.29150468652770
O        -6.34544536687979   -3.78917791032137    1.96002690098254
H        -6.16056216310873   -3.35041695735007    2.80992977284990
H         1.63353456204199    3.42787492332165    6.85706659926211
O         1.01589148807485    3.94529820668800    6.31959605724752
H         0.22828444059375    4.09700748244267    6.88654689425732
H         4.95731080160604   -2.21943056226338    3.63187152209002
O         4.97621984083143   -1.50049607563426    4.29515272072271
H         4.16547543840034   -0.94314372766470    4.13440245129726
H         2.33847666728193   -5.62150649700145    4.84737470669247
O         2.71738733729276   -6.50715147008267    4.59103196376975
H         1.97168766985475   -7.08697382657116    4.41427733417533
H         2.25428968754113   -4.57775408898290   -6.78326723755855
O         2.08164155804722   -5.06471794061959   -5.96753369545906
H         1.81475651968866   -4.37213332262627   -5.31427965924046
H         6.41078079442750   -4.16194053452168   -0.47706054310423
O         7.16189168131784   -4.56493596313792   -0.01034331850732
H         7.67192759887802   -4.98871754158880   -0.72855487547718
H        -1.77632342456481    4.45614379045251    7.67570499463353
O        -0.87767615358817    4.54885603799124    8.07024797368664
H        -0.69507663669461    5.50696434321831    8.09412725335640
H        -5.11330350649479    5.64267984506834   -5.63421703352662
O        -4.50671681245624    4.87832776389458   -5.65164194851155
H        -3.74648840474235    5.09151456161973   -6.21403149680047
H         3.28793063279897   -2.59229961196041   -8.42877033658923
O         3.19634581349590   -3.12430262809447   -7.62748003559752
H         4.07100547115120   -3.10018443042580   -7.19463297741666
H        -0.66488541945527    8.77497039175585   -2.30263109283504
O        -0.54240688327041    9.60464872020962   -1.78557513879870
H         0.21651279033938    9.42976313618485   -1.20449287712624
H         2.01728302205382   -0.95534470738701    5.21854826088459
O         1.44492213049573   -1.48641223568848    5.80164004210883
H         1.51663633063874   -1.13746655574318    6.69935551861690
H         5.20095961985729   -2.08837197983880   -5.67721556578408
O         5.54842658057683   -2.85573957586900   -6.19689546627738
H         5.27159292336394   -3.64464440318303   -5.67937811722285
H         5.64290628169967   -5.26539413758160    4.71014418753546
O         5.11754813235723   -5.17941963488734    5.53475202690957
H         4.39486170091808   -5.80961433736788    5.44599665294253
H        -3.99588522638825    1.16374762472453    7.02609265630971
O        -3.82837559793037    1.76506019093060    7.78505716457523
H        -4.71793875813609    2.08518903703634    8.06343283004355
H        -1.86150105364926    9.56694825248472   -0.77665418514294
O        -2.72413565939455    9.44250315108572   -0.30597705481595
H        -3.33303519592302   10.07083317240973   -0.69757738943321
H        -5.95607975766519    4.64326011143432   -2.97831130343058
O        -6.86318065893362    4.52526645131778   -3.32711036874764
H        -6.77060345862883    3.82124407495718   -4.00213083087625
H         0.06451645821864   -7.11501804253049   -1.14101051158438
O         0.52485657016470   -7.55115987711109   -0.39102920420303
H        -0.15737170296631   -7.74328888964363    0.25542913428237
H        -7.65041217387292    3.74864506438062   -2.01954435375581
O        -7.91710519576584    3.16341027197663   -1.28015892983840
H        -7.77212133273242    2.25394058676498   -1.61649907990068
H         3.91601323472587   -0.93785588521516    6.99528971767222
O         3.92646214097042    0.02637042594135    6.98911113162016
H         4.73946801768193    0.31547180374100    6.55812579175675
H         2.24477898650718    5.74235474970147   -1.18635540671590
O         3.17989303598859    5.44939298791284   -1.06858351194774
H         3.35869798439813    4.90720760319627   -1.85976758752876
H         6.51525772936385   -5.98676352681362    0.70072079592609
O         6.14347919672143   -6.72216188527047    1.23359543865283
H         5.23806705125306   -6.44394556363886    1.45559944156416
H        -3.90579252943687    4.73268448494477    7.73571296327639
O        -3.33099183236819    4.28471888061241    7.07755083868586
H        -3.50403668375747    3.33102480110549    7.19728797718103
H         5.72869132448883   -8.00266643319543    0.16530174410679
O         5.44302914306010   -8.69005995551200   -0.47296198239360
H         4.61562337956948   -8.36408795297416   -0.87053601161158
H        -0.60449027879074    1.99911901240322    7.67500808085016
O        -1.22036877671961    1.93106467404441    6.92703266859816
H        -2.07942759762989    1.70033134116663    7.30148218216401
H        -6.41085135295357   -0.15991238104235    1.02738177463401
O        -6.72948329208334   -0.24670314632596    0.11378122068860
H        -7.64936679639522   -0.51324375957125    0.13213933246805
H        -5.40063878605015   -3.10583009144270   -0.61572280960771
O        -5.14899986934959   -2.40489398022065    0.01128785444122
H        -5.71712485202129   -1.63046335802087   -0.17685142774449
H         4.29720133097735    5.52395949266492    0.32208880869376
O         4.62833756296568    5.62590837763637    1.22816774021014
H         3.93228825873891    6.13685324707225    1.67740834004663
H        -9.06305068125853   -1.78628683927996   -2.29650565624436
O        -8.51785651959025   -1.58420021739009   -1.50891856200013
H        -8.64875785148789   -2.31871117031993   -0.86972411555769
H        -5.52301622787391    3.42041953966439   -5.56379690314171
O        -6.04305819613599    2.71077267652773   -5.15072805218270
H        -5.37907265122880    2.12548866142209   -4.73248841343679
H         3.17673235411762   -0.95014248554790   -5.64934155734066
O         2.32273413007422   -1.06961719705137   -6.11883487299920
H         2.40886068007404   -1.91946620570495   -6.59051543927121
H         8.11135325982063   -1.41823335722096   -6.00169128530003
O         8.11670527517260   -2.28169486955921   -5.54416456277865
H         7.26098694512583   -2.68083476441445   -5.79768839699218
H         7.62182124618577    0.92243626832179   -6.28786268613206
O         7.43359505816159    0.07383560800225   -6.70085167106431
H         6.45229973480452    0.02511335812645   -6.74094891953648
H        -7.89476663875278   -3.72861008867951    0.89550342343654
O        -8.57110088301037   -3.62398769228288    0.20875011842505
H        -8.47001775878356   -4.38393351548447   -0.39173387415054
H        -2.42716065550185    8.69297269218409    1.26079642263375
O        -2.28018831512946    8.10572127042745    2.01541885333855
H        -1.50995956475150    7.55096700568606    1.79712345051183
H        -4.47819777326510    6.39791841112229    3.45842410710545
O        -4.64364600273596    6.82281556026967    2.59976566650589
H        -3.87872479910397    7.40753550398952    2.46439136762305
H         3.39423679573190    3.38777884125728   -3.57673504386393
O         3.24172802897587    4.35735205556507   -3.48583974146227
H         2.27723956258769    4.42285093070039   -3.59678069384831
H        -6.12976207085941   -1.65176039928531   -3.47318072194717
O        -6.21715806461574   -2.23073919831509   -2.68949730077253
H        -7.00174818575196   -1.92071975616293   -2.18336677063749
H         6.42294916839660    0.99996474249189    4.75703829217187
O         6.02775414684249    1.53994185919371    5.45837414180992
H         6.21643934468663    2.45815961286630    5.16575117822649
H         1.36205517246497    1.66303892847618   -5.82744630269536
O         1.16352030935172    1.06845474857131   -5.07330706814971
H         1.52696625190867    0.20452013145011   -5.34014639505667
H        -2.57919118277769    2.92431831896770   10.41242450285346
O        -2.38125056661081    2.01006996436734   10.15390352170271
H        -2.88946808889056    1.84940345431740    9.34123944454880
H         7.58855651244590   -0.55129516023613    3.10889174762746
O         6.83809501353487    0.02509811883444    3.27296135126502
H         6.14340875562710   -0.57380400722957    3.65031312152924
H        -5.69272090739774   -8.09639657951862   -0.72038178761663
O        -4.96109487670927   -8.16534225856556   -0.07034237206025
H        -4.96574784773753   -7.34671470155731    0.44964569101049
H        -5.18450406121649   -0.16807053810642   -4.74407452430105
O        -5.80131102090039   -0.87941842540594   -4.98604526567271
H        -6.63814075022326   -0.43687597851314   -5.18774222121317
H         1.89438071548633   -0.26051186908429   -7.51522529923815
O         1.69704607158458    0.21021344734181   -8.36078723408204
H         2.27606544129348   -0.19676009693658   -9.01070339047357
H         4.88284255597176   -1.46181254123780   -9.29019805869578
O         3.95923087471942   -1.23207647411257   -9.57676464102781
H         3.94311846200204   -1.35045776084268  -10.52580460813117
H         7.51612134391285   -2.62295626535928    4.22866538886993
O         7.66742862477992   -2.66127633346031    3.26999233301629
H         7.17366793922887   -3.45152932486874    2.99721849843278
H         6.67564653269182   -5.94869767316637    2.71423276683604
O         6.73511779859557   -5.27290088256265    3.41499041446271
H         7.60930669135749   -5.35806657228067    3.83627817373425
H        -1.85076852512476    8.90727563453491    3.46680054532823
O        -1.60621596616982    9.21561690070837    4.36469562522602
H        -2.45680024691503    9.34592750457545    4.81782299118233
H        -7.39291741599544    1.52024072516948   -5.29124375339297
O        -7.96996507634812    0.77707280670301   -5.04839143356166
H        -8.87124608144824    1.17825038409930   -4.97589324193006
H         6.93276412298458   -1.15313485885649   -8.38196411808851
O         6.35159867633380   -1.87417933511674   -8.64741893698326
H         6.11927089956800   -2.32247795889641   -7.81582555918323
H        -1.66582085524374    6.18459337213805   -7.04660105488701
O        -2.06569556032799    5.35997672347850   -6.77399611055089
H        -1.82149211829224    5.23002690513564   -5.80899648792367
H        -0.07138216202796    3.26851530910408    9.01068382990095
O         0.12479278799292    2.35141706792076    9.27764235294531
H        -0.68455610871983    2.08703064130740    9.76702025310779
H         6.73721864741802   -2.84207447025171   -2.68042977187298
O         6.20482613847156   -3.58523726762917   -2.34007401729916
H         6.67375635806397   -4.39688618116971   -2.58286353162334
H        -4.08746075865054   -3.12426328267269   -4.96355425189441
O        -4.23789198947106   -3.01314812782609   -5.92917525759600
H        -4.78377015727748   -2.21933512097893   -5.98852566440469
H         1.91270955786569    2.13967748103121    8.46434403667860
O         2.58106238026216    2.25213402959020    7.77835992084935
H         3.00717906345747    1.38387430949232    7.66490769658213
H        -6.93518640962086   -5.24327632548895   -1.42370077425338
O        -7.85005222519132   -5.51242870935974   -1.67271877728771
H        -7.97946474632185   -5.11057443871832   -2.55667403749116
H        -3.86826257335837    5.23151888272275    5.66135283227038
O        -3.83513592568100    5.99693509322791    5.06403942792055
H        -2.90129768538703    6.28835115894018    5.16249915843414
H        -7.90297508736759    0.04656112613005   -2.00567048136544
O        -7.41095332320769    0.76850652569881   -2.41940072759384
H        -7.63576454868989    0.75586390432474   -3.37326860307313
H         5.80974242459185    0.07391693927552    0.42842542847204
O         5.58649009583850    0.79717773228399    1.04666049078896
H         6.09256758270905    0.60307915890351    1.86235777700331
H        -6.36042120523555    3.25271299174878    7.37598262605196
O        -6.20771228024378    2.79832584092733    8.23658546461927
H        -6.69772762501107    1.96260621745848    8.20814778633603
H         2.24600969960546   -8.12641566394733   -0.82603563189612
O         2.92604213460110   -8.11586470419790   -1.51935739956505
H         2.70248274048581   -8.83039265095208   -2.13240831260758
H        -2.75081105680960   -4.01669798671073   -6.21001083822621
O        -1.99877544504753   -4.58350294010389   -5.97432030412003
H        -1.72571271055094   -4.29054641836194   -5.07658332667820
H        -5.69009530734417    3.71056563727837    5.28629182760189
O        -6.34952794095229    4.10679527257441    5.89283982757509
H        -6.17524103840712    5.04925877497321    5.88860552377210
H        -1.04110865313526   -7.16636216134709   -3.16458807030497
O        -0.56987241904536   -6.49666442023869   -2.63533229744596
H         0.33936267409976   -6.42917947627932   -3.01222195186970
H         4.39927929657200    1.97001230569404    5.13866015371234
O         3.45867765584552    2.21001645180563    5.01338894038964
H         3.06891969466755    2.22961700286872    5.89270108491070
H         4.06151690581815    4.61381479370378    6.30400316577869
O         4.14949844989517    5.34145652723333    5.68397106227506
H         3.58311659811744    5.10170836079104    4.91170642890015
H         2.72542178111052    3.57145354706450    3.92191117360702
O         2.55299375750994    4.51193093108973    3.75322527286797
H         2.43555569465316    4.60866252593664    2.78641482355161
H         9.37118337444073    0.14762563977152   -1.03998983475563
O         8.56362009706371    0.31319696924055   -0.54988383323370
H         8.38418718886160   -0.50415830700463   -0.05564169067071
H        -2.16469713695766    5.29005981891988   10.62351876994118
O        -2.88569449074543    4.66163479968951   10.85767509615007
H        -3.10850622161546    4.84925141441610   11.76953010027431
H         7.94060139345227   -3.06728419324178    0.35909458985248
O         8.36239547246735   -2.22110589548891    0.61463499558415
H         8.29171258138167   -2.21408081133913    1.57659052681158
H         5.33428625689693    3.61473866571095    3.53463143391292
O         5.98845337566593    3.88033361210811    4.20287629298789
H         5.57373139599509    4.59881985885242    4.70260876140168
H        -4.26905171745969    4.99362726344550    9.74992343902410
O        -4.90129996740502    5.15783618342179    9.03064833766571
H        -5.51232620164623    4.40918509418885    9.01290210694897
H        -7.02820787795866   -3.52261677373364   -3.51616399692526
O        -7.64742445318247   -4.13492641519183   -3.96607075388597
H        -7.12385567024976   -4.57851042360436   -4.66538249789658
H        -0.03589149892391    6.09698139094355   10.75150279489188
O        -0.89861419453280    6.43251876119454   10.50330193482299
H        -0.78016353704962    6.85848049628718    9.63487215654270
H         2.58190092064150    1.43766175295772   -4.10434399577664
O         3.46019295511755    1.78903527193841   -3.86336338073519
H         3.77610417025001    1.27553205857454   -3.09000780757419
H        -6.64175489381347   -0.46702341866186    7.54858272326236
O        -7.06579345469581    0.16108720225015    8.16343044529889
H        -8.00006805068133   -0.04557481836138    8.14925646404345
H        -2.77895393821567   -9.91907995287739   -0.83246468106123
O        -2.71397237599731   -8.97781345417039   -0.99370188979446
H        -3.62036438488733   -8.60963936703381   -0.75742181459001
H       -10.07083026113199    3.03308102859748   -4.95153347303552
O       -10.19110505494059    2.11637405843651   -4.66968830963206
H       -10.40971006868726    2.20281128567788   -3.72071678680686
H        -2.11750508752269   -3.06390070749868    4.59127575967385
O        -2.98892076444101   -3.51172405064161    4.65601754756728
H        -2.97865554282719   -4.12864777097220    3.89920052174458
H        -0.22784662714243   -8.02548503359322    2.48992700045729
O         0.59694453660101   -7.81743783810366    2.94198728291953
H         1.31721930084152   -8.11429760665682    2.35812488781579
H         6.65028755224621   -2.42313806605545    6.41848618107262
O         7.10050428852029   -3.13460768510408    5.95826574510581
H         6.46900383302643   -3.86800071586374    5.91781991830007
H        -5.12787471213823   -2.13043223552284    6.94821287250043
O        -5.85464602509535   -1.64417504866126    6.52487395479676
H        -5.87673424940670   -1.97091271805816    5.59718784124217
H         0.84296003097566    2.97232597379568   -7.12308261907149
O         1.76052112742705    2.64056007186073   -7.17555468134674
H         1.74797301005884    1.89183975150447   -7.79991423614412
H        -3.99552174237157    8.72519460997707    6.63370948706732
O        -3.99218558770997    8.72266389349326    5.67632245109936
H        -4.11546223959613    7.79395159646324    5.40953230594784
H        -2.06151204979779   10.26374401961478   -2.77049348329324
O        -2.96136004890755   10.44652289048806   -3.07703924199057
H        -2.88494827119499   11.07820612260742   -3.79145456180799
H         9.36108638438624   -4.11556701014639    4.08319135714785
O         9.07894726470462   -4.79234094737073    4.70618594945663
H         8.64619486280528   -4.31825475501757    5.42729188560515
H        -0.74469213456035   -6.05398738985464   -5.84133396616207
O        -0.04324273918000   -6.62128271872086   -5.50486694882286
H         0.79368694309084   -6.16068950698709   -5.71914627338582
H         1.80661954935213    8.22600052254564    0.65032320740966
O         1.50803045364310    8.54701200598754   -0.22917992425001
H         2.32508440569686    8.58249888855208   -0.75604713070499
H         3.50302686771823    2.86658961526260   -6.66009168586702
O         4.32872776697957    2.57572507525493   -6.24740017272487
H         4.07964400087083    2.30409065712673   -5.33889165536707
H         3.72133134992298    7.06996379623696   -1.23404035605833
O         3.92988603566849    8.00488534119597   -1.44864059106222
H         4.30205558863473    7.94634769990228   -2.34054329829514
H         4.40029294821318   -0.07350649770175   -7.90158807156238
O         4.77464964422769    0.07347395943636   -7.03111751654463
H         4.59300772422802    1.00596262585243   -6.78936736162350
H         6.00773752212327    1.87586470241703   -0.46205958436646
O         6.57667202229505    2.06673127225299   -1.22176402131472
H         7.39979498565186    1.58659179889964   -1.02309973494915
H         6.65605762698270   -8.49078569444531   -1.57366272411055
O         7.29576864396282   -8.28206271332699   -2.30754104139099
H         7.66492003284436   -9.11688216438831   -2.59055259338597
H        -5.31367637971247   -5.83808546689820   -5.42680938103997
O        -5.92883652819338   -5.16616862579319   -5.74564630968979
H        -5.37584441980089   -4.39872330418459   -5.98079213953636
H         0.63481080010831    7.13823531744033    7.58413342301601
O        -0.26736385030271    7.16962520499644    7.94131639654148
H        -0.82079363497030    7.17940243786146    7.12218783076310
H        -8.91100023796979   -2.87626273102370   -4.14134031079449
O        -9.43198437839370   -2.06729964925250   -3.97777977609972
H        -9.14159887578990   -1.40310398122686   -4.60666900345329
H        -2.43521716190561   -6.03589889539026   -2.15115310556763
O        -3.31245732679710   -5.75019207432286   -2.42331188218131
H        -3.49639167846490   -6.12546826291428   -3.30942051960257
H        -2.99894928599640   -5.95267860898748   -5.41938462229733
O        -3.60153076544367   -6.56117292191557   -4.94886497504005
H        -3.12116935895856   -7.38160416268887   -4.77867359736151
H        -1.38361789261189    3.66978007772474   -7.00198416479666
O        -0.84509028753621    2.91372534503165   -6.72843002275814
H        -1.08159282953332    2.12797687204929   -7.27752938208756
H        -0.19681973297363    0.35680560491693   -8.22492132934104
O        -1.09386249381830    0.59330326916437   -7.94583214817960
H        -1.27269186655659    0.07170548910641   -7.14735166435530
H       -10.43259338549413    4.01525593718460   -2.79004318178574
O       -10.50403918911889    3.23727399903604   -2.22152873282050
H        -9.67654482765957    3.20980781297645   -1.70928356184303
H         4.55232789151997    4.02960941008152    1.72514130997877
O         4.34213630857053    3.10909579942829    2.00369861464325
H         5.05859899107688    2.53225404032891    1.72606777288934
H         6.47830028888301    1.33457112717044   -4.20315134881128
O         6.17181049112151    0.71168916433640   -3.50961701082633
H         6.19921240689975    1.20849626625646   -2.66641465506080
H         9.60637912309299   -2.28844720749443   -0.89345479447645
O         9.88666755488015   -2.07633878727308   -1.79265059497099
H         9.08837575866342   -1.73742423418576   -2.23975732865051
H         9.95049037177941   -3.38724802409869   -3.05992124000525
O         9.68600678001765   -4.04016346440059   -3.73504452885089
H         9.29527408222223   -3.53342238519695   -4.45754045776912
H        -7.73043204736850   -8.61398952217030   -1.69120874810937
O        -6.99082059727753   -8.02135449249981   -1.81709485372535
H        -7.36680196313994   -7.10745616167149   -1.81046253836888
H         4.15763488990113    6.02108269313110   -3.82147619258173
O         4.81930396885427    6.72184321435391   -3.73661435785980
H         5.65441889295080    6.26743169605639   -3.59420247445874
H         0.08228656072716   -8.22676101841992   -5.20802035984809
O         0.10471736486824   -9.20945649676076   -5.07394293709368
H         0.25914232329765   -9.57501863271724   -5.94506131983638
H        -2.35967663202166   -8.72245168449172   -2.71843361615191
O        -2.12226785298451   -8.46129573890006   -3.62779376054102
H        -1.47407601449171   -9.08061843658002   -3.98217172663402
H         2.15644800267585  -10.87217977389591   -3.47361437340661
O         2.11216423919392   -9.91751915376545   -3.45132184384431
H         1.32947565570631   -9.64612802908441   -3.98133160616564
H         6.83191368660365    3.26598133790773   -4.55957601230672
O         6.89252038454735    2.58698237527893   -5.25953459475752
H         6.10124269449342    2.72013816168586   -5.80345671879596
H        -3.44686634521686   -3.90263996005744    7.70533771477425
O        -3.60617409583472   -3.11259882632781    7.19176055792780
H        -3.40096838076912   -3.33287781040341    6.25762477383571
H        -0.64204143139457   -3.41992691613875   -6.72906142601292
O        -0.01066173418189   -2.68949077359848   -6.73554848404950
H        -0.49245657510441   -1.91273058742053   -6.39670852178041
H         0.50335984760957    0.38551405747387    8.73562485740326
O         0.47225617709775   -0.33869141249243    8.10706011314166
H        -0.47439124007175   -0.54316145066696    7.98395543982661
H        -5.83417754585957    7.32075896489906   -4.29466592317581
O        -6.33583046465247    6.70187105048413   -4.85684444557980
H        -6.62557232027211    5.97187856594430   -4.26565522670283
H        -4.28028444142130    9.05575685489679   -3.30328167383126
O        -4.81753060327600    8.26053590905470   -3.19810360506499
H        -4.41289922362799    7.78153404490245   -2.45665739675491
H        -9.71130419544425    5.75497094084751   -4.70267568590166
O       -10.24649592884710    4.95127812442695   -4.54025251240697
H       -11.12566761536679    5.15308487505136   -4.86234517511624
H         2.72631999015202    6.47466811499562    6.13245320752779
O         1.76619860757713    6.57302559462234    6.22623913590972
H         1.42079654113664    5.65979376813377    6.12606975586249
H         4.78827416614972    8.49338148577336    0.08140137344098
O         5.10339175107765    8.49620519645790    1.00309327751354
H         5.50678075680284    7.63084150682716    1.13792041708728
H         4.12530642128681   -7.48690401116656   -4.32123736847347
O         3.36885405598473   -7.77214249125252   -4.86557522984335
H         3.08560176194804   -8.61133029213448   -4.48771693210617
H         0.34491317152193    8.61865153042908    4.21324219297706
O         1.02433547729210    7.97427613785554    3.98935627057262
H         1.24516162028236    7.48118521677156    4.80553414377099
H         5.22705830164431    4.13177294822692   -3.15097526112939
O         6.18826646642185    4.09994621511089   -3.09451241352829
H         6.39298659593766    3.51972971242547   -2.34454527408097
H        -2.53553408489698   -1.55205981048971    7.38115829260015
O        -2.22403847037211   -0.69878273388089    7.70465664596310
H        -2.85477122849695   -0.47960556879552    8.42033569317264
H        -9.02739586963166    7.89424056525019   -4.20335925290930
O        -8.96178141376908    7.30913294800359   -4.95954229049409
H        -8.00427208736722    7.14297054483139   -5.08975065801676
H         3.48612789503966   -9.03069443525471    1.11222323590887
O         2.80890484410854   -8.39823611437692    1.35770964350995
H         3.28301846156588   -7.59247205187642    1.63763132409931
H         3.56105535208315    8.12356398497510    1.82312452768058
O         2.76977573942068    7.56088816971764    1.93223898684462
H         2.31970715501114    7.79793498461697    2.75602783362920
N        -4.20180236036156   -0.49810676140797    9.63042963099389
H        -4.34638881798567   -1.40084101978774   10.06242589111419
H        -5.10221086565510   -0.16288803487503    9.30808458080219
H        -3.86757433070481    0.13841563826831   10.34342952873482
