# Supplementary material for: Computer Generated Realistic Interstellar Icy Grain Models: Physicochemical Properties and Interaction with NH3
Source: ACS Earth Space Chem. 2022 Apr 19;6(5):1286–98. doi: 10.1021/acsearthspacechem.2c00004 (PMC9125691; doi:10.1021/acsearthspacechem.2c00004)
Supplement: Supplementary file 1 — sp2c00004_si_001.zip [file sp2c00004_si_001.zip › NH3_binding_energy_sampling/125-48.0-Y.xyz]

604
 energy: -1022.794293295545 gnorm: 0.000020859551 xtb: 6.3.3 (5b13467)
H         0.17634471390083    2.98441942661121   -0.66642483879466
O         0.70007907411852    2.32061854744075   -1.16477349519479
H         1.63893724697452    2.44962647353126   -0.89091421430041
H        -0.08224957227964   -1.36687079527894    3.14807700611316
O         0.30657980311605   -0.66400477270702    2.60483055054884
H        -0.17221245195766    0.14765379625638    2.84227245817399
H        -2.42158962239171    2.35709204396277   -0.52194484557167
O        -2.20779886639818    1.88418168993774    0.29963674141300
H        -2.22158229947382    0.93703866160922    0.07162699957988
H        -4.67588175409801    0.47800959423614    2.19314483414904
O        -4.99086188745941   -0.45616112141777    2.20269130021493
H        -4.48493388825170   -0.93012374835911    1.53449993404878
H         0.05053576026397   -0.36091183840773    0.95177663802213
O        -0.14918992392578   -0.12130724866730    0.02603181410884
H         0.18791717528480    0.77650635510177   -0.09145083202034
H        -0.15340088174730   -3.63956209109966    3.76711370882729
O        -0.43393744231316   -2.81174725944851    4.19097579271194
H         0.21289537781155   -2.64180659868397    4.89229719171928
H        -4.90572914299488    2.46493014256159    1.34863452223053
O        -4.26497616109139    2.05363215705991    1.96066063562521
H        -3.42245347952444    2.04071944668174    1.44752611715811
H        -3.28147413114330    3.84535980911478   -2.19105734376319
O        -2.53892259396137    3.25346342232885   -1.96446746635314
H        -2.18240279824195    2.96760652425092   -2.82564800645229
H        -0.12991044207772   -3.85583986960519    0.49147983932976
O         0.20857558545731   -3.03880451818957    0.91139375264313
H        -0.57940143987934   -2.55569963065802    1.22681034040999
H        -2.38471009854747   -1.60228942440332    2.46971661098121
O        -2.19650697502207   -2.06506165945783    1.62674093482156
H        -2.45705509842680   -1.47580393908356    0.89979397819751
H         2.05861773464291   -1.48307032263300   -1.12859362622408
O         2.29259908986917   -1.73846046242802   -0.21249696905742
H         1.50522494157706   -2.16941623126566    0.17137918419529
H        -1.40747114580459    1.76572528675677    1.92241906651407
O        -1.49741796313478    1.36401829688202    2.79672052844756
H        -1.48385921312671    2.07383244695399    3.46460587859702
H         0.19712034384014   -2.74618056367417   -1.57872568237393
O        -0.56006711471696   -2.13616372916105   -1.63004517886071
H        -0.38154957659396   -1.41182923808103   -0.99354004983502
H        -3.44542382211989   -2.98188160246734   -0.39422907829884
O        -2.72783424095481   -3.47053206585533   -0.81840379008616
H        -2.01957647052957   -2.83734358743888   -1.03548695706348
H         2.76135833194722    0.07664252902797    2.93059130859129
O         2.86284880207518   -0.10953112146455    3.89129585832347
H         2.95256304528357    0.78206169151789    4.29937684213462
H        -3.57539069000277    6.34828179615592   -0.55106774941442
O        -3.35884320984679    6.99881343966395   -1.26665139557360
H        -3.17767098084898    7.85302105229642   -0.80008119229842
H         3.88642373392327    0.54091122728175    1.18242005385991
O         2.93654854839149    0.35611366463399    1.29925630131804
H         2.70044372947215   -0.39489331283696    0.71768239711378
H        -5.80247263393355    0.78455844551287   -1.58953232604323
O        -4.89274167214045    1.11440022319573   -1.46482988890623
H        -5.00440731586033    1.94053665250204   -0.94988529462849
H        -1.23932627555609    5.33917724354727    2.22867868013987
O        -1.86088246668995    4.58860943806924    2.11164926836167
H        -1.93542316819315    4.16903679596125    2.97394006925141
H         3.47090549306281    2.72199755881438    0.42973289140237
O         3.22102256661436    2.68131053563280   -0.50914541315609
H         3.55576921070383    1.84090981997612   -0.86283181756812
H         1.48401864664049   -4.73444907643748   -2.26902133237324
O         1.54728427868646   -3.95874950432328   -1.69364764514080
H         2.34019571994884   -3.49439487220531   -2.04439602124153
H        -0.94177111152800   -0.12773870387151   -2.54578831812710
O        -0.31089471041378    0.52827938413401   -2.86913576628887
H        -0.04986088206952    1.10813280100031   -2.13043230193228
H         1.69573400063148   -4.72946175134164   -0.19807895167581
O         1.80525863682410   -5.36885842060049    0.54211727381564
H         1.34352562745390   -6.18016336550790    0.24388762697297
H        -1.23856931865365   -3.30759240324216   -2.88855313054018
O        -1.06488697278423   -3.98807758435197   -3.55223482689036
H        -0.93523678888135   -4.83641819792341   -3.08663236963276
H        -2.79691182846355    3.23640819552566    4.72238910014903
O        -1.81586144946212    3.23465940596990    4.68647499545194
H        -1.52080961092014    2.83137143246523    5.52115820784749
H         0.93982620957654    4.97354648803635    4.09367574970900
O        -0.00665450298344    5.20254645384794    4.14967426425388
H        -0.47595119878500    4.39688927210699    4.40429857219811
H        -1.73496751769994   -4.70262547874247   -0.38436630626205
O        -0.96794686293755   -5.24256971672309   -0.10294121847841
H        -1.31261161868849   -5.93191564955467    0.47409357765171
H        -3.95356766037484    5.77694886657851   -2.55896931121679
O        -4.30617569775494    4.94851592724012   -2.90349253255941
H        -4.14721517899086    4.91953880935933   -3.87126596280611
H        -2.43366762590476   -3.75134106461695    1.92812809146911
O        -2.44895509548729   -4.65713898239264    2.30021425931832
H        -1.50827779527535   -4.89297738655537    2.43860913259306
H        -4.70890558374272   -3.03109786234798   -2.90002381325814
O        -3.85673924172836   -3.25996636203922   -3.30892439568959
H        -3.52251910914557   -4.05425393699402   -2.84704153986606
H         0.32773585154951    1.31250691393634    4.62030732957528
O         0.83151900478088    2.07467646237617    4.28807746967793
H         0.87961881102360    2.73172415562939    4.99687234435683
H        -4.66053370060237   -5.22573473167836   -1.58020400315116
O        -5.36232269165891   -4.87614364044096   -1.00404244551556
H        -5.14660906600130   -5.23298300949660   -0.12146316673095
H         2.32094181089384   -6.51200511982705   -4.06483056414899
O         1.98402705897483   -6.18665652704051   -3.20991329321026
H         2.42101779544796   -6.76109186637038   -2.54887123926640
H         0.45253961852935   -3.41259160164442   -4.01801311768792
O         1.25342319549810   -3.04180317252126   -4.44125735245025
H         0.93144244370549   -2.66804422106150   -5.28782721475596
H         1.95837089573674   -1.80748100139852    2.97286276033133
O         2.11524860503311   -2.73725089115763    2.75190315705595
H         1.42859305021596   -2.95010383341700    2.08551366834330
H        -3.03218526022331   -1.85492114757164   -3.21001794407645
O        -2.61255777536534   -0.96731333995246   -3.14288772700948
H        -3.27059584246564   -0.32271154226102   -3.45892348957451
H        -3.21578026012244    4.92164237907178    1.09227740425054
O        -3.99579649307222    5.29861210533460    0.63825900797998
H        -4.41012969489118    5.85067035148922    1.34940098228377
H         0.85809870100659    2.19785547259877    2.59814743491247
O         0.95708259251225    2.19595425727925    1.62665775318735
H         1.68597683994050    1.57576681906043    1.45966960129311
H         0.15503352487157    5.61569744070518   -0.74177442784170
O         0.66510781144428    6.28420609602012   -1.25499263115786
H         0.81711113257380    7.07932987985167   -0.69197667201749
H         0.31059960250113    6.97986233833374    2.61574203960119
O        -0.05073295534884    6.59591378049903    1.79984551122024
H         0.61795394270546    5.93156622847096    1.53605736307930
H        -2.49047912934995    0.14805129996433    3.34729143452271
O        -2.70940613754123   -0.66866667159116    3.84924799155328
H        -1.94774479806081   -0.70834959826158    4.46967163070388
H        -0.90075726007554    0.48113296811580    6.02958339869650
O        -0.62715904558823   -0.03541561569045    5.25300819404906
H         0.08880248744229   -0.63756506885662    5.53631010459703
H         0.71045885595625   -5.04854422082646    1.96194332004792
O         0.16957866855144   -5.16209530913185    2.76678698946020
H         0.31685866076150   -6.08322805520043    3.03576913221751
H        -2.11339151254057   -8.14372688262160    0.42433916301615
O        -1.79106046680476   -7.65761797573622    1.21069584455005
H        -2.57740911425612   -7.34962301153191    1.66886121028419
H        -0.41580684102078    6.82969654065877   -2.29231516717444
O        -1.18190656419515    7.22879568238337   -2.78887277599227
H        -1.96037897124259    7.09730208056057   -2.20278011095900
H        -1.13691324232415    4.25812529612159    0.59255332081114
O        -0.76736369961053    4.32215240318148   -0.30516203891642
H        -1.47584396781853    4.07884404861111   -0.93451313750511
H        -4.42655303870323    2.67472880221320    3.52618285934409
O        -4.42452434174665    2.84102331381318    4.49135853897805
H        -4.50410049624644    1.95612543836677    4.89705269954918
H         2.02501206521761   -3.64089389735215    4.22847772892859
O         1.96427064736046   -4.11648407317203    5.08005265790883
H         2.47092062702184   -3.58055408015969    5.71169205192719
H         4.68088045513183   -3.23511771209834    0.82001467323716
O         4.51830531954457   -3.15605905541810   -0.14588552011497
H         3.65802726757637   -2.68063474747092   -0.22574925524241
H        -2.73974982380612   -0.79973040316742   -1.34882782888484
O        -3.06618448244352   -0.53362861447953   -0.47287225521709
H        -3.86835168013568   -0.00914381708241   -0.67602642388554
H        -1.63984855323646   -0.79739555994789   -4.63051226120871
O        -1.13527374652845   -0.57659615524663   -5.43458555894426
H        -0.42620013421245    0.02030358517376   -5.14838310139460
H         1.77680851711650   -1.74716513695738   -3.38585773499276
O         1.86805105517542   -1.00216692531304   -2.76040954543413
H         1.08883708008387   -0.42692282047981   -2.88796114732946
H         3.65959110883985   -3.17193828011056    2.53373264605909
O         4.61903672363259   -3.39819478534900    2.45765613743547
H         4.67673273336843   -4.35856227496249    2.58112992349193
H         3.43098538386803   -6.17330175491464    3.09524305346909
O         3.78462816721208   -5.96931063298245    2.19492894876879
H         3.04566680914269   -5.62272325459985    1.65460851688442
H        -3.37230790803208    1.56806093929418   -4.16513754611659
O        -4.21648303388784    1.09590511276182   -3.97475996252303
H        -4.43194951032699    1.23642053917759   -3.01683383834764
H        -5.10511415880383    4.08925548420302    0.09239022714446
O        -5.54284632785792    3.22262099501399   -0.01473525856004
H        -6.47446163628099    3.34039479173012   -0.29203717934852
H         6.71756266761685   -1.20991789713311   -1.37916858634682
O         5.94604694153963   -1.06405294280647   -0.82532278663281
H         5.52968506531469   -1.93350175979216   -0.62974506274782
H         4.58071767484853   -3.19776482247652   -2.48997872359003
O         3.71172643939755   -3.02710810378920   -2.90391389214644
H         3.71539268139237   -3.64324291244735   -3.66221829080011
H         4.43547016305735   -2.35146746350747    5.60562045933555
O         4.09510012207201   -2.82072959077515    6.39767537182686
H         4.43202235585107   -3.72467762660565    6.31213966878893
H        -0.77850847323223    6.27002787760422    5.09999486385490
O        -1.37549775868226    6.84256004095718    5.64099335010029
H        -1.39380824935683    7.72062215305067    5.20032960114092
H         4.67961169963471   -0.16839006797718   -1.47496142081602
O         3.91042015371948    0.37297938341637   -1.73477759704150
H         3.21882870385407   -0.22833337392152   -2.06523518331432
H        -0.78046607686871    4.47684202202484   -4.02306542627988
O        -1.56299171320808    5.02261649766466   -4.22624643625583
H        -1.41222609580657    5.88061706828769   -3.78993842460021
H         0.62902330613766    3.16586213033563   -2.64678608533291
O         0.63181048293376    3.54614576101092   -3.55424718745447
H         0.68281099254273    2.78471798235327   -4.14219578239272
H        -5.38352756137767   -5.26260619475306    1.78660290197701
O        -4.68604857594485   -5.85420316592139    1.42772270206103
H        -3.84603575852011   -5.43712640245943    1.69824069049644
H         7.86040481293562   -1.70531596743175   -4.05446246406219
O         7.60334954734427   -1.39609406905049   -3.15322067896038
H         7.11426825064156   -0.55278613949429   -3.30572744992646
H         3.68719876678652   -5.09352114062412   -5.31479828808618
O         4.44983599459179   -4.71989002707528   -4.83420182352207
H         4.83747524688398   -5.43186149229082   -4.29189863607725
H        -3.79142112695454   -0.05825145478141    4.94265969821903
O        -4.39232392351805    0.40174679335407    5.57806165992483
H        -5.05007272127893   -0.25921345252393    5.86884678052169
H         3.46343822150166   -5.98174450253316   -0.54811509596754
O         4.33461756708680   -5.72991588904651   -0.86640360996273
H         4.40759477772809   -4.76788836128067   -0.71888882099757
H         4.97628365123510   -0.35749329399442   -4.17127127438075
O         4.44176407568021   -1.06873523655101   -4.56250811492949
H         4.11899947526720   -1.65558582453565   -3.84600687998615
H        -1.20146127104092    1.53339144751343   -3.92805896616039
O        -1.85386099620413    2.15436424516657   -4.31012709643436
H        -1.49928146874332    2.48830867738446   -5.15695358545407
H         4.88146036490379   -6.35066014781564   -2.34701063762267
O         5.21318857282620   -6.67202271286249   -3.21444902812942
H         6.03323450518370   -7.15070413330145   -3.03124466490508
H         8.73130486482829   -5.10861193400524   -2.95174529553947
O         8.04241776526851   -5.52986048943163   -2.39309133268214
H         8.07928287787118   -6.48679803950974   -2.49837201221753
H         2.31198610596577    4.67374858671852    0.46429779578912
O         1.73422864200213    4.65157436008174    1.23635129194240
H         1.37866108797722    3.73053109058094    1.31191946218224
H        -4.41702858318697   -2.70971503780477    4.23102837235434
O        -5.31227608007271   -2.37185627261792    4.03135143421540
H        -5.17847363154789   -1.58820396824018    3.45855511536204
H        -5.85231021520358   -3.26422156885978    1.31801924026080
O        -6.31255984221271   -3.82459924202781    1.98528695276493
H        -6.12310642432279   -3.39177871425039    2.83700117246804
H         1.67374168590106    3.39913770433418    6.87294729014117
O         1.04830603851254    3.91418486688759    6.34161827108273
H         0.26626465325440    4.06433710988206    6.91523365253258
H         4.99672558372966   -2.21846974882847    3.59907109294740
O         5.01675481201014   -1.50248709914833    4.26558483104115
H         4.20311379776541   -0.94773790981390    4.11264348761490
H         2.39707359799097   -5.63622724880216    4.81467356185175
O         2.77833949327542   -6.51841388916263    4.55072386751386
H         2.03410406470827   -7.10099203773492    4.37680969025177
H         2.23815224721829   -4.53540411991964   -6.81058260786724
O         2.07214527683956   -5.02701791512670   -5.99625661123552
H         1.80705400223133   -4.33885510169120   -5.33784584244925
H         6.43177759546538   -4.13481690831786   -0.52851838312018
O         7.18723676245715   -4.53700701986700   -0.06822689833025
H         7.69451481750667   -4.95554106133087   -0.79148034092247
H        -1.73865970140915    4.40936750658683    7.72090986325234
O        -0.83952330021868    4.50857411203252    8.10527374102269
H        -0.66099173876111    5.46828132608243    8.13169214051550
H        -5.15994275476630    5.65274159209704   -5.57047936895493
O        -4.54703687812325    4.89385970790470   -5.58710181814463
H        -3.79385145983024    5.10919719401588   -6.15866070987955
H         3.25383642698515   -2.53801702138939   -8.45267073036891
O         3.16890857724389   -3.07363651435578   -7.65303990256475
H         4.04635110169689   -3.04895176929689   -7.22585138084557
H        -0.63033203098256    8.87340750525243   -2.19039135673899
O        -0.53538751441700    9.68656157075838   -1.66568013669398
H         0.20130297919903    9.50481332084006   -1.06025832628122
H         2.06179584966718   -0.97444136178693    5.20515371254140
O         1.49166942282503   -1.50399229914963    5.79188270949570
H         1.58630966517736   -1.16143957461431    6.69009129855056
H         5.18176058027025   -2.04029419621265   -5.71051973371842
O         5.52875577151887   -2.80379662813437   -6.23601009171780
H         5.25837593271045   -3.59630348323523   -5.72057300640034
H         5.70018621724112   -5.26671384655077    4.65818554005817
O         5.17929771151730   -5.18595992500799    5.48613854032368
H         4.45905289995557   -5.81926098642341    5.39961158528343
H        -3.98079288879986    1.06214636750598    7.01943044027981
O        -3.78853814799739    1.53504007307820    7.86483840487867
H        -4.66503687686361    1.91771629929493    8.12846527889191
H        -1.93472830263840    9.60362669665712   -0.72876888175869
O        -2.75483620151834    9.34177316259191   -0.25055927637127
H        -3.48230998305037    9.92032484949277   -0.57671324907088
H        -5.98433447496149    4.63221062595261   -2.91035972401317
O        -6.89358334539577    4.51324251211217   -3.25335118876387
H        -6.80240279063269    3.81294875835873   -3.93278667215159
H         0.09269278873351   -7.10902786429830   -1.16704779399733
O         0.55953563522954   -7.54647640548202   -0.42195006786027
H        -0.11775126578583   -7.74506661846635    0.22774469004382
H        -7.66900953996925    3.72804942366267   -1.94520797516399
O        -7.92756884987851    3.13946288816704   -1.20567987231454
H        -7.78259235746579    2.23179433682409   -1.54723176426476
H         3.97248124298434   -0.95601824556229    6.97607672890298
O         3.97879844065403    0.00817979452855    6.97129793743792
H         4.78904926490166    0.30201690004572    6.53849867072484
H         2.22060649560811    5.75866828003978   -1.16653871887630
O         3.15517338432589    5.46672811984800   -1.05284933126726
H         3.33433602972787    4.92968345819489   -1.84767835950376
H         6.55044168452856   -5.96499343347108    0.63999533428008
O         6.18464475631390   -6.70435768168467    1.17144861763439
H         5.27963689707646   -6.43069466047210    1.40055780790724
H        -3.88297111960688    4.64304471056756    7.80558647309176
O        -3.31646472246474    4.18373721544642    7.14415017915859
H        -3.50729925604606    3.23950933477640    7.25174090547964
H         5.76825766542293   -7.98135145558924    0.09954587539545
O         5.48124953582594   -8.66649315761985   -0.54049719926992
H         4.65009418585050   -8.34180325659459   -0.93116374771268
H        -0.56510921610324    1.96483581887664    7.70239908674699
O        -1.19972045595748    1.90032514531507    6.96849632626372
H        -2.06701286721857    1.75553586807962    7.36644598903283
H        -6.39683402748772   -0.19039990264427    1.07519450073565
O        -6.72016320284184   -0.27063396744458    0.16298659726096
H        -7.63775477738215   -0.54509703194674    0.18323610458820
H        -5.38271730512250   -3.12448575489820   -0.58753312791774
O        -5.13128327075746   -2.42355952747566    0.04000532829803
H        -5.70374776078952   -1.65167747738890   -0.14382862872988
H         4.28661576330165    5.53932143318535    0.33190443953019
O         4.62229170875102    5.63650178162241    1.23649235853734
H         3.92832590623149    6.14437438171350    1.69280286539443
H        -9.06169358601530   -1.80932437999729   -2.24037073922200
O        -8.51271094195982   -1.60880044166959   -1.45489599469857
H        -8.63654478871486   -2.34792409182410   -0.81931634009703
H        -5.56035353252414    3.42765969968438   -5.50435201324495
O        -6.07582110989152    2.71537046177214   -5.09025725075665
H        -5.40762646533804    2.12892924380610   -4.68014092762028
H         3.15349843707263   -0.90979970848917   -5.66452033114453
O         2.29682607126788   -1.03023161050354   -6.12890299640115
H         2.38367038421749   -1.87721103914007   -6.60577168651456
H         8.08766334985397   -1.35726011779615   -6.04961962197283
O         8.09893604289179   -2.22280198123300   -5.59618147490490
H         7.24341608131526   -2.62419547923985   -5.84665355141627
H         7.58736595245258    0.98301450887118   -6.32140273502586
O         7.39961436908443    0.13561057428873   -6.73703006850935
H         6.41834430499752    0.08337450449080   -6.77141554888829
H        -7.86701973964220   -3.76416592481730    0.93399076254686
O        -8.54702472273556   -3.65675135364293    0.25124517955180
H        -8.44808616283486   -4.41408715195544   -0.35297358956665
H        -2.45724410441366    8.66021532201482    1.30119702512494
O        -2.29719932004376    8.09716942185569    2.07806725761993
H        -1.52895219949162    7.54175692832108    1.86028355137758
H        -4.46725697709843    6.36876973079308    3.52280853161486
O        -4.64123006699537    6.79612950312176    2.66803085577259
H        -3.87833517056652    7.38432772303429    2.52652147530341
H         3.36725377860704    3.41859445573837   -3.57171679299231
O         3.21051358737516    4.38706371170920   -3.47462533194375
H         2.24547205509523    4.44884060107869   -3.58108034732025
H        -6.13643056498262   -1.65860903653068   -3.43448761187281
O        -6.21623965834384   -2.24053301889361   -2.65222625299773
H        -7.00003056968147   -1.93716429684545   -2.14099758318878
H         6.45689183252336    1.00144555243931    4.73103346818144
O         6.06312899962876    1.53657394562956    5.43688151331434
H         6.24747421310776    2.45686263635209    5.14842553439162
H         1.32779891995182    1.69700288948677   -5.81863911181133
O         1.13613379420424    1.09825967124850   -5.06583080889948
H         1.50136807673987    0.23703092758085   -5.33927324443151
H        -2.49382149887121    2.87254812041390   10.49987248914223
O        -2.28006984534430    1.96625214736158   10.22339683220308
H        -2.87844662834733    1.76760047250810    9.49130782985794
H         7.61820544327561   -0.53670099336277    3.06794136912103
O         6.86627319856034    0.03565338635117    3.23936896375556
H         6.17671915681729   -0.56815753247194    3.61822717995230
H        -5.65776217828332   -8.11485806548982   -0.71592150248367
O        -4.92145550179123   -8.18383522840917   -0.07121766617421
H        -4.92627902516140   -7.36831443652207    0.45350419543850
H        -5.20456550147746   -0.16458664954565   -4.70429355842384
O        -5.82019437139839   -0.87721599387025   -4.94515867081478
H        -6.65994478992831   -0.43735490842147   -5.14029132246035
H         1.85723928316434   -0.21609217676368   -7.51893553485609
O         1.65262038581808    0.25844599218034   -8.36061536279627
H         2.22892843053130   -0.14289276949628   -9.01645160349024
H         4.83879775790366   -1.39706194562039   -9.31830129293319
O         3.91252853776684   -1.16935916210863   -9.59785620071917
H         3.89108484456776   -1.28288217832646  -10.54740092629260
H         7.56059575023339   -2.61493038791900    4.17803331572656
O         7.70530006007905   -2.64739975630707    3.21811234982005
H         7.21367141018122   -3.43878910981925    2.94473038235062
H         6.72313268038104   -5.93629632246216    2.65276075484606
O         6.78435732416972   -5.26339329006028    3.35612682585306
H         7.66137199104882   -5.34743374320078    3.77184353728180
H        -1.85505875118227    8.88649419411337    3.52536170360523
O        -1.60688733689522    9.18239184717764    4.42770795569974
H        -2.45548529357545    9.31571983423859    4.88247337461116
H        -7.42281891092152    1.51824364985632   -5.22985165018078
O        -7.99490063536906    0.77177454541823   -4.98584919305288
H        -8.89774173507823    1.16803101029966   -4.90690319983457
H         6.89340282879694   -1.08493959126215   -8.42129939520125
O         6.31295254059533   -1.80663528317470   -8.68653348612106
H         6.08791910316450   -2.26022221774155   -7.85584149985774
H        -1.73554932633202    6.21868091469665   -6.99485954703593
O        -2.11996847721497    5.38476711005256   -6.72802019364870
H        -1.86870880345334    5.24952941309658   -5.76759388123022
H        -0.00774200580857    3.23186915093635    9.03544308902863
O         0.19219431974797    2.31177148710345    9.28725234256178
H        -0.60445557490583    2.04388733530146    9.79435931981950
H         6.73944650332012   -2.80285495930766   -2.72703194031015
O         6.21183564211765   -3.54962307567322   -2.38713331402127
H         6.68249724369586   -4.35831564328809   -2.63652813184441
H        -4.09761038403384   -3.11561156857787   -4.94463961986013
O        -4.25422809369409   -3.00009540333750   -5.90872289469965
H        -4.80381663368880   -2.20842305314046   -5.96104299982961
H         1.97375014048996    2.11138857778452    8.47007411939053
O         2.63598334835011    2.22782762952353    7.77913482559242
H         3.06017447746624    1.35909470103141    7.65984177917998
H        -6.91540873601839   -5.26277929836486   -1.39768614338047
O        -7.83087340864649   -5.53373385949741   -1.64214463281647
H        -7.96734620828107   -5.12887317533591   -2.52357740089487
H        -3.84614360527004    5.17968159441191    5.72370042770326
O        -3.81772510747412    5.94980023203781    5.13504066731783
H        -2.88446787846979    6.24720628557248    5.22745486774727
H        -7.90697632187207    0.02582749659113   -1.94815883820119
O        -7.42085368370452    0.75266560799385   -2.36044405303285
H        -7.65072935332806    0.74338616923816   -3.31324656218639
H         5.82008602549811    0.09426764413119    0.40175908115700
O         5.59738665918466    0.81336109367684    1.02512369984179
H         6.10977815851909    0.61734804607056    1.83650036134772
H        -6.22693273913567    3.22231539134988    7.42067653659337
O        -6.09621910946971    2.70154008174284    8.24735921789711
H        -6.69456215395998    1.93890396515129    8.15766682378053
H         2.28043028499428   -8.11364533522685   -0.87037421146970
O         2.95548511332007   -8.09651959166522   -1.56840623949654
H         2.73113749202534   -8.80928017600229   -2.18325598225586
H        -2.76528443783894   -3.99676200101928   -6.20382873316533
O        -2.00958898292171   -4.56161835249221   -5.97547430558851
H        -1.73223089322050   -4.27229991021637   -5.07791968276280
H        -5.66076986752713    3.68113346371916    5.33486331970811
O        -6.31021510528753    4.07414043824318    5.95405318030879
H        -6.14649639488910    5.01825521954631    5.94542767755433
H        -1.02501042510197   -7.15471537390259   -3.18377760261364
O        -0.55329401914043   -6.48525383500685   -2.65453795309711
H         0.35355093868997   -6.41297325173418   -3.03642898488433
H         4.43187297756488    1.96203885855215    5.12871134535289
O         3.48929578076222    2.19876842589567    5.01094488945932
H         3.10665633513690    2.21210456154350    5.89360830079653
H         4.09203842549404    4.59855776808888    6.31011468140067
O         4.17100983389532    5.33047857250274    5.69390592907233
H         3.60167691681230    5.09181358227411    4.92366651661147
H         2.74595438894365    3.56266346439718    3.93084602119867
O         2.56602014568853    4.50292174610061    3.76867513723023
H         2.44397380324822    4.60503767287546    2.80301064925917
H         9.37213144290299    0.18946814430241   -1.08810477937038
O         8.56655573902790    0.34893715436017   -0.59271446363954
H         8.39395451156003   -0.47153032293750   -0.10117306106168
H        -2.11093499944633    5.23194540465494   10.67413949602327
O        -2.83079038094881    4.60073529093453   10.90523270878905
H        -3.04744830134004    4.77467409781499   11.82143966967575
H         7.96262110889770   -3.03838579837948    0.30376920512380
O         8.38226255880721   -2.19158582010770    0.56085083187183
H         8.31804707693829   -2.18992243429435    1.52329335088994
H         5.35041752299648    3.61858485398339    3.52800985474504
O         6.00741668922668    3.88317867742016    4.19372001150443
H         5.59390926128765    4.59842019570246    4.69890696231489
H        -4.22013525449686    4.93121701326571    9.81187573570286
O        -4.85563764111407    5.08265291763811    9.09208249688414
H        -5.46485873257223    4.33190405750994    9.08831475909786
H        -7.02747877887194   -3.53285648298381   -3.48124856010620
O        -7.64751485838713   -4.14452484655357   -3.93049247565710
H        -7.12673671474902   -4.58323450349182   -4.63502736087307
H         0.01557543420115    6.04469854018068   10.79197875424660
O        -0.85040006874603    6.37525756663516   10.54847621573711
H        -0.73805327487127    6.80865242701674    9.68305359088115
H         2.55932904561666    1.46742949017445   -4.10416689459742
O         3.43694666562702    1.82233482546900   -3.86597471198846
H         3.76051787338890    1.30540962089221   -3.09799567073393
H        -6.97522634797736   -0.30807871996830    7.23439297820093
O        -7.48568931221835    0.46796027186205    7.51815513961921
H        -8.10999006265213    0.65234254172374    6.81530969351359
H        -2.73720259083375   -9.92548225736743   -0.85465463666171
O        -2.67700952945420   -8.98320521753896   -1.01189897757682
H        -3.58339220517812   -8.61993661864222   -0.76829789257069
H       -10.10496828124958    3.01859107699546   -4.86491709724791
O       -10.21923966350921    2.09989757884892   -4.58725458157591
H       -10.43346056613223    2.17956836636893   -3.63685828385086
H        -2.06848281681473   -3.09274037488680    4.60980284486326
O        -2.94217361276931   -3.53529585348516    4.67967464419248
H        -2.93599402813999   -4.15058436983882    3.92136089732705
H        -0.17355563581197   -8.03840666768467    2.46185325881680
O         0.65347656542873   -7.82817074469425    2.90869252872124
H         1.37098712973609   -8.12044939819223    2.31916850211875
H         6.70759046367420   -2.42929757053332    6.37473838712380
O         7.15723853627599   -3.13629482191128    5.90716327756742
H         6.52869715169899   -3.87228272940372    5.86760116389572
H        -5.27082451702833   -2.08731012291095    6.94928689620973
O        -5.94961245041878   -1.58964240173572    6.46839971047930
H        -5.93403114186940   -1.96344321957998    5.55791047174805
H         0.79551424392856    3.01108296338795   -7.10491956724391
O         1.71368932645105    2.68237865413885   -7.16308893831800
H         1.70092700870850    1.93739089528675   -7.79198716371143
H        -3.97959916877189    8.67513089966756    6.71229889152779
O        -3.98669824894591    8.67841762393620    5.75493267969219
H        -4.10512806472248    7.75125068443784    5.48285695955403
H        -2.23220420415604    9.93773330856490   -3.77000523447949
O        -2.56523754678815    9.14045171086873   -4.18689906761661
H        -1.98986172546443    8.42429666271781   -3.87361688111379
H         9.41041066659368   -4.09964224926678    4.01384323523159
O         9.13398817561352   -4.78059355477937    4.63482417401774
H         8.70460504105703   -4.31178782669794    5.36136291929336
H        -0.74923583620994   -6.02805706399508   -5.85760948814933
O        -0.04372929097441   -6.59401291931738   -5.52750335511067
H         0.79020377529279   -6.12957319561613   -5.74501377466400
H         1.79749588298491    8.22402391687332    0.69729232804476
O         1.48968995905427    8.54212785847531   -0.17943892539208
H         2.30078301964740    8.59529371285212   -0.71346358456291
H         3.45904926820232    2.91343897229071   -6.65841765170254
O         4.28818480904433    2.62372568602283   -6.25195902804836
H         4.04585737525591    2.34630105587016   -5.34347284648455
H         3.69676050949209    7.09035432191830   -1.21278732805324
O         3.90159410033177    8.02641764583182   -1.42382842046650
H         4.26722780060901    7.97462724566785   -2.31880128025373
H         4.36002632914506   -0.01756068965702   -7.91999653060482
O         4.73831290791166    0.12659910221394   -7.05074243079387
H         4.55519447753681    1.05733670465009   -6.80379333412762
H         6.00601141208924    1.90113002840041   -0.48049835864378
O         6.56897693218498    2.09826481373759   -1.24302650670550
H         7.39537563177230    1.62044319183200   -1.05233598676514
H         6.68674542513156   -8.45726438267885   -1.64769941216341
O         7.32083020214185   -8.24224740344759   -2.38461437400826
H         7.69193115542360   -9.07408450554130   -2.67381617860283
H        -5.31644829855309   -5.83220454523761   -5.41354400835426
O        -5.93601634187618   -5.16068823660699   -5.72464300649532
H        -5.38724552030263   -4.39047301778309   -5.96036440637081
H         0.66105291552779    7.10276476954525    7.62514436309767
O        -0.24005307272312    7.12645661460331    7.98602777268345
H        -0.79659578296773    7.14331896263521    7.16901428289215
H        -8.91748046674128   -2.89068464463650   -4.09097989695830
O        -9.43933136359585   -2.08373229045234   -3.92014850120656
H        -9.15607853636123   -1.41664093382128   -4.54918520893608
H        -2.41749361479788   -6.03465991184504   -2.15649890170406
O        -3.29704145223144   -5.75001480824825   -2.42233810055092
H        -3.48512528239809   -6.12258867814530   -3.30878783305821
H        -3.00108767631912   -5.93792746680035   -5.42088029733901
O        -3.59856564483012   -6.55053070643545   -4.94926649582448
H        -3.11438078338840   -7.37019914386057   -4.78617318127251
H        -1.43221934014916    3.69858732769739   -6.96801741803433
O        -0.89086663869084    2.94332872820338   -6.69825532719361
H        -1.12567453377942    2.15937375576450   -7.25092947520575
H        -0.24051267030409    0.39713022788120   -8.21294733704029
O        -1.13640623908337    0.62924654802277   -7.92644842210990
H        -1.30856747875537    0.10201879210884   -7.13026976012160
H       -10.45699190737227    3.98802971480290   -2.69736570588565
O       -10.52194344215793    3.20817103194787   -2.13067221803949
H        -9.69076271275154    3.18090365662171   -1.62469153900490
H         4.55516122867404    4.03879292634705    1.72598037681334
O         4.35002677212205    3.11581270890121    2.00046744427079
H         5.06776108804441    2.54361513896665    1.71650718174119
H         6.45510528226346    1.38040303321392   -4.22761072415758
O         6.15475261407681    0.75318578861219   -3.53523201618125
H         6.18627199662237    1.24575483498075   -2.68973766825387
H         9.61760587246647   -2.24697951799309   -0.95516583679354
O         9.89138846563044   -2.02915366509165   -1.85498707282120
H         9.08906420991499   -1.69120863169104   -2.29545617679372
H         9.95250918669941   -3.33376277479868   -3.12915600487373
O         9.68589947798337   -3.98434812091876   -3.80566126307080
H         9.28918958452918   -3.47554921984197   -4.52341922085723
H        -7.69860237913486   -8.63596916546027   -1.67652072580126
O        -6.96264261272763   -8.03918382805472   -1.80432406642924
H        -7.34267277515558   -7.12723165246891   -1.79047456489830
H         4.11943911516421    6.05512844754775   -3.80965281995928
O         4.77807734780840    6.75843234993573   -3.72365390208343
H         5.61639371528837    6.30739219389708   -3.58973490013799
H         0.08982962099187   -8.20076571047733   -5.23967475516622
O         0.11654079033902   -9.18392427023359   -5.11038447738593
H         0.26713304257559   -9.54493517341930   -5.98407164545276
H        -2.33468338527992   -8.71822266906113   -2.73739349489559
O        -2.10384186149398   -8.45109957028468   -3.64673797357724
H        -1.45591934874723   -9.06638276327305   -4.00863241300000
H         2.18498346080927  -10.84645117387143   -3.53081891327141
O         2.13691949640268   -9.89208670472595   -3.50370210655025
H         1.34980383747342   -9.62143037845605   -4.02742772888175
H         6.79948817904762    3.31499404474182   -4.57667701256312
O         6.85778589315487    2.63930327637654   -5.27993424686964
H         6.06307239247021    2.77260663703157   -5.81874038717436
H        -3.55634719986560   -3.80425794353706    7.71775351714362
O        -3.67430932639832   -3.01519684029675    7.19038710822051
H        -3.42404469285888   -3.25045473851602    6.27083425379698
H        -0.66199778566260   -3.38938945799651   -6.73277950280739
O        -0.03374755520229   -2.65623729704390   -6.73923119351134
H        -0.51672166935637   -1.88314578010579   -6.39406357088784
H         0.64091470008454    0.38707135734665    8.75392409659744
O         0.64908206291480   -0.32637761248609    8.11183551307061
H        -0.27267905428375   -0.61694247456029    8.02483338513986
H        -5.90032529354666    7.31686675159059   -4.19516356216829
O        -6.38970357939019    6.69534196198060   -4.77216960986158
H        -6.67383818252669    5.95489012611425   -4.19173282164387
H        -4.16696476504129    8.62797921074218   -3.64593081782839
O        -4.92180503496329    8.27843681791401   -3.13277198251553
H        -4.51723375918669    7.78498132306481   -2.39677799900932
H        -9.75433829741264    5.74017496491928   -4.60755467135325
O       -10.28553563085161    4.93467667221539   -4.44157085524800
H       -11.16655892404939    5.13181404309279   -4.76157505428370
H         2.74683722368482    6.45536459958195    6.15749132786095
O         1.78688253561623    6.54864778599776    6.25911244864206
H         1.44520175167377    5.63516859531922    6.15273259707798
H         4.76481110890847    8.51230236063715    0.10385413733906
O         5.08478013695061    8.51050695609010    1.02385661393417
H         5.49389410618116    7.64666278593880    1.15061122071991
H         4.13518458449429   -7.44962187817652   -4.37440144325106
O         3.37607302720213   -7.73475903543239   -4.91508543339745
H         3.09877112608339   -8.57718642932707   -4.54000524198783
H         0.34493366412234    8.59972904659284    4.25986336736042
O         1.02581707617295    7.95841884695080    4.03138640650524
H         1.25277042985467    7.46386330362444    4.84461870777176
H         5.19979716814107    4.16755236507414   -3.15357692518062
O         6.16135314617087    4.13929855991235   -3.10307494159005
H         6.37323365121486    3.55596932529903   -2.35752504060153
H        -2.57601653153303   -1.62332640096907    7.57527819867422
O        -2.06710376840793   -0.82965832304842    7.79689222404899
H        -2.69361620854261   -0.20588529744476    8.17404561364730
H        -9.07634155095090    7.87817126846403   -4.10125868005237
O        -9.01201934790660    7.29850313816069   -4.86150238651967
H        -8.05435080390678    7.13519469914117   -4.99802974222140
H         3.53521593975702   -9.02277517974098    1.05590146867975
O         2.85732511867952   -8.39340960155730    1.30740737759659
H         3.33039194300115   -7.58771585550270    1.58915036709409
H         3.55178590742026    8.12718991005394    1.85490379975708
O         2.76612859377577    7.55737035045879    1.96848369592787
H         2.31610219063787    7.79242055562734    2.79290190294937
N        -4.84161650017377   10.64267333264153   -1.35988511760981
H        -4.70657792423502   11.52174542276424   -1.84128819038005
H        -5.60257184348926   10.76005520976246   -0.70398059764596
H        -5.12624795880538    9.94689183041035   -2.04707926487261
