# Supplementary material for: Computer Generated Realistic Interstellar Icy Grain Models: Physicochemical Properties and Interaction with NH3
Source: ACS Earth Space Chem. 2022 Apr 19;6(5):1286–98. doi: 10.1021/acsearthspacechem.2c00004 (PMC9125691; doi:10.1021/acsearthspacechem.2c00004)
Supplement: Supplementary file 1 — sp2c00004_si_001.zip [file sp2c00004_si_001.zip › NH3_binding_energy_sampling/126-32.2-Y.xyz]

604
 energy: -1022.787794080470 gnorm: 0.000019217174 xtb: 6.3.3 (5b13467)
H         0.18046982376341    2.94144901928668   -0.70092647671510
O         0.71184746571513    2.27962334770047   -1.19372988297850
H         1.64833897544794    2.41739375648192   -0.91642381997477
H        -0.06723256584185   -1.41097043703637    3.11411821254885
O         0.31927013003478   -0.70523356777183    2.57306633771025
H        -0.16686976822663    0.10294897013791    2.80715486571229
H        -2.41324051691642    2.29451817079107   -0.57095613180959
O        -2.20238122032577    1.82303695318501    0.25254433763271
H        -2.20601631230815    0.87607101812846    0.02386941783160
H        -4.66959667282745    0.39889782637619    2.13233130453610
O        -4.97648241925477   -0.53839015495695    2.14163058058177
H        -4.46368345957068   -1.00701341243952    1.47482707818034
H         0.07120659888855   -0.40395138429154    0.91786737810851
O        -0.12698725234969   -0.16609910961591   -0.00849889505268
H         0.20571105427799    0.73349896630279   -0.12599012728933
H        -0.12513774320592   -3.68331737479291    3.73314375758220
O        -0.41552060564122   -2.85840182116403    4.15608074653023
H         0.22708693375118   -2.68294901422769    4.85997447317315
H        -4.90972632511547    2.38311298964287    1.28526233595976
O        -4.26949763067639    1.97632204261327    1.90130222758548
H        -3.42416097438594    1.96987670834741    1.39222985905464
H        -3.27148989574729    3.77874033517119   -2.24560751890797
O        -2.52908543747312    3.18821757908013   -2.01325148655926
H        -2.16400785920415    2.90706596222251   -2.87242433622879
H        -0.08084049781668   -3.90072938206091    0.45782176028212
O         0.24905825546330   -3.08118315230897    0.87999409084842
H        -0.54413751485707   -2.60316439665815    1.18926445664508
H        -2.36383462485889   -1.66224961567999    2.42166677263224
O        -2.16871605705676   -2.12446800996596    1.58018375443321
H        -2.42791368884721   -1.53740538925153    0.85085719988349
H         2.09929260663577   -1.51216634275367   -1.15064554655167
O         2.32940364237802   -1.76499778578004   -0.23273742041063
H         1.54329299674154   -2.20248375519435    0.14613101708666
H        -1.40927877722924    1.71053623688782    1.87902236794490
O        -1.50182432616952    1.30915229000327    2.75332608456398
H        -1.49583677325117    2.01948664638493    3.42061019664869
H         0.24953784874596   -2.78945693886567   -1.61135797643760
O        -0.51216413976303   -2.18535773982918   -1.66596565856596
H        -0.34197666896306   -1.45900227795195   -1.02960964710184
H        -3.39795407145328   -3.05220398355888   -0.44604325685752
O        -2.67416907971619   -3.53493076067122   -0.86572680544624
H        -1.96980329040891   -2.89669968683324   -1.08095802145358
H         2.76689380617636    0.05406773714038    2.91199314042005
O         2.86361659868880   -0.13075399634967    3.87354629092133
H         2.94489164216431    0.76161742247237    4.28149618550472
H        -3.58442934632526    6.25256313063550   -0.57005613437752
O        -3.34987869463964    6.91976597411428   -1.26700770849918
H        -3.21854006710103    7.76479523959131   -0.79351863877484
H         3.89804659983097    0.52609910883682    1.17029854119715
O         2.94892480132586    0.33427424950396    1.28214088072950
H         2.72174037091383   -0.41840206110758    0.69905102089734
H        -5.77602745368477    0.69658150708338   -1.66038874424227
O        -4.86943990993882    1.03190958321023   -1.52681318837270
H        -4.99107439186837    1.85785821606099   -1.01372619578541
H        -1.26802446773517    5.28437199423103    2.18891370822695
O        -1.88485631066766    4.53109163079189    2.06788531148637
H        -1.96129354947899    4.10916006953226    2.92889065814726
H         3.47097265618680    2.70330803494799    0.41473257470252
O         3.22667707766031    2.66094038547174   -0.52538757305495
H         3.56959689839110    1.82317779737113   -0.87755664779645
H         1.55491067169922   -4.76802071876266   -2.29279312683561
O         1.60958512666148   -3.99181177941575   -1.71714755231122
H         2.40088533161788   -3.52181099684898   -2.06407011074949
H        -0.90376615520978   -0.17984187196457   -2.58617171638437
O        -0.27487368014956    0.48018865977321   -2.90521009748976
H        -0.02336246193812    1.06269805298948   -2.16537401436778
H         1.75505770264744   -4.76122827694356   -0.22087272585083
O         1.86438123730298   -5.39918658898899    0.52066011229977
H         1.41080679178450   -6.21427548349129    0.21973311645149
H        -1.17530431419741   -3.36240844069009   -2.92912257289684
O        -0.99061113045024   -4.04137773728394   -3.59126243172562
H        -0.85904314372860   -4.88892831714118   -3.12473824054835
H        -2.82545845807570    3.17259300433508    4.67087117022824
O        -1.84426560682044    3.17907122606559    4.64057565811849
H        -1.55052118928980    2.77788410325516    5.47676726436595
H         0.90192012429044    4.93782425450901    4.06248633758333
O        -0.04673604931847    5.15995932307522    4.11208187129098
H        -0.51113754897780    4.35099004759881    4.36531651157840
H        -1.67486605371985   -4.76074602678265   -0.42733066529909
O        -0.90519175193355   -5.29241640158275   -0.13787627108697
H        -1.24883902693896   -5.98861078236626    0.43157901268580
H        -3.95915925090315    5.70735972372578   -2.62854609090978
O        -4.30001733932031    4.87070148479393   -2.96217802717638
H        -4.14112904400885    4.84060041988092   -3.92994764152294
H        -2.38518805721808   -3.80924003413524    1.88281365451928
O        -2.39280306757749   -4.71120234677251    2.26426738999236
H        -1.45127462661146   -4.94603307398122    2.39968058175383
H        -4.64702394645414   -3.11122305833408   -2.96151929533394
O        -3.78980208767933   -3.33323717790045   -3.36333117532721
H        -3.45459059863074   -4.12699422109198   -2.90070381963673
H         0.31427081707926    1.27196967456758    4.58764101185131
O         0.81294039530337    2.03852162389037    4.25797611917857
H         0.85336575956582    2.69544579767484    4.96730570061735
H        -4.58562076225609   -5.32437432982189   -1.60970725114811
O        -5.30346675448547   -4.99314161530100   -1.04348628124316
H        -5.10819276975015   -5.36896488533543   -0.16658358110666
H         2.41602728843164   -6.53981500083755   -4.08331118180857
O         2.07211858598993   -6.21644057764570   -3.23040256680640
H         2.50910102733524   -6.78789395280256   -2.56681342535377
H         0.52436446971624   -3.45457439664782   -4.04831327883641
O         1.32481979131824   -3.07752737755558   -4.46692084907501
H         1.00471297688228   -2.70686210359894   -5.31560391194419
H         1.97777999383672   -1.83591023090098    2.95010558183049
O         2.14238873686179   -2.76476319289777    2.73110517285555
H         1.46181253303534   -2.98301713570717    2.06024467858850
H        -2.97679318213082   -1.92254172239171   -3.26069666593252
O        -2.56424506901700   -1.03176629487378   -3.19023325941608
H        -3.22477409260976   -0.39225652565256   -3.51181707934250
H        -3.23795508176285    4.84630070647635    1.04974121480912
O        -4.02198113800037    5.21271879812631    0.59357627188655
H        -4.44537653965668    5.76437108032359    1.29972303078232
H         0.85008363752629    2.16075112225464    2.56837705218481
O         0.95412915661762    2.15975990371734    1.59754437838335
H         1.68849229812521    1.54506340356855    1.43402515837617
H         0.14296028203060    5.56749811344779   -0.77269020323057
O         0.65964550752868    6.23632052685168   -1.27738149751385
H         0.79143761665654    7.03580193160788   -0.71860991008220
H         0.26857530187731    6.93751647153170    2.58145670880144
O        -0.08679526671220    6.55564155567577    1.76175410671610
H         0.58529675333774    5.89307632494126    1.50045255446331
H        -2.48813022181129    0.08622749057904    3.29872389951638
O        -2.70434987047218   -0.73151774242121    3.80048943528781
H        -1.94511490546437   -0.76517918903029    4.42450512999571
H        -0.91589883764764    0.43207047204849    5.99001693807054
O        -0.63491536161354   -0.08307274484849    5.21518520098804
H         0.08487450903800   -0.67914295458586    5.50224858032386
H         0.76052413849410   -5.08704797116495    1.93267156757434
O         0.21716718675673   -5.20410451692400    2.73553995935631
H         0.36841018714773   -6.12481468331282    3.00434466942474
H        -2.03910916043979   -8.20198447979232    0.37729974273594
O        -1.71830340250785   -7.71450939065998    1.16338709503595
H        -2.50715338040974   -7.41513772990660    1.62307909894623
H        -0.43311267149483    6.77384097789561   -2.33822210922145
O        -1.18187106445247    7.18794723442982   -2.83885201906249
H        -1.97265924847370    7.05165716375000   -2.27874325783949
H        -1.15251359157399    4.20285430815744    0.55003458731210
O        -0.77673565854278    4.27036846358861   -0.34435856145342
H        -1.47835436596187    4.02350157579527   -0.98041423568341
H        -4.44389403608198    2.59825946950327    3.46447955145324
O        -4.44856292358075    2.76544046012687    4.42965593269263
H        -4.52388758968772    1.88047299252675    4.83562248079018
H         2.05079139472113   -3.66879299811136    4.20712217421622
O         1.98768906758868   -4.14379289564947    5.05886433225734
H         2.48817323384184   -3.60461761292550    5.69267196473468
H         4.72317200506774   -3.24376156886926    0.81386667090977
O         4.56539270243185   -3.16614927825630   -0.15288133765294
H         3.70209079276362   -2.69725122116239   -0.23795598425722
H        -2.70354667758109   -0.86501306337667   -1.39809063139508
O        -3.03921152975783   -0.60317386728520   -0.52409250180341
H        -3.84182332582137   -0.08151085485444   -0.73385108863818
H        -1.58437088407047   -0.85526038014878   -4.67386604878674
O        -1.07656687298582   -0.63104707694054   -5.47486499294360
H        -0.37385173334792   -0.02855151978288   -5.18476457673238
H         1.83230328026526   -1.77912424851527   -3.40911768557810
O         1.91431558668795   -1.03356315596898   -2.78295268184726
H         1.13177383155775   -0.46388956524210   -2.91563116972101
H         3.69150290371329   -3.18800593662055    2.52165281647253
O         4.65304184705510   -3.40678943270734    2.45152973881704
H         4.71728886414968   -4.36678462523587    2.57502874987281
H         3.48220202828962   -6.19059005981339    3.08266590972704
O         3.83948310690589   -5.98358859729162    2.18458961849255
H         3.10085250793223   -5.64368728008114    1.63955074892758
H        -3.33659278563354    1.49786437445297   -4.21942865875338
O        -4.17753572074776    1.01828038126951   -4.03343572831670
H        -4.39999499664687    1.15846672519772   -3.07736205868330
H        -5.11783290972359    4.00213323295786    0.02656455668365
O        -5.54772726005288    3.13206430439970   -0.07992250221588
H        -6.47772783020516    3.24310077364422   -0.36676816361082
H         6.75712135289990   -1.20409217208812   -1.37422673554484
O         5.98159198610339   -1.06376197154475   -0.82454347640903
H         5.57049556833253   -1.93623674956927   -0.63134118453622
H         4.64183212885618   -3.20854371246882   -2.49668802435703
O         3.77388461046430   -3.04449817962260   -2.91545292774345
H         3.78643473289043   -3.66074624927553   -3.67362300692069
H         4.44349707761278   -2.36066685631802    5.59769229022796
O         4.10158069211807   -2.83219132184059    6.38778401958213
H         4.44622351772245   -3.73349723181169    6.30475007765912
H        -0.83114211732220    6.22019536619478    5.05914301451513
O        -1.43595349902687    6.78801840335538    5.59669203296672
H        -1.45646413766129    7.66641501018411    5.15802609113397
H         4.71202301660940   -0.17811584914187   -1.48214041292586
O         3.94015895074513    0.35743613152784   -1.74598001848002
H         3.25514370899539   -0.24895251505968   -2.08093920331298
H        -0.76598389063338    4.43558901459667   -4.05904391021380
O        -1.55340420857591    4.97130066210194   -4.26821084086755
H        -1.41224703313879    5.83817996944453   -3.84260687724651
H         0.64401492624122    3.12528765264183   -2.67849578322769
O         0.65095435150394    3.50514956374858   -3.58561144277572
H         0.70843191615510    2.74424991009223   -4.17354502826689
H        -5.29327169669015   -5.31675088618206    1.76071247719971
O        -4.59428429971054   -5.91822905871612    1.43389415348608
H        -3.75457490283356   -5.48889413220856    1.68655777523903
H         7.91918376698335   -1.69204815792356   -4.04249776029315
O         7.65463951343455   -1.38436427463852   -3.14284911080948
H         7.16017892349864   -0.54480987464008   -3.29862050418658
H         3.77876448042168   -5.11137380944005   -5.32586994876112
O         4.53580943650683   -4.73199841700175   -4.84085685457017
H         4.92556529619229   -5.44106768813764   -4.29630050237441
H        -3.79587739633266   -0.12885452334344    4.88630777295058
O        -4.40519055251386    0.32622412112337    5.51764359410704
H        -5.05913982634006   -0.33927317397771    5.80508749144919
H         3.53383137608444   -6.00033067058420   -0.56087176170452
O         4.40529578581380   -5.74194190454376   -0.87298357622189
H         4.46987412270733   -4.77928017372898   -0.72598477830942
H         5.02574901436296   -0.36581631465744   -4.17643197136496
O         4.49894253115045   -1.08119894031740   -4.57049755148667
H         4.17631686792670   -1.67027546906294   -3.85578479943173
H        -1.16676659617728    1.47942452515936   -3.97004257433017
O        -1.82185045805094    2.09517097268495   -4.35559048650375
H        -1.46475419569289    2.43301663489062   -5.19970199587820
H         4.96531410783276   -6.35898668628772   -2.35059519517033
O         5.30457938743346   -6.67781025602995   -3.21599099140471
H         6.12689538290992   -7.15068420192357   -3.02791577780622
H         8.80908936839573   -5.08847733272396   -2.93349311244241
O         8.12020107417803   -5.51454754082302   -2.37854274021673
H         8.16458707511390   -6.47122823982018   -2.48338708445765
H         2.29531721711350    4.64813333859011    0.44221862617090
O         1.71336839125418    4.62167527503366    1.21114841633489
H         1.36485079708630    3.69769037557108    1.28422616004561
H        -4.39776470829345   -2.78672778105624    4.17124612116232
O        -5.29504490803852   -2.45747713096379    3.96269732202914
H        -5.16195909139755   -1.66934392062697    3.39460332393174
H        -5.83164769820490   -3.36661644634741    1.24750072012888
O        -6.29316761659556   -3.90814143231404    1.93199170384234
H        -6.08426375696161   -3.45620423397232    2.77161227390539
H         1.63172633062280    3.37009900062040    6.84653741140880
O         1.00530962697532    3.88053513726016    6.31183319321851
H         0.21889467163030    4.02432250623818    6.88105498587835
H         5.01537131340737   -2.22425641812375    3.59443097061100
O         5.02590219328210   -1.50788601566088    4.26084766741977
H         4.20922432833688   -0.95932656710175    4.10272485259761
H         2.43362120102868   -5.66115528484747    4.79616231584055
O         2.82326216822033   -6.54027753754073    4.53475877440610
H         2.08479538976911   -7.12878316205403    4.35630886180337
H         2.33424166116132   -4.56470828359362   -6.83026345887694
O         2.16760545468779   -5.05717064579642   -6.01659008714600
H         1.89327612869490   -4.37088056356179   -5.36006818566920
H         6.48847799968397   -4.13096232598813   -0.52428629102941
O         7.24420785830264   -4.52717742820282   -0.05926971343454
H         7.75879711467280   -4.94230330561427   -0.77934914301476
H        -1.79359337692364    4.35473811587842    7.67476439377977
O        -0.89740385163319    4.46043686873945    8.06412012929080
H        -0.72600329311411    5.42132559384591    8.09213409118554
H        -5.14806658644852    5.56644174568899   -5.63165305902422
O        -4.53244774616314    4.80940161254186   -5.65152120060631
H        -3.77544267872300    5.03313954372403   -6.21422447235461
H         3.34457789519340   -2.56030450958910   -8.46711579725029
O         3.25902269548951   -3.09616735179969   -7.66772232612103
H         4.13379225083289   -3.06501489431595   -7.23557306472943
H        -0.73429578213001    8.73379794481682   -2.28682666542036
O        -0.62172453981509    9.56181684689778   -1.76489008217506
H         0.14024799460367    9.39341431105810   -1.18597236654666
H         2.06202027326782   -1.00172048647849    5.18279061768615
O         1.49151173590909   -1.53437193784998    5.76640409550300
H         1.57985729966678   -1.19168734961876    6.66517573555666
H         5.25283188126213   -2.04755768482070   -5.71395168385479
O         5.60877352184901   -2.80857293170236   -6.23701493432387
H         5.34105513802633   -3.60295809316230   -5.72303219656934
H         5.73546815320077   -5.26651269434900    4.65861291651550
O         5.20891990973166   -5.18918162216324    5.48337115588243
H         4.49434033738757   -5.82832530747941    5.39298973906967
H        -4.00634355709028    0.99075590526662    6.96157103145460
O        -3.82255354107068    1.46481211429463    7.80797189695614
H        -4.70318936463215    1.84158654923470    8.06648744888512
H        -1.93930053645472    9.50456829605369   -0.75637543950567
O        -2.80012210335054    9.36793566873451   -0.28538461425208
H        -3.41621107484818    9.99137482605778   -0.67364923895380
H        -5.97806645910264    4.54542459840019   -2.98039248045917
O        -6.88432664672128    4.41797217182006   -3.32787414248220
H        -6.78420253847220    3.71887912255391   -4.00709807340215
H         0.17594653280350   -7.15285844278484   -1.19894115120793
O         0.64108156030556   -7.58553153578676   -0.44986461926645
H        -0.03971936311098   -7.79067401141840    0.19419089223273
H        -7.66191942397601    3.62742679066234   -2.02434479706632
O        -7.91967110849236    3.03526807191836   -1.28704465268457
H        -7.76672873265066    2.12930610938523   -1.62993599322226
H         3.96224276034386   -0.96802128704808    6.96500887152714
O         3.96103073783982   -0.00379045072780    6.95961691128943
H         4.77175229413045    0.29592829707480    6.53171952731876
H         2.21021449097090    5.72893277938131   -1.18651972519446
O         3.14818406149023    5.44534168536545   -1.06936665382270
H         3.33338199886475    4.90952791230453   -1.86355559873655
H         6.61405836448516   -5.95985050373164    0.64566581872909
O         6.25077206915885   -6.70154152750836    1.17558104228024
H         5.34229614993380   -6.43472356727204    1.39884263606905
H        -3.93988573789062    4.57225215575311    7.74720044185766
O        -3.36644701104786    4.11710357022640    7.08870118872885
H        -3.55037471156935    3.17150903258606    7.19580633396955
H         5.84967217625502   -7.98227797150643    0.10133614977541
O         5.57146517106631   -8.66968415093498   -0.54005149037380
H         4.74007271956404   -8.35158529018552   -0.93561727816415
H        -0.60114514981782    1.91903639290702    7.66386829126843
O        -1.23116406122345    1.84965861428724    6.92637818949486
H        -2.09948253186010    1.69844109862813    7.31957774282362
H        -6.37988720179153   -0.28085464553803    1.00351559779475
O        -6.69300951306016   -0.37099712561357    0.08907045364400
H        -7.61242444599001   -0.63980217834324    0.09924537556774
H        -5.33061564354953   -3.22161908513400   -0.64943721112363
O        -5.09949638380507   -2.52170301342984   -0.01240621262051
H        -5.66554131261013   -1.74806848888612   -0.21057644271835
H         4.26597647796090    5.52686719718889    0.32039985225110
O         4.59534278279661    5.62799469740043    1.22721987948871
H         3.89409368022544    6.12998898816547    1.67833545926320
H        -9.00954558120116   -1.91562722096227   -2.33151169116335
O        -8.47076824867222   -1.71279475495489   -1.53883896438152
H        -8.59785409191798   -2.45883892644456   -0.90991180344395
H        -5.53251972879046    3.33949588757371   -5.57151884090718
O        -6.04429234948323    2.62278001361173   -5.16036787956726
H        -5.37347322114773    2.04228715191194   -4.74650707909104
H         3.21588389795796   -0.93218909238731   -5.68014720128752
O         2.36287280536085   -1.05909118877600   -6.14944064956126
H         2.45857982744588   -1.90561337351455   -6.62542964220726
H         8.15548770125360   -1.34290633338937   -6.03639750151443
O         8.17054327652525   -2.20810833603439   -5.58243449568542
H         7.31954649932209   -2.61603448783120   -5.83782005836837
H         7.63927172415173    0.99360947961941   -6.31191482214048
O         7.46033982783315    0.14466994103995   -6.72827568266122
H         6.47968521583533    0.08503934212081   -6.76842906401066
H        -7.82000421777825   -3.83229015889542    0.78011667624583
O        -8.53505730794762   -3.77899367932040    0.13099737593070
H        -8.37082078759793   -4.50102680070590   -0.51485621616735
H        -2.49467452651529    8.61506393598351    1.27730678768016
O        -2.34077906726178    8.02574820359947    2.02914717695891
H        -1.56414198821042    7.48128493106003    1.80755954095174
H        -4.51589332232476    6.28692320024304    3.46647487398054
O        -4.68747440447364    6.71345989735324    2.61053909959302
H        -3.92970245573036    7.30774212884252    2.47533384123886
H         3.38510702601788    3.39853234604107   -3.58752882818763
O         3.22151300321587    4.36585897096548   -3.49138227129187
H         2.25649423371714    4.42108376602614   -3.60276345036441
H        -6.08105066379053   -1.75094454937969   -3.50234348294357
O        -6.15815503395459   -2.32850251387675   -2.71660010753071
H        -6.95143183945576   -2.03345184682248   -2.21557022581548
H         6.44452625134385    1.00694949608556    4.73370027590388
O         6.04240716980891    1.53956342060842    5.43679292243239
H         6.22228328947040    2.46097185750981    5.14924444800556
H         1.37162874494468    1.66087239869615   -5.84543325009701
O         1.18039195847341    1.06075340875673   -5.09367550338491
H         1.55335295927302    0.20218006272474   -5.36499378244207
H        -2.55286755359650    2.81291966157184   10.45028856486113
O        -2.33091037917549    1.90821172956346   10.17500757112344
H        -2.92369036555360    1.70516696517280    9.43965144591038
H         7.62707319144875   -0.52253367046014    3.07772439114790
O         6.86985040786176    0.04405167710382    3.24505574557669
H         6.18282311940015   -0.56513230034608    3.61975340039261
H        -5.74594237332919   -8.25420572136556   -0.30163383437890
O        -4.79289783162804   -8.21940248157134   -0.04514786252715
H        -4.72768655893409   -7.43377280674210    0.51820374797867
H        -5.15338176015749   -0.24931227907211   -4.76853388503126
O        -5.76204646649286   -0.96686916790045   -5.01214607534263
H        -6.60416243198618   -0.53381638998105   -5.21231411805897
H         1.92525350091095   -0.24868011871768   -7.54224848755080
O         1.72220209449509    0.22410185216046   -8.38528544585551
H         2.30517124098174   -0.17331329810434   -9.03761158714315
H         4.92608225823293   -1.40783778875105   -9.32394417467792
O         3.99983094369551   -1.18692100512686   -9.60888625419092
H         3.98443033681901   -1.30159837868175  -10.55841273452119
H         7.57863260477180   -2.60129986340346    4.18836819379850
O         7.72878333173034   -2.63263856177869    3.22926368396692
H         7.24512818262743   -3.42803004460563    2.95325285314422
H         6.77457976275145   -5.92906750900993    2.65938475076403
O         6.82687708262667   -5.25556814363673    3.36298633127811
H         7.70214237780559   -5.33315071712082    3.78359982177689
H        -1.91854706773712    8.82536867395217    3.48397877747964
O        -1.67741006669431    9.12958085344211    4.38427954597513
H        -2.52924141839117    9.25254054654844    4.83670564366570
H        -7.38081014370470    1.41708618329379   -5.30719188122172
O        -7.94867406104997    0.66670866343726   -5.06518293026535
H        -8.85497676966516    1.05625018263818   -4.99247063844624
H         6.97311305569022   -1.08033978519175   -8.41496580285023
O         6.39953380800860   -1.80634288810990   -8.68334441596524
H         6.17304106040817   -2.26142203312182   -7.85386440479640
H        -1.70777350644053    6.15346939695323   -7.04297044357229
O        -2.09837392730763    5.32340896620161   -6.77344591863229
H        -1.85210441642394    5.19185935532066   -5.80941498680821
H        -0.06100955898300    3.19045009240050    9.00006972951707
O         0.14399876124597    2.27178554344292    9.25286296673517
H        -0.65331685572992    1.99821515638602    9.75581123654636
H         6.79884695510033   -2.79756634308044   -2.72129736006329
O         6.27488137548689   -3.54802201727058   -2.38390690347582
H         6.75272232316996   -4.35336249455188   -2.63055134341684
H        -4.02257964209073   -3.19117841644628   -5.00140914809465
O        -4.17298926106043   -3.07627092018552   -5.96652195814933
H        -4.73011958810836   -2.29007180610878   -6.02219961407478
H         1.93212409748201    2.08469699784483    8.44631663996758
O         2.59690161579873    2.20600739073470    7.75869760289225
H         3.02882622817400    1.34064973685228    7.64237765095605
H        -6.86279525652730   -5.41604957553993   -1.49997255019134
O        -7.80289090447834   -5.60418704048832   -1.71101054929277
H        -7.93000768670983   -5.23900195599629   -2.60675333214209
H        -3.89570755050793    5.10768651298807    5.66572164282364
O        -3.86885113635912    5.87793452873985    5.07707105218550
H        -2.93832154022548    6.18187017179142    5.17538627171282
H        -7.87255057292362   -0.07847021408607   -2.03042856953360
O        -7.38899190595869    0.65279804361289   -2.43800789809288
H        -7.61282910620024    0.64258410754803   -3.39252373065314
H         5.83952670203506    0.09401990261947    0.40106125418467
O         5.60770640055884    0.81134620507142    1.02322294128842
H         6.11724486763030    0.61934987854668    1.83733547512861
H        -6.27055574922667    3.13407050702207    7.34951261315550
O        -6.14054809738290    2.61411646031520    8.17687539427656
H        -6.73318775192531    1.84755559251382    8.08442331889432
H         2.36778336605393   -8.14110401141956   -0.88908719024681
O         3.04739815714716   -8.11908007727840   -1.58253171358120
H         2.83228477809345   -8.83349714138417   -2.19886367980373
H        -2.67643042967927   -4.06321300731718   -6.25263282344998
O        -1.91821387985817   -4.62272612102709   -6.01939723469840
H        -1.64811147890704   -4.33088786889651   -5.12046558392978
H        -5.69596814371184    3.59636989506549    5.26615913116063
O        -6.35172008305612    3.98360858029002    5.88223231052558
H        -6.19773768619972    4.92933204236912    5.87295236707013
H        -0.93042715998684   -7.20769479605670   -3.21982995498157
O        -0.46600591554776   -6.53441059472132   -2.68879993280488
H         0.44181053840155   -6.45544154121070   -3.06689774613364
H         4.41033539761237    1.95304846709499    5.11866020993355
O         3.46664621208214    2.18301891319823    4.99583179157529
H         3.07918825436546    2.19291064357608    5.87641596388677
H         4.04466876555950    4.58707705492239    6.29742050879174
O         4.11991418375961    5.31997382033479    5.68190095869816
H         3.55764491815794    5.07588200410859    4.90823125141474
H         2.71940724878107    3.54064516567781    3.91128697190358
O         2.53248943959156    4.47929457229813    3.74741592950575
H         2.41585280960852    4.57953072903181    2.78079543415938
H         9.39931147228343    0.21503997683455   -1.06836820180814
O         8.59007095498637    0.36885643480491   -0.57715050535434
H         8.42057799528396   -0.45298202844318   -0.08680496769287
H        -2.18890019639461    5.17488037062701   10.62595863818743
O        -2.90554230721950    4.53848176293485   10.85274765647371
H        -3.12895293740746    4.71097492399975   11.76762174279556
H         8.00615304259067   -3.02278395946852    0.31644324121321
O         8.41779660756471   -2.17272358844558    0.57578346422553
H         8.34818825489836   -2.17144374960874    1.53783389990741
H         5.32582944744410    3.61555792672976    3.52300741996806
O         5.97670944947747    3.88546679632713    4.19267703576417
H         5.55523451985146    4.59823559530291    4.69457025388256
H        -4.29043797769940    4.85894833383601    9.75135646888234
O        -4.92242395255949    5.00502570848965    9.02732396059818
H        -5.52665294553166    4.25032215805456    9.02098492623218
H        -6.95634159309236   -3.63284042697064   -3.55725327498050
O        -7.57142507750974   -4.23630460543881   -4.02190816016853
H        -7.04252460939455   -4.67499395203359   -4.71908522414442
H        -0.06895107302184    6.00371042075788   10.75602803712535
O        -0.93602949967304    6.32708512661670   10.50686764177404
H        -0.82156763497922    6.76187462062205    9.64248774749119
H         2.59482046281925    1.44140313539552   -4.12428210559583
O         3.46865585163461    1.80234312741752   -3.88111594878276
H         3.79126039170633    1.28822346821691   -3.11098752215648
H        -6.99209910425783   -0.40217025709786    7.15914069403071
O        -7.51001572138198    0.36963781839537    7.44024492880853
H        -8.13084018851229    0.55144112056465    6.73366276892187
H        -2.65036068922694   -9.98632500589418   -0.90025468344652
O        -2.59485004635355   -9.04533509586209   -1.06732327136934
H        -3.49883126957293   -8.68552696725499   -0.82725998217901
H       -10.07580880384302    2.89811047022216   -4.95903306733191
O       -10.18480801660090    1.97869929024107   -4.68153726622918
H       -10.40493982009250    2.05725533229714   -3.73245795404597
H        -2.05051326461047   -3.14883830251626    4.56625429969796
O        -2.92204258731664   -3.59719467837402    4.62976762983866
H        -2.90128372485744   -4.21471399740251    3.87297776634390
H        -0.10531940276017   -8.08379320410397    2.42798319705692
O         0.71686713377845   -7.86565474075748    2.87997417310417
H         1.44058845687286   -8.15342959152727    2.29576890009705
H         6.71137978469525   -2.42139469736902    6.38024421787271
O         7.16911263142943   -3.12489039726356    5.91527280241213
H         6.54660955669248   -3.86579099913404    5.87212801577902
H        -5.27178692561962   -2.16881715292123    6.88488550118427
O        -5.95349357263855   -1.67948778181055    6.39932103309312
H        -5.92711588247511   -2.05179808201964    5.48913844363763
H         0.83711900466417    2.97026413420806   -7.13510073778577
O         1.75824013623698    2.64889728815571   -7.18864044875660
H         1.75437079107184    1.90322767538375   -7.81685448548681
H        -4.06191885887735    8.60534565942766    6.65072151625402
O        -4.05681544030246    8.60582630573885    5.69336651132959
H        -4.17167224380332    7.67785698063285    5.42260304769190
H        -2.14769030807641   10.20879897786096   -2.74767156305502
O        -3.05010215631342   10.38208411751305   -3.05208083461906
H        -2.98233672707155   11.01816419076796   -3.76348267028396
H         9.44056015477198   -4.07212509925978    4.03515478146018
O         9.16549193039231   -4.75477759409641    4.65485934596905
H         8.72866145408403   -4.28884189689065    5.37877716643759
H        -0.64736641662704   -6.07938442920057   -5.89409376903866
O         0.06041354574775   -6.63975479692565   -5.55933190095224
H         0.89209988439428   -6.16946239012220   -5.77258415309146
H         1.74531741002029    8.19908164560585    0.66240710350821
O         1.44181527879987    8.52011078437844   -0.21535575260778
H         2.25792120027652    8.56790021950116   -0.74286445342677
H         3.49846138040112    2.89268445455957   -6.67351222377867
O         4.32756571533820    2.60974615756482   -6.26217274201165
H         4.08196681797480    2.33072175046544   -5.35503433771316
H         3.67151453137236    7.07326921062650   -1.22816347123105
O         3.86855991878181    8.01163071954657   -1.43821049789235
H         4.24144383924026    7.96180432744814   -2.33039394483381
H         4.42882516445826   -0.03182254949171   -7.92866954545360
O         4.80119988342764    0.11575793454815   -7.05743064745060
H         4.60940010589831    1.04514210122496   -6.81197645498277
H         6.01724824074772    1.90160694772075   -0.48070322286621
O         6.58337191264217    2.10296425446139   -1.23973539869021
H         7.41207340208443    1.63108081000241   -1.04422849456068
H         6.78196092015424   -8.45189875734132   -1.64031421624305
O         7.41880978372528   -8.23219627578598   -2.37341552017452
H         7.79730266088671   -9.06135081336556   -2.66076700411644
H        -5.21339965320320   -5.91646043114816   -5.48263197335365
O        -5.83707468170261   -5.25063976559292   -5.79693948588444
H        -5.29451895453098   -4.47465756588370   -6.02780340435890
H         0.58761738334261    7.06583649653247    7.59197913524588
O        -0.31552772088749    7.08284445093090    7.94813907356949
H        -0.86805815390646    7.09480391097521    7.12860009154360
H        -8.84937022373522   -3.00146773298942   -4.17432991046040
O        -9.37798873768456   -2.19761021778819   -4.00625992037268
H        -9.09684879679078   -1.52989321990202   -4.63551547149795
H        -2.33853660424125   -6.09871256191077   -2.20064475319713
O        -3.21551927022560   -5.81493161002195   -2.47547861258982
H        -3.39532350862498   -6.19168534385993   -3.36174356151788
H        -2.90301218683429   -6.00606760129356   -5.47044004380714
O        -3.49726005215603   -6.62462970440278   -5.00225162041971
H        -3.00523088228454   -7.43928865720976   -4.83691421666041
H        -1.39725310312847    3.64166268807133   -7.01000251662929
O        -0.85050834632584    2.89065853769358   -6.73895487495819
H        -1.07724175111634    2.10472863064604   -7.29213440867622
H        -0.17300455771539    0.34839186149288   -8.24848291532151
O        -1.07222656981540    0.57408308791520   -7.96738783674169
H        -1.24536621905540    0.04586608974483   -7.17208790883356
H       -10.44798983278685    3.86515701656376   -2.79365341495191
O       -10.50979366737139    3.08510893291700   -2.22674620228768
H        -9.68134171172024    3.06533814915481   -1.71620163871095
H         4.53826474820138    4.02901808893996    1.71628143282087
O         4.33828575037871    3.10511658559702    1.99130950631952
H         5.06090359702589    2.53735827128154    1.71069260918716
H         6.49188935658926    1.38314500438224   -4.22490942824761
O         6.19235133278581    0.75400559079982   -3.53393285729877
H         6.21520920370294    1.24721627534630   -2.68857754977080
H         9.66246637239813   -2.21940248432325   -0.93302903461102
O         9.93988602784190   -1.99934690780224   -1.83118174871678
H         9.13749548111541   -1.66804859610159   -2.27655819790092
H        10.01814736947654   -3.30424996560111   -3.10467834566866
O         9.76017459859166   -3.95710969491256   -3.78229866728379
H         9.36388353888191   -3.45164405957532   -4.50264016521714
H        -7.65111908240678   -7.61959011790689    0.41070328203174
O        -7.39005956494457   -8.01115032865556   -0.44764794499950
H        -7.61650962906227   -7.31875642630765   -1.08996372151678
H         4.11860342168014    6.04141026112524   -3.82081265784729
O         4.77191885240346    6.74937212701477   -3.73142240685816
H         5.61254410338220    6.30393225353875   -3.59311891130667
H         0.20428083348298   -8.24584736575679   -5.27028633206694
O         0.23797336331211   -9.22859383711869   -5.14020095474951
H         0.39528949551464   -9.58917704872140   -6.01287554466089
H        -2.23373131405772   -8.77955897264649   -2.78295921627533
O        -1.99618210175675   -8.51069085658565   -3.69039162259002
H        -1.34280441239503   -9.12314250613666   -4.04721984229172
H         2.30895809669537  -10.87499695568396   -3.54763896614368
O         2.25444846747572   -9.92090997627570   -3.52220337928042
H         1.46809607770012   -9.65651088901492   -4.05032675399169
H         6.82371330205738    3.32037307488731   -4.57261012291236
O         6.89134611313141    2.64494302952355   -5.27527497802825
H         6.09865330645582    2.77176168894577   -5.81863349323906
H        -3.54686009839775   -3.87121954272930    7.66551058255241
O        -3.67267144404179   -3.08529719111775    7.13523406926114
H        -3.41172813254745   -3.31868685280767    6.21803279351916
H        -0.57462761574489   -3.44053638646943   -6.76950010869953
O         0.04816947651664   -2.70271410351559   -6.77234087432946
H        -0.44281530982286   -1.93316414931128   -6.43057448842975
H         0.61054904033227    0.35047233376049    8.72342960731756
O         0.62754485356988   -0.36260413643706    8.08111849539094
H        -0.29129619204558   -0.66048445907729    7.98918925465216
H        -5.88724140644540    7.23028700105171   -4.28404216496966
O        -6.38185204251043    6.60802332761996   -4.84866564274213
H        -6.66362421702293    5.87254834894235   -4.26068991142871
H        -4.35302091293265    8.97802169470657   -3.28531460887020
O        -4.88107771956744    8.17626675713604   -3.18303552325606
H        -4.47029999875181    7.69867677666377   -2.44422623211981
H        -9.74732209973889    5.62213090498432   -4.69688696466565
O       -10.27329526136005    4.81187038318716   -4.53705625436036
H       -11.15430286688914    5.00430706787240   -4.85995614580481
H         2.68577623016248    6.43360202017503    6.13645597479482
O         1.72439778627884    6.52006228391688    6.23136463888708
H         1.39049313629080    5.60368110018972    6.12474904103053
H         4.72228271751276    8.50331805197169    0.09338566340317
O         5.03617410586695    8.50473669484787    1.01553445969164
H         5.45187090206313    7.64446088254378    1.14536420332772
H         4.23892821573851   -7.46426648623867   -4.38196421826627
O         3.48502536478329   -7.75474561705792   -4.92699834848285
H         3.21161944465887   -8.59928476167858   -4.55377475825697
H         0.27990028340146    8.55926436946645    4.22795000583424
O         0.96471197984513    7.92197413004085    4.00044469617828
H         1.19338435226569    7.42927776885016    4.81456620241958
H         5.20947251048448    4.16104488407552   -3.15932408055584
O         6.17096016416563    4.14053737576261   -3.10293643550490
H         6.38284857513772    3.55878066056580   -2.35618298490469
H        -2.58549857561178   -1.68424485691155    7.52653096786211
O        -2.08359669426787   -0.88690113533413    7.75037206950040
H        -2.71611705453730   -0.26744070931655    8.12459005671051
H        -9.08661922657609    7.76763483089649   -4.18933645974290
O        -9.01501346560631    7.18537844987622   -4.94715650277242
H        -8.05588465066537    7.03137204009834   -5.07956096644153
H         3.61807037861343   -9.04040623362065    1.04489153260820
O         2.93490966106827   -8.41554292167976    1.29336506560613
H         3.40119817652953   -7.60652338677735    1.57653759421380
H         3.50052703096856    8.11056696069246    1.83289394132258
O         2.71536699032014    7.53876878975284    1.94104268540771
H         2.26400242991194    7.76778343944076    2.76623737266840
N        -8.17145975164951   -6.49537292028136    1.74664551463617
H        -7.51967907457558   -5.76780730699464    2.01523492502623
H        -8.49160310509700   -6.95258002944421    2.58989056237909
H        -8.96814066107452   -6.03571518204019    1.32143474130469
