# Supplementary material for: Computer Generated Realistic Interstellar Icy Grain Models: Physicochemical Properties and Interaction with NH3
Source: ACS Earth Space Chem. 2022 Apr 19;6(5):1286–98. doi: 10.1021/acsearthspacechem.2c00004 (PMC9125691; doi:10.1021/acsearthspacechem.2c00004)
Supplement: Supplementary file 1 — sp2c00004_si_001.zip [file sp2c00004_si_001.zip › NH3_binding_energy_sampling/127-27.8-Y.xyz]

604
 energy: -1022.785784120869 gnorm: 0.000012767237 xtb: 6.3.3 (5b13467)
H         0.21527276833996    2.97115478781729   -0.71390550000585
O         0.74069760003693    2.30152446649710   -1.20192307800888
H         1.67783204072276    2.42986945992632   -0.92437549246021
H        -0.08640074487765   -1.35695524253250    3.12412158382702
O         0.31116057073206   -0.65815546888804    2.58210041278456
H        -0.16849584204232    0.15604490574193    2.80868204997363
H        -2.38589771158035    2.35366333828541   -0.58453647717479
O        -2.17943947061859    1.88528342496996    0.24231909800777
H        -2.19859862742663    0.93678538305310    0.01752218300797
H        -4.66514929275729    0.50027621948384    2.12566627582271
O        -4.98223394630248   -0.43298496022503    2.14119881382137
H        -4.47699801264443   -0.91124740091125    1.47529232576948
H         0.06710854283423   -0.36363318934787    0.92374532011117
O        -0.12412458196896   -0.13019387015086   -0.00480991019404
H         0.21404380948281    0.76648386890129   -0.12722561106969
H        -0.17078064591999   -3.62512217027975    3.75585303139391
O        -0.45084399112695   -2.79418806739270    4.17394890322789
H         0.19228696488970   -2.62284346546685    4.87817225587996
H        -4.88231048372981    2.48067155345563    1.26971416881598
O        -4.24552736581481    2.07436804416557    1.88912079878350
H        -3.40154248488152    2.05232736036564    1.37759644135262
H        -3.22564051092273    3.83431273942691   -2.26706758313882
O        -2.48278430108521    3.24809294553459   -2.02966283087147
H        -2.12999603285255    2.94600452203065   -2.88796898051997
H        -0.12453602119887   -3.86049432539791    0.48193845408040
O         0.21467313489917   -3.04363988723401    0.90166542982982
H        -0.57421559748306   -2.55436748036384    1.20550223303916
H        -2.38554257670218   -1.58689179455774    2.42950046907439
O        -2.19167532111994   -2.05531193255340    1.59157032209370
H        -2.44614496011532   -1.47039770589210    0.85801369781863
H         2.08431480179282   -1.50602467424705   -1.13627030311553
O         2.31141876680842   -1.75747654441228   -0.21691487734586
H         1.51901384912974   -2.18244048521508    0.16350819145866
H        -1.39320496902479    1.77154288566030    1.86951317135115
O        -1.48696392386221    1.37731418380550    2.74714983992671
H        -1.47573943631646    2.09177227667168    3.40946825533175
H         0.22224787287605   -2.76580203782435   -1.59093477483100
O        -0.53315908098788   -2.15515411283641   -1.65079074294416
H        -0.35768638168177   -1.42477294859287   -1.02082600763081
H        -3.43105241814442   -2.97881393653162   -0.43365682021946
O        -2.71096538326343   -3.47496398509895   -0.84474495814867
H        -2.00129028272183   -2.84445445136942   -1.06602024402908
H         2.76441574368226    0.07402382088972    2.91846954488175
O         2.85928239497592   -0.10597308259798    3.88124300634675
H         2.94883668093563    0.78785992733880    4.28380697924566
H        -3.51047996942860    6.32471014235934   -0.60798114168875
O        -3.27040094790913    6.98802453571252   -1.30757275390077
H        -3.12641636838434    7.83206572407486   -0.83614584050256
H         3.90327097364059    0.52372672391172    1.17513751311856
O         2.95218149011373    0.34317804728999    1.28752362237883
H         2.71638299128584   -0.40973370935305    0.70785674224690
H        -5.76393549708423    0.78836220914807   -1.66895475318311
O        -4.85616987649620    1.10931937879648   -1.51970153781077
H        -4.96929431765370    1.94174250309070   -1.02075857330675
H        -1.20925250348090    5.34571267178983    2.16137567207290
O        -1.83567112259461    4.60016622251443    2.04376894310761
H        -1.91741700569425    4.18241501185094    2.90631757499328
H         3.50199676472883    2.70098705256964    0.40772669638143
O         3.26068240669733    2.65784105459275   -0.53290343074304
H         3.59197660418856    1.81326417605572   -0.87999991713666
H         1.50481458569821   -4.76215143118070   -2.26143050494980
O         1.56907144448413   -3.98471499844267   -1.68869065620608
H         2.36456872678825   -3.52412256424445   -2.03808338009277
H        -0.90660581652978   -0.14581565004196   -2.58891760531341
O        -0.25890855511063    0.49837361242840   -2.90434995733848
H        -0.00982288548618    1.08501329518699   -2.16785405181952
H         1.70262615967864   -4.74592682349522   -0.18871301254786
O         1.80487748954246   -5.38171946326003    0.55593662302088
H         1.34123414496196   -6.19242324849402    0.25910816847121
H        -1.20930221775664   -3.32686766079179   -2.91177715796527
O        -1.02957563523026   -4.01403191478771   -3.56735787952258
H        -0.90934289438752   -4.85884163002554   -3.09382052196863
H        -2.79419683746778    3.26524107028758    4.65205425757203
O        -1.81278306308294    3.26277060167014    4.62388874087098
H        -1.52475740285692    2.86125654563898    5.46185932291041
H         0.95413713781022    4.98517858112851    4.03930745516068
O         0.00816774993297    5.21914059190493    4.08694928032499
H        -0.46626584957653    4.41674583139164    4.34291775472509
H        -1.72590908896946   -4.70606687114084   -0.39971192655743
O        -0.96340236841909   -5.24844978004085   -0.10944502900355
H        -1.31597038689017   -5.93247049491761    0.46892311788405
H        -3.88496168056727    5.77253614274990   -2.66618383497116
O        -4.24499722628504    4.93957134713643   -2.98830096761700
H        -4.08910614165375    4.88875345422036   -3.95593094329015
H        -2.43832418454717   -3.73900523880524    1.90113276126898
O        -2.45965516313506   -4.64198844682349    2.28036373467362
H        -1.52089404942669   -4.88085875271449    2.42548842346465
H        -4.67568520295221   -3.03655512836021   -2.94886861131820
O        -3.82274171252162   -3.27720482536969   -3.34878270574077
H        -3.49612062424834   -4.06705564668312   -2.87609189647448
H         0.32411527466451    1.32950612559829    4.58330187351082
O         0.83325444756597    2.08830228972057    4.25121737542706
H         0.87854520353921    2.74880441110923    4.95669217780052
H        -4.64625926629666   -5.22529759421344   -1.61331711029451
O        -5.35114332470234   -4.87143695004151   -1.04363286429209
H        -5.14182458506987   -5.22279988426414   -0.15766621573328
H         2.34778671549972   -6.55358574177095   -4.04099920161674
O         2.00678152802002   -6.22220547925200   -3.19020573018216
H         2.43664970500173   -6.79416834126717   -2.52265143290730
H         0.49110258735728   -3.44634402963687   -4.02527067758180
O         1.29723480219030   -3.08335605610080   -4.44596159232205
H         0.98121663191965   -2.71153568670408   -5.29572400464645
H         1.95348274411758   -1.80638520942820    2.96584302946493
O         2.10895858694471   -2.73811359743681    2.75226881384450
H         1.42615028492162   -2.95238328287399    2.08195022293827
H        -2.99291393769864   -1.86288469681071   -3.25483781424326
O        -2.56494078961942   -0.98227576072983   -3.18575695937067
H        -3.21887631436513   -0.32577636219033   -3.51313232768040
H        -3.18256394931393    4.92389663163517    1.02002988902380
O        -3.96065749903608    5.30003566274458    0.56133675587813
H        -4.37859886681795    5.85777553048198    1.26546957673536
H         0.87235173622582    2.20055939000322    2.56059813728863
O         0.97906806579653    2.19486334804370    1.59015424733247
H         1.70485607441101    1.56914664488456    1.43041798552932
H         0.20753422882510    5.59572337618761   -0.80177574265407
O         0.73258961671559    6.25725667319989   -1.30853920572590
H         0.87246175994052    7.05718709075957   -0.75291932674589
H         0.34613672445045    6.98367977133042    2.54636175503226
O        -0.01274435120190    6.60262357758485    1.72789507159644
H         0.65102159650371    5.92972796766566    1.47110452692316
H        -2.49002397374081    0.16828422666267    3.29744859608033
O        -2.71593071774601   -0.64335887559069    3.80454376637824
H        -1.95793119390490   -0.68318848823000    4.42900633560889
H        -0.91716289760674    0.51121185537423    5.98967055771337
O        -0.63954540717883   -0.00995898091050    5.21789964683215
H         0.07159139248178   -0.61393552101810    5.50922748360361
H         0.70023389515999   -5.04809206386358    1.96564759135653
O         0.15441589094892   -5.15489929598901    2.76811898423441
H         0.29555654301324   -6.07519250353730    3.04284417470227
H        -2.12415045450246   -8.14142338644067    0.42677232802168
O        -1.80564896845115   -7.65319345739181    1.21339612571719
H        -2.59422299146683   -7.33783951373040    1.66269336870123
H        -0.35171722141064    6.80084881979445   -2.37296070765730
O        -1.09513817052800    7.22297367798744   -2.87581865183851
H        -1.88801845895049    7.09593713732326   -2.31664488870222
H        -1.10451698465244    4.25368664915301    0.52704452098699
O        -0.72616500472923    4.31519757801387   -0.36641128862859
H        -1.42856480100132    4.06913145207884   -1.00346001286522
H        -4.41667942860352    2.70316475347780    3.44762659153383
O        -4.42124869108554    2.87619752733075    4.41213676040253
H        -4.50683477692755    1.99384917368050    4.82239176031962
H         2.00444323268412   -3.63238958781616    4.23294718583275
O         1.93657147515475   -4.10260366947798    5.08712799477736
H         2.44047936842965   -3.56446776494676    5.71892524432574
H         4.68575722177334   -3.25682663809061    0.84107113405673
O         4.53060143273766   -3.18282714139915   -0.12631252419091
H         3.67235304064670   -2.70469233685523   -0.21527853724843
H        -2.71086253082686   -0.80317440361783   -1.39743314139098
O        -3.04024869329986   -0.53421141085249   -0.52228725578918
H        -3.83871780674365   -0.00569601901805   -0.73677717174426
H        -1.59251515235810   -0.82390517732527   -4.66943826745237
O        -1.07301867247748   -0.61788249095754   -5.46970794474826
H        -0.36902067527084   -0.01736745537630   -5.18036197836770
H         1.81718508270483   -1.78250163248209   -3.39332521418465
O         1.90863089770922   -1.03489479458418   -2.77132545830222
H         1.13053440302549   -0.45780448171260   -2.90600108808714
H         3.65279814064944   -3.17959820164467    2.54713624939148
O         4.61206851836832   -3.41008569579385    2.47992843425714
H         4.66471805769783   -4.37004698143007    2.60870660095923
H         3.40863555417620   -6.17671390178854    3.12464717754309
O         3.76963996507691   -5.97962749950367    2.22582984426731
H         3.03580512369841   -5.63349257417211    1.67790558287086
H        -3.33322736344368    1.54387127953028   -4.23904443736943
O        -4.13678172635573    1.02290890592499   -4.03845979599141
H        -4.38848339189817    1.22701971275488   -3.11034762848120
H        -5.07088902824815    4.09805196017223   -0.00001228899576
O        -5.51436302405753    3.23416691521272   -0.09511794107906
H        -6.43993347427756    3.35146504009556   -0.38814310248013
H         6.74568507530916   -1.25325534818899   -1.35584630961695
O         5.97200359004561   -1.10084706842798   -0.80688870139901
H         5.54973365747904   -1.96722775912988   -0.60995274923065
H         4.60942791042880   -3.23915811632367   -2.46961377698895
O         3.74436471040179   -3.06738398952042   -2.89081067679332
H         3.75006696876828   -3.68786028817490   -3.64542149189656
H         4.41071164313448   -2.34374435109146    5.61936890717155
O         4.06377237013613   -2.80654436706360    6.41242533993876
H         4.39671628616530   -3.71262989657164    6.33409329364505
H        -0.76524691269096    6.29251301172804    5.02682797149800
O        -1.36403542520273    6.87079775627287    5.56035351345725
H        -1.37364927473709    7.74661309344243    5.11665301140298
H         4.71217862474720   -0.20468389775135   -1.47185486906883
O         3.94756179175611    0.33876731673733   -1.73986386432283
H         3.25510005617250   -0.26100302596530   -2.07237238968031
H        -0.71114848021543    4.45494535841314   -4.08136181277157
O        -1.48770905980127    5.00383413800586   -4.29819373481279
H        -1.33664526461170    5.86893160353106   -3.87345006921852
H         0.68287077565293    3.13885695912060   -2.69220857775922
O         0.69969006930252    3.51529991975607   -3.60068396263839
H         0.74315106448636    2.74988508351665   -4.18421495832534
H        -5.39255625315045   -5.23965558043631    1.74827862036175
O        -4.69483803217566   -5.83747649876488    1.40012207723684
H        -3.85526720958090   -5.42059981019308    1.67216140519870
H         7.90550307535984   -1.76846623566531   -4.01974515353461
O         7.64404366330758   -1.45279431384776   -3.12206720944818
H         7.15872552855617   -0.60873169788621   -3.28291690214309
H         3.72774948125803   -5.14716317762709   -5.28947734390227
O         4.48951745832799   -4.77458916705705   -4.80630894792196
H         4.86955618923741   -5.48486547462399   -4.25667831957978
H        -3.80239120228060   -0.02257450678949    4.88490597061733
O        -4.40557549598432    0.44339100576700    5.51449877589006
H        -5.06831219484464   -0.21340415535420    5.80328296293176
H         3.46759707601378   -6.00680138935177   -0.52004034760723
O         4.34259022508506   -5.76046973813160   -0.83228221467095
H         4.41744944701222   -4.79763528316531   -0.69078175012190
H         5.02712339942731   -0.41011955041478   -4.16477114796761
O         4.49422757900722   -1.12251465994828   -4.55586610693784
H         4.16236641849016   -1.70285563468204   -3.83813925446438
H        -1.14168493808167    1.50663182653450   -3.97823173717948
O        -1.77848287428987    2.14050253861079   -4.36205391462403
H        -1.42266129212411    2.45880999239501   -5.21172234205044
H         4.89672643956332   -6.39199279144272   -2.30555938069526
O         5.23347999970646   -6.72007581154719   -3.16861457854653
H         6.05049997245868   -7.20034822164537   -2.97673101058905
H         8.75567555801653   -5.16862697020569   -2.89068114142869
O         8.06170786594358   -5.58381624725530   -2.33392313236846
H         8.09496968647887   -6.54149083938655   -2.43349919866581
H         2.34816094413899    4.65967175280250    0.42240947125015
O         1.76574140699226    4.64473017714058    1.19124911834723
H         1.40622607171697    3.72491487478259    1.26884008887350
H        -4.43364160902322   -2.67632791717313    4.18451469917541
O        -5.32612063119035   -2.33542013147521    3.97795414761735
H        -5.18494948877532   -1.55677856549713    3.39970322588180
H        -5.85070269171766   -3.24280541086404    1.26387078097850
O        -6.31748094491743   -3.79761713760298    1.93221845996705
H        -6.13228963535288   -3.35992267312321    2.78216344719764
H         1.66264207751839    3.42503883499172    6.83286894670231
O         1.04315209428000    3.94058135104319    6.29498322193352
H         0.25720482376759    4.09519104777810    6.86185675856135
H         4.98612565063112   -2.22518781478402    3.61628209638119
O         5.00463934480883   -1.50518203143354    4.27863900086808
H         4.19418141740890   -0.94821163000843    4.11650953349319
H         2.36485770461615   -5.62550140823704    4.83358486607905
O         2.74463006003785   -6.51088887511499    4.57827981767097
H         1.99930568234002   -7.09131809773936    4.40173198110094
H         2.29124701590130   -4.59362647615399   -6.79829735471283
O         2.11908353054473   -5.07969289041326   -5.98197401066177
H         1.85034272949031   -4.38611872830674   -5.32999183965176
H         6.44285403657188   -4.17140054184802   -0.48909227352242
O         7.19371706936740   -4.57364170312504   -0.02124931757209
H         7.70417874798652   -4.99840376694048   -0.73856037681001
H        -1.75239204602144    4.45256834963732    7.65127162289274
O        -0.85572338919969    4.55084931782611    8.04164565421949
H        -0.67357085544981    5.50974998992160    8.06393354311513
H        -5.06261085147626    5.60498608541705   -5.68122694655527
O        -4.47921805391274    4.82916694372992   -5.66377533737524
H        -3.69873191825341    5.01900698280164   -6.20664054407256
H         3.32676159686954   -2.60948762460350   -8.44501673957193
O         3.23498378686490   -3.14149256928413   -7.64383855272536
H         4.10891403842147   -3.11632041675428   -7.20977160733943
H        -0.63171022474455    8.76382023341422   -2.33253924485739
O        -0.51014174191199    9.59440162154186   -1.81601678122212
H         0.24924482123075    9.42010648320369   -1.23520152201747
H         2.04509556503867   -0.96028169813918    5.19383103406923
O         1.46937557039449   -1.48408924179413    5.78032697662063
H         1.55909203278012   -1.13618418791980    6.67689138822771
H         5.23748469963376   -2.10305527838998   -5.69241776649147
O         5.58600467737059   -2.87083198406651   -6.21093220500329
H         5.30798764261740   -3.65923816466556   -5.69313104698318
H         5.67025099007395   -5.26956230689579    4.69848233955421
O         5.14423275754697   -5.18214770300115    5.52251700114009
H         4.42178290891003   -5.81274260075394    5.43430294401750
H        -4.00189782564067    1.11022201524571    6.95378347303672
O        -3.81372690882900    1.58807196816837    7.79769078077090
H        -4.69063025041466    1.97493757874654    8.05301333199335
H        -1.82765084913016    9.55737972382838   -0.80814473325928
O        -2.69107571445254    9.43426862586547   -0.33772351594661
H        -3.29902722288524   10.06217953740322   -0.73123656508452
H        -5.91430739291111    4.62480743886770   -2.99920596069856
O        -6.84019034240694    4.58174887061014   -3.31544584820068
H        -6.82945182909945    3.90569063973138   -4.03213164552945
H         0.09722337549496   -7.12491106371556   -1.15515263274871
O         0.55699993501488   -7.56023684854752   -0.40413893820990
H        -0.12598330167028   -7.75162759422845    0.24174771902298
H        -7.61006118780589    3.74104900066702   -2.04821976053334
O        -7.89158702740476    3.15327654110514   -1.31634886291652
H        -7.73648875863094    2.24338613651470   -1.65167821407292
H         3.94313093293675   -0.93824690109185    6.97821627637972
O         3.95377261045421    0.02591847604206    6.96857827157326
H         4.76785776691851    0.31374261875389    6.53893601227247
H         2.27760272411437    5.73221693867136   -1.21244287343717
O         3.21254205144726    5.43993954029003   -1.09300216473092
H         3.39205397801776    4.89645083406933   -1.88348363029325
H         6.54615507174821   -5.99507347929550    0.69067631745654
O         6.17402174993479   -6.72974317762123    1.22426235393537
H         5.26822935026990   -6.45139275245338    1.44480202695888
H        -3.89623938975170    4.69521855090910    7.71962206514853
O        -3.32691548641793    4.23045144688959    7.06455942079563
H        -3.52160922871297    3.28736942071313    7.17615560646349
H         5.76023726434774   -8.01137977934505    0.15643439527807
O         5.47541341481872   -8.69923293680124   -0.48166230088021
H         4.64797646886987   -8.37386340288294   -0.87984373862510
H        -0.58776684995272    2.00345821361677    7.65554406726950
O        -1.21755019293530    1.93872996602773    6.91765288231255
H        -2.08808631237611    1.79825238096453    7.30998604692122
H        -6.38228998855427   -0.16913317335296    1.00247470859741
O        -6.69983381528329   -0.25478831163276    0.08920745438871
H        -7.61837399909864   -0.52559844926214    0.10303988469134
H        -5.36672615340533   -3.11436836313444   -0.64001455989812
O        -5.11913486172459   -2.41369266434318   -0.01082042014750
H        -5.68349143545485   -1.63840448699509   -0.20612574776776
H         4.32893878160023    5.51526603885019    0.29806392498202
O         4.65906700386445    5.61858299916736    1.20440748726294
H         3.96257871747388    6.12991246321079    1.65226845861586
H        -9.02860097883886   -1.79742116336167   -2.32470503454553
O        -8.48820087190425   -1.59257441092190   -1.53458798587973
H        -8.61597811362108   -2.32925301840953   -0.89742393942652
H        -7.12033334039068    3.61953072317421   -6.00549418158035
O        -6.55719839686950    3.01927235696224   -5.45459467243298
H        -5.64356139252677    3.30175251950975   -5.60419994599295
H         3.21315767953014   -0.96486621308239   -5.66745530882150
O         2.36012542779562   -1.08423961076369   -6.13842972923068
H         2.44535121806700   -1.93516775120298   -6.60803126893523
H         8.14809054143896   -1.43320751245358   -6.01521432233646
O         8.15319069943236   -2.29621654671491   -5.55686605580076
H         7.29749364499612   -2.69552638586364   -5.81057479561249
H         7.65885881634837    0.90734454583840   -6.30413166376416
O         7.47116114276175    0.05838783315392   -6.71658319880520
H         6.48980015279972    0.00949343409454   -6.75738016855675
H        -7.86347893688512   -3.73753780030562    0.86940980034109
O        -8.54020637718179   -3.63290380290796    0.18300046205323
H        -8.43807812263592   -4.39257294468902   -0.41782960747540
H        -2.39571859607519    8.68560983297388    1.22955619146695
O        -2.25044205853305    8.09876756381182    1.98482671956711
H        -1.47987306960927    7.54361536606948    1.76770923866209
H        -4.44709559833461    6.39250411486821    3.42866654029173
O        -4.61348027388312    6.81785330404746    2.57096359304685
H        -3.84743058703085    7.40093343605901    2.43327869671883
H         3.42957877734179    3.37556972591832   -3.59870647623061
O         3.27719091892420    4.34550026876849   -3.50831243463450
H         2.31252098577548    4.40966717538251   -3.62084702621452
H        -6.08999580965529   -1.66102989366900   -3.50240419667677
O        -6.18418083513897   -2.24277124754323   -2.71923252764566
H        -6.96574287810278   -1.92814187785604   -2.21364497287508
H         6.45077370416512    0.99583878975026    4.73935525644868
O         6.05469008020541    1.53696543927717    5.43938766131966
H         6.24448947364115    2.45464737407023    5.14632938384181
H         1.39979285610549    1.64906754275847   -5.84961405784287
O         1.20335206716308    1.05634454768304   -5.09405407849356
H         1.56244640845074    0.19064332867671   -5.36055641653146
H        -2.53287555387446    2.93535591697661   10.43389091757763
O        -2.32054778786044    2.02667330390449   10.16445223133443
H        -2.91429767671606    1.82577477819399    9.42916373578414
H         7.61793840935880   -0.55650680009015    3.09373891618209
O         6.86729517302889    0.01984500089250    3.25720506269736
H         6.17244840090948   -0.57930767712507    3.63397156499154
H        -5.66016564521142   -8.10567667551971   -0.73896348223976
O        -4.92935294411878   -8.17440037071994   -0.08800125731553
H        -4.93400059685156   -7.35510778274320    0.43092891708596
H        -5.15072016630179   -0.17151788375645   -4.76684199017387
O        -5.76280787226388   -0.89146220223556   -5.01188244327776
H        -6.59870376486237   -0.45081871013377   -5.21508593594930
H         1.93223776141236   -0.27656112424851   -7.53506121908303
O         1.73716365220177    0.19362811760798   -8.38158346117219
H         2.31639956476662   -0.21517563231436   -9.03009018323880
H         4.92279519486235   -1.48010271296733   -9.30619001108913
O         3.99972503191761   -1.24992218290484   -9.59406628687739
H         3.98414960559721   -1.37001726394643  -10.54286809305291
H         7.54421769093389   -2.62794333978587    4.21588604957227
O         7.69616423930114   -2.66679725435055    3.25734494011968
H         7.20292047950804   -3.45749701264527    2.98482694495443
H         6.70453966864621   -5.95489319859971    2.70418875512329
O         6.76381634246071   -5.27831602823447    3.40429204354910
H         7.63757830313636   -5.36346342016170    3.82631805028573
H        -1.82094764022969    8.90134282719558    3.43558412297114
O        -1.57790667105641    9.20884905831732    4.33423205885645
H        -2.42891918042080    9.34272597000501    4.78508258473087
H        -7.38979438029540    1.50249996781322   -5.28996647169734
O        -7.95323462498576    0.73899236268472   -5.06162697284348
H        -8.85890951479027    1.11711969557328   -4.99992651218333
H         6.97165945105527   -1.17051193501924   -8.39646593397271
O         6.39106440979177   -1.89202187787752   -8.66189429165146
H         6.15753512503514   -2.33928013388046   -7.83000618060881
H        -1.62788876872494    6.16640589085080   -7.07632847217903
O        -2.03489039700057    5.34607555140992   -6.80064764077090
H        -1.78319168499085    5.21491312137609   -5.83718752760627
H        -0.03493523875998    3.27646684952710    8.98503620572924
O         0.15995271657584    2.35739464689223    9.24420895375607
H        -0.64150423571377    2.09521647160697    9.74665583220402
H         6.77117750202042   -2.85382474420613   -2.69377709116270
O         6.23886558319471   -3.59652834169847   -2.35248258396432
H         6.70749071467765   -4.40855066932617   -2.59446808332420
H        -4.05098108143374   -3.13640728111776   -4.98611712077872
O        -4.20401858810737   -3.02918532909602   -5.95181609127710
H        -4.74548073728954   -2.23146426183100   -6.00993166437849
H         1.94599945992591    2.14509544707677    8.44003298871214
O         2.61357458058157    2.25542899695495    7.75326103802988
H         3.03532745406393    1.38441275443611    7.64170632369006
H        -6.90216555788932   -5.25313258144077   -1.44645864951139
O        -7.81692243358204   -5.52253004235813   -1.69610940742046
H        -7.94469099748623   -5.12130603675664   -2.58086809074943
H        -3.84336379505116    5.21871719839084    5.63462604237431
O        -3.80697059091318    5.98632043988003    5.04285428444852
H        -2.87274504708070    6.27890072541484    5.14034213224364
H        -7.86929127638360    0.03380248837169   -2.03287919497056
O        -7.38557978710239    0.76415340092469   -2.44140604593814
H        -7.59610642784420    0.74244554947916   -3.39891833675608
H         5.84073996015164    0.06575983254708    0.41121717015178
O         5.61716936176989    0.78960841820078    1.02883780239580
H         6.12281046552697    0.59597400907926    1.84486561289043
H        -6.24277818397640    3.28096919519599    7.32662038644315
O        -6.12019420988043    2.76515946967527    8.15753775710693
H        -6.72022077009517    2.00376070359567    8.06788879617231
H         2.27797664775871   -8.13593955405996   -0.83727634324096
O         2.95916910512835   -8.12649822494546   -1.52954129755665
H         2.73584015016421   -8.84130597671068   -2.14234779216102
H        -2.71455746324039   -4.03132943557923   -6.22907740450838
O        -1.96262803215726   -4.59861616763197   -5.99293434222628
H        -1.69005513152604   -4.30380659232063   -5.09553218306955
H        -5.66007724172657    3.72495107640444    5.24201884769478
O        -6.31241644310454    4.12460298638215    5.85418904935788
H        -6.14572093156762    5.06809605459970    5.84062662437795
H        -1.00690160219738   -7.17842209943493   -3.17929310190203
O        -0.53549804833385   -6.50920706380906   -2.64963947477077
H         0.37333446393646   -6.44092136536744   -3.02696039656265
H         4.42710590109945    1.96700708163676    5.11676354822834
O         3.48656037392095    2.20774337504818    4.99143380026063
H         3.09761664271989    2.22609047847823    5.87119436357304
H         4.08976128354519    4.61156805150546    6.27996614267128
O         4.17416305030060    5.34032917208561    5.66070994623567
H         3.61029915485666    5.09806211353630    4.88746299161268
H         2.75530112441085    3.56714641700179    3.89813978229245
O         2.58004847995979    4.50712987922286    3.72886689755704
H         2.46521483985072    4.60284125101159    2.76146649099053
H         9.40359482110311    0.13755153175324   -1.05440035164409
O         8.59614683685229    0.30402327286269   -0.56437805565379
H         8.41590813320716   -0.51319868145331   -0.07014955329321
H        -2.14178831130941    5.29436267853980   10.59713558401893
O        -2.86598736944636    4.66767578947153   10.82671065099227
H        -3.08809162995303    4.84735338537002   11.74049710050634
H         7.97189919054050   -3.07569051738324    0.34688839383587
O         8.39375581572093   -2.22937750725792    0.60211377731952
H         8.32202253625403   -2.22153996050414    1.56397483443913
H         5.36361492150899    3.60981306323070    3.51283676495604
O         6.01673794900431    3.87656595410696    4.18181078570133
H         5.60217136907112    4.59640136469928    4.67931010912601
H        -4.24628165007440    4.99655615934895    9.72160401447488
O        -4.87613091155719    5.14651224833865    8.99653898927360
H        -5.48813379978133    4.39798655425825    8.99263091406284
H        -6.99359388340458   -3.53238945849859   -3.54191289545782
O        -7.61270719543061   -4.14748971936319   -3.98978147007413
H        -7.08817676558501   -4.59095492837168   -4.68853107343626
H        -0.01288102756523    6.09901272949539   10.72536619890933
O        -0.87552524141993    6.43216904013449   10.47369067220715
H        -0.75493709250472    6.85987075759112    9.60658423630345
H         2.61724678500888    1.42594321232378   -4.12609564892772
O         3.49583620775417    1.77722016310225   -3.88392798348280
H         3.81001617541302    1.26372867469648   -3.11002955997011
H        -7.00302261713825   -0.24717323745387    7.15583803060598
O        -7.51271101999837    0.53237113353296    7.43170164919566
H        -8.13114123176414    0.71492320075888    6.72320759082832
H        -2.74654826649077   -9.92868197338041   -0.84560920665708
O        -2.68118417457879   -8.98768261540074   -1.00810012864688
H        -3.58781788720191   -8.61893309216847   -0.77346934397854
H       -10.10050701093999    2.99328485213933   -5.02884498492143
O       -10.20506819288071    2.09521521406010   -4.70098468585435
H       -10.39322266392140    2.21320659477669   -3.74790265296859
H        -2.08938907728994   -3.06619911991431    4.58222413142874
O        -2.96494183440360   -3.50544765761745    4.64938630181786
H        -2.95614445443426   -4.12423312898956    3.89368766590192
H        -0.19897397534050   -8.03122087786738    2.47721176512876
O         0.62582344189911   -7.82266423919158    2.92906482348899
H         1.34607530293942   -8.12050005868513    2.34576478135952
H         6.67640832313786   -2.42618625866282    6.40530025651370
O         7.12705202728769   -3.13768528319786    5.94556977655269
H         6.49580676722762   -3.87134268399410    5.90519953072627
H        -5.30391772348139   -2.03444341188053    6.89301195504003
O        -5.97771854398707   -1.53705331809337    6.40489209980479
H        -5.95642510209740   -1.91575797657686    5.49622064424599
H         0.88141016532664    2.95576315325733   -7.14663075420793
O         1.80005879993323    2.62613808319788   -7.19977553147538
H         1.78723279798708    1.87538598551404   -7.82165325329124
H        -3.97001635114864    8.72337437020904    6.60069529763457
O        -3.96553818158016    8.71872974790683    5.64331683667601
H        -4.08895106740740    7.79019577609441    5.37787460738167
H        -2.02750360284017   10.25210589060787   -2.80287095821411
O        -2.92661593222521   10.43453413047107   -3.11228709166880
H        -2.84763847656013   11.06671113700630   -3.82592241468286
H         9.38938464311786   -4.12053512503777    4.07335172311259
O         9.10681451935945   -4.79665589999230    4.69684052389657
H         8.67335280867117   -4.32196503862234    5.41710766866407
H        -0.70819594804411   -6.06865006634272   -5.85670053350369
O        -0.00671103193968   -6.63609334907957   -5.52025791762696
H         0.83015998593415   -6.17505738725290   -5.73369219250412
H         1.83844304077708    8.21795918101507    0.62189942479655
O         1.54000283815894    8.53883408957891   -0.25771278568217
H         2.35726671711045    8.57287955053430   -0.78450216828864
H         3.54019041010387    2.85037898327027   -6.68187656704919
O         4.36602945634660    2.56124724257123   -6.26796542270239
H         4.11575765628985    2.28988425944790   -5.35956773909819
H         3.75398908276506    7.05981858532051   -1.25980148142864
O         3.96244171365869    7.99482471750712   -1.47483674178343
H         4.33584063567196    7.93524836495850   -2.36621637240153
H         4.43850667454275   -0.09034277908070   -7.91918648887412
O         4.81326852513215    0.05808064986813   -7.04911578017016
H         4.63033677954697    0.99051244217139   -6.80817083316799
H         6.03980636508528    1.86629734798687   -0.48101248346842
O         6.60987806635053    2.05724906583907   -1.23982387057432
H         7.43250032935848    1.57658409583984   -1.04029820059731
H         6.68918460849720   -8.50107555708922   -1.58118992172606
O         7.32997622971608   -8.29301904917951   -2.31441173666139
H         7.69930206677509   -9.12813135533034   -2.59630581307968
H        -5.27751744647377   -5.85115820630003   -5.44710870354109
O        -5.89269102861540   -5.18060205963407   -5.76863450218390
H        -5.33968127320254   -4.41175462670557   -6.00116931047551
H         0.65988683753756    7.13621453343420    7.55650121377663
O        -0.24341443402186    7.16659138165168    7.91144514198234
H        -0.79470900712825    7.17928639863275    7.09106648963887
H        -8.87514943230532   -2.88929973012859   -4.16628306531498
O        -9.39848944497020   -2.08078507611339   -4.00688243878610
H        -9.10245625012486   -1.41706825085867   -4.63379746492726
H        -2.40062147658230   -6.04741207436906   -2.16851994909180
O        -3.27903902639882   -5.76470143303279   -2.43954611176332
H        -3.46179321006844   -6.13756270821070   -3.32686810141367
H        -2.96311067249369   -5.96610209564280   -5.43712871260934
O        -3.56560639768655   -6.57521985204294   -4.96703451166456
H        -3.08477078658738   -7.39498679828291   -4.79554305357486
H        -1.34629055426208    3.65300915816643   -7.02886084501926
O        -0.80205078564729    2.90036616503399   -6.75923178436823
H        -1.04319631033823    2.11135467958585   -7.30198222987232
H        -0.15823665192333    0.33882742063228   -8.24614816317965
O        -1.05558233445030    0.57647692547386   -7.96930291997459
H        -1.23646959465548    0.05693198970155   -7.16932078318089
H       -10.38842019025222    4.01901210771118   -2.82566921001022
O       -10.46624127772402    3.23764992544463   -2.26322053257970
H        -9.63858115861835    3.19645430443483   -1.74944430215911
H         4.58299604974214    4.02229865613245    1.70292055701088
O         4.37305367709784    3.10274336863601    1.98446956182714
H         5.08837321215886    2.52479251209555    1.70593344110879
H         6.51358734904586    1.32155682277908   -4.22094622122347
O         6.20705295037846    0.69946146789952   -3.52685143449401
H         6.23314972633368    1.19724144966309   -2.68428890669634
H         9.63884903316699   -2.29831015047020   -0.90504732236768
O         9.92000945163490   -2.08663181988373   -1.80407815289637
H         9.12185004222506   -1.74874167771665   -2.25229332400363
H         9.98473843809822   -3.39921001706597   -3.07012212040514
O         9.72093816646387   -4.05283747280490   -3.74478823618971
H         9.33056212735946   -3.54693538374361   -4.46807225024984
H        -7.69750031036254   -8.62408004553733   -1.71016412035118
O        -6.95776895885675   -8.03176715819533   -1.83675618353314
H        -7.33347737052593   -7.11764031709656   -1.83162404657144
H         4.19262525783925    6.00851013085777   -3.84557815760695
O         4.85397295100078    6.70969261817577   -3.76056566712791
H         5.68903671250972    6.25525790506092   -3.61773476695841
H         0.11829319117785   -8.24078713866841   -5.22085658031984
O         0.14120833580598   -9.22347898248050   -5.08584150303493
H         0.29602068148149   -9.58970514872533   -5.95659881253485
H        -2.32566013361458   -8.73384328965687   -2.73279912299510
O        -2.08731308564441   -8.47419261565789   -3.64232455877452
H        -1.43857069108550   -9.09378540465605   -3.99504661915729
H         2.19059143847474  -10.88457594091391   -3.48148585325109
O         2.14689348764108   -9.92985839110387   -3.46076040761071
H         1.36454587819687   -9.65883101173628   -3.99158162285904
H         6.86728840672297    3.25287032712849   -4.57899037382045
O         6.92884646306060    2.57342110452341   -5.27835971857322
H         6.13766159240144    2.70534134174539   -5.82280737796958
H        -3.60161935666684   -3.75380030118046    7.68351005792214
O        -3.71236601402111   -2.96698512194458    7.15124695059848
H        -3.45697639519869   -3.20849425039960    6.23451617857364
H        -0.60469690100443   -3.43503912708965   -6.74754734676677
O         0.02726287137130   -2.70511420073959   -6.75517208717249
H        -0.45468153050810   -1.92809911654000   -6.41565747834102
H         0.60437084003286    0.42786094919094    8.72514526777598
O         0.61459165408404   -0.28923893513136    8.08723030609073
H        -0.30751575961922   -0.57718293870259    7.99513535992142
H        -5.79383279331512    7.32701384743693   -4.33501825234344
O        -6.35491049943548    6.72832839906165   -4.86255895780577
H        -6.55766906180129    5.96289175674541   -4.27352991469818
H        -4.24342179503749    9.04526611039168   -3.33556564858659
O        -4.78135797790392    8.25027258840444   -3.23096499775851
H        -4.37511260583162    7.77025312174685   -2.49028763857051
H        -9.71279154017631    5.89779550710073   -4.26314261301804
O       -10.22299068740900    5.08942547592829   -4.50023117780033
H       -11.12687641812099    5.37517619557950   -4.63739663285538
H         2.75235002905121    6.47214672600153    6.10714515159875
O         1.79193603233870    6.57044316201564    6.20061321079283
H         1.44765575719700    5.65723856757177    6.09852424360552
H         4.81960169816152    8.48492891864155    0.05515134870543
O         5.13319568797084    8.48854709378951    0.97741642304096
H         5.53767677967194    7.62377354015250    1.11296961291074
H         4.16052419979683   -7.50020224434209   -4.33164874939380
O         3.40489310754668   -7.78631814481208   -4.87659526100581
H         3.12079988177424   -8.62472219239949   -4.49762729960685
H         0.37315127873713    8.61430574762652    4.18417068383683
O         1.05172287049531    7.96885281716929    3.96121100416767
H         1.27323034748761    7.47729883841523    4.77806725775098
H         5.26143210092475    4.11948495712343   -3.17296033936931
O         6.22263386645708    4.08884540850815   -3.11490079134535
H         6.42663805670322    3.50854562610448   -2.36478700913872
H        -2.61128321901747   -1.57731020034165    7.53521070891549
O        -2.10111419848811   -0.78427771946134    7.75653411739172
H        -2.72841680036131   -0.15603075377739    8.12477835151238
H        -8.65086586627214    7.45217495313082   -3.04548379402768
O        -8.84872091690587    7.33149799341462   -3.97583968846442
H        -7.98081762431570    7.24035992721837   -4.42383671741334
H         3.51655775320434   -9.03847062498388    1.10269882086613
O         2.83919894156440   -8.40572209285517    1.34698499735554
H         3.31297503402610   -7.59964376200132    1.62639989475552
H         3.59153063735753    8.11611528242950    1.79557904569473
O         2.79953286752243    7.55431726358237    1.90544918201798
H         2.34999380997651    7.79234841864526    2.72906021410563
N        -8.08014002512549    4.86852881271672   -6.64220026678648
H        -8.39924794194770    4.85076320097184   -7.60107815524991
H        -7.57293408656047    5.73286359575468   -6.49288944374132
H        -8.89542023714251    4.89411087386081   -6.03693199556910
