# Supplementary material for: Computer Generated Realistic Interstellar Icy Grain Models: Physicochemical Properties and Interaction with NH3
Source: ACS Earth Space Chem. 2022 Apr 19;6(5):1286–98. doi: 10.1021/acsearthspacechem.2c00004 (PMC9125691; doi:10.1021/acsearthspacechem.2c00004)
Supplement: Supplementary file 1 — sp2c00004_si_001.zip [file sp2c00004_si_001.zip › NH3_binding_energy_sampling/128-42.5-N.xyz]

604
 energy: -1022.791758063584 gnorm: 0.000046077920 xtb: 6.3.3 (5b13467)
H         0.14979227356569    2.96472536864627   -0.66790158522924
O         0.67935270867966    2.30157154446845   -1.16130057273013
H         1.61601189681723    2.43608140950948   -0.88325726440186
H        -0.11285407548420   -1.38882234307258    3.14415435506192
O         0.27703443980380   -0.68415895509780    2.60413797748989
H        -0.20712032074318    0.12546367825365    2.83789676097381
H        -2.44541629629151    2.32707463899859   -0.53789612981479
O        -2.23527693912733    1.85411048848456    0.28484236722787
H        -2.24387165360906    0.90726164218564    0.05562682370265
H        -4.70818921694010    0.43795462952680    2.16249310188780
O        -5.01856709021190   -0.49792002894846    2.17124247083392
H        -4.50830276736676   -0.96911561130726    1.50438918592175
H         0.02933070047375   -0.38124108009059    0.94907973783565
O        -0.16610428491237   -0.14294849655528    0.02221173557047
H         0.16726013177185    0.75659086487332   -0.09383331144788
H        -0.17842979331159   -3.66193182257402    3.76183817164943
O        -0.46482925832376   -2.83575197898132    4.18500221371933
H         0.17771671880390   -2.66352215705599    4.88964547398060
H        -4.94173466158851    2.42345578212306    1.31792095413712
O        -4.30251499773477    2.01478175404470    1.93363146759666
H        -3.45736631005818    2.00561371132369    1.42453880406190
H        -3.29897700411802    3.81477491928068   -2.21168076509045
O        -2.55857168188511    3.22141463315650   -1.98036448102277
H        -2.19441412753085    2.94004867743199   -2.83969855146751
H        -0.13453198505310   -3.87701877504659    0.48666596924254
O         0.19821553966441   -3.05904605598242    0.90929165314100
H        -0.59360032850789   -2.57885092755458    1.21947683883152
H        -2.41067468525671   -1.63319665068366    2.45192086855736
O        -2.21505638205902   -2.09502009951082    1.61030587974248
H        -2.47403869988573   -1.50693951201960    0.88171780378380
H         2.05379594574955   -1.49475764562483   -1.11973678166518
O         2.28346042076795   -1.74979834963328   -0.20237652121897
H         1.49542463280627   -2.18379913640100    0.17663619997586
H        -1.44454604385283    1.73761815449827    1.91127671988918
O        -1.53654506883102    1.33548575596802    2.78527211250284
H        -1.53026008978348    2.04583072483541    3.45285200440517
H         0.20018459991852   -2.76553188995419   -1.58109603110011
O        -0.55950097008067   -2.15906855904571   -1.63645524042153
H        -0.38761293267280   -1.43357547769358   -0.99936786564323
H        -3.44869911200667   -3.01632856277594   -0.41848777800392
O        -2.72632456290880   -3.50220941793618   -0.83773601050444
H        -2.01968530143290   -2.86592048940864   -1.05117621675208
H         2.72620012355164    0.06612786831519    2.94393479241107
O         2.82308115703359   -0.11961542380869    3.90530637281685
H         2.90651363135756    0.77251267257986    4.31354744540947
H        -3.60388007120560    6.28854435790613   -0.53436376050996
O        -3.36718019509354    6.95467449457977   -1.23196760229716
H        -3.23284373833639    7.79924541098045   -0.75822927507225
H         3.85948061975589    0.53582301319842    1.20234770124539
O         2.90991583798931    0.34660195757859    1.31425885189507
H         2.67998980873430   -0.40460776103164    0.73048447960304
H        -5.81372773807214    0.74076012353642   -1.62729235604793
O        -4.90599095821168    1.07336668906378   -1.49578059368823
H        -5.02448172228895    1.89938628854519   -0.98184283673256
H        -1.29145842530374    5.31200304124066    2.22310206598695
O        -1.90829776381286    4.55888943170040    2.10031080781599
H        -1.98892964051937    4.13941144348745    2.96210946559960
H         3.43944707715892    2.71520815867766    0.44826432177886
O         3.19586682897104    2.67402072409349   -0.49210669180570
H         3.53565561750631    1.83508157372012   -0.84427432546925
H         1.49901407279919   -4.74828295699875   -2.26439953838994
O         1.55607204178558   -3.97275408414266   -1.68818518531355
H         2.34887086037244   -3.50482326588283   -2.03442421052285
H        -0.94440357358309   -0.15103952398636   -2.55462534518083
O        -0.31284541697364    0.50646055960193   -2.87354453265317
H        -0.05961264987939    1.08806358661782   -2.13343662820166
H         1.69880755762284   -4.74307792296961   -0.19219424115604
O         1.80647500506057   -5.38230724130635    0.54848866662395
H         1.34974513698403   -6.19530639983567    0.24721148575656
H        -1.22576516405242   -3.33217053280446   -2.89984833281060
O        -1.04517970259905   -4.01199401622335   -3.56241293729723
H        -0.91501132842284   -4.85978237939427   -3.09606372440325
H        -2.85457161754146    3.20135889170536    4.70288972438822
O        -1.87362926072325    3.20273039392948    4.67165311789800
H        -1.58212901916568    2.80348160883248    5.50901357056934
H         0.87480252519530    4.95726855186301    4.09675632169636
O        -0.07275566096374    5.18206755960644    4.14909476256650
H        -0.53850836819211    4.37321196972477    4.39886881255110
H        -1.73087814713262   -4.73003072600951   -0.39872050525058
O        -0.96343006271351   -5.26707935266772   -0.11280757022813
H        -1.30888992206093   -5.95804420543590    0.46177334284742
H        -3.98057791353167    5.74568410992615   -2.59256594453813
O        -4.32383120056460    4.91064841105363   -2.92811484499581
H        -4.16400948979416    4.88135835059138   -3.89557891337493
H        -2.44724497553348   -3.78240251240439    1.90968796748581
O        -2.46102273313582   -4.68814008225050    2.28210065809457
H        -1.52018410353604   -4.92032536731451    2.42540622024494
H        -4.69706843968554   -3.06974768749293   -2.93155301976595
O        -3.84156140302942   -3.29548893354855   -3.33523052653848
H        -3.50704947690006   -4.08838513322547   -2.87132127589680
H         0.27763780714667    1.29171681516772    4.61928559738594
O         0.78137032455565    2.05543041089940    4.29094150916666
H         0.82141617971755    2.71339950802512    4.99929218908110
H        -4.64741548752499   -5.26487642271585   -1.61189935443350
O        -5.35400206110636   -4.91850604788541   -1.03969552578937
H        -5.14193928102874   -5.27459733454827   -0.15600087455988
H         2.35383788845724   -6.52199569285607   -4.05567666528950
O         2.01063495727824   -6.19834655115352   -3.20263537794888
H         2.44612996018539   -6.77106514954568   -2.53917294959698
H         0.47250466467877   -3.43010831510150   -4.01906536362519
O         1.27446187087221   -3.05632567061606   -4.43761578785093
H         0.95580368715151   -2.68325548266792   -5.28576640337266
H         1.93058243686826   -1.82101766072181    2.98055759446567
O         2.09262130462349   -2.75021608020347    2.76082751374243
H         1.41096199037771   -2.96571784312693    2.09010816449732
H        -3.02338893934205   -1.88654477269685   -3.23129517246022
O        -2.60739860053260   -0.99759227907380   -3.16127165844437
H        -3.26597268402691   -0.35497085501667   -3.48085321076441
H        -3.26184852955593    4.88054795963611    1.08385685977457
O        -4.04498639777653    5.24978864558033    0.62841380544015
H        -4.46462332930612    5.80404926232216    1.33587744648573
H         0.81651226556015    2.17994704037122    2.60102688785516
O         0.92101498633347    2.17874824272984    1.63021018514544
H         1.65332320691052    1.56173408785545    1.46686409138112
H         0.12175194558365    5.59112722108807   -0.73749358751680
O         0.64086720857652    6.25830448584803   -1.24199455627597
H         0.77494892119535    7.05705426052410   -0.68255393393613
H         0.25035859113914    6.95912129985596    2.61785834689682
O        -0.10366923877685    6.57841811405531    1.79672773620472
H         0.56646939232910    5.91363697663071    1.53711039252492
H        -2.52828264859655    0.11638728012232    3.32968241710410
O        -2.74757841577606   -0.70080693705368    3.83105389629275
H        -1.98865249193130   -0.73842939420358    4.45484425170068
H        -0.95472554252345    0.45460672970966    6.02136456243727
O        -0.67541208121607   -0.06114013700510    5.24652637936835
H         0.04209663425394   -0.65988546801801    5.53314748680557
H         0.70188429373427   -5.06679161895039    1.96176842037439
O         0.15698527382511   -5.18277977572649    2.76357364281092
H         0.30624627066632   -6.10346119850199    3.03295880561255
H        -2.10013109785295   -8.17298816083024    0.40681942655585
O        -1.78455615260862   -7.68597908063232    1.19537492373878
H        -2.57496343741100   -7.38105021715171    1.64858744043248
H        -0.45059166313588    6.80016205633030   -2.30225454835652
O        -1.19803133337236    7.21629040497244   -2.80320786027363
H        -1.98918360372849    7.08331423625062   -2.24264474424317
H        -1.17750843335152    4.23080330179784    0.58417002876456
O        -0.80158476851659    4.29605196981220   -0.31055878486489
H        -1.50482492495554    4.05316006244749   -0.94611171843069
H        -4.47609356595073    2.63512555868339    3.49753826580845
O        -4.48050706292872    2.79970034349334    4.46311240070950
H        -4.55893381553582    1.91423894593731    4.86726169461064
H         1.99743904031809   -3.65457867966268    4.23629724124156
O         1.93373560640121   -4.13043311847074    5.08757483468208
H         2.43485041405648   -3.59263229492398    5.72199220295881
H         4.67159969689620   -3.23669426193040    0.84369182037034
O         4.51431848401425   -3.15814083296641   -0.12307261978133
H         3.65256667877281   -2.68610380933130   -0.20789881463253
H        -2.74614178459304   -0.83088219581827   -1.36798417560848
O        -3.07912966614710   -0.56713586177998   -0.49377955346868
H        -3.88179062664445   -0.04502596444326   -0.70183165008705
H        -1.62725444837808   -0.82310859639973   -4.64327944703707
O        -1.11817857808811   -0.60090035342135   -5.44415178993821
H        -0.41395233768310   -0.00036646397712   -5.15355832733400
H         1.78623083921974   -1.75940831060708   -3.37865776619153
O         1.87089647738339   -1.01458461839332   -2.75217267090164
H         1.09006920362327   -0.44221181775095   -2.88398123427786
H         3.64003939752624   -3.17832572914927    2.55139527603106
O         4.60087858150708   -3.40063994527998    2.48118142015051
H         4.66172229317232   -4.36083701879783    2.60438822010473
H         3.42035067285509   -6.18075047408081    3.11061634088658
O         3.77848951813468   -5.97512288594285    2.21251758956990
H         3.04133047545971   -5.63144761130246    1.66781005828104
H        -3.37192212549743    1.53501371378796   -4.18709079448013
O        -4.21422586961083    1.05766397939569   -4.00146424397348
H        -4.43656608997498    1.19858552322489   -3.04517218119319
H        -5.14368386275821    4.04377195816381    0.06159000891392
O        -5.57623212899141    3.17517391687093   -0.04843376913049
H        -6.50626368001667    3.28994205906932   -0.33270047279201
H         6.71277503854399   -1.20274697283409   -1.34312275123718
O         5.93790366666185   -1.06021977937777   -0.79312789465746
H         5.52358680693585   -1.93129241427337   -0.60056316435015
H         4.59078025079586   -3.19900529957591   -2.46680941895262
O         3.72351260972027   -3.03184961226345   -2.88568823679985
H         3.73402658873482   -3.64755704591736   -3.64424306433636
H         4.39479053848362   -2.35537802260087    5.62786956458821
O         4.05187357519848   -2.82608581696915    6.41805511083571
H         4.39273091950160   -3.72871522092981    6.33409347451495
H        -0.92488839271808    6.24252839352597    5.06473109293784
O        -1.52242615499589    6.81828466172440    5.59865705804873
H        -1.51448487140480    7.70249596522731    5.16650651060670
H         4.67122356881210   -0.16974309606691   -1.45027898412038
O         3.90144646185668    0.36864295649160   -1.71424182030934
H         3.21409928451845   -0.23504491384028   -2.04924334046417
H        -0.79068724554180    4.46458859237191   -4.02486552894609
O        -1.57625195311913    5.00281703307238   -4.23446604206630
H        -1.43304092638166    5.86877418652604   -3.80727900359281
H         0.61454077690135    3.14861269988026   -2.64484954428747
O         0.62313887356829    3.52872407970141   -3.55195643517950
H         0.67774058327076    2.76785853428990   -4.14013606585447
H        -5.38996734787165   -5.30563774496687    1.75053698439760
O        -4.68793888574442   -5.89459149890574    1.39616235959472
H        -3.85129762246215   -5.47382960038825    1.67133337492563
H         7.87337581875727   -1.69256619832985   -4.01149932074855
O         7.60989962191660   -1.38470255265374   -3.11166560042690
H         7.11821011966792   -0.54330675594432   -3.26680161668391
H         3.72140783083798   -5.09728137784676   -5.29733295837609
O         4.47989004003739   -4.72093355709131   -4.81225034904562
H         4.86706389727973   -5.43150978278885   -4.26784312794874
H        -3.83674410979296   -0.09555585897218    4.91803164844528
O        -4.44267881408638    0.36078466949582    5.55191477773618
H        -5.10064800392112   -0.30292744822279    5.83610616942360
H         3.47356393136783   -5.98797701397679   -0.53275222467505
O         4.34576752395906   -5.73244483065034   -0.84522540470031
H         4.41361229550701   -4.77008018006683   -0.69726189401287
H         4.98435691027559   -0.35638860715346   -4.14497206627269
O         4.45556853125559   -1.07007842763568   -4.53954188426459
H         4.13055942010201   -1.65806911444447   -3.82503036981678
H        -1.20150895470457    1.50953461586211   -3.93773158281560
O        -1.85486484401946    2.12687095063117   -4.32366098069009
H        -1.49611201568900    2.46481984771863   -5.16693277267807
H         4.90367258492813   -6.35053449645233   -2.32278848693287
O         5.24171236863157   -6.67044732589720   -3.18833968040152
H         6.06284673271746   -7.14541600727210   -3.00053191446188
H         8.75186373265091   -5.09263239537619   -2.90451051987240
O         8.06153754558430   -5.51680027359530   -2.34987599311742
H         8.10278999565723   -6.47355920856008   -2.45517727549149
H         2.27123152986923    4.66328505972825    0.47653293630864
O         1.69011999928148    4.63797626667099    1.24601405197693
H         1.33719568480284    3.71571406060319    1.31814178166154
H        -4.44846064202901   -2.74944368922972    4.20126857519542
O        -5.34386993677587   -2.41463674608176    3.99732254107080
H        -5.20983912109748   -1.63093199411022    3.42444531514299
H        -5.86421205892669   -3.30911100054614    1.27967095812651
O        -6.32577158980983   -3.87165128276455    1.94439435263932
H        -6.14348650599437   -3.43795650573316    2.79713195673822
H         1.60376381928586    3.38240726904731    6.88055906762537
O         0.97784952111997    3.89424997214691    6.34682400209958
H         0.19247986822839    4.03958976393027    6.91616658054610
H         4.96705585583671   -2.21967117672965    3.62481949413937
O         4.98020275697821   -1.50388536722708    4.29173896385234
H         4.16531264559569   -0.95222572796079    4.13386131218531
H         2.37410414358873   -5.64849637182943    4.82417178328589
O         2.76055233891547   -6.52907642251092    4.56248457625749
H         2.01977619183130   -7.11458562428188    4.38368972338883
H         2.27886138867792   -4.54494410637724   -6.80137767591776
O         2.11034323425402   -5.03744837868646   -5.98810563404177
H         1.83832227496767   -4.35045665566560   -5.33118588344702
H         6.43415755327934   -4.12886202538185   -0.49458306666553
O         7.18851919397117   -4.52813126881415   -0.02993093349578
H         7.70175216700914   -4.94430549723637   -0.75033685340620
H        -1.80992436002858    4.35258811092686    7.67958619403936
O        -0.92828431044224    4.48205968811815    8.09691094576865
H        -0.76595916881718    5.44436313963770    8.08796233525953
H        -5.16904119645819    5.61070924505540   -5.59701884116398
O        -4.55641226002544    4.85125644786590   -5.61840267786309
H        -3.79820038786014    5.07333693619206   -6.18011061864636
H         3.29606716463909   -2.54290029591154   -8.43692599829907
O         3.20887637172822   -3.07945779677018   -7.63817817030518
H         4.08358288742844   -3.05092741153941   -7.20568469804832
H        -0.74405194783687    8.76114689630088   -2.25068916402587
O        -0.62816324241947    9.58895266259922   -1.72941154539172
H         0.13178459844390    9.41715809141371   -1.14877833078433
H         2.01783813881400   -0.98818600321441    5.21332896398000
O         1.44669679425931   -1.52003543978142    5.79714242556762
H         1.53557731416877   -1.17745492788349    6.69582776082679
H         5.20594011796964   -2.03804844541737   -5.68341170680290
O         5.55928430326589   -2.79996964451872   -6.20704884856589
H         5.28895748685218   -3.59370443376017   -5.69349249038506
H         5.67670656705555   -5.26525722498880    4.68735930087814
O         5.15059753731691   -5.18691340678060    5.51226570319522
H         4.43351066907849   -5.82315971837792    5.42121175320622
H        -4.04536995112505    1.01877281063904    6.99338218444891
O        -3.86152790205577    1.49128075118149    7.84187769702548
H        -4.74047931015367    1.87348361047547    8.09794255469904
H        -1.94752058732618    9.53567804618432   -0.72023798827871
O        -2.80939488119425    9.40030475758934   -0.25150012921084
H        -3.42293808819778   10.02780852327023   -0.63698847077952
H        -6.00275796232056    4.59104290325887   -2.94656654745035
O        -6.90931931510860    4.46692825919324   -3.29470833357569
H        -6.81145561024361    3.76781063339819   -3.97405845095686
H         0.11107071436955   -7.12883138287870   -1.17132666445115
O         0.57522616282905   -7.56464998181358   -0.42355146864616
H        -0.10516878105669   -7.76614590221646    0.22198304130162
H        -7.68975494847327    3.67810941944715   -1.99128667581267
O        -7.95061725954840    3.08651828006249   -1.25470274081412
H        -7.79958614950922    2.18021883443916   -1.59699603398122
H         3.91813263678364   -0.96219462852956    6.99571050349281
O         3.92068002109052    0.00203713155927    6.99218842740108
H         4.73175827976271    0.29951619327839    6.56336485637428
H         2.18927631849770    5.74601189712265   -1.15082579537575
O         3.12647659501452    5.45909757248207   -1.03439382585501
H         3.30957468336536    4.92304811409864   -1.82875045554981
H         6.55351289618416   -5.95890702260879    0.67406764339125
O         6.18764488298973   -6.69986344326555    1.20328640152349
H         5.28008253430030   -6.43004173089869    1.42681973258118
H        -3.93048526756054    4.58760636359898    7.68971501223406
O        -3.35602948743401    4.09484116912996    7.06814476629255
H        -3.55996129155661    3.15773905006971    7.21276661094419
H         5.78290086053642   -7.97822276362078    0.12833087155182
O         5.50250864947127   -8.66434454764093   -0.51358182431935
H         4.67231250731368   -8.34294656935591   -0.90901707818884
H        -0.63289089620804    1.93703258525702    7.69719588545488
O        -1.26383239397358    1.87076389096688    6.96055779511454
H        -2.13153701187067    1.71739353524237    7.35324708983640
H        -6.42074730073617   -0.23680844207943    1.03502302667855
O        -6.73700309353426   -0.32006291560006    0.12074975215897
H        -7.65423239202565   -0.59610509412121    0.13444236097931
H        -5.38408351530162   -3.16658473985178   -0.62314520611229
O        -5.13925754795938   -2.46550113269675    0.00676646657539
H        -5.71350338396515   -1.69551699421101   -0.18007406322872
H         4.24391441067251    5.53602133880695    0.35606502627548
O         4.57381281903419    5.63522310569495    1.26288585116789
H         3.87424209355397    6.13950158516757    1.71436486648505
H        -9.05848353331660   -1.86606549244864   -2.29689734641307
O        -8.51499350645209   -1.66389271522070   -1.50801013162028
H        -8.63978542398483   -2.40364128936375   -0.87349723002158
H        -5.56111671400684    3.38509763953904   -5.53827466512616
O        -6.07523788976526    2.66909873289250   -5.12867571599675
H        -5.40634829208720    2.08687190763910   -4.71416241932310
H         3.17285764046852   -0.91603386451478   -5.64902863655469
O         2.31953355118629   -1.03995292703284   -6.11858213777435
H         2.41241545887403   -1.88648204248831   -6.59499936026049
H         8.11095415814396   -1.34303833881198   -6.00518230358155
O         8.12316440004308   -2.20870267606566   -5.55197985152021
H         7.27070613451097   -2.61343955895145   -5.80753552932966
H         7.60268968000459    0.99523127402440   -6.27921079222658
O         7.42095933488291    0.14721335139067   -6.69627471455992
H         6.44008825189320    0.09097620052618   -6.73644511058232
H        -7.87436817893552   -3.81739570406874    0.88395916942814
O        -8.55118518842048   -3.71274821420408    0.19766958176860
H        -8.44536210331573   -4.46908111692982   -0.40662558353494
H        -2.50696751810019    8.64640318015713    1.31273236473453
O        -2.35454835201090    8.05554531454246    2.06318604119855
H        -1.57985425481931    7.50909196935743    1.84161591810251
H        -4.53961832225892    6.32015365135946    3.49852597280648
O        -4.70577635007718    6.75543183169500    2.64189258575044
H        -3.94252051714675    7.34366695331901    2.50967942855275
H         3.35664259037605    3.41282984519920   -3.55380539881614
O         3.19651639440618    4.38062913500221   -3.45748505793857
H         2.23160647545190    4.43935225640044   -3.56820369603603
H        -6.12684138505444   -1.70310068486563   -3.47382191694921
O        -6.20908129412710   -2.28600522404112   -2.69243669082265
H        -6.99678163696893   -1.98552910388189   -2.18554180835845
H         6.40725290553757    1.00611760465019    4.76609066867437
O         6.00748242540242    1.53936849755697    5.46999917877357
H         6.18933545090365    2.46054808346201    5.18257912168415
H         1.33746984163193    1.68353718547795   -5.81280430964946
O         1.14393167171481    1.08340884402473   -5.06168907395213
H         1.51422559584262    0.22385485652669   -5.33330049236670
H        -2.58588371855568    2.84142144288457   10.47848493893524
O        -2.36842890578722    1.93505639209015   10.20803416645988
H        -2.95987585769376    1.73030134245871    9.47182130170336
H         7.58478664867360   -0.52665348962290    3.10951634845181
O         6.82952032174246    0.04240412929529    3.27713620969498
H         6.14020875208394   -0.56452708722051    3.65134559713379
H        -5.63793991470103   -8.15821451957532   -0.75429508916837
O        -4.90519684384631   -8.22446085417906   -0.10523059655908
H        -4.91636650962315   -7.40903399640947    0.41954473363934
H        -5.19389859264028   -0.20526598146283   -4.73746690755540
O        -5.80532016630412   -0.92025612726238   -4.98224057993307
H        -6.64559877195473   -0.48333457119180   -5.18186756647025
H         1.88458059851907   -0.22696559654842   -7.51078900529831
O         1.68318036873095    0.24669783077565   -8.35373076233465
H         2.26511612036670   -0.15221408432195   -9.00604884312113
H         4.88166568233307   -1.39524514737820   -9.29291832767063
O         3.95616342956574   -1.17122823153712   -9.57790379425116
H         3.94069212226442   -1.28455709802202  -10.52757874145773
H         7.52898725948714   -2.60576432829170    4.21885993632931
O         7.67956784621642   -2.63738366120586    3.25983449231142
H         7.19272351494740   -3.43059524725488    2.98321332763060
H         6.71397738437215   -5.93002078707640    2.68772727763951
O         6.76844034403717   -5.25726224210868    3.39182879410211
H         7.64342916404092   -5.33785234626256    3.81239974735736
H        -1.87835274297117    8.87891158622729    3.50639546089479
O        -1.62471048984103    9.17080418387492    4.40530285133911
H        -2.48133817964891    9.31660278577773    4.86007102441545
H        -7.41580710448362    1.46854337215153   -5.27525289160784
O        -7.98665394386674    0.71971318168576   -5.03514960347460
H        -8.89124164550494    1.11317707164460   -4.96101744790159
H         6.92953810334700   -1.07497778341850   -8.38371161593497
O         6.35383140657709   -1.79910074878986   -8.65265200072355
H         6.12552632087017   -2.25368794890073   -7.82338237959010
H        -1.72678949362372    6.18725746289487   -7.00767756268514
O        -2.11966345720202    5.35795566865639   -6.73911108172233
H        -1.87419119527257    5.22523258790608   -5.77485727440029
H        -0.08944728396873    3.20845689517837    9.03357602382285
O         0.11135483571544    2.28927357435821    9.28682902086312
H        -0.68657283056248    2.01770993483941    9.78884167247697
H         6.74918424968369   -2.79512227557859   -2.69102581494345
O         6.22278811609557   -3.54415314013901   -2.35421896850567
H         6.69813919327419   -4.35083100925474   -2.60116604883747
H        -4.07335689758389   -3.15132583215596   -4.97227838881706
O        -4.22495105276768   -3.03640999621468   -5.93722855239528
H        -4.77728334040150   -2.24680705637084   -5.99251477520277
H         1.89904413015523    2.09505891264825    8.47956840451260
O         2.56438138094524    2.21532711375917    7.79248634004812
H         2.99334267708654    1.34874011254425    7.67433120867806
H        -6.90321594996344   -5.31103657435797   -1.44260221677766
O        -7.81604388019626   -5.58586055598432   -1.69252557981359
H        -7.94899914645205   -5.18106888589565   -2.57458679005299
H        -3.93010787578053    5.05472470547086    5.57668026296677
O        -3.98508698917942    5.88255514631147    5.08133150714933
H        -3.11383128610995    6.29486583640716    5.25504640762087
H        -7.91325831697642   -0.02642513431101   -1.99808259283423
O        -7.42669268306476    0.70179263735937   -2.40721331119899
H        -7.65147808449470    0.69292615783444   -3.36130023899868
H         5.79957789330094    0.09751473646292    0.43305398180773
O         5.57035387138001    0.81545312463326    1.05536051738002
H         6.07879320904982    0.62141133204806    1.86960984399431
H        -6.29978895031024    3.17998968065837    7.37690906907047
O        -6.16974357948925    2.66596766487661    8.20901147594949
H        -6.76272884780635    1.89908594504946    8.11870631371655
H         2.30093836697955   -8.12465528886879   -0.86190868042924
O         2.98031906781202   -8.10469561206465   -1.55566184737949
H         2.76247834972713   -8.81802024095732   -2.17218939569726
H        -2.73013890569976   -4.02683701687839   -6.22382570636037
O        -1.97359086075311   -4.58883325577579   -5.99116802436934
H        -1.70257573817892   -4.29840544399599   -5.09202724188320
H        -5.72771194684268    3.63791528460486    5.29883199713446
O        -6.37512623954538    4.03133410047247    5.91957353901558
H        -6.21307712906406    4.97648348307411    5.90288647591463
H        -0.99470262089093   -7.17855095293703   -3.19447062611857
O        -0.52869890091686   -6.50752987227730   -2.66216590061081
H         0.37994034556907   -6.43123279726739   -3.03891976567718
H         4.37658539205506    1.95841130142223    5.15179778599263
O         3.43368808760435    2.19097715260213    5.02887489686653
H         3.04586649233947    2.20272808410180    5.90918101057069
H         4.01839598736663    4.59341563364488    6.33170995101695
O         4.09668408471237    5.32660847064034    5.71696285342569
H         3.53330048656772    5.08541678049276    4.94299646566908
H         2.69094610615726    3.55234069459332    3.94455134817395
O         2.50800595911550    4.49186643047360    3.78206599572021
H         2.39056950936136    4.59371846675319    2.81573381376221
H         9.35980977529052    0.20744697347589   -1.03597815836352
O         8.55108521642867    0.36374608760766   -0.54472632246750
H         8.37863147467024   -0.45770961795698   -0.05480788391658
H        -2.21757598817869    5.23733712247510   10.60954276359667
O        -2.92391298299494    4.59209480601094   10.84270986147190
H        -3.15040657875449    4.76732471623573   11.75631761730002
H         7.95544769946419   -3.02630384750442    0.34685394593388
O         8.37037787311823   -2.17803341932261    0.60670726450880
H         8.30023707344204   -2.17678641083375    1.56872376570681
H         5.29731960327827    3.61912073073748    3.55721445726578
O         5.94879215653523    3.88609920785490    4.22757741806335
H         5.52929422170236    4.60012253286465    4.72950107368251
H        -4.27760951984408    4.88962243734966    9.72461884550632
O        -4.90464062709650    5.07468394255696    9.00308913337824
H        -5.53484685672200    4.34185342966598    8.98323900902164
H        -7.01021983998574   -3.58081565491461   -3.52630207279272
O        -7.62490364944612   -4.19537954333977   -3.97907524133615
H        -7.09821857962660   -4.63146558246461   -4.68080435421296
H        -0.16870528804637    6.21735727133445   10.84704093945924
O        -1.02216050450860    6.45311573185773   10.48162128118144
H        -0.84270358407909    6.81215300209716    9.59169238009544
H         2.55965580058764    1.45887541798190   -4.09152763653020
O         3.43502479366304    1.81616741525471   -3.84863503115176
H         3.75543090291754    1.30103456805961   -3.07826266566805
H        -7.03258342507027   -0.35636249902258    7.19201040904413
O        -7.54468313764250    0.41983837452525    7.47256358507885
H        -8.16834440835915    0.59959355607523    6.76786591454769
H        -2.70934229473371   -9.95691177643497   -0.87619575032863
O        -2.65194033660827   -9.01434601530425   -1.03272447141641
H        -3.56124881887894   -8.65476449165022   -0.79450916981422
H       -10.10562017947508    2.95829330831015   -4.92696033863244
O       -10.21808505575407    2.03916337654453   -4.64978179214824
H       -10.43760170564421    2.11876067305624   -3.70049481495216
H        -2.10040132752381   -3.12336311453684    4.59380734839659
O        -2.97274015610150   -3.56939445488781    4.65882668059246
H        -2.95979798679772   -4.18415250533960    3.90007676427143
H        -0.17315173561513   -8.06025825782870    2.45581152759655
O         0.65042602694871   -7.84705132662883    2.90762728867050
H         1.37249034717670   -8.13609584413968    2.32209301689551
H         6.66226499740750   -2.42441100290861    6.41056520454011
O         7.11776642385010   -3.12942172941174    5.94566817900704
H         6.49248377902185   -3.86793633420169    5.90179309471794
H        -5.32080450029298   -2.13174389537390    6.91448385742388
O        -5.99870940258289   -1.63606670216146    6.43030660627048
H        -5.97634227942192   -2.00917214507353    5.51949946064925
H         0.80756535177452    2.99551344499658   -7.10158402715852
O         1.72760611023433    2.67101636381112   -7.15560992177870
H         1.72097297713496    1.92574353719009   -7.78418810069903
H        -3.89911477404078    8.53878463649449    6.49585183841540
O        -4.02291404988805    8.84904447046909    5.57094983388794
H        -4.38472996496950    8.08878624438404    5.10529618374008
H        -2.15340052031561   10.24110400242984   -2.70985844504053
O        -3.05455032606989   10.41736632430452   -3.01638402441280
H        -2.98322918188998   11.05456513624356   -3.72638901320463
H         9.38586047810065   -4.08287353470330    4.06497995755502
O         9.10877591665370   -4.76504723324836    4.68432535893396
H         8.67307602083010   -4.29814497640973    5.40831870328631
H        -0.70774127075739   -6.05002930130190   -5.86619683707617
O        -0.00181980366351   -6.61330688141599   -5.53237459254137
H         0.83141848969461   -6.14519482054163   -5.74468058033101
H         1.73163836168797    8.21639078962197    0.69976532825898
O         1.43045639920791    8.53856567497673   -0.17843716032242
H         2.24720443708972    8.58430198153668   -0.70493221935706
H         3.46855030905696    2.90858557228350   -6.63992429793182
O         4.29663372975847    2.62212623126102   -6.22895043517501
H         4.05005202683729    2.34385130612433   -5.32180678453228
H         3.65523915150706    7.08522158570672   -1.19187234069836
O         3.85621882559112    8.02283471746926   -1.40155369937709
H         4.22848717835919    7.97220321549179   -2.29387864347428
H         4.38879375355476   -0.01808239922160   -7.89696065775590
O         4.76186199482524    0.12741475814536   -7.02568179754437
H         4.57310888347499    1.05725908693837   -6.77931300529373
H         5.98313132397900    1.90541951236032   -0.44782017331150
O         6.55016636636938    2.10491154991023   -1.20669254145183
H         7.37723660788894    1.63033507569336   -1.01101011225702
H         6.71368426492998   -8.44977677844962   -1.61354923291029
O         7.35137283958737   -8.23183022735241   -2.34648214241237
H         7.72784800650462   -9.06195672770211   -2.63363131040969
H        -5.27824036386682   -5.87274657137201   -5.44912459405430
O        -5.89877241102572   -5.20384083752690   -5.76386928319076
H        -5.35189695179250   -4.43110123700648   -5.99583171690560
H         0.51157947566813    7.10525496633275    7.58600059374405
O        -0.40180341689882    7.10993340152729    7.91440809067210
H        -0.93242299168239    7.09219156024933    7.06949334377511
H        -8.89894502325012   -2.94604452547119   -4.14720449761456
O        -9.42541105691737   -2.14165116048654   -3.97870893707828
H        -9.14136896464587   -1.47250328893428   -4.60523812070344
H        -2.39752146943171   -6.06450092215884   -2.17527560362054
O        -3.27686655638011   -5.78374684557605   -2.44583637245642
H        -3.45821591483864   -6.15635831273622   -3.33367077978361
H        -2.96260895936163   -5.96900815465965   -5.44282132375356
O        -3.56020645124181   -6.58437313232145   -4.97490901874197
H        -3.07353262232293   -7.40204133488595   -4.80931847133945
H        -1.42423438151400    3.67467623554838   -6.97609704908610
O        -0.88004567197668    2.92130425369383   -6.70631136352640
H        -1.11021431509779    2.13672298566644   -7.25975726571259
H        -0.21159049952605    0.37756444599996   -8.21675184948032
O        -1.11034665869798    0.60551271398930   -7.93602502445101
H        -1.28484082434576    0.07810524720463   -7.14045605604403
H       -10.47465612150504    3.92609569090418   -2.76051979470404
O       -10.53927902930469    3.14499406523862   -2.19541082769879
H        -9.71143175870861    3.12208490762477   -1.68377244489257
H         4.51075120272028    4.03653787671673    1.75095643989891
O         4.30870423625355    3.11278519038931    2.02528706095566
H         5.02950958451486    2.54335402710234    1.74362208549118
H         6.45655730475606    1.38742267469433   -4.19204199062868
O         6.15513459983674    0.75863114027191   -3.50157419781991
H         6.17913682615479    1.25132271969274   -2.65588975763817
H         9.61463591255802   -2.22771498517423   -0.90213744748394
O         9.89279764376348   -2.00851963595520   -1.80028066103061
H         9.09159046474336   -1.67391404578777   -2.24537620096375
H         9.96671735661425   -3.31258964920418   -3.07447755144182
O         9.70681373999561   -3.96414156124212   -3.75265808335294
H         9.31211429167149   -3.45683412753259   -4.47258788736055
H        -7.67115795692118   -8.68716352218096   -1.72707770615022
O        -6.93673058707190   -8.08750314546591   -1.85011653407003
H        -7.32043871798894   -7.17700030707610   -1.83844207390770
H         4.09896864504892    6.05339474726243   -3.78511132710905
O         4.75496342562319    6.75894714630893   -3.69632240784543
H         5.59386709800126    6.31057431553541   -3.55712795701287
H         0.13659536379345   -8.21945698338453   -5.24391386522802
O         0.16672409050723   -9.20255800805110   -5.11470864231699
H         0.32378640703646   -9.56265902620025   -5.98763131078871
H        -2.30051638962100   -8.74747939586404   -2.75618812740871
O        -2.06536439949333   -8.47928966830832   -3.66410091637288
H        -1.41273678352323   -9.09179062888827   -4.02222113563605
H         2.23239968129059  -10.85704018789902   -3.52338488987239
O         2.18036434779065   -9.90288676835751   -3.49628719054752
H         1.39527999038491   -9.63521829388268   -4.02460909964924
H         6.79485625284517    3.32351632532127   -4.53840045199320
O         6.86045650604716    2.64845625963704   -5.24169545235496
H         6.06814083629397    2.77831267607304   -5.78489159358426
H        -3.60411583229962   -3.84202749826456    7.69233794713733
O        -3.72107851923540   -3.05269874643302    7.16513631761796
H        -3.46507672906505   -3.28666165991421    6.24670421265359
H        -0.62630542298777   -3.41066233465271   -6.74030048418820
O        -0.00080117716020   -2.67516453096775   -6.74286703259168
H        -0.48878966366410   -1.90401088355218   -6.40023449608226
H         0.57081594539781    0.36564570851343    8.75550000665341
O         0.58531315157286   -0.34684025552100    8.11260566354789
H        -0.33450165210880   -0.64164152255548    8.01987458760185
H        -5.90238879818801    7.27629723429409   -4.24897990385251
O        -6.39935284981416    6.65611382211832   -4.81396870260241
H        -6.68349416953248    5.92132494070287   -4.22625063095780
H        -4.36257887416326    9.01814121227364   -3.24889729453335
O        -4.89291842598396    8.21771421164126   -3.14791673948122
H        -4.48451994107325    7.73888113193635   -2.40848057789206
H        -9.76779918577216    5.68145990919148   -4.66348310691267
O       -10.29647626740063    4.87265789281999   -4.50494983462423
H       -11.17724442701660    5.06908461730569   -4.82604618639421
H         2.66124677020929    6.44542871654564    6.17404487196534
O         1.70063075237183    6.53293922164583    6.27465318281373
H         1.36523447051131    5.61853874971385    6.15898366171895
H         4.71074719394499    8.51065709366510    0.13079638611918
O         5.02608028070270    8.51082348593502    1.05238614570523
H         5.43697697565648    7.64828798464422    1.18220855216061
H         4.17366339399811   -7.45205212880819   -4.35490980162140
O         3.41897680218896   -7.74026415889817   -4.90011920686980
H         3.14278491796321   -8.58377990967719   -4.52667927188369
H         0.26109563844017    8.57616732313436    4.26172120713552
O         0.95212012964034    7.94228279888747    4.03666205317911
H         1.17296174092510    7.44665027951091    4.84988023322723
H         5.18350238091278    4.16925019501462   -3.12477923814955
O         6.14494389066413    4.14474008895871   -3.06876830781022
H         6.35458777118957    3.56229859173463   -2.32191779038784
H        -2.63002916584099   -1.65785295465015    7.55628477374380
O        -2.12714915001852   -0.86151765788836    7.78243222152449
H        -2.76035222915910   -0.24183336953517    8.15483225731854
H        -9.10037510046308    7.82402130558956   -4.15394125445987
O        -9.03049223778620    7.24248066887761   -4.91248776953622
H        -8.07175846127015    7.08522689054896   -5.04440159282750
H         3.54814618093184   -9.02916720932218    1.07103997296793
O         2.86620412970687   -8.40285697999482    1.31920369328619
H         3.33427526967597   -7.59518583617084    1.60359966043095
H         3.48628010369632    8.12185407134824    1.87184616172727
O         2.70043341663482    7.55131138945092    1.97843315428626
H         2.24692931232927    7.78222824848189    2.80241180229131
N        -3.71624602757908    7.83831321241688    8.11156697564334
H        -4.04776398859299    8.52433441283607    8.77633086457694
H        -2.73774098510661    7.67092481353033    8.30583086652783
H        -4.22347519837497    6.97754057460007    8.28178161107392
