# Supplementary material for: Computer Generated Realistic Interstellar Icy Grain Models: Physicochemical Properties and Interaction with NH3
Source: ACS Earth Space Chem. 2022 Apr 19;6(5):1286–98. doi: 10.1021/acsearthspacechem.2c00004 (PMC9125691; doi:10.1021/acsearthspacechem.2c00004)
Supplement: Supplementary file 1 — sp2c00004_si_001.zip [file sp2c00004_si_001.zip › NH3_binding_energy_sampling/129-25.4-Y.xyz]

604
 energy: -1022.784354255945 gnorm: 0.000032871073 xtb: 6.3.3 (5b13467)
H         0.18403464730051    2.98192289620570   -0.69455197546755
O         0.70256964246439    2.31278560181311   -1.19085304301548
H         1.64274787565606    2.43680664419623   -0.92009225691563
H        -0.09913779732221   -1.36180833726535    3.12711560607596
O         0.29452575968048   -0.66176643648142    2.58373375496535
H        -0.17966396371200    0.15297146480752    2.81950356787468
H        -2.41769386191844    2.37232531317293   -0.54571609365980
O        -2.20715857187269    1.89953390232529    0.27701179482875
H        -2.22699941287243    0.95210139135057    0.04992812413972
H        -4.68120481993163    0.51344307123794    2.17524831426778
O        -5.00261885907810   -0.41848993845027    2.18697870544296
H        -4.50115298962860   -0.89690209688161    1.51851817783341
H         0.03829448306119   -0.35943674592078    0.92986034146190
O        -0.16225603075375   -0.11934980555240    0.00465008264450
H         0.18189630892125    0.77531242781039   -0.11621526936925
H        -0.18565104038973   -3.63224078778584    3.74965148805255
O        -0.45972388734418   -2.80211334552710    4.17340854061415
H         0.18967645921577   -2.63602009381121    4.87320195387201
H        -4.89936766294429    2.49955338444746    1.32817881740736
O        -4.25976770144455    2.08644670990070    1.94032528481840
H        -3.41875322424813    2.06575803712550    1.42454105995258
H        -3.26683872578050    3.86638435972286   -2.21613223728180
O        -2.53067631485574    3.26664256565775   -1.98843143690214
H        -2.17632285878744    2.97802607329492   -2.84971476924834
H        -0.16675199870970   -3.85399207102082    0.47496747082873
O         0.17773962376741   -3.03900003377528    0.89434865233017
H        -0.60697606091523   -2.54988348383046    1.20826989943549
H        -2.40471093868882   -1.58191885314018    2.45211382754794
O        -2.22053165521282   -2.04739164239407    1.61007358870530
H        -2.47755605422280   -1.45799306343326    0.88184123346071
H         2.03517487841427   -1.49988649947338   -1.15240806335789
O         2.26845147133197   -1.75402359500311   -0.23549290336212
H         1.47884926094466   -2.18007466310840    0.14940297066284
H        -1.40526678490084    1.77727491868591    1.89772781887218
O        -1.49613794958361    1.37871251534102    2.77347971654221
H        -1.47618190866160    2.08973240598795    3.43960086272853
H         0.16387374699523   -2.75010943576622   -1.59840129885828
O        -0.58902704943381   -2.13460958302885   -1.64613802274412
H        -0.40324668883921   -1.41049585105294   -1.01207856813137
H        -3.47808893706424   -2.95791392328963   -0.40783158776680
O        -2.76431116112234   -3.45349413716423   -0.82986121112624
H        -2.05226174147269   -2.82608861018184   -1.05196897673269
H         2.75387123352015    0.06192343940682    2.90361083435644
O         2.85561312462555   -0.12260577472729    3.86474834660299
H         2.95179591378568    0.76911972442049    4.27058423497743
H        -3.53213969418260    6.34670705851723   -0.54200345122928
O        -3.29348801012500    7.00984956292958   -1.24165304390040
H        -3.14633009122515    7.85323502747726   -0.77001096000385
H         3.87939855279789    0.51545702276023    1.15307425186974
O         2.92850360327213    0.33769051276563    1.27208538459137
H         2.68604466463578   -0.41250551376316    0.69168558800868
H        -5.81084709828840    0.82123100224377   -1.60692656207041
O        -4.89882064146433    1.14466866310299   -1.48341636494281
H        -5.00427200382462    1.97247680483174   -0.96989986032028
H        -1.21029179096776    5.34889592072565    2.20234999566241
O        -1.83899766781584    4.60482424281765    2.08637832819714
H        -1.91551773391031    4.18445710189593    2.94816833456476
H         3.47828486949217    2.69744824914048    0.39782878050402
O         3.22766317607790    2.65812142895208   -0.54067562245251
H         3.55500371338994    1.81460418978606   -0.89410188387544
H         1.43449991341144   -4.74768682840968   -2.28636355813250
O         1.50693888309239   -3.97301126696925   -1.71046883336214
H         2.30107405849542   -3.51436886161082   -2.06548245220417
H        -0.95782006345667   -0.12688126349216   -2.56870090729868
O        -0.32305288417249    0.52524470975813   -2.89265283068913
H        -0.05781086464330    1.10385295471850   -2.15483668779707
H         1.65146901991386   -4.74201465114626   -0.21555547867055
O         1.75728279944598   -5.38061780886800    0.52624110985911
H         1.28942006821574   -6.18905976178290    0.22930302813070
H        -1.27670127048309   -3.30671639297199   -2.90025592648363
O        -1.10516948932714   -3.98936390166675   -3.56119964784807
H        -0.98594431105422   -4.83843363694105   -3.09692328558727
H        -2.78049692622300    3.26240134904969    4.69752158011161
O        -1.79939834048036    3.25614827088739    4.66061304602318
H        -1.50558949286703    2.85097986949891    5.49484939606523
H         0.96760347513234    4.97352903968983    4.06069427651771
O         0.02269865739137    5.20973396959679    4.11663246441376
H        -0.45181467470354    4.40788206065134    4.37399137870755
H        -1.77850339661291   -4.69199012736465   -0.39821301303461
O        -1.01506226709632   -5.23516061056998   -0.11342040733494
H        -1.36454192733195   -5.92299527024263    0.46228594075913
H        -3.92925956268572    5.80430514980808   -2.59665538819331
O        -4.28525720364528    4.97275925442422   -2.92722221804515
H        -4.13249776435351    4.93871423302036   -3.89572111762268
H        -2.46873531377955   -3.73203541515471    1.91382617412383
O        -2.49014254998462   -4.63630660859660    2.28944696430250
H        -1.55075773326874   -4.87895792034040    2.42516751086493
H        -4.74379094019636   -3.00545710687248   -2.90834042083958
O        -3.89518751566089   -3.23794566957684   -3.32193218877750
H        -3.56140882390810   -4.03700902206758   -2.86676223560419
H         0.33129843425697    1.31734612009725    4.59451099537268
O         0.83911145660658    2.07626728097131    4.26076964309516
H         0.89310711216467    2.73342262746540    4.96887110382890
H        -4.70783201782990   -5.19640698509813   -1.59134908367384
O        -5.40796287943456   -4.84269672102253   -1.01475319222596
H        -5.19340816633515   -5.19829619072225   -0.13152605346564
H         2.25465972220001   -6.53250688118831   -4.08306808538125
O         1.92631351018942   -6.20437153641426   -3.22603783880152
H         2.36040543888166   -6.78179303191321   -2.56638298498744
H         0.40991564847394   -3.42254200757654   -4.03783843067504
O         1.21210919874983   -3.05502711822508   -4.46265877619719
H         0.88729798035568   -2.68702178170936   -5.31247105812259
H         1.93769520100968   -1.81641896296243    2.94984667842780
O         2.08819923222740   -2.74767459065383    2.73094751402897
H         1.39944167472209   -2.95723560170557    2.06537097127495
H        -3.05855502453809   -1.84030853764785   -3.22728593699403
O        -2.63577834128359   -0.95443805691381   -3.15733228418407
H        -3.28888362247872   -0.30703437127343   -3.47698045826535
H        -3.19443884483485    4.93774629699398    1.07717577274420
O        -3.97602071688170    5.31555116789422    0.62602988123515
H        -4.38655562492555    5.87357107224990    1.33468515697071
H         0.86523750987504    2.19562314958628    2.57067105775477
O         0.96322884198568    2.19287238127441    1.59920760513996
H         1.68666929928876    1.56648908652155    1.43128525772587
H         0.18337544801856    5.60785364091217   -0.77030301942733
O         0.70590667073051    6.26893550719051   -1.27940898855637
H         0.85302585617947    7.06680135052530   -0.72234177246830
H         0.35279318845391    6.98034695032414    2.58131490478756
O        -0.01370509645205    6.60314872015815    1.76439732709014
H         0.64647446053236    5.93005882906806    1.49946332181049
H        -2.49688507932484    0.17030069424773    3.32736437291686
O        -2.72109468225833   -0.64339980868570    3.83183760258514
H        -1.95835736868907   -0.68798416220637    4.45046180065589
H        -0.90099805137088    0.49675638374662    6.00728131998228
O        -0.63167125988921   -0.02209238693683    5.23089670209542
H         0.08030743676474   -0.62921256890409    5.51382165390182
H         0.66594364778869   -5.05050279012643    1.94598407808946
O         0.12624537889571   -5.15855043894081    2.75254276543708
H         0.26703997409595   -6.08041948821197    3.02235209319658
H        -2.17877350844994   -8.12867119866663    0.41997684032741
O        -1.85349697060449   -7.64326124424068    1.20568465489358
H        -2.63797322999149   -7.32844804841547    1.66229961570640
H        -0.38639096391143    6.82050946442856   -2.33296035670343
O        -1.13265628276257    7.24504032606802   -2.82875678068710
H        -1.92133065236708    7.12040679387743   -2.26297571493444
H        -1.12197005023898    4.26375770553177    0.56380846544572
O        -0.75170448127080    4.32571429484561   -0.33326314484065
H        -1.46096101877907    4.08712326432746   -0.96404034692603
H        -4.41527937011493    2.71020318422486    3.50428599866022
O        -4.41041032118475    2.87870982717689    4.46925951403874
H        -4.49577156918996    1.99509097593939    4.87672384624085
H         1.99362539193358   -3.64817373428503    4.20869556190275
O         1.93085413904319   -4.12140308447716    5.06154366601803
H         2.44229807103662   -3.58784993677372    5.69120978135847
H         4.64763671327481   -3.26590203911834    0.79614027050819
O         4.48460112387577   -3.18687932952448   -0.16953891154097
H         3.62706510712951   -2.70629581471976   -0.24940414794830
H        -2.75857358936926   -0.78362663648500   -1.36645702848693
O        -3.08229750184533   -0.51353131667117   -0.49029939208931
H        -3.88083076532427    0.01604890912706   -0.69421438384425
H        -1.66242159137830   -0.79567545696003   -4.65039355500488
O        -1.16205693682468   -0.57096673087021   -5.45546112555509
H        -0.44455725758830    0.01505828998960   -5.16909923263764
H         1.74621658376554   -1.76631813287711   -3.40926610352487
O         1.84590213318719   -1.02098162625562   -2.78439092006901
H         1.07067171083791   -0.44032448223977   -2.91151400878000
H         3.62918634925793   -3.19313988624957    2.51104949425541
O         4.58710581105153   -3.42596101166662    2.43493245442837
H         4.63792966244886   -4.38673187229892    2.55870577696322
H         3.38077353595496   -6.19164777521283    3.07752667367463
O         3.73485216253197   -5.99120894861310    2.17677340012152
H         2.99733290133604   -5.64145734788796    1.63609585812291
H        -3.37881710193435    1.58318458148378   -4.18667034657384
O        -4.22665008513140    1.11791559534655   -3.99484435102708
H        -4.43884975822183    1.26117630887539   -3.03676873849801
H        -5.09318895477275    4.12005598937923    0.06858414553091
O        -5.53610373698046    3.25623207109332   -0.03485982051456
H        -6.46674992264131    3.38004539688631   -0.31332263898413
H         6.69498536342514   -1.25909194347854   -1.40943116280643
O         5.92618348807386   -1.10646362286036   -0.85366333658631
H         5.50319685746510   -1.97252382074690   -0.65667878985866
H         4.54348886453920   -3.23433127536409   -2.51438580882919
O         3.67544190487269   -3.05762685547464   -2.92731419711306
H         3.67213674847614   -3.67510217169046   -3.68462377073277
H         4.41518235848549   -2.37261540904692    5.58044377222455
O         4.07315578908049   -2.83779266879221    6.37423992544764
H         4.40296965137180   -3.74445119836157    6.28940397799956
H        -0.73958780683007    6.28193102385538    5.06780966557712
O        -1.33209667993248    6.85940550987164    5.60889781996078
H        -1.34316142314140    7.73726911989240    5.16902303003622
H         4.66400799402079   -0.20381752658469   -1.50406399423781
O         3.89831800538805    0.34265727600980   -1.76319522816405
H         3.20208691612040   -0.25422128603980   -2.09265646499247
H        -0.76521785265937    4.48471262954678   -4.04836645476972
O        -1.54588058043180    5.03210338024016   -4.25320392504957
H        -1.38917880891626    5.89704568891411   -3.82925023420003
H         0.63571915345807    3.15656887543342   -2.67608812242995
O         0.64162290920327    3.53531861682407   -3.58377731026223
H         0.68418140167238    2.77254016308956   -4.17068024703793
H        -5.42897166447141   -5.22253868481747    1.77881971636079
O        -4.73621226158980   -5.81976176135422    1.42029608569417
H        -3.89285671169722   -5.40795431720146    1.68880908426242
H         7.83100370458813   -1.76667944077551   -4.08505262904993
O         7.57808183924704   -1.45385219556212   -3.18386283589429
H         7.09403313147195   -0.60775626004203   -3.33716008421913
H         3.62932097598619   -5.12659891316041   -5.33487577744015
O         4.39740277612079   -4.75877263074655   -4.85736368916576
H         4.78004029908932   -5.47263790079121   -4.31438794977836
H        -3.79690937246363   -0.02393416927923    4.92476647867383
O        -4.39379722718196    0.44129675965103    5.56046359390417
H        -5.05581145090856   -0.21469433600099    5.85276853585161
H         3.40930051302564   -6.00673791354555   -0.56786733586253
O         4.28321621536659   -5.76160242445397   -0.88395643470325
H         4.36149969368934   -4.79949472632618   -0.74010068112480
H         4.95620340319945   -0.39944001768465   -4.19957367323223
O         4.41729617099789   -1.10783741583120   -4.58947886505230
H         4.08974500093101   -1.69126179812495   -3.87219364864888
H        -1.20882895182183    1.53428412958454   -3.95203143044417
O        -1.85701590674526    2.16019251156263   -4.33352278599832
H        -1.50071522238470    2.49043919714446   -5.18081110676108
H         4.82287027798246   -6.38807757313873   -2.36547081409387
O         5.15211651356700   -6.71267024082917   -3.23261180388802
H         5.96864356360641   -7.19706567792566   -3.04944302125503
H         8.68026047072721   -5.17413534882149   -2.97762864784883
O         7.98990803288634   -5.58946724722370   -2.41654733078388
H         8.01898162529020   -6.54679016120102   -2.52074800980672
H         2.33099369405025    4.65924951943405    0.43098466036296
O         1.75427494983382    4.64255021163997    1.20408745604816
H         1.39315039876604    3.72354874279016    1.28118071616366
H        -4.44178696999201   -2.67273096896470    4.21815676591237
O        -5.33498680189232   -2.32873085174571    4.01954929512826
H        -5.19642825039208   -1.54729650364997    3.44479009418577
H        -5.88473577933483   -3.22205991420963    1.30772226490181
O        -6.34862169127671   -3.77774789330128    1.97665545893290
H        -6.15453489767286   -3.34497257381475    2.82730453147641
H         1.69460390126867    3.39922524393453    6.84148449376176
O         1.07211077548964    3.91856901799219    6.31078583530425
H         0.29153764358648    4.07357751641840    6.88504651311394
H         4.97423566467414   -2.24731133577481    3.57312462570842
O         5.00029652921465   -1.53012107284452    4.23831495940833
H         4.19029704665819   -0.97013599848933    4.08534550931530
H         2.35263994848846   -5.64491834719948    4.79781917781323
O         2.72775259550716   -6.53016030626164    4.53558179037516
H         1.97942470087808   -7.10772906712969    4.36240807086871
H         2.18089041819312   -4.56472106988098   -6.82744747580655
O         2.01239498993385   -5.05430856072921   -6.01258165848157
H         1.75286059854587   -4.36219049900575   -5.35627709190644
H         6.39063648401041   -4.18026552999724   -0.55274134278291
O         7.14423870880310   -4.58641650065715   -0.09275205349461
H         7.64734303600390   -5.00982036245421   -0.81607709330044
H        -1.71035820221350    4.43356298305807    7.69272274852092
O        -0.80999781534901    4.52733750020780    8.07568786577610
H        -0.62489364672568    5.48565711541740    8.10088066794878
H        -5.14135821186233    5.67677711996232   -5.59128749362290
O        -4.53757286719064    4.91049584041751   -5.61550413662769
H        -3.78060273004143    5.12308161774954   -6.18262162983713
H         3.21377065385301   -2.57325945587404   -8.47518769152181
O         3.12670757074412   -3.10945672320913   -7.67642086205272
H         4.00365278752681   -3.08929676959580   -7.24876751381317
H        -0.65921680161622    8.78453338519474   -2.28217803342508
O        -0.53086358723271    9.61182379630646   -1.76256369795831
H         0.23253318559890    9.43301055246764   -1.18861173616741
H         2.05031197361904   -0.98027879802789    5.18073568140480
O         1.47729996265741   -1.50445431299400    5.76951648859221
H         1.57598070983313   -1.16110126654796    6.66692179231300
H         5.14828243610314   -2.08632055637944   -5.73666812864079
O         5.49106127897003   -2.85272388829622   -6.26079420417314
H         5.21311986576251   -3.64269895005275   -5.74509626961677
H         5.65816510091777   -5.29808158164677    4.63649008745116
O         5.13918469153699   -5.21251218631052    5.46520576418198
H         4.41426991149013   -5.84072924469789    5.38038310505684
H        -3.97583142889264    1.10098014198385    6.99981432664776
O        -3.77909333647484    1.57441997654463    7.84402078124125
H        -4.65269508295068    1.96315110602786    8.10830443900444
H        -1.84181825991746    9.57464540980274   -0.74441484200725
O        -2.70115031076410    9.45126192965740   -0.26709622763919
H        -3.31104326177545   10.08274976322567   -0.65208214859806
H        -5.96727480800433    4.67095408739086   -2.93293054594430
O        -6.87759042666058    4.55638753139948   -3.27450219761585
H        -6.79202460739341    3.85464970694071   -3.95296887069696
H         0.03186171062903   -7.11288625047445   -1.18026870939122
O         0.49627186996111   -7.55062078853965   -0.43273172442750
H        -0.18247005603519   -7.74366647521541    0.21693744101775
H        -7.65706603780748    3.77833590196747   -1.96411347674042
O        -7.91934376252295    3.19144048864452   -1.22428544511469
H        -7.78053736394283    2.28266871408315   -1.56534536465410
H         3.96317790957062   -0.97156446203273    6.94922541647459
O         3.97641997491883   -0.00740707269877    6.94324629827775
H         4.78797112252566    0.27983427873210    6.50844672383263
H         2.24982558853980    5.73923555649088   -1.19871203100771
O         3.18460949846407    5.44289280308474   -1.08803366933536
H         3.35623346886995    4.90285101129283   -1.88248834502266
H         6.49832710751548   -6.00914509306521    0.61836287726516
O         6.12855823319124   -6.74476077825644    1.15227939559227
H         5.22530928315459   -6.46480882418698    1.38097411284715
H        -3.85276721007091    4.68232133391684    7.77987617937099
O        -3.29021235943146    4.21845500469406    7.11822889346848
H        -3.48709928158751    3.27560403336439    7.22748779268063
H         5.70158408471336   -8.02069375185180    0.08191846296371
O         5.40940911600916   -8.70506904766314   -0.55650639081240
H         4.57955513340621   -8.37578922061211   -0.94651009583397
H        -0.55318291867821    1.98103842975027    7.67672736815025
O        -1.18923521477461    1.92089607525844    6.94377267978085
H        -2.05692091698786    1.78179969176853    7.34290092801682
H        -6.40844644474854   -0.14480587569873    1.06067708834612
O        -6.73368428125794   -0.22468341275044    0.14915495164494
H        -7.65327820082125   -0.49204110845054    0.17127021511844
H        -5.41589768620363   -3.08915034405904   -0.59890397566941
O        -5.16063687140320   -2.38918922259358    0.02812789965254
H        -5.72713301632560   -1.61331335302925   -0.15714895619143
H         4.31304546738042    5.50957834999870    0.29384160777625
O         4.65064592517027    5.60765489779187    1.19798380331400
H         3.95959680402448    6.11958007103156    1.65360262428310
H        -9.08926853096330   -1.75119523533570   -2.24776605960379
O        -8.53791641832642   -1.55298680344543   -1.46354811660886
H        -8.66529111495252   -2.29028730178826   -0.82655698862171
H        -5.55765400862859    3.45513942710201   -5.52502647673762
O        -6.07691788444783    2.74594861956074   -5.11021382969447
H        -5.41114093559172    2.15695798180544   -4.69938458961163
H         3.12888788689284   -0.94199408946517   -5.69021488683737
O         2.27186019762919   -1.05299459186948   -6.15546214643756
H         2.34507339736464   -1.90424137110683   -6.62690306813417
H         8.05813573763232   -1.42368206928099   -6.08085431337378
O         8.06438075129678   -2.28857209035273   -5.62611481778603
H         7.20524951548763   -2.68419977621109   -5.87431949802742
H         7.57381003654767    0.91981737922548   -6.35558625862073
O         7.38017443935280    0.07322288162015   -6.77011450824413
H         6.39836019254091    0.02732035693345   -6.80290066555244
H        -7.90315043848770   -3.70831723936138    0.92746219967014
O        -8.58378834178362   -3.59824055684081    0.24569709418845
H        -8.48996935507796   -4.35695350925454   -0.35754519242564
H        -2.39531756201970    8.69574326234482    1.29446219473267
O        -2.24450763560859    8.10545923846758    2.04612174532048
H        -1.47751016600389    7.54932767064193    1.81978901225816
H        -4.43448213118952    6.39953539246359    3.50104934711146
O        -4.60593459763676    6.82789825083079    2.64596762862801
H        -3.84039160082845    7.41066955539868    2.50468949491422
H         3.37411556450262    3.38913843956757   -3.60469905178768
O         3.22513964152530    4.35902107914478   -3.50874157559552
H         2.26017072303087    4.42754637850608   -3.61334892337900
H        -6.16327705925796   -1.62230567172114   -3.44613069031585
O        -6.24859767237685   -2.20408543427244   -2.66431311411328
H        -7.02796922102114   -1.89259812876153   -2.15154887046988
H         6.45785227420634    0.96455007874047    4.69773638002760
O         6.06898689933783    1.50388948395831    5.40317533555630
H         6.25950173844183    2.42222756226381    5.11268592541389
H         1.32073162488517    1.67752988283262   -5.84568695408123
O         1.12738765508078    1.08212241677733   -5.09117857016709
H         1.48369650117689    0.21678489570052   -5.36464578420805
H        -2.47211371979602    2.90665394911580   10.47532189460589
O        -2.26476798445045    1.99853764465151   10.20004159719267
H        -2.86542373091528    1.80268492751517    9.46903843346803
H         7.60653844597642   -0.58403409023956    3.03565536221340
O         6.85895524010901   -0.00621870467844    3.20781839925399
H         6.16562939011403   -0.60500069979691    3.58788158005810
H        -5.72593227224684   -8.07630187810765   -0.71956666409430
O        -4.99111092336554   -8.15042213828674   -0.07388330264504
H        -4.98825396938083   -7.33330941659372    0.44847139124366
H        -5.22211583312971   -0.14057149877372   -4.72169926746082
O        -5.84465473070839   -0.84816728979804   -4.96046358595081
H        -6.68071963921819   -0.39994912141527   -5.15305100184452
H         1.83254009522298   -0.24167739726789   -7.54422124889301
O         1.63213068910165    0.23418424212042   -8.38669366510599
H         2.20483317389466   -0.17361188238594   -9.04160624689197
H         4.80562938401378   -1.44565241048954   -9.34473913376111
O         3.88128413655869   -1.21046211569560   -9.62455033455173
H         3.85776168291859   -1.32733258032256  -10.57354812324049
H         7.53592861807458   -2.66027578582905    4.14960421717070
O         7.67953060952775   -2.69523119046744    3.18963034813139
H         7.18193844100464   -3.48346322051276    2.91783758365487
H         6.67341402788325   -5.97787028168611    2.63064025179140
O         6.74073034721008   -5.30457208627722    3.33324497662970
H         7.61775197809716   -5.39436656494600    3.74746937675936
H        -1.80073591834337    8.90060251123493    3.49672060294791
O        -1.54894389776880    9.20297624074036    4.39474322143777
H        -2.39573056004171    9.33800210378398    4.85318212772871
H        -7.43066859908389    1.55985095680207   -5.24477122803654
O        -8.00842405115085    0.81753577854034   -5.00072503628074
H        -8.90772458662901    1.22151542754358   -4.91975166414666
H         6.86259272105168   -1.14749577226755   -8.45099832481167
O         6.27739521432144   -1.86590896810570   -8.71471619691640
H         6.04935092960831   -2.31611047283603   -7.88283202730837
H        -1.70293865127614    6.21276399545969   -7.02738410505826
O        -2.10432194766506    5.38903251313221   -6.75431807253327
H        -1.85244410431727    5.25432297991760   -5.79197707770393
H         0.01462306772133    3.24658084476838    9.00708375956482
O         0.20876054487028    2.32570568261571    9.26041165756749
H        -0.58918188710339    2.06390463849878    9.76864685768062
H         6.70456024831854   -2.85442077092195   -2.75438356108687
O         6.17280454738267   -3.59672270657386   -2.41142824600381
H         6.63630434010688   -4.40933245158356   -2.66129056396624
H        -4.15657329214169   -3.16395717545949   -4.94815516922854
O        -4.36984923386918   -3.06981572723605   -5.90530744718675
H        -4.89060819726706   -2.25773269749043   -5.94559684504038
H         1.98761226498781    2.11163214712233    8.44071875547110
O         2.64962468631237    2.22273792322962    7.74869799307602
H         3.06790661292937    1.35098828372989    7.63015860380937
H        -6.96401501377843   -5.21803857732936   -1.40375791453788
O        -7.88203361622098   -5.48279855771130   -1.64648075307541
H        -8.01753446330335   -5.07726880303375   -2.52770174130905
H        -3.81583773675667    5.21447492196162    5.69712743569923
O        -3.78182911996438    5.98400608707739    5.10782776183891
H        -2.84619799152921    6.27397532782609    5.19907245060421
H        -7.92120375475104    0.07661438494062   -1.96107304386041
O        -7.43041433624464    0.79898955048501   -2.37552175308336
H        -7.66157918046177    0.79011868039921   -3.32791075031066
H         5.80894511293801    0.05479214607947    0.37083850861801
O         5.59243127601027    0.77651643272462    0.99349682660113
H         6.10456408651926    0.57798553901666    1.80433548334928
H        -6.20664362902050    3.27681679061893    7.40077223059940
O        -6.07844705365530    2.75667884998914    8.22820420439177
H        -6.68197739880501    1.99788542483541    8.14037941073762
H         2.20976743188983   -8.13037494265433   -0.88447045967306
O         2.88687067182549   -8.12102125032413   -1.58069790409557
H         2.65560979501184   -8.83118116536450   -2.19598090937134
H        -2.80570128398184   -4.01696442842309   -6.20062560362894
O        -1.95545234989334   -4.45739349967811   -6.06309321643805
H        -1.73376133027231   -4.27544358252631   -5.12813537484646
H        -5.64018793956682    3.72828033307154    5.31298350547178
O        -6.28565669589633    4.12663512965931    5.93293489856007
H        -6.11776082743374    5.06994087786577    5.92080949768616
H        -1.09457181580682   -7.14719013848628   -3.19927838305756
O        -0.61263665658045   -6.49259951579851   -2.66077213832435
H         0.29036432730073   -6.42080346538252   -3.05087708734345
H         4.44033864621954    1.94024795628265    5.09611080887878
O         3.49942244385151    2.18416373008134    4.97962775731213
H         3.11803626126623    2.20009459336393    5.86275756409452
H         4.12072972484666    4.58075091451092    6.27356378513506
O         4.20231054400812    5.31176519728475    5.65659906228808
H         3.63110617726176    5.07471189122163    4.88720758745243
H         2.76351631204397    3.55051432470560    3.89852299507757
O         2.58943276088360    4.49164451399734    3.73459865288495
H         2.46708710326741    4.59202801866086    2.76867568998933
H         9.35953357440287    0.12229569089786   -1.12419595820139
O         8.55672340067454    0.28910707274561   -0.62670189822870
H         8.37821288988985   -0.52975782258255   -0.13454777388465
H        -2.07269873331252    5.26370536765790   10.64531557207586
O        -2.79669447469772    4.63800957717462   10.87823338675598
H        -3.01099309651161    4.81473241486965   11.79445769324521
H         7.92990448635622   -3.09261627644911    0.27507685350906
O         8.35624703681091   -2.24857092961870    0.53049230248707
H         8.29278579085063   -2.24488007784966    1.49295128447084
H         5.36829481315408    3.58719675104040    3.49158573139080
O         6.02783593584583    3.84902539096393    4.15607183099066
H         5.61976416260074    4.56800580834222    4.66017725672383
H        -4.18522951837661    4.97605364972086    9.78609068784904
O        -4.82033835318521    5.13090583840817    9.06668478738608
H        -5.43503375587774    4.38460225009552    9.06485208590252
H        -7.06686592811271   -3.48984241740946   -3.49020522605533
O        -7.69358198114136   -4.09655675274954   -3.93685001084454
H        -7.18016022499801   -4.54345719301237   -4.64425498746315
H         0.05977973044060    6.06163239018248   10.75915703166485
O        -0.80404508087442    6.39806535225415   10.51605244122324
H        -0.68950195564532    6.82940545309551    9.64993280795851
H         2.55237036854313    1.44300036231409   -4.13364104944876
O         3.43295020879325    1.79213798806781   -3.89655038734961
H         3.75319872973873    1.27380820040617   -3.12828070490460
H        -6.97943366726271   -0.24836470383532    7.22086737770482
O        -7.48411362260710    0.53163848869078    7.50420175783641
H        -8.10809390692469    0.71927378844841    6.80192113725016
H        -2.81885682616989   -9.91038706228168   -0.84909652325670
O        -2.75065836387896   -8.96880522981282   -1.00624467706179
H        -3.65515196437980   -8.59723008249355   -0.76792292243951
H       -10.10172335200093    3.07979436436449   -4.88036329320520
O       -10.22243156901688    2.16241495164314   -4.60085437630333
H       -10.43400758144862    2.24609959731833   -3.65008676298020
H        -2.09545289914388   -3.07111232240968    4.59469573736179
O        -2.97213678999286   -3.50743221069112    4.66669306337906
H        -2.97096242966253   -4.12371986520868    3.90894153717933
H        -0.23764823295231   -8.03236059947045    2.45243179088777
O         0.59128197772433   -7.82829337392305    2.89873739121220
H         1.30595088983781   -8.12570028110794    2.30832738518531
H         6.68693084762353   -2.46526831797818    6.34716346530639
O         7.13159975582738   -3.17597966406401    5.88046201113727
H         6.49797199736907   -3.90768961292987    5.84218260895677
H        -5.28756482342048   -2.03966656850747    6.93655478174632
O        -5.96369513503197   -1.53817220991027    6.45589241643229
H        -5.95162654650510   -1.91340133444553    5.54584085499152
H         0.79514711611803    2.99256102927049   -7.13347770977953
O         1.71163634032334    2.65960401285829   -7.19450601792782
H         1.69242593050710    1.91159356107751   -7.81983613490678
H        -3.92446707605903    8.71525779357906    6.67889336277469
O        -3.92634545694801    8.71471350441482    5.72151991739142
H        -4.05607437357659    7.78805085378927    5.45277374876961
H        -2.05454648583327   10.27905211708004   -2.73489068605479
O        -2.95634433392514   10.46531536898355   -3.03348170343677
H        -2.88392983212180   11.09919896821309   -3.74637765216516
H         9.37533824968353   -4.15764941743144    3.98515928922614
O         9.09594909463828   -4.83551756013271    4.60818217463908
H         8.66999389509346   -4.36256277900637    5.33403998397880
H        -0.88105930514158   -6.03995306107442   -5.80029152174216
O        -0.14725603692773   -6.60913182734670   -5.53682375392659
H         0.67051604235674   -6.12613841013500   -5.76744318781880
H         1.83336707662319    8.21822698133175    0.65001509674235
O         1.52850760732269    8.54291854693121   -0.22594364863051
H         2.34146981064831    8.57775086767154   -0.75926765336600
H         3.45813496689022    2.87749413838087   -6.69060841290105
O         4.28628805232785    2.58411449992888   -6.28462890328876
H         4.04295053580818    2.30903984901177   -5.37557209226192
H         3.72984491690169    7.06246579531743   -1.25255967243940
O         3.93910015167685    7.99766196887502   -1.46535353206277
H         4.30480096239397    7.94106346387509   -2.36010547336615
H         4.33708475089993   -0.06164674745254   -7.94773607237995
O         4.72004109164661    0.08269504728751   -7.08053982157952
H         4.54151797133838    1.01443415556356   -6.83431558423286
H         6.00633561159817    1.85840896755456   -0.51482286935120
O         6.57030905269584    2.05114432567607   -1.27771533864228
H         7.39322023848870    1.56716370075780   -1.08745551064423
H         6.61463905067450   -8.50575115119515   -1.66513539604975
O         7.25037876935785   -8.29654704457409   -2.40241248433381
H         7.61386273498640   -9.13169632160066   -2.69166691578897
H        -5.50416325591815   -5.85085097585344   -5.30308253530694
O        -6.05643147805262   -5.18866251397627   -5.74017712753677
H        -5.46506012292334   -4.42937283270102   -5.91354036398637
H         0.70909819831598    7.11041048083105    7.58920779232840
O        -0.19109749752608    7.14153970850833    7.95183211267966
H        -0.74923533501874    7.15976644566486    7.13617819704188
H        -8.95358938869767   -2.83569504218927   -4.09730226294515
O        -9.47158060885721   -2.02578239647156   -3.92816469603190
H        -9.18335749462123   -1.36009418280947   -4.55643618039368
H        -2.47351800445087   -6.01897250157168   -2.17548743102700
O        -3.34858742927315   -5.72216295865251   -2.44281207481898
H        -3.54302278272801   -6.09923322138955   -3.32323163882285
H        -3.65242613541021   -6.57660691386822   -5.79253548979212
O        -3.89550199321981   -6.74277404958485   -4.85533770159661
H        -3.43087997579340   -7.54939383880038   -4.59702081042813
H        -1.42905772287320    3.69578696854251   -6.99395291438176
O        -0.89065553055796    2.93776792483963   -6.72622681092615
H        -1.13261899884276    2.15370423947693   -7.27585223467679
H        -0.26071792870005    0.38419449103501   -8.23538493325040
O        -1.15532346178322    0.62255978000338   -7.94986123496009
H        -1.32847286342402    0.09894089980290   -7.15103830768543
H       -10.44447777042672    4.05568923750663   -2.71338051571799
O       -10.51373469054236    3.27625172806312   -2.14655095884436
H        -9.68256358993979    3.24498744866174   -1.64070753389380
H         4.57410697739344    4.00971553330587    1.68989888925805
O         4.36302406867679    3.08937474971550    1.96821604104691
H         5.07485089553783    2.51060127683257    1.68251629047753
H         6.44716017803029    1.32859101268890   -4.26119330191885
O         6.14399790098394    0.70475317398221   -3.56715363011488
H         6.17934157627785    1.19867297639892   -2.72269521328722
H         9.58869282815404   -2.31500598532350   -0.98723722264656
O         9.86305324161336   -2.09995630244196   -1.88755908472292
H         9.06215301257468   -1.75807273514630   -2.32775762599725
H         9.91317759625279   -3.40748594150919   -3.15989741580177
O         9.64182615380857   -4.05743721641504   -3.83509154082435
H         9.24678806020001   -3.54734019609544   -4.55288500315337
H        -7.77276695764497   -8.58528159535815   -1.67237653673783
O        -7.03289943544662   -7.99480440804777   -1.80668519159685
H        -7.40524374275882   -7.07969150614442   -1.79283636028408
H         4.14373444851929    6.02087389144455   -3.84665390007369
O         4.80780766210001    6.71960741779685   -3.76352868183375
H         5.64278524307978    6.26221513152688   -3.63002687002142
H         0.00174951968963   -8.20827338474771   -5.24841409263942
O         0.03538690658125   -9.19265854418627   -5.11776720259102
H         0.17939353851519   -9.55346970249211   -5.99256459693080
H        -2.39407144019722   -8.71941254885113   -2.72058218628877
O        -2.18021473432230   -8.45870114272358   -3.63519331887659
H        -1.53022777833821   -9.06449875228796   -4.00887045736199
H         2.09163238047310  -10.86705037707990   -3.53994429461585
O         2.05157089911385   -9.91235234721504   -3.51365808453116
H         1.26706961350856   -9.63509035102846   -4.03867928289534
H         6.80389287729161    3.26047603475852   -4.61390913978662
O         6.85741933443520    2.58371984960348   -5.31650358427087
H         6.06232056483273    2.72046336411721   -5.85396546963121
H        -3.58399950182102   -3.76722325701702    7.70556233870462
O        -3.69702037049128   -2.97806086716936    7.17726596543085
H        -3.44968271534401   -3.21651604668296    6.25761920488296
H        -0.69234911243691   -3.38920357742668   -6.73647093982522
O        -0.05798345330504   -2.65305277678669   -6.76969356572752
H        -0.54045940348915   -1.88447957045782   -6.41778792910837
H         0.64318854594306    0.39709529482990    8.72975247663575
O         0.64581957637728   -0.31710719011387    8.08849584106737
H        -0.27786513443093   -0.60198563771552    8.00312401778056
H        -5.84721856802211    7.35257447988707   -4.24068067528151
O        -6.35508913396976    6.73710651337963   -4.80100960490416
H        -6.64256074034677    6.00601043997390   -4.21019662854131
H        -4.28089264046276    9.07945439480285   -3.25532500352603
O        -4.81988227717936    8.28564191299833   -3.14830934325779
H        -4.41068372330501    7.80287968565850   -2.41189767096442
H        -9.73223017651530    5.79953920868228   -4.62488384094809
O       -10.26856253891931    4.99682468104700   -4.46123104375981
H       -11.14961882572507    5.20256594588912   -4.77560635579784
H         2.78751990908667    6.44623357820045    6.11970164124259
O         1.82821427340128    6.54683061496451    6.22141692823549
H         1.48034117544016    5.63514282522958    6.11853146699320
H         4.81048013509274    8.47878664633041    0.05951187290425
O         5.13142098366514    8.47722020279829    0.97924257555902
H         5.53486129290818    7.61088257413145    1.10757038657297
H         4.06632612219387   -7.48572008788689   -4.38916444862367
O         3.30699772597179   -7.76777831546070   -4.93078030946624
H         3.02098978636113   -8.60571225160074   -4.55241118808165
H         0.39875498731028    8.60374566016471    4.22555893755692
O         1.07323745429296    7.95691834296716    3.99416015804861
H         1.30022580021328    7.46154823769911    4.80715744154139
H         5.21227454099507    4.12564367439093   -3.19067806220168
O         6.17377614912635    4.09196753343813   -3.14071938140006
H         6.38244588005611    3.50777597017897   -2.39492775747081
H        -2.58849831964544   -1.59328168559000    7.55822909809378
O        -2.07415456931828   -0.80258966430797    7.77808673565959
H        -2.69621801114511   -0.17417933632905    8.15487503139968
H        -9.03796290142489    7.93553530035396   -4.12401336197691
O        -8.97986836693011    7.35204072729076   -4.88204976408442
H        -8.02384298088995    7.18384664441607   -5.02031608194421
H         3.46269101244081   -9.04496393461699    1.04187087126917
O         2.78973389161697   -8.41168576686895    1.29678874563953
H         3.26862103184586   -7.60799900315536    1.57411811162619
H         3.59562706339191    8.10608187640181    1.80837934813288
O         2.80303488523818    7.54595242466083    1.92259026847098
H         2.36086141110741    7.78211247575993    2.75074138167869
N        -3.61456822577749   -6.39863672622307   -7.54958422618024
H        -2.87559372131616   -5.73340860595673   -7.73691030395745
H        -4.50216615555098   -5.93583043639436   -7.70399092488717
H        -3.53864497448279   -7.15911035056918   -8.21071868503422
