# Supplementary material for: Computer Generated Realistic Interstellar Icy Grain Models: Physicochemical Properties and Interaction with NH3
Source: ACS Earth Space Chem. 2022 Apr 19;6(5):1286–98. doi: 10.1021/acsearthspacechem.2c00004 (PMC9125691; doi:10.1021/acsearthspacechem.2c00004)
Supplement: Supplementary file 1 — sp2c00004_si_001.zip [file sp2c00004_si_001.zip › NH3_binding_energy_sampling/13-35.8-N.xyz]

604
 energy: -1022.789123124453 gnorm: 0.000044043342 xtb: 6.3.3 (5b13467)
H         0.19551475802497    2.96822783523599   -0.73172672558044
O         0.71490513979401    2.30013455409400   -1.22891699306236
H         1.65543979799901    2.42917625890820   -0.96242045677069
H        -0.05060550398597   -1.36275306642723    3.10726553524648
O         0.33553064200634   -0.66391517452131    2.55705272815580
H        -0.13836675471926    0.15055517919554    2.79411488846198
H        -2.40368094764220    2.34893980301610   -0.56744846157361
O        -2.18652983673574    1.88011321979850    0.25575559274661
H        -2.20312062009972    0.93182210329290    0.03274550571861
H        -4.64519006574682    0.49061982662727    2.17224677103570
O        -4.96267332358163   -0.44260208673634    2.18889992779082
H        -4.46266492784100   -0.92135127320739    1.51964360475620
H         0.07067971180042   -0.36857312725602    0.90424042670170
O        -0.13618046217173   -0.13254221528629   -0.02089998710123
H         0.20523655929964    0.76265366751789   -0.14577783029339
H        -0.12390706317364   -3.63118976100353    3.73817470583900
O        -0.39990642848933   -2.80094789017367    4.16026319028907
H         0.25272807606593   -2.62883132701381    4.85569337957932
H        -4.87574217336289    2.47278517167908    1.31896596142783
O        -4.23149690266140    2.06419834510336    1.92926679518517
H        -3.39282353814814    2.04535655161023    1.40980393671445
H        -3.26730384675178    3.83364959365359   -2.23861098521257
O        -2.52781099820109    3.23711490855365   -2.01293470201243
H        -2.17638881921955    2.94782205628234   -2.87500095139633
H        -0.12300266765221   -3.86507183216335    0.46359756194381
O         0.22023048932759   -3.04704175574077    0.87741786715788
H        -0.56413520253084   -2.55985347257838    1.19531046325168
H        -2.35835073294048   -1.59475356011496    2.44473111378656
O        -2.17768113520985   -2.06265545118503    1.60303732469035
H        -2.44039325838971   -1.47606191969874    0.87468514145768
H         2.06227757727300   -1.50703363086701   -1.18284704695304
O         2.30091153453031   -1.75909492425550   -0.26729580573923
H         1.51480158916229   -2.18521372361400    0.12395415733346
H        -1.37477802879737    1.76701963033082    1.87326765536494
O        -1.46146281877750    1.37092892379371    2.75047573176867
H        -1.43960518365664    2.08405289070830    3.41433309630951
H         0.19437831001508   -2.76676566233066   -1.61411588696861
O        -0.56179641487887   -2.15531749586066   -1.66372950976757
H        -0.37713126687099   -1.42792343800399   -1.03235667229347
H        -3.44113997829461   -2.98600084602522   -0.40491986331331
O        -2.72802906562476   -3.47907431860612   -0.83151886616285
H        -2.01912891966138   -2.84918001324870   -1.05622529882793
H         2.79745170163808    0.07227448813240    2.86161131914108
O         2.90143242217542   -0.10915305478602    3.82360505647389
H         2.99846720139411    0.78405187822597    4.22563945902075
H        -3.53400456268516    6.31873908375578   -0.57167891616251
O        -3.30166961455141    6.98030568617350   -1.27496680452125
H        -3.15550215342041    7.82595968653948   -0.80705374030717
H         3.91202623923507    0.51821454276915    1.11473523307497
O         2.95741905261920    0.34388670637930    1.23025498734020
H         2.71856600732185   -0.41073621846993    0.65551398524106
H        -5.79564627912416    0.78038906640709   -1.60550556942649
O        -4.88413231880745    1.10778899214228   -1.48778187139527
H        -4.99045731537871    1.93701897198247   -0.97652849480055
H        -1.19370320626954    5.34003916929278    2.16401187608262
O        -1.82009617878475    4.59310750509392    2.05380507767306
H        -1.89018489971866    4.17533734903840    2.91744555174768
H         3.49501886546764    2.69791119137758    0.34780923084435
O         3.24519805260953    2.65672454224108   -0.59154749177357
H         3.56132822329138    1.80770962622182   -0.94310709678213
H         1.47132676377647   -4.76235552763549   -2.30267130186037
O         1.53987743458528   -3.98395525468970   -1.73170378554208
H         2.33223938564426   -3.52347235151315   -2.08886319911105
H        -0.94403302425215   -0.15024688354616   -2.58743828324847
O        -0.31340308888878    0.50220795130890   -2.91836918680055
H        -0.04578793213002    1.08501913935807   -2.18445034470024
H         1.69651350747910   -4.74679069653611   -0.23271245019753
O         1.80829507702649   -5.38292866876050    0.50997791890618
H         1.34258133509939   -6.19431232418406    0.21863225934896
H        -1.25126305735170   -3.33077140236669   -2.91190412279524
O        -1.08442012904412   -4.01543986451615   -3.57311382371607
H        -0.95387768335529   -4.86151792596440   -3.10369503088362
H        -2.74264992712798    3.25611254126689    4.67483160026120
O        -1.76181050190175    3.25379408592286    4.63260418911257
H        -1.46166432320108    2.85276240893775    5.46659272782783
H         0.99529566109792    4.98009961429083    4.01211291990362
O         0.04970264712192    5.21276894400939    4.07235000558161
H        -0.41993193299027    4.40977413361027    4.33500694491380
H        -1.73591343938562   -4.71164975298137   -0.39732381858857
O        -0.96881358509969   -5.25288934122262   -0.11858768078256
H        -1.31151222719203   -5.93746201323223    0.46520141046598
H        -3.93950351167585    5.76749383108988   -2.62231674730893
O        -4.29343124832940    4.93319298513554   -2.94818205514339
H        -4.14594547948096    4.89667516078303   -3.91741498350616
H        -2.41677507499675   -3.74648009507334    1.91485581086764
O        -2.43215532574829   -4.65033615504554    2.29169914557372
H        -1.49116214429540   -4.88790140384394    2.42528620341070
H        -4.72128494156763   -3.04472031286033   -2.90235296469488
O        -3.87262527893133   -3.27854541829223   -3.31571583650053
H        -3.53740831599270   -4.07089617521071   -2.85130382928189
H         0.37685796850834    1.32328774226334    4.56259705005312
O         0.87757052320456    2.08405146377247    4.22265046505213
H         0.93510323424152    2.74291451411348    4.92886921020078
H        -4.67043179453094   -5.23263526019898   -1.57126276382895
O        -5.36768115525882   -4.87839105182161   -0.99244593732904
H        -5.14700064573767   -5.23091420285825   -0.10937562795569
H         2.29112517312010   -6.55179399289933   -4.09445160073607
O         1.96045885711590   -6.22130226140501   -3.23915359279163
H         2.40063400982177   -6.79280225165511   -2.57769646039193
H         0.43175411560379   -3.44700720986611   -4.05159224417479
O         1.23075413616334   -3.08137956589810   -4.48282789598023
H         0.90380243180721   -2.71048548259388   -5.32868767118554
H         1.98955805699664   -1.80924664369391    2.92024610278296
O         2.14003510503260   -2.74128907878061    2.70436929285356
H         1.44904643700519   -2.95464026294165    2.04284183831117
H        -3.04334175675402   -1.87493939222199   -3.22936924283255
O        -2.62053586947561   -0.98840919122334   -3.16980020850248
H        -3.27874946451755   -0.34319399760375   -3.48453548365514
H        -3.18203857473006    4.91699523200309    1.05074240755741
O        -3.96751121379248    5.28988693914831    0.60221186326153
H        -4.37664258066736    5.84881781452926    1.31102880557728
H         0.89679436909322    2.19679559835520    2.53182506879519
O         0.98968248660223    2.19037328017764    1.55990215006454
H         1.71538556246809    1.56609467944485    1.39167184373972
H         0.18336733537158    5.59421586961843   -0.81659237343497
O         0.70004164046601    6.25561019825910   -1.33114144500497
H         0.84726961992948    7.05593960429452   -0.77755492303123
H         0.36448263903484    6.97899919368609    2.52911339526520
O        -0.00479023801237    6.59760554334950    1.71537970659224
H         0.65670273448230    5.92617395391430    1.44942786143810
H        -2.45350761197805    0.16018841343250    3.31399937912094
O        -2.67150103142709   -0.65291975607963    3.82214401816554
H        -1.90546242069088   -0.69168969665163    4.43725469594091
H        -0.84493984110448    0.50252878955022    5.98433938482775
O        -0.57805081726835   -0.01839843456170    5.20851331098620
H         0.13878022734145   -0.62083378887660    5.48965238908176
H         0.72406022810965   -5.05183632714750    1.93525636762032
O         0.18758261113012   -5.16025352871609    2.74378842278909
H         0.33471789040821   -6.08016509815465    3.01683561732377
H        -2.11856660233249   -8.14726857130968    0.43202577028873
O        -1.78979816598762   -7.65851940349320    1.21400956880365
H        -2.57221548490177   -7.34527897853820    1.67533759539418
H        -0.39966937171785    6.79901766752247   -2.38066839264400
O        -1.15030296287201    7.21837022392168   -2.87439970820179
H        -1.93543833066328    7.09286401565606   -2.30389105093409
H        -1.10929216962708    4.24950225852603    0.52896833927913
O        -0.74411874924974    4.30910023391235   -0.37042660824865
H        -1.45603461181136    4.06608431313854   -0.99631769041276
H        -4.38130058433599    2.69301886819403    3.49193037660009
O        -4.37233645691549    2.86492430356055    4.45622512227108
H        -4.45172660996677    1.98241167892506    4.86725163583564
H         2.05745952078795   -3.63650655186757    4.18558199390303
O         2.00067199278401   -4.10730762615477    5.04017532612095
H         2.51457979610766   -3.56999483046133    5.66496543319595
H         4.69303309213142   -3.25553861493476    0.75742872499968
O         4.52255740478518   -3.18511099772916   -0.20759813074444
H         3.66513500003762   -2.70434466979688   -0.28413553938127
H        -2.73558701000663   -0.81089890939905   -1.37534555032343
O        -3.05604828804200   -0.53966097648055   -0.49879926672983
H        -3.85775304646599   -0.01356086054383   -0.69986516364997
H        -1.65735816041705   -0.82870799166622   -4.66436035812415
O        -1.15703196519778   -0.61417542040791   -5.47283881591400
H        -0.44485879154606   -0.01724367404861   -5.19430853776942
H         1.76448463322951   -1.78235185581467   -3.43705539658779
O         1.86152780593039   -1.03415386694163   -2.81663226102131
H         1.08314153071362   -0.45743964347299   -2.94203770664489
H         3.68255404842256   -3.18117292084758    2.47753924628849
O         4.64055371524811   -3.41127758019691    2.39679044027780
H         4.69641576751178   -4.37089737031385    2.52512271959179
H         3.44831727390241   -6.17876095623703    3.05665639471262
O         3.79628463788610   -5.98218367712227    2.15254613433905
H         3.05554804770124   -5.63416966019683    1.61561074606962
H        -3.38017302001627    1.54382662699148   -4.19995510137155
O        -4.22385748658306    1.07407259303659   -4.00157157445646
H        -4.43303365808722    1.22108119724176   -3.04321432745146
H        -5.08266880591614    4.08791744332576    0.05485554195588
O        -5.52245258024126    3.22189192680462   -0.04365727350955
H        -6.45516235198047    3.34099683276532   -0.31745652036981
H         6.73148841735802   -1.24218274252239   -1.44681025182069
O         5.94492361173210   -1.09365574728180   -0.91678514353335
H         5.53640873976008   -1.96228954379055   -0.70681009713976
H         4.56998338258137   -3.23335910719616   -2.55071945740414
O         3.69895130441983   -3.06468752110505   -2.96092798732517
H         3.69711523474761   -3.68517169343146   -3.71540921206224
H         4.47864646331653   -2.34705009529603    5.54081714833781
O         4.14193700132538   -2.81188826029909    6.33767745789973
H         4.47752426014179   -3.71647895080991    6.25445876349076
H        -0.71199878634243    6.28498551327190    5.02378205290349
O        -1.30417436903463    6.86202811809762    5.56577643539713
H        -1.32092770391385    7.73826657025307    5.12293007980805
H         4.68415721187208   -0.19671477335917   -1.55227652332276
O         3.91279957883984    0.34337578599854   -1.81184949422772
H         3.21937095154245   -0.26039998698284   -2.13295204685622
H        -0.77763934536280    4.45576039352429   -4.08578863011219
O        -1.56168513863195    4.99893719840858   -4.28861924556289
H        -1.40650547443778    5.86608689922787   -3.86841210181016
H         0.63594899867491    3.13816606692665   -2.71606339338124
O         0.63478914400683    3.51310372018409   -3.62540169370408
H         0.67800559580548    2.74849516867492   -4.20971146645497
H        -5.37153416640656   -5.24993439306542    1.80022124965716
O        -4.67810813745298   -5.84556010123503    1.44011793174014
H        -3.83516514528296   -5.42931772505536    1.70285069329733
H         7.85682577779892   -1.75949891881860   -4.14181362774708
O         7.61830320780348   -1.44946010270534   -3.23688082923716
H         7.13013177732905   -0.60348498251311   -3.38116192252574
H         3.65335302603097   -5.14348926210252   -5.36045647763711
O         4.42107765032867   -4.76977834146217   -4.88812532680282
H         4.80930356588663   -5.47943726491971   -4.34317381060513
H        -3.74418388649047   -0.03360531549641    4.91883180981879
O        -4.33975910626326    0.43143168738087    5.55581391417883
H        -4.99754302874252   -0.22617091421635    5.85398083903028
H         3.45788222514123   -6.00651111962977   -0.58780973112308
O         4.32710256968686   -5.75903188311351   -0.91461376082740
H         4.40464331260621   -4.79649412827492   -0.77027792908816
H         4.96781808003984   -0.40714525922263   -4.24813975227456
O         4.42502235226405   -1.11621992711644   -4.63378760078947
H         4.10502039823535   -1.69845297182700   -3.91231915153818
H        -1.20773293827931    1.50468661199825   -3.97659279160104
O        -1.86126434873710    2.12466776900514   -4.35825304723802
H        -1.51026997336692    2.45498435181101   -5.20774512890078
H         4.86256474295661   -6.38804047942471   -2.39422901535034
O         5.18761225395768   -6.71563550634285   -3.26209812218940
H         6.00731718399612   -7.19563929849655   -3.08141384776431
H         8.70099889289339   -5.17697283039836   -3.04855159591830
O         8.02363784879016   -5.58329528857851   -2.46600920102058
H         8.05188220054870   -6.54186483445788   -2.56036216656458
H         2.34163947053614    4.65832712594414    0.37724201096107
O         1.76752492611370    4.64221508465951    1.15223193277482
H         1.41174480882682    3.72158574341018    1.23536006452783
H        -4.38203712590972   -2.68719932632042    4.22502755085461
O        -5.27767339780253   -2.34781751060483    4.02958984606605
H        -5.14537280036526   -1.56767641911665    3.45161688602174
H        -5.83788820273524   -3.25282670965244    1.32418965329747
O        -6.29534730610901   -3.80843340827136    1.99744792125864
H        -6.09907244849938   -3.37163097410938    2.84557011527396
H         1.74342088745208    3.41849987066535    6.79468179618283
O         1.11573567268468    3.93345490125194    6.26574306912301
H         0.33766589689432    4.08700856351718    6.84363569875443
H         5.02822697876052   -2.22660579852656    3.52958517423752
O         5.05212370361292   -1.51033221914303    4.19537099907679
H         4.24210959983268   -0.95118114931586    4.04135306480670
H         2.42774643993393   -5.62908752159745    4.78001632918599
O         2.80449642057492   -6.51415849932235    4.51859108032608
H         2.05735618337898   -7.09521352928597    4.35231399823856
H         2.19583447383135   -4.58950335063981   -6.84947094195912
O         2.03397221401119   -5.07643114232614   -6.03156097740725
H         1.77499507106771   -4.38398486696872   -5.37495185908170
H         6.43056208608196   -4.16785485805355   -0.59613626436161
O         7.18638519200101   -4.57327353034947   -0.13940791807067
H         7.68866750957686   -4.99479737348754   -0.86382781108140
H        -1.66171583311840    4.44217534762766    7.66011095932874
O        -0.75998906588172    4.54093280271132    8.03848165667558
H        -0.57841065095739    5.50002421100781    8.05890256918392
H        -5.16660762931904    5.62430829161261   -5.61032302216808
O        -4.55946006840434    4.86061519207805   -5.63468027461338
H        -3.80670570751906    5.07413182281308   -6.20696663107491
H         3.20722257972541   -2.60329794945141   -8.50823388186832
O         3.12660875912757   -3.13535548674365   -7.70584793183191
H         4.00636923505816   -3.10994468276984   -7.28374893177127
H        -0.68008615252523    8.76194477272344   -2.33550291852663
O        -0.55236704116772    9.59158960216176   -1.81959694601308
H         0.21461830600770    9.41781995267918   -1.24882752448223
H         2.10819437575525   -0.96542541159177    5.14685440653965
O         1.53973022896195   -1.48916002063471    5.74063803705875
H         1.64314078881407   -1.14297653716028    6.63640382778753
H         5.15465796133893   -2.09597611773401   -5.77947132203692
O         5.49735564413623   -2.86268707831950   -6.30391218537272
H         5.22682740986569   -3.65221292957426   -5.78382526639260
H         5.73071416796750   -5.26991287161655    4.60028847605615
O         5.21553186699883   -5.18459256622554    5.43139133277735
H         4.49251311220643   -5.81558187682114    5.35172288963033
H        -3.91703733882430    1.09805104355926    6.99075765427505
O        -3.71800406929073    1.57518400925959    7.83229412903006
H        -4.59179890442611    1.96131876369019    8.09969693712714
H        -1.85787534167065    9.55274739840872   -0.79434857757734
O        -2.71425671161957    9.42758182782924   -0.31226264754790
H        -3.32868024178261   10.05520805265022   -0.69635249939843
H        -5.97456022862292    4.62479333947288   -2.94401927525022
O        -6.88610483284510    4.50538853976791   -3.28048765246100
H        -6.80140925341272    3.80160156990944   -3.95687941387110
H         0.07990792420758   -7.12711888799948   -1.17890520334300
O         0.55032775463391   -7.56273546176549   -0.43503985642790
H        -0.12304296113098   -7.75521694185343    0.22053076427992
H        -7.65576515386730    3.72874733915959   -1.96330435011021
O        -7.91142693720612    3.14338552807223   -1.21999070127889
H        -7.77108017500911    2.23396741189738   -1.55874080350953
H         4.03070275394215   -0.94207640062783    6.90533742111085
O         4.04003626920953    0.02208832208217    6.89738688075058
H         4.84712898536770    0.31155918135375    6.45555070134351
H         2.24693201420223    5.73201907876697   -1.25688578762944
O         3.18334600748096    5.43987131224602   -1.14986554073341
H         3.35389984183938    4.89812744755417   -1.94328013167633
H         6.55176726452529   -5.99278193703805    0.58039557550481
O         6.18740082839146   -6.72908481966803    1.11754817810477
H         5.28510771234954   -6.45098003382663    1.35200447248105
H        -3.80473541916746    4.68253686797586    7.75747964773914
O        -3.24384310591195    4.21865566419685    7.09445165716954
H        -3.43602846692505    3.27537235587464    7.20820056268021
H         5.76133653583618   -8.00863224382039    0.05561223085121
O         5.46856821609634   -8.69649926943329   -0.57926319236753
H         4.63573383928016   -8.37143927871362   -0.96609385904528
H        -0.49435466240664    1.99421945509432    7.64658064794993
O        -1.13412185258671    1.92897828646546    6.91728295868511
H        -1.99903607332033    1.78772693193294    7.32157926605858
H        -6.37567168274343   -0.17849844612739    1.06892430113699
O        -6.70473080318466   -0.26338370329884    0.15923190881102
H        -7.62325291334302   -0.53403677743192    0.18656093579031
H        -5.38032509583732   -3.12411031569525   -0.58522030322194
O        -5.12304671228172   -2.42104968484928    0.03747594505656
H        -5.69425488865353   -1.64824863457643   -0.14663463541467
H         4.31940095986141    5.51668188594450    0.22594614730453
O         4.66133777619443    5.62095827119807    1.12762755897383
H         3.96943496999518    6.12963301597871    1.58530713319091
H        -9.06630878000328   -1.80732028995225   -2.22079999863661
O        -8.51170824746379   -1.60442051691305   -1.43991694506781
H        -8.63350487378360   -2.33981928983471   -0.79971009913715
H        -5.57322317103714    3.40159031666435   -5.53422752024658
O        -6.08728749480408    2.69183577981431   -5.11393188509732
H        -5.41735173778992    2.10699153048855   -4.70460166508820
H         3.12987065333848   -0.96050464687260   -5.72700387162877
O         2.27060736144234   -1.08018999779451   -6.18703927720465
H         2.35099884963455   -1.93058342919471   -6.65860379006936
H         8.05539411213296   -1.42158025901898   -6.14568061688305
O         8.07263887702385   -2.28553440172413   -5.68921256517428
H         7.21285017976635   -2.68629685154482   -5.92682470688788
H         7.55950268752190    0.92098459399492   -6.42283632969966
O         7.37286783056358    0.07086766484604   -6.83359073182543
H         6.39114056995353    0.01674672575368   -6.86173154205712
H        -7.85632025789256   -3.74898899745429    0.95591389109063
O        -8.54079070400048   -3.64355124100332    0.27732376799940
H        -8.44755008559490   -4.40404292499056   -0.32380198823552
H        -2.39703301954364    8.67882266024382    1.25048162155047
O        -2.24008701392753    8.09177983929404    2.00339507397435
H        -1.47192134718809    7.53797627689089    1.77525147369987
H        -4.41547556126532    6.38226406935803    3.47570515533763
O        -4.59309472596492    6.80686358492243    2.61998373941338
H        -3.83064028591404    7.39220318495231    2.47271733157949
H         3.36867886763059    3.37885193091473   -3.65948112857319
O         3.21477615455470    4.34814746033421   -3.56752504511817
H         2.24901561645605    4.41178832379936   -3.66682214330483
H        -6.14830402801215   -1.67096963985890   -3.43470489464364
O        -6.22496484133744   -2.24897659878717   -2.64918052215915
H        -7.00418933835417   -1.94029360796177   -2.13419475027118
H         6.50352398940794    0.99514159790788    4.63528135406763
O         6.11638136471317    1.53594896118586    5.34139002591418
H         6.30331984611329    2.45314943706119    5.04598308572399
H         1.30946574536141    1.65063384452141   -5.88429409556086
O         1.12037330142634    1.05604679553493   -5.12782771225299
H         1.48257813958355    0.19270247322310   -5.39834471672651
H        -2.40286273352306    2.92207973176123   10.45188763374273
O        -2.19349455326204    2.01370746206888   10.17901791558795
H        -2.79684039486105    1.81291295658154    9.45158722072769
H         7.65275838620384   -0.54427272559928    2.96500320321492
O         6.90358860459440    0.02453117836105    3.15788085851090
H         6.21683538191704   -0.58212581054520    3.53350161118180
H        -5.67019262286409   -8.11424895579067   -0.68547057886095
O        -4.93008353766036   -8.18221958838107   -0.04505016501374
H        -4.92888943262428   -7.36382007694465    0.47524209392244
H        -5.22065412338875   -0.18652042694189   -4.71806974572735
O        -5.83994887571770   -0.89852466529483   -4.95149830596856
H        -6.67964829441897   -0.45694574902244   -5.14305082525630
H         1.82287840877367   -0.27255912838547   -7.57791971759405
O         1.61408490406253    0.19754880805370   -8.42112495242471
H         2.18487111081066   -0.20927631193338   -9.07834453840305
H         4.78922918740964   -1.47219131000705   -9.39065741058256
O         3.86222905331199   -1.24246003505015   -9.66561193939852
H         3.83359192525897   -1.36222640435883  -10.61418163531951
H         7.59713970217605   -2.62353688341413    4.08890484381659
O         7.73930620132377   -2.66387514350295    3.12910884849659
H         7.23972878134367   -3.45186682434339    2.86179462672172
H         6.73842770589490   -5.95380421928883    2.59155038671742
O         6.80588723571359   -5.27832571406190    3.29166804929126
H         7.68612863563497   -5.36071330630406    3.70048080152061
H        -1.79212486109241    8.89386536510784    3.44897123379347
O        -1.53709675680745    9.20061709920358    4.34457163909051
H        -2.38211067462561    9.33352013459324    4.80689679704244
H        -7.43758791473190    1.49965387356263   -5.23760908593978
O        -8.01059332016811    0.75609147338022   -4.98657760357943
H        -8.91145854000707    1.15612430110397   -4.90342274242259
H         6.84908909665772   -1.16042139136174   -8.50862798249038
O         6.26696227210449   -1.88348582365054   -8.76602247483198
H         6.04497504377681   -2.33080300752769   -7.93095046340195
H        -1.73793389897878    6.16907180120557   -7.06621373432843
O        -2.13381107420150    5.34433045673081   -6.78820724213740
H        -1.87704654999943    5.21469078359812   -5.82647209130981
H         0.07496981290537    3.26660506325397    8.96973877021980
O         0.27389362476109    2.34742574238039    9.22542277770649
H        -0.52039766383857    2.08430653275167    9.73861619877335
H         6.73284807931632   -2.84415059078151   -2.79921177112295
O         6.20249142863021   -3.58892714392676   -2.45952357366214
H         6.67002880734542   -4.40034424945746   -2.70526970968728
H        -4.12348775449868   -3.14172917803841   -4.95033037066666
O        -4.28630361648849   -3.03089275322756   -5.91397312403965
H        -4.83380081312642   -2.23775983890071   -5.96662324308280
H         2.04976895609644    2.13706850518471    8.39726727204381
O         2.70746473812380    2.24916653834028    7.70136440663555
H         3.12934969482506    1.37904300536386    7.58313484244179
H        -6.92420328259093   -5.26241041119233   -1.37401366007729
O        -7.84194338083110   -5.53219884539140   -1.61128683431421
H        -7.98293656968247   -5.13127773748440   -2.49383153306889
H        -3.78062665902984    5.20754699441286    5.67264130323263
O        -3.75284311583640    5.97518705767117    5.08054098576207
H        -2.81786785839754    6.26913566752535    5.16586026140834
H        -7.90469723174194    0.02611796794946   -1.94605184405589
O        -7.41870035448158    0.74897449251823   -2.36532165595187
H        -7.65505389809919    0.73596871354946   -3.31652004637057
H         5.84806081837953    0.09532437805317    0.31025984285806
O         5.59426597048614    0.78378702476970    0.95383731832333
H         6.13663335586422    0.60070958238600    1.74648660633474
H        -6.15466709588720    3.26624190077382    7.39561010065567
O        -6.02012341995823    2.74955712541665    8.22419997575344
H        -6.62098907059427    1.98801053632606    8.14216662207160
H         2.26712449765198   -8.13625258272002   -0.89107813127861
O         2.93751649008124   -8.12528038349519   -1.59372852594789
H         2.70657806140369   -8.84046350585850   -2.20321732995258
H        -2.80187323401661   -4.03314677627392   -6.21327685158188
O        -2.04624148567531   -4.59895674440413   -5.98702285178192
H        -1.76226308944225   -4.30573787243066   -5.09275282467568
H        -5.60095834530677    3.71247822273343    5.30338499515607
O        -6.24481698849447    4.11049924092330    5.92521347774236
H        -6.08057578268642    5.05438739376096    5.90899315380977
H        -1.05085043203036   -7.18017451580374   -3.18865429557896
O        -0.57401489158025   -6.50941162464532   -2.66582944446823
H         0.33073944632374   -6.44163627613807   -3.05345899923174
H         4.48635453423695    1.96449944414815    5.03873960745625
O         3.54346788963274    2.20466023628453    4.92741997296724
H         3.16756197868063    2.22150991279294    5.81280569293736
H         4.16202086196188    4.60778294685839    6.20954475638231
O         4.23487795153017    5.33831050088303    5.59090187305670
H         3.66188930512706    5.09516620645792    4.82476114117528
H         2.79720780481748    3.56366834284045    3.84594077147410
O         2.61691388568607    4.50330012928523    3.67948974904054
H         2.49042835354603    4.59960114893086    2.71381160637592
H         9.23029052782132    0.61096842016181   -0.89456917146032
O         8.38591991592934    0.51460618208276   -0.40914895213883
H         8.34996156131589   -0.40140243209345   -0.10193300556324
H        -2.01197466340048    5.28140724664809   10.61147421215846
O        -2.73220897643241    4.65363821896996   10.85045158556191
H        -2.94233331001487    4.83273230247057   11.76718131652325
H         7.98311846128191   -3.07547239916361    0.21282895301380
O         8.42107437551604   -2.23151819991730    0.44631726498721
H         8.37258716794118   -2.20999655450127    1.40912604307713
H         5.40035260274716    3.60872427180564    3.42473507587066
O         6.06010255510799    3.87772621963165    4.08587367811243
H         5.65052065943022    4.59704525912706    4.58793006968744
H        -4.12777134209989    4.98200634450200    9.76439091145660
O        -4.76738753131194    5.13179064568937    9.04790591651844
H        -5.37888302638587    4.38287198558202    9.05180509138863
H        -7.04510271447958   -3.54282916882583   -3.46586494696110
O        -7.66960489590227   -4.15534748324180   -3.90785926782478
H        -7.15454169705186   -4.59899682659651   -4.61347221210559
H         0.11757734269341    6.08807557155436   10.71144191653771
O        -0.74873880256124    6.42058771736405   10.47181978352911
H        -0.64040855060844    6.84896672716326    9.60341579796023
H         2.55261108212094    1.42680455594272   -4.17578549677522
O         3.43321242283398    1.77990053010353   -3.94684655082631
H         3.76025869160451    1.26658724763491   -3.17737145421305
H        -6.91395883499993   -0.26269220449488    7.23222486629865
O        -7.42040711384817    0.51618710051376    7.51547516350011
H        -8.04867131683618    0.69890289407279    6.81572049141395
H        -2.75584301179700   -9.93398100418661   -0.83347986091193
O        -2.69408455374258   -8.99278205704642   -0.99641505112314
H        -3.59772926990433   -8.62552621665045   -0.74866049850431
H       -10.11263948159269    3.01006338794966   -4.86428038896496
O       -10.22804429604697    2.09321008482203   -4.58088943188889
H       -10.43525499870409    2.17918094385912   -3.62941104293766
H        -2.03196293371487   -3.07509068225949    4.59069158609906
O        -2.90661832055680   -3.51459237110380    4.66854543067092
H        -2.90707004400374   -4.13372386299517    3.91332957364452
H        -0.16498988641780   -8.03675196763889    2.45603430205974
O         0.66538472436283   -7.82714430326425    2.89691632511721
H         1.37842104980773   -8.12386635733048    2.30418576877119
H         6.75817253955951   -2.42586255520030    6.29226570272600
O         7.20300281762007   -3.13874567080271    5.82903668038791
H         6.57049571534414   -3.87156544526973    5.79637569330793
H        -5.21635133667790   -2.04816648165654    6.94539802816706
O        -5.89700117130351   -1.55112973131292    6.46648602867679
H        -5.88818646954519   -1.92952445640802    5.55775042624928
H         0.77294856961611    2.95921728147081   -7.17361417991305
O         1.69014380242212    2.62865894838355   -7.23787927150564
H         1.67038529158276    1.87949049356446   -7.86149464367906
H        -3.89830698664957    8.71108196203497    6.64279957389994
O        -3.90559622077454    8.70726933779492    5.68545705186593
H        -4.03262562099005    7.77909239626681    5.42062659558233
H        -2.08381630704008   10.24916999490824   -2.78608153905561
O        -2.98783975575260   10.43085757428936   -3.08074823197634
H        -2.92155152869013   11.06239112535037   -3.79631536357803
H         9.43794582082347   -4.11490588634135    3.92412158351798
O         9.16804702615167   -4.79284170822242    4.55133423629753
H         8.74158471419853   -4.32015541219806    5.27716608850236
H        -0.78945628306724   -6.06819136716626   -5.86944793531034
O        -0.08339074495596   -6.63489046384157   -5.54180738664774
H         0.75043219934668   -6.17358366961433   -5.76635893821619
H         1.82973757219888    8.21633619695381    0.58543270675904
O         1.51902333194408    8.53665576959112   -0.29019903534483
H         2.32912520998317    8.57265141518891   -0.82775892202952
H         3.43975186318385    2.85549250446498   -6.74354729755003
O         4.27081691345655    2.56492459421045   -6.34163446240046
H         4.03375892782187    2.29409944328985   -5.42952272823848
H         3.72140674337926    7.06141271654597   -1.32246789095935
O         3.92536972190766    7.99657404786696   -1.54043087962753
H         4.28699907831397    7.93764353418949   -2.43670944999118
H         4.32299048031219   -0.08312652062742   -7.99571798058684
O         4.71111129365260    0.06405962315412   -7.13134102638795
H         4.53021744440849    0.99575312082833   -6.88552067872100
H         5.81464149920500    1.97843636537931   -0.66689344518682
O         6.46336616428701    2.08458704908188   -1.37257806146801
H         7.24718778124918    1.59150215972534   -1.04517521276415
H         6.66561274311887   -8.49716645247533   -1.69456032791075
O         7.29606004149749   -8.28924065298355   -2.43700994259994
H         7.66188722355642   -9.12425229840245   -2.72359760682815
H        -5.35293382226054   -5.85702455761800   -5.39710858182440
O        -5.97267659773632   -5.18565132635183   -5.70817575500811
H        -5.42335415934580   -4.41794006476998   -5.95083542068762
H         0.74623177017992    7.12811875154252    7.53453657628305
O        -0.15218454581599    7.15726050069304    7.90182321024121
H        -0.71460144705768    7.17016155853483    7.08903417090681
H        -8.93688990474655   -2.89835783445070   -4.06689774319405
O        -9.45587619502643   -2.08943528338029   -3.89676029057697
H        -9.17466664847088   -1.42576871172201   -4.53034905689470
H        -2.43334410178047   -6.05073253525831   -2.15784570665314
O        -3.31407537798721   -5.76561673833886   -2.41926495987788
H        -3.50880389938280   -6.14191528209127   -3.30262865254877
H        -3.03800227301625   -5.96942915704503   -5.41881730460099
O        -3.63422414006910   -6.57808666428598   -4.94054810225807
H        -3.15111336513836   -7.39807187800978   -4.77588474735202
H        -1.45295812033303    3.65427305920086   -7.02477236486650
O        -0.91031420892100    2.89898588277454   -6.75743928903672
H        -1.15249075469320    2.11272709318277   -7.30339853270145
H        -0.27797324438172    0.34238286717316   -8.26144460535448
O        -1.17165150337949    0.57817086719392   -7.97115327564078
H        -1.33990468090916    0.05651608002827   -7.17041454901100
H       -10.44804057751761    3.99213565509734   -2.69908187957538
O       -10.51124418900442    3.21471249534812   -2.12878409396577
H        -9.67728600365610    3.18851911061365   -1.62734482150102
H         4.59863754731858    4.02044635166847    1.62473457692842
O         4.38712498201965    3.10135310169316    1.90453065768613
H         5.10097467974717    2.52004237731448    1.62596765775351
H         6.45940368145462    1.31735992813071   -4.32457229405359
O         6.16406545779597    0.69044268913316   -3.63139601076501
H         6.17850459911508    1.19282098926830   -2.78842388992294
H         9.60769539562364   -2.30787698386919   -1.03304534542131
O         9.87125015320113   -2.18892888805935   -1.95621291820428
H         9.08307212042967   -1.80364763591681   -2.38644754651055
H         9.91036295243199   -3.45980344984675   -3.25643123528064
O         9.65029915394088   -4.08988909374463   -3.95306072153237
H         9.23611102036486   -3.56459513334538   -4.64919291022279
H        -7.71901520175667   -8.63443870432758   -1.62980612443802
O        -6.98204561556209   -8.04076155155320   -1.76597097770065
H        -7.35910987247739   -7.12748601816067   -1.75446856536967
H         4.12585415647021    6.01289112255791   -3.91461782530136
O         4.78819339918926    6.71407613042438   -3.83881019297818
H         5.62478326963987    6.25936789901310   -3.70538053086519
H         0.04740669021563   -8.24017847009662   -5.24574146808593
O         0.07224871098640   -9.22279099003294   -5.11175427895683
H         0.21621339093306   -9.58846626951112   -5.98460959328722
H        -2.36217565605886   -8.73749711736204   -2.72519620136078
O        -2.13678583936859   -8.47630869484050   -3.63764244218828
H        -1.49251675252527   -9.09508034897538   -4.00005155732636
H         2.14529390891188  -10.88322426287574   -3.53638821241990
O         2.10103293654378   -9.92854603655121   -3.51469565763717
H         1.31125948067180   -9.65800409368906   -4.03446145064926
H         6.79219964250704    3.25844251617198   -4.68176503897576
O         6.85064943314255    2.58324335499459   -5.38660422134122
H         6.05011147976098    2.71196773113392   -5.91781666573980
H        -3.50140884224654   -3.76606132091857    7.71165784844322
O        -3.62097963252797   -2.97939490193906    7.18108603109924
H        -3.37719450104445   -3.21993592436759    6.26110134101607
H        -0.70047895225000   -3.43434858339652   -6.75905890885337
O        -0.07029596204327   -2.70297866288363   -6.77424770297884
H        -0.54857754563928   -1.92683476191917   -6.42914739420905
H         0.71363675075862    0.41900585369819    8.69907614670407
O         0.71588877812199   -0.29767668123712    8.06059892625669
H        -0.20703514034104   -0.58647061330036    7.98078879969230
H        -5.87218622430289    7.30211188676657   -4.26196740792083
O        -6.38019305869904    6.68250226596371   -4.81757894757714
H        -6.66189355184825    5.95248012701712   -4.22267364165090
H        -4.30783321514851    9.03883621317197   -3.29069462960092
O        -4.84298152298008    8.24318399178184   -3.17822031487187
H        -4.42817623890306    7.76472349070683   -2.44214192116808
H        -9.75286649161396    5.73218498808272   -4.62038125977980
O       -10.28506533348133    4.92801629318117   -4.45065176212311
H       -11.16837186364140    5.12856509007841   -4.76208578360088
H         2.81926034381079    6.46698966389545    6.05690860676367
O         1.86003276770028    6.56467960561034    6.16312993152828
H         1.51529716218698    5.65125574068055    6.06513716731605
H         4.80282706382441    8.48649133543242   -0.02118121042987
O         5.12887553076123    8.48994069595952    0.89669702447143
H         5.53527907991011    7.62513742151252    1.02658523442061
H         4.10037724446182   -7.49584526249643   -4.41044531645813
O         3.33766357292884   -7.78232714520347   -4.94541932149324
H         3.05991385367305   -8.62146226092467   -4.56338154782572
H         0.41226805557871    8.60838551646806    4.16775622821134
O         1.08824835894973    7.96365510855572    3.93494532539907
H         1.32160065112033    7.47188627138958    4.74839461697379
H         5.20567571701605    4.12592202573192   -3.26509230120021
O         6.16754825553396    4.09929340246000   -3.21998225929019
H         6.37911225712736    3.50989452857164   -2.47649057321041
H        -2.51610016923751   -1.58858656157133    7.55137229903009
O        -2.00387146071663   -0.79512652412927    7.76598849916808
H        -2.62652815955993   -0.16779855307571    8.14357868329971
H        -9.06454468523887    7.87259348146941   -4.13064771821189
O        -9.00799022573475    7.28685501767336   -4.88706631904633
H        -8.05208716452116    7.12190154675980   -5.02972053935806
H         3.53225399857934   -9.03866241627193    1.03168168295024
O         2.85710247591928   -8.40680258319186    1.28421678856145
H         3.33357254884872   -7.60042636078684    1.55877915082523
H         3.59834094763766    8.11546320895102    1.73528005487239
O         2.80797969688495    7.55338835650547    1.85503472896082
H         2.36972628262902    7.78997604330890    2.68514033804394
N        10.70826779645645    0.59701284814973   -1.86290814269057
H        10.67526548828145    1.04384603155456   -2.76942705906819
H        10.76761950787464   -0.40864274791541   -2.00895154196509
H        11.55330102776066    0.89796574623185   -1.39702652101145
