# Supplementary material for: Computer Generated Realistic Interstellar Icy Grain Models: Physicochemical Properties and Interaction with NH3
Source: ACS Earth Space Chem. 2022 Apr 19;6(5):1286–98. doi: 10.1021/acsearthspacechem.2c00004 (PMC9125691; doi:10.1021/acsearthspacechem.2c00004)
Supplement: Supplementary file 1 — sp2c00004_si_001.zip [file sp2c00004_si_001.zip › NH3_binding_energy_sampling/130-41.1-N.xyz]

604
 energy: -1022.792146269876 gnorm: 0.000038135046 xtb: 6.3.3 (5b13467)
H         0.17115656770130    2.96496555039793   -0.67607420570574
O         0.69587128975189    2.29449551709297   -1.16468962952583
H         1.63195937219146    2.41697716550858   -0.88011260769316
H        -0.17981325314519   -1.37509609311765    3.13140199647837
O         0.23303392896623   -0.67429122577185    2.60240567542170
H        -0.24796087174589    0.13951408941904    2.82867573264419
H        -2.43282696210380    2.36155472887037   -0.56498056363639
O        -2.23225929966675    1.88782337765226    0.25963884635673
H        -2.25593822352932    0.94042625059775    0.03314090557749
H        -4.73966931791108    0.50845773505172    2.12236437744645
O        -5.06481408822580   -0.42188414055120    2.12699610613833
H        -4.55280901965135   -0.90321116941691    1.46900141512115
H        -0.00500139659686   -0.37593545989615    0.94641155868526
O        -0.18752962381322   -0.13837994095977    0.01648555155598
H         0.15427084079929    0.75804551142774   -0.09799202192558
H        -0.30363267020291   -3.63025682899756    3.75139569011552
O        -0.58594700057496   -2.79089648566250    4.14816456955520
H         0.02352112996280   -2.61064469463580    4.87728121572886
H        -4.94091404507009    2.49468325010941    1.27290959797520
O        -4.31014458836472    2.08048315888932    1.89323939590490
H        -3.46231616110784    2.05839900606688    1.38993313241183
H        -3.25430158369808    3.85816775939779   -2.24644094587314
O        -2.52258101468714    3.25650228130481   -2.00893151017830
H        -2.15691185939139    2.96797588180933   -2.86525238594825
H        -0.21229666468565   -3.87011931619318    0.48621763229927
O         0.12967251730122   -3.05768639128247    0.91285583119408
H        -0.65887180272943   -2.56536317375577    1.21421406751298
H        -2.47435975855182   -1.59512592402661    2.43196282409491
O        -2.27276051607146   -2.05930515100535    1.59201309763994
H        -2.52289133371729   -1.47028361231189    0.86137115452043
H         2.01942010487800   -1.52039388286049   -1.10639555288620
O         2.23891217624436   -1.77778904794561   -0.18698430625233
H         1.44127930831367   -2.19974592235295    0.18609109329505
H        -1.45811378263583    1.76631381632449    1.89280568914755
O        -1.55592816128773    1.36610472896897    2.76690116757294
H        -1.55295486272823    2.07648291670261    3.43464346779462
H         0.15246789505331   -2.76705162696878   -1.58003142889562
O        -0.59789890244211   -2.15006349069050   -1.64245855321790
H        -0.42190843909183   -1.42615751142965   -1.00479847105250
H        -3.50847263159004   -2.96947291856578   -0.44395990728884
O        -2.78835071326468   -3.46360722852237   -0.85781340352128
H        -2.07320401391642   -2.83561249769171   -1.06612530650616
H         2.68129999701888    0.03695937629220    2.95828595513657
O         2.77273315628634   -0.14699793405442    3.92102040868572
H         2.86286755549696    0.74613422524245    4.32659797397166
H        -3.53791350687203    6.33844391906112   -0.57568786910307
O        -3.28692626966687    7.00100067742612   -1.27179141309178
H        -3.14549355201987    7.84408459504014   -0.79785667358258
H         3.83452231428694    0.48954929966423    1.22449523679747
O         2.88244936394238    0.31119836300848    1.33237515450557
H         2.64550845832263   -0.43559007442891    0.74552273045667
H        -5.81389968472447    0.81776092850247   -1.67438923929492
O        -4.90276284143807    1.13934832930429   -1.53850822378358
H        -5.01425351655831    1.96743978567231   -1.02638938010961
H        -1.25907710862448    5.33427268478031    2.20258057424003
O        -1.88621155263057    4.59093322166778    2.07555559968039
H        -1.97912213264873    4.17120433748959    2.93624389853015
H         3.44933505497896    2.67302278095592    0.46476196456834
O         3.21288753539243    2.63393728611660   -0.47734106730884
H         3.54330112544555    1.78987913095042   -0.82614104935827
H         1.42880828802711   -4.76787775026857   -2.25046664133136
O         1.49401247655912   -3.99331383923347   -1.67379049437052
H         2.29422782426314   -3.53587182406089   -2.01677651249973
H        -0.95049316345359   -0.13920044344869   -2.56664909904080
O        -0.30706515820054    0.50891973484081   -2.88123027180513
H        -0.05261918973927    1.08844881404584   -2.14004417918494
H         1.61463166429424   -4.76259647849946   -0.17643694844373
O         1.70891319336221   -5.40239886783080    0.56591355427478
H         1.24198817083727   -6.20895995003114    0.26193409489750
H        -1.27265628105936   -3.31699119947850   -2.90876608323972
O        -1.09390339338644   -4.00012461695667   -3.56841584504374
H        -0.98042540307105   -4.84880861812374   -3.09944931696054
H        -2.86968827977697    3.25123163458203    4.67237705211043
O        -1.88770033338798    3.24160958452924    4.64794421697695
H        -1.61049044164278    2.83817938498852    5.48921636185058
H         0.89038985109381    4.95261182921107    4.09198324716105
O        -0.05424255558965    5.19145110580786    4.13210990687671
H        -0.53670141058430    4.39211905708482    4.38360026029323
H        -1.81117724014487   -4.70303054119803   -0.41067614970050
O        -1.05278450366118   -5.25070796267426   -0.11994290372562
H        -1.41387934219809   -5.93362616352637    0.45489934035019
H        -3.90690796978290    5.79757602250597   -2.63597563225545
O        -4.25889739217818    4.96647255506002   -2.97193344054655
H        -4.09331998628281    4.93302398254314   -3.93835046636082
H        -2.53075746890959   -3.74713565004599    1.88090551360585
O        -2.55400112488152   -4.65969166478954    2.23573650823086
H        -1.62032903412796   -4.89354957583759    2.41074796878937
H        -4.73880574054371   -3.00771052625006   -2.96589081896380
O        -3.88327049465229   -3.24552967189891   -3.36285373049817
H        -3.56343331892735   -4.04217305433139   -2.89498539629755
H         0.23233707766208    1.30293598592892    4.61246653749629
O         0.76258759233570    2.05238553981344    4.29146765177352
H         0.79500769125596    2.71591279023878    4.99505857676140
H        -4.72832727071277   -5.20187865744861   -1.64195238664630
O        -5.43441654807240   -4.84434244863167   -1.07639787359748
H        -5.23456522110945   -5.20158541709476   -0.18981642805066
H         2.27386383113192   -6.55525833666827   -4.03408091100476
O         1.93007353004411   -6.22541175282248   -3.18366677797374
H         2.35211527043635   -6.80373726949317   -2.51667654530557
H         0.43342293400204   -3.43905353560229   -4.01495301808946
O         1.24357619308131   -3.07669400668944   -4.42805856128896
H         0.93579889427142   -2.70097222857334   -5.27913990285524
H         1.85943258895850   -1.84260644740508    2.99354152500200
O         2.00360955469829   -2.77855129626976    2.78935488414543
H         1.33191516850915   -2.98149988453900    2.10383187339920
H        -3.04747152367931   -1.84793722172991   -3.25527014393442
O        -2.61957075435127   -0.96452751558480   -3.18449692639828
H        -3.26772746819935   -0.31377010101058   -3.50891598836094
H        -3.22725703976917    4.92814597404918    1.04798462306021
O        -4.00071156788567    5.30848883199830    0.58520687504536
H        -4.42054229030041    5.86685723719111    1.28844088290254
H         0.80370971131016    2.17613823330320    2.59971006137526
O         0.91700912117628    2.17391381309045    1.62973209164812
H         1.64041980787655    1.54527874824000    1.47217132960484
H         0.17872529180682    5.59097584862678   -0.75043123758923
O         0.71097005475754    6.25047072711854   -1.25151542872511
H         0.85103120743202    7.04826106036362   -0.69242719554203
H         0.30267221010170    6.96252201446107    2.60342931460365
O        -0.05174917668347    6.58673713358437    1.78054706211859
H         0.61012402445370    5.91159681188162    1.52601771092585
H        -2.57277442940924    0.16104633431329    3.30377314019863
O        -2.80554926268010   -0.65533889519860    3.79900062462873
H        -2.05873634759444   -0.69975039949458    4.43603368686885
H        -1.06035682168694    0.49158819701179    6.00003658281728
O        -0.74995792618068   -0.02309125581346    5.23514946530540
H        -0.04916165555704   -0.62880276283655    5.54260297374397
H         0.59731223144853   -5.06793620511240    1.97143673590477
O         0.05749471001276   -5.17327014764537    2.77826475254248
H         0.17840769198360   -6.10163267817590    3.03595346538213
H        -2.23445663440753   -8.14051067852051    0.40035382884654
O        -1.91545345517227   -7.65749946822025    1.18993965323262
H        -2.70385570278254   -7.33904084593035    1.63765864461039
H        -0.36562589699491    6.80524818621978   -2.32088445503368
O        -1.10356524365670    7.23117774074670   -2.82743124527895
H        -1.90073998319330    7.10885793863323   -2.27294172689703
H        -1.14854610935019    4.25003421007475    0.56419862991321
O        -0.76477065078457    4.31000669523782   -0.32752312985546
H        -1.46611909921944    4.07453009686006   -0.96822828493147
H        -4.48930332864369    2.70134748274865    3.45811874862183
O        -4.49544365735893    2.87278159289527    4.42194692697295
H        -4.58576757113828    1.99045862517630    4.83258458127891
H         1.83033736044580   -3.66554443944598    4.27994630927813
O         1.77827710574928   -4.11092492412407    5.14961503762186
H         2.37597789232436   -3.59805165138476    5.72629363985174
H         4.59888206141361   -3.29263055055954    0.87784036692920
O         4.44965460924099   -3.21466608549850   -0.08961721100458
H         3.59476317608056   -2.73130833412491   -0.18264742223403
H        -2.76974889565987   -0.79269237008663   -1.39225699034965
O        -3.10365112522777   -0.52207266778187   -0.52058845099542
H        -3.89969105419399    0.00792692789975   -0.73396302845249
H        -1.62728908092394   -0.80552530318000   -4.65895574431805
O        -1.10877276695308   -0.59143736099736   -5.45611404893241
H        -0.39906857904648    0.00016794952079   -5.16088147913226
H         1.76446806383936   -1.78496031225112   -3.36744384423440
O         1.85509203814475   -1.04067353064255   -2.74100633209748
H         1.08270582962238   -0.45814688887108   -2.87910845865224
H         3.55159033829420   -3.22078615514558    2.58082788575579
O         4.51097562449875   -3.45288700891027    2.51867877633160
H         4.56086384560493   -4.41429158053560    2.63798859359169
H         3.28941858397928   -6.21400722106515    3.14003305934565
O         3.65905383588875   -6.01601945272413    2.24658239498631
H         2.93105480920289   -5.66656370951235    1.69199579921533
H        -3.34356667425418    1.57674381026993   -4.21821008719381
O        -4.19324434923818    1.11083901357297   -4.03832523075517
H        -4.42119381346518    1.25559432239962   -3.08372320021974
H        -5.11314972230454    4.11574918182182    0.01133691482668
O        -5.55544956085731    3.25272782117216   -0.10066969391447
H        -6.48246810491243    3.37838402459251   -0.39043367192181
H         6.68303179642616   -1.29032502048919   -1.29795046258937
O         5.90723414735855   -1.13723543715438   -0.75201491207665
H         5.47935017259532   -2.00233041814043   -0.56297149541421
H         4.54365510608378   -3.26053594079227   -2.43357452063315
O         3.68146047531703   -3.08262479383051   -2.85824278016724
H         3.68879733273953   -3.69919015782033   -3.61622634502493
H         4.27518331350619   -2.40662612391882    5.64381936264560
O         3.91120073395422   -2.89403233396242    6.41637695728937
H         4.28238059947949   -3.78671628076096    6.33952443502527
H        -0.82723716149248    6.26598087585087    5.07373248621322
O        -1.42467738434757    6.84527098824904    5.60664064469059
H        -1.42819810996991    7.72294715350684    5.16660234445486
H         4.65633472007950   -0.23131239825476   -1.42098664665553
O         3.89554607414645    0.31688686162854   -1.69015769768973
H         3.20266090805362   -0.27761492687613   -2.03056724597214
H        -0.72437341455380    4.47152176397733   -4.04210060507418
O        -1.50094155768331    5.02004915622652   -4.25826019862262
H        -1.34926665078596    5.88468721466080   -3.83163259578021
H         0.65292256274287    3.13939217574552   -2.65008965183966
O         0.67390032071605    3.51803763511306   -3.55757580333128
H         0.72184591859396    2.75554524749127   -4.14425374521773
H        -5.49682589770679   -5.22651082784900    1.71605991005949
O        -4.80292045157496   -5.82552164408895    1.36207458766770
H        -3.96084920239492   -5.41826128622341    1.63967030433713
H         7.85656223938129   -1.80056773234339   -3.95600964601817
O         7.59049230700435   -1.48774259062656   -3.05845761249123
H         7.11148792554329   -0.63997292993369   -3.21890078232335
H         3.66900624333018   -5.15077252973072   -5.26735821206882
O         4.42898876467472   -4.78431036237796   -4.77680851566532
H         4.80236232854857   -5.49957235163804   -4.22913571783479
H        -3.89751581361591   -0.03186113445350    4.88496956589836
O        -4.50001345331558    0.43773018977558    5.50927760350629
H        -5.16149764144012   -0.21514504042526    5.79954532862229
H         3.37335835166621   -6.03099408101677   -0.50551080416363
O         4.25347053060280   -5.78872091648351   -0.80624700147992
H         4.33183254543007   -4.82653760081120   -0.66290529813177
H         4.98675546054743   -0.42582874328617   -4.11271533398104
O         4.45164235698638   -1.13328977937980   -4.50986138826981
H         4.11310416078214   -1.71546354839974   -3.79700085089812
H        -1.17501024055877    1.52228883579235   -3.95359595719219
O        -1.81682352239856    2.14816008859680   -4.34492281955324
H        -1.44785771370681    2.47948997033872   -5.18638975562305
H         4.81327144772653   -6.41572910176413   -2.28112206862293
O         5.15323740090652   -6.74115526480234   -3.14369040531698
H         5.96634334971137   -7.22730121315219   -2.94967643745312
H         8.68162613000267   -5.20959900322473   -2.83715909117975
O         7.98219978608154   -5.62395581484963   -2.28634180625044
H         8.01123854814311   -6.58121095476650   -2.39110649669043
H         2.30646532476164    4.63728641498878    0.48105596974128
O         1.71999923971485    4.62117077045382    1.24677063309175
H         1.35426991748598    3.70361898330351    1.31781894533603
H        -4.55524055637835   -2.68706330206592    4.16832770260230
O        -5.44442777335143   -2.32428427755645    3.96158392784145
H        -5.28433645853482   -1.54696284535869    3.38797435235757
H        -5.93849036669542   -3.22418895121035    1.23992618180362
O        -6.41261965897519   -3.77919403133243    1.90116942792133
H        -6.23100655765821   -3.34651443984037    2.75540133579364
H         1.57220521466147    3.38144456455574    6.88120456413087
O         0.95903465717356    3.90032403527522    6.34100335976255
H         0.16896504119854    4.05594895333925    6.90379876547181
H         4.88642882958717   -2.27628459965727    3.66146990554885
O         4.90092612485414   -1.56400557412784    4.33268108156108
H         4.09870837890480   -0.99666064104642    4.16186205148905
H         2.20651224427858   -5.64628694575781    4.85244599461863
O         2.59107471110065   -6.52569457465188    4.59323715793172
H         1.85093476848945   -7.10670268422360    4.39576298006835
H         2.24495707405715   -4.58252906318812   -6.78248519394718
O         2.06485302195852   -5.07118012805813   -5.96937487351381
H         1.79628782465835   -4.37956498338218   -5.31586035530590
H         6.35994463626598   -4.21142366562617   -0.44715812084493
O         7.10469672306174   -4.62034549919639    0.02478192097786
H         7.61808569684255   -5.04429406225683   -0.69117845070998
H        -1.83960932415075    4.41358199388968    7.68588682407493
O        -0.94268411975670    4.50802369656286    8.08036153303363
H        -0.75997181671764    5.46629481066681    8.10923429933232
H        -5.07575907340836    5.67330157122452   -5.64785410811108
O        -4.47263155957746    4.90610063769927   -5.66324816158366
H        -3.70789556737105    5.11700916833194   -6.22031619243443
H         3.30060801913029   -2.59688556600643   -8.41361898852149
O         3.20071388175050   -3.13073414228029   -7.61452691886576
H         4.07261342648243   -3.11317963756477   -7.17602970375109
H        -0.63419968351172    8.76998352865912   -2.27380112213452
O        -0.51112282252234    9.59682472084909   -1.75239136560830
H         0.24307674132974    9.41609060509544   -1.16709949071255
H         1.92782363552599   -0.97775368194972    5.20312005592537
O         1.35824487063045   -1.48778814388541    5.80856757576846
H         1.46079969145460   -1.12149252551107    6.69683152531794
H         5.19731713826546   -2.11291955562755   -5.64693341375113
O         5.54473773195691   -2.88036337830298   -6.16635590386725
H         5.25946917000849   -3.66961089967544   -5.65402793586231
H         5.55082881716167   -5.32918437697062    4.73190479636998
O         5.01599278213598   -5.24498945204249    5.55172546967673
H         4.29339156999083   -5.87389053449859    5.45298602166372
H        -4.07371284223937    1.08542296869124    6.98829998896703
O        -3.91512457763894    1.61418648921467    7.80294336951560
H        -4.80346270062311    1.97708215926129    8.04366457439908
H        -1.83741556697377    9.56274135332757   -0.75300455119145
O        -2.70373376383497    9.44094744136446   -0.28839496394718
H        -3.30670467254098   10.07399360697709   -0.68163578197721
H        -5.94234663054980    4.66878856200941   -3.00176209346775
O        -6.84761236186193    4.55695279754236   -3.35704699707424
H        -6.75431384283777    3.85498531461013   -4.03414103255931
H         0.00297989950085   -7.12819282364278   -1.16464363362271
O         0.45551089150902   -7.56791804940616   -0.41174008673079
H        -0.23391989959360   -7.76035115514909    0.22718167195302
H        -7.64836613364949    3.77977608743483   -2.05796678279366
O        -7.92201288213614    3.19338696984627   -1.32202822181409
H        -7.78088495528415    2.28424648431015   -1.66120191404121
H         3.83494153287804   -1.00350371199611    7.01672487269618
O         3.84647603764280   -0.03989952843565    7.01832053032059
H         4.66152326656746    0.25298974018886    6.59307362042045
H         2.25154595255463    5.71778609315520   -1.14846729784359
O         3.18399133069611    5.41859459908875   -1.02463170008751
H         3.36557937326299    4.87910906228354   -1.81711298762201
H         6.44701200258293   -6.04061788590459    0.72603757317527
O         6.06787011951435   -6.77426236189256    1.25647185002355
H         5.16113322323188   -6.49349622782912    1.46831032853043
H        -3.97926064834733    4.67488749851372    7.73852502087532
O        -3.40658152315509    4.21408528143659    7.08479369015584
H        -3.59938203941957    3.26752958127316    7.19749604381514
H         5.65213904121506   -8.05090911954230    0.17805834775567
O         5.36661893757653   -8.73450079332148   -0.46369501607166
H         4.54396617552728   -8.40293469283199   -0.86663240307072
H        -0.69141340164665    1.96944572491222    7.68393297192678
O        -1.31153155379504    1.91864358889935    6.93832841056089
H        -2.18060297766576    1.73900686948593    7.32217608111104
H        -6.45103249479151   -0.14757815226257    0.98287518136651
O        -6.76447586103818   -0.22606581113097    0.06681327655901
H        -7.68482352143590   -0.49153821226978    0.07712614029500
H        -5.44447095684830   -3.09233441916463   -0.66177080416930
O        -5.19184913189971   -2.39215880230792   -0.03400812730896
H        -5.75659322731922   -1.61598028344623   -0.22389816772363
H         4.29226074889486    5.48277181704745    0.37354615332716
O         4.61677309923085    5.57856035162448    1.28274772679979
H         3.92096742556353    6.09328841412944    1.72816564236440
H        -9.08839657693194   -1.74633938898149   -2.36437638318481
O        -8.54709034426012   -1.55003019662948   -1.57266090398153
H        -8.68630057700039   -2.28647397227503   -0.93707178653088
H        -5.49757932804542    3.45314228301663   -5.58864169827081
O        -6.02427530349294    2.74504706528568   -5.18144900600596
H        -5.36654944403770    2.15433025536327   -4.76112122962907
H         3.17895377832573   -0.96385599573181   -5.62936007384993
O         2.32743792412209   -1.07728408159398   -6.10458586116202
H         2.41229122394284   -1.92571927278599   -6.57911896432070
H         8.11369857112268   -1.45733742596582   -5.94809406686291
O         8.11083746091867   -2.32220108593662   -5.49313297677067
H         7.25503659449760   -2.71593608675482   -5.75486979971618
H         7.63837246352252    0.88713176129005   -6.22994549787329
O         7.44846915821344    0.04059676896567   -6.64635519791926
H         6.46724637718107   -0.00245341593407   -6.69421788513154
H        -7.95330091800344   -3.70640217731187    0.82916609297720
O        -8.62265291682565   -3.59410835868267    0.13657966956948
H        -8.52315623379056   -4.35397162809279   -0.46414212195922
H        -2.42254549711203    8.68440398876977    1.27740766500695
O        -2.28350979585941    8.09360371245398    2.03088165692780
H        -1.51478680787758    7.53581160087330    1.81530916526542
H        -4.49948975460269    6.39157031130396    3.45404509659375
O        -4.65655488037593    6.82062224109345    2.59634315944317
H        -3.88799211693897    7.40208454054540    2.46738996797616
H         3.40508533121568    3.36545050952303   -3.53928742433918
O         3.25723507124813    4.33542361694866   -3.44525666761821
H         2.29399482472678    4.40669241584574   -3.56345254063224
H        -6.14664504596657   -1.62322965595292   -3.52070731879937
O        -6.24168187437108   -2.20403961219731   -2.73940672365414
H        -7.02892779044289   -1.89289991066914   -2.23794880067017
H         6.36255785481336    0.93167655150079    4.80707539899147
O         5.96391696006223    1.46937072961584    5.50829389190719
H         6.15953688093224    2.38829855973518    5.22129206850257
H         1.37964919469033    1.65972413891710   -5.81034520886774
O         1.17342464109070    1.06367878208578   -5.05931183947907
H         1.53309315687697    0.19852216586079   -5.32735144993333
H        -2.64359067277636    2.87973488433059   10.45712460688104
O        -2.44322460699168    1.97074717501398   10.18000049606518
H        -3.02807119877598    1.79780245122526    9.42776661216311
H         7.53115848190984   -0.61974746450853    3.16095014845078
O         6.78153206455982   -0.04204052092771    3.32443060950152
H         6.08264556279851   -0.63926600791125    3.69370392209456
H        -5.76289402382113   -8.08012496932212   -0.78799167706048
O        -5.03502818341526   -8.15474331377341   -0.13438718645052
H        -5.04036906718627   -7.33908567374634    0.39051492198712
H        -5.18415921209837   -0.14011323208183   -4.77988927419887
O        -5.80280615542056   -0.84730808247844   -5.02886165909724
H        -6.63610867296514   -0.39986861464864   -5.23440233998679
H         1.91336185736840   -0.26082738198716   -7.50138325771043
O         1.72480098510948    0.21429947963977   -8.34638731420016
H         2.30576310513627   -0.19364433568367   -8.99395708633164
H         4.90769830323913   -1.47190068393514   -9.25984574460416
O         3.98732567685556   -1.23615559337208   -9.55166893505825
H         3.97705802021509   -1.35071686945817  -10.50127971911876
H         7.44115136113862   -2.69586167610211    4.27230665070532
O         7.59640644538166   -2.73109623519522    3.31445425490032
H         7.10179746264592   -3.51849717364955    3.03532355500568
H         6.59017338305786   -6.01051742985826    2.74210255948406
O         6.64776407439730   -5.33945311876602    3.44829547871323
H         7.52046591220660   -5.42967652280027    3.87201492912353
H        -1.85958742661386    8.88744992174057    3.48823710564515
O        -1.61935995807552    9.18945890960036    4.38947457269221
H        -2.47217178981009    9.32521696888484    4.83663926552939
H        -7.37980699246526    1.56191032327343   -5.33607744271776
O        -7.96211629010962    0.82094608824628   -5.09936624143941
H        -8.86197252489197    1.22632602742485   -5.03209893790260
H         6.95312682487939   -1.17729364754584   -8.33606013167561
O         6.36981096043626   -1.89417630196592   -8.60793397794137
H         6.12947258871790   -2.34432092972937   -7.77968735028491
H        -1.61565539801025    6.20179640704563   -7.03442892870992
O        -2.02135514118400    5.37815493919184   -6.76754492452570
H        -1.78499621304371    5.24371364640537   -5.80137003292832
H        -0.13686740313048    3.21995320088999    9.02401667360198
O         0.05393546864882    2.29863304690783    9.27978244173470
H        -0.75480399469976    2.03905273600793    9.77268614845455
H         6.70821057941296   -2.88554210332586   -2.64217764257893
O         6.17008865067045   -3.62695986963530   -2.30677509367713
H         6.63554450702787   -4.44023615950474   -2.55100684461107
H        -4.10149655723384   -3.10150171685942   -5.00165483158739
O        -4.24361540417256   -2.98585134396570   -5.96800280163684
H        -4.78565564220416   -2.18949408113480   -6.02851880793766
H         1.83642625473225    2.09136270476902    8.48627625566825
O         2.50882433144019    2.19371417789705    7.80248958607934
H         2.93216059082260    1.32401905238116    7.69375440026730
H        -6.98529254869719   -5.21767584755717   -1.48908474668383
O        -7.89954068326958   -5.48139782376802   -1.74587711327146
H        -8.02090340395171   -5.07586883541347   -2.62910542550094
H        -3.91379457170920    5.20506795157672    5.65936707589804
O        -3.87050644490552    5.97453780459596    5.06950604358845
H        -2.93607349445590    6.26226289638706    5.17461760189688
H        -7.92041687488333    0.07904743066224   -2.05931152027646
O        -7.42179732206760    0.80016342410092   -2.46673795544227
H        -7.64007080607399    0.79201775509446   -3.42223081644258
H         5.77485611354405    0.02464532703832    0.46981005237584
O         5.55021790644332    0.74592921396514    1.09006283010278
H         6.05046067998847    0.54720045410805    1.90772112318231
H        -6.34442608337054    3.27719982200031    7.31852930831608
O        -6.23634568123285    2.76191499520300    8.15149899208867
H        -6.83089634508931    1.99830508938319    8.05322785402499
H         2.17299236397932   -8.15254017676405   -0.83988918618119
O         2.86065897715551   -8.14354105225394   -1.52570343835964
H         2.63836448678192   -8.85383839298206   -2.14429760580601
H        -2.76078317444507   -3.99676300688486   -6.24216569028602
O        -2.01285112141375   -4.56779832883599   -6.00348977617234
H        -1.74518262788759   -4.27993166176257   -5.10256294750491
H        -5.73623913118911    3.72337245955383    5.24724331660207
O        -6.39508682962297    4.12550977526895    5.85052753090673
H        -6.21735798792368    5.06705623934643    5.84852651000545
H        -1.08980706442024   -7.16685904783417   -3.19456864676267
O        -0.61748535516194   -6.50155535447637   -2.66042894092808
H         0.29366243489483   -6.43725415217074   -3.03253643641750
H         4.34272007617547    1.91266574371640    5.17616663369694
O         3.40335210104834    2.15468506470767    5.04574773585143
H         3.00868468094405    2.17929840950746    5.92254273153856
H         4.00985926973541    4.55374197844295    6.34982787970123
O         4.10586842743890    5.28265344313298    5.73261731368011
H         3.54354210950188    5.04891072147579    4.95552516870140
H         2.68498003720972    3.52599138017808    3.95325344865689
O         2.51846365079576    4.46799272267262    3.78831460980693
H         2.40813880090262    4.56993834311181    2.82097022615009
H         9.34632028138416    0.08512127924321   -0.97298732174231
O         8.53673314746525    0.25264337525971   -0.48681429079347
H         8.34960995797238   -0.56639535783590    0.00160196425702
H        -2.24322243728348    5.24664586008211   10.63181200352258
O        -2.96811273011376    4.61947951693358   10.85605190248063
H        -3.20103576654697    4.80277044602429   11.76635130484114
H         7.88921862479564   -3.12840366357673    0.40400866275081
O         8.31317429133571   -2.28525083031324    0.66600638391581
H         8.23675741765688   -2.28153286195894    1.62736547527724
H         5.29723191949568    3.55689321346033    3.58535671534542
O         5.94620375593193    3.81327702959438    4.26241632828411
H         5.53385707817155    4.53548133759137    4.75872707105945
H        -4.34521450562250    4.96123700595016    9.74189872670013
O        -4.96955369578858    5.12348513503850    9.01513647700234
H        -5.58547808971532    4.37823791391254    8.99863075251266
H        -7.05410737207335   -3.48951572284448   -3.57644333907915
O        -7.67357533321568   -4.09609461716454   -4.03344300409559
H        -7.14766369253044   -4.54039130133399   -4.73042774839419
H        -0.10985025608093    6.04298226496879   10.77519136911615
O        -0.96944643718950    6.38181041581903   10.52088920330114
H        -0.84272368947850    6.81212602190971    9.65598294133983
H         2.58599503067146    1.42169404442668   -4.08014983283780
O         3.46440099019144    1.76739535760745   -3.83093506507157
H         3.77192224970830    1.24929636990246   -3.05755556218201
H        -7.10851843794879   -0.25680643219011    7.13861132383784
O        -7.61817117939565    0.52245229955383    7.41018925733735
H        -8.23141113670967    0.70967717699683    6.69836075026178
H        -2.85894950435031   -9.91760663919579   -0.88587255825295
O        -2.78687478645379   -8.97622113422919   -1.04347491199582
H        -3.69314885338808   -8.60368672031064   -0.81167677626020
H       -10.05192418102861    3.08795284739005   -5.00933074443540
O       -10.17841816251982    2.17073441059012   -4.73193375453601
H       -10.40393841514435    2.25432736525776   -3.78438792262104
H        -2.26581155960973   -3.04059531305156    4.48551875850243
O        -3.12896909418438   -3.49660888725919    4.56339333175073
H        -3.10520868231740   -4.14779885854472    3.83934082888408
H        -0.32122751306436   -8.04901613727004    2.46515443143061
O         0.50346181103176   -7.84526150939008    2.91976602170105
H         1.22358439817956   -8.14756336449843    2.33857451236999
H         6.56274362982484   -2.49591308746034    6.45652983018256
O         7.00997887776614   -3.20972610825991    5.99759039480045
H         6.37643845696965   -3.94044571716742    5.95025294746351
H        -5.40320417604848   -2.07745655943977    6.90085652287576
O        -6.04993928356489   -1.57146596647241    6.40203739211492
H        -6.02791790941999   -1.94135049015517    5.48559157683912
H         0.87658862721065    2.97639657387551   -7.10487536529791
O         1.79264303759309    2.63956698734133   -7.15158908732905
H         1.78059048419964    1.89355526015700   -7.77921879399777
H        -4.02963933798436    8.70578811788683    6.63938558651781
O        -4.01602903689413    8.70546744593925    5.68210021355903
H        -4.14499560347778    7.77908173755533    5.41156758542097
H        -2.01929449212319   10.26800933076204   -2.74611997595571
O        -2.91627328361770   10.45619576980679   -3.05764481831219
H        -2.83238423927524   11.09026205844492   -3.76911023547545
H         9.27975207304335   -4.19913736270526    4.13292025379689
O         8.98637948906613   -4.87507963184058    4.75161366234041
H         8.55568367162293   -4.39934834157360    5.47263554227104
H        -0.76836211936005   -6.04618228605964   -5.86663787823124
O        -0.07209302772617   -6.61792731650647   -5.52689422484660
H         0.76859059883230   -6.16131819962348   -5.73447493700203
H         1.81398427377239    8.19698851788308    0.69448026694029
O         1.52305228096150    8.52238601416754   -0.18583010292314
H         2.34379250884343    8.55591304612654   -0.70709395868219
H         3.53273449110107    2.85459871593943   -6.62386700440560
O         4.35393011560161    2.55801224697732   -6.20622367911086
H         4.09688883921274    2.28445447646914   -5.30061565215244
H         3.73536520367063    7.03731447379265   -1.18102459754894
O         3.95034727719754    7.97190504485361   -1.39026990489837
H         4.32831896048228    7.91506185198175   -2.27985777092855
H         4.42320375506199   -0.08614340176103   -7.86931080469871
O         4.79191056270665    0.05596724873099   -6.99559442984113
H         4.61354999537882    0.98864092717649   -6.75222129656982
H         5.98835831505853    1.82876277341172   -0.41213893424520
O         6.56395048160338    2.01904497296781   -1.16676052719072
H         7.38309706019678    1.53374542602111   -0.96425981839401
H         6.58932471691658   -8.53848218945648   -1.55626341938699
O         7.23519988271864   -8.32966929129917   -2.28433193599053
H         7.60176203680748   -9.16504385215555   -2.56917730995331
H        -5.33894582818745   -5.80718458415688   -5.48333838666202
O        -5.94779727531636   -5.13066346589859   -5.80446128312043
H        -5.38896644762496   -4.36556794395918   -6.03301288172340
H         0.58670555311424    7.09096500912252    7.61588634940632
O        -0.31810866319167    7.12414249542069    7.96600836392826
H        -0.86516920288106    7.14237895852936    7.14289045454908
H        -8.92956546055740   -2.83057382843221   -4.21215719977573
O        -9.44669975198717   -2.01896365500935   -4.04947153245041
H        -9.14858599786101   -1.35476280762268   -4.67469446467013
H        -2.48517944022692   -6.03276972473297   -2.18745547482051
O        -3.35768315657179   -5.73941304946206   -2.46632988917125
H        -3.53802995968651   -6.11199046216860   -3.35425735999229
H        -3.02461454375345   -5.93441665632393   -5.46047685109837
O        -3.63357774879373   -6.54111851308037   -4.99612064118707
H        -3.15912602708075   -7.36487169232302   -4.82550264275674
H        -1.34683641093702    3.68532647765909   -6.99677824072328
O        -0.81444077074337    2.92538640244420   -6.72190984991445
H        -1.05120354997402    2.14294940324201   -7.27568649836506
H        -0.16944883564420    0.37028261591958   -8.22348293420034
O        -1.06688952949838    0.61101402563298   -7.94941485445677
H        -1.25451213203536    0.08702445880700   -7.15455355741152
H       -10.42354441602098    4.06402113757141   -2.84708825139406
O       -10.50285538455485    3.28450639367878   -2.28171570503763
H        -9.67947370620729    3.25105609294141   -1.76352602616961
H         4.52836467972674    3.98241965260708    1.77292380145081
O         4.31350507169837    3.06178856269181    2.04847708767123
H         5.02815158595362    2.48288343288310    1.77057559306710
H         6.48223030252029    1.29770161212255   -4.15191207469962
O         6.16780599557307    0.67416899455967   -3.46232045977438
H         6.19194816399488    1.16834763880280   -2.61761591504685
H         9.56793914791813   -2.35353009700089   -0.83366759399168
O         9.85555357143330   -2.13914589041422   -1.72990794081398
H         9.06214359803307   -1.79494724163982   -2.18165400627546
H         9.92148647919152   -3.44650234332642   -3.00167603726120
O         9.65720476230799   -4.09591518111080   -3.68014732930995
H         9.27500970461676   -3.58477114282834   -4.40413331951564
H        -7.79582176453317   -8.58356649830680   -1.77249321690732
O        -7.05260207478990   -7.99448433083820   -1.89407685276930
H        -7.42386053852045   -7.07871998165068   -1.88557793395970
H         4.18416265273052    5.99564874210946   -3.76936158063261
O         4.84882474034195    6.69247125461828   -3.67614565170478
H         5.68071403935325    6.23309323637976   -3.53091830326996
H         0.04257118149519   -8.22550774374662   -5.23537551831869
O         0.05972448400472   -9.20865433324189   -5.10440923498921
H         0.21687858625940   -9.57225188628782   -5.97586100295286
H        -2.42027384706605   -8.71682876230305   -2.76410545530153
O        -2.17325079616533   -8.45314425405281   -3.67035246706585
H        -1.52737995314805   -9.07606609599107   -4.02250126113741
H         2.09086337427077  -10.88771035743666   -3.49603529860109
O         2.05161032099335   -9.93287129830020   -3.47059003027645
H         1.27391559682647   -9.65570402421364   -4.00513518898742
H         6.84891768923913    3.22874225410218   -4.49878860187125
O         6.91040914531196    2.55128911583907   -5.20010538242550
H         6.12409630437561    2.69099582192981   -5.74959431119095
H        -2.05772819342389   -3.40584626143651    7.37401183056690
O        -2.97518676839463   -3.07458369957200    7.23930677896563
H        -3.17150633249433   -3.28734993458083    6.31296587561236
H        -0.64513533700742   -3.40940038497741   -6.74421036879761
O        -0.00954419476883   -2.68251641603004   -6.74304461846915
H        -0.48987209607301   -1.90430669440968   -6.40553241097623
H         0.56068131493102    0.28781917153063    8.78720075109289
O         0.48776537963611   -0.46768654780499    8.20022608233704
H        -0.47086496317707   -0.55595637519813    8.01119678705224
H        -5.79692288813809    7.35050987045646   -4.30753243449863
O        -6.29747830857416    6.73607302719612   -4.87546469950673
H        -6.59585186791654    6.00583565573490   -4.28893897850931
H        -4.24086152603584    9.07374743802733   -3.29876850125457
O        -4.78275000648815    8.28081714161568   -3.20031564755814
H        -4.38603140994393    7.79721468449705   -2.45769328766214
H        -9.67975574909093    5.80683241729022   -4.74815365442832
O       -10.22009227867781    5.00536489838543   -4.59210794730281
H       -11.09606016609069    5.21277937525279   -4.91938239775653
H         2.68549887060730    6.42229446362296    6.17574455119205
O         1.72532234193499    6.52484250266216    6.26381606487719
H         1.37545665894597    5.61446451236485    6.15624757027137
H         4.80033835095720    8.45084038737251    0.14709794837194
O         5.10835309401494    8.44802648071745    1.07122583666476
H         5.50761816384600    7.58064009472681    1.20495821866898
H         4.08326470059595   -7.51078029767887   -4.31796424147686
O         3.32888613426028   -7.78936240623203   -4.86834668770790
H         3.03833781785729   -8.62868091912416   -4.49629983211269
H         0.32849614507058    8.58506947796050    4.24792891662320
O         1.00551773638228    7.93728897261232    4.02647852412310
H         1.21856361188746    7.44107788868815    4.84266124457759
H         5.23859201089105    4.09830852874253   -3.09833485799525
O         6.19918775134981    4.06111469233772   -3.03505845269898
H         6.39562403978483    3.47718305026516   -2.28587350377694
H        -2.50199593444028   -1.50728149823307    7.51618405527340
O        -2.16850041638801   -0.61109568473115    7.75350431539595
H        -2.66455984617971   -0.33329608868830    8.52410627257942
H        -8.98767288743611    7.94086980809478   -4.23639657217418
O        -8.91980318146372    7.35784407373017   -4.99398129066004
H        -7.96239633301531    7.18732575093063   -5.11846914686907
H         3.39572477865950   -9.07107782353618    1.10255076803870
O         2.72233027949519   -8.43558325767312    1.35080342508139
H         3.20038547494121   -7.63349541315157    1.63271692047726
H         3.55921058494718    8.08087380230336    1.87861757725359
O         2.76475170370023    7.52128842907385    1.98120236806926
H         2.30978198934404    7.75904255792072    2.80205202334917
N        -0.30369299398498   -3.66407683066149    7.46723136405100
H         0.09633101448880   -2.78278386313036    7.76906720342831
H         0.23833744097286   -3.97412075849530    6.66750389112714
H        -0.14899678837630   -4.33250503079123    8.21065168672306
