# Supplementary material for: Computer Generated Realistic Interstellar Icy Grain Models: Physicochemical Properties and Interaction with NH3
Source: ACS Earth Space Chem. 2022 Apr 19;6(5):1286–98. doi: 10.1021/acsearthspacechem.2c00004 (PMC9125691; doi:10.1021/acsearthspacechem.2c00004)
Supplement: Supplementary file 1 — sp2c00004_si_001.zip [file sp2c00004_si_001.zip › NH3_binding_energy_sampling/131-10.4-N.xyz]

604
 energy: -1022.778006262202 gnorm: 0.000037853573 xtb: 6.3.3 (5b13467)
H         0.17799272384789    2.97503096348352   -0.68167420542679
O         0.70059754986878    2.30855830561484   -1.17766103175262
H         1.64009767009843    2.43933907309848   -0.90717595041364
H        -0.07405342877383   -1.36602983534588    3.14510604890269
O         0.31401717920281   -0.66449866218861    2.59958479242017
H        -0.16446795927006    0.14772202627966    2.83561263080976
H        -2.41927965856159    2.34886191380691   -0.53043196653581
O        -2.20476399170996    1.87811103825053    0.29236703117564
H        -2.21880781122186    0.93041771379931    0.06665295405479
H        -4.66900281111882    0.47770701063091    2.19390248005271
O        -4.98415315857549   -0.45634908088464    2.20661717051252
H        -4.47998462495454   -0.93215475561644    1.53840204819151
H         0.05487554677835   -0.36571791518580    0.94599662505631
O        -0.14695034185548   -0.12877415396028    0.02007384796210
H         0.19040906008349    0.76852976580260   -0.10117377437031
H        -0.14481785096075   -3.63679729898402    3.77034049109950
O        -0.42423812410374   -2.80777486325344    4.19260044949113
H         0.22397815605499   -2.63632323704202    4.89226669044887
H        -4.90069741287917    2.46155475848953    1.34463088672440
O        -4.25815218151037    2.05288536458689    1.95659580521491
H        -3.41708120533457    2.03781148171301    1.44096967948064
H        -3.27937824116653    3.83553854682977   -2.20166513347787
O        -2.53966968932888    3.24002478415330   -1.97442215980011
H        -2.18323281689349    2.95420568029787   -2.83559388342139
H        -0.12741927063647   -3.86194758244902    0.49540568482913
O         0.21203829224109   -3.04389591707369    0.91254828252071
H        -0.57526487556095   -2.55969868735370    1.22796224206604
H        -2.37811142676336   -1.60259819063307    2.47167345748725
O        -2.19145666514638   -2.06757824827887    1.62961195226989
H        -2.45331146250528   -1.48024067330281    0.90155521227530
H         2.05864698300071   -1.49406972539593   -1.13511825608858
O         2.29420879442520   -1.74703387690179   -0.21872572973702
H         1.50743145456283   -2.17682195851679    0.16767066173125
H        -1.40118737011551    1.76334229380467    1.91335122217197
O        -1.48934270155997    1.36448956284440    2.78918463248070
H        -1.47387567782187    2.07609619277676    3.45497070580359
H         0.19596697612606   -2.75797214879354   -1.57841321817694
O        -0.56126097915320   -2.14802774693236   -1.62985224196397
H        -0.38132034499560   -1.42186832383881   -0.99579216716112
H        -3.44452053645040   -2.98948199451130   -0.38655719468693
O        -2.72783181773849   -3.47948998087554   -0.81068325603112
H        -2.01981881664840   -2.84705416365617   -1.03080634939445
H         2.76938202433317    0.07639474150738    2.91836849258508
O         2.87266345350308   -0.10697338539092    3.87945886909433
H         2.96341963840193    0.78570975905566    4.28475189351266
H        -3.55985864849264    6.31604150899940   -0.52954350332773
O        -3.32604292506673    6.97909477491744   -1.23069758390830
H        -3.18434879992512    7.82470328543551   -0.76096726413391
H         3.89111154374625    0.53555863880417    1.16682041940061
O         2.94142163602327    0.35141519662202    1.28616327818043
H         2.70389895148108   -0.40102111466276    0.70698470641006
H        -5.80275345455522    0.77374289496043   -1.58779269734176
O        -4.89271403865671    1.10351769348183   -1.46571060912945
H        -5.00338660106344    1.93115972483370   -0.95277876010594
H        -1.23012113456843    5.33619927511801    2.21365350624402
O        -1.85353738840212    4.58741822599654    2.09869992072318
H        -1.92702659779436    4.16798019364466    2.96122759991446
H         3.47487937809146    2.71443069197275    0.40926992927970
O         3.22330165756902    2.67157144897046   -0.52894877313389
H         3.55700828499867    1.83023428574218   -0.88135643924511
H         1.48098466884037   -4.74844418229354   -2.26565332129712
O         1.54562559287891   -3.97120671778989   -1.69252068896743
H         2.33797228789184   -3.50802120672273   -2.04610071923998
H        -0.94431934116987   -0.14179128080586   -2.55053843401625
O        -0.31340326031308    0.51278542868230   -2.87667704477395
H        -0.05123762632685    1.09492704060761   -2.14014579797801
H         1.69671282651327   -4.73791905916034   -0.19519452790329
O         1.80737065572068   -5.37532931451367    0.54654955525282
H         1.34489810700295   -6.18732077768158    0.25134361044213
H        -1.24239325372867   -3.32252701056467   -2.88405231983381
O        -1.07015909095755   -4.00484990263934   -3.54623917560243
H        -0.93980212382522   -4.85196362214626   -3.07859913421505
H        -2.78484869119132    3.24186512390178    4.71224114408440
O        -1.80376559220664    3.24128561871636    4.67444295143895
H        -1.50690075413614    2.83955253539460    5.50929114955319
H         0.95130069974610    4.97699412033311    4.07142102003975
O         0.00483894288655    5.20670605796012    4.12726535888640
H        -0.46409185643164    4.40212692624930    4.38626010160687
H        -1.73439753558293   -4.71062344411473   -0.37515254828789
O        -0.96699140128501   -5.24999429224108   -0.09368369565684
H        -1.31076140761252   -5.93775666321297    0.48577177055160
H        -3.95533583873797    5.76854861519933   -2.58263467597759
O        -4.30585664958221    4.93452995842488   -2.91334303275261
H        -4.15169176504541    4.90118876603988   -3.88139379982610
H        -2.42853016531079   -3.75301519142472    1.93597811602205
O        -2.44335119907708   -4.65775852292713    2.31064491736640
H        -1.50246455915125   -4.89346199146477    2.44786466122542
H        -4.71263974804545   -3.04511041734116   -2.88970965273254
O        -3.86138574636443   -3.27537705498633   -3.29969240669372
H        -3.52645027904190   -4.06844739166587   -2.83622476056092
H         0.33942353667772    1.31728857632164    4.60943931002356
O         0.84217466830460    2.07894131746601    4.27433297662508
H         0.89222885491951    2.73737941771304    4.98162845605458
H        -4.66240392408844   -5.23618701836255   -1.56412051610609
O        -5.36304905397599   -4.88484449895302   -0.98762826701545
H        -5.14578464099078   -5.23936163080091   -0.10448645199298
H         2.31416509215553   -6.53127655272715   -4.05807156562715
O         1.97888898955980   -6.20344892580114   -3.20345196053572
H         2.41696754070042   -6.77613454605787   -2.54160869858349
H         0.44661256526293   -3.43102538345282   -4.01632468629842
O         1.24680017003357   -3.06169225256489   -4.44213765368329
H         0.92330283382451   -2.69002199798366   -5.28903767868322
H         1.96591096512525   -1.80747560286450    2.96723261107833
O         2.12221217016110   -2.73788035983138    2.74857906537069
H         1.43427916455396   -2.95242972279973    2.08403470436637
H        -3.03627130905226   -1.87018091435310   -3.20599271677074
O        -2.61623807742606   -0.98256334632358   -3.14204908197900
H        -3.27456238975071   -0.33847355531308   -3.45852150069341
H        -3.21215576366173    4.91057291830600    1.09064000936086
O        -3.99677644830364    5.28206028265127    0.63951503442100
H        -4.41021212955242    5.83879221084840    1.34778300913261
H         0.86635482469852    2.19702482232989    2.58419425833548
O         0.96343982017890    2.19321110698384    1.61257654308822
H         1.69151794171955    1.57215662003370    1.44520275360422
H         0.16049108015202    5.60147057138850   -0.75934840860601
O         0.67829729094548    6.26495644419720   -1.26989435560125
H         0.82062841322047    7.06480945239612   -0.71415075074767
H         0.32212406405594    6.97828547088326    2.59024446707588
O        -0.04216453965458    6.59734622564732    1.77402534470527
H         0.62269857733668    5.92881616978074    1.50953971621519
H        -2.48172316375516    0.15001919723668    3.34492091114046
O        -2.69977598765514   -0.66519400627847    3.84962729333492
H        -1.93688933871907   -0.70341949332705    4.46859271165210
H        -0.88671876186054    0.49005665250857    6.02339605191616
O        -0.61444928316228   -0.02815124017725    5.24748668686933
H         0.10172376297846   -0.63000020565292    5.53098781303006
H         0.71533842495745   -5.05094907288634    1.96750544153324
O         0.17594317806249   -5.16205077031564    2.77369302608750
H         0.32337469546543   -6.08249859908357    3.04493601089448
H        -2.11226801259844   -8.14942756772917    0.44352882841167
O        -1.78836988924942   -7.66124037067929    1.22795222371285
H        -2.57379874223608   -7.35185505643026    1.68675659442445
H        -0.41854565573678    6.80831084704850   -2.32352772414332
O        -1.16804572239851    7.22597407700834   -2.82005983721539
H        -1.95536803185192    7.09852011116225   -2.25304404604474
H        -1.13515123406208    4.24997850860779    0.57666576537094
O        -0.76585161462944    4.31234156479889   -0.32087412707935
H        -1.47435061060350    4.06970853108776   -0.95066321544184
H        -4.41685232269221    2.67753014131427    3.52049143726481
O        -4.41226174825830    2.84691128411234    4.48517724432474
H        -4.49179042445351    1.96326335091554    4.89372439774928
H         2.03457439453736   -3.63745577236505    4.22775911840201
O         1.97525770630777   -4.11061654621654    5.08079050683790
H         2.48333827445422   -3.57315295581600    5.70995936228217
H         4.68407033859907   -3.24155441527585    0.81327523732756
O         4.51964887133824   -3.16500261721201   -0.15250395653688
H         3.65932314922951   -2.68957474832893   -0.23199449732925
H        -2.73987564483336   -0.80997987540226   -1.34811564116628
O        -3.06478518919642   -0.54161383373965   -0.47229187397076
H        -3.86711197511227   -0.01735914991698   -0.67557264060287
H        -1.64637037583097   -0.81686290483647   -4.63203936778738
O        -1.14316849487946   -0.59856236839464   -5.43765407923681
H        -0.43355318558616   -0.00089905529765   -5.15427439111758
H         1.77254815080172   -1.76423224953977   -3.39107928006263
O         1.86515185344984   -1.01768411960125   -2.76772585712619
H         1.08584374714701   -0.44248491866412   -2.89536599456308
H         3.66603582408682   -3.17358676473594    2.52870070900991
O         4.62530172888513   -3.40021848920572    2.45150937433440
H         4.68305372731127   -4.36026721800803    2.57741681458561
H         3.43764533459595   -6.17326371023286    3.09869244975543
O         3.78968346225762   -5.97184185239128    2.19718031799564
H         3.04980912836363   -5.62657709450577    1.65725292569995
H        -3.37730408777784    1.55030660450212   -4.16961995047720
O        -4.22138680019019    1.07887361138046   -3.97662643011088
H        -4.43469801516863    1.22198102782540   -3.01856267158357
H        -5.10553305646233    4.07944047690287    0.08448209036349
O        -5.54269412686315    3.21257247209326   -0.01976256231797
H        -6.47464686757995    3.33040604023627   -0.29576627469054
H         6.71707171532263   -1.22291751127787   -1.39523570124983
O         5.94680091092830   -1.07527715474649   -0.84012798471583
H         5.53045438165695   -1.94403071948158   -0.64145473248348
H         4.57770550763132   -3.21324628495235   -2.49666592128644
O         3.70797153823551   -3.04347199151360   -2.90939951003082
H         3.71000654715474   -3.66163822617800   -3.66604723231621
H         4.44808574958797   -2.34480616294114    5.59685207354977
O         4.10902347570984   -2.81169730488093    6.39086519809538
H         4.44543865276974   -3.71601517436936    6.30721357509724
H        -0.76396567213023    6.27527005253538    5.07800801301197
O        -1.36005783920506    6.84909516025580    5.61885223691699
H        -1.37730904053773    7.72655385694642    5.17818753180069
H         4.67925072183334   -0.18118012564910   -1.48993314537963
O         3.90972322704189    0.35974705104716   -1.74959777001661
H         3.21730119822273   -0.24212264732592   -2.07729749494733
H        -0.78269133048011    4.46888388725797   -4.03624658562878
O        -1.56759775954513    5.01003207681079   -4.24107771036736
H        -1.41664353799407    5.87676254129077   -3.81799182214928
H         0.62783695797085    3.15108541364584   -2.66314369580689
O         0.63030390724806    3.52847656396405   -3.57144403688065
H         0.67794032887294    2.76559705524135   -4.15764995562282
H        -5.37910230601341   -5.26384697372326    1.80412343859348
O        -4.68243871265459   -5.85654728885947    1.44548602451717
H        -3.84181662713264   -5.43899509941089    1.71336813046887
H         7.85479869007682   -1.72586707602844   -4.07123359490654
O         7.59951485004440   -1.41414032367621   -3.17036302889244
H         7.11038052372583   -0.57109396626404   -3.32425072940008
H         3.67831548840141   -5.11633355156636   -5.31460568771146
O         4.44199685804082   -4.74162986971430   -4.83651334106017
H         4.83047484847699   -5.45222621405785   -4.29300079749485
H        -3.77977240839374   -0.05142570987280    4.94326413498003
O        -4.37927554213145    0.41065929795888    5.57846709559164
H        -5.03673029589363   -0.24926925070270    5.87234091360332
H         3.46350129599069   -5.99163325491211   -0.54543249878138
O         4.33415848072966   -5.74070199579777   -0.86583569130034
H         4.40746548124690   -4.77828362412216   -0.72102068626884
H         4.97070718233966   -0.37754517186787   -4.18638965458332
O         4.43542805399179   -1.08982346435787   -4.57470056685164
H         4.11376673722759   -1.67453904978285   -3.85596734254139
H        -1.20574514386024    1.51604073764539   -3.93654594216852
O        -1.85932237685740    2.13520580614598   -4.31941653107030
H        -1.50529825501300    2.46877193407213   -5.16645851917436
H         4.87802082981890   -6.36572056785011   -2.34571406738907
O         5.20797533641271   -6.68954170391968   -3.21291818086112
H         6.02840341868097   -7.16767174412139   -3.03002675037327
H         8.72698295625988   -5.12644531804284   -2.96083549038761
O         8.03900518527952   -5.54586360817497   -2.39971074889867
H         8.07539460126796   -6.50312680545296   -2.50229005182159
H         2.31482103569732    4.66805447734138    0.44114223339191
O         1.73857958485050    4.64801724123187    1.21451105196777
H         1.38350250510110    3.72690653345948    1.29271133383649
H        -4.40731286040246   -2.70472884350450    4.23988152559092
O        -5.30284362021439   -2.36717170188730    4.04097530871425
H        -5.16991296129932   -1.58510365134430    3.46583085972887
H        -5.84819744653317   -3.26656430210800    1.33102732505406
O        -6.30740554016602   -3.82502909901492    2.00060940065099
H        -6.11626873379347   -3.39002521042275    2.85083238612559
H         1.69016612728953    3.41034348599140    6.85337364813609
O         1.06389987290680    3.92464624260944    6.32222344700709
H         0.28280384255341    4.07560966495824    6.89697175952411
H         5.00549540853572   -2.21752005554239    3.58888283908265
O         5.02695173428099   -1.49966068304667    4.25335248655299
H         4.21317704809189   -0.94516232327182    4.10041714481168
H         2.40709042831202   -5.63130366876384    4.81866529157960
O         2.78762308051521   -6.51427259968659    4.55634916721436
H         2.04292075957179   -7.09715980079814    4.38549690107939
H         2.22657654650412   -4.56186536921793   -6.80923090683492
O         2.06201754627765   -5.05123185408400   -5.99326269067077
H         1.79832575998628   -4.36120809557088   -5.33621621799045
H         6.43223990460532   -4.14535613054554   -0.53600989923879
O         7.18847174105317   -4.54643480929240   -0.07601597850363
H         7.69429793237747   -4.96708151956903   -0.79906489053381
H        -1.72088573378088    4.42309396285153    7.70553461051134
O        -0.82077012675501    4.52304172340226    8.08750143842285
H        -0.64207289711608    5.48264541015950    8.11201483627993
H        -5.16553620588701    5.63173363676473   -5.57830893464519
O        -4.55914247621142    4.86824169490614   -5.60303680998972
H        -3.80216057682148    5.08499070147753   -6.16891445514908
H         3.23974874611335   -2.56921609863979   -8.45861209205352
O         3.15618991772730   -3.10275199471824   -7.65745862003183
H         4.03441121416115   -3.07709365699309   -7.23191044714551
H        -0.70359923772179    8.77113578707337   -2.27481410211566
O        -0.58060216966608    9.59903722025879   -1.75545857804505
H         0.18429548855110    9.42608867912722   -1.18183236261791
H         2.07396464286054   -0.96840174736259    5.19720059170557
O         1.50467143058471   -1.49609148481879    5.78640292642751
H         1.60118563084761   -1.15124522154783    6.68352675499156
H         5.17289719907850   -2.06463313340188   -5.72147568163254
O         5.51871552603993   -2.82963982641135   -6.24558053476854
H         5.24913151517070   -3.62067101221754   -5.72746007089713
H         5.71006008218377   -5.26302684767904    4.65503645459682
O         5.19067284016809   -5.17977000721954    5.48368965000108
H         4.47021464170714   -5.81325105011807    5.40033270687477
H        -3.96480356061040    1.07473923182113    7.01738779464682
O        -3.77060376946684    1.55026516109555    7.86086012310578
H        -4.64660905723850    1.93364700739261    8.12533937176794
H        -1.89177333373046    9.55451797286506   -0.73717280229618
O        -2.74995163401383    9.42492139003949   -0.25957557101919
H        -3.36411202351567   10.05274716470730   -0.64394098311158
H        -5.98531468577327    4.62080362627486   -2.91667003413046
O        -6.89459878333554    4.50081317519827   -3.25953425637907
H        -6.80422417978450    3.79833037084208   -3.93682705405981
H         0.09108542180043   -7.11959125561145   -1.15470453083943
O         0.55920626342819   -7.55515113164489   -0.40931036611310
H        -0.11691902630272   -7.75186590348585    0.24216215208426
H        -7.66905437113806    3.71826720244610   -1.94672158198266
O        -7.92760459888349    3.13016113814273   -1.20690070377949
H        -7.78216129358877    2.22196304927541   -1.54688003329773
H         3.98781652931808   -0.94536762873063    6.96448662603275
O         3.99437313709989    0.01882113563282    6.95684066265705
H         4.80405650551738    0.31108959228744    6.52192382561748
H         2.22547723387707    5.74587950236232   -1.18948279139146
O         3.16213007883111    5.45523745595058   -1.07897512796462
H         3.33703884322242    4.91605776245810   -1.87313078026270
H         6.55269605154659   -5.97240532782053    0.63724896767117
O         6.18764391162454   -6.71021876897424    1.17135830963129
H         5.28311060412065   -6.43570284654689    1.40133399421610
H        -3.86473054798790    4.65768310747753    7.79370237636883
O        -3.29958319081731    4.19674381314522    7.13210399500748
H        -3.49030977284294    3.25279214709099    7.24260388550387
H         5.76913655714500   -7.98997127581746    0.10353233653220
O         5.48079967257717   -8.67668488438690   -0.53422057804484
H         4.64896106078805   -8.35283646020156   -0.92412440964717
H        -0.54767883943392    1.97828566210017    7.69133215967775
O        -1.18362473782494    1.91258192738578    6.95868324768157
H        -2.05020134228372    1.76870357297874    7.35857170745553
H        -6.39272535605530   -0.19309893471556    1.08102541570337
O        -6.71748149215229   -0.27609115755118    0.16959104074192
H        -7.63522680407771   -0.54982680109547    0.19218521990797
H        -5.38212175522511   -3.13208787301018   -0.57575202164935
O        -5.12934009673945   -2.42953859866494    0.04941771223148
H        -5.70199463076545   -1.65801939385561   -0.13535104722251
H         4.29100530813824    5.53140363474065    0.30215845124647
O         4.62826811495988    5.63205266998245    1.20611066394572
H         3.93443527290677    6.14047380969351    1.66152214190345
H        -9.06396505628075   -1.82035492545109   -2.22520304072852
O        -8.51341954679916   -1.61777372824454   -1.44139619040310
H        -8.63620598619357   -2.35513013674403   -0.80350839670009
H        -5.56812058694464    3.40566865436570   -5.50932708594766
O        -6.08325375261598    2.69441379572077   -5.09293356419851
H        -5.41405608082072    2.10958554814297   -4.68189425816572
H         3.14507502238162   -0.93352283138955   -5.67469163984418
O         2.28756901615714   -1.05499636424328   -6.13727728882035
H         2.37321550350718   -1.90335142556507   -6.61188025105808
H         8.07842675055781   -1.38330107281888   -6.06782691560596
O         8.09028412385566   -2.24759869742518   -5.61204613189941
H         7.23420983763304   -2.64945723338765   -5.85984709806878
H         7.57825174122308    0.95636406299291   -6.34494543587795
O         7.38947892456354    0.10793798416216   -6.75801925575441
H         6.40812290485046    0.05586761330080   -6.79035644491910
H        -7.86391374373147   -3.76689206485379    0.95207577491533
O        -8.54503156947104   -3.66103519596816    0.27018885233657
H        -8.44752699871745   -4.42014085341467   -0.33203822593164
H        -2.43811496594905    8.67414999310103    1.30302389642047
O        -2.28284870315443    8.08541937129296    2.05507734116698
H        -1.51210918349240    7.53455722062621    1.82889165569503
H        -4.46031092642973    6.36675485832511    3.51339389079535
O        -4.63490806554537    6.79235667794935    2.65756667884312
H        -3.87388191870882    7.38083408310469    2.51543120897055
H         3.36385316204285    3.40064252469822   -3.59393270085442
O         3.20849742739420    4.36941476297780   -3.49914959881587
H         2.24310616148273    4.43202577574803   -3.60291714073869
H        -6.14080793012192   -1.67365773637236   -3.42518095684001
O        -6.21939708331347   -2.25351501431643   -2.64129490391154
H        -7.00207315527219   -1.94854966998328   -2.12933233695615
H         6.46844171699351    1.00516796570990    4.70936255259741
O         6.07607842443507    1.54243937826618    5.41438606161517
H         6.26046391093750    2.46181387465538    5.12317635571481
H         1.31987842172663    1.67336376858466   -5.83208497067549
O         1.12921416456076    1.07636004912985   -5.07775859659266
H         1.49400747437306    0.21444261940532   -5.34949500032167
H        -2.47084796643123    2.89385581231410   10.49024624327989
O        -2.25758856057438    1.98693129033130   10.21547163232993
H        -2.85763751126688    1.78642164758195    9.48525740786302
H         7.62641394603043   -0.53745551961700    3.04833913634691
O         6.87485668372501    0.03539354447359    3.21975163939221
H         6.18594301915894   -0.56742852185831    3.60135827974796
H        -5.65879595260451   -8.12269155060268   -0.69024890249103
O        -4.92127808344850   -8.19010082079795   -0.04677419482778
H        -4.92493615275352   -7.37320532316739    0.47581299722952
H        -5.21089766336040   -0.18335646519484   -4.70063998734966
O        -5.82721136449118   -0.89639755417112   -4.93872695379078
H        -6.66723033200913   -0.45687485335052   -5.13319557695381
H         1.84547586098187   -0.24443138321787   -7.52849080702819
O         1.63933118552559    0.22768159813505   -8.37120108221422
H         2.21459503825863   -0.17549594868137   -9.02683681287993
H         4.82343466461548   -1.43097657215749   -9.33024486534259
O         3.89672916112433   -1.20367407415127   -9.60875254666893
H         3.87348929692163   -1.31994596140487  -10.55791801479858
H         7.57021528751321   -2.61302600300790    4.16428141497523
O         7.71303927599615   -2.64802057948378    3.20416964329272
H         7.22082149143290   -3.44008495632772    2.93381927656941
H         6.72900717931577   -5.93827515546833    2.64954862451430
O         6.79176692086873   -5.26348117081090    3.35097060756284
H         7.66954707171380   -5.34666111056564    3.76524423753881
H        -1.84327913224344    8.88521218415774    3.50486115105234
O        -1.59265975045378    9.18953431891313    4.40251573217092
H        -2.43993691805504    9.32022644863338    4.86130665001587
H        -7.42962211480714    1.49839587105025   -5.22615167382463
O        -8.00193472565164    0.75266912099617   -4.98018509211159
H        -8.90420846440441    1.14945956209771   -4.89999939856928
H         6.87978243347645   -1.11714794172895   -8.43796131357221
O         6.29858385948849   -1.83933863081480   -8.70020223375178
H         6.07498594932801   -2.29064857505079   -7.86787295958397
H        -1.73452115891968    6.18669954077304   -7.01670504801193
O        -2.13019365734033    5.36078775277416   -6.74176886544748
H        -1.87586154253881    5.22938383038587   -5.77951499533677
H         0.01266391741061    3.24879179794709    9.02011198675642
O         0.21287551070143    2.32932798893024    9.27386250598202
H        -0.58289752700802    2.06292899434378    9.78316284217400
H         6.73606807058635   -2.81958431987593   -2.73878264755289
O         6.20889859803470   -3.56525712379411   -2.39581757823634
H         6.67895564997307   -4.37475977511857   -2.64373343651579
H        -4.10513161818487   -3.13532996728488   -4.93525032958077
O        -4.26373420371967   -3.02234472862201   -5.89933256047624
H        -4.81318893600057   -2.23065176313212   -5.95256682439232
H         1.99273049870358    2.12657406239733    8.45372404629390
O         2.65348407023155    2.24103344775377    7.76102719784517
H         3.07746397762712    1.37194077506126    7.64348713345818
H        -6.91697344867874   -5.27204619215463   -1.37732999273163
O        -7.83299116621408   -5.54335865503319   -1.61935048240153
H        -7.97103273256827   -5.14088064804856   -2.50160273320036
H        -3.83257878515338    5.18793743644352    5.71055604947909
O        -3.80400303623496    5.95663991603718    5.11990733758768
H        -2.87044065689522    6.25342261293289    5.21062397343327
H        -7.90812759444799    0.01501709001414   -1.94009077332459
O        -7.42270721980670    0.74057475379468   -2.35551017959054
H        -7.65427261055772    0.72857653978544   -3.30775679854096
H         5.82322099443833    0.08650322177096    0.38388171563547
O         5.60188472581920    0.80726679637319    1.00582183325892
H         6.11586689459608    0.61325896163756    1.81666873821394
H        -6.20956498461303    3.23625865299903    7.41747211997088
O        -6.07718600432570    2.71761674625776    8.24517182482847
H        -6.67604480263778    1.95499649304278    8.15868208455583
H         2.27926863656758   -8.12411398167504   -0.85916378181133
O         2.95300461807103   -8.10895823089940   -1.55851660401944
H         2.72739136683192   -8.82334820550689   -2.17100798568799
H        -2.77548479501042   -4.02024444409952   -6.19451618979111
O        -2.01952642265000   -4.58469374522382   -5.96608596328353
H        -1.74037463017337   -4.29303813343225   -5.06982807169610
H        -5.64722523094983    3.68956103403688    5.32882447377140
O        -6.29506905205677    4.08397302271468    5.94868452052696
H        -6.13369092320629    5.02840668461521    5.93562935927005
H        -1.03040697997260   -7.17049748243097   -3.16921305054780
O        -0.55753369515593   -6.49969346831729   -2.64271179313507
H         0.34865547684133   -6.42877588853175   -3.02641362698573
H         4.44454306601234    1.96767332870048    5.10800349048793
O         3.50183807402498    2.20469167230911    4.99160387662532
H         3.12095758833548    2.21968725324415    5.87499940467246
H         4.10811732654544    4.60733805154794    6.28301855060501
O         4.18494967978492    5.33791436658172    5.66493563517342
H         3.61458469791073    5.09658990474712    4.89631857785453
H         2.75655450311076    3.56549864213282    3.90961101380810
O         2.57620449255679    4.50526775101441    3.74480379854807
H         2.45260513471959    4.60408277871518    2.77892603940016
H         9.37252626837334    0.17657344410847   -1.11293749917341
O         8.56802377083071    0.33769598763018   -0.61633240865074
H         8.39607730621300   -0.48140896532987   -0.12229387748540
H        -2.08710036108123    5.25357274618157   10.65756842990135
O        -2.80675204437667    4.62323219249746   10.89143762269086
H        -3.02197368473995    4.79965544518574   11.80751389127543
H         7.96483117994440   -3.04693395433633    0.29041267049764
O         8.38524325780874   -2.19959594112232    0.54444860109536
H         8.32276306544629   -2.19530606818410    1.50699531239022
H         5.36050305165464    3.61935150117045    3.50125306446385
O         6.01878764730837    3.88585033770752    4.16500252684814
H         5.60652713163420    4.60274306317476    4.66874692528905
H        -4.19801005271521    4.95135930831874    9.79981545747736
O        -4.83428616321014    5.10104503082500    9.08033716603240
H        -5.44436500207522    4.35097698775740    9.07997044545254
H        -7.03247634582268   -3.54775878125508   -3.46526828924383
O        -7.65362459146034   -4.16022505383104   -3.91190016995494
H        -7.13420616253704   -4.60117169891232   -4.61604862722718
H         0.04025695100156    6.06606567214306   10.76929102901450
O        -0.82608302695447    6.39596283295773   10.52619750863227
H        -0.71499451668296    6.82757949176069    9.65978949442457
H         2.55436821622727    1.44836509404020   -4.11953957332318
O         3.43289685084838    1.80297818754317   -3.88441761697649
H         3.75740354018174    1.28849276035197   -3.11526724257382
H        -6.95940961067494   -0.29422417396376    7.24148123852825
O        -7.46875654492105    0.48294159499687    7.52410574372479
H        -8.09468636293971    0.66557059789932    6.82224793359700
H        -2.73890227085875   -9.93446447806521   -0.82941877171149
O        -2.67876755287560   -8.99263611208470   -0.98936006534578
H        -3.58460367650353   -8.62847320487498   -0.74507500521221
H       -10.11015194330258    3.00162149895713   -4.86179795717172
O       -10.22487888886761    2.08413508923226   -4.58106675735484
H       -10.43650719087694    2.16656155963008   -3.63021016208847
H        -2.05808837109930   -3.08732239201661    4.61526357748213
O        -2.93175891125074   -3.52943913869065    4.68799382997005
H        -2.92720234034753   -4.14675199427014    3.93130920137615
H        -0.16889089160260   -8.03907958982658    2.47736327084750
O         0.65910100025134   -7.82785239663347    2.92195764182293
H         1.37534308652899   -8.12199038347367    2.33182821937291
H         6.72131030312426   -2.42141381767532    6.36227631028061
O         7.16994451846336   -3.12960550468927    5.89554072750200
H         6.54125638255790   -3.86563030206605    5.85907675687254
H        -5.25574173018421   -2.07462744285802    6.95812029798411
O        -5.93517121433912   -1.57796162548817    6.47710778148095
H        -5.92160833977577   -1.95437670860370    5.56767540217231
H         0.78569113298549    2.98393343576987   -7.12082792025292
O         1.70373249238869    2.65517197214637   -7.18079918847444
H         1.68920173930690    1.90799755750912   -7.80704617835211
H        -3.96411287852282    8.68911339504831    6.68854936901978
O        -3.96568766497010    8.68732186457229    5.73118931038174
H        -4.09018449650336    7.75969915525102    5.46350330152575
H        -2.11002496364455   10.25600262524167   -2.72978135782180
O        -3.01447475459064   10.43275771077868   -3.02573974254995
H        -2.95154568705871   11.06853647355353   -3.73786360077221
H         9.41940572023050   -4.09867966351233    4.00064511223718
O         9.14387439186076   -4.77787441606943    4.62393829668535
H         8.71604476319044   -4.30699528428477    5.35004910022874
H        -0.75922410816159   -6.05113692635525   -5.84660232076476
O        -0.05329452287452   -6.61647868257207   -5.51636138969352
H         0.78037941263100   -6.15279626675762   -5.73648810070836
H         1.79393393940919    8.22372415353847    0.65708042601721
O         1.48628585718936    8.54476359198983   -0.21922748410409
H         2.29870386200422    8.58540622338510   -0.75294195252810
H         3.44977637047278    2.88689331129475   -6.67930933899942
O         4.27970145683732    2.59805963311108   -6.27383013072019
H         4.03901296932428    2.32337310734428   -5.36402945819473
H         3.69684236099793    7.07865296560102   -1.24561862666997
O         3.89966259603952    8.01491004650994   -1.45945761988034
H         4.26507333033513    7.96020598278242   -2.35441523885793
H         4.34759045508492   -0.04768588735587   -7.93475814569878
O         4.72765889369551    0.09877803501832   -7.06667326108700
H         4.54514958004582    1.03022220933782   -6.82182420961049
H         6.00801942669774    1.89073878604034   -0.50373386968226
O         6.56977940803824    2.08572534844815   -1.26768503284297
H         7.39635414727566    1.60812503656064   -1.07720932714112
H         6.68433184300532   -8.47070867703265   -1.64415130065075
O         7.31711724268349   -8.25767148688617   -2.38275430126829
H         7.68803250529989   -9.09022780620406   -2.67011284457727
H        -5.32573404665745   -5.85282563200861   -5.39449585116727
O        -5.94566506337610   -5.18197013424121   -5.70631657277964
H        -5.39705493956099   -4.41256819929779   -5.94505883156913
H         0.68065040772236    7.11585640174853    7.59784338304427
O        -0.21952943978108    7.14087053323248    7.96091158864138
H        -0.77828826045521    7.15498590553155    7.14563184196640
H        -8.92348767276022   -2.90660158284682   -4.07313123880548
O        -9.44480089987529   -2.09895900246337   -3.90379198894992
H        -9.16228496756433   -1.43378421058607   -4.53516313785064
H        -2.42064786383476   -6.04726285225715   -2.14241712755301
O        -3.30061918233863   -5.76309543189251   -2.40737351395660
H        -3.49046543650954   -6.13803588534867   -3.29244062301938
H        -3.01026715005592   -5.95926126824303   -5.40589977060600
O        -3.60710534738216   -6.57039079080329   -4.93157409940671
H        -3.12284890697859   -7.38974300091842   -4.76707699475756
H        -1.44270466329454    3.67289193878873   -6.98032087636474
O        -0.89974869662733    2.91829263734139   -6.71184711264696
H        -1.13663678658565    2.13274953705992   -7.26126432425783
H        -0.25346362535276    0.36740404470634   -8.22007333171702
O        -1.14895557097899    0.60029166861892   -7.93289996846330
H        -1.31946894489324    0.07568068460690   -7.13460141219105
H       -10.45714864960908    3.98013509325320   -2.69143680596184
O       -10.52135616027859    3.19783886290499   -2.12883145540689
H        -9.69093512012662    3.17080231278490   -1.62118221807510
H         4.56240045447710    4.03478793326431    1.69953361238442
O         4.35737421571682    3.11297768314884    1.97784769639406
H         5.07368506441261    2.53917774967059    1.69344440508048
H         6.45002238701602    1.35978614774482   -4.25010514150179
O         6.15092408635103    0.73448091107873   -3.55547796361523
H         6.18397328962517    1.22941795543956   -2.71142424242534
H         9.61776198519409   -2.25940622560579   -0.97377892859554
O         9.88984904348922   -2.04404861572450   -1.87470598890305
H         9.08669664388235   -1.70727535377670   -2.31457207483919
H         9.94829773494185   -3.35224685329979   -3.14555324394360
O         9.68016998150610   -4.00462468224534   -3.81971692958752
H         9.28228101984504   -3.49770985779385   -4.53815244207208
H        -7.70151615625626   -8.64582448195861   -1.64565906017367
O        -6.96569338641132   -8.04951629923131   -1.77646000471933
H        -7.34549982861498   -7.13746586218193   -1.76424127459870
H         4.11597485335841    6.03719341582622   -3.83911937741124
O         4.77546162623944    6.74024912363614   -3.75677283564070
H         5.61364502767588    6.28873008110780   -3.62350481743103
H         0.08042624483699   -8.22248118523352   -5.22417023816112
O         0.10711394080946   -9.20527689836351   -5.09220928036662
H         0.25602757666482   -9.56875251869373   -5.96516243174771
H        -2.33962016238352   -8.73242642447057   -2.71616421143864
O        -2.11041955975529   -8.46780523403512   -3.62665863596289
H        -1.46331710130079   -9.08423388968176   -3.98808267951496
H         2.17815830973974  -10.86398292666884   -3.51188656107327
O         2.13036126534311   -9.90953420323267   -3.48734605061811
H         1.34229274866588   -9.64014984378010   -4.01027992557825
H         6.79415758875536    3.29339445123995   -4.60492961096298
O         6.85118503366737    2.61589911403351   -5.30659087526195
H         6.05536041178056    2.74772028832093   -5.84412577821897
H        -3.54048304026780   -3.78998437363603    7.72797826811891
O        -3.65881181622464   -3.00223077661285    7.19873797660759
H        -3.41050156500440   -3.24014400070436    6.27933999344202
H        -0.67304859607450   -3.41490909650486   -6.72897863896488
O        -0.04468120064555   -2.68189686622494   -6.73876371241144
H        -0.52674721981810   -1.90777923553761   -6.39456847611921
H         0.66004399397199    0.40297526915794    8.74514271074150
O         0.66674969030350   -0.31177079525540    8.10449144134565
H        -0.25517286760760   -0.60265024209264    8.02028509624270
H        -5.88982294111306    7.30716834895352   -4.22522343974354
O        -6.39222173102336    6.68117837719887   -4.77988614221184
H        -6.66585248793851    5.94767520820600   -4.18439940909305
H        -4.33270969951097    9.03930068250122   -3.24889794677458
O        -4.86152618293969    8.23868631683013   -3.14169166172410
H        -4.44963668074242    7.76406024119255   -2.40166076465738
H        -9.74324366165112    5.72077051065579   -4.64769807125504
O       -10.28020926946131    4.92729534756712   -4.45365091013098
H       -11.17101625474280    5.13417826659731   -4.73867546696381
H         2.76268075735613    6.46394250787003    6.12780355921409
O         1.80278165386517    6.55806036129735    6.22979633236368
H         1.46092754034555    5.64400296312124    6.12820529351961
H         4.76872069387250    8.50361660591762    0.06445781670461
O         5.08990290687054    8.50476892531417    0.98407852296646
H         5.49964062045560    7.64148770945946    1.11285600595725
H         4.12752735873982   -7.47004460460969   -4.36873455410914
O         3.36726316015624   -7.75643864261284   -4.90712622236658
H         3.09044738941730   -8.59773910773499   -4.52916333337957
H         0.35867192448643    8.60367122765843    4.23251401020016
O         1.03693748264560    7.96067565763935    4.00140333807096
H         1.26781150876503    7.46806398091558    4.81495810285437
H         5.19735266320732    4.15014948206051   -3.18137285211268
O         6.15905870975537    4.12189085450068   -3.13259202260779
H         6.37209793263291    3.54054672479317   -2.38583458571383
H        -2.55947478016483   -1.60969403607797    7.57783035428351
O        -2.05009223852837   -0.81535591482647    7.79600021251509
H        -2.67574358969546   -0.19069109916913    8.17309532681345
H        -9.10248901964883    7.92696015886570   -4.28115045662163
O        -8.98913085506799    7.27791572434990   -4.97761915810801
H        -8.02106836405955    7.10689583039148   -5.03246224764079
H         3.53721665473916   -9.02833997968868    1.06691829153806
O         2.85993664445489   -8.39809936838973    1.31788123659503
H         3.33374500193872   -7.59180235812172    1.59662062149964
H         3.55729048988683    8.12449674717045    1.81439688150755
O         2.76874393812131    7.55887585456282    1.92978915265505
H         2.32521955084361    7.79334311195233    2.75773126993837
N        -9.22267542087380    9.24267919573628   -7.32874002842020
H       -10.08177204495115    9.14944587979240   -7.85680188192029
H        -9.23339491206398    8.52704129113509   -6.60823609663942
H        -8.45904449626737    9.02103692435758   -7.95599432215418
