# Supplementary material for: Computer Generated Realistic Interstellar Icy Grain Models: Physicochemical Properties and Interaction with NH3
Source: ACS Earth Space Chem. 2022 Apr 19;6(5):1286–98. doi: 10.1021/acsearthspacechem.2c00004 (PMC9125691; doi:10.1021/acsearthspacechem.2c00004)
Supplement: Supplementary file 1 — sp2c00004_si_001.zip [file sp2c00004_si_001.zip › NH3_binding_energy_sampling/132-38.7-Y.xyz]

604
 energy: -1022.790151432667 gnorm: 0.000037801490 xtb: 6.3.3 (5b13467)
H         0.17901813086505    2.97977247549992   -0.68704869605657
O         0.70361340150551    2.31385170551003   -1.18131540710607
H         1.64181392438622    2.44318238498716   -0.90573536339208
H        -0.09470132675739   -1.35584132636560    3.14283669869958
O         0.29661234565701   -0.65525349936393    2.59832923577843
H        -0.18339423533254    0.15717920829686    2.83127741873705
H        -2.41901481071798    2.35493608652994   -0.55005711557346
O        -2.20609265793142    1.88636676650744    0.27421512762193
H        -2.22220156796394    0.93793381423731    0.05171195695781
H        -4.68455708340325    0.48877109911722    2.16959130070674
O        -5.00105107541741   -0.44494704825330    2.17921862739387
H        -4.49116481843712   -0.92167703898254    1.51616057032147
H         0.04477472760609   -0.35927571314586    0.94405566101476
O        -0.15030014162467   -0.12339224911568    0.01624868367421
H         0.18655496389784    0.77420780875774   -0.10303692648440
H        -0.16964667827570   -3.62635360235359    3.77166623002640
O        -0.45020866923270   -2.79601049913376    4.19031319488769
H         0.19376899035970   -2.62359795882942    4.89363120547299
H        -4.91034132694198    2.46981288923827    1.31385784414962
O        -4.26947690902376    2.06106995434667    1.92642208203357
H        -3.42633986313240    2.04625355234824    1.41517905385584
H        -3.27068025258755    3.84083612334673   -2.22633511560696
O        -2.53151801991628    3.24663440545816   -1.99442297441847
H        -2.17185507437631    2.95797905925096   -2.85334646707605
H        -0.13761156533711   -3.85534368191752    0.49643527137206
O         0.20073530317801   -3.03698540410308    0.91378201352150
H        -0.58779639115374   -2.55208214285266    1.22563795920055
H        -2.39436712492578   -1.59252655055466    2.45965248108209
O        -2.20449644975115   -2.05882599743518    1.61832730723762
H        -2.46316441712288   -1.47175697050392    0.88908021916582
H         2.05786759142606   -1.49133309400317   -1.12660493267186
O         2.28937925690039   -1.74354769526850   -0.20904304638779
H         1.50032553896416   -2.17179509484322    0.17461637514066
H        -1.41373938718673    1.77432556339602    1.90272665334085
O        -1.50407981543498    1.37533831732980    2.77796399786665
H        -1.49548928654996    2.08734501406169    3.44447048864548
H         0.19632614198937   -2.75427090423222   -1.57703948353486
O        -0.55965372750996   -2.14328450543985   -1.63363491168584
H        -0.38257735341083   -1.41711827264144   -0.99878159875864
H        -3.44953916978754   -2.98209741214527   -0.40191441603154
O        -2.73136497444567   -3.47255243375919   -0.82315753125684
H        -2.02189576548680   -2.84059482650633   -1.03966041848411
H         2.75056963659772    0.08376651575872    2.92816066539164
O         2.85037298891796   -0.09848854147699    3.88970147729161
H         2.93818314254955    0.79456617908256    4.29456465141073
H        -3.55398882100988    6.32358790616598   -0.55917568093968
O        -3.31934155549604    6.98832096461676   -1.25854415846873
H        -3.17617209855160    7.83286483088247   -0.78796062514207
H         3.88142108686815    0.53947948022305    1.18105300892572
O         2.93089777881506    0.35703542247904    1.29554799995328
H         2.69533459375004   -0.39651379198688    0.71700657620880
H        -5.79941612685391    0.78136972506704   -1.61883942657927
O        -4.88963705940125    1.11100408772128   -1.49408266861733
H        -5.00183892480654    1.93891354315666   -0.98225843731995
H        -1.24340521219418    5.34283616280765    2.20180623689364
O        -1.86760060364094    4.59659315461446    2.08000528104590
H        -1.95439481566285    4.17920012457832    2.94276710743812
H         3.47004520639243    2.71776623976282    0.41905525819378
O         3.22363631210300    2.67476295118720   -0.52053847155363
H         3.55761531589957    1.83232342805836   -0.87015847909570
H         1.48321663856839   -4.74658230459377   -2.25606948362678
O         1.54573387189240   -3.96863037931310   -1.68370474062923
H         2.34004358829447   -3.50643284688192   -2.03392949148237
H        -0.93681374967641   -0.13869564141609   -2.55794759942644
O        -0.30428941435429    0.51548984958374   -2.88187862638647
H        -0.04518408202370    1.09787965225597   -2.14452707022522
H         1.68893928531405   -4.73360052891135   -0.18454298798572
O         1.79639041060391   -5.37051656506162    0.55804643020301
H         1.33404796569069   -6.18225387281740    0.26200422779873
H        -1.23624605873042   -3.31934006565717   -2.88897629291021
O        -1.06096185236759   -4.00252762086664   -3.54950122757914
H        -0.93390246990349   -4.84916374726917   -3.08008865125968
H        -2.80261934427588    3.25762903453947    4.68502791173701
O        -1.81855336229202    3.25412554833270    4.65650394692650
H        -1.53363373964650    2.85290319614090    5.49547010802643
H         0.93267061207438    4.98284112581142    4.06729689466414
O        -0.01301738864429    5.21747695992009    4.11399071966620
H        -0.49004701882337    4.41604677867722    4.37210324041117
H        -1.74102448997993   -4.70366974346830   -0.38068072326731
O        -0.97540969829026   -5.24382139370312   -0.09563327838193
H        -1.32246586214328   -5.92966183211289    0.48414064293229
H        -3.94053153402926    5.77459085456097   -2.61521825687915
O        -4.29222719998745    4.94063134438004   -2.94382624356281
H        -4.13585315845790    4.90378745478064   -3.91178324392141
H        -2.44541304589341   -3.74253481503932    1.92631989474076
O        -2.46243479315407   -4.64763222480707    2.30024229624003
H        -1.52254711987597   -4.88315879197037    2.44364766017754
H        -4.70603184253022   -3.03899751995993   -2.91124523983385
O        -3.85311923817647   -3.27060470500336   -3.31710211449520
H        -3.52097704458131   -4.06312250045369   -2.85068412929486
H         0.31329689147706    1.32903591778206    4.60491375998607
O         0.82312476835279    2.08778380702983    4.27317023773223
H         0.86435492770877    2.74856796917853    4.97867458254435
H        -4.66376464556171   -5.22882541549308   -1.58245396738279
O        -5.36708916300308   -4.87635039439903   -1.01002792047234
H        -5.15424368245560   -5.22928720096275   -0.12510530452070
H         2.32352050480351   -6.53213854561868   -4.04247511294980
O         1.98459671824839   -6.20295177995749   -3.18986311788602
H         2.41888460538894   -6.77522613323092   -2.52518008945333
H         0.45823826085565   -3.43048264099509   -4.01292292561906
O         1.26064078667330   -3.06235815508941   -4.43574239116223
H         0.94110254184560   -2.69156019402020   -5.28450726746926
H         1.94515405513192   -1.79967487463231    2.97610555552140
O         2.10264548233655   -2.73012591638707    2.75839513194993
H         1.41717200625816   -2.94505971336662    2.09140995251001
H        -3.02721530990148   -1.86612975909750   -3.22128875322303
O        -2.60659335552143   -0.97874940609704   -3.15724559337825
H        -3.26332782352661   -0.33463963878369   -3.47693177053621
H        -3.21766801354840    4.92075920899798    1.06945028891933
O        -3.99728100606443    5.29477668482783    0.60989594573085
H        -4.41972293727027    5.85026789920009    1.31212039687937
H         0.85044257146122    2.20498069447398    2.58277936332676
O         0.95398642880043    2.20196573007377    1.61159213792919
H         1.68117888957545    1.57877095945690    1.44848778542423
H         0.16349576971844    5.60556801415923   -0.76927330858768
O         0.68367692862793    6.26919245098415   -1.27770833609513
H         0.82432539978793    7.06857307895233   -0.72124440154591
H         0.31042017107345    6.98732675759451    2.57929923243922
O        -0.05290618066042    6.60872586203142    1.76186277440619
H         0.61020953224855    5.93679639002917    1.50085803508340
H        -2.50248714462855    0.16151514283195    3.32952901586632
O        -2.72047023521720   -0.65571322969265    3.83066923261516
H        -1.96301411877068   -0.69097577516215    4.45622608136809
H        -0.92233653926761    0.50547826190946    6.01419942497219
O        -0.64357036017728   -0.01371448533916    5.24080237682023
H         0.06872759745679   -0.61651393059514    5.53057457077973
H         0.69766484289411   -5.04327861422726    1.97392278071386
O         0.15455962291872   -5.15310423550399    2.77769271726062
H         0.29979030518778   -6.07328971957505    3.05082445929295
H        -2.12565877697389   -8.14125242804834    0.44064617545532
O        -1.80459380643494   -7.65283851513826    1.22602676850572
H        -2.59161496085394   -7.34159612435617    1.68087454285414
H        -0.40588682690652    6.81201141630185   -2.33685690283176
O        -1.15248660125214    7.23169940394622   -2.83674396832741
H        -1.94282328171869    7.10262803792696   -2.27458789056582
H        -1.13933456527085    4.25637800706675    0.56310444908732
O        -0.76615170195693    4.32026257028833   -0.33277508597679
H        -1.47092971717792    4.07479508768564   -0.96570997058073
H        -4.42266924669670    2.68925892264806    3.49764773397803
O        -4.41292385648082    2.86421519375539    4.45943005466223
H        -4.51009415225762    1.98677629024382    4.87495861826304
H         2.00691951261695   -3.62783207107650    4.23857579916210
O         1.94422506651633   -4.10082171262891    5.09143584943706
H         2.44741667888360   -3.56189518817152    5.72319742971903
H         4.67283279545927   -3.23849137087124    0.83618220253260
O         4.51340467384704   -3.16278519200536   -0.13056671087029
H         3.65363271473148   -2.68704287876945   -0.21467954478915
H        -2.73874311149472   -0.80361754963671   -1.36366448070154
O        -3.06670238808840   -0.53345716963252   -0.48961335737310
H        -3.86856846119149   -0.01002673031093   -0.69631956524543
H        -1.63003120463794   -0.81558688621861   -4.64214140894045
O        -1.12261898393653   -0.59848456973512   -5.44554868683671
H        -0.41390937225431   -0.00124409115890   -5.15920428100003
H         1.78233426476466   -1.76394018068384   -3.38368489102915
O         1.87300037492459   -1.01630156352445   -2.76136727343560
H         1.09434352970447   -0.44110873886888   -2.89280432418721
H         3.64682015507989   -3.16722076272316    2.54664713182521
O         4.60624796960419   -3.39504560968633    2.47400692218669
H         4.66227830138033   -4.35495867479601    2.60170644631372
H         3.41342222178336   -6.16639019969452    3.11941450829553
O         3.76997112166634   -5.96641424545524    2.21925433718970
H         3.03294105339157   -5.62100343117582    1.67555728998105
H        -3.36107606731740    1.55369216568912   -4.19058730085961
O        -4.20624821445632    1.08302206192007   -4.00122174624820
H        -4.42441831673225    1.22708277984299   -3.04432185756035
H        -5.10755607754880    4.08984104700844    0.04760523192597
O        -5.54520747707604    3.22403138449871   -0.05575150664505
H        -6.47576255532252    3.34047503074194   -0.33782981465833
H         6.71791802763898   -1.22428696362996   -1.36502166476091
O         5.94504685062843   -1.07505822880741   -0.81400250644558
H         5.52694246189207   -1.94320672837494   -0.61598182416136
H         4.58217000485291   -3.21389271946387   -2.47422580898384
O         3.71474477002762   -3.04379445502844   -2.89160684209555
H         3.71975861921392   -3.66317604040872   -3.64722120657050
H         4.41517511479094   -2.33560657262458    5.61744026223531
O         4.07293156524902   -2.80107864592911    6.41079288586364
H         4.40784249338336   -3.70611006389905    6.32929707007609
H        -0.74281730880889    6.29472597391771    5.06812302084348
O        -1.35006414443195    6.85805746479488    5.61039396005611
H        -1.39785715982585    7.73085882129936    5.16562663723370
H         4.68128993479252   -0.18071443159633   -1.47080335061345
O         3.91367434568769    0.36066611630864   -1.73517361372563
H         3.22210610889471   -0.24113638736871   -2.06490203489820
H        -0.76480380139345    4.46968469936851   -4.04838433081388
O        -1.54759093252536    5.01242311587285   -4.25757654078801
H        -1.39675709724686    5.87925695827633   -3.83560093755039
H         0.63812334597392    3.15331875715766   -2.66725605444331
O         0.64522788089667    3.52994385961518   -3.57604008380339
H         0.69489001639536    2.76620682678364   -4.16100298110300
H        -5.39661737561860   -5.25108159434112    1.78199147378189
O        -4.69889088644061   -5.84511491518932    1.42720322647159
H        -3.85919808536402   -5.42795786759034    1.69858952384162
H         7.86790974237835   -1.73110487482075   -4.03531296927348
O         7.60886321948873   -1.41799860872838   -3.13602252186701
H         7.12087929994329   -0.57491096048271   -3.29310868381537
H         3.69465674066557   -5.11984389042530   -5.29404911329054
O         4.45656186391360   -4.74518831035903   -4.81305648280462
H         4.84171106669404   -5.45535458428668   -4.26661490410953
H        -3.81040804812114   -0.03978062527833    4.92193853789030
O        -4.40914562229717    0.42382499804688    5.55455762950620
H        -5.07111428742599   -0.23155244313622    5.84665424087302
H         3.45656509102162   -5.98899502473991   -0.52438224529983
O         4.32879591948118   -5.73935812253141   -0.84162694364714
H         4.40237024246970   -4.77685870758630   -0.69752661437052
H         4.98535291721658   -0.38083892644361   -4.16549359801797
O         4.45148969996333   -1.09311460028469   -4.55567151704477
H         4.12581044098958   -1.67680257160138   -3.83781030916529
H        -1.19073069515217    1.51777519525065   -3.94702609475644
O        -1.84144630958278    2.13764076592010   -4.33376310911219
H        -1.48335815156370    2.46904648970896   -5.17990380595334
H         4.87903926517860   -6.36659178645171   -2.31805921519756
O         5.21309683989440   -6.69160544412215   -3.18327898475729
H         6.03198964007765   -7.17055855083817   -2.99573348187389
H         8.73209453893043   -5.13117525655631   -2.91676895536234
O         8.04119285116784   -5.54936725408390   -2.35839228449792
H         8.07712597093396   -6.50677603674108   -2.45972528756285
H         2.31077036001292    4.67248046028983    0.44390920914980
O         1.72950245522621    4.65537403805878    1.21350528610460
H         1.37494209642138    3.73373543020376    1.29271542671560
H        -4.43378847228213   -2.69023937100558    4.21892970580169
O        -5.32828354423837   -2.35458311687130    4.01307924259395
H        -5.19283440693531   -1.57100686693430    3.44062009686371
H        -5.86161629911861   -3.25449504423856    1.30436668442577
O        -6.32457711004351   -3.81215312273130    1.97181778591410
H        -6.13673527310418   -3.37625830627169    2.82266045267314
H         1.65392266197693    3.42413422994643    6.85327788324784
O         1.03218001046285    3.94130824613777    6.31949461693682
H         0.24632722696027    4.08929740675961    6.88922295287406
H         4.98197993709568   -2.21114364678706    3.61183513976344
O         5.00142632020327   -1.49225913436055    4.27521506803558
H         4.18848504498775   -0.93747325775097    4.11830564195717
H         2.37580598551927   -5.62143762515147    4.83347342532776
O         2.75665011130308   -6.50524046031589    4.57403092075480
H         2.01199359461788   -7.08743932721329    4.40063153869013
H         2.25034664252111   -4.56618578114209   -6.79613059434941
O         2.08174721668307   -5.05441214782613   -5.98032539151835
H         1.81533420236433   -4.36340991369326   -5.32534723956287
H         6.42658009075685   -4.14528954567032   -0.50352111314824
O         7.18058056927620   -4.54626383623316   -0.03979849165162
H         7.68924716409435   -4.96826007308155   -0.76002540643480
H        -1.76635119058571    4.43995984323615    7.68885211444518
O        -0.86458756539915    4.53697421837007    8.07145259391350
H        -0.68452431328813    5.49504547194754    8.10211721920855
H        -5.14099684605487    5.63289994594211   -5.61355452938705
O        -4.53212733631759    4.87058404103439   -5.63182830457516
H        -3.77453308171011    5.08551547148043   -6.19724905251092
H         3.27305972841394   -2.57621890774151   -8.44317642570225
O         3.18528642541817   -3.10880968002828   -7.64186545958862
H         4.06142312012447   -3.08332410432799   -7.21205716679400
H        -0.69127757942282    8.77430138889368   -2.29054253064108
O        -0.57096762645471    9.60290048258427   -1.77086785131120
H         0.19255421908231    9.43028459449405   -1.19501162667337
H         2.04346596820605   -0.95761335291910    5.20600103049554
O         1.47227768200893   -1.48581512949154    5.79267288050907
H         1.56155731601627   -1.13848011393503    6.68968171242838
H         5.19361470873374   -2.06991876210721   -5.69747619106353
O         5.54138511100592   -2.83575626181105   -6.21910526228355
H         5.26859900440903   -3.62599475756932   -5.70137322694433
H         5.67902080391769   -5.25616415930860    4.68491627286608
O         5.15628651688448   -5.17172269994855    5.51126876031608
H         4.43519525449668   -5.80414413281783    5.42525006225674
H        -4.00242338504964    1.09882081144822    6.99649802225277
O        -3.80839514147946    1.57673986459864    7.83735875259764
H        -4.68524331112818    1.97101227093653    8.09252525555236
H        -1.88332132496827    9.55997241999037   -0.75954717746845
O        -2.74517099370718    9.43590266764018   -0.28587390580242
H        -3.35498597636191   10.06088408830849   -0.68167817065429
H        -5.97225304192034    4.62802771338621   -2.95572343002232
O        -6.88047709014956    4.50830081117875   -3.30082495319212
H        -6.78835108563210    3.80505914695722   -3.97706513156023
H         0.08610404605746   -7.11518687810405   -1.14845206764439
O         0.55045293229230   -7.55054027103127   -0.40059970798743
H        -0.12880562237283   -7.74546156480305    0.24818594000961
H        -7.66111857412327    3.72703468129744   -1.99341097604027
O        -7.92292754264431    3.14222743783992   -1.25183575962637
H        -7.77820527024972    2.23249834364756   -1.58846107422200
H         3.94847428574496   -0.93406000329600    6.98139562852677
O         3.95697074450877    0.03011024342641    6.97245900275141
H         4.76912490860817    0.32023553233476    6.54087676715403
H         2.23083119776740    5.74815891080593   -1.18941212079900
O         3.16694617800287    5.45812891838474   -1.07450220491078
H         3.34509979154246    4.91699472708716   -1.86670082795737
H         6.53988803156771   -5.97100959871052    0.67220971215414
O         6.17186271818069   -6.70796625801713    1.20540145871242
H         5.26653992879030   -6.43241784634754    1.43116681891790
H        -3.92006775143468    4.70995177565009    7.73575208454183
O        -3.33526293890954    4.24323197892563    7.09657379160315
H        -3.54455769798274    3.30313838020166    7.19847630238744
H         5.75723868398941   -7.98857534255274    0.13735155614487
O         5.47155306060332   -8.67582551178841   -0.50104668057794
H         4.64160185331454   -8.35199505602141   -0.89502792175133
H        -0.59361827945627    1.99156901675469    7.68431697577270
O        -1.22311813757268    1.92735167887897    6.94651293299227
H        -2.09594285419227    1.79518236634299    7.33908658547361
H        -6.40082445132775   -0.18131369770783    1.04760272846555
O        -6.72327008273060   -0.26451863955074    0.13505999426966
H        -7.64101403278821   -0.53828014779898    0.15584603681435
H        -5.38705095338353   -3.12244515335728   -0.60090420241212
O        -5.13555455812539   -2.41936828367026    0.02403499338064
H        -5.70733798818777   -1.64767119352366   -0.16278307912631
H         4.28904233436639    5.53426107280024    0.31194700510386
O         4.62263962751594    5.63693277791971    1.21704070129471
H         3.92635101134097    6.14469104131118    1.66910990572330
H        -9.05951833341838   -1.81057211977675   -2.26882866991514
O        -8.51222763049352   -1.60727695653305   -1.48300097207462
H        -8.63852562127777   -2.34339429491870   -0.84429665767858
H        -5.54472755743522    3.40877433719689   -5.54335095244627
O        -6.06183648268297    2.69872982290007   -5.12747911854093
H        -5.39487882700424    2.11377651603671   -4.71312597712526
H         3.16639242436614   -0.93718427652693   -5.66161838772079
O         2.31114331997368   -1.05821423818130   -6.12848727014855
H         2.39802298587443   -1.90746776723293   -6.60122486741261
H         8.10110092686008   -1.39119321701332   -6.03122650297369
O         8.11027257426779   -2.25497403678336   -5.57443875443247
H         7.25494051395955   -2.65643978219169   -5.82552919538957
H         7.60417829971426    0.94860056589786   -6.31331957780015
O         7.41682217109663    0.09992964938352   -6.72651701510456
H         6.43557351500043    0.04838129321088   -6.76325840792456
H        -7.87604749174467   -3.75291448037616    0.91692744267314
O        -8.55371757776612   -3.64794696662654    0.23135657147730
H        -8.45379584780325   -4.40823503429792   -0.36885733362259
H        -2.43960841041373    8.68344277102770    1.27685824634023
O        -2.30429735807527    8.09185262180671    2.03044056176641
H        -1.53044177606885    7.53919919316275    1.81759359764324
H        -4.38726447900657    6.29443146886458    3.40751620894038
O        -4.67309732402871    6.80312602714110    2.62459376076996
H        -3.93510195788399    7.41517974010428    2.46404836931130
H         3.37884980887860    3.39956265362423   -3.58523455032637
O         3.22356123546767    4.36864672029753   -3.49251186223195
H         2.25863041030944    4.43121997565891   -3.60087782458094
H        -6.13076442851003   -1.66720799753521   -3.45530200183069
O        -6.21340835461478   -2.24624119495936   -2.67127372875525
H        -6.99805266713006   -1.94001660233200   -2.16295313479125
H         6.44261573032116    1.01151117934562    4.73498536154132
O         6.04798370635416    1.55032801023025    5.43754594597533
H         6.23429484763127    2.46901634381204    5.14577065157814
H         1.34417129121671    1.67102117145628   -5.83115153174196
O         1.14969610985803    1.07538375831917   -5.07680580271496
H         1.51466373549694    0.21262307063443   -5.34566463934446
H        -2.52262227166562    2.91029739405117   10.47255830172277
O        -2.30859868713733    2.00356236167819   10.19806773286975
H        -2.90633413502405    1.80585503655275    9.46463277111746
H         7.60663323817708   -0.53454122034428    3.08172324871252
O         6.85502337169279    0.03959342647064    3.24855976564696
H         6.16347213829622   -0.56191373010754    3.62785544148904
H        -5.66651764992348   -8.11308076100547   -0.70977172627289
O        -4.93208972343488   -8.18038864586759   -0.06276988870908
H        -4.93752013904469   -7.36280110159202    0.45884378893398
H        -5.19349340019564   -0.17926348430677   -4.72837282546152
O        -5.80914482682512   -0.89210895682150   -4.96860395218157
H        -6.64799583990622   -0.45214177241572   -5.16727058435571
H         1.87617882183627   -0.24921023235046   -7.52254143522920
O         1.67462201132396    0.22218944872412   -8.36679401827427
H         2.25239115838474   -0.18256523876407   -9.01923439493556
H         4.86170905890569   -1.44036137945702   -9.30873519863082
O         3.93659998859519   -1.21245996752177   -9.59199712894097
H         3.91753832519768   -1.33065669122081  -10.54101438657002
H         7.54368802183654   -2.60798476587059    4.19977386122658
O         7.69149463053980   -2.64445536711159    3.24044618341010
H         7.19952599801464   -3.43621680030544    2.96871106758689
H         6.70717349805541   -5.93452152889507    2.68515674893665
O         6.76732292413385   -5.25875648302190    3.38583831005614
H         7.64291529019560   -5.34231357911637    3.80456214390494
H        -1.88202928059351    8.88648451872628    3.48716377678656
O        -1.65084268821586    9.19753985962973    4.38834508388634
H        -2.50257985840183    9.30720288182703    4.83951516318568
H        -7.40865428390248    1.50347371525183   -5.26620209924939
O        -7.98241153317070    0.75845007918530   -5.02149669240908
H        -8.88485259696284    1.15613327623488   -4.94645725954064
H         6.91400770248887   -1.12712596427987   -8.40705452292793
O         6.33355404340720   -1.84920192056587   -8.67123971791563
H         6.10552305618473   -2.29928225579021   -7.83942072232899
H        -1.69962868356800    6.18529005025484   -7.03603224776389
O        -2.09778297356362    5.36029843572812   -6.76205039302410
H        -1.84900854830107    5.22945435527914   -5.79850076172975
H        -0.03521470564449    3.26437352433106    9.01234991799797
O         0.16529772810792    2.34617228929416    9.27002928116981
H        -0.63491993474649    2.07997539974157    9.77346751839968
H         6.74211028184332   -2.82237693201303   -2.70673587367445
O         6.21271413918812   -3.56718826063482   -2.36545746321485
H         6.68313367507410   -4.37742915256316   -2.61019581178332
H        -4.08906783706687   -3.13252050600288   -4.95376204632472
O        -4.24278551153792   -3.02053305959633   -5.91878470420500
H        -4.79153217685107   -2.22856740955704   -5.97553826261509
H         1.94744751610902    2.14210607213441    8.45627747948449
O         2.61287585736149    2.25493793911316    7.76757660769203
H         3.03592382409658    1.38496075347139    7.65362744500107
H        -6.91921267047624   -5.26270798129777   -1.40621479379617
O        -7.83413919958613   -5.53396619863165   -1.65257276394989
H        -7.96770316940208   -5.13213071159751   -2.53577360519661
H        -3.84526895147818    5.11371941988239    5.53998152431281
O        -3.65668652778109    5.79930660749701    4.88282557603152
H        -2.74021987855102    6.08317710151115    5.08948100169102
H        -7.90342793049194    0.02492143879722   -1.97974623781780
O        -7.41627334086602    0.75014794544126   -2.39381405595206
H        -7.64303381952302    0.73661107756026   -3.34724443282102
H         5.81674133655775    0.08833159500723    0.40804717490884
O         5.59360206431710    0.81037769762422    1.02785315763593
H         6.10317053009661    0.61643105255352    1.84154435304959
H        -6.24695343636386    3.26417751018209    7.37634826243645
O        -6.10579974982892    2.74976021587094    8.21212361251376
H        -6.70595104064119    1.98881840708440    8.12966406865825
H         2.27218158727316   -8.12089794384013   -0.84175607362036
O         2.94920747173030   -8.10742245822218   -1.53799334293409
H         2.72565021117408   -8.82235025368233   -2.15059526849298
H        -2.75410064855230   -4.01992354209408   -6.20556490430595
O        -1.99939516887418   -4.58443912392886   -5.97309700321234
H        -1.72447539262411   -4.29207916859949   -5.07573137191765
H        -5.73425797210290    3.68924163656710    5.30887018088459
O        -6.42823409898249    4.00644590540304    5.91110642271304
H        -6.53420690215987    4.96008355267394    5.71466948000658
H        -1.02583460146434   -7.16778807199284   -3.16836341033708
O        -0.55479751594624   -6.49670166999796   -2.64061906740237
H         0.35317398324689   -6.42693657889796   -3.02013794260418
H         4.41724438603860    1.97579445148645    5.12406875284919
O         3.47587497276549    2.21505240196944    5.00244574263508
H         3.08967795038215    2.22963493278283    5.88361268533714
H         4.07790494177150    4.61731271557198    6.29353927533407
O         4.15812800742593    5.34715820886416    5.67496292196560
H         3.59161344599152    5.10467624352185    4.90385845741905
H         2.73550115146824    3.57389823306431    3.91566021335150
O         2.55821585574608    4.51383788070073    3.74786295297138
H         2.43820607161903    4.61066718680709    2.78137013934278
H         9.37316760552500    0.17340551018659   -1.07231525734747
O         8.56660221821236    0.33619610757343   -0.57961727243371
H         8.39136392652405   -0.48212175944698   -0.08539157982961
H        -2.13636684589672    5.27140184573808   10.64015693096514
O        -2.85371267808224    4.63931979541755   10.87347743830203
H        -3.07788408305514    4.82138120459996   11.78619264819396
H         7.95632221820968   -3.04697266740212    0.32833805431499
O         8.37628992625454   -2.19966121099998    0.58326802721395
H         8.30917109563239   -2.19416485141654    1.54551245906430
H         5.34197607478594    3.62480605629119    3.51912875053570
O         5.99814927769668    3.89279561556373    4.18434885240750
H         5.58352935288201    4.60943188586266    4.68645848103497
H        -4.24646356698993    4.96549235940077    9.76842824321630
O        -4.87543002986789    5.13878047585427    9.04876126593740
H        -5.49138146338035    4.39346503330357    9.02412128644728
H        -7.02360314327571   -3.54077315468044   -3.49700082420594
O        -7.64301203421686   -4.15336887262439   -3.94594854973511
H        -7.12058971153946   -4.59544209742154   -4.64710109387752
H        -0.00918126160027    6.08079030328812   10.76088407989955
O        -0.87179268641650    6.41683799976169   10.51309281745498
H        -0.75326606546201    6.84501480013542    9.64604446618898
H         2.57036600642856    1.44738848459223   -4.11237936677195
O         3.44801607995891    1.80178796744011   -3.87350125713267
H         3.76847913811711    1.28765692935649   -3.10233786348815
H        -6.99952819013973   -0.27216619126485    7.20452012907118
O        -7.51000109164160    0.50143866985088    7.49324535531236
H        -8.12047366346125    0.70337722223936    6.78297479587275
H        -2.74780610182955   -9.92739075717921   -0.83308339673390
O        -2.68618541371630   -8.98589271979740   -0.99435984308711
H        -3.59276893709365   -8.62052918416437   -0.75433900544690
H       -10.09000793904076    3.00885149281386   -4.91499783803726
O       -10.20626035707800    2.09131340415664   -4.63436067873057
H       -10.42299372080180    2.17457137564812   -3.68489290146091
H        -2.08743023960287   -3.07373354439775    4.60595441053492
O        -2.96074505321052   -3.51672976664050    4.67531111465800
H        -2.95346825819654   -4.13418251943727    3.91901024826279
H        -0.19145096227420   -8.02996131645177    2.48325440963826
O         0.63475420014262   -7.81932063303878    2.93144777502436
H         1.35338269747174   -8.11449456339118    2.34479905782003
H         6.68453095855978   -2.41321170614641    6.39337271282424
O         7.13497257717158   -3.12232966809531    5.92975765356028
H         6.50573082787832   -3.85780022339579    5.89123063626416
H        -5.29507278093575   -2.05651940566969    6.93250699193576
O        -5.97379763116390   -1.56347055586674    6.44720146136268
H        -5.95460205705052   -1.93973482945993    5.53837609911492
H         0.81686455090776    2.98016106237396   -7.12396223457970
O         1.73516263140582    2.65123012580627   -7.17952622687247
H         1.72300327778765    1.90289468073141   -7.80446463192323
H        -3.81397291706780    8.31354907060477    6.65858973269333
O        -4.01221593129798    8.40663126817812    5.72588946533061
H        -4.01268310207397    7.49620525533810    5.36634508089293
H        -2.09259817982327   10.25967757581923   -2.75398123817000
O        -2.99488694411049   10.44073858627172   -3.05437841977559
H        -2.92421506879101   11.07193149313485   -3.76987916637585
H         9.39230737834704   -4.09508936045245    4.04682884730528
O         9.11389167493791   -4.77346822747736    4.66972999879770
H         8.68239583919054   -4.30161338068469    5.39305096909569
H        -0.74126578019959   -6.05184067831319   -5.84565381246640
O        -0.03725038015918   -6.61746017006733   -5.51179536460575
H         0.79777174119564   -6.15460434398369   -5.72841341538103
H         1.79223589591823    8.22909170358441    0.65164018135082
O         1.48878356639207    8.55077981349196   -0.22602293128433
H         2.30365917100595    8.58838587209233   -0.75632502022732
H         3.47872057822213    2.88161336821274   -6.66967613455701
O         4.30663038165973    2.59316084590705   -6.25979510500889
H         4.06136449803938    2.31936419838398   -5.35090613795585
H         3.70308011160995    7.08034745917940   -1.24000790789271
O         3.90710516808774    8.01639420811772   -1.45420631675599
H         4.27748288691101    7.95982607610575   -2.34704510272731
H         4.38019503907893   -0.05501845507557   -7.91715442471102
O         4.75667135063895    0.09245681620479   -7.04767508671313
H         4.57343848988320    1.02422638238880   -6.80474592486502
H         6.00719414430135    1.89120897361365   -0.48106064209610
O         6.57279252941082    2.08517391582898   -1.24248531461422
H         7.39792678636627    1.60683952505827   -1.04759801583956
H         6.68019904440896   -8.47214762215225   -1.60534854120374
O         7.31679486851840   -8.26084690713880   -2.34125491977476
H         7.68756649864002   -9.09433520678955   -2.62608253105268
H        -5.30950792009918   -5.84944964780773   -5.41537424039253
O        -5.92736141560615   -5.17866011222964   -5.73141671210668
H        -5.37705409937620   -4.40983022578007   -5.96809385994903
H         0.65749754009127    7.12542505083669    7.59742375877222
O        -0.24431539855156    7.15914866732102    7.95527267385177
H        -0.79543532143083    7.16733178854918    7.13484284904401
H        -8.91096462533819   -2.89892850603678   -4.11480881500796
O        -9.43282817071432   -2.09087465309875   -3.94923728206671
H        -9.14646696282445   -1.42646743533861   -4.57969899241874
H        -2.42001885150644   -6.04223151398770   -2.14911043510346
O        -3.29833890995920   -5.75763269051138   -2.41898688804598
H        -3.48431430308831   -6.13368702215533   -3.30432283416102
H        -2.99402450181789   -5.95780052311687   -5.41589019505245
O        -3.59362671106955   -6.56798635869250   -4.94390937065806
H        -3.11070724822469   -7.38736646253603   -4.77568296940841
H        -1.41179061697691    3.67075650587511   -6.99518622591378
O        -0.87019443323661    2.91653018066519   -6.72303912728133
H        -1.10509577697610    2.13018328407948   -7.27228534032065
H        -0.21899726018899    0.36314124572115   -8.22475713855020
O        -1.11552333585676    0.59740779200209   -7.94201906054772
H        -1.29052693435954    0.07375508339152   -7.14403015496190
H       -10.44655645800839    3.98715966112584   -2.75374841293924
O       -10.51477388812070    3.21053325667784   -2.18295111331942
H        -9.68460670436925    3.18354393634095   -1.67535218589842
H         4.55389608768254    4.03890715107106    1.71242076990671
O         4.34578770558470    3.11806861541621    1.99083566601233
H         5.06262144522857    2.54253372922942    1.71120555370091
H         6.46650152611408    1.35548268266691   -4.22437472429931
O         6.16360327582464    0.73130049153234   -3.53048438969650
H         6.19298893377323    1.22709088353543   -2.68679106526284
H         9.61574391364467   -2.26239938468113   -0.92891414798999
O         9.89240779170868   -2.04814164827857   -1.82872833692426
H         9.09157767856827   -1.71138606686282   -2.27283565157576
H         9.95565375645531   -3.35798159732915   -3.09757664392523
O         9.69050313103057   -4.01091822860964   -3.77238399125225
H         9.29612519594590   -3.50457307079488   -4.49315013899753
H        -7.70530521032111   -8.63587021440185   -1.67325438137825
O        -6.96828101666000   -8.04071407135908   -1.80254483369776
H        -7.34710846680051   -7.12814073885811   -1.79312488479870
H         4.13406584854132    6.03516964308419   -3.82995676234251
O         4.79352992919316    6.73803797046537   -3.74534581080604
H         5.63071063314500    6.28597199217531   -3.60755910182726
H         0.09367706697308   -8.22313959452748   -5.21680028666293
O         0.11916418671659   -9.20581723645747   -5.08369985001796
H         0.27178059487434   -9.57028626322562   -5.95559376413924
H        -2.33871085545218   -8.72789438812785   -2.71940304131675
O        -2.10478767827880   -8.46488494089665   -3.62921356067385
H        -1.45647038613992   -9.08242368535520   -3.98646351324991
H         2.18100980857114  -10.86425711311485   -3.49140696277015
O         2.13440386994194   -9.90970223732539   -3.46881616883949
H         1.34887593614868   -9.64023625451365   -3.99554188602883
H         6.81359742888323    3.28853417831068   -4.57999429157976
O         6.87362692015794    2.61036803244686   -5.28072294602801
H         6.08022200263079    2.74172304193911   -5.82194994148748
H        -3.58385068023752   -3.77253296486831    7.71310293321979
O        -3.69884693324342   -2.98527299909880    7.18249683861034
H        -3.44721837559403   -3.22403099614231    6.26449680988076
H        -0.64868719322707   -3.41683191805567   -6.73087494382592
O        -0.01975588538477   -2.68424379855291   -6.73895633897931
H        -0.50286279720621   -1.90942898268920   -6.39775791569868
H         0.61323737610398    0.41927108657776    8.74356551547724
O         0.62297210806425   -0.29749051894956    8.10511508929908
H        -0.29943941324535   -0.58610522483437    8.01624035712548
H        -5.86285664456462    7.30768691591694   -4.26792336519624
O        -6.36435011111853    6.68835029641992   -4.82953238908680
H        -6.64983466762004    5.95599511679341   -4.23919153698979
H        -4.31043815207798    9.04574105607402   -3.28103027614369
O        -4.84752468958736    8.25107276671898   -3.17079966722301
H        -4.43469185672097    7.77019792200099   -2.43521878017029
H        -9.73726514043485    5.73137630244204   -4.66524123358758
O       -10.26970107665272    4.92654243416684   -4.49996363789657
H       -11.14964360326045    5.12416841322329   -4.82262121732276
H         2.73640681743384    6.47429202116531    6.12860314776304
O         1.77589275232733    6.57032483915638    6.22319522714805
H         1.43399232112607    5.65510929932792    6.12712424528081
H         4.76999504670605    8.50581886897803    0.07311806836319
O         5.08631172063263    8.50815898487967    0.99445259844787
H         5.49498626316995    7.64478544013120    1.12641237240080
H         4.13752599584411   -7.47276938836902   -4.34303451438995
O         3.37989334191588   -7.75933554537164   -4.88504313950420
H         3.10033137691402   -8.59981614754640   -4.50726906397278
H         0.34337422298641    8.61535325562918    4.22603676396413
O         1.01805494803549    7.96985878305677    3.99467327427807
H         1.25016200815248    7.47783322030916    4.80902029682858
H         5.21086596832450    4.14775804871635   -3.16512115712297
O         6.17230996497336    4.11957864066588   -3.11142851424429
H         6.38144101591413    3.53844713916577   -2.36335223576219
H        -2.60292177423282   -1.58969847950271    7.56520826044675
O        -2.09183227607692   -0.79731360399595    7.78596198439298
H        -2.71862350953919   -0.16760125675421    8.15339227150736
H        -9.05593301810314    7.87345496292122   -4.16764888190485
O        -8.99201410182260    7.28770598388883   -4.92340951631476
H        -8.03467843046157    7.12419870568792   -5.05798704338728
H         3.52080023183110   -9.02384080070735    1.09170393870925
O         2.84264512526956   -8.39284354360156    1.33830632054256
H         3.31543908440236   -7.58648639362440    1.61866064364568
H         3.55063946520652    8.12957126202698    1.81677167761162
O         2.75967241991130    7.56648580584850    1.92912302959304
H         2.31473032136132    7.80059864593876    2.75608153679765
N        -6.71346376879862    6.63454210155927    5.10072695535328
H        -6.35317857086604    6.69268218521797    4.15461216123965
H        -6.24088550339593    7.34821586317390    5.64198449172707
H        -7.69614353304951    6.87280631881223    5.07017004826101
