# Supplementary material for: Computer Generated Realistic Interstellar Icy Grain Models: Physicochemical Properties and Interaction with NH3
Source: ACS Earth Space Chem. 2022 Apr 19;6(5):1286–98. doi: 10.1021/acsearthspacechem.2c00004 (PMC9125691; doi:10.1021/acsearthspacechem.2c00004)
Supplement: Supplementary file 1 — sp2c00004_si_001.zip [file sp2c00004_si_001.zip › NH3_binding_energy_sampling/133-19.6-Y.xyz]

604
 energy: -1022.781931055406 gnorm: 0.000037201272 xtb: 6.3.3 (5b13467)
H         0.19222811020499    2.97154758535758   -0.69375259441079
O         0.71467664000808    2.30290443056292   -1.18699376926521
H         1.65361932438260    2.43146376236487   -0.91343424150603
H        -0.08532529642892   -1.36452862397583    3.13704105127621
O         0.30628223353575   -0.66481091221829    2.59171286057315
H        -0.17041135385886    0.14912109710713    2.82545538917470
H        -2.40727830270928    2.35297198497577   -0.55104246491144
O        -2.19701282742638    1.88247174193043    0.27304802585379
H        -2.21260325415719    0.93463364649113    0.04836894442466
H        -4.67190391761536    0.49130968267011    2.16759463260943
O        -4.98981194403505   -0.44188358647122    2.17980245534093
H        -4.48377705065637   -0.91969483911653    1.51448254774049
H         0.05400253467133   -0.36707752162311    0.93700498325749
O        -0.14416315365623   -0.13067109979011    0.01012630912061
H         0.19641058673617    0.76546115370796   -0.11101712232627
H        -0.16462586957966   -3.63452668373951    3.76440183753536
O        -0.44334326845361   -2.80422934648872    4.18462383196297
H         0.20280229389886   -2.63373595600054    4.88645683461087
H        -4.89491622161709    2.47477154512028    1.31522168823825
O        -4.25579125444418    2.06461482247600    1.92988369086728
H        -3.41290423139567    2.04680505433033    1.41735466062697
H        -3.25703646723489    3.84037720778363   -2.22711550026741
O        -2.52005286799591    3.24260665495571   -1.99625697468418
H        -2.16135511131251    2.95509320932680   -2.85590476301149
H        -0.13639919493558   -3.86328135043798    0.48975361738730
O         0.20366594288471   -3.04561807822728    0.90705690492160
H        -0.58328627281758   -2.55895617219055    1.21947022686958
H        -2.38752772176759   -1.59549910931854    2.45568385376118
O        -2.19992238363552   -2.06205213262489    1.61462139944230
H        -2.45687830956822   -1.47421568533291    0.88524508225325
H         2.06207241570673   -1.50320786194392   -1.13564387262429
O         2.29357118355450   -1.75585675173992   -0.21814015278243
H         1.50427779554015   -2.18299880810275    0.16596099521450
H        -1.39931902865828    1.76730586742838    1.89708543218047
O        -1.49188360894243    1.36955033504576    2.77295756730908
H        -1.47664076777999    2.08175736359134    3.43812141563032
H         0.19756594104465   -2.76242658041695   -1.58403658716944
O        -0.55827492102102   -2.15096354723306   -1.63858683978023
H        -0.37835337250681   -1.42416394154912   -1.00514690866235
H        -3.44734848103262   -2.98211553584544   -0.40414239357073
O        -2.73211775034215   -3.47481147038927   -0.82764212849427
H        -2.02037823875171   -2.84518270807163   -1.04416208094176
H         2.76290798960368    0.06973259438891    2.91855268971746
O         2.86209530367484   -0.11295221257456    3.88019215789148
H         2.95408064379683    0.77986608533206    4.28491932733279
H        -3.53685232157705    6.32295634731232   -0.55872709536090
O        -3.29836902055918    6.98511099848394   -1.25926826424251
H        -3.15605603824157    7.83037001787245   -0.78932805606532
H         3.89206703024727    0.52379342388765    1.17055264772591
O         2.94141863959676    0.34246873698673    1.28666540408816
H         2.70392006385149   -0.40996915029311    0.70751142675896
H        -5.79150867769597    0.78709143320516   -1.61893405981456
O        -4.88076295289151    1.11348045284366   -1.49318868414447
H        -4.99082613407053    1.94234299244957   -0.98192626479438
H        -1.21932759733308    5.33978540864986    2.19415715965603
O        -1.84445839841904    4.59268302387145    2.07776605462746
H        -1.92219234632346    4.17437585199234    2.94047839334212
H         3.48459836148085    2.70298224040258    0.40909113171986
O         3.23602527723660    2.65974496578479   -0.52992219166588
H         3.56877278870031    1.81716770191872   -0.88027580812149
H         1.47957690654358   -4.75740098078511   -2.26474615038354
O         1.54375938890323   -3.97946131706727   -1.69248483243699
H         2.33890341891335   -3.51897073265682   -2.04340572766847
H        -0.93211889695427   -0.14389733522228   -2.56271239669696
O        -0.29818048710801    0.50826850859718   -2.88764118865364
H        -0.03687114961424    1.09077211435581   -2.15105913294214
H         1.68767707057121   -4.74502736742788   -0.19356496152709
O         1.79363985484938   -5.38175899927760    0.54939958816022
H         1.33036442112701   -6.19300183786896    0.25340872676989
H        -1.23678962567014   -3.32411230764033   -2.89388476832171
O        -1.06684953111792   -4.00790838841997   -3.55522248976305
H        -0.93834013332595   -4.85478858478874   -3.08641037514748
H        -2.78872243516140    3.25263932682936    4.68947844194613
O        -1.80751798028989    3.24921888846323    4.65508852780841
H        -1.51472249418787    2.84761581972449    5.49145242824214
H         0.95445448288986    4.97658434809202    4.05993362942186
O         0.00843624014231    5.20900598791938    4.11210375088670
H        -0.46362073317405    4.40602676053389    4.37041286148433
H        -1.74323385957716   -4.70827309655547   -0.38535912172775
O        -0.97825153267284   -5.24956342899677   -0.10129954054453
H        -1.32524792520386   -5.93566167041533    0.47826968251237
H        -3.92621839430147    5.77460366098891   -2.61345818384249
O        -4.27712685286473    4.94059803171707   -2.94340904326671
H        -4.12204126302241    4.90588181146678   -3.91156363997769
H        -2.44234132962867   -3.74625674094149    1.92236042009763
O        -2.46125934794481   -4.65091441472033    2.29701323424321
H        -1.52154717372389   -4.88902003420907    2.43841997760989
H        -4.70718519244238   -3.03701583468614   -2.91138007420309
O        -3.85660252995541   -3.27165705741083   -3.32023644275152
H        -3.52334356770011   -4.06300412370384   -2.85254751197958
H         0.33044517700156    1.31917963170876    4.59982351089535
O         0.83635506926038    2.07909953650194    4.26554195090160
H         0.88596538411684    2.73810718531774    4.97234459280313
H        -4.66746312281201   -5.22747036875520   -1.58302176388061
O        -5.37091965822190   -4.87445900933791   -1.01084947908211
H        -5.15677263321033   -5.22642999855384   -0.12569767976662
H         2.31354386582225   -6.54463793431334   -4.05191793276478
O         1.97573866131872   -6.21491680455759   -3.19895056739351
H         2.41011841594246   -6.78802392101847   -2.53494510606609
H         0.45448389663849   -3.43882195938677   -4.02055889710581
O         1.25722671900812   -3.07223585344994   -4.44359492252254
H         0.93849612797805   -2.70028068761864   -5.29212200125554
H         1.95406692958210   -1.81185137929708    2.96672323053715
O         2.10837382035933   -2.74293629513453    2.74956868000786
H         1.42223042025741   -2.95623760788977    2.08285153690679
H        -3.02671408176182   -1.86715649118446   -3.22437043325898
O        -2.60441256088860   -0.98105277367138   -3.15967126182793
H        -3.25927476940346   -0.33448823067585   -3.47902573710532
H        -3.19852820162313    4.91866865874679    1.06446383966482
O        -3.98040723999430    5.29197710704253    0.61010026296718
H        -4.39501894988209    5.85036962693529    1.31628042514620
H         0.86699439508097    2.19525112444657    2.57541756039876
O         0.96739599197472    2.19002293402975    1.60413913988429
H         1.69441978199233    1.56686389760981    1.44000568092261
H         0.18234209895501    5.59786815345780   -0.77440613543562
O         0.70376303237964    6.25945569584973   -1.28378020277280
H         0.84645035353299    7.05938372795911   -0.72828046450340
H         0.33618214762980    6.97796654607699    2.57437165585620
O        -0.02633108263862    6.59730784734459    1.75722277005596
H         0.63748728807783    5.92650793334215    1.49582282369263
H        -2.48943089023551    0.15846265186059    3.32655264352542
O        -2.71147737549144   -0.65576475693524    3.83111815667202
H        -1.95103308004757   -0.69529498891251    4.45304298184864
H        -0.90304919393182    0.49692914252738    6.01023559899950
O        -0.62955462022643   -0.02291582103430    5.23583924187513
H         0.08400227171621   -0.62638128491949    5.52256163592481
H         0.69776829274677   -5.05298464272930    1.96617432053109
O         0.15468411493006   -5.16175830917241    2.77020275235709
H         0.29901322971044   -6.08218856038971    3.04328090749769
H        -2.13295711208061   -8.14543903179489    0.43585436807340
O        -1.81051364615471   -7.65642289216058    1.22030365034582
H        -2.59656870342133   -7.34547620631183    1.67693478690196
H        -0.38767039330974    6.80480530757132   -2.34178566856018
O        -1.13417727265233    7.22474748256433   -2.84100082912694
H        -1.92393551666808    7.09911113965876   -2.27694033941551
H        -1.12174614727285    4.25159530848241    0.55846457346179
O        -0.74912464556602    4.31191867793002   -0.33783636576912
H        -1.45611783288559    4.07052682844597   -0.96987296039715
H        -4.41816884669085    2.69159808294769    3.49252450742906
O        -4.41641075870013    2.86204999783747    4.45702276147931
H        -4.49991289976254    1.97910951381142    4.86630901486855
H         2.01313467883480   -3.64065611146507    4.22946390591689
O         1.94919687152779   -4.11268857704708    5.08275962195468
H         2.45677244240468   -3.57617474494232    5.71316171995129
H         4.67571763571418   -3.25596623902784    0.82388735827503
O         4.51481327099981   -3.18001954936016   -0.14254364744316
H         3.65618398698700   -2.70221462634691   -0.22553047913353
H        -2.73365678959180   -0.80566569235439   -1.36619723382530
O        -3.06155197456260   -0.53613183024268   -0.49190245590915
H        -3.86102427265193   -0.00878017679587   -0.69865883746882
H        -1.62841690086516   -0.81906145824783   -4.64584789418267
O        -1.12200907182841   -0.60397452897689   -5.45026294185406
H        -0.41184371300912   -0.00741893985307   -5.16574870620498
H         1.78333605566066   -1.77498566075767   -3.39231160012071
O         1.87545673206269   -1.02818091561502   -2.76925427609657
H         1.09843696759555   -0.45072800463502   -2.90058785851950
H         3.65180553837898   -3.18332219494626    2.53564552055008
O         4.61067830760006   -3.41263452784002    2.46199575461399
H         4.66543821698067   -4.37268560450176    2.58924748620358
H         3.41299998067418   -6.18166825472307    3.10810368084507
O         3.76871535807865   -5.98212869686703    2.20759712459319
H         3.03169753902177   -5.63542739474472    1.66476677236412
H        -3.35477332688895    1.55263012379688   -4.19284556811371
O        -4.19960999133774    1.08172891895918   -4.00151579171429
H        -4.41689992114555    1.22892749145777   -3.04497248922939
H        -5.09099820494527    4.09137190953402    0.05196586114606
O        -5.53008927979477    3.22552261594343   -0.05178200329653
H        -6.46060541404988    3.34555084230411   -0.33260312708251
H         6.72209203277474   -1.24535059550623   -1.37961927955160
O         5.95016447652814   -1.09499124228729   -0.82753660451426
H         5.53084699287333   -1.96240320742411   -0.62931032556533
H         4.58097220670204   -3.23097356826170   -2.48640776229433
O         3.71309655018404   -3.05933892311082   -2.90232618475654
H         3.71630688217083   -3.67828423348670   -3.65835523895098
H         4.42528551028177   -2.35337345507827    5.60562477776359
O         4.08191356660361   -2.81846773814387    6.39882881908166
H         4.41629772874934   -3.72375590815018    6.31749515499458
H        -0.76063945594949    6.28070669476990    5.05903157590639
O        -1.35705480807957    6.85683752385774    5.59708461800750
H        -1.37015325526867    7.73385430748697    5.15549712422300
H         4.68756844651469   -0.19802365520478   -1.48267564650364
O         3.92040095232536    0.34471440828217   -1.74559592407227
H         3.22754217136194   -0.25562754050487   -2.07509799864436
H        -0.75211021263683    4.46455473660456   -4.05310571462389
O        -1.53485731032730    5.00755218318139   -4.26108956857771
H        -1.38305915627433    5.87436431509389   -3.83884293873935
H         0.64966015060606    3.14412034905947   -2.67375731044501
O         0.65653395747328    3.52055069514814   -3.58240257418504
H         0.70386764217737    2.75701460656069   -4.16776816592629
H        -5.39667174695941   -5.24908296916376    1.78174784249726
O        -4.70066465098370   -5.84284025710134    1.42364080451997
H        -3.85959346846811   -5.42877690091387    1.69572375203285
H         7.86779559060570   -1.75453495626840   -4.05105037391107
O         7.61009621385644   -1.44110236849062   -3.15144556664654
H         7.12397301740604   -0.59683680681984   -3.30802097585450
H         3.68635405092939   -5.13495291354261   -5.30545633591499
O         4.44905467055262   -4.76153824925645   -4.82490878238207
H         4.83395465047149   -5.47259520574516   -4.27939551587242
H        -3.79372551582954   -0.03767297830350    4.92057357708353
O        -4.39422402113729    0.42684570733584    5.55296473222231
H        -5.05446793396790   -0.23093614489238    5.84548402953507
H         3.45220206324478   -6.00419380910301   -0.53600479485134
O         4.32452759286996   -5.75589908404779   -0.85385356662156
H         4.40014589890639   -4.79357970421510   -0.70962993496884
H         4.98797170851263   -0.39823160096066   -4.17788300330119
O         4.45189253805939   -1.10936586588028   -4.56720128885582
H         4.12629666188080   -1.69245730394877   -3.84895085971314
H        -1.18384567519820    1.51315432744272   -3.95209904406772
O        -1.83475726580388    2.13323670307614   -4.33787553431553
H        -1.47699360118915    2.46543211472376   -5.18394166014242
H         4.87203972059530   -6.38414576173250   -2.33107595783081
O         5.20407778647461   -6.70971115667204   -3.19680292065301
H         6.02246145396933   -7.19008101842780   -3.01055539145457
H         8.72648223425736   -5.15633208497397   -2.93387289907740
O         8.03526082432315   -5.57316158212594   -2.37480484294957
H         8.06941561045970   -6.53065029549518   -2.47613829922911
H         2.32988193807333    4.65982604476918    0.43481230745615
O         1.75074768087525    4.64228575319793    1.20608027673276
H         1.39289860766428    3.72222812158873    1.28407200025248
H        -4.42629450881364   -2.68996688338873    4.21780216450374
O        -5.32017534580956   -2.35044896351553    4.01481171035418
H        -5.18297587777840   -1.56897169060271    3.43990937746528
H        -5.85820210377647   -3.25052215605812    1.30484718648012
O        -6.32180759221637   -3.80708103566841    1.97286695964929
H        -6.13240970470178   -3.37208147908090    2.82355076788205
H         1.67914909445943    3.41089960317732    6.84612780770087
O         1.05620536740181    3.92639007150907    6.31220987206170
H         0.27352713831788    4.08014567157091    6.88407161649338
H         4.99021937322408   -2.22978824752475    3.59948529892259
O         5.01125376114020   -1.51125482547207    4.26323684293316
H         4.19958865710740   -0.95469696553235    4.10683212358915
H         2.37781669019910   -5.63495579616095    4.82387319923178
O         2.75681737521026   -6.51917915402082    4.56366085225613
H         2.01114718114442   -7.10031429697123    4.39108386265344
H         2.24168700441023   -4.57766229467309   -6.80590710143529
O         2.07222018746980   -5.06568585563933   -5.99012298867485
H         1.80875114923642   -4.37423468585792   -5.33461536514327
H         6.42602691018829   -4.16612780015797   -0.51840448540843
O         7.17946883051136   -4.56877977107104   -0.05523894053331
H         7.68669971483468   -4.99170707924133   -0.77598377034788
H        -1.73208793772840    4.43416050237351    7.68517470903431
O        -0.83301072668874    4.53200086866512    8.07011722514335
H        -0.65173019887399    5.49110914191064    8.09435824608781
H        -5.12887523644955    5.63571596136795   -5.61145919617145
O        -4.52172860568797    4.87180717839287   -5.63185454767190
H        -3.76448619382263    5.08601497333242   -6.19797726454661
H         3.26583057166590   -2.58987206995108   -8.45383718035905
O         3.17786554139491   -3.12195396747096   -7.65216567692095
H         4.05479513985931   -3.09849817785045   -7.22379109762747
H        -0.66775249675890    8.76802783602944   -2.29612327059624
O        -0.54433220794618    9.59658157793487   -1.77759413551843
H         0.21811660680923    9.42212533667110   -1.20107320433578
H         2.05649680442398   -0.97074461220744    5.19615199035409
O         1.48344414258467   -1.49610081794801    5.78377882006755
H         1.57788748273488   -1.15075338653147    6.68093590438130
H         5.19075339778743   -2.08757218015676   -5.71042941901356
O         5.53613991595305   -2.85416037296801   -6.23246025007551
H         5.26267838958100   -3.64385205680840   -5.71435990898694
H         5.68246932265203   -5.27610097482382    4.67140128368598
O         5.16028192988211   -5.19033755873288    5.49804022943297
H         4.43851233787239   -5.82209106692012    5.41297216657483
H        -3.98291765649859    1.09138506308117    6.99278997712817
O        -3.79031848734542    1.56736019708259    7.83633743592267
H        -4.66618639177793    1.95343195744262    8.09739100992504
H        -1.85836030714237    9.55676628619137   -0.76335432192396
O        -2.71866398972700    9.43064630813768   -0.28856657395640
H        -3.32970961253922   10.05949001387045   -0.67605791697532
H        -5.95834729360550    4.63296433095320   -2.95346825927936
O        -6.86733594588547    4.51371426039095   -3.29688689450495
H        -6.77752871721337    3.81146709670755   -3.97405096268795
H         0.07856373997903   -7.12326971156244   -1.15599069699494
O         0.54297640571580   -7.55913403883670   -0.40860059247651
H        -0.13571080248251   -7.75360217943504    0.24086738464879
H        -7.64786286751239    3.73618132112946   -1.98731024585966
O        -7.90938772272041    3.14939237882516   -1.24707925071271
H        -7.76668460539797    2.24073931509270   -1.58636768930625
H         3.96416240493150   -0.95112157549729    6.97015509198895
O         3.97335044120905    0.01303673659300    6.96127033368249
H         4.78548982300185    0.30254037708798    6.52909565713879
H         2.24931651521096    5.73609531158688   -1.19736948384213
O         3.18473415023925    5.44300039299799   -1.08319792941553
H         3.36097419221902    4.90245188521141   -1.87614533590482
H         6.53726506511967   -5.99220679175426    0.65738395486501
O         6.16820851511484   -6.72838297062728    1.19098290119655
H         5.26366698865080   -6.45108684747538    1.41748839239472
H        -3.87552004741317    4.67483694420399    7.76556123622734
O        -3.30939572416988    4.21165133959025    7.10634764260567
H        -3.50306688486741    3.26834136405753    7.21729706192025
H         5.74984579091181   -8.00823171197284    0.12312173695727
O         5.46177704248935   -8.69476070967955   -0.51492476775515
H         4.63228136719549   -8.36900320966627   -0.90815586127193
H        -0.56562574864089    1.98602869002298    7.67775023708646
O        -1.19916945199507    1.92132157898463    6.94291835239454
H        -2.06753533932996    1.78030615765415    7.33995767625347
H        -6.39304470733810   -0.17539588139244    1.04890966049858
O        -6.71490022124300   -0.26125347427780    0.13664888663956
H        -7.63439651938635   -0.52901919023245    0.15741834198856
H        -5.38600580715767   -3.11919896674877   -0.60154975964628
O        -5.13273771851716   -2.41744557627242    0.02394307247406
H        -5.70273893899812   -1.64394337687982   -0.16148686981916
H         4.30899888963682    5.51749217205531    0.30182145408944
O         4.64330391137214    5.61823451447579    1.20685776531374
H         3.94928129695740    6.12905317209206    1.65925845360850
H        -9.05893024915018   -1.79944657929637   -2.26263988441440
O        -8.50811391122892   -1.59898369513289   -1.47903976167144
H        -8.63667858323557   -2.33345359888147   -0.83882753148999
H        -5.53680231148705    3.41338168455663   -5.54193623200493
O        -6.05394774838383    2.70242506526227   -5.12729161752165
H        -5.38717004893989    2.11752487456771   -4.71330788910758
H         3.16594204697339   -0.95065781571458   -5.67201615427809
O         2.30959822362160   -1.07061165572009   -6.13715908411458
H         2.39512891845834   -1.91939112492624   -6.61108184137909
H         8.09943221357580   -1.41475093308107   -6.04726060915213
O         8.10718091176819   -2.27851723367606   -5.59039781914994
H         7.25096875988885   -2.67834985627650   -5.84089951167786
H         7.60675009000359    0.92603172125507   -6.32874357838227
O         7.41698853012378    0.07764500598209   -6.74143633755644
H         6.43562806873949    0.02831776330009   -6.77724534483420
H        -7.87466950737801   -3.74453282588934    0.92216687843250
O        -8.55223440285735   -3.63698234234585    0.23689062210620
H        -8.45706325451960   -4.39899839098757   -0.36142189512783
H        -2.41449770153353    8.68014145696431    1.27573414672820
O        -2.26373180973966    8.09177742580965    2.02891621520428
H        -1.49374803924853    7.53842294880389    1.80614364746098
H        -4.45135267416551    6.38083143027302    3.48128145688953
O        -4.62170176250431    6.80624708063412    2.62448776460071
H        -3.85829675235002    7.39212208955996    2.48446936316091
H         3.38960159694423    3.38511988525471   -3.59520507439583
O         3.23660359527647    4.35441185173478   -3.50193282927589
H         2.27177175517204    4.41957718519583   -3.60930173926187
H        -6.12950321430342   -1.66145150314648   -3.45446381785900
O        -6.21606306794426   -2.24471534030491   -2.67359598164648
H        -6.99608720429929   -1.93318382917552   -2.16108663832500
H         6.45817504652336    0.98997683363743    4.72162514245452
O         6.06472566407003    1.52914634947601    5.42459602577686
H         6.25288080086151    2.44765868043902    5.13313137134918
H         1.34837854794878    1.66106882254088   -5.83867656467792
O         1.15332316129579    1.06526036600531   -5.08445625796482
H         1.51705496305237    0.20221186507424   -5.35398061742413
H        -2.49609100525622    2.91004888321260   10.46894324412152
O        -2.28433139808700    2.00228475756785   10.19579503231304
H        -2.88246799155848    1.80261669816876    9.46379210992691
H         7.61766461339670   -0.55759478925807    3.06633603326137
O         6.86706850269061    0.01750065784989    3.23443197198749
H         6.17520236377283   -0.58301577244700    3.61431496867911
H        -5.66760267844195   -8.10885951375075   -0.71792092400384
O        -4.94283312584931   -8.17999959145915   -0.06254705709409
H        -4.94599929737124   -7.36090381408293    0.45675251853420
H        -5.19140432127070   -0.17643252831879   -4.72790339339447
O        -5.80957461423691   -0.88781172194509   -4.96662846083565
H        -6.64696955329513   -0.44465358387444   -5.16510713998737
H         1.87496647243281   -0.26008906097275   -7.53109800716220
O         1.67294725631561    0.21165415457940   -8.37496403902155
H         2.24933209781480   -0.19369019742820   -9.02828314801613
H         4.85571581669514   -1.45682954401122   -9.32114515488925
O         3.93055288818301   -1.22742130530840   -9.60303095090012
H         3.91030144925821   -1.34451368959712  -10.55217826369136
H         7.55174270267851   -2.63188010917339    4.18433330595209
O         7.69768083811903   -2.66821637313270    3.22473778910772
H         7.20437964502586   -3.45932619596781    2.95356202574123
H         6.70654617137489   -5.95641070082420    2.67029352823841
O         6.76867569450886   -5.28095696573872    3.37113318027250
H         7.64473847226713   -5.36615458494263    3.78865680486448
H        -1.82715869689151    8.89189494622265    3.47937162877411
O        -1.57892225524475    9.19681488997644    4.37746619198425
H        -2.42744854363799    9.32998171284689    4.83325147475044
H        -7.40378775227038    1.51081052767003   -5.26333632306795
O        -7.97895893392154    0.76708557166595   -5.01752974600000
H        -8.88031855959385    1.16812946567314   -4.94129819932899
H         6.90997201491408   -1.14783063041874   -8.42191243153770
O         6.32749444812999   -1.86854508071348   -8.68535832518027
H         6.09984665099057   -2.31844212863863   -7.85338431154389
H        -1.68866532421729    6.18163140528807   -7.03925023193953
O        -2.08659180544530    5.35657041056875   -6.76510450204070
H        -1.83761812429549    5.22608968296857   -5.80155883719953
H        -0.00639205061954    3.25643204741129    9.00717671529155
O         0.19030235927222    2.33665682663644    9.26249530423483
H        -0.60794687040675    2.07305423031483    9.76938126619236
H         6.74128296434073   -2.84365774080945   -2.72139604599688
O         6.21071761718933   -3.58745680493596   -2.37958880896783
H         6.67949771832494   -4.39854614779302   -2.62479071363914
H        -4.09359921102635   -3.13087945314577   -4.95590168971276
O        -4.25227266947459   -3.02008529953178   -5.92049791496514
H        -4.79466061220297   -2.22370013471079   -5.97649745394889
H         1.97251088317495    2.12805868549038    8.44895823314043
O         2.63593161693989    2.23989057357703    7.75838070705503
H         3.05794418063754    1.36950090524410    7.64336028135476
H        -6.92523999652007   -5.25072572087219   -1.39406197215970
O        -7.83904737871087   -5.51848985778425   -1.64999861076985
H        -7.96276833375704   -5.10713047723772   -2.53031863147017
H        -3.83459777989068    5.20277961828844    5.68192105193099
O        -3.80173154278642    5.97076538187440    5.09053285522164
H        -2.86764101711953    6.26493411712082    5.18425762162414
H        -7.89828152748201    0.03370691603481   -1.97767478765009
O        -7.40745477873267    0.75575792091296   -2.39244034900174
H        -7.63701690218718    0.74549254741496   -3.34537948983325
H         5.82562630052619    0.06841959494328    0.39487285178317
O         5.60403172540635    0.79042976608545    1.01528016120058
H         6.11467909267712    0.59588200492925    1.82812129162451
H        -6.22300337044329    3.25958697937540    7.38261352712530
O        -6.09488930883365    2.74151822880746    8.21131723258720
H        -6.69561838521488    1.98049819279613    8.12364749745966
H         2.26338505890626   -8.13383105823644   -0.85158612802994
O         2.93914760369505   -8.12086213427850   -1.54899476570949
H         2.71389781819291   -8.83555354694778   -2.16131769044417
H        -2.76136047284543   -4.02114121034810   -6.20924937438923
O        -2.00972455607773   -4.58925263344320   -5.97616639065156
H        -1.73081668483090   -4.29589494577943   -5.08024956792584
H        -5.65202218864871    3.70908543521648    5.29541727813368
O        -6.30094673571577    4.10599829625251    5.91252437023664
H        -6.13684387046061    5.04995045991302    5.89910291557998
H        -1.03555804261686   -7.17330279122238   -3.17468995348005
O        -0.56341207953486   -6.50251025233264   -2.64752091733740
H         0.34488298600758   -6.43525659495658   -3.02713210588202
H         4.43558032154202    1.95859055475020    5.11202655610484
O         3.49394386537210    2.19813209200726    4.99204959284846
H         3.11004724301449    2.21513542386399    5.87410808367829
H         4.10250744692215    4.60050181953116    6.28302605266659
O         4.18342138716261    5.33021383380175    5.66444118447670
H         3.61512703637670    5.08958254050305    4.89409634075718
H         2.75634996329574    3.55984208359921    3.90603400521828
O         2.57912797370507    4.49991301279093    3.73951815762899
H         2.45927728935556    4.59798392744091    2.77310618648682
H         9.38040311574400    0.14697827998270   -1.08950099402766
O         8.57452271819964    0.31081048746015   -0.59602193532862
H         8.39866925793152   -0.50724938322486   -0.10162133616990
H        -2.10633973798046    5.26884070961272   10.63506449408471
O        -2.82862218474057    4.64081433818245   10.86699620720210
H        -3.04651759672003    4.81868175968263   11.78216506277401
H         7.95877296583009   -3.07111976805369    0.31235784138671
O         8.38050425593052   -2.22460243785548    0.56694533654100
H         8.31479880294861   -2.21916898811452    1.52927253501541
H         5.36179060314134    3.60596519425128    3.50677481780878
O         6.01850601920186    3.87138515649213    4.17248561761586
H         5.60653896741960    4.58998159953933    4.67402433321697
H        -4.21501712637267    4.97170419041792    9.77014931221924
O        -4.84827353124098    5.12235960823399    9.04820351674368
H        -5.46050222505935    4.37404046392533    9.04658284730406
H        -7.02276015180706   -3.53034760341697   -3.49998284170201
O        -7.63048569114484   -4.15343395135696   -3.95164290906854
H        -7.09534492246741   -4.59033917449457   -4.64660039663559
H         0.02289596467050    6.07547109733257   10.75343280907808
O        -0.84162444574033    6.40752858964725   10.50682561178674
H        -0.72618868452223    6.83794208198668    9.64040344189801
H         2.57639083145671    1.43447962090995   -4.12152835256618
O         3.45502679321022    1.78692372562753   -3.88367604842424
H         3.77550059196192    1.27236635494459   -3.11288002126581
H        -6.98216759130941   -0.26897787930783    7.20789084069937
O        -7.49009721008663    0.51011140075512    7.48769582955056
H        -8.11331229877124    0.69347485105712    6.78361943694052
H        -2.75945170021305   -9.93003730012149   -0.83852867829114
O        -2.69712955140170   -8.98829573178018   -0.99837707148473
H        -3.60249531090012   -8.62242715170396   -0.75649968348453
H       -10.08136257705967    3.02097970064913   -4.91055771846029
O       -10.19830231908210    2.10391273791463   -4.62836875708899
H       -10.41401847961539    2.18987371820191   -3.67867981241013
H        -2.07934400182760   -3.07873402488936    4.60189281699115
O        -2.95463190416164   -3.51813116609670    4.67176792423339
H        -2.94903455690604   -4.13662742300611    3.91614997793310
H        -0.19639006782717   -8.03832226627168    2.47624483202830
O         0.63059440153519   -7.82830552572264    2.92322917131152
H         1.34813469668242   -8.12546970874561    2.33617776674341
H         6.69561443299007   -2.43548214021473    6.37920645806292
O         7.14384909269518   -3.14534931327368    5.91464574535318
H         6.51332250395777   -3.87973238495351    5.87686249852851
H        -5.28246639852162   -2.05456278140221    6.93239721607921
O        -5.95859323488217   -1.55638926102778    6.44828522757126
H        -5.94322581540911   -1.93414272066364    5.53951494588600
H         0.82252664333101    2.97178420093414   -7.13071434816443
O         1.73983463716555    2.64019478490583   -7.18678351433792
H         1.72551246688282    1.89266396628918   -7.81259593316652
H        -3.95959430222884    8.70540795710154    6.65554363123694
O        -3.95809850538731    8.70251197530187    5.69817683837538
H        -4.08403312143223    7.77484866869815    5.43123165392635
H        -2.06766247787795   10.25628579818046   -2.75612430204131
O        -2.96939213556385   10.43781083925209   -3.05775457704474
H        -2.89779123933063   11.07101866693496   -3.77133337563424
H         9.39736284718959   -4.12290935673870    4.02883128222797
O         9.11751870815115   -4.80062822362853    4.65180431141621
H         8.68865952694886   -4.32773848287761    5.37599339571469
H        -0.75113410044944   -6.05719542577176   -5.85352410220369
O        -0.04879410239736   -6.62389273177576   -5.51836207724890
H         0.78742338556854   -6.16371115535121   -5.73630446656059
H         1.81804787010603    8.21728728335607    0.64488512270025
O         1.51438569129912    8.53835649261198   -0.23284117296121
H         2.32884337141100    8.57587380193457   -0.76369841462823
H         3.48484291635609    2.86773363645048   -6.67974016467751
O         4.31252865813280    2.57707653720642   -6.27099043702746
H         4.06788127467873    2.30404191597347   -5.36176784821595
H         3.72456283172039    7.06473235428499   -1.24970773285244
O         3.93058426068217    8.00021124795224   -1.46393355346114
H         4.29922882040184    7.94339186032896   -2.35744372282194
H         4.37902695689123   -0.07075880658562   -7.92884422838442
O         4.75608881881868    0.07556187008499   -7.05942142977006
H         4.57554855197446    1.00786413722150   -6.81641932850522
H         6.01863890595195    1.87112591903180   -0.49399175321787
O         6.58355572211446    2.06372871205901   -1.25621496471021
H         7.40814396381580    1.58403574521623   -1.06237088210055
H         6.66986891786428   -8.49346483249094   -1.62089121953654
O         7.30570140156390   -8.28285908639006   -2.35754488043621
H         7.67544073301412   -9.11669105278260   -2.64273223669546
H        -5.26555087999076   -5.83511648006568   -5.41887321621751
O        -5.90755477021325   -5.18617569971680   -5.73727089326078
H        -5.37998129380927   -4.40439303876994   -5.98396959441639
H         0.67747417890589    7.12004288284561    7.58303441166693
O        -0.22391082110609    7.14805986928784    7.94287646813056
H        -0.77976803696430    7.16276117210113    7.12566142715161
H        -8.91049911040352   -2.88716143877020   -4.11852824899199
O        -9.43128365853706   -2.08148816654420   -3.94564390286395
H        -9.14905083012146   -1.41256280128246   -4.57332720661229
H        -2.42670387110037   -6.04429947611742   -2.15202871424784
O        -3.30530935367553   -5.75983953976060   -2.42131542550702
H        -3.48968834399403   -6.13513874705907   -3.30702110061224
H        -2.99577039358580   -5.96219101970070   -5.41678340641893
O        -3.60224591516774   -6.56718897564322   -4.94589881817334
H        -3.12914329511570   -7.39307850971703   -4.78048096900889
H        -1.40394140229074    3.66738821421667   -6.99853944389943
O        -0.86442726232634    2.91116411180360   -6.72737996948314
H        -1.10190825633697    2.12615153217535   -7.27711580330146
H        -0.21978514309424    0.35710844650983   -8.23090886617947
O        -1.11576538008995    0.59228464387181   -7.94714560412311
H        -1.29023028577931    0.06938366058213   -7.14867749166408
H       -10.43444118622564    4.00075951563949   -2.74582607375193
O       -10.50154126890829    3.22177650956978   -2.17806195613116
H        -9.67239290134553    3.19595973717483   -1.66879004041991
H         4.57129863600842    4.02163088917692    1.70177014044156
O         4.36256952616611    3.10071072450195    1.98022886812759
H         5.07834039635277    2.52458379253506    1.69917439678465
H         6.47227267280746    1.33486496147248   -4.23829698435996
O         6.16887045511162    0.71121314756288   -3.54404223918560
H         6.20048822396454    1.20695443507992   -2.70040975216369
H         9.61834389291413   -2.28958854270622   -0.94684351830339
O         9.89418166535811   -2.07587517050185   -1.84701749811119
H         9.09352101601155   -1.73742491012774   -2.29009651361272
H         9.95349825426773   -3.38571396575588   -3.11627886575309
O         9.68574909353524   -4.03808366699663   -3.79058637133952
H         9.29198158512193   -3.53086400278648   -4.51106758344002
H        -7.58606245573948   -8.62684776461845   -2.01138946089786
O        -6.88679578036121   -7.98295734017583   -1.90550626616582
H        -7.32765626808583   -7.10369450181809   -1.81163876576496
H         4.14994119892937    6.01923170241286   -3.84062887723519
O         4.81103202820725    6.72058021423619   -3.75656949888738
H         5.64751019562358    6.26687261663615   -3.62002443538401
H         0.07959820674069   -8.23071980008914   -5.22448799114797
O         0.10196397965135   -9.21316405326172   -5.09047086790042
H         0.25207255525814   -9.57924239430305   -5.96213733026511
H        -2.35126365938667   -8.73123757592005   -2.72540371327051
O        -2.11925866836535   -8.46649336876173   -3.63509334179401
H        -1.47350723873468   -9.08510843529222   -3.99543671377135
H         2.16398948564501  -10.87595221470403   -3.50184846905565
O         2.11840673803230   -9.92135075101267   -3.47843522171471
H         1.33267088876495   -9.65075690838516   -4.00416017269203
H         6.82310764226612    3.26715568104720   -4.59401059302662
O         6.88062641494192    2.58867267939031   -5.29466118057263
H         6.08713601578714    2.72218027523834   -5.83521591725366
H        -3.57479407998474   -3.77368217979365    7.71027450491251
O        -3.68896858213753   -2.98626510934694    7.17961550408788
H        -3.43805273583309   -3.22602529201238    6.26145247647163
H        -0.65515314717915   -3.42250651347461   -6.73776429481279
O        -0.02488601744297   -2.69135964648796   -6.74524612974385
H        -0.50578953734807   -1.91529808567023   -6.40373671205012
H         0.63400716798363    0.40839982333101    8.73758759483034
O         0.64086298324283   -0.30689261247497    8.09755477467889
H        -0.28156148226532   -0.59535766827933    8.01058761569612
H        -5.84441018112422    7.31227878739414   -4.26704053071257
O        -6.34784667323633    6.69317034951469   -4.82738803810113
H        -6.63519388424056    5.96312104805695   -4.23544826444100
H        -4.28806485552122    9.04698298075099   -3.28053534040972
O        -4.82386450991722    8.25098880052028   -3.17354941978941
H        -4.41528324228624    7.77193722237765   -2.43443869809037
H        -9.72320032642572    5.74307294617638   -4.65861891061191
O       -10.25670223676083    4.93852762500582   -4.49473453737970
H       -11.13749903303399    5.14000160736666   -4.81266957807312
H         2.76276021280005    6.46067572163046    6.12108574686995
O         1.80275438483064    6.55762834449362    6.21942829483833
H         1.45873384828066    5.64437946477435    6.11778974614312
H         4.79587507059598    8.48806654109093    0.06252866163440
O         5.11366882516331    8.48935698822438    0.98332045166715
H         5.52067190073735    7.62514245103858    1.11452216171392
H         4.12541765440160   -7.48866599733858   -4.35554245293184
O         3.36581772409747   -7.77305189365104   -4.89592787220698
H         3.08568803523928   -8.61355515379440   -4.51859267612791
H         0.37151096963877    8.60504547181130    4.21512878906382
O         1.04870181928687    7.95988077280017    3.98697201890133
H         1.27545527716235    7.46750466751907    4.80185622992561
H         5.22368228960788    4.12986466644839   -3.17697973309672
O         6.18512256682869    4.09908174513657   -3.12471878910008
H         6.39394392339003    3.51788454037225   -2.37665392651838
H        -2.58710559817612   -1.59643443135109    7.56116416394553
O        -2.07629318574814   -0.80318687019776    7.77996108029607
H        -2.70140943699519   -0.17647129639097    8.15452649751421
H        -9.03797081741211    7.88346284546568   -4.16083017753239
O        -8.97556319304769    7.29763637251487   -4.91671676141939
H        -8.01863575233947    7.13350118358846   -5.05268861225635
H         3.51132338180722   -9.03943155395377    1.07997656669706
O         2.83513250148411   -8.40661087154250    1.32735938841657
H         3.31049339380200   -7.60160695216515    1.60716648469990
H         3.57718391275911    8.11425872261945    1.80853295694618
O         2.78647469074164    7.55118520254155    1.92167202650442
H         2.34092780642532    7.78762699191609    2.74796197991615
N        -7.90567106223557   -7.46437611410093   -4.86061454405235
H        -8.60753731199912   -6.83433687972002   -4.49076338249770
H        -7.46457922609435   -6.98269590870150   -5.63468997342574
H        -7.19746469554637   -7.57810883960213   -4.14420894674571
