# Supplementary material for: Computer Generated Realistic Interstellar Icy Grain Models: Physicochemical Properties and Interaction with NH3
Source: ACS Earth Space Chem. 2022 Apr 19;6(5):1286–98. doi: 10.1021/acsearthspacechem.2c00004 (PMC9125691; doi:10.1021/acsearthspacechem.2c00004)
Supplement: Supplementary file 1 — sp2c00004_si_001.zip [file sp2c00004_si_001.zip › NH3_binding_energy_sampling/134-32.5-N.xyz]

604
 energy: -1022.787154444404 gnorm: 0.000035353082 xtb: 6.3.3 (5b13467)
H         0.18525919349736    2.97637920643075   -0.69047608470428
O         0.70758564054626    2.30702058025112   -1.18278762172383
H         1.64573191012927    2.43183825177466   -0.90523398208426
H        -0.12851528177325   -1.36235698966370    3.13441146095916
O         0.27706308822523   -0.66269178826003    2.60058516263429
H        -0.19958798766509    0.15281965406684    2.82974251907207
H        -2.41713183671771    2.36599974286462   -0.55705306555289
O        -2.21002215027953    1.89565254985320    0.26780782612692
H        -2.22971672966013    0.94750736530207    0.04409257755230
H        -4.69780052951289    0.50939388530648    2.15772902956973
O        -5.02226647859004   -0.42101662994928    2.16530873664682
H        -4.50900768154005   -0.90185475946023    1.50777911991986
H         0.02861778135643   -0.36288831445024    0.94156476612972
O        -0.16179184390890   -0.12498032886232    0.01354014555610
H         0.18025641085042    0.77080252082453   -0.10470686586405
H        -0.21830539552984   -3.67229200517202    3.72916470546540
O        -0.52841623763460   -2.85115095914173    4.14620688848385
H         0.09001209544394   -2.67396798929080    4.86941729138335
H        -4.91028732799292    2.49630645978279    1.30135631834840
O        -4.27446878784173    2.08529854383625    1.91848937840225
H        -3.43016001800474    2.06335025715590    1.40890180317020
H        -3.25608009072528    3.85613478233291   -2.23604831072494
O        -2.52112144865685    3.25697256567248   -2.00278358961980
H        -2.16105645832374    2.96719918046312   -2.86107275804218
H        -0.17361593870920   -3.86009875074649    0.49068731891154
O         0.17021706142790   -3.04529651824588    0.91124858595536
H        -0.61664723785018   -2.55600737005928    1.22185410742296
H        -2.42455663884932   -1.57659410584391    2.45445703834835
O        -2.22209297943743   -2.03152467043800    1.61109027629191
H        -2.48322547343114   -1.44712588631274    0.88125831073812
H         2.04056465437550   -1.50526861294181   -1.12427396989903
O         2.26845568221764   -1.75937324168316   -0.20632412315674
H         1.47595784653926   -2.18346864211635    0.17526579990125
H        -1.41881463066379    1.77936025314857    1.89417713337970
O        -1.51245774036714    1.38212135990977    2.77010633985828
H        -1.49954881458643    2.09411080618039    3.43545604150179
H         0.17350486593169   -2.75826202166184   -1.57860953731060
O        -0.57748570501273   -2.14167149777818   -1.63906479896509
H        -0.39945650290169   -1.41782581870014   -1.00198872764445
H        -3.46865763638234   -2.97018456954965   -0.40363289696243
O        -2.76166025418298   -3.45974235777846   -0.84351907725277
H        -2.04488276115393   -2.83194275637055   -1.04679461147695
H         2.73311583647238    0.06594200257049    2.93140336590144
O         2.83029882686984   -0.11668442963108    3.89306321201856
H         2.92157772967647    0.77593048927823    4.29803152234253
H        -3.53300958272043    6.33999941774340   -0.56919720573254
O        -3.29014284510167    7.00157179196604   -1.26901478598973
H        -3.14648640951879    7.84612272244698   -0.79835663043980
H         3.87014498067235    0.51598864999129    1.18657801380269
O         2.91849647251491    0.33838780423868    1.29904585162118
H         2.68000209713642   -0.41391949431663    0.72016410901406
H        -5.80293140431706    0.81166120882908   -1.63576163137666
O        -4.89175228469105    1.13624258809955   -1.50864151704165
H        -5.00050156083588    1.96479634809136   -0.99671767620799
H        -1.22841024877847    5.34945741447816    2.19274695370483
O        -1.85589713878432    4.60494414447046    2.07366157537728
H        -1.93824780490755    4.18609922504566    2.93576531816432
H         3.47241266497107    2.69650606568771    0.42394009869709
O         3.22830584300973    2.65467037102484   -0.51628681368772
H         3.55830288688072    1.81034417179248   -0.86499075997143
H         1.45090678489297   -4.75652581821362   -2.25564654276866
O         1.51788733872911   -3.97918857527315   -1.68313395210308
H         2.31498686619036   -3.52121593686722   -2.03227534094966
H        -0.94241726771178   -0.13651098787407   -2.56286152340489
O        -0.30594201308806    0.51436091325374   -2.88571711636241
H        -0.04552108386814    1.09559523124974   -2.14788063231398
H         1.65252826638121   -4.74450608185826   -0.18511257061159
O         1.75935867184084   -5.38487258906256    0.55493856378364
H         1.28936407888777   -6.19177124146035    0.25829042818316
H        -1.25858910979074   -3.31508910700227   -2.89475948888189
O        -1.08614388843435   -3.99960145861962   -3.55480032995979
H        -0.96372308803415   -4.84602137524853   -3.08379261505358
H        -2.81386130878085    3.26747824827443    4.68206708742200
O        -1.83244855918010    3.26318501420882    4.65118797064726
H        -1.54365374885001    2.85891324622566    5.48779464945590
H         0.93760491365290    4.97925671858427    4.06572572716200
O        -0.00766684752598    5.21546213440401    4.11414597864304
H        -0.48386689508507    4.41427377928026    4.37082407542121
H        -1.76866771527885   -4.69205265204146   -0.39624179974004
O        -1.00398504922040   -5.24811870722177   -0.13910587588006
H        -1.34689077790080   -5.90063212205518    0.47946161619030
H        -3.91693944469632    5.79271507212862   -2.62493178092444
O        -4.27012573595758    4.96019336341205   -2.95611780799254
H        -4.11137355277881    4.92433919730625   -3.92356412204487
H        -2.47049672430576   -3.71299802038576    1.91944297079583
O        -2.46343655519625   -4.66065377550181    2.14437666873071
H        -1.55176472115933   -4.86090265695433    2.41659419440413
H        -4.72650460724632   -3.01546784836909   -2.92634620684256
O        -3.87530276933780   -3.25433220035522   -3.33109359631651
H        -3.54656873088174   -4.04521063088117   -2.85965032312570
H         0.29964392145643    1.32370341627114    4.60330393101798
O         0.81013370069679    2.08209443116612    4.27113454445571
H         0.85791753910682    2.74101390344313    4.97797279382723
H        -4.69341589424725   -5.21104186422538   -1.58460164371508
O        -5.39783612392773   -4.86335860736255   -1.00940590559802
H        -5.18693464398844   -5.21337332719201   -0.12627915067365
H         2.28700047599001   -6.54701776493497   -4.04087741666627
O         1.94806697781566   -6.21618791011903   -3.18899588104046
H         2.37781912259755   -6.79018321721855   -2.52315554073049
H         0.43733484096874   -3.43546760974191   -4.01480474991054
O         1.24289904264634   -3.07253453986005   -4.43621225320914
H         0.92732604744009   -2.69918643112002   -5.28530268807863
H         1.91543341055721   -1.81414715461954    2.97822701526951
O         2.06909516836083   -2.74522444440094    2.76016923660517
H         1.38363916154006   -2.95596737990143    2.09150315296693
H        -3.04080882017086   -1.85255912704003   -3.23182451353464
O        -2.61568687163585   -0.96763583450189   -3.16769324893079
H        -3.26833078942409   -0.31946790333983   -3.48785910540261
H        -3.20516345441256    4.93488260301054    1.05541039972505
O        -3.98376512322597    5.31161678978922    0.59817271324466
H        -4.39913826332814    5.87090657631072    1.30310301412231
H         0.84553614718447    2.19778975256291    2.58121093722582
O         0.95075445837860    2.19351935348857    1.61028516604956
H         1.67521247125037    1.56674485731772    1.44890456604261
H         0.18422461519389    5.60228310246678   -0.77199140805317
O         0.70975753070409    6.26233214437950   -1.27939184539009
H         0.85286211207184    7.06157822720214   -0.72318028175791
H         0.33157861784367    6.98257932631379    2.57736196228291
O        -0.02918080241655    6.60384419612064    1.75858882453405
H         0.63257716319767    5.92990793849957    1.49994996756481
H        -2.51549691618152    0.17731804819871    3.32405779358207
O        -2.75265285121769   -0.63507328784086    3.82437521738603
H        -1.99703620406364   -0.69505833376678    4.44871247637903
H        -0.94290339116492    0.50190545615088    6.00950221148123
O        -0.66491465177231   -0.01339551055924    5.23403922912326
H         0.04155097370286   -0.62394768851680    5.52393826525904
H         0.68582853709882   -5.06010437177629    1.98116629718112
O         0.15148904299617   -5.18203910403427    2.78882293178257
H         0.28173485292443   -6.11123058720822    3.03672725958964
H        -2.18168135149357   -8.14460197665504    0.45271993016284
O        -1.86585858503531   -7.65339973629395    1.23764520423585
H        -2.63667923769475   -7.19524034467579    1.58517539697001
H        -0.37621568184022    6.81108808465324   -2.34105535052950
O        -1.11952415521000    7.23373805146931   -2.84285145939908
H        -1.91170888130473    7.11044404155178   -2.28161540114587
H        -1.12880464403677    4.26082238728242    0.55695346314143
O        -0.75294054569384    4.32050687434991   -0.33806468658558
H        -1.45836994225716    4.08048717494972   -0.97242430913553
H        -4.44063513502994    2.71148177910358    3.48082828373473
O        -4.44185742887537    2.88264160701953    4.44519942643162
H        -4.52866080116874    1.99942243229818    4.85428978103345
H         1.96109092495616   -3.64119120804894    4.24083821060966
O         1.89806910938628   -4.11568328939792    5.09304886498776
H         2.40120396390088   -3.57680554339990    5.72499127185988
H         4.64204005185681   -3.26581017849069    0.84353888729857
O         4.48519188666401   -3.18969058997363   -0.12353424508961
H         3.62806650058911   -2.70929801438682   -0.20957235740299
H        -2.75144917342005   -0.79149528206166   -1.37383695745158
O        -3.08112953871999   -0.51764222162257   -0.50174499136549
H        -3.87887138114971    0.01080829612817   -0.71137951695373
H        -1.63506222554978   -0.80931235270102   -4.64897989968047
O        -1.12441985179552   -0.59561807921263   -5.45135576851336
H        -0.41360299696242   -0.00159574282393   -5.16349820124050
H         1.76922659105292   -1.77599091914008   -3.38260291124853
O         1.86293886574793   -1.02877100026593   -2.76037852462085
H         1.08733114404705   -0.44961612681287   -2.89308729920296
H         3.61190456197956   -3.18913164388942    2.55208784601906
O         4.57042908420663   -3.42217949065003    2.48143381117492
H         4.62166278830360   -4.38214160492756    2.60940627522122
H         3.36268415767765   -6.18606375343281    3.12382779850410
O         3.72175884169225   -5.99038042649248    2.22428240723972
H         2.98921430975998   -5.63906553660298    1.67828499910788
H        -3.35458512195994    1.56874158900641   -4.20158269417092
O        -4.20220590692996    1.10178341339754   -4.01373886835529
H        -4.42202874544393    1.24863688793846   -3.05760782721314
H        -5.09668604578611    4.11432083848480    0.03658981387403
O        -5.53842073977112    3.25015228611938   -0.06913599797517
H        -6.46760983531073    3.37322389891842   -0.35249922244037
H         6.70308613734087   -1.26310585384569   -1.35305819773100
O         5.93011917472764   -1.10984690414021   -0.80331316449384
H         5.50650239132184   -1.97555359654108   -0.60657712912429
H         4.55955719462839   -3.24081308684347   -2.46711878999728
O         3.69409498872443   -3.06616151407334   -2.88658126388274
H         3.69731650664620   -3.68548011910363   -3.64218821621747
H         4.37830011329786   -2.36114793316413    5.62442437592751
O         4.03263947120391   -2.82509720648436    6.41726846927760
H         4.36261311135020   -3.73183511160320    6.33576367293236
H        -0.77628208896301    6.28931178861942    5.05844652416676
O        -1.37227036752319    6.86808673093065    5.59429073853771
H        -1.38087468543000    7.74481467360252    5.15227134411951
H         4.67235055125029   -0.20868915372245   -1.46320755668720
O         3.90837285487873    0.33679921227085   -1.72938465440696
H         3.21408583517658   -0.26106120462709   -2.06062769637625
H        -0.74267102219284    4.47153669410649   -4.05334108365755
O        -1.52239740152033    5.01764663577388   -4.26471980376679
H        -1.36925772387905    5.88371319297676   -3.84153180024691
H         0.64994818344333    3.14722254218591   -2.66901341205454
O         0.66155392183883    3.52353326116499   -3.57783293670033
H         0.70774471644060    2.75947142277021   -4.16260655214237
H        -5.41813536851029   -5.20312417394781    1.77484834504216
O        -4.72323221799303   -5.83654434052278    1.47982600067667
H        -3.87962867602260   -5.36852534057176    1.65914126656657
H         7.85644306069996   -1.77595891387489   -4.02064367806957
O         7.59711909209510   -1.46162393905281   -3.12187870737747
H         7.11397155236227   -0.61583400675620   -3.27998353591267
H         3.66778350295192   -5.14216616382448   -5.28893497301870
O         4.43087264059092   -4.77200806624081   -4.80631162764546
H         4.81064586604918   -5.48416287434075   -4.25881770434026
H        -3.82962417907376   -0.01702574376200    4.91188144938066
O        -4.43207743568627    0.44973122550807    5.54181831709565
H        -5.09558907174108   -0.20829949909109    5.82809362882094
H         3.41424538493773   -6.00900612103859   -0.51993622580229
O         4.28916195094909   -5.76527111879444   -0.83464071749029
H         4.36759658398315   -4.80298189633379   -0.69126379318010
H         4.98136838115323   -0.41001335132452   -4.15755825571748
O         4.44500934874906   -1.11975116054084   -4.54898652727395
H         4.11414642032313   -1.70124955715363   -3.83175172717539
H        -1.18490289339112    1.52152246341699   -3.95281075811726
O        -1.83165995092131    2.14429257519235   -4.34142238216975
H        -1.46966430519200    2.47446782886883   -5.18632452438426
H         4.83888724395450   -6.39513549863408   -2.30982985718280
O         5.17274160911739   -6.72272545965781   -3.17421848736663
H         5.98907888201516   -7.20529586098115   -2.98496778943075
H         8.69994019956450   -5.18037601166493   -2.90005205823437
O         8.00567432749861   -5.59511346591151   -2.34317292043403
H         8.03679451080163   -6.55262886114824   -2.44464881978847
H         2.32448582761447    4.65721706300421    0.44513468506528
O         1.74272506615162    4.64231787031836    1.21439925319992
H         1.38172139415481    3.72323889250739    1.29201544733795
H        -4.49067976270592   -2.72225320520294    4.17549163000364
O        -5.37892988217740   -2.36168376995317    3.97504567718318
H        -5.22422011120188   -1.57263308346735    3.41657655544636
H        -5.89054117768309   -3.24005696103408    1.27019751440427
O        -6.35354689870805   -3.80207217541822    1.93520498333239
H        -6.16263050885953   -3.36624047834391    2.78767265204382
H         1.64757963561152    3.41196730424267    6.85420271734236
O         1.02888719172601    3.93083812958860    6.31857416605940
H         0.24398965769066    4.08551201626573    6.88705697399292
H         4.95019475336803   -2.24010733566757    3.62002780508992
O         4.97228917647030   -1.52161021678424    4.28361554114345
H         4.16250470478835   -0.96225286727021    4.12482529879175
H         2.32419287857575   -5.63434132313676    4.83497693034120
O         2.69948954903708   -6.52242214679223    4.57828553658022
H         1.95230161222772   -7.10005307165666    4.40340368296098
H         2.22991447007954   -4.58111564190183   -6.79400991138887
O         2.05681676806195   -5.06846581719687   -5.97860437178743
H         1.79242881732735   -4.37583839231668   -5.32430768935648
H         6.39423172206330   -4.18218796135368   -0.49190939676326
O         7.14476808942415   -4.58773547729393   -0.02647792791056
H         7.65296139690209   -5.01197949850835   -0.74571523612348
H        -1.76307607523999    4.44630346024342    7.68129223601640
O        -0.86530579017441    4.54220494984033    8.06995789801427
H        -0.68122131788281    5.50060961680976    8.09373839206476
H        -5.10982913947343    5.65746258685430   -5.62722802656345
O        -4.50527938005482    4.89154016553545   -5.64567241359676
H        -3.74512728381504    5.10311550595489   -6.20882599100342
H         3.26692304599210   -2.59669542227022   -8.43882459685688
O         3.17476260553572   -3.12921840164509   -7.63794580690949
H         4.04994867741549   -3.10781832535642   -7.20600972878436
H        -0.65001060457339    8.77506212047341   -2.29677443357323
O        -0.52525720590992    9.60362280990272   -1.77843148545439
H         0.23433971743397    9.42644456099133   -1.19894232015348
H         2.01132178452445   -0.97537291380171    5.20677342814388
O         1.43417999358997   -1.50002639962600    5.79063666809266
H         1.52645513475229   -1.15305812093324    6.68759555189074
H         5.18418113087722   -2.10035401615563   -5.68887367259761
O         5.52907782026368   -2.86811570906133   -6.20970346230682
H         5.25084407394803   -3.65681367482656   -5.69264261927139
H         5.62943575947268   -5.28850420277934    4.69474298809128
O         5.10526717096678   -5.20217133235847    5.52007721652069
H         4.38065727155495   -5.83002436295411    5.43163387090025
H        -4.02223913659191    1.11071043999529    6.98192514817411
O        -3.83130302098809    1.58954592690623    7.82502803865640
H        -4.70710895479709    1.97609101960239    8.08334821210012
H        -1.84286018777673    9.56829427173154   -0.76840380832434
O        -2.70521450400850    9.44557832159663   -0.29651091101687
H        -3.31288853335411   10.07592933549884   -0.68681974461680
H        -5.95216940238050    4.65768442111664   -2.97168190401093
O        -6.86014902136086    4.54197505382485   -3.31895394609749
H        -6.77011595769332    3.83867272611619   -3.99512398686314
H         0.03953472900606   -7.11676483186874   -1.15139443551340
O         0.49619528530205   -7.55850174647859   -0.40222222720368
H        -0.18922170251575   -7.74570786332200    0.24282257138416
H        -7.64783059196655    3.76655935748263   -2.01178203716558
O        -7.91475673933689    3.18120159164653   -1.27244857460106
H        -7.77305132462313    2.27175084858854   -1.61036921513405
H         3.91629125203540   -0.95707541056676    6.98654765208907
O         3.93097473299946    0.00698754599539    6.97910489787565
H         4.74484039695702    0.29286316750684    6.54787717940576
H         2.25317378038926    5.73363178529077   -1.18737866087052
O         3.18751538045942    5.43808248809794   -1.07051293068724
H         3.36430263696855    4.89623412201941   -1.86243775469268
H         6.49532708834612   -6.00840077537927    0.68375289362300
O         6.12223840933524   -6.74344881201392    1.21624522127268
H         5.21784564455581   -6.46307868205617    1.43950316595644
H        -3.90630859699030    4.69474511752278    7.75403121681804
O        -3.33913943632692    4.23015267288589    7.09707392397571
H        -3.53539552162085    3.28705218825271    7.20742730303704
H         5.70290115390859   -8.02176034280081    0.14750219323323
O         5.41437218560099   -8.70804390901715   -0.49071338105860
H         4.58769561488873   -8.37919282614008   -0.88734413193245
H        -0.60455362931751    1.99414859297825    7.67793715535241
O        -1.23574813354173    1.93560091347184    6.94095745273571
H        -2.10554836940063    1.79355744916214    7.33438874157705
H        -6.41361846841471   -0.14960504444637    1.02920807453319
O        -6.73566140743435   -0.23207956489961    0.11623091254245
H        -7.65580035965698   -0.49757125357381    0.13572496459560
H        -5.41350178782545   -3.09044424587964   -0.62481850275904
O        -5.16335263505133   -2.39547044450379    0.00825064823597
H        -5.72782067557616   -1.61764735472047   -0.17649362551252
H         4.30677971519493    5.50847262754125    0.31869493610081
O         4.63889425832314    5.60881125630339    1.22458997512732
H         3.94465769204664    6.12114224113838    1.67493459280806
H        -9.07516219432861   -1.76422742125648   -2.29284573798060
O        -8.52879806293029   -1.56465255854556   -1.50536774752712
H        -8.66162108151985   -2.29944792962632   -0.86690134866961
H        -5.52542350222776    3.43608735064610   -5.55860362750759
O        -6.04677834158100    2.72750144045350   -5.14535718394219
H        -5.38361222223961    2.13997935397661   -4.72885504865870
H         3.16291479907646   -0.95691151011138   -5.65764728179011
O         2.30813213487621   -1.07362022305805   -6.12644893120372
H         2.39151563097780   -1.92330118113598   -6.59892617242518
H         8.09597658998531   -1.43745913949847   -6.01592964881132
O         8.09955017173986   -2.30136899134418   -5.55924531975753
H         7.24252631277958   -2.69803276939880   -5.81222944480221
H         7.61219641563622    0.90481446149911   -6.29928140651755
O         7.42129729558523    0.05710648824310   -6.71286625933748
H         6.43984566983046    0.01094611959064   -6.75191796987334
H        -7.90752985413945   -3.71483805850106    0.89338294197824
O        -8.58652836099783   -3.60628580856280    0.20951047747078
H        -8.48863057146930   -4.36465634050125   -0.39323293773670
H        -2.40887110785095    8.69379211395029    1.26890189009661
O        -2.26266197013433    8.10530581432304    2.02283516633256
H        -1.49397420479378    7.54896872456068    1.80285445044841
H        -4.46138047554156    6.40162406580093    3.46778692618464
O        -4.62739765094286    6.82805578171764    2.61060163236175
H        -3.86117260779081    7.41080285637346    2.47311809279884
H         3.39393339280815    3.37848981399998   -3.58093836803676
O         3.24392259315250    4.34837285292388   -3.48875919646948
H         2.27953508018937    4.41640083915000   -3.59893412142627
H        -6.14233664791097   -1.63749498794268   -3.47182157344280
O        -6.23148356528377   -2.21711719474723   -2.68860880150276
H        -7.01450881444692   -1.90416076196700   -2.18178783475559
H         6.42580758848645    0.97468747190608    4.74639593895086
O         6.03272581718470    1.51532224136266    5.44838667980344
H         6.22395297893114    2.43318619882159    5.15685641297675
H         1.35495437172602    1.66110511764268   -5.83132488170486
O         1.15562156217943    1.06640919561022   -5.07750246466755
H         1.51657815426538    0.20175139552808   -5.34543640300809
H        -2.54221967700540    2.92647855296671   10.46190864880912
O        -2.33244905156506    2.01767526346580   10.19105047143178
H        -2.92752065568796    1.81916556038213    9.45610010098919
H         7.58539274720473   -0.57794988252628    3.09593979899691
O         6.83653566043615    0.00017305850971    3.26119707549413
H         6.14069453126745   -0.59742817118748    3.63881106064577
H        -5.72098640650762   -8.08353497079584   -0.72005792136230
O        -4.98963505308415   -8.15207110181358   -0.06940720201228
H        -4.99179540802389   -7.33297824493468    0.44912570750848
H        -5.19518705791202   -0.15451574007450   -4.74240840258303
O        -5.81454666841655   -0.86408211930747   -4.98323260602806
H        -6.65008846412171   -0.41895247572502   -5.18459907215918
H         1.88042911670315   -0.26212702404747   -7.52148949697504
O         1.68333516274842    0.21002267731223   -8.36633943640729
H         2.26055534930793   -0.19780203133833   -9.01732814635919
H         4.86372894989407   -1.46949778405356   -9.30088196154337
O         3.94043399961467   -1.23696417964862   -9.58623764935480
H         3.92299797325300   -1.35449143777566  -10.53536225991924
H         7.50880098324585   -2.65057181407947    4.21376455835298
O         7.65900136364423   -2.68843238060886    3.25487178662020
H         7.16277964433975   -3.47704675718693    2.98192475645559
H         6.65816507458415   -5.97270951877978    2.69703979528597
O         6.71991680484332   -5.29791926774554    3.39853331516748
H         7.59445734110726   -5.38541668133611    3.81870689757136
H        -1.82868696487523    8.90405686375302    3.47447078869349
O        -1.58275468348793    9.20897533620569    4.37322419834829
H        -2.43252458406962    9.34409086660561    4.82614097365565
H        -7.39964583493552    1.54036119311263   -5.28598683485424
O        -7.97837209353966    0.79856792593493   -5.04285682947273
H        -8.87856364883874    1.20207383522981   -4.96937397750092
H         6.91548717425851   -1.16700850390601   -8.39462714984864
O         6.33208781801564   -1.88623165335636   -8.66012122378213
H         6.09956683922808   -2.33478015754738   -7.82871929239544
H        -1.66262759968456    6.19167138114369   -7.04275543554900
O        -2.06457192213257    5.36801540549723   -6.77028145024075
H        -1.81939277968293    5.23641507194172   -5.80580498090751
H        -0.04627817631124    3.26371233048823    9.00923978673788
O         0.14795148088715    2.34420795284483    9.26730243860897
H        -0.65357449511020    2.08224130529242    9.76975619375120
H         6.72185489535426   -2.86098222115625   -2.69447713069236
O         6.18796273317442   -3.60310409121380   -2.35420660784614
H         6.65451016464008   -4.41571620584501   -2.59833314024747
H        -4.10567198610148   -3.11327171554461   -4.96706987617926
O        -4.25773958931276   -3.00073670190613   -5.93228883607578
H        -4.80094162754551   -2.20501783470148   -5.98988134718781
H         1.93043330582956    2.12853096560552    8.45777722954393
O         2.59773972216853    2.23840661981333    7.77056840395249
H         3.01606165346468    1.36610944287682    7.65642193815372
H        -6.95545011981321   -5.22897280768833   -1.42395564643602
O        -7.87008169449197   -5.49492165045219   -1.67447891926467
H        -7.99874313880409   -5.09150206613868   -2.55816532276243
H        -3.85613974540847    5.22206709735607    5.67023633324410
O        -3.81875486059357    5.99064566463030    5.07974234438310
H        -2.88374977867839    6.28075683092702    5.17622312009707
H        -7.91036938850595    0.06504865691649   -2.00169211488792
O        -7.41687991145239    0.78621193431988   -2.41493534790921
H        -7.64234393650851    0.77521463837520   -3.36875131581948
H         5.80502702239683    0.05451172498481    0.41818066688144
O         5.58438039074758    0.77775811378007    1.03738783336266
H         6.09091669261443    0.58132685669433    1.85231038122912
H        -6.25837819375295    3.28651013030121    7.36255620106008
O        -6.13612173690797    2.76929581897346    8.19266794269477
H        -6.73664968761960    2.00849876489482    8.10256749077755
H         2.21690253160345   -8.13557281492904   -0.84008094490676
O         2.89741902288733   -8.12659171876064   -1.53280827362858
H         2.67174950889292   -8.83941674626894   -2.14705783355366
H        -2.77278261135720   -4.00786629073046   -6.21464258897928
O        -2.02249187012415   -4.57727307235037   -5.97985255835065
H        -1.74739164784923   -4.28563666047784   -5.08216198186025
H        -5.67739339476674    3.73315723240928    5.27860542238741
O        -6.32778485623378    4.13352743046907    5.89226459244381
H        -6.15857818911694    5.07659921457432    5.88010651014397
H        -1.06795653839029   -7.16413604983100   -3.17785846719080
O        -0.59460464440844   -6.49739600284283   -2.64758621280886
H         0.31469438792563   -6.43102717676491   -3.02381860250568
H         4.40484509185275    1.94997650089552    5.13048850861657
O         3.46490411119974    2.19362497681703    5.00698080954481
H         3.07723864351300    2.21086849819654    5.88740337055704
H         4.07638409284259    4.59309143241546    6.29940503798291
O         4.16270482591611    5.32231613149652    5.68094635783659
H         3.59603222045520    5.08361918758299    4.90871237313871
H         2.73452353520380    3.55688170657667    3.91835502625963
O         2.56230117703577    4.49770967182410    3.75065981872155
H         2.44552652053950    4.59552825700345    2.78386939684749
H         9.36522721539105    0.12036955236075   -1.05416092048317
O         8.55857212985210    0.28752516576431   -0.56310171843307
H         8.37760145098095   -0.52982010514575   -0.06940024464746
H        -2.14458016698320    5.28438582775290   10.62917000412398
O        -2.86986862926058    4.65917820804159   10.85918629985673
H        -3.08959457228541    4.83777646085342   11.77374075915114
H         7.92782594471427   -3.09226770428547    0.34341402192218
O         8.35207570883526   -2.24743032476019    0.59923850923603
H         8.28252318137950   -2.24113413846157    1.56129427614991
H         5.34227060638533    3.59364396318024    3.52800168408738
O         5.99795808773732    3.85762357495751    4.19537091678369
H         5.58591906863999    4.57685863830570    4.69601367862202
H        -4.25194981974395    4.99278482133321    9.75732995807222
O        -4.88304920407857    5.14601802584243    9.03407977425649
H        -5.49663657521797    4.39880514228890    9.02938747697755
H        -7.04623539391064   -3.50470971260928   -3.51659557528210
O        -7.66700194964924   -4.11681257370270   -3.96474273040652
H        -7.14542169433011   -4.56047765120722   -4.66568070657429
H        -0.01327342114930    6.08258618364534   10.75491654815484
O        -0.87530649190370    6.41926895047628   10.50586160716776
H        -0.75533241035798    6.84787800522527    9.63911314120046
H         2.57604322602891    1.43088908189598   -4.10968114045847
O         3.45536003454047    1.78002962600380   -3.86919392515479
H         3.77095177241386    1.26468126244007   -3.09689871820848
H        -7.02530307427989   -0.24338678086932    7.18327028228811
O        -7.53227257197257    0.53522217822668    7.46646388272976
H        -8.15053333266155    0.72586009124501    6.75987136826728
H        -2.81090595487023   -9.91661587749454   -0.84418216026833
O        -2.74214331298864   -8.97442350038197   -0.99768046670358
H        -3.64627860094352   -8.60444878512105   -0.76251237400458
H       -10.07343527016616    3.05979427913973   -4.94209306280677
O       -10.19549403505677    2.14314113275391   -4.66082844828269
H       -10.41317317379537    2.22927558573137   -3.71165314401005
H        -2.16790255033006   -3.19520559036307    4.49609657749280
O        -3.06512905071054   -3.49077132882381    4.75991736059487
H        -3.13918015413194   -4.44583080497071    4.54177262488871
H        -0.26612207537908   -8.03984970190790    2.43908971971088
O         0.54806559033147   -7.86301999486308    2.92395209857746
H         1.27986400968034   -8.14958496166914    2.34889618226048
H         6.64606419578194   -2.45075844192825    6.40483024629991
O         7.09381903127181   -3.16285030071440    5.94313248712309
H         6.46034788510304   -3.89452243572162    5.90295217331107
H        -5.32267609078482   -2.01934147187822    6.89897683197827
O        -6.00490295137281   -1.53438360811269    6.40765990096459
H        -5.97838810761549   -1.91838038339060    5.50126216827213
H         0.83773638648124    2.97302626015188   -7.12514171762351
O         1.75437210860546    2.63900555674207   -7.17888993954403
H         1.73930330008385    1.89085946942525   -7.80390791535776
H        -3.97222385198975    8.72505703685041    6.64343583021572
O        -3.96836145897688    8.72239075894612    5.68606654557633
H        -4.09570611714938    7.79492778783512    5.41876492026334
H        -2.04316448591548   10.26790366734279   -2.76175905475781
O        -2.94305602870562   10.45307212475397   -3.06670951010240
H        -2.86625995060230   11.08539262920009   -3.78052941742408
H         9.34974804520854   -4.14794220402778    4.06489814775037
O         9.06635072466654   -4.82468661402721    4.68736041445530
H         8.63581351311018   -4.35018515998687    5.40953879724924
H        -0.77173943290828   -6.05041049500186   -5.85026297114182
O        -0.07140975520793   -6.62030698172812   -5.51586985140012
H         0.76648260688119   -6.16130913943562   -5.72990931610386
H         1.82369899787295    8.21667623185967    0.65267229956240
O         1.52448949933819    8.53921092220087   -0.22606373223278
H         2.34091071778127    8.57322901867395   -0.75407991671599
H         3.49803009022276    2.86001328033506   -6.66505148711088
O         4.32340921683776    2.56670524177250   -6.25347012188525
H         4.07460416320991    2.29468869822025   -5.34499860249830
H         3.73298043387632    7.05750641688033   -1.23503997924788
O         3.94330655710176    7.99220872156251   -1.44882490280976
H         4.31462305524587    7.93370950690669   -2.34110378753627
H         4.38635198355130   -0.08124102679329   -7.91045395769307
O         4.76197866822159    0.06398818012598   -7.04023736574422
H         4.58305281334086    0.99670079675876   -6.79742989483754
H         6.00698964832549    1.85650979600963   -0.47072881456403
O         6.57549721473149    2.04695118350703   -1.23087030778867
H         7.39760779520523    1.56441658487795   -1.03376480114295
H         6.62697263524715   -8.51075092903698   -1.59285789943259
O         7.26632290050514   -8.30299945641926   -2.32724572858685
H         7.63324897119042   -9.13843256394775   -2.61133121161992
H        -5.33933664701353   -5.82325952779909   -5.43060574323438
O        -5.95368548272032   -5.14946829043751   -5.74712989561767
H        -5.39918135845982   -4.38323634506603   -5.98291562575076
H         0.65604219299645    7.12455293485937    7.58682693662145
O        -0.24638710751054    7.15700232584304    7.94368457547527
H        -0.79940343163066    7.17228131832236    7.12451055755406
H        -8.92793076080904   -2.85366719706241   -4.13892068701877
O        -9.44614533163248   -2.04343755289375   -3.97330159249457
H        -9.15553157134623   -1.37937742902850   -4.60223565720018
H        -2.45877173041538   -6.02788042312240   -2.15615017902808
O        -3.33826511640039   -5.74624739438512   -2.42618141071892
H        -3.52074868371335   -6.11738572378130   -3.31426689221012
H        -3.02557508824678   -5.94351938353836   -5.42527286916972
O        -3.62925019694955   -6.55090737192673   -4.95457587897227
H        -3.15088494977988   -7.37283514104604   -4.78618808952431
H        -1.38701241482834    3.67598540271385   -7.00100678215910
O        -0.85023617472341    2.91835726198493   -6.72845122604401
H        -1.08901690125509    2.13369104736804   -7.27817119354518
H        -0.20990947520750    0.36138645405790   -8.22836589263228
O        -1.10602584517305    0.59992085587659   -7.94799164817219
H        -1.28521733160180    0.07791807787936   -7.14984859044530
H       -10.43054672367075    4.04071219985111   -2.77937096602964
O       -10.50299691166624    3.26260548467801   -2.21110924592378
H        -9.67494079502238    3.23293605926213   -1.70005719072597
H         4.55979481576759    4.01195560484894    1.71990564583608
O         4.34700441551760    3.09201856785008    1.99820384057845
H         5.06129056124346    2.51302380008421    1.71932799383028
H         6.47202973561063    1.31791274051683   -4.21288420069844
O         6.16457795796714    0.69519205641967   -3.51964387994985
H         6.19427925445307    1.19103214596835   -2.67595899862037
H         9.59429663091579   -2.31653427518418   -0.91019545300928
O         9.87411859582743   -2.10432166576843   -1.80951327418616
H         9.07624061417523   -1.76283613881108   -2.25538386105411
H         9.93318724511398   -3.41418445215971   -3.07805245157664
O         9.66619994709497   -4.06576376311431   -3.75348815831661
H         9.27608207289300   -3.55728700624102   -4.47509516620616
H        -7.75967612105511   -8.59719142413200   -1.70026152971753
O        -7.01751789323747   -8.00577079117238   -1.81601821860969
H        -7.39185125156465   -7.09115446658865   -1.81250297494403
H         4.16384198559313    6.01006689999518   -3.82402072285349
O         4.82723988137286    6.70912785571859   -3.73868535928066
H         5.66145938561656    6.25246711971993   -3.59820341051575
H         0.05024590878640   -8.22598316055351   -5.21997473112706
O         0.06963960902851   -9.20890282075015   -5.08653093351953
H         0.22259374431296   -9.57421465732589   -5.95802146306445
H        -2.38845943004236   -8.71802276575881   -2.72738423988037
O        -2.15531036965472   -8.45823405689903   -3.63785356267336
H        -1.50680046659636   -9.07652293033490   -3.99363301389055
H         2.11973543476578  -10.87849524530397   -3.49107235141862
O         2.07710068857314   -9.92382930437383   -3.46655508755092
H         1.29485546312319   -9.64978607660584   -3.99583842028408
H         6.83024214798073    3.24884632613948   -4.56783063347520
O         6.88828489091560    2.57035293064863   -5.26847164031501
H         6.09678030819369    2.70605158753514   -5.81142659854208
H        -3.61839447161746   -3.70815656141959    7.71888218359470
O        -3.74077471508336   -2.91001602942977    7.20759319201161
H        -3.47015056349620   -3.12271116081797    6.27286860054484
H        -0.66339959574582   -3.41588400454000   -6.73558459691284
O        -0.03034935293619   -2.68693805934800   -6.74234251693888
H        -0.50966953203910   -1.90933281430977   -6.40193097143318
H         0.58683068339047    0.41394194815766    8.74253919418282
O         0.59465990051447   -0.30288309559220    8.10431563468543
H        -0.32957489368716   -0.58574677778015    8.01184412921860
H        -5.82485276237136    7.33624020079361   -4.28509901416587
O        -6.32866739071997    6.71913216116158   -4.84728493447291
H        -6.61981473566595    5.98944081432305   -4.25653586635075
H        -4.26561873452897    9.06613790246928   -3.29362749481642
O        -4.80483089826839    8.27224226878154   -3.18838780517384
H        -4.40033270786642    7.79146503240471   -2.44808324862432
H        -9.70678273811435    5.78050541179753   -4.69026674427021
O       -10.24383521214925    4.97801540179470   -4.52798273616426
H       -11.12274584423676    5.18234369227226   -4.84922899332275
H         2.74399678778717    6.45776084542925    6.13234731955052
O         1.78405391550090    6.55825390422762    6.22743124980323
H         1.43720232102027    5.64595722507732    6.12527487104686
H         4.80471518476748    8.47714299870839    0.08066403066891
O         5.12011126380523    8.47797088992703    1.00227961431723
H         5.52248095037471    7.61186806361819    1.13545727060927
H         4.09615932064178   -7.49742303791048   -4.33697001134232
O         3.33848196945201   -7.78058784459133   -4.88071690377335
H         3.05347889778987   -8.61919329258891   -4.50291955144429
H         0.36639107002272    8.60969672242529    4.21811729144240
O         1.04291166510119    7.96295939111131    3.99246795777417
H         1.26465543959785    7.46922578952099    4.80796827756232
H         5.22908626094245    4.11718309909764   -3.15661519948332
O         6.19026076672533    4.08312377834922   -3.10108596759081
H         6.39438422747760    3.50141584856030   -2.35210129853406
H        -2.63046458845319   -1.57049092042929    7.56174002465458
O        -2.11478148753971   -0.77858114310708    7.78189868504305
H        -2.74174893580749   -0.15145945971402    8.15182201483667
H        -9.01655027639648    7.91798054815686   -4.19001967682105
O        -8.95337215954994    7.33279393372788   -4.94634229772235
H        -7.99646265880452    7.16468736949113   -5.07819539469210
H         3.45557689065509   -9.04445885690128    1.09667258091330
O         2.78025085948664   -8.41214041364364    1.34809901417656
H         3.25722843194140   -7.60672557468580    1.62431345368269
H         3.57873127835048    8.10820766665034    1.82284280642725
O         2.78575382484811    7.54788247821662    1.93285955892056
H         2.33797157119615    7.78548899438430    2.75762863421301
N        -3.47062709554586   -6.18463495421278    4.43389791288824
H        -3.94095775354129   -6.61695934180904    5.21715853446692
H        -2.62158777991724   -6.70247981638626    4.25040626748348
H        -4.07330540521119   -6.26912283966280    3.62351740872877
