# Supplementary material for: Computer Generated Realistic Interstellar Icy Grain Models: Physicochemical Properties and Interaction with NH3
Source: ACS Earth Space Chem. 2022 Apr 19;6(5):1286–98. doi: 10.1021/acsearthspacechem.2c00004 (PMC9125691; doi:10.1021/acsearthspacechem.2c00004)
Supplement: Supplementary file 1 — sp2c00004_si_001.zip [file sp2c00004_si_001.zip › NH3_binding_energy_sampling/135-18.4-N.xyz]

604
 energy: -1022.780953894284 gnorm: 0.000021818798 xtb: 6.3.3 (5b13467)
H         0.18865299581435    2.95830745304776   -0.71464580411464
O         0.71443461712782    2.28972898137835   -1.20428827555188
H         1.65234291571160    2.42247656849906   -0.92918132841473
H        -0.08350804324840   -1.36658267859001    3.12913756457338
O         0.30717351407456   -0.66710203906467    2.58284159829128
H        -0.17308298890018    0.14581504579865    2.81267151456009
H        -2.40909443752945    2.33110776129726   -0.57645932927200
O        -2.19975128461213    1.86418011347151    0.24985238087851
H        -2.21085404641893    0.91550851084184    0.02821628550988
H        -4.67391287229711    0.47009862676759    2.14267220911029
O        -4.98916234704842   -0.46390933468223    2.15689334313285
H        -4.47985772692118   -0.94254544586373    1.49460633146657
H         0.05783495584689   -0.37551486114667    0.92645310387048
O        -0.13927077684970   -0.14247325987660   -0.00147425911252
H         0.19907021517353    0.75419299657577   -0.12489840445384
H        -0.15669861698029   -3.63462788190815    3.76355398045324
O        -0.43918967543725   -2.80401332507301    4.18064690638813
H         0.20480781568162   -2.62921163425643    4.88338339279842
H        -4.90171074857527    2.45016135195539    1.28358343054299
O        -4.26264871151460    2.04453795442711    1.90107769980481
H        -3.41842281433654    2.02774539247183    1.39057915454651
H        -3.26002273403445    3.81062377388306   -2.25962699234408
O        -2.52213223860681    3.21563083098933   -2.02493258924541
H        -2.15949245189542    2.92713329218732   -2.88265183435955
H        -0.11955100110075   -3.87382017367399    0.48985174283884
O         0.21677780419365   -3.05370480573752    0.90548962345690
H        -0.57268090009349   -2.56875367625784    1.21415301397101
H        -2.38338412641363   -1.60744209957703    2.44307140985580
O        -2.19177719101742   -2.07594484942930    1.60409259793060
H        -2.44920158632205   -1.49174998386060    0.87198285569012
H         2.07472462860786   -1.51151565964062   -1.13783775561390
O         2.30480729572784   -1.76021190529149   -0.21886528074956
H         1.51610597409257   -2.18908876638580    0.16454616229126
H        -1.40496171714241    1.75677194565244    1.87605635389124
O        -1.49876346039323    1.36162102461642    2.75296678079276
H        -1.48722882060792    2.07596531968725    3.41588644231170
H         0.21541176286615   -2.77840172884493   -1.58691718848576
O        -0.54202349679052   -2.16926564071299   -1.64508464264025
H        -0.36603873440597   -1.44025347525317   -1.01318800326033
H        -3.43176646844215   -3.00711331334063   -0.41538073522667
O        -2.71253831389699   -3.49854100062384   -0.83340240995812
H        -2.00333958304526   -2.86682685828516   -1.05188852471269
H         2.76032420929773    0.07676831294639    2.91303099704864
O         2.85779869719845   -0.10238403965714    3.87553664023633
H         2.94576394790614    0.79205942486913    4.27750997964828
H        -3.55227195701319    6.29739675498282   -0.59872259695514
O        -3.31499124109840    6.95791087707809   -1.30113739377856
H        -3.17575075165493    7.80531291174768   -0.83397616977158
H         3.89205927380721    0.52917121172802    1.16629669591804
O         2.94176975150609    0.34495574736357    1.28081385262423
H         2.70823226893685   -0.41010428497698    0.70340523825242
H        -5.78510991400546    0.74880624546535   -1.64545727822315
O        -4.87620186260618    1.08068906399732   -1.52184461296683
H        -4.98989639009806    1.91025314841871   -1.01256346423304
H        -1.23821295466259    5.33080121084773    2.16203345460922
O        -1.86085779217622    4.58141623484558    2.04668245707147
H        -1.93879989238705    4.16537595043280    2.91047531966627
H         3.47909374052882    2.70439426345778    0.39693934803459
O         3.23289456833860    2.65741979782009   -0.54249159370779
H         3.56936395022210    1.81492723616304   -0.88952380174517
H         1.50571340277213   -4.77100261565936   -2.25777755780674
O         1.56639868604823   -3.99126602325863   -1.68758728163384
H         2.36060793568341   -3.52915755669730   -2.03849118885677
H        -0.92038417902038   -0.16739424767716   -2.57644075313333
O        -0.28857699919874    0.48655111523113   -2.90197569900235
H        -0.03068843410434    1.07190978331083   -2.16650278907868
H         1.70917306041758   -4.75153710011431   -0.18619063632900
O         1.81560941550212   -5.38558212133017    0.55906209118187
H         1.35560636748170   -6.19922291536954    0.26451509584012
H        -1.21456643549938   -3.34963634142760   -2.89815523236691
O        -1.03853725266552   -4.03462969911421   -3.55652151739458
H        -0.91001266719356   -4.87971044644023   -3.08470344256818
H        -2.80653273110130    3.24624103462388    4.66043670779467
O        -1.82527833498339    3.24621510050998    4.62839259899637
H        -1.53302254147442    2.84819378635214    5.46665382944403
H         0.93227306755529    4.98112033685933    4.03427650843757
O        -0.01468515694509    5.21040851142966    4.08356948531959
H        -0.48449817098263    4.40657287984015    4.34326021989335
H        -1.72089747478761   -4.72734303305238   -0.38663605750927
O        -0.95482579399556   -5.26479948940567   -0.09812291030844
H        -1.30151861539786   -5.95052137385130    0.48201516788186
H        -3.93552805435992    5.74101333694418   -2.65010244846491
O        -4.28353031942987    4.90605850754544   -2.98059447331162
H        -4.12286549326766    4.87236326068914   -3.94810827513310
H        -2.42929808726081   -3.76027609386740    1.91622154997963
O        -2.44588989832826   -4.66335360107581    2.29475052439576
H        -1.50566129218715   -4.89795141780451    2.43845560245983
H        -4.68503688377581   -3.07505310535720   -2.92527575784542
O        -3.83132760156243   -3.30574107493648   -3.32961261565140
H        -3.49822995044593   -4.09690582469940   -2.86143666961436
H         0.31955081702812    1.32322705888838    4.58443994567084
O         0.82344181969555    2.08395190367809    4.24894354064698
H         0.86929129393743    2.74526725364504    4.95382828834821
H        -4.64143834147564   -5.25966967790144   -1.59081005691973
O        -5.34572584628324   -4.90617244834111   -1.02000338528279
H        -5.13351391777908   -5.25699085260853   -0.13412292679466
H         2.35057438859324   -6.56090383571606   -4.03754044909033
O         2.01000574903724   -6.22972987665774   -3.18628774751543
H         2.44460835854566   -6.79931101086355   -2.51950008335194
H         0.48096402545592   -3.46182756439618   -4.02025458920869
O         1.28345916587548   -3.09367902969747   -4.44259283325772
H         0.96494397505169   -2.72599309545376   -5.29318383562760
H         1.95774373370472   -1.80737926059788    2.96519886044057
O         2.11578847352284   -2.73864021615557    2.75155553852098
H         1.43204993002045   -2.95647648711722    2.08377582097301
H        -3.00761736282636   -1.90017579854053   -3.23695490183165
O        -2.58923766139173   -1.01163845555476   -3.17385960511903
H        -3.24574205889433   -0.36994063135521   -3.49780545617450
H        -3.21333817883304    4.89911237908347    1.02908423345052
O        -3.99571850846611    5.26813315413746    0.57197096676506
H        -4.41336124094723    5.82763254667199    1.27557569383652
H         0.85805630604552    2.19468931497730    2.55856900054978
O         0.96073367634504    2.18679445176471    1.58756431601822
H         1.69023252722333    1.56556268534061    1.42705543133701
H         0.16989564333194    5.58428595022093   -0.80379044279374
O         0.69022578152524    6.24601279194769   -1.31397805381225
H         0.82891105538929    7.04823626574766   -0.76078336804765
H         0.31080664079345    6.97552917779640    2.54089290221362
O        -0.04866246668431    6.59090333776437    1.72425618879688
H         0.61820588445572    5.92173480939760    1.46636578420852
H        -2.49326678177092    0.14887404820839    3.30809946922429
O        -2.71400990112225   -0.66426821947748    3.81496924048876
H        -1.95475748649670   -0.69950441452452    4.43859868599448
H        -0.91452489666831    0.50124320527868    5.99455622502050
O        -0.63741139143611   -0.02003998149174    5.22244447160007
H         0.07753946741294   -0.62018163757742    5.51270375183855
H         0.71504583315219   -5.05595177336756    1.97199682933045
O         0.17082637825544   -5.16392019838868    2.77538625883217
H         0.31731097835267   -6.08309109902802    3.05147727513543
H        -2.10140105717703   -8.16277861241729    0.44453325638844
O        -1.78258639441677   -7.67085641556592    1.22872121293255
H        -2.57096138415282   -7.36023383738975    1.68157604513112
H        -0.40029002921005    6.78430696997750   -2.37654035642042
O        -1.14700909471752    7.20049283322615   -2.87852553749276
H        -1.93768547278344    7.07345788154245   -2.31632972756536
H        -1.13307715424264    4.23760614229441    0.53021310928747
O        -0.75862367095725    4.29659322163306   -0.36538873352913
H        -1.46301962504962    4.05058543193756   -0.99846444349633
H        -4.43100231411243    2.67568629173650    3.46137163108487
O        -4.43249529106737    2.84929645314275    4.42529170202559
H        -4.51369629344557    1.96734737657356    4.83720699785021
H         2.01999826288958   -3.63195513921585    4.23399157639835
O         1.95571600300676   -4.10137351293249    5.08872570019632
H         2.45997422883837   -3.56104297768682    5.71851928087042
H         4.68953771485284   -3.24887879667436    0.83365565855347
O         4.53074972878698   -3.17656890953151   -0.13337181731779
H         3.67065824426024   -2.70203311260816   -0.22004749521032
H        -2.72282061140330   -0.83154873720560   -1.38198996215010
O        -3.05339677592895   -0.55956832404667   -0.50938554868352
H        -3.85455062968744   -0.03659559850960   -0.71977112104219
H        -1.60924386438026   -0.85192348390714   -4.65904246874787
O        -1.10194036792104   -0.63669119590952   -5.46266212816527
H        -0.39436370824299   -0.03700718160901   -5.17839875503548
H         1.80222715115707   -1.79143499114588   -3.39433554799403
O         1.89037944107622   -1.04235698434974   -2.77331128642661
H         1.11183454751388   -0.46795343149623   -2.90858370768025
H         3.66123837496368   -3.17432616124444    2.54269767551840
O         4.62108672579274   -3.40057886104263    2.47227083940650
H         4.67874541915333   -4.36006105570814    2.60250646728516
H         3.43133354087645   -6.17161500948615    3.12413958869738
O         3.78858441800690   -5.97374130752559    2.22391264825634
H         3.05170848477639   -5.63137126262889    1.67807939296662
H        -3.34397592256994    1.51561782972273   -4.21826643738697
O        -4.19106812820398    1.04689963687844   -4.02874581469391
H        -4.40919002841394    1.19321759304120   -3.07197947140685
H        -5.09957669678466    4.06245216062836    0.01545971536876
O        -5.53597568936973    3.19507305046092   -0.08810808236961
H        -6.46631653344616    3.31170610555217   -0.36958457182676
H         6.73429795751158   -1.23832712659448   -1.37147060512098
O         5.96074329915267   -1.08884948066811   -0.82142373168047
H         5.54378085990048   -1.95703321480186   -0.62161814493745
H         4.60284509308113   -3.23491114360857   -2.47695620022485
O         3.73537689515996   -3.06753003608371   -2.89540076601624
H         3.74235345459805   -3.68875171189209   -3.64953970976577
H         4.42448725490896   -2.33188528592272    5.61186313455839
O         4.08088455824263   -2.79558754613602    6.40580258972404
H         4.41846982196442   -3.70000741676492    6.32808311403053
H        -0.78970981845919    6.28241451573980    5.02516197992897
O        -1.38949245627674    6.85821363672311    5.55986513985742
H        -1.40436282824399    7.73378458186119    5.11547875760759
H         4.69647442977134   -0.19841874025003   -1.48266016427593
O         3.92805100635300    0.34085684518296   -1.74894637699905
H         3.23810999582834   -0.26284374653705   -2.07850521659179
H        -0.75304037573542    4.43732215334637   -4.08107135393957
O        -1.53800976649421    4.97624802524671   -4.29104716609241
H        -1.38924539953360    5.84553573955066   -3.87316206410655
H         0.65022726874301    3.12584376057613   -2.69432516885874
O         0.65779502840316    3.49953184284559   -3.60401321329848
H         0.70931768831817    2.73448164592326   -4.18706684335623
H        -5.37819159958014   -5.27346804786469    1.77338445618253
O        -4.67906485296023   -5.86700546044112    1.42113799938625
H        -3.84023374760145   -5.44800303331094    1.69242703907376
H         7.88826533003891   -1.75209714846497   -4.03836667483368
O         7.62741752426487   -1.43666721565353   -3.14033660064009
H         7.13873132376628   -0.59459822224851   -3.30082644006749
H         3.72139434066488   -5.15045188009305   -5.29209003104238
O         4.48189270564384   -4.77326992658847   -4.81086402330815
H         4.86761672422531   -5.48137411378130   -4.26219227073601
H        -3.80070285190633   -0.04659612769276    4.89958733794408
O        -4.40444353743870    0.41784647103308    5.52904952737943
H        -5.06306229286448   -0.24135147109552    5.82199525475313
H         3.47872429508175   -6.00559472940859   -0.52057843052831
O         4.35119031285379   -5.75547009192157   -0.83662818407395
H         4.42299712345439   -4.79237469447064   -0.69566921527214
H         5.00422269381370   -0.40609120250834   -4.17637669086272
O         4.47169554255701   -1.12040219794000   -4.56470381994698
H         4.14611312152746   -1.70222790903126   -3.84544842604741
H        -1.17536091262377    1.48448810009137   -3.97186246930782
O        -1.82798240153055    2.10068183640555   -4.36111335077748
H        -1.46922073295261    2.43153641402764   -5.20765866390209
H         4.90426333316711   -6.38644934527739   -2.31065568332099
O         5.23952159162916   -6.71380039863269   -3.17447129440996
H         6.05918231062235   -7.19056597151585   -2.98470277229966
H         8.75596963203429   -5.14724835083708   -2.90821489134199
O         8.06497703718355   -5.56473043425278   -2.34933471230590
H         8.10256264723696   -6.52238963927770   -2.44767921165961
H         2.31754373356671    4.65755546219457    0.41355280639777
O         1.73656022019004    4.64046984432664    1.18346611920978
H         1.38181673527494    3.71939200425379    1.26353493010467
H        -4.42245085244952   -2.70336783588035    4.20378371264790
O        -5.31698753499359   -2.36720194299823    3.99801217706760
H        -5.18109293183392   -1.58748479574677    3.42044614054259
H        -5.84567494223551   -3.27846496904143    1.28894150030474
O        -6.30890692901107   -3.83411899460090    1.95801810602241
H        -6.12275356949836   -3.39565813109391    2.80758325132124
H         1.65562759254981    3.42679088471499    6.82727899226965
O         1.03216724832214    3.93844083476371    6.29027417394119
H         0.24759007746577    4.09125152283746    6.85973877540965
H         4.99378709251559   -2.21284829840137    3.60673674475128
O         5.01076463612026   -1.49213202158072    4.26825912060198
H         4.19761517410657   -0.93884265767800    4.10804703464103
H         2.39011790071287   -5.62300858400929    4.83567054764034
O         2.77279062378835   -6.50680286190835    4.57941233719358
H         2.02953579255391   -7.09094820037626    4.40657333400898
H         2.27822640772610   -4.60347221972077   -6.79763405589627
O         2.10916759370133   -5.08939384928257   -5.98050574351804
H         1.84114862184060   -4.39668783034427   -5.32810525383970
H         6.44629287395403   -4.15731034017649   -0.50141719703278
O         7.19995313877276   -4.55594950191662   -0.03511782480068
H         7.71037717527736   -4.97936033532635   -0.75332153003040
H        -1.76120345775340    4.44102973038590    7.65476109919093
O        -0.86348702393916    4.54316543477911    8.04169830229549
H        -0.68545101275293    5.50294956345599    8.06320847597644
H        -5.14037077155874    5.58982896722385   -5.68005297387853
O        -4.51432641636957    4.84203578443636   -5.66397094643076
H        -3.76613846671273    5.04460634879653   -6.24655721165441
H         3.29974613177059   -2.61731474910105   -8.44950090535628
O         3.21193642229499   -3.14732290271495   -7.64642756351968
H         4.08767867624913   -3.11922926042821   -7.21602768901209
H        -0.68741991592474    8.74678404882237   -2.33766243774737
O        -0.56835679480518    9.57721326854932   -1.82103766848543
H         0.19362140420694    9.40730632705645   -1.24256725702298
H         2.05195391499961   -0.95877354421633    5.19216766971385
O         1.47928657607890   -1.48411076291013    5.78020672395701
H         1.57051493709348   -1.13556157612394    6.67644633194184
H         5.21654845991808   -2.09961378773017   -5.70306919156757
O         5.56609850473456   -2.86666425013401   -6.22163560264129
H         5.29374755625955   -3.65563071070856   -5.70186539996533
H         5.69389499544856   -5.25324368546167    4.69009472588221
O         5.16946214921080   -5.16672812040968    5.51524545411221
H         4.44998981441781   -5.80111980589479    5.43033057909295
H        -3.99886768899869    1.08829485380281    6.96763348078641
O        -3.81000993584411    1.56763907004929    7.81014845929817
H        -4.68781132263291    1.95147544522544    8.06783740753128
H        -1.88436106292144    9.53596868518279   -0.81047334809246
O        -2.74559319504105    9.40832192296048   -0.33752966323698
H        -3.35747654744272   10.03412884783792   -0.72861377564507
H        -5.96133533119774    4.59267586631644   -2.99621414391394
O        -6.86401442071310    4.45365050377024   -3.34884118615355
H        -6.74972252875866    3.75116207245817   -4.02116807167869
H         0.11077813587832   -7.13836442225669   -1.14505071793970
O         0.57468710784859   -7.57028617322591   -0.39491379368678
H        -0.10520151331452   -7.76479162345517    0.25328250967361
H        -7.65035564685569    3.68959210695348   -2.03149278098157
O        -7.91390180317223    3.10714681249947   -1.28878251446805
H        -7.76701455796591    2.19666892353245   -1.62150405753840
H         3.95523858104636   -0.92687208441101    6.97073851562363
O         3.96117689693729    0.03728410968024    6.95894975477488
H         4.77329094583030    0.32819993207950    6.52766437452608
H         2.23737950826113    5.72820482022984   -1.22231023863014
O         3.17344946927388    5.43862706724744   -1.10479018952141
H         3.35347289635646    4.89625957511653   -1.89569888277282
H         6.56089398420585   -5.97925024109187    0.68042748630948
O         6.19313927288731   -6.71496072827843    1.21559774273025
H         5.28704846636227   -6.44009422525754    1.43887629623152
H        -3.90569187447607    4.67451439842069    7.72925092236397
O        -3.33649330835550    4.21122531330779    7.07278134088128
H        -3.52697733742891    3.26757968818167    7.18638573247260
H         5.78173346510750   -7.99961495030667    0.15074511136005
O         5.49755660687716   -8.68927724203040   -0.48567258398064
H         4.66792638755562   -8.36759779694931   -0.88201310049562
H        -0.58628568223782    1.99686940379889    7.65801657133220
O        -1.21787727710231    1.92777223832264    6.92191102899858
H        -2.08666689352825    1.78485606164480    7.31730689635963
H        -6.38986692574263   -0.20667157762156    1.02199399275749
O        -6.71040049652665   -0.29256181313672    0.10922683662880
H        -7.62756053186866   -0.56843667661020    0.12882510506319
H        -5.36802168424941   -3.15226286571355   -0.61536867754776
O        -5.11984001876351   -2.44637435107630    0.00795109599280
H        -5.69174714336714   -1.67623823925615   -0.18404584116342
H         4.29412282241330    5.52146209980644    0.28256283216721
O         4.62582187547150    5.62624814416227    1.18811235438169
H         3.92895225374489    6.13615894785778    1.63712817793415
H        -9.04126948668521   -1.85003679529072   -2.29210413157787
O        -8.49577334529249   -1.64297070804960   -1.50619503965361
H        -8.62121092487987   -2.37788333373280   -0.86572396789035
H        -5.46843845159578    3.38369922041283   -5.56998784941502
O        -6.00577029356216    2.66602128012164   -5.18597742431949
H        -5.35368760961689    2.06980380622079   -4.76196945387338
H         3.18775947333538   -0.96973250261328   -5.67322415344595
O         2.33293065036426   -1.09399691158525   -6.13989192678078
H         2.42209870442982   -1.94400849027714   -6.61088541927561
H         8.12364235354731   -1.41790376658926   -6.03496096094170
O         8.13331389596422   -2.28018594567187   -5.57530585795896
H         7.27901179040767   -2.68367883881566   -5.82660231369855
H         7.62353599277931    0.92029944423096   -6.32525705243666
O         7.43779948501105    0.06985026714317   -6.73551834965781
H         6.45667336381508    0.01707573567816   -6.77375453548357
H        -7.85904500040507   -3.78135083370993    0.89973494408736
O        -8.53576637684257   -3.67856150104583    0.21297042368598
H        -8.43443153385304   -4.44058885802828   -0.38500319547499
H        -2.44237241225465    8.66418468570173    1.23008957753445
O        -2.29180271376252    8.07858645632343    1.98547886775980
H        -1.51920460323599    7.52728052138413    1.76660026979608
H        -4.47677562434371    6.36491369006605    3.43814737355083
O        -4.64662521102071    6.78693812706573    2.57954855675614
H        -3.88485226514319    7.37497855435233    2.43946898703043
H         3.39137970377468    3.37354268301910   -3.60979332333794
O         3.23484523180353    4.34259344864817   -3.51969606680904
H         2.27011577052338    4.40413342109386   -3.63004748043202
H        -6.11084646362122   -1.70690068363832   -3.47484993791698
O        -6.19393246827109   -2.28279020043293   -2.68873530034704
H        -6.98004199698368   -1.97639839169361   -2.18307968286448
H         6.44797454618153    1.01553165948713    4.72210905821281
O         6.05100254267601    1.55560468899887    5.42241310366183
H         6.23671472134328    2.47380850251475    5.12840758307817
H         1.36132719024980    1.63538022448365   -5.85272296305098
O         1.16716628482419    1.04145335518113   -5.09665670527784
H         1.53401786649179    0.17870567166231   -5.36291557937480
H        -2.52676496048141    2.92319618433237   10.44154097987809
O        -2.31130185759769    2.01525630600978   10.17189904444951
H        -2.90687113203688    1.81120871942453    9.43901339480406
H         7.61681087854224   -0.53328070954059    3.07453960963410
O         6.86386956134771    0.03975460152100    3.23914347014367
H         6.17312680867006   -0.56196511266138    3.61913854798607
H        -5.64118639137467   -8.14321946770398   -0.71032798564102
O        -4.90751695585976   -8.20730842448964   -0.06217595606773
H        -4.91480166219098   -7.38818939598059    0.45683936124545
H        -5.17362987795961   -0.22087723236638   -4.75261017833466
O        -5.78889151675682   -0.93545589803755   -4.98904741696667
H        -6.62677287878192   -0.49913169100550   -5.19559190679010
H         1.89898237592124   -0.28940421211219   -7.53765363903850
O         1.69789055005075    0.17922745983667   -8.38337386115895
H         2.27658979453913   -0.22665163860344   -9.03426097124254
H         4.88812757316964   -1.48189895115048   -9.31669873257271
O         3.96289927167318   -1.25653281125086   -9.60135426726226
H         3.94515054296846   -1.37614197577100  -10.55023524979249
H         7.55525108278556   -2.60423425476313    4.19908827329335
O         7.70373167093671   -2.64314650720892    3.23999132795262
H         7.21373652929521   -3.43673528319972    2.97007200544411
H         6.72512522161468   -5.93638875678614    2.69359361751736
O         6.78327893513470   -5.25859869159375    3.39253940426550
H         7.65865522100730   -5.33944976959303    3.81232602732723
H        -1.86132156755536    8.88492572500699    3.43451369949111
O        -1.61642118795366    9.19353173105432    4.33225391741620
H        -2.46651437660240    9.32528485086154    4.78549896653627
H        -7.35077896350177    1.45322541631296   -5.30740721880928
O        -7.95547097353573    0.73672496007835   -5.05549659756606
H        -8.83834766014452    1.17466038819227   -4.98350893154173
H         6.93902006849559   -1.16261281408137   -8.41333019392051
O         6.36000568419509   -1.88643616355528   -8.67586666088082
H         6.13162508932708   -2.33422108853658   -7.84296062432018
H        -1.69126067646916    6.14026235867072   -7.07633952219492
O        -2.08410166587718    5.31372746310184   -6.79953354165159
H        -1.83844770504483    5.18925306616274   -5.83484898325176
H        -0.03468119967549    3.27341829439398    8.98475015333479
O         0.16452236706541    2.35515802368796    9.24354035640142
H        -0.63405273522163    2.09042274701737    9.74929330754553
H         6.76230950822254   -2.84078268991917   -2.70795792768888
O         6.23362986225717   -3.58530644536669   -2.36478421415753
H         6.70558623858028   -4.39555643827675   -2.60659011891007
H        -4.06551566634266   -3.17292714728655   -4.96729765494581
O        -4.21800019294074   -3.06490916337035   -5.93287406719001
H        -4.76650725730864   -2.27339426738372   -5.99476156838406
H         1.94945222941674    2.15001112717793    8.43494592957830
O         2.61413590082185    2.26200866219182    7.74562230565894
H         3.03947162336435    1.39274405890622    7.63433073054978
H        -6.89700062500286   -5.29626872269192   -1.41727706841545
O        -7.81163834371513   -5.56864000443394   -1.66339706981925
H        -7.94454418412001   -5.17057853084069   -2.54836852523306
H        -3.86137919353666    5.19601237121294    5.64398202344045
O        -3.82981379095618    5.96222206784063    5.05020873361703
H        -2.89693037461433    6.25988699651571    5.14522160242525
H        -7.88774502601956   -0.01301958901387   -2.00751864174967
O        -7.40139646962844    0.71142393052811   -2.42387543260944
H        -7.62752536167970    0.69539645905223   -3.37683426727408
H         5.82908204709145    0.07806858647646    0.39676077252852
O         5.60350191209931    0.80123892537908    1.01439630793607
H         6.11290855116964    0.61104184563623    1.82902058078594
H        -6.24748666559349    3.24999055109003    7.34499472688564
O        -6.11965251212884    2.73509180025857    8.17571087592594
H        -6.71741566379040    1.97163304881122    8.08902707890154
H         2.29768731210344   -8.14019804055684   -0.83214894649619
O         2.97560167920084   -8.12754864781862   -1.52748659716379
H         2.75412704371294   -8.84466939152990   -2.13830547167839
H        -2.72748733333605   -4.06255021130352   -6.21535033890549
O        -1.97295621588560   -4.62582717785126   -5.97947073941204
H        -1.69912851166579   -4.32976726923733   -5.08307164872503
H        -5.67283279480892    3.69468038256858    5.25797707322368
O        -6.32490210776760    4.09145768190693    5.87188668890871
H        -6.16334382891310    5.03582386989982    5.85646107547390
H        -0.99872721683986   -7.19853056254166   -3.16589640501319
O        -0.52946726756296   -6.52519195211925   -2.63937762767290
H         0.37896056829087   -6.45533908726628   -3.01803067678005
H         4.42118516611971    1.97851239169496    5.10442781031100
O         3.47902091093833    2.21447640854430    4.98149365886221
H         3.09296840342083    2.23286206664205    5.86257393347210
H         4.07626171989055    4.62290412890382    6.26615581679900
O         4.15596579927660    5.35102392386257    5.64554206161813
H         3.59050991049494    5.10589645348810    4.87452281282507
H         2.73943039088169    3.57010643482067    3.88928674564888
O         2.55922361287247    4.50900456748826    3.71937273093904
H         2.44153383390238    4.60357779525498    2.75233752566907
H         9.38711570914552    0.16402736824263   -1.07935062492586
O         8.57969176774728    0.32678243052767   -0.58803552461906
H         8.40529327093741   -0.49040778771390   -0.09169275072777
H        -2.14545672243881    5.28382155190731   10.60106408537123
O        -2.86620309475303    4.65411457522737   10.83325918528067
H        -3.08681282449325    4.83409861727325   11.74736282342248
H         7.97320216952074   -3.05440227124953    0.32945275062969
O         8.39150490668903   -2.20569377438891    0.58240376496463
H         8.32335289330336   -2.19738393993597    1.54453204863759
H         5.34571425625526    3.62385548584373    3.49612655627820
O         5.99978712718211    3.89362860152282    4.16271661580349
H         5.58416592355422    4.61250806927054    4.66079412494435
H        -4.25101697681794    4.97667250306129    9.73202106044562
O        -4.88312740036281    5.12277306405853    9.00813062245882
H        -5.49265725482269    4.37225593526060    9.00744674727237
H        -7.00099286581096   -3.58141203733365   -3.51286504857847
O        -7.61980361513704   -4.19490622490529   -3.96110131490207
H        -7.09584440717751   -4.63924534000984   -4.65993260242937
H        -0.01932052444460    6.09807856471808   10.72204110196180
O        -0.88436067474133    6.42641030376139   10.47228293907649
H        -0.76825554918376    6.85442667147139    9.60475876976214
H         2.58620670652854    1.41856547502796   -4.13216869106277
O         3.46299713146387    1.77481626472859   -3.89286163845105
H         3.78325107770683    1.26363985869971   -3.11979959795556
H        -6.99384238845195   -0.28167761542764    7.17988324438372
O        -7.50534229443482    0.49642447690035    7.45597393758927
H        -8.12732323113071    0.67539048906095    6.74968369791538
H        -2.71928459918801   -9.95365687040036   -0.82448156553108
O        -2.65881268304168   -9.01244494158162   -0.98789418122983
H        -3.56631439685068   -8.64792177332832   -0.75070836248879
H        -9.97571935348071    3.12067666244544   -4.90970143684538
O       -10.10974864845173    2.19102367973751   -4.67861810351378
H       -10.36741134225932    2.23365713532179   -3.73690862347872
H        -2.07525237377105   -3.08281814689633    4.59479327447542
O        -2.94920202936045   -3.52497874948726    4.66408481709659
H        -2.93960350875570   -4.14571648073191    3.91024148156423
H        -0.17024909770114   -8.04246738107292    2.48937234266563
O         0.65489795051961   -7.82867161473876    2.93799924011230
H         1.37487923648296   -8.12492895707646    2.35348835620910
H         6.69311660951190   -2.40374581449737    6.39117292145817
O         7.14498423374365   -3.11359800696018    5.93012183294318
H         6.51703376566945   -3.85022004812209    5.89302724035682
H        -5.28744970448588   -2.06215876364136    6.91422760287684
O        -5.96424666885031   -1.56792767553896    6.42701518553066
H        -5.94509698396325   -1.94832555031911    5.51936230007395
H         0.83379076759010    2.94007494561503   -7.15020267554730
O         1.75241960023443    2.61138006954308   -7.20243251071352
H         1.74240457835854    1.86224867858165   -7.82641059039234
H        -4.00054846984871    8.70132896704141    6.60613887068912
O        -3.99727322373666    8.69525693733956    5.64879066009822
H        -4.11902249707478    7.76621841961208    5.38469896495547
H        -2.09176928030967   10.22839918362915   -2.80656780368070
O        -2.99364081441578   10.40575242961998   -3.11020468883656
H        -2.92299667763271   11.03634657485471   -3.82622752909835
H         9.40634554896954   -4.08936409771875    4.05274284086616
O         9.12748018199642   -4.76601808315836    4.67731454249416
H         8.69511135147158   -4.29227121732465    5.39885129101215
H        -0.71224516517538   -6.09061237586125   -5.84649714401712
O        -0.00796838183186   -6.65387843914909   -5.50924478742166
H         0.82670590661613   -6.19071930553678   -5.72671768328617
H         1.79326551767951    8.21378052128228    0.61099225735602
O         1.49049483087585    8.53100483607242   -0.26842220728802
H         2.30603079769417    8.56960000095245   -0.79757687607405
H         3.49572836647334    2.84647348398516   -6.69257251361408
O         4.32347021845716    2.56020631444111   -6.28077389060874
H         4.07748546673686    2.28917535487041   -5.37134429890150
H         3.70812042738668    7.06170899645220   -1.27528733683197
O         3.91140333652341    7.99724130449813   -1.49187021991555
H         4.28233731905651    7.93889484813092   -2.38435157682181
H         4.40308101011643   -0.09284801747792   -7.92978674389132
O         4.77790030806388    0.05771448735483   -7.06009921756619
H         4.59321444574266    0.99009189189578   -6.82052780252582
H         6.01808588441781    1.87849986982375   -0.49737087603814
O         6.58426064243974    2.07072612730826   -1.25873962353283
H         7.40997492432749    1.59439796749318   -1.06144500280815
H         6.70764191369358   -8.48728157466693   -1.58937196276683
O         7.34467455418136   -8.27692906639762   -2.32505737913470
H         7.71776340978712   -9.11043488812865   -2.60679842025519
H        -5.28176628687314   -5.89342295410570   -5.42218081857681
O        -5.90047742641224   -5.22390173748178   -5.73927212099276
H        -5.35078922236609   -4.45577015283319   -5.97958154699511
H         0.63940841268506    7.13475915695053    7.54990644606534
O        -0.26295281371664    7.16086151792908    7.90746792881945
H        -0.81684036133652    7.17104388746986    7.08885581420906
H        -8.88935818952518   -2.94405054195998   -4.13443034057144
O        -9.41073994134008   -2.13450047055417   -3.97345860288429
H        -9.12419267079571   -1.47467092168492   -4.60844283307234
H        -2.39595414805417   -6.07170702659452   -2.15233353450771
O        -3.27447487682997   -5.78911000452173   -2.42376671514144
H        -3.45868831715349   -6.16808510951805   -3.30838669352711
H        -2.96619611121677   -5.99809615224132   -5.41950790236757
O        -3.56537096922599   -6.60750271619829   -4.94580198999847
H        -3.08163277406409   -7.42595083211643   -4.77539855989759
H        -1.39472931590967    3.62820365785962   -7.02599898571286
O        -0.85417144257887    2.87451296402400   -6.74953793453784
H        -1.08687976986290    2.08737685005109   -7.29841296672001
H        -0.19605388341935    0.31808674331572   -8.24466730797728
O        -1.09303572337660    0.55182286034741   -7.96316368536501
H        -1.26862446442865    0.02991671421492   -7.16441865292032
H       -10.44522635180710    4.01631196344671   -2.73231527472063
O       -10.50656998368591    3.21072303245122   -2.20284663097151
H        -9.67673863993919    3.16754183015625   -1.69520250106419
H         4.55811489929284    4.03102133626068    1.68794310594517
O         4.35195495824535    3.11034820767682    1.96914080273653
H         5.07019802006615    2.53570082467755    1.69136040726890
H         6.48259674639942    1.33186441728100   -4.23890107798774
O         6.17984557781714    0.70940983957431   -3.54326139697096
H         6.20758038524382    1.20805550461671   -2.70123538823313
H         9.63311392173775   -2.27118376726516   -0.92825084961937
O         9.91044488493609   -2.05938901555350   -1.82841605113901
H         9.10969173201935   -1.72516106000627   -2.27456150136708
H         9.97728507965114   -3.37306652127845   -3.09335243245704
O         9.71350466452625   -4.02854827734798   -3.76620446198015
H         9.31961770951588   -3.52501681619544   -4.48921919284769
H        -7.67779567273676   -8.67180841853672   -1.67611588197036
O        -6.94171255750518   -8.07530830473564   -1.80453523902889
H        -7.32230691444181   -7.16364953502031   -1.79850921107171
H         4.14327781905728    6.00956674068235   -3.86191203763692
O         4.80178074369512    6.71337033757762   -3.77802224250264
H         5.63949086603942    6.26286089544087   -3.63851062841349
H         0.12501949953166   -8.25855748643478   -5.20975536826759
O         0.15143562777926   -9.24076372917700   -5.07331670458209
H         0.30570039707534   -9.60796161291403   -5.94378354413040
H        -2.30946100618642   -8.75951667870581   -2.71398437970550
O        -2.07518234482390   -8.49846292655403   -3.62418398821326
H        -1.42557020675116   -9.11591341122725   -3.97935383106032
H         2.21418825576400  -10.89137792937589   -3.47380513649245
O         2.16543680541144   -9.93688317783864   -3.45331701327602
H         1.38045422159177   -9.67024056812875   -3.98227314894146
H         6.82759945296769    3.26426591595639   -4.60002263266317
O         6.88916102112530    2.58367191087224   -5.29825839851670
H         6.09652853304928    2.71265106932481   -5.84119996947373
H        -3.57574743118068   -3.77301334171456    7.70161558944481
O        -3.69148951023371   -2.98766631238330    7.16823757515142
H        -3.43745751005666   -3.22940209088075    6.25140159310064
H        -0.62244839216006   -3.45797782779335   -6.73994454248238
O         0.00580776282675   -2.72490253956940   -6.74812341214496
H        -0.47892447973321   -1.94932484504881   -6.41114976980534
H         0.61607366492812    0.42684181570140    8.72585230942941
O         0.62699072022739   -0.29048657705587    8.08816377582005
H        -0.29419384616983   -0.58244540042192    7.99981022569991
H        -5.84934119962776    7.26189422020482   -4.31004934225732
O        -6.36467558000457    6.65258011858047   -4.87031789986488
H        -6.64310495838040    5.91305654842742   -4.28784689630697
H        -4.30730026324204    9.00900514811228   -3.33305675932991
O        -4.84167919003675    8.21281590754290   -3.22037845379891
H        -4.42967372973929    7.73766095795389   -2.48072788497950
H        -9.72771712221610    5.85855097463036   -4.55179692505935
O       -10.23193670339814    5.02337403168124   -4.45452122497524
H       -11.11601281732024    5.21194444502904   -4.77125152314346
H         2.73045336703051    6.47793328326586    6.09510342806312
O         1.76988012087751    6.57191065639591    6.19088752575662
H         1.42927600539030    5.65716336442738    6.09125970344627
H         4.77128679801570    8.49297059442540    0.03495961046173
O         5.08677279610055    8.49826092451723    0.95655066494126
H         5.49653670486375    7.63591412685765    1.09140438718304
H         4.16643537084589   -7.49991468925070   -4.33344247956739
O         3.40945317731287   -7.78905602421369   -4.87496393063298
H         3.13104037669694   -8.62898982239561   -4.49515198525205
H         0.33660346921020    8.60802630616290    4.17660111180440
O         1.01642187773632    7.96436096173832    3.95210674562993
H         1.24298979576528    7.47540950610602    4.76909983802075
H         5.22187838434533    4.12589709097292   -3.18964592966569
O         6.18328788993941    4.09873448447521   -3.13477973180535
H         6.39225615993715    3.52054861387276   -2.38444161782838
H        -2.59519952610893   -1.59288144874266    7.54795472116987
O        -2.08770655390787   -0.79719108976090    7.76560522565994
H        -2.71595559963535   -0.17145213337941    8.13653110635448
H        -8.94242828504257    7.98495146323961   -4.06979280688160
O        -8.94939436222258    7.37243294068345   -4.80648252798705
H        -8.00771048637871    7.17343955346155   -5.00332689521703
H         3.54464395315871   -9.03531965314712    1.10519672035630
O         2.86556727297800   -8.40443575590211    1.34962097433327
H         3.33731178818133   -7.59666529271607    1.62756242702017
H         3.54976595687494    8.12047132304181    1.77911357204810
O         2.76068057620452    7.55509550686632    1.89230862435923
H         2.31244005682846    7.79269637611727    2.71678473635178
N        -8.33448841161631    3.95273160425659   -6.99748456973458
H        -9.08358422350011    3.28056116108355   -7.10144257302764
H        -8.67890481715605    4.71475568168717   -6.42792964353694
H        -7.58750261279902    3.50256576674187   -6.48619691637530
