# Supplementary material for: Computer Generated Realistic Interstellar Icy Grain Models: Physicochemical Properties and Interaction with NH3
Source: ACS Earth Space Chem. 2022 Apr 19;6(5):1286–98. doi: 10.1021/acsearthspacechem.2c00004 (PMC9125691; doi:10.1021/acsearthspacechem.2c00004)
Supplement: Supplementary file 1 — sp2c00004_si_001.zip [file sp2c00004_si_001.zip › NH3_binding_energy_sampling/136-38.2-N.xyz]

604
 energy: -1022.789912421675 gnorm: 0.000044939224 xtb: 6.3.3 (5b13467)
H         0.17489641600450    2.99160640766559   -0.70555262389467
O         0.70112771716933    2.32032985662656   -1.19137563360190
H         1.63712484074908    2.44677370696421   -0.90752015584152
H        -0.15736364971660   -1.32644588507087    3.13894456928238
O         0.24386801105023   -0.63137260295002    2.59498631262834
H        -0.23335713762124    0.18504806727619    2.82031061944053
H        -2.42787649211272    2.38111802070578   -0.58876791325985
O        -2.22544155365558    1.91388105462457    0.23896712181510
H        -2.24421968791544    0.96498591860754    0.01936748785649
H        -4.72769998483065    0.53542402581741    2.11701172878447
O        -5.04880871745509   -0.39639018827779    2.12680048341376
H        -4.53445664503706   -0.87764204775563    1.47056446629705
H         0.00871527252410   -0.33974385717037    0.93760619125334
O        -0.17541033750148   -0.10764122738678    0.00664690251173
H         0.16555848516780    0.78845613732676   -0.11290357537134
H        -0.24667805519586   -3.59496038242744    3.77570317376844
O        -0.52902609716850   -2.76338402408491    4.19050208766629
H         0.11137269523617   -2.58830292155600    4.89652204898592
H        -4.93444133256976    2.51764335688992    1.25235117394789
O        -4.30266737955898    2.10791238427699    1.87438183778078
H        -3.45461519953400    2.08630210854643    1.37143007226835
H        -3.25532137460390    3.86432027436486   -2.27873460095493
O        -2.52164750730124    3.26632024110371   -2.03850047074591
H        -2.15553988796800    2.97374411201634   -2.89318883780035
H        -0.18723996338709   -3.83655126727310    0.50107613789745
O         0.15143427743827   -3.01922253692596    0.91996445646304
H        -0.63738774957283   -2.52815130637203    1.22156846861222
H        -2.45088733442256   -1.55425618219731    2.43621508909682
O        -2.25525210380761   -2.02618864437765    1.59882185203414
H        -2.50409677526538   -1.44106807391763    0.86451688930590
H         2.03569850797188   -1.49031904270815   -1.10950648906603
O         2.25749744398430   -1.74102662781054   -0.18907862816864
H         1.46225398053837   -2.16267050039118    0.18894154519906
H        -1.44707617353140    1.80511575769799    1.87395721757338
O        -1.54778070726222    1.40909081609263    2.74948293377880
H        -1.54243533704150    2.12272075931375    3.41381071584392
H         0.17223203669936   -2.74561977615591   -1.57247242123417
O        -0.58063364628113   -2.13184672176709   -1.63829665305946
H        -0.40580841128611   -1.40316267568502   -1.00552597903771
H        -3.48622053143783   -2.95019547638335   -0.43118790197059
O        -2.76640451001440   -3.44649149099076   -0.84287607835773
H        -2.05208210422907   -2.81879857089281   -1.05609876957959
H         2.69777352306715    0.09622962748309    2.94635719027249
O         2.78769073771691   -0.08288615507108    3.90955150074383
H         2.87576755566322    0.81177142840823    4.31109187759496
H        -3.54479992106148    6.35443568840014   -0.62373742494129
O        -3.29706245463553    7.01329638491101   -1.32479419296049
H        -3.15716715483098    7.85966717526160   -0.85634844849459
H         3.84772103493912    0.54017178357421    1.20761917850086
O         2.89558611903714    0.36181266678798    1.31460110673520
H         2.66149036579666   -0.39180260641805    0.73571737290694
H        -5.80474246915685    0.82064877553334   -1.68410074065756
O        -4.89444261555267    1.14569685904175   -1.55171158710300
H        -5.00746363858221    1.97679633975860   -1.04461826070948
H        -1.26025525385834    5.37495966636349    2.15950777177665
O        -1.88547414874628    4.62931263184702    2.03715986703015
H        -1.97604237299821    4.21428048385476    2.90046460796697
H         3.45453274604876    2.71756750472617    0.43346566524849
O         3.21723517880705    2.67162855840973   -0.50833017803851
H         3.55003282692164    1.82606854120384   -0.85118372754539
H         1.45513619276152   -4.74716617057001   -2.23208996877701
O         1.51648926194232   -3.96787762130852   -1.66147336031559
H         2.31604691702542   -3.51051780211452   -2.00614939749143
H        -0.93900247112314   -0.12759970631348   -2.57428687719846
O        -0.29880792055368    0.52083104509770   -2.89459340653927
H        -0.04437969521193    1.10567861437455   -2.15742801096940
H         1.64166134716738   -4.72709806502357   -0.15838000640417
O         1.73843383547567   -5.36182391919017    0.58771440417702
H         1.27495657963274   -6.17221452505713    0.28989692453688
H        -1.25092023467119   -3.30810798558363   -2.89628614401704
O        -1.07318141963556   -3.99527735096724   -3.55209321345940
H        -0.95484180909001   -4.84037050302912   -3.07785891954967
H        -2.86116283733097    3.30280865950970    4.64737141308263
O        -1.87972149622518    3.29563220522579    4.61988574356178
H        -1.59801046840217    2.89759699293365    5.46226436295217
H         0.89189116262294    5.01209487493199    4.04926187057142
O        -0.05353993055486    5.24842698187806    4.08713003478617
H        -0.53280022727522    4.44946430091766    4.34602601552824
H        -1.78609909441217   -4.68034760164680   -0.38789752357336
O        -1.02620708816843   -5.22395924324240   -0.09390918861640
H        -1.38259142066382   -5.90534598064544    0.48533682196934
H        -3.91398869100603    5.79910175163539   -2.67958474084577
O        -4.26424007574457    4.96526800208398   -3.01066019608481
H        -4.09838311088690    4.92609703455760   -3.97670695084584
H        -2.50705367391866   -3.70735734698041    1.90681250977411
O        -2.53104751989666   -4.61238398649835    2.28156412663776
H        -1.59353690610104   -4.85064901575624    2.43647378172725
H        -4.71923856892825   -3.01042136894967   -2.95212350698570
O        -3.86376637274107   -3.24861165516395   -3.34877871558945
H        -3.54019992737783   -4.04055728830863   -2.87567809954789
H         0.25034324270273    1.36071423595920    4.59492577666184
O         0.76843519176565    2.11491875587548    4.26525802732802
H         0.80457295300336    2.77903969665597    4.96806166327023
H        -4.70032818799734   -5.19582235300470   -1.61461677207349
O        -5.40755331743882   -4.83832036987650   -1.05019967823603
H        -5.20457612372578   -5.18807133300629   -0.16186538584392
H         2.30304009610541   -6.54371178914085   -4.00379705688167
O         1.95780124468915   -6.20989118620605   -3.15555524940056
H         2.38325973969936   -6.78150495198104   -2.48472390704451
H         0.45320559488035   -3.43271411195064   -4.00349504494593
O         1.26166534068732   -3.07095294728952   -4.42016292059854
H         0.95206985703672   -2.70117850742645   -5.27308326960336
H         1.88285051701383   -1.78227077116027    2.99339760811318
O         2.03723534392237   -2.71464686709373    2.78124548634610
H         1.35756599280834   -2.92794277035158    2.10780450133252
H        -3.03161075420342   -1.84714390911661   -3.25098633002184
O        -2.60659840672063   -0.96208982110433   -3.18642972545535
H        -3.25697703561218   -0.31521416813966   -3.51407105096961
H        -3.22813982457058    4.95580939777140    1.00851170693228
O        -4.00312670593120    5.33081659984261    0.54376451366542
H        -4.42365846940111    5.89277303028139    1.24419310248047
H         0.81208826011860    2.22627221280297    2.57459270403440
O         0.92432601575478    2.21790044727417    1.60434892860690
H         1.65025844706808    1.59104448795247    1.45066488010115
H         0.17426547185034    5.61723159157266   -0.79725673669628
O         0.70337849104139    6.27536285197245   -1.30354310956468
H         0.84203775725687    7.07681061000879   -0.74938140693392
H         0.29719948890353    7.01073194613931    2.54737190479906
O        -0.05657631197749    6.62955246309158    1.72671026202679
H         0.60643344897311    5.95376915254696    1.47667408290634
H        -2.56063343106736    0.20171055640460    3.29782131374580
O        -2.78438518346333   -0.61206925398063    3.80100796685674
H        -2.03156470630726   -0.64503222595017    4.43284545111736
H        -1.00325624587706    0.54596018575767    5.98796043535892
O        -0.71566872681594    0.02096822071412    5.22030587672847
H        -0.01191961920681   -0.58308449914848    5.52447783819391
H         0.62807134214666   -5.02294524444131    1.99147966103057
O         0.07714636075564   -5.12798210662247    2.79067074154278
H         0.21563502616328   -6.04806932570016    3.06758736534588
H        -2.19582696884701   -8.11325649766990    0.44328053781762
O        -1.88030019558349   -7.62421974910056    1.23057229785895
H        -2.67038134024206   -7.30585833563529    1.67505078638764
H        -0.37549815985631    6.81973890718685   -2.37489760940497
O        -1.11532731531714    7.24001648506658   -2.88376031616938
H        -1.91147858374172    7.11887598651014   -2.32755134030862
H        -1.14746596879774    4.28095382161904    0.52774335898467
O        -0.76522783757558    4.33650429134211   -0.36501113948910
H        -1.46656139493017    4.09446901577182   -1.00304682858475
H        -4.48258789313602    2.73301394110235    3.43943652103843
O        -4.48737809731221    2.90969143203014    4.40236686530065
H        -4.57277740599774    2.03182613074169    4.82048234797643
H         1.92338532282268   -3.60611086556134    4.26309128445776
O         1.85046894649939   -4.07575642707175    5.11713326016495
H         2.34980309144370   -3.53607186242479    5.75133909539050
H         4.62304466452319   -3.24306659911661    0.88455178628825
O         4.47298873957063   -3.17097962863406   -0.08388564958803
H         3.61664282325645   -2.69077102371220   -0.17815784395907
H        -2.75532769065089   -0.77909612784241   -1.39456289883828
O        -3.09061126619959   -0.50548996379960   -0.52443057865177
H        -3.88695321562838    0.02287611783524   -0.74049813538711
H        -1.61582442181680   -0.80948730282846   -4.66234738919477
O        -1.09905227526753   -0.59921469979399   -5.46164637720381
H        -0.39073357550281   -0.00352662654538   -5.17107854311618
H         1.77981601266848   -1.77040863435660   -3.36819879346886
O         1.86850788308614   -1.02130812639625   -2.74747977593053
H         1.09413761543283   -0.44228028916408   -2.88826683711993
H         3.58132756398332   -3.15984314985125    2.58514866187480
O         4.54023465349993   -3.39300992231279    2.52268791217903
H         4.59015780414339   -4.35269118562211    2.65418870138200
H         3.32754272755244   -6.15580107301905    3.16682989506181
O         3.69331235845379   -5.96149515862365    2.26930828089722
H         2.96335711094034   -5.61409068352283    1.71728312790509
H        -3.33926896258967    1.56979824764450   -4.23565761859885
O        -4.18767114195463    1.10283849195552   -4.05191457228188
H        -4.41470650119730    1.25323355513815   -3.09790316478500
H        -5.11161749033349    4.13107756492480   -0.01975794205090
O        -5.55174495216058    3.26624416027272   -0.12759109660233
H        -6.47953229635714    3.38816974940041   -0.41554210725482
H         6.69907228097392   -1.24818276375314   -1.30513476005831
O         5.92219336923975   -1.09322035667706   -0.76141137359800
H         5.49752762811079   -1.95834268261050   -0.56452831552006
H         4.56376468397722   -3.23116194033841   -2.42658895792833
O         3.70106680129943   -3.05859738926218   -2.85258541345400
H         3.71007746409266   -3.68052619512011   -3.60602212461273
H         4.32462048453489   -2.32016794151183    5.65983826874592
O         3.97350705753642   -2.78119926710734    6.45208877586171
H         4.30449014461513   -3.68816612982608    6.37616889412641
H        -0.82779786112336    6.32702503456779    5.02339692661952
O        -1.42529440809966    6.90974765513691    5.55257551545945
H        -1.43084286569093    7.78398206755613    5.10646076882822
H         4.66885230216745   -0.19503922243917   -1.43380542771218
O         3.90663547824509    0.34912213104738   -1.70758211328014
H         3.21495219670374   -0.25015044958490   -2.04160363463586
H        -0.72875128033186    4.47370531627912   -4.08073147620419
O        -1.50702802102527    5.01864576186231   -4.30016227565776
H        -1.35761767180358    5.88630330840235   -3.87878759882270
H         0.65411326441964    3.15518852483448   -2.68121708485933
O         0.67245964833216    3.52780918670670   -3.59143931903073
H         0.72275764282663    2.76148691777978   -4.17287937549223
H        -5.46498791278892   -5.19965115335147    1.74368448796036
O        -4.76814483827039   -5.80040281153135    1.39838179717765
H        -3.92818186421667   -5.38607735352951    1.67288299133305
H         7.87154747909215   -1.77112735666125   -3.96220564850624
O         7.60574124654179   -1.45338687389215   -3.06653682609262
H         7.12350187371494   -0.60834380307680   -3.23139693788921
H         3.69295232452707   -5.14336809318609   -5.24749017832089
O         4.45235179347140   -4.77103685013773   -4.76072894729487
H         4.82852720062058   -5.48103350981973   -4.20795635150181
H        -3.86257130664478    0.02218692160601    4.91161823834704
O        -4.46980549869723    0.47930809153254    5.53869785197093
H        -5.08313099060376   -0.20158597017056    5.86750094196790
H         3.40561655829333   -5.99271368405525   -0.47730207013063
O         4.28239724401462   -5.74901396622102   -0.78645883663499
H         4.35940075319713   -4.78621090093299   -0.64574289442226
H         4.99714195260357   -0.40659036630115   -4.12496923649460
O         4.46383512295608   -1.11811878166362   -4.51735664551136
H         4.12795870036635   -1.69678356638858   -3.80022819374725
H        -1.17055262317505    1.52406272816183   -3.97222528585192
O        -1.81488918272630    2.14475949432200   -4.36788443091547
H        -1.44702741697233    2.47207396900420   -5.21133632973144
H         4.84319117148253   -6.38451682597112   -2.25537157546398
O         5.18346198069815   -6.71505889614168   -3.11607527619700
H         5.99838268570258   -7.19692794323352   -2.91905572977587
H         8.70794212743024   -5.17082045161913   -2.82248102134781
O         8.00986271832935   -5.58357629582699   -2.26893179495854
H         8.04188994064381   -6.54148050594089   -2.36652372615881
H         2.30608367013121    4.67719559427007    0.43868738292919
O         1.71926827312315    4.66516703686647    1.20409942168291
H         1.35720539779435    3.74664386424832    1.28276684022921
H        -4.50738932290393   -2.63691412977425    4.17865531158406
O        -5.39993654229034   -2.29231995951619    3.97918170542446
H        -5.25855354884637   -1.51243287499139    3.40317034859329
H        -5.91495366863096   -3.20257224367120    1.25620862065326
O        -6.38502898212551   -3.75492677999018    1.92350156661002
H        -6.20432237947147   -3.31409373085655    2.77323648817236
H         1.58072919827004    3.45800228737649    6.84806616859767
O         0.96755084384887    3.97527668719820    6.30536442242499
H         0.17687408408878    4.13043750981185    6.86707974094353
H         4.91095867561430   -2.20624617220344    3.65945873751486
O         4.92750416209510   -1.48543106222049    4.32075843144848
H         4.11903671659406   -0.92669358243597    4.15347512017488
H         2.27693688025763   -5.59876264789572    4.86886061990246
O         2.65534588974883   -6.48601610690103    4.61737813157863
H         1.90939189582657   -7.06463428583492    4.43777427907862
H         2.26575717235389   -4.58859711023687   -6.76505148984646
O         2.08703428821761   -5.07279350963212   -5.94897950190256
H         1.81779815501160   -4.37770382334783   -5.29936118320620
H         6.38484385783463   -4.16400866445236   -0.43493247391688
O         7.13217598372519   -4.56736863517122    0.03750076315490
H         7.64558023937835   -4.99440148864576   -0.67637155541028
H        -1.83165402436789    4.49644085845695    7.64301201146876
O        -0.93520986368413    4.58824721035305    8.04273920711626
H        -0.75054045539386    5.54600620714676    8.06494791758110
H        -5.08503120335218    5.65200929157986   -5.69032704837218
O        -4.48011737711723    4.88622105570295   -5.70185708249721
H        -3.71599888443444    5.09602898156240   -6.26023055452350
H         3.31394768728893   -2.61031318070271   -8.40997628932849
O         3.21626763089264   -3.13976668320335   -7.60771868376572
H         4.08833858272282   -3.11640139146220   -7.16963854215933
H        -0.64968771351276    8.78374429541994   -2.34083738820601
O        -0.52843239284319    9.61463825817956   -1.82544707063639
H         0.22653879545897    9.43969983344077   -1.23926047908137
H         1.96428416388911   -0.93082336437648    5.22457053083230
O         1.38717196396678   -1.45887728289540    5.80570650749118
H         1.45428973100873   -1.10748807930670    6.70283454295198
H         5.21141813233236   -2.10277345241319   -5.64830774956488
O         5.56024585069964   -2.87244351323931   -6.16365256827183
H         5.27845359100694   -3.65920348565070   -5.64554663077172
H         5.58295196893074   -5.25063590018814    4.75067637306357
O         5.05279353824838   -5.16105530759396    5.57182003836652
H         4.32920707976070   -5.78985018708819    5.48050113053511
H        -4.05472457596068    1.20678124138850    6.99010504766638
O        -3.89025802900466    1.80997264356452    7.74822876874174
H        -4.78061226993423    2.13321278929198    8.02033185521955
H        -1.85370989778748    9.58289345686492   -0.82445348243040
O        -2.71947005781469    9.46179496170001   -0.35866808066886
H        -3.32452843047167   10.09037911383622   -0.75577564030763
H        -5.94622005539101    4.66223835406873   -3.03671286172247
O        -6.85145581022009    4.54531767687038   -3.39067997000030
H        -6.75641167454334    3.83912518526870   -4.06308534048320
H         0.03591693218425   -7.10443504109623   -1.12889586533909
O         0.49068653520561   -7.53945143982293   -0.37487342292837
H        -0.19589680050362   -7.72814001053959    0.26797864241007
H        -7.64840458216894    3.77430137554636   -2.08568199135621
O        -7.92093123496470    3.19183070224230   -1.34624235702970
H        -7.77601284850943    2.28105686935737   -1.67906317655579
H         3.85222043570286   -0.91251913569577    7.01278386845217
O         3.86494596168777    0.05165799113963    7.00385540659256
H         4.68123002240477    0.33763016225011    6.57700068602589
H         2.24612962163358    5.74771868004332   -1.19814823811601
O         3.17982988705959    5.45295081945877   -1.07384574898964
H         3.36218304719414    4.90806571248604   -1.86236086952220
H         6.47795259884890   -5.98563875238591    0.74872793374472
O         6.10124728632821   -6.71863172465286    1.28145608946684
H         5.19514888392091   -6.43769502308241    1.49714936423971
H        -3.96085249146145    4.77798654283335    7.68927593817000
O        -3.38308097961335    4.32673146510965    7.03595693965700
H        -3.55907164519479    3.37382354645089    7.15738012270834
H         5.68999635204122   -8.00127552959983    0.21436247333600
O         5.40662385902330   -8.68986415855396   -0.42363469079625
H         4.58240079201149   -8.36315128315779   -0.82716713678980
H        -0.66543099486981    2.03673111182365    7.65652866855858
O        -1.27695756185505    1.96790185106605    6.90506164060473
H        -2.13869728654789    1.73987457169977    7.27496748763255
H        -6.43640053942523   -0.12822507550528    0.97999876340697
O        -6.74967553037052   -0.21694142410828    0.06473159898517
H        -7.67026888139943   -0.48131405490259    0.07827600224168
H        -5.42305913491861   -3.08121263064785   -0.64841015681509
O        -5.17358837854407   -2.37903510122237   -0.02192196856170
H        -5.73877677024537   -1.60385571040681   -0.21572819112853
H         4.28884841030325    5.52899685734210    0.32336391448721
O         4.61471219069121    5.63280842861961    1.23114231947705
H         3.91713821529381    6.14665838683638    1.67466578374104
H        -9.07212665261250   -1.75816277671517   -2.35522900387071
O        -8.53125331451030   -1.55503816105448   -1.56493502620404
H        -8.66773133793130   -2.28738111623722   -0.92442017921985
H        -5.50029878880927    3.43090876281638   -5.61597777357801
O        -6.02447689657390    2.72365862958375   -5.20402763010097
H        -5.36439719223560    2.13807000179809   -4.78007151903333
H         3.18968037087443   -0.95983109875254   -5.63602781691278
O         2.33827370286340   -1.07870871568241   -6.11035609132316
H         2.42529460701980   -1.93012214020954   -6.57903949060758
H         8.12525996769057   -1.44023835644938   -5.95703131678468
O         8.12583403736535   -2.30238511225249   -5.49700124825154
H         7.27074432100471   -2.70028341685861   -5.75456634072933
H         7.64286606625271    0.90071346338580   -6.25294936186068
O         7.45520382027662    0.05134411151779   -6.66461283454656
H         6.47406106424258    0.00473656703196   -6.71052831722410
H        -7.92773185164205   -3.69386628115208    0.84941817310158
O        -8.59964290111340   -3.58970039077048    0.15826700099739
H        -8.49666542911209   -4.35161749509729   -0.43939014077251
H        -2.43374636120433    8.71613647069185    1.21203974854692
O        -2.29271119196261    8.13074328967353    1.96923505015106
H        -1.52245622851650    7.57359346131351    1.75722498883764
H        -4.50339067823492    6.43218185866442    3.40379071909214
O        -4.66263081218878    6.85496280827931    2.54291801789138
H        -3.89555173347244    7.43753119871983    2.41050964229823
H         3.40463048726885    3.38357901775805   -3.57468667744151
O         3.25381324208541    4.35375943085903   -3.48751849342565
H         2.29017006782156    4.42114842039732   -3.60450781778120
H        -6.13144928047154   -1.63377479265630   -3.51443977389765
O        -6.22493490048834   -2.21027518015562   -2.72963323000646
H        -7.01186492509029   -1.89699233918234   -2.22917539303316
H         6.37718205135309    1.01303572888164    4.78419747170639
O         5.97897677455915    1.55594082493017    5.48156061936822
H         6.17153789631191    2.47287426754775    5.18744606932200
H         1.38215681240178    1.65697530727709   -5.83271068182728
O         1.17768482602647    1.06504328707753   -5.07807135420933
H         1.54073209528880    0.19950296214362   -5.34020701376231
H        -2.65435723852628    2.97510904183134   10.37948549999045
O        -2.45705791970697    2.05964357019729   10.12473160467691
H        -2.96031547742385    1.89810992006994    9.30914117442667
H         7.54917723904021   -0.54567549737282    3.14765866244824
O         6.79906719323233    0.03291021221024    3.30549638555938
H         6.10072283221627   -0.56329930420879    3.68035786506556
H        -5.72601862849730   -8.07138015763651   -0.74042477316007
O        -4.99851327588327   -8.14011586529644   -0.08575569130341
H        -5.00442880646628   -7.31996968713468    0.43182465432870
H        -5.17506389295118   -0.15595492641136   -4.78384919460200
O        -5.79203354687547   -0.86658467840882   -5.02750773314451
H        -6.62659880348147   -0.42271054990857   -5.23556184906552
H         1.92027074464380   -0.27268907229636   -7.51166018596451
O         1.72917305411802    0.19604551948556   -8.35975668218145
H         2.31117649486048   -0.21414626821655   -9.00496673446358
H         4.91667100962308   -1.48596461381311   -9.26495599184501
O         3.99534980788500   -1.25494794864113   -9.55779736511937
H         3.98472630844531   -1.37606795514682  -10.50656999658280
H         7.46514979776688   -2.61390399400083    4.27295316431458
O         7.62220386998187   -2.65536614490487    3.31533544531596
H         7.12826397992523   -3.44526043706183    3.04184712848785
H         6.62620394624976   -5.94209541497990    2.76305976353190
O         6.68298394816834   -5.26440265325927    3.46220756133336
H         7.55439778973811   -5.35035290751307    3.88904807800132
H        -1.87025857170217    8.93552061892028    3.42087493013332
O        -1.63044455244679    9.24590343086346    4.31934545460705
H        -2.48345944729898    9.37948165631442    4.76691908853712
H        -7.37620896069425    1.53582558098493   -5.34930150007176
O        -7.95643483593507    0.79468888786656   -5.10781829866074
H        -8.85721020749992    1.19814017049998   -5.04195183302904
H         6.96175569654743   -1.17937105788042   -8.34518303199000
O         6.38054440001096   -1.89984824306736   -8.61207822647683
H         6.14213225228322   -2.34519128943467   -7.78062011462118
H        -1.62779571665774    6.18191032068657   -7.08329615680572
O        -2.03122145346080    5.35900703779636   -6.81074537642507
H        -1.79318204113221    5.23129982998275   -5.84390785683929
H        -0.13754189409692    3.30881500407591    8.99172665034827
O         0.05488414243427    2.39204504887663    9.26251877684291
H        -0.75803183640753    2.13098244352497    9.74775040612902
H         6.72769529661010   -2.85129648783623   -2.64008969173787
O         6.19153725699259   -3.59224525393390   -2.30082078350366
H         6.66005398296967   -4.40566877492592   -2.53841425330642
H        -4.08354082531886   -3.11527725786880   -4.98811581747360
O        -4.22785826426214   -3.00662672383951   -5.95494969241876
H        -4.77152753695334   -2.21173769874208   -6.01990917323940
H         1.84719268208654    2.17386994407811    8.46072096179644
O         2.51994808453845    2.28278623290983    7.77848215486672
H         2.94471531316894    1.41320926205256    7.67014599416886
H        -6.95759705975552   -5.21746802584306   -1.45952115719163
O        -7.87154975367559   -5.48525214520139   -1.71332325091692
H        -7.99466830103155   -5.08565766105420   -2.59919969636009
H        -3.90955544282197    5.27077367960579    5.61374170790167
O        -3.87099877441184    6.03437810150273    5.01444372841447
H        -2.93710457987490    6.32393042914349    5.11774440444482
H        -7.90960232602238    0.07286388346638   -2.06264383606224
O        -7.41340972993701    0.79247230821858   -2.47546434981406
H        -7.63245919475035    0.77757574031882   -3.43063820811795
H         5.78812243138023    0.07584443691273    0.45462740645113
O         5.56278070914203    0.80139047745223    1.06941653005284
H         6.06345934982274    0.60849853555719    1.88872370228503
H        -6.41674349567802    3.30241635889609    7.31921781201379
O        -6.26975138612141    2.85092054528390    8.18232142412443
H        -6.76076973008666    2.01581885486964    8.15447738526481
H         2.21311687863243   -8.11991456774313   -0.79775007140674
O         2.89736800104399   -8.11293858704173   -1.48695531961308
H         2.67588053730349   -8.82872761323261   -2.09928640151102
H        -2.74142345734095   -4.01439951881868   -6.22384150821571
O        -1.99214491255214   -4.58224108109969   -5.98194645339784
H        -1.72385994592408   -4.28730316758449   -5.08341836930870
H        -5.73256910292952    3.75285729796745    5.23207451667232
O        -6.39474822314298    4.15228903645530    5.83350489059484
H        -6.21832839646272    5.09434545187258    5.82756191354225
H        -1.05751971510430   -7.15911811739302   -3.15899898917465
O        -0.58795719183899   -6.48896956885765   -2.62882711755627
H         0.32370184869283   -6.42466511034371   -3.00037836968918
H         4.35348233930315    1.98884012174608    5.15071866524727
O         3.41421157859179    2.23061811623159    5.01903768237686
H         3.01917356793768    2.25366631106626    5.89590507006130
H         4.01475701089975    4.63676392744858    6.30634312706080
O         4.10818233186596    5.36239892180797    5.68475701621433
H         3.54594314221382    5.12171104860588    4.90976302335197
H         2.69074162528450    3.59055987723762    3.91920226391055
O         2.52150932618065    4.53093576066916    3.74675407465760
H         2.41017035449248    4.62512724806515    2.77897065324096
H         9.35856274329505    0.13710315612758   -0.99231726117674
O         8.54842603653617    0.30594991193475   -0.50760536484495
H         8.36410671702173   -0.50955401603805   -0.01210419699227
H        -2.23591436682883    5.33990854800583   10.58596486411410
O        -2.95978433228223    4.71383431464589   10.81756121507711
H        -3.18769826420228    4.90457784558613   11.72750211838530
H         7.91208369573099   -3.07043826211110    0.40733358475723
O         8.33428280974068   -2.22449563080919    0.66298637161488
H         8.25776978735036   -2.21451059137191    1.62446995006239
H         5.30199900183598    3.62673986920236    3.54764864039358
O         5.95270998699009    3.89276492570384    4.21908916302497
H         5.53662861010841    4.61364827321193    4.71421611832086
H        -4.33564831629156    5.04572319679724    9.70046486824082
O        -4.96309315652367    5.20938479767797    8.97688394905086
H        -5.57576875076774    4.46210569206761    8.95752851528466
H        -7.03393890362564   -3.50268598027718   -3.55747266158330
O        -7.65182470815224   -4.11487567053229   -4.00936823895611
H        -7.12504477981493   -4.56168760481104   -4.70419956894063
H        -0.10610814140294    6.14225902723690   10.72454689523089
O        -0.96653635227043    6.47904407313903   10.47014679480954
H        -0.84184590733500    6.90220593073042    9.60122105969374
H         2.59100369402821    1.43380881758131   -4.10157452984642
O         3.46862947022726    1.78386122603886   -3.85628246720657
H         3.77865086561067    1.27188314032107   -3.07954000531293
H        -6.70273041695816   -0.41664272540099    7.50532140753488
O        -7.12619652474372    0.21261765410000    8.11938988882793
H        -8.05989733749490    0.00320440613883    8.10965224739857
H        -2.81584901752972   -9.90105878897696   -0.82953137773953
O        -2.74771334674345   -8.96041582533522   -0.99308919751708
H        -3.65467208200739   -8.58947947324500   -0.76339353762023
H       -10.05262629586950    3.05578193987620   -5.03024433196561
O       -10.17673076712832    2.14017536335672   -4.74648833915118
H       -10.40088970492664    2.22986947994992   -3.79911574806539
H        -2.17147517968157   -3.03171147465459    4.57828685627782
O        -3.04429442530719   -3.47735019615645    4.63903486258339
H        -3.03089588097346   -4.09646430006685    3.88405882812008
H        -0.28058053521346   -8.00368253773465    2.50281377013672
O         0.54193156588549   -7.79621408036067    2.95927138456514
H         1.26504753158472   -8.09642127247193    2.38065676973556
H         6.58651188558515   -2.40574772381006    6.45688600506590
O         7.03786875159104   -3.11958060891088    6.00146764435595
H         6.40493070886141   -3.85163717104331    5.95930694292243
H        -5.19352475917822   -2.08464107611220    6.91372975288245
O        -5.91689943849111   -1.59775095812328    6.48522316584072
H        -5.93460848606891   -1.92683699082120    5.55829232404525
H         0.87397169729794    2.96368548051635   -7.13524860671072
O         1.79106452445802    2.62966535873900   -7.18118745512772
H         1.78057425503825    1.87916753390152   -7.80344774604760
H        -4.03461067519542    8.76755631645720    6.57520317102776
O        -4.02546088843179    8.76223780976653    5.61786546607580
H        -4.14926961656846    7.83304106268066    5.35301719521834
H        -2.04000682003625   10.27435455906194   -2.82147361370862
O        -2.93755343917902   10.45830676333561   -3.13400611102314
H        -2.85534901640700   11.08773494481985   -3.84976719591947
H         9.30751867267435   -4.11115802844531    4.14300664018775
O         9.02003737370042   -4.78547311260052    4.76622601984824
H         8.58401436479651   -4.30830462315779    5.48331749456568
H        -0.74229336144763   -6.05520312961049   -5.83709469127112
O        -0.04421178612179   -6.62312725792203   -5.49473579075148
H         0.79506442076706   -6.16507883310203   -5.70525735664364
H         1.80257168737804    8.23768257232244    0.62865267799931
O         1.51006938002728    8.55682420802050   -0.25357180127766
H         2.33038567522423    8.58890570608743   -0.77556523464185
H         3.53093127716986    2.85317966267699   -6.65580864544473
O         4.35343510391967    2.56161225154879   -6.23726968777994
H         4.09821322038363    2.29320383525835   -5.32950681232562
H         3.72600616425549    7.07179119849070   -1.24069387680160
O         3.93802258031700    8.00560428337431   -1.45672205288720
H         4.31546153978982    7.94362399287705   -2.34617459700998
H         4.42891843538416   -0.09257100680444   -7.88332631248013
O         4.79831570074920    0.05608079125696   -7.01102131037858
H         4.61736718196294    0.98968302808507   -6.77308074679115
H         5.99567555189128    1.87471699146518   -0.43982890489751
O         6.56964915688187    2.06207972286503   -1.19660989275323
H         7.39043858163050    1.58062900379484   -0.99156725255724
H         6.62676612797977   -8.49656731695163   -1.51751541213229
O         7.27140147802110   -8.29144616244187   -2.24809357463583
H         7.64033154571156   -9.12792970435599   -2.52644195894948
H        -5.31319638268588   -5.82761646179939   -5.45096866601283
O        -5.92485367522662   -5.15522037787029   -5.77548378348799
H        -5.36867113508866   -4.38973043303674   -6.00947786909223
H         0.58618984346445    7.17274964772190    7.55832954213620
O        -0.31806372680161    7.20723544195336    7.90992990298796
H        -0.86647829006056    7.21593079812686    7.08741938318254
H        -8.91139871295986   -2.85382830162594   -4.19595125855599
O        -9.43149760035723   -2.04320212260914   -4.03790234243970
H        -9.13576081336505   -1.38150082990966   -4.66692755403532
H        -2.45513710648879   -6.02251994284456   -2.15732495449993
O        -3.33004712178732   -5.73559679897054   -2.43563503969932
H        -3.50946516841310   -6.11302074442434   -3.32175714626510
H        -2.99882445936701   -5.94749840628922   -5.42914690939731
O        -3.60565864064995   -6.55324057116523   -4.96054369790533
H        -3.12823781006928   -7.37427337920165   -4.78506358361627
H        -1.35168269648070    3.66659421906404   -7.02970058746226
O        -0.81657259973923    2.91010405775327   -6.75069716771579
H        -1.05155767741814    2.12330780344865   -7.29894688329521
H        -0.16514536196365    0.34736975185643   -8.23582440202150
O        -1.06331656530813    0.58673502490059   -7.96287699091957
H        -1.24819410250815    0.06787181103677   -7.16399282193917
H       -10.42523202312361    4.04505664000249   -2.87383873688630
O       -10.50192631885144    3.26889183213664   -2.30352759496618
H        -9.67762558056635    3.24101367625998   -1.78618061660516
H         4.53199973192029    4.03814325694918    1.73227710048784
O         4.31799462591475    3.11892232184270    2.01219108856791
H         5.03479763813476    2.53964107563070    1.74058016923448
H         6.48768879965961    1.32149384373532   -4.17641031693890
O         6.17555097603528    0.70133311553803   -3.48295612957346
H         6.19898364019694    1.20051972702067   -2.64104044704532
H         9.58723283666905   -2.29906548637807   -0.83731784644981
O         9.87346304443908   -2.09021460107977   -1.73540406909194
H         9.07868570495293   -1.75076831376212   -2.18832995245369
H         9.94194529473320   -3.40493876084991   -2.99847001095340
O         9.68005668241715   -4.05920234464658   -3.67330025419610
H         9.29489021933771   -3.55366531140007   -4.39961769169284
H        -7.75899306446209   -8.58711182206730   -1.72211800186931
O        -7.01726028645453   -7.99654637653000   -1.84521873510765
H        -7.39115951267308   -7.08177091502079   -1.84351746905142
H         4.17558238283514    6.01440437313396   -3.82238545419446
O         4.83834318600356    6.71388845807983   -3.73553862848206
H         5.67152490952342    6.25797813027514   -3.58673429753669
H         0.07580466660900   -8.22802084787658   -5.19249389765148
O         0.09514776913769   -9.21037174061666   -5.05544181205676
H         0.25401060683930   -9.57881645949689   -5.92454521379831
H        -2.38236481862726   -8.71087732187990   -2.71636785524010
O        -2.13883902978906   -8.45290921010182   -3.62502030334675
H        -1.48994135109830   -9.07474374777726   -3.97366129985804
H         2.13327420742586  -10.87314497482509   -3.43787212611736
O         2.09106703152711   -9.91832428140069   -3.41861339987003
H         1.31223969378246   -9.64667765833729   -3.95415182256340
H         6.84791529752822    3.25104409314990   -4.53625934884826
O         6.91119974957918    2.56988313042289   -5.23387603530947
H         6.12354483467224    2.70327376250203   -5.78297529865312
H        -3.52321097575187   -3.85804521707953    7.68656053878235
O        -3.67611237417908   -3.06896167731090    7.16958994421362
H        -3.46573896205724   -3.29278794322379    6.23743788829573
H        -0.62816820555297   -3.42397141343496   -6.73179310446737
O         0.00492985395575   -2.69501084529042   -6.73655295170736
H        -0.47711245348340   -1.91616526588836   -6.40289207528085
H         0.43291322891506    0.42388955164024    8.72853030195987
O         0.40436496422446   -0.30221133261138    8.10204965288735
H        -0.54193502575093   -0.50512603551431    7.97346370877299
H        -5.81014422974299    7.33561974233252   -4.36003035838868
O        -6.30980068254721    6.71625532445895   -4.92346084440711
H        -6.60481506263405    5.98864735207084   -4.33193882799450
H        -4.25829131851262    9.06992015280524   -3.36423676925171
O        -4.79800011292798    8.27624046183162   -3.26003313360254
H        -4.39898809112615    7.79846598805380   -2.51475901862745
H        -9.68832728747138    5.77755290972069   -4.78706679517966
O       -10.22635179975933    4.97556392755365   -4.62558519465277
H       -11.10308397086479    5.17845376465837   -4.95359306264847
H         2.68493098572012    6.50016788183122    6.12130348309121
O         1.72448805951785    6.60099730148768    6.20897923934808
H         1.37759234044640    5.68827475154908    6.10934224188746
H         4.78823380097949    8.49657069817886    0.07708835458122
O         5.09776069527132    8.50134942694672    1.00066506878506
H         5.49831846616589    7.63545664539552    1.14044163282998
H         4.11506320262340   -7.49486668652447   -4.28330459143218
O         3.36127202645289   -7.77995100353585   -4.83140175354657
H         3.07379350428022   -8.61738570955815   -4.45284583446674
H         0.32018052119359    8.64402923678393    4.18147462237357
O         0.99945633008851    7.99744697059293    3.96358546541495
H         1.21418563043065    7.50622548862228    4.78251133223167
H         5.23654651191717    4.12460183670159   -3.13994410670046
O         6.19731827866710    4.09073319404663   -3.07755251171759
H         6.39614123173466    3.51222803592028   -2.32468255072688
H        -2.60207188242213   -1.51061959432127    7.36053146326344
O        -2.28981575372261   -0.65770148528914    7.68420819006376
H        -2.92281236426636   -0.43618012758784    8.39726501255146
H        -9.00252105143709    7.91668637017834   -4.28979113058544
O        -8.93366936062526    7.32924002375374   -5.04387007599095
H        -7.97577407025354    7.16050039646117   -5.16777339539533
H         3.43935218156528   -9.02140674192116    1.15061723950033
O         2.76211615072827   -8.38668242421009    1.39014606670253
H         3.23638448994239   -7.58119989991708    1.67061809962281
H         3.54961659233782    8.13462588926204    1.81238197998487
O         2.75639042335995    7.57408642996321    1.91831339938229
H         2.30187884842356    7.81455806520567    2.73866273347962
N        -4.27270700951270   -0.44743255475954    9.60258322777045
H        -5.17066184560297   -0.11172748658758    9.27390370234284
H        -3.93982546172393    0.19273769749569   10.31295695262758
H        -4.42169705900367   -1.34697744181332   10.03968039986467
