# Supplementary material for: Computer Generated Realistic Interstellar Icy Grain Models: Physicochemical Properties and Interaction with NH3
Source: ACS Earth Space Chem. 2022 Apr 19;6(5):1286–98. doi: 10.1021/acsearthspacechem.2c00004 (PMC9125691; doi:10.1021/acsearthspacechem.2c00004)
Supplement: Supplementary file 1 — sp2c00004_si_001.zip [file sp2c00004_si_001.zip › NH3_binding_energy_sampling/137-31.5-N.xyz]

604
 energy: -1022.786645475380 gnorm: 0.000044746521 xtb: 6.3.3 (5b13467)
H         0.19238446691547    2.97412148177949   -0.69871791158300
O         0.71626348626244    2.30627371152115   -1.19151286117538
H         1.65448565857957    2.43518050056014   -0.91673315988360
H        -0.08775942057641   -1.36383768614410    3.12940512888006
O         0.30603390844649   -0.66345925305090    2.58660382874095
H        -0.17295946804666    0.14979614113910    2.81823578378605
H        -2.40711593816107    2.35383841507891   -0.55882496404129
O        -2.19590711401220    1.88232468605079    0.26463401399324
H        -2.21586535278200    0.93462702723521    0.03831887794641
H        -4.67259641421889    0.49046519764333    2.15567431414628
O        -4.98714500880122   -0.44368319065103    2.17147869756624
H        -4.48629166337522   -0.91994544674376    1.50106949379323
H         0.05496254043498   -0.36518623352838    0.93082694101174
O        -0.13993338547712   -0.12956544211685    0.00327551529929
H         0.19637262390514    0.76823502468951   -0.11670040011690
H        -0.16643685757068   -3.63408145809073    3.75595618961910
O        -0.44578314507893   -2.80433852035669    4.17676472768565
H         0.19971863311491   -2.63386919299464    4.87910057063106
H        -4.89665899100774    2.47344699628096    1.30401903653270
O        -4.25718606456162    2.06485200797198    1.91977404085160
H        -3.41468429126093    2.04655237471537    1.40660905298960
H        -3.25518790495090    3.84060031504040   -2.23507302867878
O        -2.51514835985948    3.24713032737668   -2.00294644156539
H        -2.15771853002472    2.95687466830293   -2.86235642027634
H        -0.13405986697329   -3.86101188900719    0.48096914120469
O         0.20569555639446   -3.04423402913474    0.90019402211298
H        -0.58218304170210   -2.55718034566750    1.21016621338055
H        -2.38942015787314   -1.59529623605903    2.44431720882762
O        -2.19807406866345   -2.06108339339217    1.60398163715937
H        -2.45729203173652   -1.47481799440963    0.87371757648241
H         2.06515865004479   -1.49945189590915   -1.14019655048368
O         2.29629712106245   -1.75311505664113   -0.22274306698098
H         1.50620820890016   -2.17991285430700    0.16031123515582
H        -1.40363646150893    1.76635834498780    1.88890930723585
O        -1.49319567227175    1.36922086667462    2.76552732709732
H        -1.48046043630018    2.08200975228270    3.42989737925864
H         0.20136094138552   -2.75942598169216   -1.59128635149769
O        -0.55448800660075   -2.14844269988527   -1.64728325357521
H        -0.37646342672348   -1.42137872058570   -1.01382004019928
H        -3.44656376635809   -2.98198271857181   -0.41760571215330
O        -2.72690541417585   -3.47466440028705   -0.83408073264242
H        -2.01868417554284   -2.84267557064008   -1.05481319646111
H         2.76032263093971    0.07116592069545    2.91572247341131
O         2.85938422457330   -0.11149609388278    3.87744951155191
H         2.94962134836902    0.78141369787563    4.28223681692998
H        -3.53721475748363    6.32343409271780   -0.56768186555734
O        -3.29776119295131    6.98711069722422   -1.26671076432673
H        -3.15703177092536    7.83150097444308   -0.79515035159269
H         3.89150270514484    0.52668563930884    1.16886272197953
O         2.94100157004756    0.34469198224604    1.28428012055906
H         2.70394432968237   -0.40716124528045    0.70404783145811
H        -5.78776688041744    0.78812683791748   -1.63991382302229
O        -4.87623247521253    1.11011134839934   -1.49798475584599
H        -4.99140477246822    1.93862742548582   -0.98905467819200
H        -1.22293697925809    5.34000810587940    2.18912238733781
O        -1.84755804836106    4.59286419446969    2.07162907143077
H        -1.92668604759420    4.17385657687380    2.93380728547116
H         3.48400064250753    2.70590310879153    0.40850156558870
O         3.23798123605255    2.66393587321135   -0.53111317789475
H         3.57004093578367    1.82107776993317   -0.88142046217943
H         1.48535749971484   -4.75330268128923   -2.27158370125271
O         1.54971771067502   -3.97652473339947   -1.69790190136385
H         2.34414723909795   -3.51470291760733   -2.04834290471126
H        -0.93211591241225   -0.14013514099667   -2.57383360097858
O        -0.29174119906924    0.50847111746035   -2.89380443548653
H        -0.03543523926299    1.09195449616740   -2.15649803721275
H         1.69134769316319   -4.74208224401937   -0.19978211019153
O         1.79749512069055   -5.37967734956639    0.54259084610710
H         1.33385974326836   -6.19036194755132    0.24580693861959
H        -1.23333341979064   -3.32022763146460   -2.90486325216535
O        -1.05589453016136   -4.00490096889467   -3.56333266269462
H        -0.93112323779629   -4.85102857897775   -3.09303022777640
H        -2.79484726016558    3.25088368287909    4.68052916010636
O        -1.81347779188701    3.24898592530112    4.64813125638929
H        -1.52168298745135    2.84641073374133    5.48427755953439
H         0.94876251197300    4.97689411867594    4.05696621726368
O         0.00274822094020    5.20943720435487    4.10872801953335
H        -0.46985519474987    4.40606752791749    4.36491236677464
H        -1.73818415349793   -4.70597653437797   -0.39556925843250
O        -0.97376427868294   -5.24852872944957   -0.11138198108093
H        -1.32246719817729   -5.93389478300595    0.46782869812618
H        -3.92329577573668    5.77600351403082   -2.62377619663560
O        -4.27432055477474    4.94179231433855   -2.95259276591255
H        -4.11949343425909    4.90537600970600   -3.92073596755666
H        -2.44200536750848   -3.74565340437520    1.91031445723177
O        -2.46037845656724   -4.65011561620769    2.28595730534289
H        -1.52076099247282   -4.88763707281755    2.42785713957995
H        -4.69543216202743   -3.03713977384382   -2.92764525985754
O        -3.84271070693127   -3.27914090474500   -3.32662448887625
H        -3.51621302701378   -4.06805490967074   -2.85194477409709
H         0.32551266685211    1.31930007491527    4.59382499174000
O         0.83269979016612    2.07925265471193    4.26148474774063
H         0.87968441558552    2.73827633715484    4.96835910192311
H        -4.66266453815832   -5.22777130411153   -1.59692225910796
O        -5.36722176852195   -4.87708800135936   -1.02538372676947
H        -5.15322670575520   -5.22731265198643   -0.13996352856190
H         2.32272463263828   -6.53902842155232   -4.05918794508595
O         1.98452835353276   -6.21024780634497   -3.20617329581258
H         2.41822841837853   -6.78340256082083   -2.54198331599698
H         0.46246116292884   -3.43413801840017   -4.02772449902155
O         1.26561543072948   -3.06791228226701   -4.45092344783938
H         0.94609578761949   -2.69527643033169   -5.29896357168378
H         1.95195092821328   -1.81049855000265    2.96169410897051
O         2.10760609779851   -2.74139942785570    2.74456924348245
H         1.42225477493429   -2.95475489339977    2.07682930253790
H        -3.02346703426097   -1.85984816382209   -3.24043482722607
O        -2.60502552599887   -0.97257895976945   -3.17460489539639
H        -3.26691082188198   -0.33566604354185   -3.49943554664992
H        -3.20046233116506    4.91886811445936    1.05570685641775
O        -3.98098139563331    5.29358395968408    0.60047425561151
H        -4.39762305495807    5.85021317959247    1.30634760494090
H         0.86397629028681    2.19626879819526    2.57103383889117
O         0.96640748791301    2.19239351219133    1.60001994366751
H         1.69297635803167    1.56868537475152    1.43623342250286
H         0.18153695941886    5.59970064556531   -0.77872466536048
O         0.70421035581752    6.26217381196606   -1.28611388294335
H         0.84466088995033    7.06163528130414   -0.72973222021541
H         0.33179394428382    6.97883644309433    2.57156007698055
O        -0.02954572564400    6.59892113801868    1.75363956761633
H         0.63424772769747    5.92791096068071    1.49265433949442
H        -2.49272902871361    0.15749022385010    3.31702014717656
O        -2.71459301081840   -0.65640686315588    3.82221095827310
H        -1.95434453666254   -0.69587909878152    4.44408853826473
H        -0.90881687517255    0.49592625387149    6.00316964816775
O        -0.63381138273442   -0.02328059181873    5.22897813985289
H         0.07925634291848   -0.62693695322771    5.51610648970598
H         0.69893728512376   -5.05121931930933    1.95818742267516
O         0.15604256524558   -5.16091025977712    2.76219456508240
H         0.29989807132427   -6.08157988078093    3.03436142434379
H        -2.12874228337533   -8.14395018648931    0.42281295563362
O        -1.80736194685105   -7.65737393310770    1.20916701430248
H        -2.59410083254581   -7.34416025124475    1.66315121040947
H        -0.38658631441995    6.80760108898071   -2.34529862193978
O        -1.13227119287855    7.22857980123989   -2.84472177726365
H        -1.92309987853386    7.10109888468282   -2.28233631305897
H        -1.12319223489234    4.25266747234327    0.55209030220945
O        -0.74888951428137    4.31455977898579   -0.34328280048424
H        -1.45470767273912    4.07202760986263   -0.97689227036867
H        -4.42221181974913    2.69020800011108    3.48151285651325
O        -4.42170832772938    2.86016652036601    4.44639846254155
H        -4.50534268631086    1.97684080790454    4.85476459451901
H         2.01059333874982   -3.63971663449646    4.22364901345872
O         1.94686934191894   -4.11247777573910    5.07665842778828
H         2.45247215486505   -3.57527122641599    5.70797468054455
H         4.67714677794515   -3.25213322663753    0.82158219241057
O         4.51772130962731   -3.17596060438351   -0.14502528340210
H         3.65875305346771   -2.69853427617594   -0.22904382213232
H        -2.73281070081810   -0.80309915300249   -1.37946706317109
O        -3.05826850754992   -0.53534133351108   -0.50350188764172
H        -3.85949227790791   -0.00917990999245   -0.71070872378771
H        -1.62899290579805   -0.81290166667482   -4.65752478618483
O        -1.11403913948799   -0.60156074125304   -5.45845225310215
H        -0.40636389988829   -0.00454721538363   -5.16984738411676
H         1.78896020466278   -1.77052704031406   -3.39725550898978
O         1.88131242098750   -1.02410763333685   -2.77386970792505
H         1.10281932247339   -0.44768211763068   -2.90395251411947
H         3.65123686137747   -3.18046813254768    2.53213192280403
O         4.61036767659335   -3.40970857736662    2.45985863089913
H         4.66485604901860   -4.36984475197464    2.58644097778128
H         3.41323985352228   -6.17952526604896    3.10301401124068
O         3.77008386739606   -5.97968356490617    2.20305807887870
H         3.03363705478482   -5.63279809361846    1.65937133581445
H        -3.34888139940149    1.57005045977610   -4.19692904638776
O        -4.20027265938874    1.11353339757561   -4.01339758059362
H        -4.41034491606728    1.23717603173292   -3.05410113298689
H        -5.09436540007619    4.09150604987371    0.03991758318833
O        -5.53270337048630    3.22531704457565   -0.05921909034736
H        -6.46169436444678    3.34222431702805   -0.34745935337303
H         6.72552484946327   -1.24006897325389   -1.37840036129461
O         5.95335356825475   -1.09017449575053   -0.82660521269917
H         5.53347560523467   -1.95767327433192   -0.62974161468932
H         4.58682631952129   -3.22560513085227   -2.48868773834502
O         3.71962346984365   -3.05404255468793   -2.90579452616345
H         3.72350641475093   -3.67261900348213   -3.66201859827016
H         4.42088834397403   -2.35180803003075    5.60343766665642
O         4.07763916863298   -2.81731342950622    6.39648745465220
H         4.41168374159188   -3.72264937253017    6.31453951648828
H        -0.76808905745061    6.27993794244655    5.05477791839177
O        -1.36505177250514    6.85585760213153    5.59257469689763
H        -1.37831435927973    7.73284745964890    5.15097244219411
H         4.69027377931821   -0.19367475399922   -1.48341364588109
O         3.92365223977119    0.34922484240498   -1.74714555550831
H         3.23087206967879   -0.25080546641669   -2.07780524487699
H        -0.74827549217194    4.46766121494857   -4.05807043456833
O        -1.52913113027966    5.01226354522496   -4.26877507943330
H        -1.37882026580603    5.87802603768148   -3.84433977079987
H         0.65248794406240    3.14815138668430   -2.67770511598980
O         0.66291730317627    3.52568112418641   -3.58587811361844
H         0.70810552955309    2.76220075509889   -4.17151367561977
H        -5.39469209589558   -5.24955822557981    1.76596242859872
O        -4.69804219739427   -5.84598907735607    1.41275279310682
H        -3.85776613107179   -5.42905858681083    1.68266021394360
H         7.87482559910027   -1.74696931343347   -4.04872024314989
O         7.61639767697669   -1.43409849670607   -3.14919725265310
H         7.12959711970259   -0.59010894343704   -3.30575535070430
H         3.69618972217013   -5.12781503927168   -5.30964763634440
O         4.45921345833370   -4.75528441178981   -4.82857084295124
H         4.84270572672196   -5.46648371306132   -4.28244812727902
H        -3.79823111192923   -0.03918563045071    4.90923505640137
O        -4.39901630378334    0.42444469121017    5.54240150930451
H        -5.06001443273446   -0.23352365550153    5.83243977289260
H         3.45659973203701   -5.99997280461407   -0.54091065286141
O         4.32957686855114   -5.75176011069637   -0.85720181547170
H         4.40442721921286   -4.78932840100674   -0.71301367711110
H         4.99407781671424   -0.39191944417007   -4.17834264428673
O         4.45978081967787   -1.10363655854978   -4.56896483473026
H         4.13243915607783   -1.68661665568306   -3.85133902010403
H        -1.17399785328126    1.51643542353708   -3.95954877152806
O        -1.81930151930917    2.14298683649422   -4.34306935019363
H        -1.46382027929625    2.47124277348554   -5.19082851231695
H         4.87871069861196   -6.37877154549384   -2.33413002309334
O         5.21214942673977   -6.70414627374490   -3.19946913745689
H         6.03045843198631   -7.18415755801021   -3.01223101347401
H         8.73375519984623   -5.14897220093672   -2.93217888119198
O         8.04236662086599   -5.56657159367297   -2.37393610041298
H         8.07672368800842   -6.52393076748366   -2.47605090098966
H         2.32824336384976    4.66261419076623    0.43324556118508
O         1.74907893456817    4.64459909260183    1.20445402428686
H         1.39086012115738    3.72444937480790    1.28126455229340
H        -4.42899449652877   -2.69167203777718    4.20488029108539
O        -5.32279453262516   -2.35202869113453    4.00228423577832
H        -5.18500173096342   -1.57114825046753    3.42626508847120
H        -5.85712300625559   -3.25344357157067    1.28837997121642
O        -6.32038981306095   -3.81083306181998    1.95732556603847
H        -6.13245305511952   -3.37436228497991    2.80739648271729
H         1.67073137583783    3.41053433484495    6.84338300775211
O         1.04832826433383    3.92631912169441    6.30916311285950
H         0.26466383196072    4.07902991711777    6.87984958351967
H         4.98784664795856   -2.22718476939402    3.59811803218321
O         5.00815302166112   -1.50899086972138    4.26227246695703
H         4.19638004831518   -0.95252586029371    4.10513404091042
H         2.37609657750759   -5.63401664455872    4.81755350551684
O         2.75573068986884   -6.51826173485884    4.55799653017738
H         2.01033956245572   -7.09919384208926    4.38348732024856
H         2.25306786182864   -4.57159524830457   -6.81114552250562
O         2.08443993407563   -5.05999705410379   -5.99548346307144
H         1.81776960615372   -4.36883373448902   -5.34052994069771
H         6.42970466257329   -4.16098272598052   -0.51845630695389
O         7.18289915161510   -4.56365870555092   -0.05483465022928
H         7.69101848457614   -4.98582603901695   -0.77534075715673
H        -1.74180570876426    4.43157380462641    7.67883325856745
O        -0.84341403726661    4.52992692028509    8.06536918634607
H        -0.66261328876888    5.48910058691773    8.08954315286244
H        -5.12380673732873    5.63716300181902   -5.62113148262584
O        -4.51597402275114    4.87405838231386   -5.64151021871136
H        -3.75806909448853    5.09009451648482   -6.20561720038490
H         3.27906310730863   -2.58185818313769   -8.45699416084219
O         3.19065451811032   -3.11593268053586   -7.65677875582764
H         4.06642609100701   -3.09128747054093   -7.22623006072909
H        -0.66826870255366    8.77036052300142   -2.29897756830836
O        -0.54494149550808    9.59938489960779   -1.78076468499807
H         0.21652909390827    9.42456390661347   -1.20310090426173
H         2.05189006054735   -0.97008217838429    5.19148970552117
O         1.47937587043554   -1.49646374343225    5.77878929656163
H         1.57200988297949   -1.15060103770144    6.67590669765271
H         5.20012300555489   -2.08049179241278   -5.71115071836065
O         5.54688582005846   -2.84654590512609   -6.23327348266346
H         5.27269399944398   -3.63663897259207   -5.71606700452918
H         5.68031170371766   -5.27365222188411    4.66945028303136
O         5.15756644341004   -5.18902023497469    5.49583167617284
H         4.43557478499868   -5.82032009512057    5.40912637663740
H        -3.99019594274528    1.08835873670527    6.98204466831455
O        -3.79896994624689    1.56388958431753    7.82638951551868
H        -4.67531096465748    1.94945406177930    8.08629033856951
H        -1.85994039833497    9.55851168338247   -0.76740168851394
O        -2.72042480849685    9.43284501167909   -0.29290910298236
H        -3.33182964486460   10.06002089355310   -0.68253145946728
H        -5.95634394291639    4.62810167305634   -2.96948371698317
O        -6.86378117807541    4.51141052577321   -3.31707123902424
H        -6.77479357237849    3.80501673229301   -3.99103136398344
H         0.08486815587196   -7.12080102766392   -1.16532325884180
O         0.54829134849695   -7.55743979381005   -0.41756419659788
H        -0.13148420430810   -7.75128101593558    0.23097330464299
H        -7.64574358630818    3.73391712920220   -2.00456085242675
O        -7.90729263972986    3.14880925892567   -1.26347649887833
H        -7.76325707023376    2.23888528070033   -1.60225446448063
H         3.95734496573154   -0.95047194614963    6.96785004877970
O         3.96668008802028    0.01369875565435    6.96039909688842
H         4.77870491845619    0.30372994873874    6.52836024102561
H         2.24931587227578    5.73951987155757   -1.19811149877618
O         3.18511123672498    5.44742334095569   -1.08346326254778
H         3.36204324864882    4.90681466814054   -1.87627179600426
H         6.54013567532755   -5.98761516865528    0.65615655504123
O         6.17102585952933   -6.72427803705232    1.18908803281849
H         5.26602741108449   -6.44750042027033    1.41463663004414
H        -3.88558766544621    4.67161328745813    7.75654204226198
O        -3.31803807817055    4.20892669749174    7.09837182394548
H        -3.51189913870563    3.26550124165446    7.20793322088985
H         5.75431760600650   -8.00360141768400    0.12014233870436
O         5.46749246414705   -8.69018531232321   -0.51846652025034
H         4.63815798320683   -8.36471948031278   -0.91244578515430
H        -0.57447187946496    1.98410438775050    7.67175829622978
O        -1.20705852560055    1.91982778251518    6.93618495571037
H        -2.07594455096656    1.77804202329512    7.33178568230224
H        -6.39699178785877   -0.17771581448193    1.04120599417339
O        -6.71176781833924   -0.26566965978754    0.12748297979037
H        -7.63149233442193   -0.53349423543798    0.13947560821614
H        -5.38177503661863   -3.11429533959704   -0.61731221784796
O        -5.12971772651491   -2.42083218364920    0.01812077778818
H        -5.69574603462401   -1.64438984347239   -0.16976481228392
H         4.30716966510488    5.52112100727263    0.30304865011987
O         4.64089152660064    5.62198157160521    1.20833608894690
H         3.94585893921152    6.13173456357057    1.66039297543176
H        -9.04437337240736   -1.77464964083146   -2.28322835761404
O        -8.51399782313312   -1.59223240355585   -1.47949523755407
H        -8.64183669106195   -2.34019697454682   -0.85719193928747
H        -5.53943526402935    3.40479803261183   -5.55241570927771
O        -6.05612083090857    2.68971950654545   -5.14594775206227
H        -5.38542212854431    2.11861546294084   -4.71574508754779
H         3.17447983328184   -0.94464552761568   -5.67481874690507
O         2.31933672075390   -1.06404151698839   -6.14218817134934
H         2.40428912729278   -1.91349764577427   -6.61467381252646
H         8.10857684516540   -1.40620935904922   -6.04434155246468
O         8.11654043692053   -2.27041751618114   -5.58828548142468
H         7.26040283251399   -2.67017015449954   -5.83947834615684
H         7.61531987583392    0.93432298228698   -6.32508445660312
O         7.42676580963302    0.08622496783688   -6.73894918993326
H         6.44538497982829    0.03632468186407   -6.77569213284999
H        -7.87019014076392   -3.75030903146620    0.90225029467969
O        -8.55140087643090   -3.64842368159152    0.21973026058194
H        -8.44857450457880   -4.40470714428784   -0.38397584390336
H        -2.41848159229349    8.68034639517448    1.27058348180823
O        -2.26777200969109    8.09228382361578    2.02401307881535
H        -1.49794637003321    7.53866534392317    1.80128268733391
H        -4.45689747089985    6.37925839183321    3.47249212466243
O        -4.62665791978921    6.80599703256152    2.61633169136563
H        -3.86273240163960    7.39129249774088    2.47701537880652
H         3.39409998969604    3.39023396640715   -3.59569708418626
O         3.24082102969764    4.35951061897106   -3.50241756718441
H         2.27578309556052    4.42363693407900   -3.61030991270714
H        -6.05980265152956   -1.66328506948335   -3.39975683665267
O        -6.19719566098004   -2.25307115136853   -2.62830877948593
H        -6.98305284307722   -1.92259372363572   -2.14008664745939
H         6.45333567094763    0.99271530524803    4.72344317263756
O         6.05939127699406    1.53139061460737    5.42651114784246
H         6.24679553894383    2.45015012349585    5.13518701530137
H         1.35692639635454    1.66683973364408   -5.84242846568599
O         1.16185381008472    1.07118233480745   -5.08840643209593
H         1.52385268758994    0.20752989302270   -5.35796967470061
H        -2.50870587795899    2.90617623648836   10.46062556764650
O        -2.29635682118103    1.99847026550650   10.18781934642569
H        -2.89307472606719    1.79884753884387    9.45459183727371
H         7.61532438040417   -0.55418815336169    3.06898888531483
O         6.86462425726012    0.02086653328233    3.23668545206972
H         6.17214102219018   -0.57987040989293    3.61519630663154
H        -5.66946295114539   -8.10851638883471   -0.72874830898082
O        -4.93649777813375   -8.17860833757742   -0.08087157653523
H        -4.93944660230724   -7.36103142721485    0.44093695633845
H        -5.28835944948419   -0.12914154910192   -4.79098421062586
O        -5.62062183198048   -1.02760819297706   -4.91190654229543
H        -6.40459236981872   -1.02004060947636   -5.49867756868670
H         1.88442790319915   -0.25363810844887   -7.53524830358342
O         1.68374650946050    0.21783646314272   -8.37972798019784
H         2.26222490121563   -0.18697254498033   -9.03148045287618
H         4.86943535882356   -1.44814492039652   -9.32175106667106
O         3.94468196214585   -1.21900912338481   -9.60532853341659
H         3.92604651626905   -1.33601390145612  -10.55447003159785
H         7.54906329139635   -2.62832877063316    4.18584481860554
O         7.69684493736996   -2.66455867942920    3.22653193447788
H         7.20352431376263   -3.45526259303050    2.95421346542267
H         6.70722840940151   -5.95254824476094    2.66915519571489
O         6.76842033877857   -5.27759005514504    3.37057008718430
H         7.64403066838975   -5.36262075515330    3.78891616664872
H        -1.83360386117996    8.89140727665295    3.47481963193607
O        -1.58687759937862    9.19631112773641    4.37344883160194
H        -2.43619982709873    9.32848322903180    4.82801563062299
H        -7.37812292755656    1.37682192495953   -5.25742254589429
O        -7.99670966611403    0.69197990918792   -4.96316893263946
H        -8.86925212696396    1.15043342232774   -4.90449073539109
H         6.92173122777354   -1.13879071487469   -8.42014934896596
O         6.34054849400445   -1.86009191771522   -8.68489546906129
H         6.11149388980288   -2.30999665989303   -7.85322321706018
H        -1.67960359454060    6.18713472704354   -7.04380649132880
O        -2.07717032289061    5.36085674698604   -6.77284357512685
H        -1.83126776807383    5.22925591279687   -5.80841079642059
H        -0.01746549882723    3.25421426965663    9.00212515486957
O         0.17961245968262    2.33463823028518    9.25797971294660
H        -0.61942151811389    2.07031301432371    9.76322334244736
H         6.74730025748713   -2.83716091671656   -2.72078741382376
O         6.21699131386425   -3.58145282770400   -2.37971807857594
H         6.68595149284302   -4.39220745769529   -2.62541642648986
H        -4.02217677943750   -3.19559642585204   -4.96157237969989
O        -4.16584162550182   -3.06119312907227   -5.92703614831062
H        -4.65648295040966   -2.22544855478384   -5.94401277013559
H         1.96244968414490    2.12691190046298    8.44587941692432
O         2.62707875279579    2.23956737320296    7.75660806085268
H         3.04932647934842    1.36933336681958    7.64125511710608
H        -6.91807822064225   -5.25205316808164   -1.43319647341155
O        -7.83220078954392   -5.52057842775934   -1.68800809790926
H        -7.96369429863654   -5.10931950102404   -2.56558214710641
H        -3.84243765462113    5.20025298027342    5.67304053741814
O        -3.80914107111270    5.96922306842869    5.08302174534660
H        -2.87510016024816    6.26309634881973    5.17747225465518
H        -7.88504978571841    0.03824770050141   -1.96097042600127
O        -7.39072188025685    0.75478126690372   -2.37972550050606
H        -7.60041210008956    0.71579734420146   -3.34016877169681
H         5.82634156428378    0.07301103048403    0.39559596301669
O         5.60419344582007    0.79486988812730    1.01595763398911
H         6.11359684834624    0.59996578644377    1.82940900006202
H        -6.23159959082261    3.25542606194006    7.37029338748986
O        -6.10484314344091    2.73709801412120    8.19911708597887
H        -6.70483725603651    1.97566069753638    8.10982564418461
H         2.26861236018378   -8.12980955392136   -0.85938634618077
O         2.94622402139661   -8.11743371261647   -1.55507357065131
H         2.72136951773388   -8.83129339997074   -2.16841962832097
H        -2.73054361889112   -4.02777299114111   -6.22296543956000
O        -1.97570035822386   -4.59639872563137   -5.99034907586693
H        -1.70622498995301   -4.30107119904111   -5.09254929024052
H        -5.65880454689674    3.70580232985382    5.28369022569118
O        -6.30782847831716    4.10241985950412    5.90106132164409
H        -6.14482624939221    5.04654908582126    5.88681396736930
H        -1.02720500232140   -7.16995391970416   -3.18668264557620
O        -0.55508655403785   -6.50159254161551   -2.65665456610890
H         0.35278249890670   -6.43161983561220   -3.03651783891183
H         4.42988706922908    1.96022445571352    5.11207550473583
O         3.48844657446430    2.19966544420084    4.99109083420498
H         3.10315603511932    2.21587801249725    5.87252621734784
H         4.09393975711513    4.60135620982377    6.28358138505916
O         4.17557765546088    5.33146010195448    5.66554931638272
H         3.60837848003703    5.09094789239237    4.89423803880679
H         2.75101714929914    3.56138601338083    3.90448456288328
O         2.57416598811271    4.50158405493350    3.73835721443956
H         2.45497360928090    4.59991998470423    2.77179659410466
H         9.38299655238347    0.15327768816647   -1.08452322025413
O         8.57696767038233    0.31708682606884   -0.59129863719887
H         8.40014946353481   -0.50143528130070   -0.09801484661475
H        -2.11998088248078    5.26532648488145   10.62830333825765
O        -2.84211295657784    4.63681830967526   10.85942528397661
H        -3.06112094289702    4.81442610029633   11.77436082609789
H         7.96103022826785   -3.06571842391220    0.31414982316390
O         8.38260655951483   -2.21939504647338    0.56965008912470
H         8.31522451014353   -2.21415485952383    1.53185871546604
H         5.35754312120377    3.60850603695276    3.50849167960238
O         6.01323666633226    3.87408568571522    4.17530772156265
H         5.59990004391888    4.59204904378237    4.67663030901741
H        -4.22776026418517    4.96699876943693    9.76092105692931
O        -4.86056234261653    5.11822613563242    9.03874080570640
H        -5.47203394074976    4.36928096574977    9.03528604058640
H        -6.99684356963395   -3.50015448919758   -3.49224933260511
O        -7.61286672052505   -4.09077409382496   -3.97842797588223
H        -7.07278028940882   -4.53225499632362   -4.66606354444809
H         0.00851657241324    6.07250929042431   10.74954759970652
O        -0.85569763147487    6.40503416074373   10.50248749885091
H        -0.73951124243874    6.83519173155465    9.63597980954515
H         2.58199196669115    1.44034411552578   -4.12418016490946
O         3.46083456095587    1.79217059837109   -3.88534780251429
H         3.77960304429232    1.27757113104317   -3.11395759928253
H        -6.98902946967279   -0.27323188667701    7.19276775766218
O        -7.49828745345673    0.50489859220035    7.47309389822638
H        -8.11975786816513    0.68926164521316    6.76771502953813
H        -2.75378544375962   -9.92851349613612   -0.85173899259722
O        -2.69081765751927   -8.98709478897013   -1.01288547746967
H        -3.59651700048075   -8.62021084530520   -0.77293186435549
H       -10.07049941574816    3.03382458004818   -4.92242991651908
O       -10.19339378791852    2.11437310995636   -4.65120880563620
H       -10.40968372607787    2.18901226903871   -3.70134789221665
H        -2.08246670762036   -3.07964025589416    4.59151637717759
O        -2.95702157042463   -3.52044738113677    4.66106306726075
H        -2.95090771046118   -4.13710432850137    3.90381847862202
H        -0.19449908961986   -8.03699131229081    2.46553032265401
O         0.63190613243362   -7.82828922934489    2.91427657514422
H         1.35019216336722   -8.12390930621408    2.32740658873957
H         6.69026454834261   -2.43327630683930    6.37931022874787
O         7.13963835646979   -3.14307774845448    5.91572003981484
H         6.50914221447161   -3.87742006745274    5.87646042585934
H        -5.28862331025455   -2.05778036000017    6.91845504364911
O        -5.96500841954566   -1.56009970633369    6.43427633900169
H        -5.94719742788319   -1.93635887395955    5.52464518987887
H         0.83184408494938    2.97711812761113   -7.13436692378477
O         1.74987101887031    2.64701985270475   -7.19119601003433
H         1.73565196444565    1.89871825229198   -7.81595797284567
H        -3.97012356919247    8.70194859665689    6.64869269052806
O        -3.96760868903509    8.70028087918144    5.69132496731204
H        -4.09248157330267    7.77279711813952    5.42308666871233
H        -2.06720336177363   10.25843789599200   -2.75990597392614
O        -2.96849654826323   10.44108433582663   -3.06221908498042
H        -2.89561464695623   11.07326529759545   -3.77656859276290
H         9.39538185281790   -4.11829664817426    4.03183371765808
O         9.11599722370442   -4.79648299787524    4.65451979370102
H         8.68523091047924   -4.32421960801866    5.37800208783492
H        -0.73970013230756   -6.05426194667957   -5.85919981585747
O        -0.03587871903228   -6.62266591902668   -5.52823919562283
H         0.79897015638432   -6.15942635749714   -5.74395792845945
H         1.81479550716689    8.21967956695641    0.64448165441015
O         1.51242791311418    8.54194764265745   -0.23317306924681
H         2.32736820195559    8.57913004555806   -0.76323348818947
H         3.49288191654936    2.87383111680341   -6.68043409457012
O         4.32040206029661    2.58352968249442   -6.27092432658324
H         4.07456361190157    2.31005243001402   -5.36204802136042
H         3.72396604020660    7.06892589242912   -1.24842098582023
O         3.93063561733992    8.00455261530577   -1.46185190210982
H         4.29991842287542    7.94807352010839   -2.35510888374627
H         4.38952172350482   -0.06281723673406   -7.92954018782036
O         4.76696602106722    0.08325998493322   -7.06026855902225
H         4.58473921979290    1.01503946008946   -6.81616811793360
H         6.01941069655488    1.87630511727699   -0.49265195085040
O         6.58572595696393    2.06940383936872   -1.25372652200496
H         7.40999860088129    1.58970531512995   -1.05872833904227
H         6.67648422740513   -8.48769200253579   -1.62270191163656
O         7.31357483030922   -8.27708923640494   -2.35836977425311
H         7.68274385854148   -9.11106613014654   -2.64382369288355
H        -5.34472233339388   -5.80933477846511   -5.47971510693554
O        -5.93077055942218   -5.11364122500775   -5.80139700443628
H        -5.34311391969068   -4.35591299286210   -5.99449420380934
H         0.66649943660317    7.11864595548885    7.58075223777541
O        -0.23529326643808    7.14656632368639    7.93962778746917
H        -0.79009894180093    7.16104312607530    7.12157209398737
H        -8.77653963669705   -2.71319032344242   -4.16606100905291
O        -9.28467330758156   -1.89666787672904   -4.01467795475208
H        -8.81024444311580   -1.17510964123261   -4.44266111922660
H        -2.41669783683513   -6.04526994437613   -2.16626402051336
O        -3.29775326998863   -5.76474340529729   -2.43134140440516
H        -3.48385113272759   -6.13271543941718   -3.31983715856790
H        -2.99624101649927   -5.95134421765411   -5.43297613151720
O        -3.60334555927601   -6.55870328355997   -4.96636131689297
H        -3.12217831381514   -7.37852460009074   -4.79508371637615
H        -1.39510898194626    3.67206908080212   -7.00465618350011
O        -0.85330029643356    2.91605266731533   -6.73739251235582
H        -1.09394330862452    2.13063637711418   -7.28459832777707
H        -0.21060731735917    0.36165803188103   -8.23602676234601
O        -1.10820316136094    0.59387530726875   -7.95504958192616
H        -1.28071219999646    0.07398787127485   -7.15368964203684
H       -10.42998066731768    4.00006990949766   -2.76172899706958
O       -10.50119631463708    3.22426222452939   -2.19037093018964
H        -9.66922585452508    3.19337570272887   -1.68572926901807
H         4.56878134191949    4.02485070606945    1.70282044021961
O         4.36088849565915    3.10397081095501    1.98191275409629
H         5.07637722009525    2.52798501467752    1.69987417622719
H         6.47814620901835    1.34174680960722   -4.23604374263099
O         6.17479762249859    0.71739746851819   -3.54247051243488
H         6.20431606022616    1.21289789649351   -2.69860736925221
H         9.62171866971735   -2.28291463143676   -0.94264242117099
O         9.89876570539814   -2.06882476998320   -1.84237607462528
H         9.09851848478396   -1.73031036830014   -2.28627490400350
H         9.95993769207590   -3.37779486236987   -3.11188633992303
O         9.69399236036775   -4.02992663886595   -3.78718678248367
H         9.30021926233773   -3.52249165343737   -4.50753533633646
H        -7.71079758880918   -8.62623955543419   -1.68747129947916
O        -6.97296313299478   -8.03354144912998   -1.82373838709662
H        -7.34822726473128   -7.11985545247268   -1.81664042485553
H         4.15301871681403    6.02493560723627   -3.83886276199254
O         4.81404650310180    6.72642405355157   -3.75474854185156
H         5.65023878536873    6.27273265597421   -3.61640050960678
H         0.09041450514770   -8.22608390730013   -5.23411679855668
O         0.11380834235467   -9.20930864488478   -5.10144676431346
H         0.26740346483657   -9.57314662204903   -5.97342328455329
H        -2.34373035186747   -8.72697191589329   -2.73930960538271
O        -2.11192256046960   -8.46411452663436   -3.64962014069091
H        -1.46305432586916   -9.08114610107208   -4.00698464587301
H         2.17309625155192  -10.87167049316863   -3.51055754106934
O         2.12816138326751   -9.91706359095702   -3.48735163233521
H         1.34305886180501   -9.64579171131092   -4.01392658512000
H         6.82818809263537    3.27423279270154   -4.59051873711758
O         6.88735799439943    2.59647527649475   -5.29178522630957
H         6.09399326191423    2.72936016820831   -5.83274814294543
H        -3.58084005898771   -3.77719770363676    7.69734472915846
O        -3.69477682539889   -2.98918650756173    7.16753986289442
H        -3.44300610859049   -3.22791298212231    6.24922356561878
H        -0.64203210244982   -3.41912424419213   -6.74276861186738
O        -0.01407760719413   -2.68536741943390   -6.75474236668120
H        -0.49634934774609   -1.91142370452542   -6.40998501434149
H         0.62432144534535    0.40699198996344    8.73203746728865
O         0.63270229792664   -0.30855713702246    8.09231046701646
H        -0.28951549743650   -0.59717462941648    8.00342298283186
H        -5.84324357982941    7.31173993755566   -4.27559673751099
O        -6.34574422520353    6.69426144189631   -4.83831677181048
H        -6.63131671669943    5.96010273480242   -4.24965494518478
H        -4.28630536533127    9.04865945391138   -3.28712550995051
O        -4.82271983852789    8.25298407675284   -3.18138721996420
H        -4.41472349108350    7.77239767033507   -2.44289006713946
H        -9.71660534548683    5.74708038619687   -4.67429248180832
O       -10.25139872459714    4.94373376362902   -4.50902281873211
H       -11.13170374358377    5.14432831575360   -4.82858776950250
H         2.75387505353014    6.46086987995183    6.12091970507219
O         1.79378644970063    6.55755388391962    6.21871072195098
H         1.45005665554501    5.64431717484220    6.11568301880489
H         4.79326397429811    8.49192790920528    0.06585717814008
O         5.11084129529687    8.49337491719637    0.98675134580860
H         5.51682055308332    7.62871997508905    1.11833271523504
H         4.13556527218076   -7.48257622443058   -4.35991439533600
O         3.37787699884619   -7.76815598176144   -4.90234605645513
H         3.09667487430065   -8.60804365459697   -4.52450890831489
H         0.36363402927903    8.60497603848505    4.21312150554167
O         1.04232038803378    7.96105141921467    3.98589030548406
H         1.26758428924259    7.46777413551695    4.80060555948104
H         5.22696048912676    4.13570967500269   -3.17533570682434
O         6.18840406430015    4.10523964378544   -3.12191585584569
H         6.39633055948485    3.52382218248707   -2.37377152974944
H        -2.59394561613788   -1.59891416096116    7.55055830636871
O        -2.08367103165915   -0.80597448465246    7.77178581498297
H        -2.71009502401886   -0.17922427410657    8.14413254744953
H        -9.03418618942308    7.88297220930222   -4.17387978753523
O        -8.97009783082462    7.30184812441274   -4.93325482821497
H        -8.01276427660864    7.13447639109572   -5.06470772078238
H         3.51630533495894   -9.03584652304445    1.07336782935071
O         2.83910232998562   -8.40436025422717    1.32135077454030
H         3.31308639465450   -7.59860639606853    1.60144436831265
H         3.57279988898968    8.11718961720021    1.81060660169785
O         2.78249337836768    7.55344665475011    1.92241342138667
H         2.33540733115406    7.78924732291985    2.74804621026258
N        -7.51809703615601   -1.78974157256090   -6.69512495032938
H        -7.70812352725408   -2.75473541030774   -6.45215006826935
H        -7.16066393738948   -1.77803082550741   -7.64123365269348
H        -8.39441562423249   -1.28340428687623   -6.68654446221199
