# Supplementary material for: Computer Generated Realistic Interstellar Icy Grain Models: Physicochemical Properties and Interaction with NH3
Source: ACS Earth Space Chem. 2022 Apr 19;6(5):1286–98. doi: 10.1021/acsearthspacechem.2c00004 (PMC9125691; doi:10.1021/acsearthspacechem.2c00004)
Supplement: Supplementary file 1 — sp2c00004_si_001.zip [file sp2c00004_si_001.zip › NH3_binding_energy_sampling/138-41.1-N.xyz]

604
 energy: -1022.792147534535 gnorm: 0.000037988723 xtb: 6.3.3 (5b13467)
H         0.17241861566633    2.97994055187651   -0.68202070138826
O         0.69496522553631    2.30573624870670   -1.16781564398720
H         1.63119883016383    2.42527794788331   -0.88246947608351
H        -0.20118191759312   -1.34627736174982    3.13897388057132
O         0.21525856338698   -0.64888698322450    2.60827465884280
H        -0.26266358990144    0.16762059320063    2.83129783778982
H        -2.43416455352841    2.38764132781133   -0.57221998650341
O        -2.23656541353440    1.91575792773829    0.25417337185450
H        -2.26388589901004    0.96773852250309    0.03070985994731
H        -4.75194936693967    0.55277171916452    2.11822700261738
O        -5.08093287728072   -0.37620441174929    2.12546275280440
H        -4.57011779268423   -0.86176264847773    1.46965617780647
H        -0.01952868442496   -0.35493361560817    0.95102543324712
O        -0.19990544759465   -0.11964687699151    0.02010247718444
H         0.14570925230148    0.77499704706081   -0.09683726121921
H        -0.33503984729123   -3.59883445435473    3.76599663255620
O        -0.61447774903541   -2.75703372042869    4.15960687842458
H        -0.00527259646420   -2.57674661902237    4.88893221996383
H        -4.94394113291728    2.53705821614340    1.26210917915274
O        -4.31565328173801    2.12225677698982    1.88455130964480
H        -3.46730283455777    2.09505845922401    1.38237856552999
H        -3.24738276435920    3.88218654514291   -2.25952324207507
O        -2.51844441688346    3.27827994880520   -2.01916292078901
H        -2.15291735027047    2.98547940805221   -2.87409218834808
H        -0.24067848419239   -3.84972087591231    0.50188748599855
O         0.10412414593241   -3.03732062616477    0.92630743921801
H        -0.68275404891986   -2.54077073035441    1.22508349852301
H        -2.49571123968362   -1.55910190530814    2.43742042675037
O        -2.29499270167459   -2.02682897211985    1.59922802940639
H        -2.54179964508101   -1.43915224811492    0.86637519751614
H         2.00268025402777   -1.51436820439312   -1.09555838911793
O         2.21996901305584   -1.76970230571486   -0.17504931326673
H         1.42013607669229   -2.18715358352148    0.19838472170619
H        -1.46494624974089    1.79634972131712    1.88869068241811
O        -1.56545633029849    1.39936839035080    2.76395159790505
H        -1.56040524518057    2.11188307441334    3.42940737458550
H         0.13116927796620   -2.75484770353611   -1.56747991463137
O        -0.61655373261955   -2.13496234654714   -1.63285238037604
H        -0.43837713785816   -1.40974125260806   -0.99729636704221
H        -3.53196851569313   -2.93849181808443   -0.43533279257393
O        -2.81338682689246   -3.43692169168468   -0.84670594141147
H        -2.09538296492869   -2.81256009669517   -1.05611019222360
H         2.66598573391141    0.05338458047639    2.96489555900687
O         2.75548315932020   -0.12786404468382    3.92832499772076
H         2.84878108556336    0.76618915282954    4.33116651114837
H        -3.52280284952443    6.36900208360208   -0.59713959252536
O        -3.26822464510071    7.02826240231850   -1.29506716604067
H        -3.12389482137973    7.87228371564182   -0.82368084034280
H         3.82319469164882    0.49559287782467    1.23107868400839
O         2.87026351256508    0.32151584408829    1.33835594411848
H         2.63095811151080   -0.42617685122791    0.75361968247568
H        -5.82021720090926    0.85423098190987   -1.68084025932596
O        -4.90792773727055    1.17249502922639   -1.54486942746648
H        -5.01662708983463    2.00269087792092   -1.03556373342319
H        -1.25155555379005    5.36442291450053    2.18719680882797
O        -1.88159538768011    4.62327036265976    2.06178189891910
H        -1.97730659950010    4.20671210816370    2.92370350811938
H         3.44796272796128    2.67817150874841    0.46382860020949
O         3.21251588843657    2.63701121265573   -0.47843731454266
H         3.53986573336957    1.79047094895057   -0.82409513876082
H         1.40005555592352   -4.76307620008250   -2.22986343639532
O         1.46775935135393   -3.98692820417155   -1.65561047607051
H         2.27027990137147   -3.53390895338151   -1.99908074523885
H        -0.95971487415635   -0.12566791166632   -2.56395338587347
O        -0.31322056192371    0.51876345094409   -2.87982377960569
H        -0.05730196418201    1.09963919137998   -2.14020006437576
H         1.58334294802961   -4.75186030817671   -0.15562679385756
O         1.67407863795501   -5.38964542589606    0.58889889739939
H         1.20417499417402   -6.19524202336258    0.28695571980383
H        -1.29458213328993   -3.30320036248485   -2.89620401733942
O        -1.11783030468249   -3.98919142361877   -3.55342242565406
H        -1.00844129954651   -4.83681727427274   -3.08158014645454
H        -2.87378804400332    3.29603949221749    4.66170703420960
O        -1.89181772393659    3.28227324289004    4.63852201751997
H        -1.61733043131403    2.88041675150141    5.48144129620262
H         0.89398199777488    4.98000999215704    4.08049820854572
O        -0.04970651116404    5.22286692399925    4.11865801838289
H        -0.53577165311839    4.42635384728588    4.37214514126839
H        -1.84189543440319   -4.67889441130569   -0.39428800423649
O        -1.08611894134485   -5.22875577838903   -0.10087455392072
H        -1.45072272255167   -5.90833731108708    0.47570510989120
H        -3.89149321773801    5.82300140280236   -2.65612773274865
O        -4.24649698563526    4.99227516013748   -2.98983974772069
H        -4.07986895855433    4.95501980481775   -3.95593674106334
H        -2.56033211901310   -3.71263809507042    1.89328347614352
O        -2.58780052932291   -4.62393660890900    2.25104070847562
H        -1.65532934631905   -4.86108663665266    2.42798340857858
H        -4.75934090666056   -2.97979249321032   -2.95864204037587
O        -3.90430850387889   -3.22242716001857   -3.35377124319903
H        -3.58834284666554   -4.01886541355993   -2.88293423602739
H         0.22019139366660    1.33475822586698    4.61198424167974
O         0.75393615946273    2.08094212879355    4.28920752540246
H         0.78824155667406    2.74663009360230    4.99067143959460
H        -4.75956449544044   -5.16969931312854   -1.62761395216244
O        -5.46486517829316   -4.80741753506298   -1.06409902455110
H        -5.26757464161345   -5.16259321234664   -0.17611369639768
H         2.23992086141093   -6.55968589305668   -4.00665497901126
O         1.89645112058791   -6.22567535264186   -3.15773758632537
H         2.31527729130063   -6.80358168929304   -2.48836183188538
H         0.41234547460781   -3.43587263479308   -3.99987286794809
O         1.22449454255076   -3.07819490582396   -4.41313891124040
H         0.91931521459743   -2.70395722390836   -5.26580904318954
H         1.83629131733115   -1.82270252582951    3.00523435321968
O         1.97686305594732   -2.75988052824717    2.80420686777637
H         1.30514835064882   -2.96226780414846    2.11852900794106
H        -3.06288012799828   -1.82795643975822   -3.24965876563125
O        -2.63141800854403   -0.94609718553461   -3.18121396081456
H        -3.27648547255190   -0.29372200756411   -3.50853088599823
H        -3.21997468291244    4.96269086541175    1.03146417227228
O        -3.99127837376836    5.34472774611717    0.56649731326705
H        -4.40966631109795    5.90708952220218    1.26740753200562
H         0.79766905377196    2.19909681994715    2.59708360343512
O         0.91217386953173    2.19328558753449    1.62726370078648
H         1.63316906629446    1.56115901275172    1.47263211391368
H         0.19092808263685    5.60564484411197   -0.76484333009632
O         0.72650957990315    6.26131230648631   -1.26739197968109
H         0.86917498246077    7.06032353478047   -0.71070968238488
H         0.31640731371026    6.98750560263100    2.58472397513115
O        -0.03854448381914    6.61053283869868    1.76261341846519
H         0.62084380906230    5.93184352773219    1.51109412361483
H        -2.58796229550593    0.20028429247656    3.30344897398546
O        -2.82468028792976   -0.61354641533471    3.80100134369868
H        -2.07886794223213   -0.65891614716327    4.43914965407343
H        -1.07738601908177    0.53319609463983    6.00086781706922
O        -0.76842827169868    0.01465277320559    5.23799809352657
H        -0.07032073383851   -0.59282198249201    5.54812166820829
H         0.56214410334813   -5.04602766009193    1.99197311741998
O         0.02093064636544   -5.14652212940868    2.79848567121662
H         0.13766317129792   -6.07455387466650    3.05926809058149
H        -2.28040214949225   -8.11192771756158    0.42730533419867
O        -1.96027095220302   -7.62771367795969    1.21569849904933
H        -2.74783439976865   -7.30463135657166    1.66157268384550
H        -0.34647048684391    6.81706647956027   -2.33988557723825
O        -1.08202011185811    7.24439476401817   -2.84872451988628
H        -1.88037532723677    7.12716176660819   -2.29483464595522
H        -1.14348238060865    4.27445063680099    0.55245687605163
O        -0.75836629496239    4.32995045470463   -0.33897726114434
H        -1.45989555657234    4.09530260775983   -0.97978826313886
H        -4.49417316701460    2.74891495807766    3.44721033906473
O        -4.50078681024795    2.92350637760028    4.41046538361820
H        -4.59523027714870    2.04290557296916    4.82386958956798
H         1.79806627281283   -3.64141471794749    4.29703091021629
O         1.74334497911626   -4.08398803684566    5.16798120179059
H         2.34235336577559   -3.57166493590406    5.74381949872984
H         4.57234880140654   -3.29080315912340    0.89758909381207
O         4.42463256666043   -3.21536201551882   -0.07029708699407
H         3.57185951777328   -2.72878536172835   -0.16595452554176
H        -2.78309456287788   -0.76784536666370   -1.38972694156498
O        -3.11694705054129   -0.49302989055048   -0.51935330423479
H        -3.91053114176623    0.03955342388453   -0.73542861764794
H        -1.63667783756388   -0.79595905570827   -4.65494206386732
O        -1.11629735831009   -0.58659525258889   -5.45214011937860
H        -0.40452194977343    0.00303142689957   -5.15793708756466
H         1.74941126486635   -1.78520146234122   -3.35605340840832
O         1.84233975192241   -1.03927324591065   -2.73190994443228
H         1.07253719099509   -0.45401196362577   -2.87285184883314
H         3.52326544879218   -3.20914179360088    2.59904170239964
O         4.48175916778308   -3.44538824089543    2.53884008037931
H         4.52753733076678   -4.40660192610117    2.66128645740094
H         3.24807795142987   -6.19953482371693    3.16753484928125
O         3.61961569340534   -6.00581495302754    2.27394083030288
H         2.89371478644277   -5.65521629564421    1.71733040390072
H        -3.34364178502638    1.59478683531213   -4.22402413996069
O        -4.19545473662919    1.13297144892844   -4.04369420671578
H        -4.42398139610534    1.28175256621895   -3.08984914691682
H        -5.10792637257243    4.15473848798838   -0.00490002786422
O        -5.55364607436612    3.29319127434335   -0.11468161592859
H        -6.47978250001604    3.42173577249016   -0.40599355833350
H         6.66742948678383   -1.30416695503132   -1.28206428697761
O         5.89160474081436   -1.14611718776257   -0.73758249171059
H         5.45991478744684   -2.00882213697638   -0.54629072931641
H         4.52133401627509   -3.26920238807823   -2.41397586117355
O         3.66040247711420   -3.08910968022497   -2.84028452148214
H         3.66612256710329   -3.70814976820128   -3.59626239498039
H         4.24612419870865   -2.38813461766853    5.66018767965588
O         3.87921896838648   -2.87163618131940    6.43381525595478
H         4.24699828954091   -3.76601099838239    6.36033097976215
H        -0.81940672522716    6.30362363066101    5.05585402364062
O        -1.41510275196782    6.88709760913289    5.58614157306244
H        -1.41445461219316    7.76335300383998    5.14326880681456
H         4.64527479562623   -0.23721066638261   -1.41103205949068
O         3.88708669914583    0.31324802803640   -1.68291473430922
H         3.19216493143976   -0.27948743969787   -2.02225061704019
H        -0.71273324873235    4.47928748709101   -4.05400496389197
O        -1.48676263884463    5.03031156205233   -4.27290127356895
H        -1.33204527194980    5.89569145683943   -3.84887736209712
H         0.65733231293126    3.14599693174809   -2.65598805400820
O         0.68099653259369    3.52161374217910   -3.56466532633192
H         0.72651045551161    2.75703618374197   -4.14881746826888
H        -5.53229050518822   -5.18029659145144    1.72946160835572
O        -4.84041926438308   -5.78330681845667    1.37829604249246
H        -3.99702097470514   -5.37864300577435    1.65565206987617
H         7.84211042824051   -1.82784407409976   -3.93699168542310
O         7.57622923842849   -1.51102274120559   -3.04078587248443
H         7.10093016338564   -0.66180567742729   -3.20456253133868
H         3.64236601090124   -5.16496415225220   -5.24272024424914
O         4.40325407601780   -4.80005964172670   -4.75241299791098
H         4.77299443185876   -5.51508196878165   -4.20197035976236
H        -3.91543354658594    0.01789592627533    4.88359375941147
O        -4.51671206022072    0.49199866875304    5.50565416256669
H        -5.18133934560071   -0.15712467451841    5.79714416843577
H         3.33722041421545   -6.02855929996053   -0.47844936946895
O         4.21870620850454   -5.79089771361694   -0.77883998537992
H         4.30086125304747   -4.82858594919854   -0.63851704421773
H         4.97820161077743   -0.44178692345117   -4.10170545211479
O         4.44066095104646   -1.14831628029241   -4.49722855022365
H         4.09884331582814   -1.72677725074582   -3.78291306397609
H        -1.17565402466810    1.53223947542336   -3.95653848779676
O        -1.81439446731356    2.15948309333419   -4.35068404540289
H        -1.44302672218935    2.48656547156242   -5.19275596035627
H         4.77772821078519   -6.42497053971895   -2.25098999506662
O         5.11740490098389   -6.75458373632497   -3.11208063839041
H         5.92825787003900   -7.24345062484300   -2.91549064421369
H         8.65171211545786   -5.23661229297652   -2.80611397965494
O         7.94990578962879   -5.64629762554740   -2.25482911771770
H         7.97511807672415   -6.60399743545859   -2.35647116880659
H         2.31319393166494    4.64717214168552    0.47235710384252
O         1.72572822941616    4.63595527428162    1.23739169350801
H         1.35612061443483    3.72015911728370    1.31095027606384
H        -4.58326566191182   -2.63685075324023    4.17479118246084
O        -5.47068807792995   -2.27107468029762    3.96569823780050
H        -5.30663241338291   -1.49628360179917    3.38979186093700
H        -5.96508368931311   -3.17772952020226    1.24636137778726
O        -6.44232809955964   -3.72861890274530    1.90880409665154
H        -6.25996620049945   -3.29392813249314    2.76185561129290
H         1.56587376779140    3.41507653968458    6.87560766321502
O         0.95551170202575    3.93473152458739    6.33297348895709
H         0.16539557134566    4.09541116708557    6.89428514867266
H         4.86066090643364   -2.26666281941536    3.67832001728746
O         4.87727093639025   -1.55230745184239    4.34726592267640
H         4.07763555421870   -0.98218367110237    4.17361160897914
H         2.16548239731834   -5.62200770053389    4.87637043796481
O         2.54682852312140   -6.50390043991136    4.62091396284446
H         1.80461488630215   -7.08252188110198    4.42420698799191
H         2.22253975364262   -4.59575560308762   -6.76144487105770
O         2.03942498415918   -5.08102774066778   -5.94698428683974
H         1.77290899378032   -4.38620153046207   -5.29604282643558
H         6.33123383467929   -4.22114687659953   -0.42224383735003
O         7.07370955995684   -4.63160540595980    0.05194326011559
H         7.58622304337023   -5.05998639051054   -0.66200358920058
H        -1.84264727658880    4.46385759658345    7.67270512650452
O        -0.94582460719934    4.55589996865153    8.06798383012778
H        -0.75921033413885    5.51349763813180    8.09399035854666
H        -5.05713655147972    5.69381077429061   -5.66904236139587
O        -4.45716467886350    4.92408144833333   -5.68121144329043
H        -3.69087870654528    5.13003207594587   -6.23800435271853
H         3.28838932014105   -2.61977545011210   -8.39766569323366
O         3.18531599550123   -3.15062123036497   -7.59697897183779
H         4.05674155849940   -3.13523635871366   -7.15745917587169
H        -0.60698388742735    8.78303598805017   -2.29948273203568
O        -0.48113418580215    9.61104462628349   -1.78059440713080
H         0.27158915655678    9.42909280757696   -1.19378116327322
H         1.90545141877059   -0.95112330074674    5.21182338927495
O         1.33308388041137   -1.45685220197173    5.81826066625229
H         1.43642037902375   -1.08824685919021    6.70550483242846
H         5.18368276988077   -2.13468846486748   -5.63020324963045
O         5.52856755515919   -2.90523585389305   -6.14671165531075
H         5.23941243946310   -3.69163805240619   -5.63219248082532
H         5.51118322095710   -5.31880718605587    4.75938048939196
O         4.97565236573947   -5.22976655158326    5.57823926547454
H         4.25064354435532   -5.85606183702156    5.48061759199052
H        -4.08946081835041    1.14259142331500    6.98329003722786
O        -3.92974315535550    1.67355875535334    7.79624558037651
H        -4.81691570811522    2.04078026330548    8.03466516061090
H        -1.80878679117354    9.58566606864133   -0.78275168773087
O        -2.67617237590948    9.46894995907675   -0.31883171479277
H        -3.27603895797338   10.10320431702924   -0.71486332706915
H        -5.93112350599645    4.70144442440989   -3.02080111700119
O        -6.83640434514000    4.59219621140594   -3.37685178230844
H        -6.74517126917530    3.88766319816374   -4.05155805334695
H        -0.03683441635919   -7.11396171468690   -1.13818979127462
O         0.41295430589236   -7.55311584306098   -0.38331132781786
H        -0.27804616738525   -7.74062607401015    0.25537868002587
H        -7.64195994394265    3.82253514850946   -2.07626559089725
O        -7.91893528301272    3.23966361272429   -1.33877986901480
H        -7.78114085277828    2.32885642943465   -1.67483690582946
H         3.81027801907326   -0.97866988852755    7.02812328413894
O         3.82587449113280   -0.01512855267610    7.02657375555250
H         4.64265852800398    0.27296699101020    6.60139108349417
H         2.26474329815683    5.72261493381872   -1.16070987684107
O         3.19579111548182    5.41997648852563   -1.03474894120591
H         3.37612531215510    4.87719139804850   -1.82526039793708
H         6.40930876656826   -6.04687310393341    0.75695742431576
O         6.02649190794218   -6.77722345799474    1.28929292369623
H         5.12065535866940   -6.49204292521225    1.49908127013225
H        -3.98125560027176    4.73415840389468    7.72183815910983
O        -3.40967454476080    4.26891347182060    7.07030049636555
H        -3.60643388892080    3.32350942674486    7.18586638536038
H         5.60679100532720   -8.05564338939448    0.21450773924956
O         5.31925213885870   -8.74011289695882   -0.42540607458008
H         4.49847090637368   -8.40646422567647   -0.83043411719399
H        -0.70451756899876    2.01487211605840    7.68010225186127
O        -1.32393858211636    1.96436173905372    6.93390041329855
H        -2.19415640437984    1.78929280460478    7.31728584919740
H        -6.46459912302190   -0.09986853224720    0.97873001365212
O        -6.77723666117868   -0.18003129866293    0.06253802055444
H        -7.69868663487785   -0.44166333330372    0.07256710396471
H        -5.46816992755986   -3.05406758566472   -0.65513512350829
O        -5.21344127980393   -2.35290442107340   -0.02932855096672
H        -5.77474778151636   -1.57502825699943   -0.22243954430097
H         4.30259315997064    5.48410845401153    0.36459127998456
O         4.62637763402002    5.58149211470085    1.27388287908366
H         3.93215762396945    6.10052767755649    1.71677049652677
H        -9.10442330928657   -1.69855646784914   -2.36661978341188
O        -8.56328346858440   -1.50192418508872   -1.57487096240896
H        -8.70631796890897   -2.23572611137219   -0.93707887946943
H        -5.48819427773649    3.47561355256809   -5.60318732344970
O        -6.01831207451973    2.77101746857375   -5.19436820748963
H        -5.36355103223411    2.17895516245015   -4.77131437397029
H         3.17006287797099   -0.97725741746102   -5.61885262955103
O         2.31866934472987   -1.08870723304917   -6.09476352508313
H         2.40059901760575   -1.93901459919871   -6.56645142381782
H         8.10311590264342   -1.49212269048292   -5.92984939336329
O         8.09612052475636   -2.35549109599807   -5.47210163897945
H         7.23902350850527   -2.74653493127522   -5.73363263318956
H         7.63782313847350    0.85336683193967   -6.21986195211093
O         7.44493824656993    0.00627622860166   -6.63376464544990
H         6.46360585597081   -0.03287637174161   -6.68271835324776
H        -7.98136395693744   -3.65293253469166    0.83464003003822
O        -8.64940037619124   -3.54013054678071    0.14086730630540
H        -8.55229392199395   -4.30233332281498   -0.45727605547719
H        -2.40003643224286    8.71632000323325    1.24975624035079
O        -2.26437202455548    8.12739004880100    2.00530552301840
H        -1.49769422180252    7.56573632073939    1.79249517627490
H        -4.48911458699924    6.43912154152324    3.43120211628448
O        -4.64334690422771    6.86604319463125    2.57192325436169
H        -3.87223128989210    7.44391019916296    2.44205507990239
H         3.41149852468283    3.35781924292785   -3.54248760726872
O         3.26754079105551    4.32869244514080   -3.45177317130688
H         2.30474918754445    4.40355440639406   -3.57139462580719
H        -6.16076544336153   -1.59131963662828   -3.51968159438958
O        -6.25916431455696   -2.16920704728485   -2.73663185893634
H        -7.04573397326726   -1.85320062557704   -2.23715903653997
H         6.34863838930489    0.93888645355264    4.81534788808902
O         5.95136242925830    1.48047139448015    5.51434003907427
H         6.15110712231500    2.39765818173479    5.22462553900659
H         1.38183013750140    1.65312792092284   -5.81054384654174
O         1.17222961316751    1.06037136437874   -5.05784344329110
H         1.52863921257127    0.19287306566977   -5.32264674959241
H        -2.65642099854454    2.94217187405389   10.44787040027108
O        -2.45948141410401    2.03145859407875   10.17398923571889
H        -3.04399345302684    1.85853036246248    9.42147107423421
H         7.51282804198306   -0.62269444795522    3.17570870821469
O         6.76539170747477   -0.04137742851564    3.33639611684181
H         6.06359017704623   -0.63451116356609    3.70671754649132
H        -5.80704720523128   -8.04086787797712   -0.76564769741645
O        -5.08030845852134   -8.11638822953629   -0.11089250924419
H        -5.08290497540196   -7.29901309909407    0.41135170954875
H        -5.19061498146104   -0.11627102190428   -4.78244877093956
O        -5.81186963077411   -0.82170912921539   -5.02990769159678
H        -6.64306405158829   -0.37150187320425   -5.23792626812497
H         1.90968829060109   -0.27507060714977   -7.49470681861562
O         1.72413133804327    0.19809747477563   -8.34147272903093
H         2.30420638907216   -0.21432394388482   -8.98699907982592
H         4.90116092717280   -1.50412655933311   -9.24551472661843
O         3.98211584215155   -1.26559363654162   -9.53924818425820
H         3.97256723072053   -1.38316242012706  -10.48849955444510
H         7.41290000720559   -2.69480545872629    4.29364436340042
O         7.56915788990459   -2.73376445449801    3.33609882935635
H         7.07166236442349   -3.52002829358269    3.05890258806338
H         6.55008943804687   -6.01085379369051    2.77311278488143
O         6.60960366149512   -5.33773186196856    3.47718644907701
H         7.48139493330071   -5.43021002161482    3.90229508550575
H        -1.83897188983106    8.92419025057073    3.46061889299142
O        -1.59860805183906    9.22812506311704    4.36117159295323
H        -2.45140178686961    9.36883342597220    4.80683914934073
H        -7.37852786900067    1.59299052827031   -5.34686141601079
O        -7.96418363472283    0.85520426905847   -5.10848516442296
H        -8.86243978908020    1.26451031742531   -5.04364703048044
H         6.94666217758310   -1.21502586929436   -8.32014858548030
O         6.36071163389812   -1.93035826665207   -8.59043370146483
H         6.11749421704360   -2.37682942375478   -7.76103929648668
H        -1.59317537400001    6.20353765784116   -7.05301119816185
O        -2.00260004438028    5.38244334930581   -6.78397533743768
H        -1.76799105534241    5.25015540432477   -5.81707697156653
H        -0.14657516515925    3.26756455985858    9.01680137997365
O         0.04022372973995    2.34633907458884    9.27583743390067
H        -0.77019266496169    2.09158180257130    9.76849372834397
H         6.68767163794871   -2.90381479744111   -2.62109424073969
O         6.14608255034835   -3.64191794574834   -2.28396510984517
H         6.60847375844548   -4.45789284093263   -2.52499637722369
H        -4.11992278479572   -3.08280586846461   -4.99330030946282
O        -4.26037237743499   -2.96969658186838   -5.96019284379917
H        -4.79904047686868   -2.17130676824952   -6.02395442234260
H         1.82278602703635    2.12922933985009    8.48511392304667
O         2.49650365439870    2.22652701367875    7.80188880531379
H         2.91625476533036    1.35468203474966    7.69649044020993
H        -7.01675408163705   -5.17568863958022   -1.47750252769662
O        -7.93176595134468   -5.43646639097524   -1.73458028612572
H        -8.05036467651870   -5.03329586806092   -2.61926312664931
H        -3.91103316248105    5.25735292665769    5.64107285550575
O        -3.86384599608617    6.02472707711495    5.04878160039330
H        -2.92836326348243    6.30893079809152    5.15412689369542
H        -7.92928924073604    0.12297440408938   -2.06599781565791
O        -7.42719639696678    0.84070501742286   -2.47513257656561
H        -7.64432464497775    0.83036731816091   -3.43086485598605
H         5.76251999833868    0.02024920376227    0.48031754593483
O         5.54009885743815    0.74445525314430    1.09795812909237
H         6.03850820169908    0.54631103709057    1.91687584039003
H        -6.35167330874983    3.34490172939610    7.30339496377248
O        -6.24676019703046    2.83191193129053    8.13818050779762
H        -6.84429715970332    2.07041687954394    8.04163652690410
H         2.12850700871077   -8.14620101201711   -0.80745900244857
O         2.81705708709332   -8.14226085161550   -1.49243365271034
H         2.59259643625225   -8.85363068727672   -2.10901067490929
H        -2.78139136270559   -3.98759489202850   -6.22924377206545
O        -2.03611955697205   -4.56093805564190   -5.98779380596246
H        -1.76837330470644   -4.27126547356593   -5.08746970006611
H        -5.73907802576205    3.78186870914735    5.23146488092048
O        -6.39702505104607    4.18868382000077    5.83259093346262
H        -6.21535468212675    5.12946765245711    5.82781581615304
H        -1.12728172753461   -7.15469071955171   -3.16933525239085
O        -0.65286908100105   -6.48961637129612   -2.63676410696082
H         0.25898853310482   -6.43027673781619   -3.00795575459859
H         4.33238644383436    1.92935868846231    5.17878518948243
O         3.39419093794048    2.17482853939267    5.04640310469815
H         2.99854716078129    2.20389814494471    5.92262523047358
H         4.00898426517931    4.57558255901370    6.34349744478114
O         4.10880530916453    5.30207195045317    5.72403933133623
H         3.54642897071676    5.06817457183672    4.94703084296130
H         2.68283411053858    3.54555037390977    3.94860173988244
O         2.52042582637083    4.48769371885504    3.78041052584877
H         2.41170801965199    4.58696921326621    2.81260788056886
H         9.33596915058245    0.06132505909509   -0.95823148782127
O         8.52649232196969    0.23375954268615   -0.47359461272120
H         8.33538596155224   -0.58292047457254    0.01722197306771
H        -2.24642630898385    5.30808720777243   10.61542768991488
O        -2.97416812429933    4.68464464392614   10.84080106935046
H        -3.20747604932053    4.87188186295058   11.75019835038439
H         7.86392427306456   -3.14169932309055    0.42732408970977
O         8.29102716411710   -2.29945574423889    0.68712252091632
H         8.21345629436876   -2.29231586833549    1.64836948057027
H         5.29565007748253    3.56450014740482    3.58384868809367
O         5.94483941032477    3.82038240426529    4.26088836976173
H         5.53487193326034    4.54588444369388    4.75435318034618
H        -4.34848249910950    5.02847527028775    9.72383058188529
O        -4.97126237948327    5.19097918570162    8.99578880227535
H        -5.59022839866523    4.44822119297237    8.98089628060019
H        -7.07586180160439   -3.45402327486629   -3.57051508113183
O        -7.69726667213620   -4.05951500743054   -4.02632517431270
H        -7.17233687136051   -4.50822912081757   -4.72121686471483
H        -0.10997453334439    6.09609820105200   10.75888347632506
O        -0.96784464225750    6.43766798456804   10.50242909795112
H        -0.83828181828098    6.86464379883878    9.63628955637670
H         2.58505359000361    1.41572176083425   -4.07808876468872
O         3.46457495462978    1.75859493536499   -3.82890152476542
H         3.76899874697584    1.24174125230372   -3.05346706001936
H        -7.13014495446763   -0.18644132762822    7.13392290937012
O        -7.63692758388914    0.59576461701661    7.40238496414231
H        -8.24846975528710    0.78326916960821    6.68917114215261
H        -2.91061822691872   -9.89063145261155   -0.85397933593869
O        -2.83445221745591   -8.95006598907596   -1.01452481814935
H        -3.73946148350680   -8.57303863312821   -0.78505952938619
H       -10.04471786037960    3.13109524359277   -5.02837031431543
O       -10.17534221033879    2.21530832106008   -4.74817168345325
H       -10.40168072425091    2.30289546874583   -3.80118168687706
H        -2.29576295936646   -2.99868160845303    4.49571098651169
O        -3.16093442154936   -3.45079063325759    4.57401425994237
H        -3.13898390765783   -4.10453942177906    3.85222100079042
H        -0.36927778472431   -8.02171346564852    2.49427932265796
O         0.45573487374456   -7.81982680301173    2.94913251392432
H         1.17526056017522   -8.12701412697089    2.36975848839615
H         6.53264752321572   -2.48414479561955    6.47612412635442
O         6.97746967874358   -3.20128576042559    6.02003671644638
H         6.34098000373249   -3.92953986737328    5.97429918606552
H        -5.43222234542779   -2.01480252495947    6.90414204503831
O        -6.07626250783087   -1.50784534459113    6.40283356535308
H        -6.05448563433270   -1.88072170129300    5.48758396499080
H         0.88580993992838    2.96767186835490   -7.10994206046217
O         1.80052188936973    2.62691371371212   -7.15442732081240
H         1.78615852569773    1.87893369235797   -7.77966126442371
H        -4.01362467406600    8.76167159034470    6.60963448198383
O        -3.99884408950553    8.75819980803930    5.65237255402729
H        -4.13129924974604    7.83148201363905    5.38467559853750
H        -1.98529813119550   10.28522659866498   -2.77835852255423
O        -2.88110686581227   10.47610598538923   -3.09160715798318
H        -2.79372123979308   11.10751732157031   -3.80501023849036
H         9.24544122112859   -4.20609819912393    4.16139493037411
O         8.94850211883057   -4.87881656861723    4.78189762507035
H         8.51890825564673   -4.39897874764745    5.50085408769376
H        -0.79791906390377   -6.04399308464471   -5.84462013413675
O        -0.10443619052689   -6.61750842682207   -5.50217202262377
H         0.73838088149389   -6.16504361463215   -5.71017690855129
H         1.83515356343729    8.20954635631717    0.67367919076876
O         1.54665329635217    8.53329258223881   -0.20803938594759
H         2.36816694667165    8.56174877512860   -0.72838550639735
H         3.54083438029498    2.83647058593155   -6.62524228140654
O         4.36028233485413    2.53784739321632   -6.20562189384004
H         4.10099917964728    2.26828831289469   -5.29945427888326
H         3.75403671163827    7.03589768671144   -1.19568178590737
O         3.97313674272530    7.96891110788716   -1.40767551095457
H         4.35196373037389    7.90763257185170   -2.29660466003141
H         4.42068758172250   -0.11193157364246   -7.86007669717607
O         4.78889385723573    0.03147521952760   -6.98636117137243
H         4.61409491333509    0.96566126263634   -6.74622471671797
H         5.98455036465913    1.82061174892067   -0.40718743356227
O         6.56185577276157    2.00607318018596   -1.16170016976695
H         7.37874107143729    1.51805703166334   -0.95660986015768
H         6.54410408372244   -8.55268254603541   -1.51708310677313
O         7.19173343122771   -8.34888773908501   -2.24501265842793
H         7.55518407818201   -9.18668407724381   -2.52671528522095
H        -5.36794222491132   -5.78490241033523   -5.46778153964294
O        -5.97359797310463   -5.10691778466006   -5.79184685580615
H        -5.41133145520362   -4.34487703543378   -6.02217108903544
H         0.59479743681298    7.13098861789269    7.59708383257144
O        -0.31030089067731    7.16905115706453    7.94597171925085
H        -0.85626926513695    7.18685619098956    7.12212059740879
H        -8.94779637814760   -2.78940486526268   -4.21069026900980
O        -9.46177614433370   -1.97514695923740   -4.05127264958784
H        -9.16014885261691   -1.31420641862316   -4.67826306775060
H        -2.51920228983469   -6.01160597719057   -2.16762873172295
O        -3.39013203842541   -5.71553900493376   -2.44854912887408
H        -3.57092364093727   -6.09024844273665   -3.33548930360653
H        -3.05418777702203   -5.92161043269822   -5.44163113954237
O        -3.66622131986461   -6.52429082478012   -4.97607604054880
H        -3.19538307827933   -7.34943564851091   -4.80220506324852
H        -1.33479901324376    3.68611492190106   -7.00690081849581
O        -0.80588515643395    2.92487672671455   -6.72891952966637
H        -1.04519860012118    2.14163684195263   -7.28046001571744
H        -0.16960866588725    0.36229008046678   -8.22142908766667
O        -1.06638453272775    0.60760614895046   -7.94925729179053
H        -1.25714761998561    0.08697058023710   -7.15294115770096
H       -10.41496459578343    4.11567735816489   -2.86975441673037
O       -10.49819164933753    3.33832655024875   -2.30197063694269
H        -9.67559550927149    3.30315430349304   -1.78264821360589
H         4.53077392662970    3.98732941723744    1.76909819083724
O         4.31177891261857    3.06848507962960    2.04734922516793
H         5.02437567462375    2.48574834226646    1.77220783936392
H         6.48082947774821    1.27542094891149   -4.14460529016310
O         6.16298407497195    0.65542427568792   -3.45339510724645
H         6.18812816438255    1.15223035560724   -2.61026203610886
H         9.54734960663479   -2.37775571139169   -0.81075707404514
O         9.83694694486857   -2.16746364641375   -1.70732817078246
H         9.04552188410702   -1.82145568234169   -2.16116874214274
H         9.89904585706716   -3.47918758298210   -2.97478369234877
O         9.63291521295178   -4.12969764855721   -3.65147863300323
H         9.25372745877905   -3.61932680377529   -4.37758845446142
H        -7.84083430013360   -8.53910026918110   -1.75105359391115
O        -7.09503353546159   -7.95349162158902   -1.87360910809345
H        -7.46251272054367   -7.03617818793180   -1.86853794058435
H         4.20171425820761    5.98402369747568   -3.78008190144523
O         4.86913420090545    6.67839480437691   -3.68829117485709
H         5.69893963878132    6.21606045927239   -3.54054577950279
H         0.00322267295764   -8.22459632268289   -5.20531442720601
O         0.01615964790329   -9.20737690620347   -5.07115519117808
H         0.17288323277277   -9.57443248255306   -5.94123382602205
H        -2.46467505159653   -8.69774940150609   -2.73553257643352
O        -2.21543786445168   -8.43801959531808   -3.64231502684505
H        -1.57172018287287   -9.06474574815268   -3.99164507950058
H         2.03836055432228  -10.88958545485002   -3.45483890596230
O         2.00302880149538   -9.93451473980539   -3.43253672290605
H         1.22714228008033   -9.65587091937662   -3.96893938538803
H         6.85591441021826    3.20380137727204   -4.49725771294490
O         6.91547050307581    2.52383254941472   -5.19630382177291
H         6.13042038355157    2.66500537528023   -5.74722159860419
H        -2.09205091312993   -3.35537192114228    7.38411793613404
O        -3.00772353305355   -3.01959215895355    7.24844287035398
H        -3.20489306724557   -3.23409470599111    6.32269285792363
H        -0.66272043411852   -3.41059636044903   -6.73054878685810
O        -0.02413409280003   -2.68634168219838   -6.73094051037702
H        -0.50165839706573   -1.90506764358132   -6.39654348693711
H         0.54190828785150    0.33176961267263    8.79072203501986
O         0.46675166182446   -0.42543105919916    8.20622388118854
H        -0.49206314914145   -0.51088266345543    8.01692664385561
H        -5.77301585834286    7.37830537014861   -4.33504477575731
O        -6.27540601058546    6.76410540725908   -4.90161177199007
H        -6.57751401692710    6.03700641297386   -4.31310204600957
H        -4.21109324884649    9.09836078595649   -3.32991391765382
O        -4.75637320909997    8.30799576194264   -3.22957625497701
H        -4.36257107185875    7.82516499937296   -2.48490225946885
H        -9.66164322943743    5.84924766992601   -4.77551545127597
O       -10.20547691771040    5.05052545413957   -4.61755395324791
H       -11.08017761076281    5.26049353741137   -4.94658464983624
H         2.69258624848653    6.44900250715139    6.16171964085575
O         1.73273383578733    6.55579704262254    6.24826506578303
H         1.37924121069849    5.64652498267265    6.14321851104624
H         4.82320416028759    8.44930418621334    0.12919532897123
O         5.13007131415384    8.44820877215477    1.05370837541358
H         5.52558018220848    7.57961715314856    1.19073871325603
H         4.04570840418783   -7.52358434224281   -4.28519774011306
O         3.29086473669143   -7.80082607680027   -4.83561868831977
H         2.99639030344327   -8.63773075786688   -4.46122914277850
H         0.34690943000157    8.61523922721221    4.22400613894992
O         1.02152546100024    7.96396201467803    4.00548925230150
H         1.23150986299661    7.46951152834714    4.82353324195403
H         5.24747147573191    4.08453056464206   -3.10162341583838
O         6.20782689989670    4.04357566189951   -3.03703431406023
H         6.40092813909748    3.46126757396798   -2.28572191549704
H        -2.52761676419424   -1.45382590325362    7.52290551948422
O        -2.18997733188273   -0.55883844763936    7.75886036569676
H        -2.68449871622143   -0.27765291415767    8.52921607038127
H        -8.96138481405876    7.98205290567199   -4.26978491957047
O        -8.89499052434654    7.39630793832171   -5.02540031565632
H        -7.93814356842712    7.22143801220119   -5.14814409462068
H         3.34509170429741   -9.06349530637216    1.13942842760058
O         2.67401366268095   -8.42442828449380    1.38476927753060
H         3.15502541975378   -7.62342701879883    1.66473790313958
H         3.57842685873738    8.09006614804739    1.86035889130239
O         2.78154074858126    7.53409390564105    1.96375763862049
H         2.32654293069694    7.77637412543648    2.78326803029424
N        -0.33982265302883   -3.62446922175440    7.47771050557783
H         0.06513751912611   -2.74505088190825    7.77837215051826
H         0.20119631261706   -3.93908514746252    6.67906646462167
H        -0.18979200652425   -4.29255059791124    8.22238723614028
