# Supplementary material for: Computer Generated Realistic Interstellar Icy Grain Models: Physicochemical Properties and Interaction with NH3
Source: ACS Earth Space Chem. 2022 Apr 19;6(5):1286–98. doi: 10.1021/acsearthspacechem.2c00004 (PMC9125691; doi:10.1021/acsearthspacechem.2c00004)
Supplement: Supplementary file 1 — sp2c00004_si_001.zip [file sp2c00004_si_001.zip › NH3_binding_energy_sampling/139-40.5-N.xyz]

604
 energy: -1022.791131289554 gnorm: 0.000015086044 xtb: 6.3.3 (5b13467)
H         0.17760950777603    2.99568924774533   -0.69881173928122
O         0.70019888914618    2.32755446064935   -1.19195308019433
H         1.63910964965159    2.45601002227352   -0.91817814747825
H        -0.10071082476617   -1.34005525652478    3.13212536632949
O         0.29118864183675   -0.63974261001988    2.58770878885404
H        -0.18678433669244    0.17354953467642    2.82072481008907
H        -2.42324600805853    2.37499361573949   -0.55894193142274
O        -2.21254398150835    1.90606311931881    0.26578313563658
H        -2.22815475016647    0.95770719449256    0.04201006024359
H        -4.68695906224856    0.51292444832383    2.16031302146042
O        -5.00415943752297   -0.42014334300815    2.17351469902121
H        -4.49999045802862   -0.89807491123855    1.50678108734563
H         0.03937648463395   -0.34290274938670    0.93251727664622
O        -0.15855934786010   -0.10616443153544    0.00572672426753
H         0.18232977933603    0.78971727791743   -0.11560367449549
H        -0.17986719993991   -3.60941139080626    3.76014635402250
O        -0.45866352927563   -2.77902805342471    4.18021844076395
H         0.18709894603351   -2.60872956669157    4.88240730629933
H        -4.91099150387450    2.49494668034223    1.30765974959680
O        -4.27100366138490    2.08811908927981    1.92309758861537
H        -3.42851539072773    2.06883538029884    1.40983495017796
H        -3.27416428198166    3.86215198795270   -2.23924793885187
O        -2.53629728131367    3.26805384956514   -2.00432036854160
H        -2.17598135623219    2.97686319722930   -2.86244414347447
H        -0.14931490515250   -3.83917740453795    0.48590255969082
O         0.19033069220996   -3.02129572450307    0.90335387926552
H        -0.59727896387862   -2.53492003096352    1.21457756285825
H        -2.40312870644736   -1.57186281094078    2.44965085291763
O        -2.21362632375734   -2.03808852728030    1.60906218704299
H        -2.47156343605701   -1.45146743296853    0.87897262249116
H         2.04888452909605   -1.47882048908791   -1.13906247952744
O         2.27992799519102   -1.73057477321915   -0.22113907803767
H         1.49070985657108   -2.15852263860155    0.16236154411289
H        -1.41502448822085    1.79089828556553    1.89059935696772
O        -1.50861287976724    1.39394333507283    2.76666345689362
H        -1.49331900617896    2.10615565192739    3.43170106883756
H         0.18494554080509   -2.73894946487705   -1.58826356631766
O        -0.57049818450272   -2.12713944621263   -1.64344772178563
H        -0.39151389568961   -1.40066392315665   -1.00966037785636
H        -3.46133814127586   -2.95999280770253   -0.41120733292468
O        -2.74344361509311   -3.45235259154186   -0.83053221155730
H        -2.03347239072832   -2.82178378295671   -1.04953595517263
H         2.74682573497393    0.09564232337499    2.91501559938288
O         2.84566020578059   -0.08635059421450    3.87684763945121
H         2.93708418322559    0.80660606673709    4.28116174063785
H        -3.54007455245076    6.34149019196061   -0.56076138581777
O        -3.29400015052564    7.00829399831083   -1.25608920450625
H        -3.13919049073445    7.84806943609528   -0.77857596319169
H         3.87658820260311    0.54957256584271    1.16755859909332
O         2.92586280765956    0.36834021970494    1.28316558936229
H         2.68889793512005   -0.38457576609351    0.70423316615572
H        -5.80611960546768    0.80749220087629   -1.62929771967253
O        -4.89517053781512    1.13315815560644   -1.50107798531630
H        -5.00532414195513    1.96132837709411   -0.98940300688159
H        -1.23745063476084    5.36318677147854    2.18728267413626
O        -1.86477858056446    4.61797534404157    2.07034263913167
H        -1.94082762035756    4.19744954423119    2.93221255567092
H         3.46900933184682    2.72805835934025    0.40541759208818
O         3.22084285563732    2.68506291199878   -0.53367614233751
H         3.55389904019639    1.84255056609965   -0.88408506194071
H         1.46780840596334   -4.73315790893188   -2.26735857746547
O         1.53227880851275   -3.95537835473544   -1.69491184579826
H         2.32705516600473   -3.49462948175914   -2.04618540654232
H        -0.94561971548421   -0.12174178282623   -2.56931358007468
O        -0.31125810394248    0.53091812148218   -2.89280585831300
H        -0.05123123369171    1.11304033577406   -2.15573659824423
H         1.67528143075986   -4.72049989910073   -0.19612829240122
O         1.78146714526803   -5.35703514819391    0.54703470459299
H         1.31821849121406   -6.16836254925051    0.25109956379423
H        -1.25005136091789   -3.30185746898003   -2.89903531607871
O        -1.07578494626313   -3.98548483782182   -3.55929257540973
H        -0.94987303416028   -4.83226264896815   -3.08988358862460
H        -2.80736190399189    3.27619427070966    4.68234723365562
O        -1.82616197710886    3.27444258298667    4.64824171943576
H        -1.53316490715036    2.87258454406913    5.48445789960461
H         0.93526249117608    5.00230862399826    4.05411177954795
O        -0.01103953550223    5.23416341927885    4.10508662523977
H        -0.48246776374304    4.43100304251466    4.36412405522843
H        -1.75475332765050   -4.68529848796682   -0.38992574886681
O        -0.98972343651286   -5.22581601792597   -0.10421550134058
H        -1.33765516037701   -5.91242608047144    0.47413506399439
H        -3.91829257140512    5.79923180470948   -2.65256453919572
O        -4.29037647795097    4.96986986846502   -2.96779568327224
H        -4.14047100788171    4.91852073652988   -3.93815485711253
H        -2.45608827490618   -3.72293264223374    1.91670787701047
O        -2.47452300389115   -4.62677600497254    2.29329250111956
H        -1.53476535645528   -4.86477087980140    2.43414650938113
H        -4.71926679304947   -3.01560884687378   -2.91940223318967
O        -3.86650169878355   -3.24871598694240   -3.32478220872970
H        -3.53608432227534   -4.04228821739235   -2.85907844833253
H         0.31325519427435    1.34441657547973    4.59469741655298
O         0.81795905531293    2.10521074782626    4.26035255217984
H         0.86782754346900    2.76370979527840    4.96754863162875
H        -4.67950578803910   -5.20531841392069   -1.59019225130691
O        -5.38120152402984   -4.85127923178667   -1.01666977549962
H        -5.16853982673933   -5.20565676848792   -0.13242241959091
H         2.30402379304555   -6.52020262801286   -4.05421399098967
O         1.96633785365801   -6.19041386147784   -3.20130154121059
H         2.40021794426289   -6.76350128907415   -2.53707335283979
H         0.44389036082652   -3.41578550263321   -4.02396819902422
O         1.24668673341834   -3.04878154832837   -4.44694098198689
H         0.92732416041451   -2.67780847499392   -5.29576964146245
H         1.93852495418646   -1.78630769338779    2.96325264334819
O         2.09362621383703   -2.71733735282562    2.74658666412746
H         1.40791197427573   -2.93136930705874    2.07952961377192
H        -3.03852972416120   -1.84534610484957   -3.22991110655790
O        -2.61632203700605   -0.95886302225493   -3.16484921704132
H        -3.27165659459950   -0.31341822647469   -3.48576046304513
H        -3.21550162877991    4.94247515569336    1.05328889347988
O        -3.99676970453679    5.32060658164636    0.60121320339876
H        -4.40789747432763    5.87679208387985    1.31202468056323
H         0.85049491754262    2.22019159887028    2.57050471373821
O         0.95152671746745    2.21559584346670    1.59928655156630
H         1.67838095706588    1.59209613923926    1.43531449355602
H         0.16611701075955    5.62175678467846   -0.78151586434649
O         0.68717319142908    6.28393257282496   -1.29052333146345
H         0.83033862706728    7.08356254549652   -0.73462153596462
H         0.31767151948418    7.00259325569121    2.56785171733759
O        -0.04546539935152    6.62223624239776    1.75075374236260
H         0.61847794237910    5.95144022996961    1.48910785810058
H        -2.50596212191189    0.18201954812613    3.32042967895431
O        -2.72785461872284   -0.63157944032157    3.82581185945930
H        -1.96733700395960   -0.67102196408954    4.44753576585961
H        -0.92073273596263    0.52194162106160    6.00505650836094
O        -0.64617299022208    0.00289988496103    5.23058190495220
H         0.06711535269461   -0.60079914189477    5.51763528845291
H         0.68441493965001   -5.02817438058788    1.96293759514191
O         0.14179636384611   -5.13670080320756    2.76732506332156
H         0.28569368834940   -6.05724626570621    3.04018447854181
H        -2.14423256154803   -8.12205061314343    0.43172233326324
O        -1.82238477153711   -7.63339666739234    1.21674713872652
H        -2.60904417681055   -7.32172443617182    1.67188918793574
H        -0.39719453995863    6.82934939657979   -2.35203637574490
O        -1.14482832827351    7.24960426388764   -2.85030210099604
H        -1.93143142055049    7.12181067790522   -2.28333038005912
H        -1.13877275788105    4.27426036254087    0.55154745702494
O        -0.76642996280478    4.33717484720035   -0.34459211628674
H        -1.47169291706723    4.09272570588244   -0.97747091531993
H        -4.43537348017027    2.71357811359896    3.48495892592864
O        -4.43488484034955    2.88531527019120    4.44927740177706
H        -4.51762187848565    2.00240937269681    4.85909958869002
H         1.99785784705148   -3.61478779675727    4.22664004675758
O         1.93378089707832   -4.08633106463457    5.08021658298210
H         2.44097128123319   -3.54942901851178    5.71055090019134
H         4.66220127543012   -3.22963763615111    0.82240706250348
O         4.50189610979306   -3.15387589761572   -0.14410436250059
H         3.64296607261907   -2.67669872753913   -0.22777787319476
H        -2.74719904590152   -0.78352777730793   -1.37242419139528
O        -3.07426652330293   -0.51234091846507   -0.49814482979633
H        -3.87560594215495    0.01192842706257   -0.70575987779812
H        -1.64072178286294   -0.79764211629021   -4.65180045444323
O        -1.13325241236720   -0.58181725767495   -5.45541278722530
H        -0.42354536039713    0.01465974702385   -5.17004928188528
H         1.77130063870337   -1.75140486879015   -3.39570189887128
O         1.86322961650334   -1.00421819767720   -2.77291394726339
H         1.08574453094063   -0.42746867839613   -2.90465097503837
H         3.63731552089622   -3.15699402424846    2.53357152715412
O         4.59638376358764   -3.38582577273476    2.46077515812263
H         4.65132372072822   -4.34590409422772    2.58795082490374
H         3.39963151234347   -6.15524812100841    3.10676846870928
O         3.75582071987330   -5.95550111210720    2.20653699836025
H         3.01879670170626   -5.60969763036029    1.66303833075035
H        -3.36714298470950    1.57444881924807   -4.20020009157001
O        -4.21089750921306    1.10228643429823   -4.00907771291711
H        -4.42990354068228    1.24925574644046   -3.05325244447209
H        -5.09797406295010    4.11255804071748    0.04022073311352
O        -5.53902084639831    3.24819311788519   -0.06154056591150
H        -6.46396063258220    3.36458976207624   -0.36612354281481
H         6.70883431725595   -1.21874741957250   -1.38052913073008
O         5.93669306549992   -1.06845099325121   -0.82872229136587
H         5.51749457557885   -1.93600608622410   -0.63066032687514
H         4.56936832303832   -3.20580520158517   -2.48797064432213
O         3.70170344699672   -3.03443771294493   -2.90437347949642
H         3.70521281393792   -3.65364004181960   -3.66020220216880
H         4.40892718602304   -2.32586812158175    5.60376356157278
O         4.06546012368318   -2.79068033427558    6.39709408962834
H         4.40003285480749   -3.69594456722371    6.31612217048329
H        -0.78063114261487    6.30518375219216    5.05211295218906
O        -1.37819036887216    6.88130960467763    5.58911925966356
H        -1.39001039089805    7.75842172233463    5.14802662644459
H         4.67382215316811   -0.17239707228642   -1.48503540809187
O         3.90654012061683    0.37003319934272   -1.74823358884302
H         3.21418102915779   -0.23069531425528   -2.07831640902327
H        -0.76688594088474    4.48534516663122   -4.06010534962999
O        -1.54884252021579    5.03009903203423   -4.26670635226337
H        -1.39254367373533    5.89724356825614   -3.84788715166263
H         0.63554868617827    3.16722774877894   -2.67948640913069
O         0.64258961903448    3.54413230660037   -3.58790219446182
H         0.69046498913066    2.78068023941441   -4.17342312460054
H        -5.40963364705100   -5.22703848606556    1.77516714464553
O        -4.71280098475730   -5.82196069587565    1.42056719287507
H        -3.87239137460719   -5.40579805943424    1.69109491579050
H         7.85627496434934   -1.72837219302227   -4.05120199277484
O         7.59811991136736   -1.41465864823006   -3.15178716084626
H         7.11160210511876   -0.57074890941566   -3.30893049818220
H         3.67675325339878   -5.11037551684105   -5.30696585923894
O         4.43936397466271   -4.73689402444350   -4.82614665797249
H         4.82391214480997   -5.44778311513795   -4.28025400052525
H        -3.81073882057713   -0.01372864196094    4.91380155419637
O        -4.41170079219001    0.45097338892149    5.54581368287704
H        -5.07185148922027   -0.20714315665562    5.83800011693549
H         3.44035450433823   -5.97877235924434   -0.53740654744802
O         4.31306584028608   -5.73049914046132   -0.85429746846574
H         4.38806302226711   -4.76804453782745   -0.71086018290887
H         4.97601797101543   -0.37344776864395   -4.17976987634558
O         4.44054676355081   -1.08486217222010   -4.56928774922581
H         4.11454161281301   -1.66797042693020   -3.85119447037675
H        -1.19645118745371    1.53535447321438   -3.95834453816032
O        -1.84616875113346    2.15758466554690   -4.34256957155127
H        -1.48989670060774    2.48748956491192   -5.19025575022881
H         4.86140700026516   -6.35876133280531   -2.33138513727289
O         5.19421747656393   -6.68438510028010   -3.19679312361232
H         6.01250454746086   -7.16464614731324   -3.00988172945144
H         8.71576390969708   -5.12936825038271   -2.93268671921767
O         8.02459022661333   -5.54643412873486   -2.37374700998731
H         8.05901641649652   -6.50389453855829   -2.47511819039728
H         2.31308623967580    4.68504477184023    0.43009743373767
O         1.73238230768138    4.66804512430932    1.20022575010621
H         1.37624916312377    3.74725372277014    1.27908390780593
H        -4.44169042676342   -2.66695553030218    4.21160381233251
O        -5.33555264233230   -2.32715923988646    4.00907042850715
H        -5.19841289294322   -1.54661508753362    3.43291532199273
H        -5.87225586475718   -3.22906635739945    1.29744374563143
O        -6.33487088990365   -3.78574228786087    1.96615499028851
H        -6.14659410274348   -3.34992395370696    2.81651060483662
H         1.65967701692698    3.43763539023556    6.84102571137419
O         1.03678286862206    3.95309515014850    6.30694474341655
H         0.25361106205626    4.10592385594968    6.87832941220513
H         4.97477089482121   -2.20281456037402    3.59796309782176
O         4.99518084340693   -1.48394792796377    4.26145879085142
H         4.18337939474700   -0.92788760245565    4.10440709385402
H         2.36307273432210   -5.60872334556455    4.82182006251494
O         2.74278813914212   -6.49279850162785    4.56229942303290
H         1.99755024235048   -7.07427187547400    4.38893240490939
H         2.23231500089280   -4.55481632022133   -6.80816184118297
O         2.06356839564512   -5.04254556245877   -5.99207083745267
H         1.79865411382865   -4.35097170498310   -5.33716537205372
H         6.41368069661301   -4.13951851007214   -0.51868727099162
O         7.16708885621206   -4.54163732943626   -0.05497356805833
H         7.67481655973522   -4.96462016909728   -0.77533466683514
H        -1.75308052996987    4.45979025802972    7.67773237117519
O        -0.85437264210106    4.55796961329104    8.06331252956756
H        -0.67329064408604    5.51703089384345    8.08781298661687
H        -5.13621997295826    5.65810353110555   -5.61233386791658
O        -4.53060096016783    4.88779825591066   -5.64056936215473
H        -3.77800457924077    5.10229415922328   -6.21144395160669
H         3.25695304649852   -2.56689087953720   -8.45615847613485
O         3.16897827679738   -3.09891142482496   -7.65446123326348
H         4.04558279234529   -3.07485270151583   -7.22558923612069
H        -0.68275777041159    8.79284010609403   -2.30366490542890
O        -0.56295832741022    9.62005640586615   -1.78218411075330
H         0.20112282177029    9.44677583480116   -1.20731766457280
H         2.03983019013038   -0.94447504026773    5.19256729705590
O         1.46655845887031   -1.46960364072845    5.78016707406214
H         1.56069343795567   -1.12411563093771    6.67727254573908
H         5.18041835434388   -2.06305790439459   -5.71179260938273
O         5.52672620559688   -2.82958668827309   -6.23328391319095
H         5.25286106383726   -3.61928025275770   -5.71534378576981
H         5.66780764751377   -5.24819654895352    4.67101749496666
O         5.14521724506358   -5.16244264383247    5.49741659798568
H         4.42372917313479   -5.79449557551962    5.41208521898664
H        -4.00144301351198    1.11579054897654    6.98545487186926
O        -3.80947471056736    1.59284374119076    7.82863836593599
H        -4.68579082059502    1.97796139015930    8.08932298432402
H        -1.87191514067806    9.58093934948517   -0.77070618029987
O        -2.73308327002757    9.45442265038166   -0.29590968868060
H        -3.34321734260133   10.08413221345895   -0.68374074122721
H        -5.96755490288246    4.69115337709220   -3.02344156325649
O        -6.88793727514585    4.56506025023696   -3.33153519130599
H        -6.81613729122897    3.86568109768276   -4.01170410121694
H         0.06815038139438   -7.09969315319351   -1.15902699073018
O         0.53220300377677   -7.53503574845534   -0.41090346185370
H        -0.14717545461163   -7.72951932769406    0.23784939335369
H        -7.64185788753391    3.75906009411720   -2.04573047155550
O        -7.89203024575305    3.19512570666171   -1.28224198074954
H        -7.77189029794863    2.27703470270122   -1.60506008398303
H         3.94628803595275   -0.92327879497020    6.96772144944531
O         3.95511200261566    0.04089961063578    6.95847970324155
H         4.76745225039328    0.33042835789833    6.52669966651667
H         2.23350617607010    5.76032395285437   -1.20316518940196
O         3.16877953878484    5.46796701715976   -1.08802044603612
H         3.34589674110137    4.92717026300953   -1.88075290250662
H         6.52492493867052   -5.96521641988187    0.65762147064042
O         6.15605305006431   -6.70131936833040    1.19144599645145
H         5.25119336798833   -6.42441761306913    1.41721824423749
H        -3.89660460753997    4.69950775959421    7.75711222905235
O        -3.33056747717900    4.23712444110435    7.09721983023009
H        -3.52251801576659    3.29348905703377    7.20907913516431
H         5.73844519778063   -7.98175060596114    0.12364255611322
O         5.45101935884144   -8.66869927567400   -0.51422186427937
H         4.62152861431206   -8.34350221549066   -0.90801050342002
H        -0.58496717770239    2.01182428087880    7.67188248870399
O        -1.21819228843450    1.94762422514111    6.93674339670748
H        -2.08656386668432    1.80541755246189    7.33334197485506
H        -6.40989474298919   -0.15615285171465    1.04251706906457
O        -6.72949134448365   -0.23709629884245    0.12926061097914
H        -7.64754730929029   -0.51049720807054    0.14546463473663
H        -5.39804620099741   -3.09809089402273   -0.60739919842335
O        -5.14621170284373   -2.39500339661382    0.01764442514995
H        -5.71625920991517   -1.62257101017816   -0.17135899850524
H         4.29234163272125    5.54329509187298    0.29755495511099
O         4.62577208065122    5.64480548253286    1.20282397619136
H         3.93109052338984    6.15521414037523    1.65452330944720
H        -9.06959914162711   -1.77864373241445   -2.27399577325325
O        -8.52146645224414   -1.57758366415575   -1.48785327570219
H        -8.64979713415593   -2.31395581035399   -0.85019827598862
H        -5.54986955706520    3.43457108846722   -5.55125567537887
O        -6.06826179978278    2.72473516259892   -5.13604644556001
H        -5.40290488807411    2.13981268831762   -4.72097917041224
H         3.15496534890293   -0.92710532359767   -5.67487341487561
O         2.29901626036743   -1.04710843356626   -6.14060656627689
H         2.38442306764642   -1.89628983928878   -6.61379249096547
H         8.08891067007938   -1.38908176045554   -6.04724194092775
O         8.09682297787657   -2.25269903118002   -5.59009776286778
H         7.24082386535724   -2.65290850189039   -5.84092150344390
H         7.59535701613722    0.95150240664138   -6.32976772667837
O         7.40629528419523    0.10285146677978   -6.74221153102222
H         6.42495094849624    0.05303814787659   -6.77866922537218
H        -7.88729086605497   -3.72610166707048    0.91118276342344
O        -8.56547656023212   -3.61910127040929    0.22666362362202
H        -8.46762503984956   -4.37886449429083   -0.37465829074218
H        -2.42840728310216    8.70587845751612    1.26893958891723
O        -2.28400888741464    8.11321239972658    2.01984499963213
H        -1.51150689222200    7.56143198031090    1.80081377330003
H        -4.47209219292685    6.40390002625668    3.47056256100859
O        -4.64151771453300    6.83079043993263    2.61396889117797
H        -3.87618933049362    7.41513170769885    2.47618578446567
H         3.37583158880415    3.40953506371564   -3.59905673587652
O         3.22214334805295    4.37883484409941   -3.50580788247266
H         2.25738034230814    4.44312301429291   -3.61442940866412
H        -6.14188821295892   -1.64181148992557   -3.46254459397673
O        -6.22447531339446   -2.22008618285335   -2.67770966716331
H        -7.00912609773978   -1.91286488934279   -2.16997263107718
H         6.44067754398771    1.01790190797107    4.72004036383379
O         6.04650164909118    1.55731807439645    5.42245126200958
H         6.23491629169261    2.47570202975535    5.13091265723081
H         1.33651752342573    1.68402326234611   -5.84343224728588
O         1.14225738088358    1.08885412669197   -5.08849333460828
H         1.50518984446345    0.22542978879931   -5.35798128621846
H        -2.51755482757338    2.93590468855567   10.46193949203433
O        -2.30507966578997    2.02824917321658   10.18904401207797
H        -2.90276550249398    1.82799670044712    9.45682872142598
H         7.60170069623737   -0.52945030951980    3.06566952218079
O         6.85084330794464    0.04540498440099    3.23347825126277
H         6.15902256513809   -0.55546403392293    3.61292746464954
H        -5.68621608063728   -8.08845956592610   -0.71646169672099
O        -4.95132228209580   -8.15667727709718   -0.06999114408811
H        -4.95526972189406   -7.33909919709875    0.45149030712542
H        -5.20379137822116   -0.15583866595602   -4.73645580009165
O        -5.82140162079600   -0.86752588264295   -4.97490718804416
H        -6.65953051901569   -0.42536396914289   -5.17263607114791
H         1.86471040323778   -0.23743830611943   -7.53493650092450
O         1.66351148967799    0.23428127212065   -8.37899622057425
H         2.23988647219851   -0.17158065782775   -9.03197136549907
H         4.84703057396621   -1.43369298402391   -9.32302985519780
O         3.92198674372830   -1.20459098672014   -9.60539320330171
H         3.90202557438788   -1.32217413696433  -10.55447951844228
H         7.53622020178296   -2.60349750494972    4.18423045196929
O         7.68263126687107   -2.63988799183539    3.22471439984561
H         7.18993273138770   -3.43135119933198    2.95343502445917
H         6.69317165078988   -5.92864586312441    2.67062024886690
O         6.75478284635376   -5.25300076818410    3.37136300737081
H         7.63065786836292   -5.33785365823521    3.78929517143451
H        -1.84806440648542    8.91576653387908    3.47149692304282
O        -1.60056424827451    9.22166638161224    4.36918872238349
H        -2.44922721924316    9.35399529806069    4.82501571228979
H        -7.41637795746677    1.53128392342817   -5.27165505519948
O        -7.99119052167220    0.78803211218568   -5.02382261530886
H        -8.89292759933790    1.18923715901482   -4.94953104428920
H         6.90061317516680   -1.12342004500264   -8.42263622017165
O         6.31875282217157   -1.84458747085658   -8.68617968275497
H         6.09068179901584   -2.29420764347143   -7.85415981825715
H        -1.69735403926542    6.20389245703266   -7.04791672768004
O        -2.09422942230052    5.37801493668868   -6.77492243789535
H        -1.84972730807974    5.24784738688488   -5.81095860741802
H        -0.02703516000039    3.28294965868082    9.00154230322884
O         0.16992920516399    2.36337003305366    9.25713000986432
H        -0.62844815155861    2.09944540838672    9.76364201321488
H         6.72958154389684   -2.81749770513515   -2.72184927038083
O         6.19928278295332   -3.56138354995844   -2.37985434102497
H         6.66814718389974   -4.37240231506943   -2.62508547648671
H        -4.10377106221186   -3.11008809152074   -4.96177536676408
O        -4.25768611825652   -2.99817059022178   -5.92666741354035
H        -4.80548390672689   -2.20552306312853   -5.98355681631720
H         1.95264832837444    2.15518291055002    8.44454753110976
O         2.61618396417799    2.26730886020580    7.75413120937520
H         3.03887567656200    1.39715164544172    7.63960433318959
H        -6.93482198164143   -5.23552730023612   -1.41251607572312
O        -7.85027180247344   -5.50544768381991   -1.65782892392108
H        -7.98397151037019   -5.10358083072279   -2.54113792091933
H        -3.85521686913900    5.22758508864315    5.67189773084709
O        -3.82199807213574    5.99514936648834    5.07974971725497
H        -2.88788594446719    6.28927332819923    5.17492988530849
H        -7.91195334006678    0.05623614776921   -1.98618319905535
O        -7.42280041859096    0.78088863597286   -2.39845407857995
H        -7.64973508730079    0.76888119515285   -3.35239864228515
H         5.81079686303709    0.09519452310416    0.39311709167243
O         5.58864943977203    0.81722253401233    1.01337969228542
H         6.09907030750144    0.62289181816973    1.82641623985414
H        -6.24374539017020    3.28256364795406    7.37305302502177
O        -6.11535390456121    2.76537093885967    8.20212654972777
H        -6.71523253185733    2.00358459442658    8.11473491164382
H         2.25218099411788   -8.10882390387444   -0.85352976850947
O         2.92903559611151   -8.09633669823298   -1.54991853099826
H         2.70418038530173   -8.81090249471201   -2.16250797553814
H        -2.77103143337479   -4.00024936058858   -6.21456122013229
O        -2.01723846949181   -4.56612662925560   -5.98232154851410
H        -1.74111911309731   -4.27387463324222   -5.08536244644972
H        -5.67099153231461    3.73145079425713    5.28673304790191
O        -6.32138445498571    4.12917340042334    5.90187801792009
H        -6.15464081285701    5.07268118000012    5.89156479592666
H        -1.04554580457716   -7.15066296996604   -3.17753186636884
O        -0.57297575529814   -6.48036860909856   -2.65003692170681
H         0.33466618396749   -6.41190799244725   -3.03066386011315
H         4.41750469906128    1.98609875420679    5.10870329582779
O         3.47589954431065    2.22576025643044    4.98841270776926
H         3.09163177078353    2.24196364733325    5.87032211030513
H         4.08310727455115    4.62795377500686    6.27897412904015
O         4.16306945237012    5.35789387465072    5.66052742208599
H         3.59570794309887    5.11635623731130    4.88983977606762
H         2.73821640685390    3.58638324547463    3.90176755983005
O         2.56011417847807    4.52622768893924    3.73464141797970
H         2.44129128849428    4.62369861927213    2.76809952263324
H         9.36637560197353    0.17472945214352   -1.08951347753585
O         8.56043226361951    0.33851265572090   -0.59610578026512
H         8.38447350218307   -0.47970394228689   -0.10198050616184
H        -2.12886470749031    5.29488112602635   10.62772840804432
O        -2.85125788394270    4.66683950155896   10.85915569160610
H        -3.06944387624658    4.84431397329750   11.77433805595499
H         7.94552530518444   -3.04363794067081    0.31243423131239
O         8.36666643283279   -2.19682156577996    0.56709517106314
H         8.30054383213777   -2.19129897036285    1.52938550160081
H         5.34397438052965    3.63319724869017    3.50377441946470
O         6.00018658427961    3.89938210172657    4.16968397807454
H         5.58772059181727    4.61802070976018    4.67065413984704
H        -4.23697506091938    4.99682689539098    9.76153206067176
O        -4.86981842620187    5.14671048032629    9.03903335108371
H        -5.48170329547940    4.39808050148727    9.03764668890078
H        -7.03771460531079   -3.51374855156455   -3.50339534217612
O        -7.65807157456537   -4.12632764518357   -3.95089293311985
H        -7.13719644166486   -4.56893292482675   -4.65283346631717
H         0.00011377135666    6.10227029704325   10.74724930113001
O        -0.86430658812301    6.43388772793692   10.49970102836292
H        -0.74823019961962    6.86436113371292    9.63344626952944
H         2.56377249035085    1.45863785776746   -4.12590269438591
O         3.44196865806414    1.81180469613596   -3.88690911228439
H         3.76215475625448    1.29699734098908   -3.11619916627299
H        -7.00000506653405   -0.24607874433252    7.19970248075508
O        -7.50829616793423    0.53313977033560    7.47863362204528
H        -8.13190980679931    0.71495836416710    6.77451356503726
H        -2.77018320838053   -9.90726178005198   -0.84133494529657
O        -2.70693891993098   -8.96576359010749   -1.00201221446753
H        -3.61299408532403   -8.59908322777608   -0.76209511893805
H       -10.09840542072242    3.04425745793109   -4.91532617118141
O       -10.20987185746402    2.12516101029280   -4.63775526292993
H       -10.42875017468989    2.20579521994913   -3.68857585555046
H        -2.09488112006286   -3.05436100246303    4.59679060525605
O        -2.96991616963031   -3.49416088837755    4.66671181168595
H        -2.96386581066761   -4.11256633854705    3.91086031562144
H        -0.20859600419862   -8.01352014933149    2.47324698172788
O         0.61802931038827   -7.80341352831448    2.92091377895163
H         1.33600483390887   -8.10017776563071    2.33419951706090
H         6.67870120150070   -2.40680366601150    6.37856959913365
O         7.12763649434572   -3.11652319437458    5.91446911827655
H         6.49751412389862   -3.85124822800648    5.87639796954435
H        -5.29954706276991   -2.03073561759063    6.92543989908737
O        -5.97543743369684   -1.53255271210301    6.44102062539738
H        -5.95951901431605   -1.91055846531490    5.53221752653342
H         0.81031939495534    2.99370158708724   -7.13606406289978
O         1.72807873538816    2.66301360983218   -7.19149115541202
H         1.71458656478926    1.91522021291085   -7.81703355699010
H        -3.98009711121875    8.73134693662077    6.64500660314838
O        -3.98084124389950    8.72601707498096    5.68764309885619
H        -4.10448615367968    7.79718752125519    5.42352160511304
H        -2.09901877367593   10.27506075790714   -2.76753634410708
O        -3.00374266480011   10.45210151123822   -3.06241198775265
H        -2.93883221235096   11.08570744467564   -3.77647753400337
H         9.38264204737318   -4.09362831203315    4.02998257260130
O         9.10287370512363   -4.77122146147945    4.65312283076448
H         8.67336035226441   -4.29827858575589    5.37688195495574
H        -0.76104931638037   -6.03558067512236   -5.85560380523255
O        -0.05771608808194   -6.60191992295496   -5.52150410355643
H         0.77788812526519   -6.14066748598531   -5.73930006106669
H         1.80014412050932    8.24248808556163    0.63835105149017
O         1.49611467585975    8.56295658682738   -0.23960603661451
H         2.31079562852676    8.60064657623655   -0.77026259201633
H         3.47260670038579    2.89094950410696   -6.68375035825735
O         4.30032530868695    2.60140072307192   -6.27420393500869
H         4.05518504315904    2.32812972461356   -5.36519223855730
H         3.70781699528911    7.09000777622833   -1.25461965478574
O         3.91260845464870    8.02573395384361   -1.46898934180517
H         4.28237904227361    7.96885944545718   -2.36207246393251
H         4.36883507637330   -0.04743798502333   -7.93112953034385
O         4.74582057532337    0.09968556880592   -7.06179346682904
H         4.56431238183027    1.03187429185804   -6.81922357293659
H         6.00379065427906    1.89741380911334   -0.49602846048090
O         6.56907939795884    2.09047316665139   -1.25785073578873
H         7.39367746327073    1.61089376186580   -1.06369455566093
H         6.65955211091371   -8.46723781935617   -1.61964238867393
O         7.29582466380286   -8.25674396987596   -2.35596212325935
H         7.66527691455008   -9.09067647387062   -2.64122262419448
H        -5.32834410085431   -5.82567210028614   -5.42258747219495
O        -5.94548888343888   -5.15385517235303   -5.73774157808561
H        -5.39442141333583   -4.38589264799811   -5.97539571139568
H         0.65614779829087    7.14646036106761    7.57639584837050
O        -0.24545665225721    7.17450862596553    7.93573190604808
H        -0.80100125380293    7.18833235076083    7.11848634455019
H        -8.92476836611270   -2.86849805880300   -4.12034480420731
O        -9.44466585282846   -2.05993070877638   -3.95193598681277
H        -9.15988669546681   -1.39489272948500   -4.58251672048900
H        -2.43720799776525   -6.02290542153799   -2.15832180181371
O        -3.31539404863072   -5.73682644562663   -2.42703517299775
H        -3.50271438951239   -6.11231683345483   -3.31245318408016
H        -3.01358697056689   -5.93756341619785   -5.42430096085523
O        -3.61343108677248   -6.54668120762369   -4.95118346673985
H        -3.13182905696188   -7.36704660752925   -4.78411833223060
H        -1.41548275509933    3.68834802120713   -7.00558781298210
O        -0.87626410894737    2.93231975450302   -6.73316890704047
H        -1.11320465014348    2.14706326365706   -7.28293801614458
H        -0.22997491791397    0.37799696558709   -8.23593704735827
O        -1.12586425184488    0.61375920193528   -7.95254796230465
H        -1.30157665302226    0.09039110165786   -7.15462376020172
H       -10.45634850748169    3.99784807719606   -2.77208510176928
O       -10.51533076208197    3.23485705094267   -2.17669920535235
H        -9.68181940476116    3.22802957953267   -1.67802841439345
H         4.55473628021667    4.04783832800989    1.69811274065894
O         4.34576797835521    3.12723000715548    1.97715130742865
H         5.06150939973268    2.55076536562835    1.69659449511614
H         6.45955750947231    1.36043596620590   -4.24004581493867
O         6.15612111721698    0.73699302779710   -3.54563096412092
H         6.18709035820942    1.23303283480273   -2.70219972127896
H         9.60536950044396   -2.26177344415825   -0.94598493433123
O         9.88173271421215   -2.04792726501326   -1.84596490833013
H         9.08113079121745   -1.71015357038321   -2.28968774475329
H         9.94220704721148   -3.35823611835316   -3.11484525608736
O         9.67516562015652   -4.01094568463825   -3.78909317495178
H         9.28144864153768   -3.50415526512648   -4.50991413307207
H        -7.72626769682509   -8.60788911815286   -1.67971471992099
O        -6.98832905780537   -8.01357641783540   -1.80762480019499
H        -7.36606523695210   -7.10055514935327   -1.79860107445775
H         4.13513819939194    6.04391629264196   -3.84506383481127
O         4.79560211843370    6.74573392022985   -3.75988886975014
H         5.63236733641977    6.29245050172632   -3.62366282252909
H         0.07097896606195   -8.20790093600805   -5.22705551028370
O         0.09500031679479   -9.19057787825097   -5.09364545025076
H         0.24609777846926   -9.55561836452774   -5.96556920510853
H        -2.36031470435253   -8.70881964210800   -2.72790860701304
O        -2.12641339510111   -8.44583451738240   -3.63767338517294
H        -1.47966954618657   -9.06456532235983   -3.99576167732834
H         2.15559512389635  -10.85204803850671   -3.50292152793536
O         2.10994397685273   -9.89745841952403   -3.47972748038682
H         1.32468369286272   -9.62691409755615   -4.00632128966139
H         6.80973549955621    3.29297616336859   -4.59628552386112
O         6.86789382233957    2.61423873577634   -5.29657826308608
H         6.07459616867985    2.74704356760814   -5.83761815444809
H        -3.59192492864289   -3.74915052973684    7.70436308733683
O        -3.70556985746874   -2.96162953382715    7.17374683719442
H        -3.45446949718345   -3.20156540816038    6.25559834572111
H        -0.66478996864860   -3.40079172666227   -6.74138064357466
O        -0.03439177331339   -2.66948118538466   -6.74912985338521
H        -0.51620356053891   -1.89364956868769   -6.40847434053863
H         0.61457014536849    0.43498830255529    8.73330767968218
O         0.62212084309085   -0.27996262845168    8.09293402301925
H        -0.29999771255994   -0.56933182186766    8.00572370061535
H        -5.83808713372965    7.37660721608043   -4.29858843077469
O        -6.28489721339577    6.75886844572520   -4.90104240471304
H        -6.67123703986102    6.06779398002675   -4.32702695310729
H        -4.41362148602288    9.10062499230919   -3.17134841466917
O        -4.93098241255290    8.30302013590288   -3.00444437636981
H        -4.40484286307240    7.79481307821955   -2.36076176871164
H        -9.75448065938149    5.78828016478491   -4.36776623786166
O       -10.27514958933860    4.94881036741480   -4.41409371137025
H       -11.15766831768063    5.21092127709998   -4.67690377791887
H         2.74214269285266    6.48758573032234    6.11599468679667
O         1.78193892635730    6.58426112226728    6.21313819289094
H         1.43868091234209    5.67056255332797    6.11238339531136
H         4.77764973388027    8.51429208460995    0.05769481081796
O         5.09417450056091    8.51576897195908    0.97893284477127
H         5.50244079472978    7.65217953860970    1.11040676489896
H         4.11652601146890   -7.46404418283068   -4.35596207028545
O         3.35778945653639   -7.74920154640240   -4.89712502190928
H         3.07737065730462   -8.58942502819379   -4.51941835409356
H         0.35198556188316    8.63073171550379    4.20907202205114
O         1.02811282341019    7.98472544611764    3.98044320964241
H         1.25585135581602    7.49298916573772    4.79555826517158
H         5.20922252605462    4.15493125010898   -3.18035400357988
O         6.17063665984244    4.12527926952770   -3.12710504561066
H         6.37938015432608    3.54394522527975   -2.37912174052005
H        -2.60454540470065   -1.57152653185188    7.55522649851531
O        -2.09457080905903   -0.77769081120291    7.77404523002477
H        -2.72042724422269   -0.15166291164567    8.14845527240350
H        -8.64584650583163    7.35157315205467   -3.38716881407702
O        -9.00984296581021    7.27985474662145   -4.30105911115685
H        -8.22910069708579    7.26601261793127   -4.86941925204499
H         3.50041094042260   -9.01347221517204    1.07923781539761
O         2.82390130655342   -8.38113272550091    1.32697959758901
H         3.29872587012055   -7.57565477498947    1.60622637543391
H         3.55828807392495    8.14008857947009    1.80244888061762
O         2.76692763899260    7.57769905856403    1.91540648065593
H         2.32207807080021    7.81364334271531    2.74215700362916
N        -7.66239770545591    7.33606372385177   -1.93237724023381
H        -8.05971952830136    7.76329748051702   -1.10765815315491
H        -6.78625110949379    7.80171040171309   -2.14199451879095
H        -7.46762497624346    6.36611263538353   -1.72239423958927
