# Supplementary material for: Computer Generated Realistic Interstellar Icy Grain Models: Physicochemical Properties and Interaction with NH3
Source: ACS Earth Space Chem. 2022 Apr 19;6(5):1286–98. doi: 10.1021/acsearthspacechem.2c00004 (PMC9125691; doi:10.1021/acsearthspacechem.2c00004)
Supplement: Supplementary file 1 — sp2c00004_si_001.zip [file sp2c00004_si_001.zip › NH3_binding_energy_sampling/14-46.6-Y.xyz]

604
 energy: -1022.793814660032 gnorm: 0.000046776145 xtb: 6.3.3 (5b13467)
H         0.21018652804632    2.97601015785148   -0.70246814396087
O         0.73171786408040    2.30805086668870   -1.19727597004975
H         1.67157505974333    2.43779796549651   -0.92847813786935
H        -0.04428204174208   -1.35955985426156    3.13141661434196
O         0.34322552806043   -0.65797554975025    2.58520188443130
H        -0.13574532552051    0.15404750559161    2.82007830686055
H        -2.38803662059594    2.35361696279167   -0.54821512857481
O        -2.17328698428226    1.88421783932885    0.27541073830931
H        -2.18928067229238    0.93603354292583    0.05105758761290
H        -4.63813149174793    0.49043348052447    2.18070018260572
O        -4.95427013630897   -0.44307762327118    2.19597755960441
H        -4.45216417365926   -0.92097650714760    1.52763981781774
H         0.08340901988406   -0.36264754934992    0.93082817565931
O        -0.11979750288171   -0.12571707223204    0.00524592592077
H         0.22009405914164    0.77016871680266   -0.11831251033998
H        -0.11973518943033   -3.62789830859566    3.76024673111058
O        -0.39731658439308   -2.79748445839576    4.18147571532317
H         0.25264828435783   -2.62940781770248    4.88051561659511
H        -4.86788152745441    2.47310795590190    1.32863218975448
O        -4.22494892953987    2.06556108871217    1.94114998297598
H        -3.38490338362946    2.04740907153038    1.42391693923457
H        -3.24668487846728    3.83884790714727   -2.22164102735553
O        -2.50699768714996    3.24348775902168   -1.99319738922285
H        -2.15255878367361    2.95446942074427   -2.85425236711371
H        -0.10388460504492   -3.85919616060286    0.48627722786158
O         0.23605391431795   -3.03985282740544    0.90056229347365
H        -0.55040515285664   -2.55519187478343    1.21670947660297
H        -2.35072578687642   -1.59296029994595    2.46035592895484
O        -2.16553364316654   -2.05907222839888    1.61895289156164
H        -2.42662016401210   -1.47258510220391    0.88995372456044
H         2.08400253908747   -1.49682724078869   -1.14964007696988
O         2.31917082561539   -1.74610881401918   -0.23223037394633
H         1.53319962315485   -2.17677734895826    0.15478379827866
H        -1.37001100446890    1.77048840721592    1.89506141767139
O        -1.45576750416130    1.37440466819734    2.77247998992170
H        -1.44064246813035    2.08749918539018    3.43627262559912
H         0.21909841806258   -2.75898986743297   -1.58979636391300
O        -0.53706812895866   -2.14753819070235   -1.64181409253524
H        -0.35560440485681   -1.42130991779597   -1.00855429923693
H        -3.42063520582121   -2.98258497552444   -0.39449713037374
O        -2.70526081336590   -3.47437416043154   -0.81860610224574
H        -1.99603384166534   -2.84380451022354   -1.04016009235994
H         2.79743944939836    0.08030867560248    2.89922074337293
O         2.89655368864516   -0.09674994425256    3.86240366502945
H         2.99155836355809    0.79530152463422    4.26274094668363
H        -3.52275437196340    6.32219970157449   -0.55400931500258
O        -3.28777757186178    6.98461616868947   -1.25547846509340
H        -3.14505901325706    7.83018201972544   -0.78640150713620
H         3.92210856132525    0.53205738152041    1.14768153022573
O         2.97151587458605    0.35238240956573    1.26828611362616
H         2.73178398526177   -0.40180131322246    0.69141083672491
H        -5.77447127574476    0.78195819449872   -1.60124623860612
O        -4.86382661018721    1.11036671919704   -1.47926191291690
H        -4.97335615961132    1.93893843172615   -0.96777108968219
H        -1.19248738406142    5.34393762572436    2.19007080111616
O        -1.81683125233231    4.59584819572086    2.07708606142308
H        -1.89116437312499    4.17784276333962    2.94013979382595
H         3.50675328974391    2.70964212254784    0.38702428956221
O         3.25630518675643    2.66837739863854   -0.55087124895217
H         3.58715453452003    1.82562817013529   -0.90359510173351
H         1.50148633762844   -4.75228705376205   -2.27404850063305
O         1.56646276062064   -3.97305391817268   -1.70360599724093
H         2.36030383336618   -3.51268426015207   -2.05752864433699
H        -0.91807143305361   -0.14318677654625   -2.56558994310610
O        -0.28699014788553    0.51066561678609   -2.89301981123142
H        -0.02338127676085    1.09293117982398   -2.15739417058092
H         1.71778623988790   -4.73851984480881   -0.20466412440990
O         1.82681360730177   -5.37391171422589    0.53868070013809
H         1.36501371040971   -6.18672629045566    0.24519832548963
H        -1.22070078809537   -3.32366238626313   -2.89297050676751
O        -1.05031725799525   -4.00711580248582   -3.55439832101010
H        -0.92017038198820   -4.85375461767541   -3.08560283480250
H        -2.74817418710938    3.25603017077555    4.69248583960944
O        -1.76678950381315    3.25528230678624    4.65507950225520
H        -1.47097001642819    2.85296450501979    5.48994072190091
H         0.98990735905700    4.98389287628645    4.04688987051195
O         0.04448480075787    5.21584825517833    4.10395356548411
H        -0.42722082165904    4.41273272388544    4.36287182815751
H        -1.71345583474574   -4.70692270787551   -0.38147038327357
O        -0.94645226392628   -5.24655502820564   -0.09997185309115
H        -1.28978533185594   -5.93287798621250    0.48145774710549
H        -3.91983554429080    5.77221376932575   -2.60693648052557
O        -4.27131480710988    4.93747602916326   -2.93419118724268
H        -4.12078767439098    4.90178100478025   -3.90308738684303
H        -2.40397919486821   -3.74453243505790    1.92849046548214
O        -2.42028442883702   -4.64812748582806    2.30543339820086
H        -1.47936068503518   -4.88560864741822    2.44163596110847
H        -4.69068645335739   -3.04110071174286   -2.89662083941935
O        -3.84006407275311   -3.27316093798110   -3.30684406742380
H        -3.50578064558489   -4.06597825595331   -2.84237698523708
H         0.37428726104991    1.32685108451771    4.58994804097239
O         0.88462728799893    2.08515565281379    4.25702549158371
H         0.92804272355232    2.74638554013538    4.96185689494645
H        -4.64260102216440   -5.22979400464226   -1.56728926386183
O        -5.34234317903777   -4.87651571872236   -0.99078401292787
H        -5.12474443099616   -5.22999790735921   -0.10729999433732
H         2.33044265506073   -6.53968606494233   -4.06361130651294
O         1.99543570020108   -6.20981960147931   -3.20969549767642
H         2.43371813183405   -6.78148725330688   -2.54675646406092
H         0.46741859656714   -3.43641219535729   -4.02617188029609
O         1.26741727896030   -3.06835614426807   -4.45342715861021
H         0.94362428536889   -2.69828249333128   -5.30082556216056
H         1.99210660657121   -1.80368354435293    2.95270551273084
O         2.14799429118307   -2.73370720077177    2.73461893829904
H         1.45956969429187   -2.94945948565419    2.07136846758929
H        -3.01276494493989   -1.86913756678487   -3.21605040394284
O        -2.59157151098647   -0.98191747554217   -3.15364604441258
H        -3.24919026821190   -0.33752532536321   -3.47114376973455
H        -3.17589122584408    4.91918451629854    1.06865842181326
O        -3.95970175368835    5.29199155860343    0.61752600668221
H        -4.37250691067292    5.84968856216533    1.32504000557580
H         0.89973456033688    2.20106780971554    2.56443596051399
O         0.99734029766003    2.19787774225173    1.59308303258056
H         1.72249952363834    1.57340708216303    1.42486198761837
H         0.19573055224458    5.60180083217106   -0.78530248761618
O         0.71497000366841    6.26391547847772   -1.29635025913117
H         0.85803321968256    7.06439217857112   -0.74204326542347
H         0.36303595274145    6.98458714867509    2.56233365638618
O        -0.00245981631899    6.60250939352671    1.74731422000961
H         0.66102804958073    5.93254310926826    1.48305076869101
H        -2.45084125929435    0.16159588464501    3.33081313878084
O        -2.66999792394218   -0.65157126502591    3.83798673438019
H        -1.90603124672929   -0.69118795698322    4.45529665460186
H        -0.85408425007582    0.50304929120088    6.00804953862459
O        -0.58148960606477   -0.01265384676378    5.23105042142593
H         0.13186506502437   -0.61879847570412    5.51409484751887
H         0.73839861403817   -5.04677355143390    1.96027802432131
O         0.19660227851106   -5.15568882164394    2.76524171068143
H         0.34583507240559   -6.07478642934379    3.04037626984401
H        -2.09517177879355   -8.14329542258766    0.44319077409566
O        -1.77036847595171   -7.65415426202618    1.22653458343634
H        -2.55488429714143   -7.34308537294873    1.68566511789430
H        -0.38194322565704    6.80718859568424   -2.35059490897370
O        -1.13092118593746    7.22663494334523   -2.84623278109995
H        -1.91832047925470    7.09945750329437   -2.27918301967891
H        -1.10089952908263    4.25451962028938    0.55414071328533
O        -0.73153096465662    4.31586978532106   -0.34329520367608
H        -1.44032942198498    4.07215586374204   -0.97280526182061
H        -4.38183334760141    2.69215259982988    3.50365607840110
O        -4.37535531548527    2.86330594016196    4.46820826578173
H        -4.45667704063829    1.98033364719183    4.87811318148702
H         2.05963679103390   -3.63586774605543    4.21643922075071
O         1.99136234663738   -4.10284837894815    5.07140426083022
H         2.52489183760173   -3.57687450725549    5.69219500268462
H         4.70929873604632   -3.24564749577723    0.80019713354703
O         4.54419157976358   -3.16875074001909   -0.16614332282597
H         3.68445120418004   -2.69332618179813   -0.24494693308267
H        -2.71357434075573   -0.80616249688158   -1.36010457631990
O        -3.03722154555423   -0.53487638708935   -0.48462450213738
H        -3.83941187023602   -0.01065446848605   -0.68866679880714
H        -1.62269385867346   -0.82036118462878   -4.64497637968746
O        -1.11991843699183   -0.60371122119456   -5.45129803590308
H        -0.40897732095484   -0.00703748405001   -5.16933752514247
H         1.79639030703667   -1.77051543515948   -3.40461289325699
O         1.89028422293105   -1.02228124353422   -2.78337338515693
H         1.11129710641002   -0.44702131712700   -2.91153450492523
H         3.69263248628714   -3.17459555769650    2.51634495428350
O         4.65132993384779   -3.39892346144864    2.43556029370345
H         4.71490894510908   -4.35707760812810    2.57097992530102
H         3.46117840037826   -6.17014386086182    3.09226143780714
O         3.81024801925352   -5.97389379882107    2.18826150741191
H         3.07108890294112   -5.62511628515103    1.65074943302173
H        -3.34962343666394    1.55046980108320   -4.18536907884064
O        -4.19361626275881    1.07975074771199   -3.99069459355467
H        -4.40667526613044    1.22542155179293   -3.03308108749870
H        -5.07209214998713    4.08901379632674    0.06442419161973
O        -5.51022634238361    3.22244488596064   -0.03537071203905
H        -6.44197020055629    3.34020559454541   -0.31355648385859
H         6.74329998909259   -1.23309494354238   -1.41075409529133
O         5.97104508021919   -1.08158718433018   -0.85945010986823
H         5.55553991681280   -1.94998313939664   -0.65563583776477
H         4.59922895073027   -3.22187033690828   -2.50980751766431
O         3.72981563846686   -3.05077598289996   -2.92311485780070
H         3.73066413118852   -3.67126195578010   -3.67785260078159
H         4.49462605255513   -2.36098639723361    5.61817121452386
O         4.09675820483235   -2.83976428833555    6.37643792372979
H         4.47411569461327   -3.73134514105360    6.31722455593600
H        -0.72290056010786    6.28746140134813    5.05232348720739
O        -1.31690083758752    6.86321735294220    5.59307973061935
H        -1.33413452334365    7.73975158524046    5.15039231522671
H         4.70613945063533   -0.18804547693518   -1.50891927100073
O         3.93706217309082    0.35429162642841   -1.76836350003097
H         3.24385803629205   -0.24756721111766   -2.09463934358735
H        -0.75074830214076    4.46506104446826   -4.05881527565333
O        -1.53475305124331    5.00746299809490   -4.26372240785937
H        -1.38207054447496    5.87459150390540   -3.84285600954741
H         0.65864927316748    3.14756700567523   -2.68492639585557
O         0.66155316406636    3.52391209655371   -3.59352593772638
H         0.70709146254213    2.76004153035304   -4.17871108425506
H        -5.35664985875646   -5.25091703427766    1.80167681888048
O        -4.66121203425400   -5.84506625214515    1.44338462467821
H        -3.81958779144450   -5.42850977840076    1.71001741767203
H         7.87774859796741   -1.74195057779523   -4.08987486391928
O         7.62390708460115   -1.42776976926595   -3.18965829972848
H         7.13530750768852   -0.58500704834616   -3.34431474473708
H         3.69578430331524   -5.12918052223064   -5.32361146784799
O         4.46027306992486   -4.75404900659172   -4.84741753931814
H         4.84845820227382   -5.46381269856012   -4.30219620298569
H        -3.74758298908337   -0.03497053344339    4.93072512935267
O        -4.34558488167335    0.42916171394355    5.56618837081794
H        -5.00405358635195   -0.22950116501196    5.86095510958340
H         3.48415759766967   -5.99552641043122   -0.55057104195327
O         4.35174640687129   -5.74495026846411   -0.87919867522484
H         4.42903779001373   -4.78344859382853   -0.73118977848996
H         4.99543251317608   -0.39035809729467   -4.20488360098163
O         4.45818828903046   -1.10175269699606   -4.59184684178337
H         4.13709362076752   -1.68579907718174   -3.87198155303257
H        -1.17824594953168    1.51312594791767   -3.95396888442780
O        -1.83064932527296    2.13362978620432   -4.33671000150486
H        -1.47738416319830    2.46437887648597   -5.18519399072318
H         4.89508348179609   -6.37441343985297   -2.35508393465356
O         5.22419506850594   -6.70023658331271   -3.22202360451829
H         6.04389526041859   -7.17927656222962   -3.03797894287003
H         8.74562795231385   -5.14291116422425   -2.97520714264393
O         8.05616593844374   -5.55968179484495   -2.41441611047555
H         8.09191840344748   -6.51743968508931   -2.51269734400223
H         2.34985874860873    4.66819693622346    0.41627633394940
O         1.77659528782657    4.64950197195725    1.19209066989728
H         1.41848386643737    3.72933101490287    1.27006505621402
H        -4.37945752327402   -2.68921164481742    4.23217802522788
O        -5.27466865677248   -2.34999524819578    4.03418505682919
H        -5.14101996758134   -1.56972740470647    3.45684121268347
H        -5.82346209449476   -3.25367275110246    1.32535653730182
O        -6.28319183446738   -3.80997874026230    1.99641806836088
H        -6.09053707666284   -3.37399172902513    2.84568790911781
H         1.72823455234257    3.41987884077915    6.83184233499636
O         1.10442173954440    3.93575862234839    6.30074131278308
H         0.32233411655634    4.08918287092011    6.87421487048303
H         5.03545204582871   -2.23779369252185    3.60034654192485
O         5.03787538020666   -1.50845945909271    4.25282045338828
H         4.22146991161394   -0.96903475318194    4.08101705272110
H         2.42957925240225   -5.62383282454122    4.81180552696809
O         2.80601849353165   -6.50853026686730    4.54757767580436
H         2.05993410709907   -7.09047110257849    4.38071212052491
H         2.24333993676394   -4.57436892274912   -6.81857906772321
O         2.07820917341725   -5.06223008032341   -6.00186960035016
H         1.81674122106890   -4.37089953769133   -5.34542502912871
H         6.45354275008363   -4.15386747664748   -0.54817383384394
O         7.21052103697776   -4.55441760438827   -0.08967381984897
H         7.71466922575876   -4.97782993014176   -0.81173062257019
H        -1.67980919274802    4.44008318439073    7.68408825734102
O        -0.77847041121920    4.54037060094566    8.06392088876754
H        -0.59999322366639    5.50006482188201    8.08730449017689
H        -5.13536192725948    5.62998519528019   -5.59923744899483
O        -4.52695129806173    4.86722652907059   -5.62128109491004
H        -3.77261544904257    5.08176624154484   -6.19110668179717
H         3.25834853872439   -2.58595395258574   -8.47213382821293
O         3.17430744486573   -3.11802072741785   -7.67011524396659
H         4.05282231211131   -3.09328225484179   -7.24494122450947
H        -0.66497019391157    8.77003227407853   -2.30461272447607
O        -0.54016452798283    9.59921285106382   -1.78715770430987
H         0.22509428145613    9.42611306152156   -1.21408930040413
H         2.10031192260252   -0.96453207502456    5.18002678861812
O         1.52830576667748   -1.48497929547095    5.77233409515854
H         1.62874139340727   -1.14126488629430    6.66939374445382
H         5.19384690921834   -2.08000116074978   -5.73726138518305
O         5.53779125306495   -2.84619655029934   -6.26079308092704
H         5.26803513902988   -3.63604500955846   -5.74065548772052
H         5.74229873372017   -5.23511334201179    4.67140188749579
O         5.20301468681222   -5.17215700851291    5.48723118095902
H         4.49486923207791   -5.81524676925628    5.38135118536576
H        -3.92941584826528    1.09460379171485    7.00301235498683
O        -3.73354198564716    1.57186181424317    7.84539885556637
H        -4.60902136388095    1.95646783510962    8.10996779790883
H        -1.84961029288040    9.55822740070677   -0.76729517163512
O        -2.70741153261493    9.43167507003377   -0.28806340417567
H        -3.32126830442785   10.05874155703962   -0.67404359523087
H        -5.95240252008749    4.62724412884404   -2.93686841775067
O        -6.86251213907264    4.50724469582111   -3.27683883812491
H        -6.77452951467439    3.80414840140309   -3.95359560289178
H         0.10810693551987   -7.11942358119659   -1.15791874422667
O         0.57614430627372   -7.55501569680720   -0.41276489285111
H        -0.09898254095200   -7.74895623633741    0.24048791759883
H        -7.63643663144165    3.72863020485534   -1.96340294154573
O        -7.89370369301684    3.14243801020724   -1.22128390194991
H        -7.75170048629382    2.23337927122979   -1.56047811788198
H         3.87081196585277   -1.04494231982919    6.98513596111845
O         3.95082279429381   -0.08122120171576    6.99507167733050
H         4.64913047785559    0.14110937789063    6.37085574931437
H         2.26130645334054    5.74274908113124   -1.21666944208330
O         3.19752807933518    5.45094823505672   -1.10564286808196
H         3.37124744931011    4.91032442106795   -1.89937075635972
H         6.57278372440689   -5.97907052399874    0.62858290650730
O         6.20435557056418   -6.71926396074111    1.15631423162863
H         5.30436968844107   -6.43878257308922    1.39607792072640
H        -3.82329066814307    4.67882005519216    7.77322068167448
O        -3.25814300699626    4.21604044842895    7.11286651926787
H        -3.45150943198304    3.27260234035580    7.22392324078275
H         5.78662574742595   -7.99554499090790    0.09690492036257
O         5.49724586884413   -8.68326546155327   -0.54065759797545
H         4.66548896234685   -8.35841765447868   -0.92939473646701
H        -0.51138824543634    1.99353322052143    7.67332993654847
O        -1.14760936222752    1.93026473784694    6.94119281229164
H        -2.01432299284670    1.78653816284140    7.34108163575654
H        -6.36427272436918   -0.17997670995256    1.07083926101532
O        -6.68922193688694   -0.26358427792542    0.15964410573395
H        -7.60734542630163   -0.53609756955417    0.18242746202333
H        -5.35834796164288   -3.12316248403229   -0.58177532344587
O        -5.10456980339850   -2.41970464237744    0.04206220089065
H        -5.67618116198776   -1.64781936247566   -0.14423753009150
H         4.32815208310581    5.52738290036907    0.27372442731676
O         4.66536498263875    5.62883237367851    1.17770886044966
H         3.97261555635902    6.14010269543838    1.63157540361514
H        -9.03966995294121   -1.80868529133568   -2.23088498628970
O        -8.48847790680471   -1.60571771041246   -1.44755988370380
H        -8.61184253677614   -2.34203124433862   -0.80864986782174
H        -5.53972879215407    3.40671860015081   -5.52664482141935
O        -6.05466333447580    2.69635088884600   -5.10849876454885
H        -5.38568538749114    2.11159808691954   -4.69746502964138
H         3.16775433154279   -0.94585712635693   -5.69065826634039
O         2.30989825740974   -1.06610925048167   -6.15306639756980
H         2.39366939753643   -1.91574573292047   -6.62577525490255
H         8.09972434568129   -1.40315570401326   -6.08780807733518
O         8.11105434709275   -2.26666773701184   -5.63077086740937
H         7.25415450645405   -2.66804116654272   -5.87633942628960
H         7.60305682315354    0.93694729568004   -6.36784678301237
O         7.41276771812260    0.08852442240831   -6.78014596244299
H         6.43133991077458    0.03725119918399   -6.81096018791526
H        -7.83998077007763   -3.75190370658723    0.94874929033528
O        -8.52182131926426   -3.64635680128211    0.26755130488924
H        -8.42554317785081   -4.40631081267381   -0.33385287920647
H        -2.39614958039367    8.68201808846599    1.27473630434192
O        -2.24055281439632    8.09479352380377    2.02791160619850
H        -1.47143792060640    7.54189752382368    1.80132957972625
H        -4.42022538437693    6.38130179295817    3.49032507246728
O        -4.59470606685784    6.80645378251048    2.63432910187314
H        -3.83253130962352    7.39292614685237    2.49045518981080
H         3.39461030172464    3.39196067194328   -3.61760356964574
O         3.24059456596547    4.36123966943685   -3.52351917412145
H         2.27526933986589    4.42460923173848   -3.62779632121675
H        -6.11732712553520   -1.66841436444696   -3.43341886211197
O        -6.19617016662338   -2.24671638167225   -2.64834337166109
H        -6.97805898237659   -1.93967791061577   -2.13649928338255
H         6.51195022973567    1.01650657921595    4.59884674172473
O         6.17472293297855    1.54172902667699    5.34602273409483
H         6.33945885653967    2.46718752300061    5.05871843024625
H         1.34636033615924    1.66362223604045   -5.85161063317873
O         1.15580071049350    1.06854063746478   -5.09579808203966
H         1.51875232213353    0.20538049968725   -5.36638148777010
H        -2.42965698045922    2.91745317944314   10.47173777163650
O        -2.21576342245065    2.01054326439096   10.19748030860673
H        -2.81791977573291    1.80830650023993    9.46935705901629
H         7.62107818189900   -0.58499024296290    3.03858429006587
O         6.87957296131523    0.00601908496447    3.20009953496862
H         6.18977137663486   -0.59011198480213    3.59520272098201
H        -5.64241157158944   -8.11342128506981   -0.68763432038181
O        -4.90483320293025   -8.18103590243438   -0.04433593698089
H        -4.90648276614711   -7.36309107961892    0.47658425318168
H        -5.18639685807625   -0.18171773993631   -4.71215293525118
O        -5.80408709060777   -0.89418768280002   -4.94818693088889
H        -6.64353907844500   -0.45348957159864   -5.14276842428707
H         1.86801840385987   -0.25766454553902   -7.54497025281996
O         1.66206340159914    0.21360385185768   -8.38829428282625
H         2.23595372191671   -0.19187020216159   -9.04372243117903
H         4.84284735093023   -1.45153599363862   -9.34684250918065
O         3.91641152236068   -1.22282550513598   -9.62528572858088
H         3.89211514197404   -1.34171580578971  -10.57409112098115
H         7.66145480084173   -2.62389230811717    4.13022397754168
O         7.74621257681361   -2.63391012637338    3.15574127549186
H         7.24545571325831   -3.42487393880674    2.90153581372751
H         6.75580500216925   -5.94061538638226    2.64715500976214
O         6.81517235271030   -5.25943462379793    3.34032910595618
H         7.69065251472194   -5.33911239370431    3.76196707237794
H        -1.79915714681388    8.89603611890730    3.47556778558558
O        -1.54732832582982    9.20134877775659    4.37264798681263
H        -2.39413170030605    9.33417593211163    4.83175306673288
H        -7.40323301236474    1.50249787935796   -5.23874793935055
O        -7.97622969737451    0.75816300927496   -4.99008609578634
H        -8.87795056773989    1.15694424085681   -4.91036364748441
H         6.90018233654639   -1.13963525146956   -8.45660069421303
O         6.31761236016095   -1.86124047056761   -8.71738915852421
H         6.09390856186419   -2.31094936307292   -7.88413679249201
H        -1.70163942236741    6.17973590800028   -7.04167722848903
O        -2.09786784942044    5.35452173946319   -6.76557944477917
H        -1.84453466552919    5.22424954300722   -5.80321001101265
H         0.05144244311532    3.26818804552728    8.99796677665334
O         0.25483178258082    2.35001874168295    9.25446353650596
H        -0.54109766294732    2.08359544168725    9.76400920627038
H         6.75864965867213   -2.83219337809375   -2.75456187602600
O         6.22925224043727   -3.57618605591147   -2.41209377497577
H         6.69933762365543   -4.38710013602089   -2.65553014973264
H        -4.08488506725187   -3.13557523414727   -4.94241996265310
O        -4.24420486815203   -3.02397669867202   -5.90654639205807
H        -4.79256577057232   -2.23158112500650   -5.96066280881641
H         2.03036010766744    2.14514202632974    8.42981499233881
O         2.70055877331299    2.24178058749595    7.74266547597223
H         3.09703900619626    1.35943153466967    7.63055146934483
H        -6.89703303032769   -5.26228171349736   -1.37869086634360
O        -7.81372173398157   -5.53253063895476   -1.61947597017034
H        -7.95171223060536   -5.13141501057980   -2.50238904884362
H        -3.79264258220016    5.20508349611890    5.68896386279325
O        -3.76308720392979    5.97311496053246    5.09752246543214
H        -2.82909805235716    6.26837787218208    5.18685437097678
H        -7.88123216447393    0.02569067784408   -1.95021670089714
O        -7.39450068159245    0.74965175794640   -2.36677551499646
H        -7.62707011162428    0.73710824239344   -3.31896983267656
H         5.85122027665353    0.08153979072666    0.36357321260976
O         5.63310719231284    0.80354671288742    0.98590153269281
H         6.14410789871086    0.60088557509881    1.79712733234928
H        -6.17078164376525    3.25986494600342    7.40120193392735
O        -6.03839039904556    2.74267440352571    8.22977308991191
H        -6.63833817849894    1.98061759075352    8.14489888388068
H         2.29755156049378   -8.12650007338912   -0.86099070807962
O         2.96818450019709   -8.11284044932185   -1.56330264784286
H         2.74108839791532   -8.82905095524475   -2.17290861735243
H        -2.75747679659472   -4.02453161461870   -6.20104584941269
O        -2.00207115727557   -4.58958718162757   -5.97238829271294
H        -1.72178848481713   -4.29706911984242   -5.07672029380309
H        -5.60949418766505    3.70893098757537    5.31097105245863
O        -6.25549194956268    4.10558356129179    5.93132983164405
H        -6.09386295720503    5.04990290856706    5.91520655500196
H        -1.01429907933231   -7.17196186906969   -3.17241648749066
O        -0.54081432140207   -6.50051604505901   -2.64747835854517
H         0.36603970996453   -6.43228624941768   -3.03054450294510
H         4.51814185251445    1.97836721997700    5.10091788532225
O         3.57262770957434    2.20435950846658    4.99633754167014
H         3.19919501052818    2.23801137731431    5.88252757720813
H         4.14373840111129    4.61534046222176    6.25725234117608
O         4.22728109784574    5.34241256110404    5.63612497848419
H         3.65481235380565    5.10263836835036    4.86823558751135
H         2.79277906865471    3.56838312643134    3.88363288732782
O         2.61593297755900    4.50812119416037    3.72069388262225
H         2.48959893381860    4.60787705841424    2.75451917230262
H         9.39967593639886    0.16181620536321   -1.13540537072801
O         8.59622375033461    0.32639841895919   -0.63816337223934
H         8.42361322562258   -0.49205764055850   -0.14208928202084
H        -2.04340453004175    5.27711248361538   10.63473232940250
O        -2.76317682325369    4.64774298784313   10.87029559263797
H        -2.97848072860783    4.82659194963966   11.78588022474628
H         7.99045677626445   -3.05305618295281    0.27230215307120
O         8.41217055428534   -2.20569034303964    0.52273525359248
H         8.34928853132764   -2.20257605183807    1.48689817673098
H         5.39903663892323    3.62095660718057    3.47204675632910
O         6.05613386822354    3.88715757630025    4.13815310305442
H         5.64318605627030    4.60411171732176    4.64144891731345
H        -4.15558045209420    4.97579800277660    9.77904503310467
O        -4.79168771174865    5.12574712311519    9.05956716359796
H        -5.40327021404546    4.37684545502554    9.06042971014408
H        -7.01170861058817   -3.54129239320810   -3.46957691707274
O        -7.63397300524263   -4.15385322283716   -3.91452114792509
H        -7.11568004315874   -4.59661510063364   -4.61838322545261
H         0.08584509535526    6.08716577796383   10.74305124538313
O        -0.78029778144664    6.41763514091248   10.50017971385477
H        -0.66977812785915    6.84772486195634    9.63295889135404
H         2.58196932092741    1.43993860302090   -4.13977843838640
O         3.46073025423819    1.79450408251357   -3.90513978396901
H         3.78551836694398    1.27959267768906   -3.13623762303428
H        -6.92570509153597   -0.26954698049889    7.23178332956047
O        -7.43345763313621    0.50910123830088    7.51341850422027
H        -8.06000206264181    0.69093561358965    6.81188662699225
H        -2.72487940253847   -9.92974322215939   -0.82580093094574
O        -2.66408208757445   -8.98834932616898   -0.98799734325780
H        -3.56898447650662   -8.62253290410017   -0.74338091520596
H       -10.08136903588314    3.00966743117326   -4.87434104171134
O       -10.19666429863238    2.09243961992807   -4.59214604924959
H       -10.40785845908396    2.17721687637647   -3.64147758606686
H        -2.02960422014755   -3.07513730138429    4.60650594786517
O        -2.90496912567502   -3.51412335733879    4.68055130023709
H        -2.90165666314459   -4.13357180965765    3.92544268663209
H        -0.14988238931411   -8.03289464372285    2.47385105194421
O         0.67781540393741   -7.82198916295226    2.91892271592154
H         1.39481009825707   -8.11703184735203    2.32996816506539
H         7.21934871751913   -2.18839119561241    6.31694409308984
O         7.40198684709519   -3.01980578141636    5.81423244818704
H         6.62905585793334   -3.58656068669891    5.90614454548551
H        -5.22489272947957   -2.05308162613029    6.94992363605413
O        -5.90374319161281   -1.55563375904222    6.46885876076546
H        -5.89155983362311   -1.93368254981054    5.55992166651373
H         0.81277795585240    2.97257057619594   -7.14216727240282
O         1.73055081268888    2.64298432514037   -7.20241766987612
H         1.71459045005746    1.89439526037526   -7.82701759231380
H        -3.91880367740917    8.70819789176854    6.66120468252089
O        -3.91970676918830    8.70508745142211    5.70385569190141
H        -4.04655259911178    7.77741176954152    5.43741374904002
H        -2.06824858953125   10.25618585329737   -2.75976000322484
O        -2.97162652977777   10.43683274617012   -3.05690304872283
H        -2.90412616901968   11.06891505605263   -3.77189029141264
H         9.44315953251016   -4.11127355162045    3.98216313373786
O         9.17340171904836   -4.78740839330412    4.61087198118497
H         8.73021757017366   -4.30470274978113    5.32515910679730
H        -0.74378138997106   -6.05760166847961   -5.85128475669430
O        -0.03862171549535   -6.62380091163128   -5.52095984581905
H         0.79574476376421   -6.16166421915781   -5.74174774729350
H         1.83470949591348    8.22446214177213    0.62591540552277
O         1.52704007340622    8.54510165485485   -0.25031720068726
H         2.33893550326990    8.58283219469643   -0.78513118106099
H         3.47694807227631    2.87241650863512   -6.70248236433808
O         4.30698994327059    2.58418297402899   -6.29678149961402
H         4.06654127332324    2.31040354395629   -5.38662690699184
H         3.73440093000572    7.07319449353449   -1.27617690653127
O         3.93858307389630    8.00893459256353   -1.49121197568075
H         4.30322945373138    7.95215390386372   -2.38643499198293
H         4.36966996752828   -0.06551636725050   -7.95349322944677
O         4.75089434147667    0.08240382677958   -7.08616545710056
H         4.56966369133018    1.01435524094285   -6.84283566064147
H         6.03930507173569    1.88173809230780   -0.52723643167141
O         6.60118600951164    2.07685454919452   -1.29094609515075
H         7.42641065650638    1.59599921695568   -1.10137753177621
H         6.69911260773946   -8.47997119311318   -1.64980216137859
O         7.33130244649660   -8.27030015112710   -2.39049655029377
H         7.70140761629215   -9.10436266633319   -2.67434531708950
H        -5.30954470296084   -5.85211061077565   -5.39609073133516
O        -5.92889794210621   -5.18101050652267   -5.70859225065874
H        -5.37944597696937   -4.41270180366083   -5.94897244708516
H         0.72479094928898    7.13075149949107    7.56938633320794
O        -0.17488568706635    7.15699655134670    7.93328259875189
H        -0.73447872757400    7.17064684158244    7.11839599936023
H        -8.90212880571046   -2.89832626220722   -4.07721857173299
O        -9.42238526675552   -2.08993530723062   -3.90830251877278
H        -9.13972261408958   -1.42571878895191   -4.54066027998932
H        -2.40242323036165   -6.04496110224024   -2.14593194019804
O        -3.28235661142320   -5.76019171392153   -2.41058270604107
H        -3.47322306872958   -6.13644822717764   -3.29484823704789
H        -2.99423712119214   -5.96203727419034   -5.40892208434302
O        -3.59179668479242   -6.57148910331159   -4.93336793623050
H        -3.10845592503114   -7.39113086258672   -4.76739209166184
H        -1.41431177991854    3.66502035975322   -7.00119644767779
O        -0.87204121961063    2.91028691335093   -6.73168703391600
H        -1.11055410387127    2.12405821538196   -7.27952901106256
H        -0.23060301925098    0.35580970093418   -8.23601845184608
O        -1.12543069047868    0.59083094806850   -7.94851850276163
H        -1.29644657070613    0.06759709923278   -7.14941949788684
H       -10.42612365568873    3.98952649546499   -2.70979020841756
O       -10.49062934347315    3.21177476316763   -2.14006934016562
H        -9.65863477373195    3.18613144409878   -1.63547689500463
H         4.59852839217747    4.03233018647477    1.67340110969127
O         4.39673025711522    3.11277824119911    1.96181434477231
H         5.10595213703955    2.53497318192748    1.66697197603941
H         6.47718875244219    1.34582408754842   -4.27297413239734
O         6.17686982322271    0.72266072790836   -3.57721283275054
H         6.21224884927033    1.21811302249464   -2.73372579639793
H         9.64194388874640   -2.27305865250557   -0.99190197392126
O         9.91418629574971   -2.05919840628812   -1.89351482402765
H         9.11097300113327   -1.72280208719390   -2.33318880840996
H         9.96932430197532   -3.36976259733082   -3.16206825242064
O         9.70103987619425   -4.02224298459112   -3.83615617996343
H         9.30239240306350   -3.51575973863969   -4.55438277808036
H        -7.68683602844018   -8.63521424140126   -1.64069539215625
O        -6.95023338880744   -8.04026673086292   -1.77321988645329
H        -7.32855682819925   -7.12760159151365   -1.76225154821632
H         4.15012885853010    6.02702539068372   -3.86814059951884
O         4.81054880089544    6.72936996765507   -3.78659050019299
H         5.64822125425852    6.27653494829517   -3.65441601286561
H         0.09318442718901   -8.22936616146003   -5.22550551020981
O         0.11798856592400   -9.21201628313296   -5.09225053109222
H         0.26679043773930   -9.57688969103739   -5.96463028118671
H        -2.32539650499132   -8.73137661610014   -2.71510094561039
O        -2.09729784680033   -8.46902940492047   -3.62652270024439
H        -1.45065710273100   -9.08647047020313   -3.98709113822222
H         2.18805834164440  -10.87117399414665   -3.50997589026858
O         2.14189506288160   -9.91661297328769   -3.48776066909159
H         1.35372940705925   -9.64685818181843   -4.01013985700306
H         6.82353531336391    3.27852125551390   -4.63147908377207
O         6.87938283581025    2.60017927296129   -5.33225863066272
H         6.08298201876981    2.73130631692751   -5.86910744993892
H        -3.51149827029063   -3.76947617289789    7.72117546670203
O        -3.62843152653478   -2.98199007757374    7.19118232771806
H        -3.38155737150242   -3.22206184935380    6.27176118841619
H        -0.65446158065666   -3.42331343593426   -6.73804727280784
O        -0.02538658013938   -2.69091437564023   -6.75007244517821
H        -0.50614312981137   -1.91577164600247   -6.40647774529158
H         0.69229775090882    0.42032435967917    8.73032040141388
O         0.70078462044850   -0.29417361009608    8.08963084615660
H        -0.22047618670466   -0.58743105437882    8.00547522499695
H        -5.84798392778838    7.30592474890698   -4.25224546313912
O        -6.35300039271864    6.68612657363756   -4.81028164708432
H        -6.63640156362114    5.95537208908199   -4.21710410181219
H        -4.28921041182237    9.04368701455224   -3.27355461194942
O        -4.82379593202508    8.24730790523057   -3.16360224190658
H        -4.41123963027058    7.76873871935394   -2.42642590810000
H        -9.72560897390082    5.73195616134382   -4.62672477544026
O       -10.25751224737702    4.92709470216702   -4.45946469836271
H       -11.13974633602580    5.12666237390934   -4.77457161123994
H         2.80542199798626    6.47369436046152    6.09798415594756
O         1.84605103003213    6.56813644316286    6.20231367436029
H         1.50224119442814    5.65488894130939    6.10155750912625
H         4.80905004294320    8.49933985364827    0.03060615080522
O         5.13092479898206    8.50129344581086    0.95008884317146
H         5.53993054179931    7.63772791950175    1.07918827889123
H         4.14206716142033   -7.48099821539157   -4.37404176785402
O         3.38123260794127   -7.76758919278017   -4.91183530854715
H         3.10354364013638   -8.60758895429097   -4.53164393288593
H         0.40200789691242    8.61271625428643    4.20137197779336
O         1.07990164176854    7.96876938377891    3.97165452098238
H         1.30960648710625    7.47712532550406    4.78583119626845
H         5.22933780714997    4.13875238903898   -3.20824723151976
O         6.19101718838510    4.11087385629419   -3.15892397793415
H         6.40390578810433    3.52884896717692   -2.41260503821141
H        -2.52600211951464   -1.59114672705668    7.56680572880795
O        -2.01642315271715   -0.79645476508214    7.78391816790604
H        -2.64245892990278   -0.17126641108818    8.15949484263683
H        -9.04128710909290    7.87300502882910   -4.13282012711297
O        -8.98127894980050    7.28762300626990   -4.88924017217067
H        -8.02472091390240    7.12394531496745   -5.02866909155021
H         3.55480720787387   -9.02842703210169    1.06630268556427
O         2.87713353373452   -8.39711339578964    1.31344215979462
H         3.35178986277446   -7.59106973574792    1.59322847223542
H         3.59880722521054    8.12472700627711    1.78182174239220
O         2.81018919231831    7.55965918871777    1.89997214035039
H         2.36691658022207    7.79744254744446    2.72701172146251
N         7.01731900384457   -0.71758208106149    7.19328065808006
H         6.23808319838538   -0.77726378307499    7.83746288355651
H         6.87808154884127    0.11080451801769    6.62115867841120
H         7.85640745803414   -0.57123454436734    7.73872914670622
