# Supplementary material for: Computer Generated Realistic Interstellar Icy Grain Models: Physicochemical Properties and Interaction with NH3
Source: ACS Earth Space Chem. 2022 Apr 19;6(5):1286–98. doi: 10.1021/acsearthspacechem.2c00004 (PMC9125691; doi:10.1021/acsearthspacechem.2c00004)
Supplement: Supplementary file 1 — sp2c00004_si_001.zip [file sp2c00004_si_001.zip › NH3_binding_energy_sampling/140-35.2-Y.xyz]

604
 energy: -1022.788015236535 gnorm: 0.000042365927 xtb: 6.3.3 (5b13467)
H         0.18590135981743    2.98495796539477   -0.66917145218851
O         0.70883788062539    2.31691961994028   -1.16345682555588
H         1.64783556405924    2.44645343893569   -0.89192449830397
H        -0.07917477585226   -1.36125875269561    3.15270136257754
O         0.31205074694627   -0.65982651989288    2.60943546132064
H        -0.16586747436084    0.15306524355356    2.84457263065464
H        -2.41188308496403    2.36609993241654   -0.51892005487682
O        -2.19736610594514    1.89107087953245    0.30227972945645
H        -2.21617494571970    0.94447376846169    0.07345516100060
H        -4.67007711414397    0.49653269247434    2.19485948753243
O        -4.98459639632735   -0.43792610946548    2.20980371892560
H        -4.48218966325760   -0.91385838805650    1.54031440875295
H         0.05564093077987   -0.35792009473069    0.95517260124343
O        -0.14346558231505   -0.12051610824581    0.02896467944220
H         0.19307289001539    0.77736174052893   -0.09086660584359
H        -0.15530565822934   -3.63287042774882    3.77450021292465
O        -0.43365310908362   -2.80415356101407    4.19804751810263
H         0.21434560345105   -2.63490406484066    4.89840458615623
H        -4.89241634785269    2.49331513709548    1.34401961273174
O        -4.25835944439927    2.07309252565373    1.95780327157643
H        -3.41465143132490    2.05491978066454    1.44665867824395
H        -3.27132394057223    3.84863606217602   -2.18343633251088
O        -2.52324726552046    3.25877365645153   -1.96050236237583
H        -2.17173496085070    2.97392716171105   -2.82323484829064
H        -0.13396440054356   -3.85325768691918    0.49928890378609
O         0.20683674787645   -3.03696393790875    0.91868925141526
H        -0.57991160302310   -2.55100129731599    1.23288224240189
H        -2.38288079736886   -1.59191407369269    2.47538376674884
O        -2.19552471825826   -2.05618017330877    1.63322539075614
H        -2.45585052765098   -1.46754609603980    0.90547703851955
H         2.05922373749583   -1.48761779466653   -1.12490428849255
O         2.29333686422003   -1.74295691088776   -0.20869968933331
H         1.50483281626937   -2.17099275903226    0.17611158856906
H        -1.40076207460739    1.77143258428692    1.92285202903022
O        -1.48736868960666    1.37198771811767    2.79889414387464
H        -1.47158355704768    2.08342490106262    3.46447693912942
H         0.19462038838341   -2.74732401867668   -1.57213748438312
O        -0.56167192775751   -2.13638255162816   -1.62362693402475
H        -0.38109841517738   -1.41058039342258   -0.98926280374701
H        -3.44819258879828   -2.97262052951609   -0.38577256245913
O        -2.73180728197863   -3.46403605444826   -0.80887307186987
H        -2.02255404356085   -2.83257428090223   -1.02804566673097
H         2.76788892833427    0.07497911138622    2.93181967962243
O         2.86986894295110   -0.10968933456852    3.89288836180644
H         2.96155054323921    0.78239390823516    4.29916853650868
H        -3.53351862657435    6.29877939364567   -0.55150013291522
O        -3.29636938882731    6.98736562371282   -1.23236653070685
H        -3.15797411885557    7.81646659872315   -0.73650668342192
H         3.89292915263450    0.53449748379981    1.18205603671524
O         2.94293415924689    0.35171578562973    1.30059200224576
H         2.70415706072110   -0.39882407965639    0.71943064601954
H        -5.79540219016195    0.80011591186694   -1.58363763059093
O        -4.88535492564069    1.12746480419541   -1.45809116048155
H        -4.99774418570267    1.95874742889423   -0.94690720424642
H        -1.20833367940982    5.34337366824109    2.23746818705351
O        -1.82286521643321    4.58799853329543    2.12243888956303
H        -1.91231861212849    4.17464588199853    2.98576272681063
H         3.48211948323089    2.71523861622791    0.42741677706274
O         3.23285888738975    2.67495605129395   -0.51137748740704
H         3.56409856999308    1.83301321347582   -0.86456182260951
H         1.47619479153336   -4.73939012875565   -2.26087740016071
O         1.54209041235824   -3.96349366093164   -1.68613240055036
H         2.33543789401720   -3.50100678342398   -2.03831377457404
H        -0.93992811703201   -0.12641630427782   -2.54302933069932
O        -0.30476715191589    0.52530840124403   -2.86658072713145
H        -0.04440184447420    1.10733556478237   -2.12929681265589
H         1.68936895257958   -4.73222867218033   -0.18993188328412
O         1.79782731867740   -5.37108476262706    0.55098287908114
H         1.33379864059557   -6.18150129781032    0.25397995225490
H        -1.24343762378144   -3.30647989920697   -2.88122821330317
O        -1.07148656051265   -3.98873271333521   -3.54365220645604
H        -0.94386226210495   -4.83646067152252   -3.07657375519622
H        -2.78270508864455    3.24886870084297    4.72291481821897
O        -1.80156698412351    3.24765687816893    4.68770981771905
H        -1.50641127945400    2.84300433595299    5.52164298510732
H         0.96046235235552    4.97802768940844    4.08963263130276
O         0.01477601993577    5.21042933093152    4.14814387494443
H        -0.45624962817906    4.40565436355319    4.40245877291992
H        -1.74136720703331   -4.69726086954163   -0.37438937702533
O        -0.97562258999322   -5.23907891888251   -0.09278604047501
H        -1.32185060185077   -5.92663293724080    0.48538641916371
H        -4.06230721118353    5.73938718281427   -2.49716961616333
O        -4.33445436061552    4.89902514551906   -2.87917400444241
H        -4.16334732399805    4.91519239356445   -3.84229603484653
H        -2.43679143276416   -3.74146357479833    1.93697630489065
O        -2.45397718589703   -4.64663768280251    2.31071862810995
H        -1.51377852746472   -4.88456102367172    2.44856404572528
H        -4.71300988069203   -3.02201252870335   -2.89075140287927
O        -3.86180224438008   -3.25426143957230   -3.29971577897252
H        -3.52929365039597   -4.04822295373520   -2.83630904608812
H         0.33822713084386    1.31879854393132    4.62116678081797
O         0.84378031047011    2.07966232423296    4.28858114885860
H         0.89362186620742    2.73708347747562    4.99672150117499
H        -4.66898526876013   -5.21548735551255   -1.56790294525614
O        -5.36984121494334   -4.86398014622667   -0.99180633727406
H        -5.15415450072897   -5.21967408122257   -0.10883689571445
H         2.30801033978732   -6.52128896720651   -4.05486408625914
O         1.97243631840985   -6.19419015786752   -3.20012847859590
H         2.40852154042497   -6.76860326319531   -2.53854247270670
H         0.44684098598802   -3.41727756827147   -4.01095506472612
O         1.24854580704444   -3.04965303422770   -4.43542903817854
H         0.92669316009366   -2.67552939296973   -5.28190878918675
H         1.96020660624186   -1.80693953835780    2.97667786698224
O         2.11506927730292   -2.73742806970017    2.75726452508939
H         1.42763672600090   -2.94957796079897    2.09134018147285
H        -3.03389578229986   -1.84948511368104   -3.20355768532055
O        -2.61136553917946   -0.96349408252709   -3.13787013191272
H        -3.26794933285706   -0.31631259409016   -3.45309712246105
H        -3.11979192985492    4.88173319189644    1.07878496362909
O        -3.89107060470971    5.24989570920644    0.60521790322337
H        -4.33731104336145    5.78837633479232    1.29779826364562
H         0.86965995896260    2.20033388193030    2.59786348308368
O         0.96882720082787    2.19806858836197    1.62660552206499
H         1.69524777436172    1.57522576862815    1.45915041794486
H         0.17402652125139    5.61011932951176   -0.74359841716433
O         0.69669943471388    6.27354463778990   -1.24997264122413
H         0.83663875607878    7.07228124533764   -0.69289290159954
H         0.33755508931317    6.98337701568155    2.61055279994670
O        -0.02776577701216    6.60531848518557    1.79363045310457
H         0.63493339109226    5.93515990141792    1.52737297540002
H        -2.48358941424207    0.15952751512517    3.35120686414312
O        -2.70446455902211   -0.65555284194677    3.85522651292190
H        -1.94214541987030   -0.69669324060552    4.47454800661605
H        -0.89120347448631    0.49201748534665    6.03277166115621
O        -0.61912033116230   -0.02564143148158    5.25655736198658
H         0.09554662478713   -0.62933434445410    5.53980498999005
H         0.70426862475248   -5.04614164602707    1.97090864863782
O         0.16387897659377   -5.15745266752516    2.77640761410684
H         0.30897616643440   -6.07862681473661    3.04632087875648
H        -2.12754399614950   -8.13665815879848    0.43903556781295
O        -1.80372359188513   -7.65068667588154    1.22486220251240
H        -2.58916359186905   -7.33968928846379    1.68257054541086
H        -0.39947987190025    6.82124075510502   -2.30671683554761
O        -1.14518823247783    7.24385309670298   -2.80342347487076
H        -1.93680635781861    7.11073889458475   -2.24092173023854
H        -1.11869162640333    4.25948181401393    0.58951004601090
O        -0.75174268011129    4.32322525237718   -0.30818403307169
H        -1.46349762952280    4.08424347854527   -0.93723217725836
H        -4.41434655363398    2.69127401128635    3.52552359111461
O        -4.41114815131252    2.85894125445442    4.49108726224988
H        -4.49244470575726    1.97487082515976    4.89824529118447
H         2.02348091790285   -3.63879395483750    4.23478420020339
O         1.96238280629878   -4.11310172090244    5.08711584148748
H         2.47053276270394   -3.57736460443354    5.71765462611053
H         4.67831563504216   -3.24350688443290    0.82431024091760
O         4.51542598878746   -3.16539148068039   -0.14155470065516
H         3.65612159408518   -2.68798694824655   -0.22160726989699
H        -2.73831144474756   -0.79284105262284   -1.34315560583401
O        -3.06470886944189   -0.52617874219230   -0.46744417266804
H        -3.86389268807492    0.00337221666597   -0.67186309125729
H        -1.64046540790170   -0.79750494161704   -4.62599235399202
O        -1.13441655288545   -0.58071528575460   -5.43037469183275
H        -0.42516632421702    0.01640018185780   -5.14507815142892
H         1.77538104415824   -1.75403804346823   -3.38163029915132
O         1.86912979741950   -1.00894037144755   -2.75684783325791
H         1.09089132949698   -0.43175335696977   -2.88412575158169
H         3.65820468426353   -3.17578701943655    2.53854806677524
O         4.61713504748756   -3.40445591818762    2.46250710933815
H         4.67250860597633   -4.36483312500021    2.58687932864360
H         3.42283399477443   -6.17588626517440    3.10397388052559
O         3.77652586088597   -5.97405798640363    2.20323724183042
H         3.03811989864218   -5.62638370814925    1.66274576829546
H        -3.36824654113873    1.57254898764210   -4.16080412143376
O        -4.21103223857474    1.09908817702788   -3.96819976088211
H        -4.42670429994875    1.24581656586441   -3.01078796259228
H        -5.11308141688575    4.11316148370089   -0.01056724062139
O        -5.54552152493473    3.23877114008621   -0.02953946321709
H        -6.47205389896296    3.35541458046046   -0.31616492554274
H         6.71839713406331   -1.22624964491110   -1.37889094434367
O         5.94818786730845   -1.07778501055128   -0.82395067820587
H         5.52933865728532   -1.94581995881666   -0.62740789418538
H         4.57643566831437   -3.21037019189963   -2.48567771175925
O         3.70763705782531   -3.03825352876442   -2.89928359676772
H         3.70920388896164   -3.65517832230038   -3.65689431729422
H         4.43808265110251   -2.35303839507203    5.60884587701255
O         4.09736295586678   -2.82026832053895    6.40199085714360
H         4.43164836691106   -3.72526940461022    6.31722942076191
H        -0.75569362196788    6.27801701729643    5.09675642607337
O        -1.35204059046011    6.85287540234132    5.63653903232918
H        -1.36550311662655    7.73062252423015    5.19679368289522
H         4.68282146748732   -0.18026214138889   -1.47453968297817
O         3.91499458077900    0.36282971309654   -1.73437922764916
H         3.22141974261022   -0.23677072993966   -2.06398766339926
H        -0.76573770931721    4.48569904930325   -4.02068870182967
O        -1.54799176408165    5.02906880008311   -4.22891221476516
H        -1.39943597807771    5.89342992493099   -3.80047933077715
H         0.63946919578783    3.16264087688732   -2.64818249269326
O         0.64646868101872    3.54124940899868   -3.55585532969518
H         0.69066288956468    2.77905517714755   -4.14313920971233
H        -5.39010609229732   -5.24606992342543    1.79924086675080
O        -4.69422819906599   -5.84022941352999    1.44139649726845
H        -3.85313446218251   -5.42433133556401    1.71035946304751
H         7.85856252483109   -1.72745794142886   -4.05400195976812
O         7.60302448978341   -1.41651175775707   -3.15295145574446
H         7.11565091627823   -0.57225057764777   -3.30620814357145
H         3.67657206002617   -5.10726018917222   -5.30753871144724
O         4.44074034479924   -4.73518587742054   -4.82808301459742
H         4.82668655542573   -5.44737836947971   -4.28494328002105
H        -3.78397203798757   -0.04091770912774    4.94757570274422
O        -4.38319178522888    0.42117501012159    5.58339784688861
H        -5.04243359169062   -0.23799108942349    5.87474488177732
H         3.45383696091215   -5.98903933758279   -0.54000272224335
O         4.32564109183298   -5.73965843286082   -0.85852988971419
H         4.40059635920756   -4.77751394229401   -0.71252765180635
H         4.97729776360408   -0.37289018807762   -4.17091884803396
O         4.44168562081042   -1.08394426185184   -4.56098202618807
H         4.11724711398751   -1.66854991179986   -3.84342674011703
H        -1.19471018987136    1.53325408019901   -3.92677701560209
O        -1.84694394970409    2.15283193111241   -4.31047875970697
H        -1.49103329520715    2.48829497508637   -5.15559093326384
H         4.86992485646044   -6.36359000320651   -2.33865202103558
O         5.20035293910633   -6.68704999901206   -3.20583882273250
H         6.01960407433545   -7.16698310701013   -3.02252892113406
H         8.72233472228699   -5.13146298452339   -2.94727757513318
O         8.03295862707703   -5.55029647355564   -2.38745847271747
H         8.06728527756272   -6.50746494498386   -2.49150430850425
H         2.32548725811657    4.67190435855693    0.46025051693787
O         1.74953346590745    4.65181387880387    1.23385541627615
H         1.39133015743030    3.73160841661490    1.30932477807507
H        -4.41657084438540   -2.69199713237824    4.23956968718063
O        -5.31102558836726   -2.35180104548912    4.04035210623606
H        -5.17540320280161   -1.56952588535453    3.46598222869207
H        -5.85452409204790   -3.24747486669525    1.32809648205139
O        -6.31559793359474   -3.80594877408622    1.99671442700801
H        -6.12473931600318   -3.37208786044095    2.84751559649551
H         1.69079976268868    3.40563170658598    6.87040187411742
O         1.06634380199129    3.92235781001916    6.33950197361449
H         0.28458767516231    4.07363116378705    6.91300694360800
H         4.99824595011222   -2.22415214546327    3.60186435386090
O         5.02047955433572   -1.50734062275004    4.26745428753587
H         4.20806767316137   -0.95080010641434    4.11414893855078
H         2.39126149503969   -5.63417550212851    4.82335979271128
O         2.77029188236205   -6.51768245561702    4.56058376748901
H         2.02454858258582   -7.09860801513788    4.38757866326702
H         2.22793013361597   -4.54813721072928   -6.80305167799919
O         2.06162870037470   -5.03829475134281   -5.98791232836744
H         1.79810967864467   -4.34848885369472   -5.33037946532412
H         6.42643048389291   -4.14905444826015   -0.52377411278568
O         7.18126557583737   -4.55243386735956   -0.06345439308104
H         7.68708399611958   -4.97300998322951   -0.78652998930308
H        -1.71988460523640    4.42486283788257    7.71867962306093
O        -0.82056046623088    4.52218837053602    8.10304636665470
H        -0.63933337422501    5.48124087257623    8.12850296605107
H        -5.14354286330234    5.66318196203148   -5.56096417998526
O        -4.54385171857122    4.89616629446203   -5.59336378215986
H        -3.78475446707608    5.11070807323644   -6.15692625207224
H         3.24743560226778   -2.55510610350589   -8.44832852478165
O         3.16208128408472   -3.09014710477186   -7.64837677603284
H         4.03962781999795   -3.06633883339351   -7.22140807395011
H        -0.68435135323185    8.78296361726926   -2.25313214327868
O        -0.55960506985359    9.61137623180988   -1.73352022415943
H         0.20491715983127    9.43602057606278   -1.16025702093182
H         2.06728077078080   -0.97121219582709    5.20784284373894
O         1.49651572786302   -1.49863176950109    5.79593822629170
H         1.59261988647592   -1.15498403037962    6.69352914843719
H         5.17825734264139   -2.05835172343375   -5.70802036363294
O         5.52339226183489   -2.82330777975598   -6.23275830756768
H         5.25120246537198   -3.61449812948221   -5.71625384462892
H         5.69508370986889   -5.27259484204036    4.66463875839489
O         5.17495977547494   -5.18963006325440    5.49286225157788
H         4.45306511748744   -5.82120978966248    5.40743993142873
H        -3.96938086417173    1.08213656012186    7.02309016152581
O        -3.77551064048196    1.55616285867073    7.86770212165040
H        -4.65096863492678    1.94064082984469    8.13152699264402
H        -1.86971244064094    9.56654007411859   -0.71355579414549
O        -2.72860252392578    9.44279445836418   -0.23573052730202
H        -3.33963704908078   10.06903306908229   -0.62735394409186
H        -6.04293637865674    4.63418541179925   -2.85010538520575
O        -6.92400429185192    4.50673136946577   -3.26151979990258
H        -6.78578518727321    3.81104206977479   -3.93734840970187
H         0.08004994241573   -7.10921710812838   -1.15498556224004
O         0.54621213562573   -7.54701946182633   -0.40961051579274
H        -0.13125971185758   -7.74291859090881    0.24070748740510
H        -7.67823118174141    3.72164821696597   -1.96835420456959
O        -7.95546255338660    3.15192927450508   -1.21779227127885
H        -7.79904001951897    2.23851772513316   -1.53651618555785
H         3.97889266923525   -0.95462927624880    6.97775334008206
O         3.98776234265955    0.00956272552496    6.97216156128609
H         4.79828253994995    0.30076749823782    6.53807026217446
H         2.24078558207369    5.75197473084055   -1.16843073301626
O         3.17727551262774    5.45967993663123   -1.05750073536685
H         3.35156056766551    4.92092213815727   -1.85207485963745
H         6.54152429824198   -5.97802309083998    0.64689745306331
O         6.17435463077819   -6.71581457814562    1.17961611569292
H         5.27001652792228   -6.43979654063045    1.40864361740319
H        -3.86345301562663    4.66403255314397    7.80429359331365
O        -3.29902760936599    4.20350092444546    7.14206023846204
H        -3.49058217408442    3.25956007493603    7.25152253966558
H         5.75452037450500   -7.99311990704254    0.10931202943306
O         5.46566714043196   -8.67840316310293   -0.52975174093540
H         4.63494865704202   -8.35232030961530   -0.92025153452983
H        -0.55123789608455    1.97698972531689    7.70329193612492
O        -1.18650330238529    1.91410285914795    6.96988874537841
H        -2.05387979091746    1.77106983868703    7.36825018763591
H        -6.39213847133762   -0.17103751338277    1.08186942066019
O        -6.71609107337407   -0.25575232594947    0.17043276579968
H        -7.63476047159382   -0.52616947775293    0.19195546106516
H        -5.38588990585866   -3.11071840788628   -0.57807030740193
O        -5.13269213429481   -2.41082907179038    0.04976763869699
H        -5.70247601304543   -1.63687895675336   -0.13463126747686
H         4.30402073092854    5.53086462823179    0.32483832510367
O         4.64088192440681    5.62977239011709    1.22923075505216
H         3.94735036633330    6.13859242368525    1.68461973880164
H        -9.06254387589399   -1.79057096079750   -2.22991505349543
O        -8.51344904634865   -1.59009580601785   -1.44455553567926
H        -8.63793934656547   -2.32831121990232   -0.80818309078228
H        -5.55069379614210    3.43458597126757   -5.50172763043346
O        -6.06631882144196    2.71898282402330   -5.09334867329209
H        -5.39898279105955    2.13652697178911   -4.67667691887047
H         3.15267526792651   -0.92328486152638   -5.66230602155146
O         2.29568249808291   -1.04239684220493   -6.12634999202623
H         2.37984862777859   -1.89034757731609   -6.60177475444177
H         8.08542528081004   -1.38250849700881   -6.04974219926171
O         8.09510112921509   -2.24756343161136   -5.59531642755508
H         7.23835196078268   -2.64716170072726   -5.84460798497584
H         7.59044048803327    0.95858079754045   -6.32413885653383
O         7.40066801367960    0.11113909234455   -6.73878218931841
H         6.41918951986519    0.06110529642314   -6.77248543606886
H        -7.87022128192929   -3.74338618318151    0.94631796709646
O        -8.55114249786034   -3.63587489037518    0.26449141431068
H        -8.45366856030279   -4.39366549064723   -0.33939601971240
H        -2.42026186785478    8.68518076638797    1.32209651566799
O        -2.27192545566417    8.09296482755308    2.07296518413028
H        -1.50045381611435    7.54198039527349    1.84843339468824
H        -4.46209614583702    6.35437009346564    3.48366390605790
O        -4.62609673177436    6.76768953428052    2.62040176631944
H        -3.86277952695610    7.35586024533534    2.48557821799243
H         3.37794136182626    3.40777349499627   -3.57515426336662
O         3.22479388829318    4.37673971936532   -3.47926550056142
H         2.25943453872104    4.44116720160939   -3.58374006023405
H        -6.13719914743128   -1.64702831682155   -3.42604393273638
O        -6.21882336367091   -2.22875981899487   -2.64362685935172
H        -7.00048528700024   -1.92173977039969   -2.13161820332390
H         6.46654997690080    0.99390242183287    4.72875848762565
O         6.07475763136931    1.53100000785933    5.43424587501379
H         6.26102248138086    2.45040526260751    5.14422730105286
H         1.33312461847474    1.68801557088879   -5.81836824958405
O         1.14088166888753    1.09029818536177   -5.06508357802270
H         1.50343839808087    0.22783956620050   -5.33773340438919
H        -2.47666253862485    2.89311558972346   10.50048372617598
O        -2.26503868046682    1.98602401113700   10.22510426670356
H        -2.86413999668217    1.78768790806885    9.49350246415691
H         7.62346033719296   -0.54895919279865    3.06706616593308
O         6.87303506925941    0.02531951895156    3.23860949267162
H         6.18218484865616   -0.57655835817037    3.61820398805651
H        -5.67245758414588   -8.10097228638550   -0.69933253984551
O        -4.93611274482751   -8.17102717646553   -0.05478645748531
H        -4.93852950638856   -7.35464138239026    0.46864206000093
H        -5.20304982474004   -0.15726341329052   -4.69721594474510
O        -5.82045928816170   -0.86878140424955   -4.93762666365494
H        -6.65892631745723   -0.42660322744076   -5.13290776680900
H         1.85676716918304   -0.22868853308411   -7.51682933188149
O         1.65319744442853    0.24487984886559   -8.35930652534768
H         2.22836043421513   -0.15892898383970   -9.01459196567806
H         4.83484064114786   -1.41907527190676   -9.31637359083393
O         3.90903432049217   -1.18942652220538   -9.59581717990768
H         3.88665872194444   -1.30425882926022  -10.54516589529411
H         7.56141221181294   -2.62579819128321    4.18002744921429
O         7.70574516848001   -2.65988259322026    3.22011871678031
H         7.21192314050256   -3.45028959840459    2.94785399124961
H         6.71522918555630   -5.94706603251884    2.65941087808098
O         6.77859331024816   -5.27356741025416    3.36205179359637
H         7.65569866665042   -5.35918841328020    3.77715965044449
H        -1.82891292919952    8.89179321651951    3.52422021455062
O        -1.57873430260637    9.19612973546478    4.42203694391437
H        -2.42620513033128    9.32690454728170    4.88021412268711
H        -7.41687394140312    1.52943727852345   -5.22420429892536
O        -7.99160343884351    0.78478233156384   -4.98003381377337
H        -8.89266703391484    1.18398138811199   -4.90075242331926
H         6.89042824781197   -1.11050248195811   -8.42089759140076
O         6.30851997547092   -1.83142614786433   -8.68504276157166
H         6.08251184085424   -2.28317249489492   -7.85357822256753
H        -1.70800316872583    6.20898395145658   -7.00055915161884
O        -2.10721399526223    5.38390897338649   -6.72824256939807
H        -1.85584816515693    5.24979143867933   -5.76515192961539
H         0.00970806333728    3.24471930987800    9.03437923160091
O         0.20777526298625    2.32463784580105    9.28749765299817
H        -0.58932082288916    2.05902693650025    9.79505694137486
H         6.73590528938421   -2.82073987962582   -2.72450913258966
O         6.20696046700892   -3.56583846674778   -2.38304243803575
H         6.67542724556771   -4.37595729758638   -2.63182536203107
H        -4.10306660015123   -3.11087892205173   -4.93530586897018
O        -4.26052263559557   -2.99670782547124   -5.89943241935314
H        -4.80762650124462   -2.20327459434169   -5.95224192196949
H         1.98828638768901    2.11880902026430    8.46913702798403
O         2.65030735037473    2.23323559857637    7.77768145485066
H         3.07264150493237    1.36347871141869    7.65898178385697
H        -6.92384496442892   -5.24703046944371   -1.38400542368924
O        -7.84007574706619   -5.51628532408572   -1.62768644960953
H        -7.97593211973377   -5.11198380648880   -2.50953930114347
H        -3.82917227378875    5.20016578366389    5.71742544629756
O        -3.79939268469348    5.96897212925397    5.12674174060211
H        -2.86508079698413    6.26243079732025    5.21984318819764
H        -7.90351545521168    0.03981986235527   -1.94156140415688
O        -7.41684681360855    0.76623217840344   -2.35347494162344
H        -7.64587869762875    0.75830053720193   -3.30632199896063
H         5.82508843025979    0.08285761778522    0.40106906512763
O         5.60470361534915    0.80327076227999    1.02374085894328
H         6.11705262395499    0.60696208109413    1.83499158691352
H        -6.21110148537814    3.24724020520598    7.42265052736140
O        -6.08107290119137    2.72799972262921    8.25026578705899
H        -6.68051187992258    1.96599154537412    8.16205315360757
H         2.26539050741447   -8.11857923140515   -0.85817507364495
O         2.94045675466128   -8.10420792015931   -1.55627695164816
H         2.71395989576760   -8.81701784714758   -2.17026292284714
H        -2.77371848098996   -3.99687707671766   -6.19395244047387
O        -2.01938156912827   -4.56349558564233   -5.96530626340991
H        -1.74059584281269   -4.27325705110372   -5.06845674262985
H        -5.64449010860304    3.70170129455072    5.33587484637043
O        -6.29348743997572    4.09766856056476    5.95401057456577
H        -6.12515136900258    5.04094861047039    5.94712031600965
H        -1.03902119848011   -7.15500302887014   -3.17101157090795
O        -0.56527139104876   -6.48629458188102   -2.64269205856083
H         0.34133930839418   -6.41626656759338   -3.02545183447068
H         4.44433067310859    1.96009230941445    5.12616210670052
O         3.50232624847333    2.19935379183977    5.00905143151180
H         3.12023818125712    2.21366365927958    5.89189398071561
H         4.11180546677208    4.59875816981680    6.30423667736549
O         4.19050048883502    5.33044412198622    5.68770230602599
H         3.62116437993705    5.09106930561983    4.91761014946484
H         2.76114671453349    3.56321784249702    3.92761323924883
O         2.58334116766420    4.50367959472147    3.76404244492123
H         2.46078591056734    4.60397647202167    2.79800748797672
H         9.37639427757959    0.16730601246594   -1.09118250899240
O         8.57202480055104    0.32978492530895   -0.59480856195248
H         8.39728491076854   -0.48979233066255   -0.10254911152885
H        -2.08800547373858    5.25187473451156   10.67170075408652
O        -2.80954164513133    4.62300091760017   10.90375660087030
H        -3.02485750564829    4.79795724042099   11.82008825558169
H         7.96022347823285   -3.05499435751664    0.30595086484947
O         8.38237372792616   -2.20906129867665    0.56178694356436
H         8.31834607156509   -2.20586522701347    1.52422684690766
H         5.36605286307335    3.61201781655708    3.52267622773266
O         6.02373727986111    3.87622562095915    4.18810926587674
H         5.61214827777758    4.59340767592902    4.69191163850187
H        -4.19850161013008    4.95514955261322    9.81073062587709
O        -4.83422112568801    5.10712810703524    9.09121402556666
H        -5.44485979822371    4.35749507370816    9.08880006392573
H        -7.03336481034670   -3.51912647608897   -3.46979022260002
O        -7.65492134507919   -4.13051441320095   -3.91763811327476
H        -7.13544095172820   -4.57102290282693   -4.62198464777944
H         0.04062007213172    6.05926199156961   10.78758826108070
O        -0.82445245379036    6.39202204959772   10.54385632259785
H        -0.71100580073263    6.82412737371775    9.67796851385139
H         2.56478001701999    1.45840289829466   -4.10472654232594
O         3.44424196322380    1.81002897513694   -3.86819082496604
H         3.76595793257539    1.29408577138391   -3.09895815280498
H        -6.96673868591432   -0.28117110742492    7.24189137017168
O        -7.47534941036710    0.49644375274920    7.52487762670297
H        -8.09978557846820    0.68085314555159    6.82216544148649
H        -2.75646216158017   -9.91868628081611   -0.83716470987054
O        -2.69404011247424   -8.97678327153291   -0.99571984462403
H        -3.59941345595027   -8.61092287063295   -0.75214332471052
H       -10.09494327215639    3.03772442111814   -4.85925128052128
O       -10.21319308852670    2.11994213308617   -4.58059478070524
H       -10.42766495676752    2.20099744669818   -3.63023989398016
H        -2.06859943896472   -3.08054903690749    4.61781627147168
O        -2.94324070555642   -3.52104560010119    4.68900760356710
H        -2.93901537641435   -4.13696488824074    3.93112677354404
H        -0.18677519568981   -8.03310799179589    2.47535063646209
O         0.64108991013742   -7.82471924430521    2.92154988681599
H         1.35744415219069   -8.11919840795973    2.33174175919100
H         6.71001277980291   -2.43553042428994    6.37702857950971
O         7.15797115343183   -3.14414364978294    5.91027359570967
H         6.52764904889886   -3.87866453169611    5.87164099739593
H        -5.26703876235044   -2.06459738534697    6.95769598670596
O        -5.94507581625981   -1.56588490440472    6.47683678287126
H        -5.93057443444461   -1.94041738690017    5.56651965700937
H         0.80339689305579    3.00125751221857   -7.10557589871281
O         1.72114740464833    2.67107457258793   -7.16561179276545
H         1.70533266864927    1.92463768618346   -7.79258401491006
H        -3.95061104649503    8.69700939535734    6.70439894449639
O        -3.95795505448734    8.69614335873606    5.74697738142710
H        -4.07805181379347    7.76773468709117    5.47908496141086
H        -2.09413415862410   10.26844584461764   -2.70514205955124
O        -2.99584144474515   10.45049663386709   -3.00685976853513
H        -2.92082379769979   11.08664095279304   -3.71761419159325
H         9.40764222840654   -4.11498881501798    4.01659681874325
O         9.13036641547613   -4.79446802666109    4.63881342035721
H         8.70214997883490   -4.32374052575167    5.36479830072488
H        -0.76211947794296   -6.03243998232730   -5.84614134784310
O        -0.05764013930808   -6.59986270159397   -5.51629439131076
H         0.77716378988258   -6.13728456507491   -5.73453096284664
H         1.81203631396816    8.22803139932791    0.68019377500186
O         1.50639854875000    8.55273950310221   -0.19525881848959
H         2.31913244940258    8.59057727762908   -0.72858371454588
H         3.46638350612734    2.89774849629002   -6.66120768880459
O         4.29537433366182    2.60678433726276   -6.25517047759243
H         4.05280067599502    2.33148402975182   -5.34600948649781
H         3.71469071471209    7.08167255803784   -1.22142208131272
O         3.92074524374051    8.01778232678047   -1.43343187846821
H         4.28670530940237    7.96330083163783   -2.32817155419586
H         4.35964100441727   -0.03648624753608   -7.91942431818504
O         4.73962906883515    0.10800861063664   -7.05097600134583
H         4.55817749331604    1.03935489307787   -6.80470452065362
H         6.01453172690056    1.88807955620492   -0.48411133239606
O         6.57812817110498    2.08287999048747   -1.24674702221793
H         7.40325129516717    1.60308921502847   -1.05562168236742
H         6.67097405229231   -8.47329809251173   -1.63775379556146
O         7.30540056615612   -8.26069019380365   -2.37510304048228
H         7.67448910094895   -9.09373771761729   -2.66336877178123
H        -5.32854612196871   -5.82509896592985   -5.39999332423507
O        -5.94684428134677   -5.15285313019422   -5.71201393025918
H        -5.39652215750878   -4.38383396180176   -5.94833848552409
H         0.68758132739267    7.11223787329976    7.61846687658865
O        -0.21309915777725    7.13935932943626    7.98027902184829
H        -0.77060197245181    7.15513290225010    7.16410887106848
H        -8.92169468518554   -2.87351942710697   -4.07938412628965
O        -9.44225690866345   -2.06556700411628   -3.90935398013769
H        -9.15719764577210   -1.39926297776641   -4.53845928920229
H        -2.42789377102159   -6.03036834377804   -2.14442020577776
O        -3.30730819613164   -5.74478479583943   -2.40962614403650
H        -3.49665363890884   -6.11728551829601   -3.29580319870471
H        -3.01361935491187   -5.93620067093018   -5.40843782110793
O        -3.61213042362119   -6.54717098809163   -4.93591598407761
H        -3.12951442473025   -7.36757196784592   -4.77202121714816
H        -1.42342090430630    3.69519311132343   -6.96660508103376
O        -0.88113171203614    2.93908921279022   -6.70069333235487
H        -1.12104896970421    2.15491861892238   -7.25039842670859
H        -0.23997428110123    0.38805266684145   -8.21006307758005
O        -1.13554859345281    0.62197123451099   -7.92421249544533
H        -1.30810790406400    0.09744887400325   -7.12627672172495
H       -10.46583320359485    4.00931562906246   -2.70454305761300
O       -10.53867780113921    3.23600738157901   -2.12974163911671
H        -9.69820950194398    3.19428873092966   -1.63816189784971
H         4.57083504336032    4.03179505092210    1.72066416049493
O         4.36443959473374    3.11026582842606    1.99889113163858
H         5.07901653127018    2.53512991489089    1.71285484282757
H         6.46043186086746    1.36134085836281   -4.23029621652812
O         6.15965614371918    0.73551138850712   -3.53689422363319
H         6.19203743788988    1.22936039978364   -2.69217900018717
H         9.61639439377418   -2.26907684526687   -0.95505861084828
O         9.89019538619382   -2.05300813491844   -1.85530225905146
H         9.08826783555293   -1.71399953416109   -2.29577115789883
H         9.94742452237234   -3.35948985871249   -3.12789183507112
O         9.67909920454515   -4.01038226912709   -3.80342250232010
H         9.28288060124601   -3.50165173266769   -4.52151482177442
H        -7.71539594719030   -8.61840686273515   -1.65799538591768
O        -6.97792224312060   -8.02377443906580   -1.78704380889183
H        -7.35555454696304   -7.11073702372138   -1.77428579443552
H         4.13524828152277    6.04325066056084   -3.81539714262576
O         4.79642684416938    6.74468389630875   -3.73206606120986
H         5.63323756745160    6.29093225999342   -3.59777717644465
H         0.07227393180133   -8.20629148249133   -5.22598363579586
O         0.09698121905008   -9.18939546447499   -5.09548630999394
H         0.24613057303181   -9.55174411147468   -5.96886418761149
H        -2.35202592699604   -8.71474805684705   -2.72175046847819
O        -2.12111529535475   -8.44969091157624   -3.63167301023687
H        -1.47458713893788   -9.06683486187575   -3.99284699076095
H         2.16198689055607  -10.85470941863019   -3.51474157379311
O         2.11644220966124   -9.90019026749025   -3.48897133569391
H         1.32969266598978   -9.62821173254674   -4.01260637612654
H         6.80872621303414    3.29475728532255   -4.58192901217160
O         6.86562151869604    2.61832063771749   -5.28465581054753
H         6.07049467985532    2.75219156328222   -5.82277927941159
H        -3.55624277124761   -3.78468985507423    7.72733062719325
O        -3.67239789486651   -2.99580554640992    7.19929646207676
H        -3.42339307887770   -3.23272675035958    6.27974818776078
H        -0.66940624776282   -3.39496697743231   -6.72503527641591
O        -0.03912094138233   -2.66362052416702   -6.73303028656735
H        -0.51973873978104   -1.88876280199835   -6.38815655415602
H         0.65144685580035    0.39810766858867    8.75628989951885
O         0.65767833554495   -0.31585759127150    8.11479264787501
H        -0.26469647880005   -0.60471756591960    8.02862674703286
H        -5.87921720627759    7.33157080065808   -4.09558436253749
O        -6.34634852385067    6.72053527723130   -4.69608069076671
H        -6.63897919619120    5.96269569929762   -4.13960208923508
H        -4.42806564601898    9.08151542834694   -3.11048306747573
O        -4.97493415330270    8.30794837152748   -2.92753590813085
H        -4.45392889925217    7.77937259244143   -2.29462353111683
H        -9.73537696256777    5.75677892801439   -4.60972818377725
O       -10.27443352880571    4.96016101653480   -4.42970157296185
H       -11.15106259949946    5.15508189164749   -4.76267970249130
H         2.77028879910165    6.45810061285680    6.15031521479655
O         1.81049985948103    6.55435459905566    6.25179649391255
H         1.46671601571981    5.64128031652671    6.14761773549462
H         4.78807507384425    8.50238197574818    0.09195495846621
O         5.10887961401887    8.50203933178869    1.01177855144219
H         5.51579579863129    7.63732488180735    1.14000983843414
H         4.11982838929768   -7.46351103658353   -4.36424714031794
O         3.35994101943391   -7.74784841076237   -4.90424290236414
H         3.08062904773832   -8.58886627833056   -4.52751008305621
H         0.37343281334439    8.60565436128898    4.25534238337098
O         1.05123209432364    7.96217934877168    4.02451776672254
H         1.27957932908599    7.46718493860445    4.83735210924847
H         5.21211806877522    4.15290120815926   -3.15944511077456
O         6.17375139092988    4.12253911413449   -3.10941462060469
H         6.38442291794140    3.53968568982155   -2.36317757123844
H        -2.57046139402164   -1.60623997800361    7.58158773724132
O        -2.05982587321208   -0.81338783782203    7.80229017295343
H        -2.68502702330143   -0.18787709202151    8.17868360149688
H        -9.06701298321953    7.96419794250736   -4.23080394318151
O        -8.96653475160898    7.29846062796066   -4.91224900619554
H        -8.00236977708241    7.13010068525185   -4.98761241239633
H         3.51936491928302   -9.02813535818541    1.06812809536146
O         2.84297046757393   -8.39718264746214    1.31967235884084
H         3.31789972106515   -7.59202113621552    1.59981724419140
H         3.57426925649279    8.12348497784456    1.83982099472556
O         2.78467903945398    7.55914689863129    1.95392974451044
H         2.34070120136789    7.79347609141326    2.78155130415770
N        -6.38152274224047    6.16848593200822   -0.73240233972416
H        -6.26131390277620    6.51003780281313    0.21302254850800
H        -7.29522627628443    5.73628020354150   -0.78094946627890
H        -6.39705305901911    6.97522703873174   -1.34328138044218
