# Supplementary material for: Computer Generated Realistic Interstellar Icy Grain Models: Physicochemical Properties and Interaction with NH3
Source: ACS Earth Space Chem. 2022 Apr 19;6(5):1286–98. doi: 10.1021/acsearthspacechem.2c00004 (PMC9125691; doi:10.1021/acsearthspacechem.2c00004)
Supplement: Supplementary file 1 — sp2c00004_si_001.zip [file sp2c00004_si_001.zip › NH3_binding_energy_sampling/141-32.3-N.xyz]

604
 energy: -1022.787793867550 gnorm: 0.000036832363 xtb: 6.3.3 (5b13467)
H         0.18036937485705    2.95030007656510   -0.70472554773147
O         0.70939235331019    2.28671724158619   -1.19769889016328
H         1.64561417192783    2.41726824951991   -0.91602271238397
H        -0.11207392067150   -1.41394595331991    3.09360703970997
O         0.28134809059388   -0.70886814868976    2.55669730700516
H        -0.20039305200869    0.10168513575306    2.79167927497985
H        -2.41809225236634    2.32015280469657   -0.58782355828182
O        -2.21378943178457    1.84435153418022    0.23484356756517
H        -2.22274836710959    0.89825088274069    0.00276189463891
H        -4.69820397595407    0.42995078345327    2.09926858563199
O        -5.01134109950578   -0.50529930803887    2.10392052107530
H        -4.49888009846917   -0.97495610019818    1.43758568503933
H         0.04218832670810   -0.40005264766099    0.90157923109725
O        -0.15057555302493   -0.15758281991857   -0.02473648226589
H         0.18858391075579    0.74018994824636   -0.13762047451540
H        -0.18761352372332   -3.68805080958620    3.70422469228956
O        -0.47427279360392   -2.86273104072341    4.12891152221647
H         0.16654166030678   -2.69406208536983    4.83608941047174
H        -4.92164498063551    2.41871613331816    1.25834865227160
O        -4.28669189941548    2.00550192838511    1.87557029868403
H        -3.43930634008116    1.99524473798564    1.36998045626477
H        -3.25950506844163    3.81599669735939   -2.26067403278232
O        -2.52200523629095    3.21973120135252   -2.02736876357891
H        -2.15522208443793    2.93922490128126   -2.88602562526949
H        -0.13111384519267   -3.89407795648290    0.42835953903533
O         0.20244825609512   -3.07824863929151    0.85483043614041
H        -0.58884728434425   -2.59608500390315    1.16253530479839
H        -2.40738232566231   -1.64750777446339    2.39075553829901
O        -2.21181933371270   -2.10799794666390    1.54842936778724
H        -2.46408577676963   -1.51662544370110    0.82015707166891
H         2.07148632250539   -1.51433345859662   -1.16247437043735
O         2.29609267422492   -1.77196033922480   -0.24453709166936
H         1.50552740607842   -2.20556172602373    0.12949979370335
H        -1.42823625635605    1.72079385460116    1.86418160979334
O        -1.52707887043136    1.31691773990384    2.73664577969655
H        -1.51916600210164    2.02481132351180    3.40649805216652
H         0.21524512481848   -2.77766164923337   -1.63542808912112
O        -0.54220430618063   -2.16832753805679   -1.69101869336378
H        -0.36985274047369   -1.44538643349953   -1.05136527866053
H        -3.43872668603602   -3.02032352018278   -0.48616885232136
O        -2.71642819582465   -3.50634992946689   -0.90460316617980
H        -2.00696085649505   -2.87204742495540   -1.11463437586606
H         2.73252050467044    0.03294361618136    2.90848570648804
O         2.82401559477718   -0.15593824329626    3.86976125961480
H         2.90950103002445    0.73441518663468    4.28124333088305
H        -3.56301964954631    6.28586224120543   -0.57756102934157
O        -3.32114871502897    6.95396974913362   -1.27113606081763
H        -3.18618714690162    7.79641644465233   -0.79407669227881
H         3.87402423395821    0.50365432368647    1.17319576278185
O         2.92319417842828    0.31774306759441    1.28041611619336
H         2.69345593588261   -0.43132789704058    0.69369503020044
H        -5.78682635015581    0.74848056930344   -1.69689050793142
O        -4.87860136700306    1.07730534204425   -1.55837331397285
H        -4.99689220214157    1.90220843580749   -1.04282700761895
H        -1.26459413247400    5.29248125317050    2.18748540398474
O        -1.88589235419983    4.54374912210116    2.06119671238555
H        -1.96871328479392    4.11927022223440    2.92035789114051
H         3.46454168796467    2.68633018092863    0.42368743662784
O         3.22388642477297    2.64893488284654   -0.51758213606339
H         3.56271299423828    1.81017377937775   -0.87133326300147
H         1.51030155232283   -4.76241553907292   -2.31855158373182
O         1.56771585607465   -3.98863847099167   -1.73990696587972
H         2.36355428489905   -3.52267303776830   -2.08185460679783
H        -0.91666632096171   -0.15698767799690   -2.60563669295152
O        -0.28209709470594    0.49998778967507   -2.91970079985631
H        -0.02980691845405    1.07816896536587   -2.17674082610389
H         1.70185770195699   -4.76433141488823   -0.24581137496115
O         1.80385923128746   -5.40563794646422    0.49387303667142
H         1.34615617839554   -6.21662177986607    0.18814574543963
H        -1.20786462153591   -3.33643907044926   -2.96112937489239
O        -1.02491904246732   -4.01425154936204   -3.62493819525897
H        -0.90091725737430   -4.86431699316526   -3.16092148394055
H        -2.84631319127553    3.18226388786553    4.65536878501816
O        -1.86498074318747    3.18233354942770    4.62915974374700
H        -1.57738812111429    2.77622687430739    5.46511500865796
H         0.89518539231254    4.92485282584547    4.06877008244623
O        -0.05217618805752    5.15310692479501    4.11523005833498
H        -0.52298021710740    4.34634485254200    4.36363899391782
H        -1.72709059092471   -4.74033177241348   -0.46647031166856
O        -0.96217204430557   -5.27813131485776   -0.17574019333523
H        -1.31280593678047   -5.97403093836231    0.38980528726943
H        -3.93277504676222    5.75049717114614   -2.63952814143037
O        -4.27777640891996    4.91731551786475   -2.97757313107297
H        -4.11505871780754    4.88960938567607   -3.94477724181555
H        -2.44080377362670   -3.79242249996745    1.84407880533469
O        -2.45601862356246   -4.69568378338698    2.22220552500083
H        -1.51663827491971   -4.93717884627012    2.36074403685534
H        -4.67767267999088   -3.06208120004706   -3.00700694918278
O        -3.82028806984089   -3.28836799567960   -3.40606833622789
H        -3.49227390936978   -4.08597343290821   -2.94489669649656
H         0.28108569418353    1.26112589251708    4.57832366508273
O         0.78618510789656    2.02552395189425    4.25347814582966
H         0.82800303034332    2.67963542557831    4.96532136577305
H        -4.63632521154254   -5.28052444444536   -1.66241272045796
O        -5.35456734499806   -4.94672752616278   -1.09819370845313
H        -5.16578615693355   -5.32697962198838   -0.22179841222911
H         2.36710539942594   -6.53350029474356   -4.11183380229152
O         2.02179629864490   -6.21088924324375   -3.25920244960187
H         2.45221338394688   -6.78759258174086   -2.59586386612789
H         0.49580467723460   -3.43590623105518   -4.07359739623958
O         1.30047579426537   -3.06269660587535   -4.48753420997137
H         0.98636949232509   -2.68689216922312   -5.33619856387583
H         1.93074178832810   -1.85187262387644    2.93654441503026
O         2.09010872889182   -2.78101100561497    2.71489412539244
H         1.41090154099834   -2.99235128220466    2.04044166692673
H        -2.99837044257179   -1.88346516882516   -3.29498765180788
O        -2.58022887657476   -0.99570552795208   -3.21963698683853
H        -3.23516421531563   -0.35067946168993   -3.54164382549143
H        -3.23262145533606    4.87156435372990    1.03859744279934
O        -4.01229499365808    5.24480615539206    0.58050795699294
H        -4.43496126264458    5.79673898878650    1.28687293406939
H         0.83117323401143    2.15352923775024    2.56450024695215
O         0.93924346616105    2.15530127593599    1.59410809543634
H         1.67019220669114    1.53632818329095    1.43142411474196
H         0.16056142082884    5.57677620241530   -0.76721908031916
O         0.68376501217000    6.24394573188313   -1.26736239831322
H         0.81852798015293    7.04053624459495   -0.70518092654636
H         0.28128486957469    6.93397258928287    2.59231657655251
O        -0.07319409208701    6.55738676418620    1.76978584772919
H         0.59557594310745    5.89130877629028    1.50889153560979
H        -2.52373916655792    0.09863951265510    3.27356440639163
O        -2.74745724629817   -0.71943753976435    3.77148394619285
H        -1.99107330436392   -0.76036792430132    4.39851775984536
H        -0.96047066069372    0.42444190310746    5.97256817634039
O        -0.67967538456160   -0.08978561656824    5.19706083574871
H         0.03493627821158   -0.69165257823969    5.48496362516233
H         0.69622233977528   -5.09119936600494    1.90242889993051
O         0.14874414644991   -5.20750480601661    2.70259936203531
H         0.29277209217866   -6.13014482388338    2.96873165594889
H        -2.11747239721337   -8.18192573053291    0.32429780626837
O        -1.79673274832165   -7.69938444053090    1.11345339503971
H        -2.58549292640675   -7.39641946418317    1.57093492119503
H        -0.40097074471618    6.79250009987184   -2.33078415591606
O        -1.14488351279359    7.21334194936300   -2.83301864121833
H        -1.93887836638889    7.08030886714479   -2.27667578758214
H        -1.14942533979800    4.21606386092951    0.54522584093495
O        -0.76948857176616    4.28426741525467   -0.34735641219703
H        -1.47007373210287    4.04433455074475   -0.98719242733844
H        -4.46348166234864    2.62299420933879    3.44023663956561
O        -4.47105907504317    2.78676136086994    4.40597960176788
H        -4.55393985172770    1.90087055719524    4.80844801664719
H         1.98637231207990   -3.68966767442989    4.18726432478300
O         1.91658020521062   -4.16726600090368    5.03702892223673
H         2.41798009794366   -3.63368570342005    5.67483411779487
H         4.67562354894750   -3.27030526379052    0.80665705355932
O         4.52239574440163   -3.18820480682670   -0.16045272992702
H         3.66258115464239   -2.71328510073742   -0.24742169583051
H        -2.72588872068507   -0.83442556203266   -1.42748809993552
O        -3.06343306855829   -0.57345225434275   -0.55395641933830
H        -3.86170219813540   -0.04574569204661   -0.76515882897035
H        -1.59303529769448   -0.82042998139630   -4.69854624746830
O        -1.08042698843012   -0.59674001054139   -5.49662599830130
H        -0.37495047095993    0.00003889077835   -5.20145525419703
H         1.81214311809989   -1.77146896548496   -3.42298052158418
O         1.89648807213104   -1.02870030545026   -2.79381455729131
H         1.11829623246072   -0.45337548656518   -2.92768328351242
H         3.63724246336570   -3.21378225212562    2.51034172832608
O         4.59759455449804   -3.43869861728229    2.44341833100748
H         4.65495863472684   -4.39953407850962    2.56373389558875
H         3.40571096218407   -6.21689327082940    3.05969984024175
O         3.76809669570834   -6.00906521003580    2.16386215799268
H         3.03400955030673   -5.66233083011771    1.61699133540181
H        -3.33149950865203    1.54264948488772   -4.24292511663305
O        -4.17637134707703    1.06800236678017   -4.06214060074476
H        -4.40187638462713    1.20625981275433   -3.10649847071290
H        -5.11376943215756    4.04355807904086    0.00462296799955
O        -5.54897459218223    3.17674994393790   -0.10677676711504
H        -6.47701710544220    3.29498591613583   -0.39705971261838
H         6.73214210026116   -1.23641394326959   -1.36566249072746
O         5.95527777209771   -1.09289398795225   -0.81869465282441
H         5.53760579529491   -1.96330159870454   -0.63032877127329
H         4.60831082371695   -3.22275673945257   -2.50406165618574
O         3.74322247807252   -3.05145859568940   -2.92582838790855
H         3.75484671950332   -3.66507431106480   -3.68614503945426
H         4.38189079950109   -2.40242058258654    5.59241833111260
O         4.03356160367080   -2.87447503604505    6.37938561893397
H         4.37256941676827   -3.77774810528272    6.29454896754158
H        -0.83347438410799    6.21514920562939    5.06283662406745
O        -1.43674266389235    6.78505912992581    5.59991130995668
H        -1.44960226126223    7.66513028765727    5.16432222903231
H         4.69435841501735   -0.19649715357438   -1.47836017547039
O         3.92716678298844    0.34510572630146   -1.74347374479380
H         3.23954535039752   -0.25552509053809   -2.08343010311313
H        -0.74216486651704    4.46264464766831   -4.06135002774799
O        -1.52514053064946    5.00431547218009   -4.27185112672263
H        -1.38001358016018    5.86871772100865   -3.84255977817109
H         0.65336082452089    3.13809674812737   -2.67968578828397
O         0.66658466073994    3.52113121940962   -3.58539701075184
H         0.72147425722382    2.76196517814355   -4.17581366379803
H        -5.35897624845361   -5.27960167390785    1.70496026048184
O        -4.66286662650001   -5.88513719445622    1.37933506259472
H        -3.82124970291538   -5.46247277182874    1.63676001122927
H         7.90205119786662   -1.72256995069424   -4.03083332939953
O         7.63580688103050   -1.41634361440376   -3.13118902860790
H         7.14757451264507   -0.57297355222554   -3.28599013112952
H         3.74444408953241   -5.10972558858605   -5.34360508206403
O         4.50196005237131   -4.73711652048396   -4.85410307274297
H         4.88473508994459   -5.45069457592081   -4.31048467389957
H        -3.83948331753544   -0.11341449634425    4.85492944292778
O        -4.44838562876382    0.34345114297591    5.48537115357323
H        -5.10792777299883   -0.31870974791132    5.76770488673268
H         3.47377931031227   -6.01400163090571   -0.58288005541112
O         4.34822790115289   -5.76029692602779   -0.89045682360291
H         4.41857168726066   -4.79861566816421   -0.73973503477750
H         5.01805216158731   -0.37667982931917   -4.17198771886398
O         4.48816083094878   -1.08713839783909   -4.57079729932110
H         4.15866819276353   -1.67660380645880   -3.85954536133414
H        -1.16290286019852    1.50890830782173   -3.98462144401269
O        -1.81228112911046    2.13036014971911   -4.37066862862203
H        -1.44943783960154    2.46883408709987   -5.21207330643037
H         4.91029255777054   -6.37578197971811   -2.36794012307790
O         5.25104014695708   -6.69376683380386   -3.23306258980503
H         6.06941354407788   -7.17275885457630   -3.04328106062370
H         8.76479979935826   -5.12876444214775   -2.93035071773277
O         8.07079610895696   -5.55222321317505   -2.37979278461461
H         8.10927938773670   -6.50879852908000   -2.48788233153217
H         2.30169980228055    4.63881234066581    0.45328929225246
O         1.71638660853852    4.61348066991935    1.21969893693905
H         1.36145646270961    3.69157404860523    1.28801700242419
H        -4.45605101041341   -2.76469558806897    4.12779846821771
O        -5.35025606782748   -2.42879380631211    3.91669753252263
H        -5.20957298355036   -1.63953212972613    3.35202135144395
H        -5.88217511198095   -3.32446038938017    1.19608266518056
O        -6.35015486599117   -3.86554804705690    1.87650333235565
H        -6.14198890960495   -3.41812658502965    2.71870038797563
H         1.60298488547772    3.34240827494819    6.85016965169567
O         0.98219630116626    3.85889554673428    6.31471275330817
H         0.19438906199815    4.00587532733529    6.88118729457985
H         4.96299026189332   -2.26267896228876    3.59204376035606
O         4.97549415593710   -1.54877088575219    4.26106388917917
H         4.16313405858275   -0.99424073528360    4.10153081940043
H         2.35353660119780   -5.68661085342482    4.77073197021050
O         2.73843043504390   -6.56736365996000    4.50778953956193
H         1.99682910367101   -7.15031118723696    4.32416940732370
H         2.30985848436150   -4.54812031246944   -6.85199677264684
O         2.13657077659994   -5.04235973809862   -6.04079423934004
H         1.86406753530215   -4.35660626766296   -5.38295268004318
H         6.44057233719115   -4.16444325257120   -0.52735257302557
O         7.19171765302079   -4.56732099534953   -0.06063578180100
H         7.70653966503004   -4.98328856178590   -0.78006259681231
H        -1.81915291248528    4.34682431612652    7.66773608568779
O        -0.92391195329858    4.44517802549941    8.06117765029470
H        -0.74626212142050    5.40480035766363    8.09335047648917
H        -5.11007276038597    5.62817832789778   -5.64802965626137
O        -4.49940927372784    4.86713989704982   -5.66806360865697
H        -3.73859754195749    5.08784861261573   -6.22681595294128
H         3.34026627434794   -2.54465065250481   -8.47744659151195
O         3.24782421104371   -3.08277529550778   -7.68034243356752
H         4.12097206989215   -3.05898172775300   -7.24446190726462
H        -0.68937278135231    8.75420412708734   -2.27359471071648
O        -0.57349292634173    9.57959410064688   -1.74822940261934
H         0.18493042455013    9.40407711573756   -1.16676989295246
H         2.01121518221049   -1.02621796723508    5.17253898777158
O         1.43476448755918   -1.55714422816229    5.75186929596325
H         1.52163315429556   -1.21825781365918    6.65222366854806
H         5.24039672386491   -2.05440424040601   -5.71457467553063
O         5.59344773975267   -2.81590034633987   -6.23889560197942
H         5.31833862871645   -3.61031447717378   -5.72887501587808
H         5.65847001708371   -5.31341991077112    4.64827294777432
O         5.12901400888840   -5.23552996702156    5.47111485149529
H         4.41059981117524   -5.86959090139546    5.37548236220300
H        -4.05115735888735    1.00016286103734    6.93330720931436
O        -3.86776317142639    1.46996697603505    7.78216363697791
H        -4.74695581569981    1.85164307736916    8.03838698841177
H        -1.89560703918128    9.52750849709937   -0.74538981368491
O        -2.75926995074927    9.39491856928793   -0.27846293033762
H        -3.36959067138393   10.02381590994598   -0.66703476942658
H        -5.95785069230610    4.60325525093698   -3.00390274463719
O        -6.86348251772967    4.48306681317286   -3.35558810633429
H        -6.76516911578248    3.78575076719731   -4.03689894634729
H         0.11101171658044   -7.14191902233797   -1.23898102572923
O         0.57014798765184   -7.58033978621337   -0.48954770610681
H        -0.11467433349942   -7.78324645213622    0.15094351230966
H        -7.65172242528474    3.69306848087201   -2.05814107136031
O        -7.91646813441923    3.10001056920265   -1.32404825906915
H        -7.76810022504276    2.19428174096351   -1.66954899552841
H         3.90418349179073   -1.01149033017477    6.96272347359690
O         3.90937746275163   -0.04725950885140    6.96077605537188
H         4.72384893011175    0.24859011936383    6.53733059056659
H         2.23054601062344    5.72594917352925   -1.17190175493031
O         3.16611853539405    5.43571697500088   -1.05188275468186
H         3.35106903113930    4.90151789724535   -1.84721600953129
H         6.54915228613229   -5.99828122126123    0.63653634986165
O         6.17875377181551   -6.73942486535093    1.16227686302076
H         5.27114403316267   -6.46737490444894    1.38273119899488
H        -3.96424235853334    4.57832569794649    7.73206204411879
O        -3.39109319917879    4.12173111456387    7.07431215921948
H        -3.58172856808417    3.17700271997753    7.17725107981538
H         5.77365534679526   -8.01363464554676    0.08179003848151
O         5.49357372553054   -8.69688769729160   -0.56320963322010
H         4.66596006454185   -8.37186760009498   -0.96106710734254
H        -0.64284948989886    1.90331168487911    7.65303665946888
O        -1.27023751777070    1.84075091479209    6.91270030095712
H        -2.14116940538926    1.69390537267423    7.30175584103691
H        -6.40822217613684   -0.23442117297312    0.96093552686603
O        -6.71815328871246   -0.31920466304604    0.04488680042776
H        -7.63936297939831   -0.58193174509272    0.05031667879797
H        -5.37164895868952   -3.17617175865628   -0.69819227266271
O        -5.13852331446775   -2.48010408837121   -0.05771044139962
H        -5.69855550236793   -1.70199116699459   -0.25543843123749
H         4.27862948027174    5.50486429060209    0.34278436544419
O         4.60487892336017    5.60057189625848    1.25131759812995
H         3.90509887193721    6.10560204616285    1.70132446451612
H        -9.03476912754196   -1.83977846637998   -2.39074170774499
O        -8.49798523913741   -1.64342508593113   -1.59508835621427
H        -8.63257243727515   -2.39097376784117   -0.96952176955350
H        -5.50952403838640    3.40363621744911   -5.59747604606502
O        -6.02774251315752    2.68887184592532   -5.19102774740215
H        -5.36251320533334    2.10247015787226   -4.77647482575118
H         3.21075323640757   -0.92565786234326   -5.68520311966160
O         2.35888368045420   -1.04521674081541   -6.15848201982521
H         2.45095947498195   -1.89065736353727   -6.63710218633219
H         8.14896501292013   -1.36790573088073   -6.02247015907034
O         8.15639609817883   -2.23480110807336   -5.57155908741425
H         7.30378452912274   -2.63615275852095   -5.83192734785281
H         7.64940226899744    0.97295315445454   -6.29173261721460
O         7.46658281227463    0.12671056074983   -6.71187769422484
H         6.48573014145633    0.07373925963908   -6.75630429389092
H        -7.87120729796904   -3.77626009351943    0.71834052699175
O        -8.58295900022896   -3.71588813608787    0.06619226370251
H        -8.42026054349538   -4.43619273273628   -0.58199924395552
H        -2.46533005712653    8.63447441662137    1.28276822885624
O        -2.31847733584327    8.04147338868103    2.03311787013393
H        -1.54454827647053    7.49265756775210    1.81279582325693
H        -4.51103882556172    6.31202733493165    3.45517121707283
O        -4.67622021953525    6.74274125757871    2.60006836286811
H        -3.91396858746430    7.33245414797373    2.47013979356945
H         3.39996039350646    3.39636224352932   -3.57637442622813
O         3.24238005432743    4.36440520455926   -3.47743281204957
H         2.27822102410773    4.42643422745027   -3.59261285984649
H        -6.10039243357698   -1.69036784675927   -3.54887958654759
O        -6.18462602000715   -2.27023758567632   -2.76556942047018
H        -6.97797790355635   -1.97167947547148   -2.26673795813244
H         6.40877264105254    0.95488390926918    4.74881590499867
O         6.00726555233106    1.48764902679411    5.45214349600395
H         6.19444244862884    2.40886106519023    5.16865400350017
H         1.38444009760549    1.68017249449686   -5.84881453240489
O         1.18609017297567    1.07865888721078   -5.10002081018562
H         1.55449179480170    0.21860245587721   -5.37286739344785
H        -2.60018609414896    2.80020391155675   10.43453554230696
O        -2.38308392052325    1.89502827423858   10.15693030550722
H        -2.97413119617979    1.69854310530172    9.41840402660796
H         7.58804139811240   -0.57651287768560    3.09227192317368
O         6.83389966985375   -0.00550950262615    3.25849587363301
H         6.14129398269242   -0.61144597855833    3.62815700820583
H        -5.82111865750008   -8.20749303941361   -0.37255534310374
O        -4.86950216220923   -8.17957129963217   -0.10985668247168
H        -4.80265341521495   -7.39657367943761    0.45692584724151
H        -5.15752736810754   -0.19044647176757   -4.80581397500505
O        -5.76991708864787   -0.90307433466380   -5.05451043995765
H        -6.60830051983148   -0.46372570185429   -5.25661833043896
H         1.93245087292336   -0.22695584491150   -7.55017024202933
O         1.73604273000357    0.25015428860479   -8.39234238663819
H         2.31907618863711   -0.14880235043132   -9.04366948897326
H         4.93291584998762   -1.39968644791907   -9.32356260973812
O         4.00934807114700   -1.17159851365942   -9.61155139761491
H         3.99715591948689   -1.28277065415244  -10.56154125408381
H         7.52120442017805   -2.65885375203140    4.19523478042853
O         7.67513682080631   -2.68776974795091    3.23665378008266
H         7.18737478203416   -3.47894333640891    2.95578852399077
H         6.70148801856756   -5.97573627510325    2.65100129744539
O         6.75531732466830   -5.30511024517256    3.35722677642680
H         7.62828973830635   -5.39000366567179    3.78118020653684
H        -1.89701728738888    8.83308397667000    3.49254617877061
O        -1.65762176033840    9.13247907572696    4.39492408864535
H        -2.51049675409776    9.25948156800791    4.84425678371137
H        -7.37160005720102    1.49261929283424   -5.34770569602357
O        -7.94542962440639    0.74517263723210   -5.11074941267231
H        -8.84942402341341    1.14047007936405   -5.04038793893799
H         6.97827346078576   -1.08902175764854   -8.40496020724782
O         6.40101570002560   -1.81023743433678   -8.67831410477069
H         6.16806196276583   -2.26675368617849   -7.85141707052100
H        -1.66011492268926    6.19736192771472   -7.04296259832474
O        -2.05732691411059    5.36895897366559   -6.77804055417698
H        -1.81595055132999    5.23234296556601   -5.81347635235198
H        -0.09985823158276    3.16633727170139    8.99601778292504
O         0.09799872318693    2.24543484707364    9.24635533353525
H        -0.70319943449804    1.97538004539869    9.74501541436303
H         6.76891778103286   -2.82532147523272   -2.71825834420466
O         6.23858934700534   -3.57347750418655   -2.38573781336870
H         6.71210615329300   -4.38109056904688   -2.63328959579529
H        -4.04528957814031   -3.13892059802927   -5.04456991989964
O        -4.19091868918339   -3.01957576833979   -6.00987770238468
H        -4.74258252131187   -2.22949569859540   -6.06504128685490
H         1.88818871107879    2.04934657983944    8.44655900538162
O         2.55660889693665    2.16868735944923    7.76213394763985
H         2.98327813643675    1.30090274707077    7.64450439309503
H        -6.91451065231651   -5.35767742185914   -1.56355547528033
O        -7.85482422218813   -5.53875797656401   -1.77968182344772
H        -7.97549865969631   -5.16901975049179   -2.67448671600295
H        -3.90784877954461    5.12087179430177    5.65271776079905
O        -3.87343353574624    5.89301640761669    5.06695198001062
H        -2.94132719377238    6.19040982471682    5.17021286077709
H        -7.88689568174138   -0.01129800285776   -2.07839067375619
O        -7.39679695112590    0.71816811544194   -2.48135044717556
H        -7.61672318836454    0.71284707883571   -3.43681561245797
H         5.81578690147697    0.06143415377732    0.41045748956226
O         5.58613487942720    0.77806156384978    1.03422662333966
H         6.09099654548476    0.57978652444136    1.84974673490011
H        -6.30271070268535    3.15708187414304    7.31956874753578
O        -6.17960291502984    2.63333498277452    8.14559295918010
H        -6.77692232084030    1.87106352258240    8.04793724236616
H         2.29494675963900   -8.14579938972473   -0.92360672174192
O         2.97757402078266   -8.12581997045878   -1.61414864954906
H         2.76029948676293   -8.83659477377535   -2.23392420186288
H        -2.69974446349447   -4.01541822132109   -6.29332813297173
O        -1.94622402295252   -4.58077096627172   -6.05896512945250
H        -1.67795773345579   -4.29395438857443   -5.15786856492102
H        -5.71640625109483    3.62297247227721    5.24028405879650
O        -6.37213484030351    4.01236708326723    5.85502232832472
H        -6.21184407059584    4.95707284303238    5.84977554176094
H        -0.98726856567138   -7.18220852753850   -3.26462987827541
O        -0.52061591323102   -6.51391308476013   -2.72927204446179
H         0.38927399485493   -6.43963296294110   -3.10331197530938
H         4.37931173582771    1.91310123797836    5.12873920812151
O         3.43768553997709    2.14976439776145    5.00283112825566
H         3.04664000233266    2.15909854804561    5.88183409176606
H         4.02620330804829    4.54528163368273    6.31542613897765
O         4.10886991845161    5.27984759442843    5.70285531584643
H         3.54822726829859    5.04224809974473    4.92599035767334
H         2.70398820037470    3.51618111599635    3.92008507545115
O         2.52397688690851    4.45662847656909    3.75880984550891
H         2.41203604374139    4.56107821035930    2.79208049933531
H         9.38238917588284    0.16403778903013   -1.04376621523786
O         8.57213985441925    0.32147219372563   -0.55536579134694
H         8.39516625269924   -0.50096106369827   -0.06867356862728
H        -2.22130427800694    5.15905589420299   10.62019265619725
O        -2.94308648413962    4.52662736350833   10.84172532633191
H        -3.16915617318784    4.69733809186636   11.75628044920167
H         7.96203793585375   -3.06936660984130    0.32362460957757
O         8.37822727958307   -2.22299113595506    0.58771908385397
H         8.30461899200369   -2.22467804073783    1.54947123165982
H         5.31244301659185    3.57516263002080    3.54287107811629
O         5.96230239764328    3.83835529578140    4.21619495841721
H         5.54347060405545    4.55211271783127    4.71889575397870
H        -4.32122869086677    4.86020482145584    9.73576636245853
O        -4.94921094896739    5.01305613252668    9.00965155658493
H        -5.55839963154310    4.26241212687961    8.99810307727165
H        -6.98785284125256   -3.56607378555404   -3.61437619812427
O        -7.60496982590265   -4.16374607963043   -4.08381801911020
H        -7.07604897803309   -4.60355070813313   -4.78029258881391
H        -0.09646729622645    5.97331419003654   10.76201445956343
O        -0.96033772874517    6.30332860670570   10.51042850720427
H        -0.83939748733585    6.74042513771152    9.64809676308600
H         2.59895995082340    1.44645193653935   -4.12341794911687
O         3.47414931863819    1.80070837956709   -3.87534223852545
H         3.79012684973850    1.28171839081843   -3.10573267481566
H        -7.04687990817884   -0.37358290676454    7.11351384032106
O        -7.56083385962190    0.40064209622005    7.39524441596628
H        -8.17748948310416    0.58908365824197    6.68675332728255
H        -2.73518820049329   -9.95759234938156   -0.96220357176513
O        -2.67276266917503   -9.01640005307480   -1.12564094945267
H        -3.57535132160002   -8.65147675242530   -0.88795571793036
H       -10.05814821017408    2.99026030930449   -5.00540243420117
O       -10.17439399907600    2.07061187258897   -4.73165842626191
H       -10.39795157445339    2.14725527576666   -3.78322282912271
H        -2.11285315059328   -3.14377179075175    4.53125835494419
O        -2.98758347600333   -3.58656270917062    4.58955655695343
H        -2.96778672026304   -4.20149025393456    3.83063441100578
H        -0.19152179490701   -8.08387794060493    2.38338091173974
O         0.63020540320330   -7.87281509624900    2.83954807044889
H         1.35442785578686   -8.16331191286159    2.25731490713988
H         6.64603905751711   -2.48099882334144    6.38413444791081
O         7.10103125787293   -3.18585737886329    5.91853744815073
H         6.47381700520527   -3.92244895271348    5.87015755333995
H        -5.33720184018024   -2.15063218731719    6.84002645956588
O        -6.01361087906637   -1.65505356250318    6.35339320160809
H        -5.98591091698975   -2.02429464075285    5.44199621873974
H         0.86398824689983    2.99767317580760   -7.13599154749058
O         1.78317250589125    2.67038312065035   -7.18686297793402
H         1.77697907209141    1.92699755649869   -7.81775957947261
H        -4.05497070067579    8.61602426927563    6.64957531673803
O        -4.04587772152621    8.61988216825840    5.69225749866462
H        -4.16575385360204    7.69366648401355    5.41769104692594
H        -2.09103045546179   10.24019135303585   -2.73499471834556
O        -2.99099840634299   10.42056290200436   -3.04250747476231
H        -2.91605242762192   11.05870216188962   -3.75134013478456
H         9.37396351483685   -4.14145404607957    4.04445460488849
O         9.09180139144241   -4.82446826163933    4.66056085738877
H         8.65505471560245   -4.35822362299580    5.38433026143082
H        -0.68560031762308   -6.04628517373205   -5.93362864811976
O         0.01705044507698   -6.61252916792781   -5.59794805899436
H         0.85271658672321   -6.14701808474233   -5.80606870219323
H         1.77433482233486    8.19252972650774    0.68394150412576
O         1.47662470523438    8.51869099857617   -0.19391334618559
H         2.29521954484281    8.56293862579637   -0.71786242191956
H         3.52280978900368    2.90076989850721   -6.66365529567885
O         4.34829940934708    2.61086162447085   -6.24990655016814
H         4.09708261685237    2.33024971956938   -5.34479843032788
H         3.70088501669703    7.06068818947274   -1.20266645668781
O         3.90501675332193    7.99846264360853   -1.40852704537192
H         4.28127707160141    7.94933870941017   -2.29933081188742
H         4.43899476932834   -0.02536402190372   -7.92544645215768
O         4.80870232353993    0.11663112492011   -7.05214583986760
H         4.62204431698808    1.04638718608916   -6.80414977709499
H         6.00915684414658    1.87092794920050   -0.46406770432950
O         6.57975739700626    2.07122248709995   -1.22002283618243
H         7.40449161699063    1.59315068319444   -1.02278230092600
H         6.71005910664462   -8.48322759181484   -1.65765510269482
O         7.35139375588463   -8.26515459121403   -2.38732509103494
H         7.72557704320059   -9.09577783652365   -2.67607560169353
H        -5.25211484584326   -5.85450478116146   -5.54050102182872
O        -5.87004088251726   -5.18343918326547   -5.85501428413795
H        -5.32139233001887   -4.41025986346546   -6.08083855471317
H         0.58029780397620    7.04232066705287    7.60454447535418
O        -0.32419025903565    7.06405903180945    7.95702039321931
H        -0.87321096965145    7.08260609287210    7.13524827326700
H        -8.87414291475779   -2.92003558037552   -4.23684559425739
O        -9.39809547129733   -2.11329213467802   -4.06802035748008
H        -9.10994161690416   -1.44521714402701   -4.69371274010144
H        -2.39221783751326   -6.06752781087339   -2.24731142456237
O        -3.26617425767501   -5.77697708969794   -2.52470587691193
H        -3.44477799479056   -6.14934495982340   -3.41306503638923
H        -2.94245856598723   -5.95949861537723   -5.51905395606195
O        -3.54274418267585   -6.57575545136690   -5.05555221122892
H        -3.05682197038738   -7.39425207806757   -4.89110231233625
H        -1.36638703695876    3.68344857782331   -7.01772720382239
O        -0.82576744371969    2.92786703812805   -6.74711575553896
H        -1.05539706355747    2.14543833444233   -7.30405031156480
H        -0.15884333641370    0.38654963700457   -8.26294250070065
O        -1.05771373568046    0.61720478594119   -7.98476659713146
H        -1.23765944147305    0.08732065182536   -7.19209092677657
H       -10.43293000143018    3.95204010216877   -2.83811928005336
O       -10.50226046916894    3.17040094046948   -2.27428255317707
H        -9.67609230385166    3.14331223091310   -1.76038292709326
H         4.53516791889602    4.00027623919107    1.73439575074159
O         4.32792398770062    3.07675013049826    2.00527359858805
H         5.04792567650206    2.50520641282903    1.72561822853359
H         6.49594336157732    1.36266529230292   -4.20811251157039
O         6.18936397489207    0.73307182150344   -3.52064696453624
H         6.21196956542165    1.22310366758831   -2.67343801968410
H         9.62883337102441   -2.27256731691730   -0.91608603155664
O         9.91144475391245   -2.05116017549943   -1.81228596869088
H         9.11312983262515   -1.71295407688624   -2.25978933380035
H         9.98635835128853   -3.35200931530121   -3.09012220463419
O         9.72689007044752   -4.00072327470042   -3.77114483198555
H         9.33696082927141   -3.49007392822815   -4.49130201158757
H        -7.72638725642696   -7.56662494882760    0.32960131890482
O        -7.46255819434038   -7.95550515424051   -0.52912936948272
H        -7.68124513038485   -7.25848258152053   -1.16914386603797
H         4.15191996482300    6.03512485867191   -3.79712719718157
O         4.80953604313366    6.73840811876449   -3.70249364279515
H         5.64660638051498    6.28690334940484   -3.56230749782076
H         0.14906657484005   -8.22056395160581   -5.31407825392640
O         0.17569759267940   -9.20396839639822   -5.18737991484288
H         0.33425331626645   -9.56248307611208   -6.06068218175650
H        -2.30278327338908   -8.74692659544065   -2.83880185432323
O        -2.05967567355659   -8.47640569916980   -3.74427119342864
H        -1.40889495331087   -9.09191343317831   -4.10058565191254
H         2.22907552265619  -10.86975601233950   -3.59217269700464
O         2.18078723662013   -9.91542423498076   -3.56354419516825
H         1.39840723227976   -9.64393005804441   -4.09396236775147
H         6.84204504310172    3.29887143946708   -4.54747877292022
O         6.90812418194420    2.62551536280193   -5.25227876403497
H         6.11855878472196    2.75953326640059   -5.79845553614209
H        -3.62685595145662   -3.86722298830847    7.62168204770913
O        -3.74523717035813   -3.07859263895874    7.09372020006600
H        -3.48204394426859   -3.31044281125405    6.17677126430744
H        -0.59172521189637   -3.40487466792615   -6.79924667908644
O         0.03595158240771   -2.67119806360514   -6.79686094489470
H        -0.45134117755708   -1.89962607187579   -6.45437111301258
H         0.55400549199755    0.32296390699076    8.71196701026705
O         0.56894812378477   -0.38791289933021    8.06717151940923
H        -0.35145586530017   -0.67935910455044    7.97037656612469
H        -5.84381321571139    7.29208392397171   -4.29751066408410
O        -6.34017990045095    6.67514140583247   -4.86641714097369
H        -6.62927649182425    5.93946243585032   -4.28226615723209
H        -4.30219949921818    9.02601812358005   -3.28618513347263
O        -4.83598806815929    8.22743506460777   -3.18896783575828
H        -4.43146416037886    7.74449626815747   -2.45018463047317
H        -9.71270881865461    5.71108730039825   -4.73211697073787
O       -10.24470350922003    4.90377484077434   -4.57737533748532
H       -11.12306247254726    5.10321097957059   -4.90323009722163
H         2.68026286745944    6.40135486237826    6.15546606222620
O         1.71909114676521    6.49385743546085    6.24669926636396
H         1.37957046006687    5.58009810249772    6.13541521681856
H         4.75559395188648    8.47900873591334    0.12834715590584
O         5.06564522332188    8.47505727085401    1.05178676655594
H         5.47508603905782    7.61158166411181    1.18024781940580
H         4.18506603266313   -7.46896995968799   -4.40625348626258
O         3.43153013719842   -7.75249163142542   -4.95544293304169
H         3.15098290288745   -8.59652075086098   -4.58638805029447
H         0.29649946567597    8.54973423327178    4.24465414958634
O         0.97801214192633    7.90872193724556    4.01769988964550
H         1.20002325051599    7.41162266129126    4.83098847220083
H         5.22753784325986    4.14521094856644   -3.13788220096667
O         6.18862526213576    4.11811443041711   -3.07758775948794
H         6.39354012482367    3.53230763689420   -2.33205515135159
H        -2.65044211687315   -1.68620139655406    7.49454739038421
O        -2.14420397885629   -0.89300773012008    7.72331737643389
H        -2.77415860879692   -0.27070079159252    8.09714046578886
H        -9.03991821541596    7.85033233338715   -4.21413752175881
O        -8.96901972918894    7.27031366051005   -4.97373804762026
H        -8.01038910546264    7.11040984320014   -5.10272019365496
H         3.53118297766398   -9.06027007323599    1.01229319983034
O         2.85114882912868   -8.43177291656964    1.26017691548858
H         3.32160293189368   -7.62687953659347    1.54817728573029
H         3.52402825012341    8.08818727508345    1.86136101910305
O         2.73465097253367    7.52123715609776    1.96420310787202
H         2.28138196383056    7.75030350123715    2.78833899663249
N        -8.24639243224291   -6.44396976318513    1.66691118118308
H        -9.03520328421148   -5.97448539152563    1.23774545921885
H        -7.59011858186778   -5.72409681193937    1.94507186479200
H        -8.57781996434406   -6.90298163017526    2.50480477636397
