# Supplementary material for: Computer Generated Realistic Interstellar Icy Grain Models: Physicochemical Properties and Interaction with NH3
Source: ACS Earth Space Chem. 2022 Apr 19;6(5):1286–98. doi: 10.1021/acsearthspacechem.2c00004 (PMC9125691; doi:10.1021/acsearthspacechem.2c00004)
Supplement: Supplementary file 1 — sp2c00004_si_001.zip [file sp2c00004_si_001.zip › NH3_binding_energy_sampling/142-36.5-N.xyz]

604
 energy: -1022.789902724071 gnorm: 0.000045243890 xtb: 6.3.3 (5b13467)
H         0.18363001883941    2.95974945316266   -0.69164205863017
O         0.70684061918141    2.29193939202851   -1.18519765440711
H         1.64562547889277    2.42138454935417   -0.91155827230805
H        -0.08755796151558   -1.37445270892646    3.14183356371251
O         0.30350894555927   -0.67402854167469    2.59678680891952
H        -0.17496920225686    0.13896912223592    2.82994769963509
H        -2.41519245028184    2.33819948683827   -0.54754312095183
O        -2.20323507738325    1.86888199809173    0.27671617065940
H        -2.21899997393626    0.92067494013546    0.05334689725481
H        -4.67438743271763    0.47848409539384    2.16989515077257
O        -4.99160073690432   -0.45414926626886    2.18820813562554
H        -4.49287488922948   -0.93882517770662    1.52209041486781
H         0.04933548747322   -0.37831912215857    0.94192371994745
O        -0.14845469256732   -0.14229571641469    0.01478775094310
H         0.19066997546269    0.75431400230320   -0.10627059213906
H        -0.16612779181696   -3.64360231950953    3.77137794356596
O        -0.44351566946503   -2.81244628412431    4.19094119403840
H         0.20288816548059   -2.64256176915913    4.89251142942694
H        -4.90215404692400    2.45893856545104    1.31932782477370
O        -4.26119491115083    2.05238687186173    1.93437511660710
H        -3.41902816679716    2.03364334845241    1.42097102403719
H        -3.26735177730390    3.82337794994328   -2.22427757047325
O        -2.52927790384955    3.22697062821377   -1.99347023495514
H        -2.17083462128043    2.93896008744442   -2.85298931230727
H        -0.13765501572384   -3.87618997121020    0.49979629709224
O         0.20311739380080   -3.05631528157718    0.91244243340451
H        -0.58355259564439   -2.56961136322171    1.22572798891394
H        -2.39021925435607   -1.60739447565140    2.46066243218735
O        -2.19711554398432   -2.07059509564290    1.61922205949903
H        -2.46168111761223   -1.48560963961640    0.89046187758837
H         2.05811590039663   -1.51329787983100   -1.13063168254073
O         2.29053866964391   -1.76483532333461   -0.21319755514643
H         1.50211537409485   -2.19323273779898    0.17165942968732
H        -1.40576918087400    1.75544663870658    1.90052591605293
O        -1.49695947606540    1.35857832039004    2.77691054640529
H        -1.48259462608477    2.07138822592919    3.44134141729536
H         0.19522605706849   -2.77493107272005   -1.57731771565110
O        -0.56004524208839   -2.16286967602986   -1.63385846818845
H        -0.38154083200633   -1.43680863281161   -0.99913740655870
H        -3.44440651984626   -3.00072942059633   -0.39134028146033
O        -2.73307073366126   -3.48902235918915   -0.82761070347885
H        -2.02014920018708   -2.85847600362295   -1.03675191079697
H         2.75860528332892    0.06317814451167    2.92192657448475
O         2.85897821673817   -0.11819149811738    3.88365806617058
H         2.94970415986890    0.77510445316248    4.28740262813783
H        -3.54924269859980    6.30691211210368   -0.55775408636960
O        -3.31181707179402    6.96898065319503   -1.25887535330182
H        -3.17030709222698    7.81460789799713   -0.78942402912430
H         3.88683241295811    0.51729273197493    1.17309578878029
O         2.93637635157788    0.33541597144290    1.28949757496893
H         2.69931502230008   -0.41810494351061    0.71149901818575
H        -5.79843367261687    0.76705516558463   -1.61076591760724
O        -4.88769663842179    1.09543077592633   -1.48886655040025
H        -4.99825670885335    1.92412539646230   -0.97740762279902
H        -1.22960521246116    5.32836438840271    2.19537305943249
O        -1.85400947891559    4.58065121644750    2.07952255090918
H        -1.93113628861917    4.16251821199350    2.94238472233437
H         3.47650044369904    2.69553984020709    0.41029188323714
O         3.22806554751712    2.65168062402330   -0.52872192681389
H         3.56129104635277    1.80903024906703   -0.87848897822703
H         1.47913277174156   -4.76911328130078   -2.25722115249436
O         1.54195643678068   -3.98974888452307   -1.68677888597191
H         2.33686054342177   -3.52913074067698   -2.03762771871852
H        -0.93700054378233   -0.15903146745060   -2.55701913904674
O        -0.30532600772897    0.49448389490041   -2.88354399664892
H        -0.04392988838139    1.07757631980542   -2.14740235440038
H         1.68735893953164   -4.75518681118761   -0.18585349181422
O         1.79639218481576   -5.39156697221214    0.55644978287910
H         1.33129846023780   -6.20328083870421    0.26297905942804
H        -1.23924894833872   -3.33981179874138   -2.88585959637028
O        -1.07025179315700   -4.02335530915896   -3.54777038399434
H        -0.93905701631635   -4.87029774108607   -3.07875761879095
H        -2.79603076935635    3.24098961942083    4.69237742717590
O        -1.81477154321757    3.23950575626513    4.65790050702154
H        -1.52114198349533    2.83825772148822    5.49411556437340
H         0.94523442503238    4.96899859342085    4.06041294519587
O        -0.00098478151213    5.20056853702121    4.11285652130491
H        -0.47218636464824    4.39721061377210    4.37163992743598
H        -1.74619763333107   -4.72510189258667   -0.37160919350640
O        -0.98092243822627   -5.26289590140636   -0.08287230830852
H        -1.33024199545417   -5.95644894196027    0.48746069916471
H        -3.93860496338423    5.75670961162748   -2.61179282352401
O        -4.28874645813682    4.92216747638512   -2.94117546765589
H        -4.13386546570842    4.88687468850271   -3.90927589283352
H        -2.44181446714744   -3.74871875536660    1.93391662932148
O        -2.45826697647707   -4.64283710168118    2.33194703448983
H        -1.51836239172300   -4.89332951822066    2.45263206049733
H        -4.71020584432329   -3.05073101252985   -2.89960362873015
O        -3.86300737858998   -3.29444706777887   -3.31059707631894
H        -3.52816016800684   -4.08193325852388   -2.83665857644411
H         0.32573085185667    1.31117758640586    4.60284527942818
O         0.83060720094401    2.07167644805323    4.26810194588331
H         0.87951365459965    2.73105161645401    4.97455418976838
H        -4.64766458914265   -5.24453892994971   -1.45526721042164
O        -5.32868222374729   -4.95752585923622   -0.82116250526816
H        -5.03136351149699   -5.34150586049322    0.02577186717376
H         2.31533109771022   -6.55632448000394   -4.04330679594215
O         1.97638675581994   -6.22662650011220   -3.19086620476154
H         2.41135648784707   -6.79857687850252   -2.52610998516577
H         0.45181504225134   -3.45273425532787   -4.01320107728040
O         1.25378069421926   -3.08579595600324   -4.43734209271275
H         0.93466185323042   -2.71410495107263   -5.28555561230897
H         1.95115615963873   -1.81934693028596    2.97149220973478
O         2.10761254847817   -2.75013117680080    2.75482985693553
H         1.42114497502699   -2.96576303695860    2.08908519994577
H        -3.03070021041020   -1.88538822026650   -3.21724189890739
O        -2.60967924946797   -0.99911668677022   -3.15543289694080
H        -3.26581681137131   -0.35282195652354   -3.47311243471796
H        -3.20882884809517    4.90415520499813    1.06635739973802
O        -3.99097081509913    5.27677903798718    0.61189174851072
H        -4.40619387349483    5.83480063774904    1.31792947846008
H         0.86027313803897    2.18642911850284    2.57779100437331
O         0.96084308652917    2.18116870973496    1.60651345524681
H         1.68808193044929    1.55817135083806    1.44264715180939
H         0.17056136418633    5.58591649301928   -0.77429207317921
O         0.69108689855628    6.24785283750929   -1.28423578597948
H         0.83295688450790    7.04822136769084   -0.72921427841839
H         0.32426341646137    6.96861777359663    2.57360150101157
O        -0.03807833147191    6.58724974170743    1.75672736148562
H         0.62616134612236    5.91673704382811    1.49562409051738
H        -2.49336618941765    0.14701297531057    3.33175915788329
O        -2.71490370088697   -0.66640927000386    3.83763147290253
H        -1.95381928840017   -0.70617696406607    4.45850773699588
H        -0.90604138775309    0.48833959973175    6.01482804136903
O        -0.63201492828593   -0.03107323168702    5.24044545907655
H         0.08190366737957   -0.63421652657738    5.52696365999566
H         0.69944324068768   -5.06371844082551    1.97357159053976
O         0.15868875450948   -5.17046307322643    2.77915516372114
H         0.29780007207564   -6.09286403867604    3.04936358370682
H        -2.09260920320449   -8.17550146014931    0.43817983399889
O        -1.80083061163297   -7.68818595511288    1.23485242792301
H        -2.62126273766836   -7.33895509157133    1.61122128977245
H        -0.40134108352889    6.79113636999939   -2.34218248535497
O        -1.14851152102880    7.20985324210090   -2.84147520343728
H        -1.93792036484843    7.08366504418280   -2.27699895675633
H        -1.13140601116899    4.23912857180452    0.56016674438643
O        -0.75919288200713    4.29957201780163   -0.33631324745237
H        -1.46606940029320    4.05654565314627   -0.96785162805219
H        -4.42497750803413    2.67746374874737    3.49667434466886
O        -4.42317733371860    2.84844598154334    4.46117924815078
H        -4.50554643324118    1.96550590029979    4.87070884172395
H         2.01291823133501   -3.64768584779013    4.23557753019359
O         1.95079600120637   -4.11840901676518    5.08970174225415
H         2.45785103268169   -3.58030635574904    5.71897371096908
H         4.67460929072765   -3.26152848926469    0.82913389769080
O         4.51381107699630   -3.18589637316742   -0.13742626277892
H         3.65423910944073   -2.70974077477482   -0.22036630997123
H        -2.73793792169303   -0.82121162317825   -1.36036957207160
O        -3.06558513547327   -0.55014607381274   -0.48673433529491
H        -3.86674208523321   -0.02505648813235   -0.69261951940467
H        -1.63406889887566   -0.83584549135070   -4.63999583740875
O        -1.12831520301687   -0.62141780129790   -5.44511230114339
H        -0.41885797144027   -0.02350820061322   -5.16139611684915
H         1.77921256926364   -1.78690019254980   -3.38689483962158
O         1.87103741043579   -1.03880259312572   -2.76551769376182
H         1.09272768315399   -0.46305340553850   -2.89629034909205
H         3.65124513391366   -3.18852209214049    2.54088911071858
O         4.61040299170649   -3.41697861849660    2.46718505794456
H         4.66526578028791   -4.37713950230000    2.59461456371713
H         3.41590794377153   -6.18707805627251    3.11587669368661
O         3.77203154497574   -5.98620434770348    2.21578469486640
H         3.03384118640531   -5.64271548662945    1.67234803856506
H        -3.36354864448001    1.53369927680664   -4.18800360806222
O        -4.20744465182237    1.06137204457310   -3.99620319309776
H        -4.42525371177917    1.20954162137662   -3.03958970626501
H        -5.10092449515332    4.07422653696119    0.05498674456030
O        -5.53862977547593    3.20775884188501   -0.04840915549607
H        -6.46972485566884    3.32595489388652   -0.32815351603152
H         6.71801633383545   -1.25023962792496   -1.37656789041558
O         5.94603868768733   -1.10001050424549   -0.82456761826771
H         5.52760003580739   -1.96771194129469   -0.62517256436192
H         4.57882871466340   -3.23856288337655   -2.48129547942745
O         3.71090652266455   -3.06798061591109   -2.89756425378878
H         3.71448648513407   -3.68800431492825   -3.65264290936003
H         4.42526632936869   -2.35585633881629    5.60990386086729
O         4.08356310019658   -2.82029574382434    6.40417996416666
H         4.41761048313239   -3.72572032798501    6.32275648764479
H        -0.77098371938072    6.27181788644270    5.05926476901406
O        -1.36776651886474    6.84779517815281    5.59713413310758
H        -1.38206455932418    7.72439574524920    5.15481927510395
H         4.68223793487440   -0.20509231185655   -1.47978159369398
O         3.91455626032117    0.33670913134199   -1.74322216763888
H         3.22207115446692   -0.26474318884442   -2.07147393998354
H        -0.76371672851098    4.44910195637017   -4.05166895579650
O        -1.54697233845831    4.99121797718119   -4.26013244658770
H        -1.39613815568884    5.85838391799756   -3.83824039340925
H         0.64006639648622    3.13150788461524   -2.67191078633725
O         0.64610986257523    3.50719679408546   -3.58097866821244
H         0.69402267241451    2.74315300779574   -4.16560800165233
H        -5.07389333741719   -6.32264096675011    1.87564392775584
O        -4.26732220497798   -6.27925479794253    1.29837733611459
H        -3.67631858909422   -5.59725427761125    1.67669740369052
H         7.86348012189305   -1.75950949698437   -4.04838347406013
O         7.60596302337958   -1.44569552262232   -3.14893027658786
H         7.11849449720270   -0.60226590876350   -3.30576620185177
H         3.68567021313220   -5.14618113956930   -5.29851403501568
O         4.44812587440901   -4.77111005553931   -4.81905226388595
H         4.83415726413299   -5.48098156294497   -4.27266441687962
H        -3.79668220185891   -0.05009425101444    4.92704558485840
O        -4.39747514414084    0.41432349434341    5.55959668682539
H        -5.05691900930956   -0.24375050941791    5.85232971403659
H         3.45393977377736   -6.01198321932455   -0.52766286611136
O         4.32560318964507   -5.76297249042324   -0.84716951731290
H         4.40029361279058   -4.80059799556546   -0.70328107373319
H         4.98166450326560   -0.40697774122944   -4.17513560260075
O         4.44631405647976   -1.11892224593472   -4.56397257972539
H         4.12178748098032   -1.70208240836434   -3.84514271065452
H        -1.19233723761330    1.49731441315322   -3.94786806351340
O        -1.84411113993132    2.11598302102298   -4.33457736752157
H        -1.48656900763289    2.44819333813510   -5.18064087653763
H         4.87340322982568   -6.39151261062050   -2.32388837685512
O         5.20624350073676   -6.71656494163441   -3.18960043179803
H         6.02478985922850   -7.19651988824275   -3.00297186068072
H         8.72669068283509   -5.15953979658507   -2.92920147947204
O         8.03622500687221   -5.57668578000614   -2.36953952781716
H         8.07118816100898   -6.53422498636990   -2.47021656726395
H         2.31968644565743    4.65120637462654    0.43497691281170
O         1.74085320044401    4.63376428333069    1.20643966075706
H         1.38420494473526    3.71323911542794    1.28547822281301
H        -4.42542263844124   -2.70324412891155    4.22838612474080
O        -5.30816056692160   -2.32757920490244    4.04344843655708
H        -5.15047229505408   -1.54995359908640    3.46729679407702
H        -6.04233128305338   -3.12628247166387    1.34810852972874
O        -6.67021951543100   -3.47611679636498    2.01441014436923
H        -6.35557983517935   -3.10355247652644    2.85565785182000
H         1.67282149787985    3.40612601238985    6.84747843323892
O         1.04916744394113    3.92081587429449    6.31360854233857
H         0.26637942389299    4.07367747204526    6.88549797119260
H         4.98880990588229   -2.23338624349149    3.60361456049443
O         5.00968702953523   -1.51403944489449    4.26659597236045
H         4.19720291817882   -0.95867315597674    4.11025211124837
H         2.37966594860871   -5.64153680303691    4.83073872275263
O         2.76002935022442   -6.52531177844407    4.57164983933853
H         2.01490724801289   -7.10680748486257    4.39716024205778
H         2.24014649524438   -4.59056977462525   -6.79904697624924
O         2.07053237851028   -5.07863348709851   -5.98333386652642
H         1.80722104956595   -4.38742272316450   -5.32751360241580
H         6.42546194869746   -4.17059764609935   -0.51291142517340
O         7.18002284736154   -4.57161048098428   -0.05018240556577
H         7.68722474115169   -4.99455816689224   -0.77088555674455
H        -1.73936757250210    4.42596670725288    7.68702059046377
O        -0.84039930867816    4.52527701435995    8.07187634903454
H        -0.66017597754206    5.48458368590264    8.09498908405526
H        -5.14229039674105    5.61424048664472   -5.60929451905988
O        -4.53431492004030    4.85097480558598   -5.62972642879772
H        -3.77737892168351    5.06579409594443   -6.19598591040454
H         3.26116612884268   -2.60310999781676   -8.44874244381371
O         3.17375602056111   -3.13507282664638   -7.64692420737065
H         4.05069262936459   -3.11034026485251   -7.21848255096323
H        -0.68366843538044    8.75398204031777   -2.29784449144867
O        -0.56089227795784    9.58316389943935   -1.78014133559228
H         0.20185839967127    9.40992113471887   -1.20363511135784
H         2.05465904282258   -0.97619361975250    5.20026565487461
O         1.48275428411271   -1.50155055425261    5.78896294778281
H         1.57732829508085   -1.15520297843909    6.68565947154208
H         5.18607465549430   -2.09697166861464   -5.70639929626914
O         5.53191917925835   -2.86346383304864   -6.22835127368323
H         5.25989462416338   -3.65314092539959   -5.70939219814651
H         5.68465982393369   -5.27785543203140    4.67747166415909
O         5.16304041877485   -5.19245477113137    5.50447065677190
H         4.44141312752298   -5.82446621986709    5.41964647892673
H        -3.98650962732696    1.08010903249162    6.99779845213651
O        -3.79428658731528    1.55694530587040    7.84114870591919
H        -4.67056428401785    1.94200058457234    8.10204284516053
H        -1.87448952687523    9.54256299421931   -0.76519653982466
O        -2.73446507765133    9.41598308764162   -0.28998230506710
H        -3.34641333469016   10.04364093724088   -0.67796222981490
H        -5.96975051408179    4.61237775980079   -2.95019316966913
O        -6.87851456065059    4.49238993344865   -3.29385101858913
H        -6.78832723185817    3.78920628645206   -3.96991311310314
H         0.08035843737663   -7.13578808796624   -1.14350365065755
O         0.54680768396336   -7.56796736191423   -0.39621960122919
H        -0.13285178416992   -7.76434288239635    0.25321154081798
H        -7.65802484321399    3.71418727721754   -1.98277632267741
O        -7.91875567554766    3.12814931769710   -1.24188500397612
H        -7.77498455224137    2.21901968559326   -1.57999310480956
H         3.96261294794946   -0.95318633409238    6.97357590068472
O         3.97104834566833    0.01100651361304    6.96460641638432
H         4.78244928521138    0.30099256614498    6.53139112019383
H         2.23723482538262    5.72620074218552   -1.19794785863204
O         3.17316160617843    5.43456105747879   -1.08415703856605
H         3.34962012973184    4.89341663523551   -1.87662608597606
H         6.53896739780821   -5.99567187679888    0.66397441622223
O         6.17120321418835   -6.73182311001642    1.19835276709766
H         5.26631526225092   -6.45558098485536    1.42521193352968
H        -3.88326878248872    4.66427875613747    7.76792588058762
O        -3.31666955854456    4.20136034799198    7.10902910731275
H        -3.50921432986800    3.25786362774060    7.22046992722414
H         5.75397530028211   -8.01277339885008    0.13107965362837
O         5.46725899201832   -8.69963360504813   -0.50720916307668
H         4.63618908174978   -8.37603995828860   -0.89904222058034
H        -0.57009388132629    1.97918713116065    7.68093976601772
O        -1.20392859149942    1.91371121988149    6.94650343783883
H        -2.07194210029945    1.77148896779860    7.34385276881303
H        -6.39459786639600   -0.20315419246168    1.05154248417100
O        -6.71831296346198   -0.28405389617212    0.13967385760524
H        -7.63855550559439   -0.54817348267320    0.16546137846719
H        -5.36185054956543   -3.21439168936466   -0.48385408960150
O        -5.11502516504583   -2.45036673260813    0.06751644692314
H        -5.68309514440242   -1.69715356839660   -0.18589090733068
H         4.29773472246934    5.51111457366517    0.30054205523404
O         4.63243170379446    5.61317428334923    1.20528041725013
H         3.93780981056325    6.12314821117064    1.65769979124109
H        -9.06023421991028   -1.80893988857284   -2.26444800139295
O        -8.50058651051516   -1.61857328326745   -1.48493761713686
H        -8.66982759055860   -2.34079241833398   -0.83308675556286
H        -5.54735098090006    3.39160008537869   -5.53797270897036
O        -6.06357408351182    2.68010852599067   -5.12312595395442
H        -5.39633271815897    2.09644943230405   -4.70825206125396
H         3.15973500300797   -0.96253568947389   -5.66782380638072
O         2.30347960663374   -1.08390876668760   -6.13295220542052
H         2.39020804340446   -1.93297224197989   -6.60607942876707
H         8.09371496056364   -1.42090309473011   -6.04503342131779
O         8.10279200111732   -2.28441770924885   -5.58774076051016
H         7.24686231843662   -2.68539637753732   -5.83730854175480
H         7.59830322729203    0.91893897746351   -6.32774727257518
O         7.40944085412115    0.07021256746115   -6.74017082439943
H         6.42813276662766    0.01953387537960   -6.77523153709108
H        -8.10641642245861   -3.58300233822816    0.92858644358077
O        -8.77467097541067   -3.60614062083551    0.22471407347335
H        -8.57893924746432   -4.38668761271576   -0.32589552071608
H        -2.42888069027882    8.66671739484294    1.27473916141164
O        -2.27711723141738    8.07919546081472    2.02835841206333
H        -1.50669412593140    7.52639139767296    1.80568402406442
H        -4.46244287828673    6.36660150645183    3.48265002790336
O        -4.63360633559819    6.79151047695984    2.62577007934323
H        -3.87074945268759    7.37789379850186    2.48500755411278
H         3.37931516183630    3.37485962932085   -3.59447700187421
O         3.22522900515766    4.34406292900650   -3.50214256639380
H         2.26022569610246    4.40791230716751   -3.60887089516025
H        -6.13352819136263   -1.68260459203655   -3.44292020153417
O        -6.21807889015116   -2.26766680827044   -2.66313389614879
H        -7.00098283924912   -1.95612488523658   -2.15051275194730
H         6.45368279069661    0.98907865832867    4.72294169602954
O         6.06014679563830    1.52852802945547    5.42566431097565
H         6.24713248755104    2.44695795152895    5.13325276353676
H         1.33917871234362    1.64673701458712   -5.83605253830820
O         1.14460569246709    1.05119006343688   -5.08155730310621
H         1.50982386435547    0.18849850802775   -5.35008203262697
H        -2.50080664074040    2.90300405440597   10.47197995901802
O        -2.28826036139374    1.99515704160155   10.19977909218670
H        -2.88604966180298    1.79431017447928    9.46777417025662
H         7.61417208863815   -0.55853419796271    3.06840261074830
O         6.86318115743628    0.01607471235951    3.23642374142764
H         6.17192710318916   -0.58495995558420    3.61682552238260
H        -5.47160071395766   -7.92896670797703   -1.32996441550478
O        -4.99683378895748   -8.22770207469342   -0.52681158117841
H        -4.87664319668377   -7.46263626683090    0.05391671080199
H        -5.19833173572589   -0.19795990388665   -4.72058063459692
O        -5.81551007497443   -0.91051601442757   -4.95889658801414
H        -6.65349157356127   -0.46778532970992   -5.15668160679151
H         1.86748212089900   -0.27486699960429   -7.52711544574142
O         1.66417456545802    0.19559081135167   -8.37143441040447
H         2.24131569633207   -0.20913970272864   -9.02446977350624
H         4.84904908583004   -1.46914371326938   -9.31736760379186
O         3.92347940280817   -1.24117685377811   -9.59928571428536
H         3.90321439899245   -1.35915650390011  -10.54830678474308
H         7.55124395574749   -2.63168943042163    4.18776768438484
O         7.69720545645730   -2.66860050729512    3.22819733964920
H         7.20442258481661   -3.46031581418307    2.95772866776852
H         6.70904318278189   -5.95802427310376    2.67662727974621
O         6.77126794839479   -5.28193059777952    3.37687289463012
H         7.64747657287741   -5.36639267655650    3.79404664213322
H        -1.84108351697318    8.88071226022907    3.47802799461049
O        -1.59301584726957    9.18673650907019    4.37580960197141
H        -2.44160519687368    9.31899166857131    4.83174716219073
H        -7.41205639669862    1.48734593549433   -5.25781280434232
O        -7.98605290386735    0.74231392135691   -5.01334899998121
H        -8.88785499163160    1.14200404217657   -4.93528732483906
H         6.90305926204744   -1.15718086027096   -8.41929425543796
O         6.32134813238333   -1.87876850562850   -8.68207211624484
H         6.09453679969126   -2.32829642140358   -7.84963317853597
H        -1.70315501346370    6.16300509894428   -7.03870467904430
O        -2.09995234670499    5.33757863083835   -6.76402547501573
H        -1.85064285980020    5.20810558337653   -5.80035378792063
H        -0.01196903414358    3.25119115648911    9.00923680732569
O         0.18598566709594    2.33195757757152    9.26553648641761
H        -0.61192750012326    2.06769896633751    9.77257305281266
H         6.73884094788771   -2.84912989089889   -2.71743521070800
O         6.20909951045315   -3.59323733988507   -2.37517883553153
H         6.67869215273437   -4.40405666979552   -2.61968065797229
H        -4.09848127256222   -3.15171510814009   -4.94519319378936
O        -4.26350016434284   -3.04642428497015   -5.90926917711072
H        -4.79999650372138   -2.24599973162430   -5.96677132082491
H         1.96811431602782    2.12448038268035    8.45109958309069
O         2.63125604153320    2.23683706262929    7.76035154343597
H         3.05418821859166    1.36684290955419    7.64552411951942
H        -6.93973398902710   -5.25242213805034   -1.24312463804157
O        -7.83948110113964   -5.49726766311097   -1.54830011478772
H        -7.96509979801449   -5.02982638006072   -2.39794980295872
H        -3.84359382533703    5.19079439362336    5.68372716239531
O        -3.81180450606941    5.95872954336662    5.09221103338858
H        -2.87792493995272    6.25371007003609    5.18520521019184
H        -7.90231765086891    0.01198365986286   -1.97014637242075
O        -7.41432877939561    0.73614364357593   -2.38609098761984
H        -7.64441849967785    0.72349541682652   -3.33841436879172
H         5.82063836073146    0.06397059790791    0.39713237663323
O         5.59877288284938    0.78635011168031    1.01702188325270
H         6.10970093000872    0.59266925698146    1.82990721455718
H        -6.22928090098402    3.24577529154515    7.38678045452775
O        -6.10065257626481    2.72848687054938    8.21591949225056
H        -6.70030398435209    1.96650756099729    8.12861395788903
H         2.26604265098645   -8.14269371194118   -0.84232543576668
O         2.94240784364521   -8.12997057812692   -1.53951078489048
H         2.71817542923738   -8.84552184814058   -2.15112640253088
H        -2.76646277509153   -4.04136042114509   -6.19755605564468
O        -2.01924470335910   -4.61393671241882   -5.96153710972930
H        -1.73437104985001   -4.31531050393381   -5.06883904761643
H        -5.65961754313978    3.69425497476332    5.29913000680100
O        -6.30858211156934    4.09110458559217    5.91635200057111
H        -6.14546503872234    5.03520644825692    5.90199854955728
H        -1.03642524985527   -7.18926948487620   -3.16079568926084
O        -0.56543172281436   -6.51279213104978   -2.63998044535220
H         0.34356501117855   -6.44916713354660   -3.01792558585497
H         4.43023371394747    1.95583659640111    5.11338577957459
O         3.48842008449973    2.19472632587852    4.99367043372261
H         3.10467585466335    2.21130560108657    5.87579271992963
H         4.09454713888395    4.59807857312889    6.28249810484431
O         4.17431022371352    5.32758546784817    5.66351438762180
H         3.60609473409040    5.08568913202757    4.89347987685974
H         2.74856442100924    3.55440851982989    3.90690767263701
O         2.57037913039996    4.49418698599877    3.73968634337118
H         2.44998843319298    4.59127205709366    2.77324716242380
H         9.37484444084694    0.14539979258419   -1.08874905754155
O         8.56917337137733    0.30899147233299   -0.59485577736599
H         8.39412800668299   -0.50897245334215   -0.09996446724017
H        -2.11358294788608    5.26250719970487   10.63628285195936
O        -2.83502597027745    4.63383897583987   10.86909265077633
H        -3.05263745541904    4.81215821312383   11.78423143276437
H         7.95749986946805   -3.07303285542405    0.31584880779227
O         8.37846637666980   -2.22586487849841    0.56969816680234
H         8.31296908762326   -2.21992670202226    1.53204546128778
H         5.35402165267004    3.60299200941371    3.50663554519100
O         6.01073927871102    3.86996184327301    4.17175281093922
H         5.59787599441793    4.58821028694714    4.67304360505821
H        -4.22241933105324    4.96198838616787    9.77245383924163
O        -4.85636786527004    5.11153415084876    9.05090378368579
H        -5.46741181132013    4.36224014372870    9.04971938006005
H        -7.02927552981301   -3.54048953503375   -3.48363398487006
O        -7.64616544154184   -4.17754474949948   -3.90394176549224
H        -7.14015720286372   -4.60958137955108   -4.61913293964428
H         0.01465041477774    6.07152377833926   10.75338605433958
O        -0.85024875380653    6.40275147873445   10.50698338002946
H        -0.73559382870708    6.83238449830836    9.64005155584627
H         2.56812689505774    1.42287133868868   -4.11884533108737
O         3.44650003999936    1.77647268124785   -3.88201293817485
H         3.76793107397256    1.26291970853035   -3.11084956563316
H        -6.98333305289546   -0.28295590508018    7.21520515651922
O        -7.49393551936822    0.49468218360088    7.49510581259811
H        -8.11584271851738    0.67780170443014    6.78981101100858
H        -2.71711787411276   -9.95733088737464   -0.82546612965543
O        -2.63922308194049   -9.01921750120461   -0.99671949546459
H        -3.58094947942928   -8.65752522862939   -0.86181975605947
H       -10.09141295493513    2.99473545124949   -4.90432533281985
O       -10.20710828342832    2.07749027490443   -4.62225827948710
H       -10.42263796129264    2.16295411317771   -3.67248813258593
H        -2.08131606088260   -3.08609411820438    4.61445470736977
O        -2.95455624843709   -3.52849680023898    4.68822810746897
H        -2.94826692615991   -4.14256325320414    3.92759043678951
H        -0.19904114186625   -8.04387555102132    2.48635446686070
O         0.63004819743474   -7.83723410197093    2.93296884999749
H         1.34557503925456   -8.13473347861153    2.34432781831196
H         6.69531947007768   -2.43506075211094    6.38267958234415
O         7.14460335349288   -3.14471281627279    5.91878751779846
H         6.51482504731660   -3.87978119434243    5.88130338649116
H        -5.27959716786763   -2.06466721639415    6.94432196565472
O        -5.96143988703247   -1.57043217877307    6.46455528816296
H        -5.93685055880128   -1.93916859754911    5.55113224509227
H         0.81149610289468    2.95593569821984   -7.12875955737772
O         1.72917837977970    2.62544968089220   -7.18529263656911
H         1.71530951401350    1.87728608087074   -7.81031157802252
H        -3.97208592341676    8.69387776198976    6.65519624133447
O        -3.97125480136859    8.69050551164272    5.69782913695032
H        -4.09596829388414    7.76247695893486    5.43147757253112
H        -2.08535763674624   10.24031744829280   -2.75831927739066
O        -2.98731876994667   10.42085231753363   -3.05987463479583
H        -2.91643521121448   11.05347038526916   -3.77404371792831
H         9.39844711293847   -4.12027649781810    4.03262193807730
O         9.12050363677749   -4.79790493266493    4.65654195943542
H         8.69051540859337   -4.32516758662440    5.38016583357522
H        -0.75121295864822   -6.07210871402056   -5.84496731679364
O        -0.04834586850297   -6.63903417663089   -5.51161647228971
H         0.78766680537418   -6.17774875722511   -5.72814693340943
H         1.80377011858696    8.20830355474716    0.64257306421218
O         1.49953675544158    8.52862895623313   -0.23523760031069
H         2.31375823700627    8.56642341478252   -0.76641855260398
H         3.47400462546039    2.85540403805186   -6.67865199082098
O         4.30216985614246    2.56589952048269   -6.27007536848237
H         4.05819802670405    2.29322603491121   -5.36052266378201
H         3.71093688402375    7.05663007210556   -1.25184497114998
O         3.91592650586752    7.99217230317228   -1.46689689854725
H         4.28425776208241    7.93501655005774   -2.36050751918028
H         4.37101537589269   -0.08264812619082   -7.92609858425542
O         4.74840269888819    0.06456475485126   -7.05699170458835
H         4.56689025276050    0.99679054748885   -6.81433534133803
H         6.01132430544493    1.86622540090745   -0.49330017000606
O         6.57582689584391    2.05897652136320   -1.25582078760543
H         7.40094735732481    1.58024370302218   -1.06182150762352
H         6.67420055840792   -8.49766142841322   -1.61306362362992
O         7.30992544703907   -8.28729772879853   -2.35007425747901
H         7.67948332801552   -9.12131346579950   -2.63493929326330
H        -5.26511427908127   -5.87166978933081   -5.45821358383678
O        -5.92586291593196   -5.20983947402988   -5.69657558458873
H        -5.40713822527293   -4.42306631793655   -5.95066927836005
H         0.66706112416923    7.11457701102110    7.58206829841615
O        -0.23421171041882    7.14208779601959    7.94225256236655
H        -0.79035737610748    7.15535636041140    7.12517904347985
H        -8.91976891530345   -2.91073362660156   -4.10349086634439
O        -9.43701731207619   -2.10011616738737   -3.94325704974989
H        -9.14858730234663   -1.43771995712984   -4.57479721840684
H        -2.44154465986801   -6.05606109367839   -2.12592586510282
O        -3.31907249510134   -5.77215009008681   -2.40066017457235
H        -3.49411478913986   -6.15471886962342   -3.28379234844578
H        -3.00865912049533   -5.98244565418981   -5.39841145520818
O        -3.61447766263932   -6.59350652131019   -4.93259224375048
H        -3.12735018504222   -7.41000484328219   -4.75424329703096
H        -1.41568113488217    3.64909181490231   -6.99624688471494
O        -0.87513968386041    2.89355756860652   -6.72513101402405
H        -1.11231561560899    2.10798854414800   -7.27400087100439
H        -0.22824395221216    0.33927536349935   -8.22653645821262
O        -1.12474753183513    0.57285519232947   -7.94304625700607
H        -1.29767425585897    0.05124669510740   -7.14341067671225
H       -10.44469512996518    3.97540859949553   -2.74044500678688
O       -10.51118154812147    3.19682609177091   -2.17213769166375
H        -9.68168978905373    3.17146743150115   -1.66330687005746
H         4.56258028971816    4.01649826611219    1.70150547939379
O         4.35487830188821    3.09572084554252    1.98100655927062
H         5.07086182681664    2.51985193968421    1.69993377392034
H         6.46420272007612    1.32795445953456   -4.23718583531520
O         6.16170436971822    0.70440691608957   -3.54250627766598
H         6.19306385651996    1.20063611973971   -2.69911924999511
H         9.61566629444006   -2.29053979285709   -0.94440621027796
O         9.89109711165398   -2.07690736959468   -1.84474546017248
H         9.08986800925778   -1.73977149885879   -2.28780162213700
H         9.95140121285848   -3.38741861060674   -3.11305501304521
O         9.68458229752717   -4.04046675511470   -3.78709019707009
H         9.28959022104885   -3.53418161430577   -4.50754538642418
H        -6.02909720674369   -6.99264667176609   -3.52796312990492
O        -6.31122815380095   -7.42301139398681   -2.71903391756715
H        -7.02986990811331   -6.87787481144125   -2.34158384445716
H         4.13655819276094    6.00971579859072   -3.84205528305124
O         4.79696106017519    6.71185910425350   -3.75914639125842
H         5.63390765188764    6.25916084566314   -3.62209553255309
H         0.08242592946046   -8.24573874666894   -5.21438420203927
O         0.10450380779257   -9.22800825624684   -5.08084877390977
H         0.25935747459976   -9.59376531491800   -5.95181718119230
H        -2.33638975264931   -8.75053626670494   -2.70500906715925
O        -2.12103274305953   -8.48274075081645   -3.62092975558607
H        -1.47465349175446   -9.09758950604501   -3.98621663660163
H         2.16993495601108  -10.88712268045920   -3.48880347690827
O         2.12646058192306   -9.93225869209795   -3.47130763179218
H         1.33772420135183   -9.66352587191552   -3.99319434890680
H         6.81256815798840    3.26029441489479   -4.59450939757777
O         6.87073363833636    2.58157036127838   -5.29489294755028
H         6.07671581653378    2.71361123477737   -5.83502496468225
H        -3.56725972004312   -3.78388984744772    7.71962176548070
O        -3.68882473629134   -2.99758722769804    7.18907050591757
H        -3.43663077513839   -3.23516131541068    6.26993097114095
H        -0.65982072406324   -3.44019807144812   -6.73038480592560
O        -0.03094617646634   -2.70835922379927   -6.73917636798030
H        -0.51164387488118   -1.93228666528617   -6.39704230304103
H         0.63114421775614    0.40395704785030    8.74161837809441
O         0.63906489501252   -0.31194660895129    8.10230194848025
H        -0.28290729089264   -0.60183384232913    8.01536421256581
H        -5.85933974923518    7.29087769905461   -4.26584750326661
O        -6.36220767794817    6.67088753307742   -4.82571857087335
H        -6.64838244779268    5.94070980898590   -4.23320835673605
H        -4.30445250039923    9.02818804918181   -3.28107457249149
O        -4.83942431106489    8.23173752440085   -3.17343435806713
H        -4.43010900807305    7.75349577625548   -2.43417530873293
H        -9.73615274498442    5.71725725948917   -4.65519831257959
O       -10.26871555328147    4.91225063664695   -4.49070786077446
H       -11.15000294242862    5.11257557984722   -4.80797791778230
H         2.75255879671004    6.45658603306791    6.11983690780784
O         1.79249461544001    6.55263756600957    6.21854521567631
H         1.44943471848452    5.63891463939932    6.11764456929738
H         4.78114521892005    8.48202520540317    0.05899036111480
O         5.09949770251852    8.48450128990362    0.97958234895345
H         5.50713306654518    7.62067098114194    1.11141867223578
H         4.12826514184168   -7.49784970361726   -4.34738395669282
O         3.36942079171985   -7.78338991462358   -4.88825783136795
H         3.08980730056620   -8.62377620345352   -4.51016263293426
H         0.35813834802595    8.59686268399126    4.21328995967948
O         1.03623695180049    7.95256978700674    3.98537708242820
H         1.26367199905460    7.46079062341656    4.80044201739116
H         5.21275663150516    4.12204801056684   -3.17749973533892
O         6.17425838628921    4.09245109745326   -3.12563063227023
H         6.38403415804193    3.51202107912067   -2.37721353115837
H        -2.58813596003460   -1.60582024667640    7.56688311370180
O        -2.07781859912134   -0.81235836394964    7.78634074597733
H        -2.70374812673846   -0.18562695057275    8.15951571886503
H        -9.05343807069950    7.85840807185302   -4.15879372109096
O        -8.99045767050003    7.27270686413545   -4.91473261810595
H        -8.03337195229664    7.10919841181097   -5.05048274108772
H         3.51910147224136   -9.04558662742864    1.08911690702350
O         2.84169148368428   -8.41422795675962    1.33665528016721
H         3.31484273024352   -7.60826346490108    1.61658803872331
H         3.56352720196016    8.10822578716885    1.80581483218753
O         2.77346984034372    7.54439766389950    1.91949940435689
H         2.32796234042731    7.78074168548832    2.74584149353372
N        -6.60319768390766   -6.27429246071401    2.53393776991252
H        -6.78151610111148   -5.27784004989891    2.39113904569873
H        -6.77387824363766   -6.48422275840674    3.50769574927163
H        -7.28002969059392   -6.78582973589349    1.98288342530794
