# Supplementary material for: Computer Generated Realistic Interstellar Icy Grain Models: Physicochemical Properties and Interaction with NH3
Source: ACS Earth Space Chem. 2022 Apr 19;6(5):1286–98. doi: 10.1021/acsearthspacechem.2c00004 (PMC9125691; doi:10.1021/acsearthspacechem.2c00004)
Supplement: Supplementary file 1 — sp2c00004_si_001.zip [file sp2c00004_si_001.zip › NH3_binding_energy_sampling/143-27.8-N.xyz]

604
 energy: -1022.785783705124 gnorm: 0.000046881532 xtb: 6.3.3 (5b13467)
H         0.16236461512311    2.96840672924310   -0.70943672590198
O         0.68666441834058    2.30066433481934   -1.20123886532044
H         1.62539281692578    2.43283010614681   -0.93096981375922
H        -0.09256918618637   -1.35936459288438    3.13236992217589
O         0.29802875966833   -0.65920875114458    2.58704683020016
H        -0.18308741151400    0.15317510578079    2.81702889088817
H        -2.43526617059796    2.34066513132305   -0.55979691276057
O        -2.22057683225602    1.87342610382681    0.26560761776162
H        -2.23772081997079    0.92477283041499    0.04130471995831
H        -4.68620666223310    0.47932707913230    2.16855279267341
O        -4.99945081621066   -0.45518160099286    2.18687060044962
H        -4.49747237970544   -0.93169382829312    1.51725641176326
H         0.04005244944204   -0.36630770550944    0.93051682943225
O        -0.15927298369448   -0.13398824358260    0.00338409231980
H         0.17440009869788    0.76396732536104   -0.12196613654371
H        -0.16309002789283   -3.62760244836264    3.76555608493234
O        -0.44321005589226   -2.79761490901800    4.18549027237649
H         0.20463861753852   -2.62345149147519    4.88468022651494
H        -4.91780074916112    2.45850689857662    1.31358950977293
O        -4.27465672339710    2.05496656040340    1.92821635129114
H        -3.43455947616791    2.03607609792879    1.41020696247663
H        -3.29382000483222    3.81730587394490   -2.23633871602663
O        -2.54682109369080    3.23414243522709   -2.00445763440678
H        -2.19946544816845    2.93311133258517   -2.86534531042119
H        -0.14113462758334   -3.86407233469771    0.49146746769923
O         0.19805842740225   -3.04571504990296    0.90826944822111
H        -0.59039914474520   -2.55945348877019    1.21800025521084
H        -2.39607029553596   -1.59868478213744    2.45556570138608
O        -2.20679606127290   -2.06665505771974    1.61633535003894
H        -2.46923827131543   -1.48304393953107    0.88455179457700
H         2.04583706517705   -1.50149681454737   -1.14456595214124
O         2.28101244261574   -1.75169806256636   -0.22690002885979
H         1.49324919924861   -2.17964402590171    0.15976872062820
H        -1.42139813163825    1.76343764661828    1.88673731052094
O        -1.50681609267582    1.36918295936054    2.76521389624155
H        -1.49333087390677    2.08394123806386    3.42716607141425
H         0.18533112030744   -2.76882380885808   -1.58441966557689
O        -0.57293966636017   -2.16120846076840   -1.63865273452131
H        -0.39550107270875   -1.42987503994960   -1.01034509131808
H        -3.45807798408173   -2.99585359593599   -0.39894596253211
O        -2.73921365974968   -3.48931077783085   -0.81538012467092
H        -2.03377582091852   -2.85607893447762   -1.04235701466805
H         2.75088389540203    0.08281171677091    2.90423842727708
O         2.85387742087539   -0.09642948789533    3.86631751542094
H         2.94298882767777    0.79790965822183    4.26785461962027
H        -3.57573054957384    6.30720868319235   -0.57602621805116
O        -3.34365262210050    6.97120407314875   -1.27766998295666
H        -3.19941046659573    7.81599042261256   -0.80766087726911
H         3.87448198161434    0.53634158240563    1.15201794270515
O         2.92501071905986    0.35206892564329    1.27179865904712
H         2.68773740870825   -0.40199599859891    0.69423626543136
H        -5.81531849111869    0.76157525643445   -1.61760165256491
O        -4.90770763453229    1.08617079604185   -1.47544401494280
H        -5.02028876382394    1.91835108001149   -0.97596981078251
H        -1.24936885931823    5.33842676048570    2.17588675610859
O        -1.87370180271465    4.59034960056357    2.06337801118007
H        -1.94715494715283    4.17262270828785    2.92668377007078
H         3.45868392703042    2.71169326076033    0.38693790103397
O         3.21030386854912    2.66722397783012   -0.55178939777693
H         3.54225559922785    1.82382864037788   -0.90112291957277
H         1.47059526854253   -4.76034623348714   -2.26404967358783
O         1.53617780931391   -3.98243719054293   -1.69210256212982
H         2.32712725100978   -3.51883240033149   -2.04777915263824
H        -0.96156108720635   -0.15372138764442   -2.57461635895950
O        -0.31886413367549    0.49289778287622   -2.89526213329241
H        -0.06644520428232    1.08081354269249   -2.16092248904330
H         1.68430796283267   -4.74252300897899   -0.19292718998920
O         1.79480525226713   -5.37761104333580    0.55114585829673
H         1.33211445319369   -6.19026420023931    0.25818719305079
H        -1.25412403366071   -3.33607791355231   -2.89398512872691
O        -1.07672799449768   -4.02278421736499   -3.55067950813126
H        -0.94950312247487   -4.86692357256488   -3.07777516981124
H        -2.80681528970035    3.25266899444491    4.67944618594146
O        -1.82564493681633    3.25407028459941    4.64372459742536
H        -1.52958781949071    2.85403335918113    5.47959976575826
H         0.92984026458049    4.98719568661215    4.03721877469050
O        -0.01665331906286    5.21742978570658    4.09206434970368
H        -0.48591955343164    4.41326337478577    4.35196907649843
H        -1.74588662675246   -4.71632632134644   -0.37751324014544
O        -0.97902153611512   -5.25556690390550   -0.09292818924268
H        -1.32441055658306   -5.94075619203912    0.48838033404574
H        -3.96392226169746    5.75272379213005   -2.63102650081123
O        -4.32312108650966    4.91821300292307   -2.95006062362409
H        -4.17446349487012    4.86769244975159   -3.91884961619988
H        -2.44438304312388   -3.75118911485369    1.92840355455824
O        -2.45921305518188   -4.65410286423490    2.30811047187163
H        -1.51842253744175   -4.88919539405037    2.44608785818857
H        -4.72180945348086   -3.05950885835229   -2.90446428018525
O        -3.87102800932580   -3.29694298532278   -3.31085232588320
H        -3.53764713327186   -4.08530585309063   -2.84040449875488
H         0.31852516046378    1.32927183661011    4.58737382317290
O         0.82207585709210    2.08994948617967    4.25109950463119
H         0.87018448223012    2.75090213420193    4.95596543631823
H        -4.67342024992512   -5.24759902584416   -1.56838733660636
O        -5.37529285969248   -4.89630907925878   -0.99341795557831
H        -5.15776234976368   -5.24648780859589   -0.10896159221331
H         2.30692618239794   -6.54912362448971   -4.04941381166073
O         1.97117411213977   -6.21876330701320   -3.19613815508349
H         2.40843719155316   -6.78875569819827   -2.53170865967981
H         0.43811313933912   -3.44925578252552   -4.02050357492252
O         1.23953709544407   -3.08324499717654   -4.44752371562369
H         0.91551363039818   -2.71301899335379   -5.29496430394377
H         1.94780588662143   -1.80077235708044    2.95853525533306
O         2.10531802339504   -2.73196367194748    2.74411216568965
H         1.41822404866782   -2.94919474034786    2.07914691560142
H        -3.04611364117058   -1.87930103027774   -3.22382527104131
O        -2.62111787465863   -0.99697855555970   -3.15835224326838
H        -3.28015149651893   -0.34319948505013   -3.48092061504270
H        -3.22972319387065    4.90834600734554    1.04993520503440
O        -4.01280524112208    5.28122297707439    0.59710927147222
H        -4.42753531270882    5.83757002917986    1.30423228809907
H         0.84771068636377    2.20170302892751    2.56019072270005
O         0.94695663332901    2.19603831357699    1.58895429480356
H         1.67397393352552    1.57314703597741    1.42385445201062
H         0.14354962730537    5.59288122391296   -0.79819096254815
O         0.66206628981084    6.25629017261260   -1.30921844309166
H         0.80303440082381    7.05698622636697   -0.75498077167155
H         0.30244335871110    6.98268984326642    2.54828060155181
O        -0.06122140767047    6.59989303688091    1.73274312610459
H         0.60320881050995    5.92953325981901    1.47108450411183
H        -2.50081189849190    0.15641351198469    3.32366549000568
O        -2.71958362319315   -0.65592548935022    3.83277236465365
H        -1.95664799349311   -0.69250721395728    4.45139484069481
H        -0.90862960262693    0.50661845193542    6.00355769566728
O        -0.63489988406231   -0.01375135555823    5.22986006388417
H         0.08084831570418   -0.61479150274894    5.51591948812996
H         0.69974541670757   -5.04781009192628    1.96920427308798
O         0.16055047456309   -5.15646449328724    2.77589412802035
H         0.30745306355352   -6.07608220872591    3.04985881363366
H        -2.12412654650955   -8.15290884029349    0.45326028440365
O        -1.80151226617802   -7.66311086423078    1.23722881503800
H        -2.58784542543524   -7.35070834401723    1.69247586758805
H        -0.43256404566542    6.79516169963165   -2.36545449653378
O        -1.18149796108653    7.21415463631726   -2.86271598495677
H        -1.96954405305769    7.08418452576755   -2.29741216885103
H        -1.15289803867869    4.24617906072847    0.54118268201086
O        -0.78168294213595    4.30883518065280   -0.35518273605004
H        -1.48799146952058    4.05974522701790   -0.98671277595397
H        -4.43629084935076    2.68369671901959    3.48776217228667
O        -4.43410970625123    2.85708741187859    4.45221773956658
H        -4.51303748034640    1.97456769472319    4.86343752934273
H         2.01576241271958   -3.62606229617071    4.22587301215565
O         1.95633704875165   -4.09620957885901    5.08071991555896
H         2.46295409444615   -3.55583258710635    5.70842455102276
H         4.66935407076699   -3.24121276082325    0.81330161306442
O         4.50645815599891   -3.16820947075830   -0.15288496053358
H         3.64566087166774   -2.69351347476329   -0.23540854198869
H        -2.75396335145369   -0.81775346522605   -1.36902823056542
O        -3.07766387152762   -0.54976752252052   -0.49146456447341
H        -3.87984420668664   -0.02448947156990   -0.69998280046785
H        -1.66079170597438   -0.83533776310346   -4.64954739854680
O        -1.14828309901732   -0.62758764985288   -5.45386685507037
H        -0.44447907434729   -0.02415671880368   -5.17017208683127
H         1.76242018539702   -1.77992569039069   -3.39939812399934
O         1.85569490065612   -1.03171731385107   -2.77839445258390
H         1.07429972245231   -0.45776825826598   -2.90727472200353
H         3.64927149097189   -3.16740684019090    2.52724593179726
O         4.60890195490320   -3.39411963044233    2.45273293057831
H         4.66634555397124   -4.35381435616476    2.58144741438320
H         3.42144905301327   -6.16524221041400    3.10770408964367
O         3.77473361151585   -5.96707716344694    2.20606121218228
H         3.03533203249647   -5.62406825526946    1.66368225859510
H        -3.40751352358031    1.52569767162708   -4.20659976179481
O        -4.20742038045222    1.00162563175397   -3.99964624083950
H        -4.45278959680327    1.20511439657336   -3.06970267476087
H        -5.12256294280943    4.07462006779294    0.04474984479014
O        -5.56333420979403    3.20894588871980   -0.04658161386403
H        -6.49157263276557    3.32248352770707   -0.33256271967476
H         6.70433426812706   -1.23036126164976   -1.40015463918382
O         5.93431123032422   -1.08080285391878   -0.84530119423397
H         5.51700490574156   -1.94877130002744   -0.64480750501040
H         4.56745105015642   -3.22514488691567   -2.49670529569832
O         3.69849293443614   -3.05696640199963   -2.91128336600369
H         3.70084088577482   -3.67770987133547   -3.66569216214688
H         4.42752086885261   -2.32735185607906    5.59324843230075
O         4.08852611623390   -2.79121390149683    6.38911521460616
H         4.42445623170059   -3.69600088610540    6.30855541287714
H        -0.78705448022991    6.28809669764506    5.03748716423933
O        -1.38400018540805    6.86421491318407    5.57540404489762
H        -1.40050659082182    7.73981022125030    5.13147240683701
H         4.66585562473701   -0.18989880151666   -1.50086461362179
O         3.89704734161265    0.35041213351141   -1.76317062991215
H         3.20442006739006   -0.25223030175728   -2.09009556160769
H        -0.79584451054949    4.44718470464290   -4.07017675616979
O        -1.57620794217293    4.99291863981572   -4.28124629263215
H        -1.42532711903734    5.85876585448677   -3.85796973217462
H         0.61403760252721    3.13717758470006   -2.69134071503772
O         0.62238210647339    3.51332858014485   -3.60005505798456
H         0.66436457234240    2.74786173988047   -4.18362652564266
H        -5.39373527455199   -5.26358920064679    1.79885313347256
O        -4.69635406367408   -5.85878200540835    1.44555600869758
H        -3.85637252942217   -5.43847174700573    1.71096385615437
H         7.84562709146899   -1.74201789855666   -4.07272287133292
O         7.58984481465918   -1.42703112975974   -3.17317066298271
H         7.09995812889325   -0.58496161391507   -3.33058002293629
H         3.67164086778531   -5.13773530078854   -5.30900031692762
O         4.43562682917274   -4.76195679000633   -4.83185212987650
H         4.82270169578196   -5.47050588154710   -4.28490897368280
H        -3.80014654607261   -0.03902344166296    4.92124665134158
O        -4.40029777133323    0.42479387291366    5.55530930502644
H        -5.05818553125072   -0.23450514005448    5.84942467557765
H         3.45165365446063   -5.99652490497977   -0.53738910353338
O         4.32323275562563   -5.74685254534932   -0.85645217578081
H         4.39536084976727   -4.78367288935110   -0.71588448542692
H         4.96085256639307   -0.39513946987511   -4.19605353815989
O         4.42778946626474   -1.10979435705857   -4.58277192874551
H         4.10377116560999   -1.69116453079143   -3.86229959805114
H        -1.21388302651130    1.49723248040953   -3.96267482415079
O        -1.85612585272103    2.12842363340198   -4.34181094085131
H        -1.50812204069612    2.44780636529716   -5.19430792595115
H         4.86849935662441   -6.37675205659292   -2.33372830533289
O         5.19989171687385   -6.70383755795126   -3.19923407530128
H         6.02026365454493   -7.18079366550622   -3.01347859275749
H         8.71794623284842   -5.13833838508742   -2.94901384378522
O         8.02994062507155   -5.55605581812747   -2.38677442238911
H         8.06623069246681   -6.51363003612984   -2.48625789282428
H         2.29723756651998    4.66579816444254    0.40980423668129
O         1.72082238364330    4.64884888333515    1.18311426959389
H         1.36556401403008    3.72764655323700    1.26380352607330
H        -4.42625067004986   -2.69552837215258    4.22670203148371
O        -5.32163933113575   -2.35823978377350    4.02690458500594
H        -5.18801563384362   -1.57927132743020    3.44730109568097
H        -5.86350818199784   -3.26876294468646    1.31727361339204
O        -6.32292491657367   -3.82515468820843    1.98939882831480
H        -6.13292685563877   -3.38639592395162    2.83773258863929
H         1.66602502673976    3.43097270170573    6.82580129795140
O         1.04037003930679    3.94384446289119    6.29251784388901
H         0.25820710772008    4.09556363455594    6.86537503861151
H         4.98700343582780   -2.20730190485073    3.58573845079776
O         5.00776441624719   -1.48696892554213    4.24767283324922
H         4.19387922154463   -0.93327781881267    4.09159188675632
H         2.38869231977767   -5.61749851494207    4.82443760705000
O         2.76999269933089   -6.50147451974812    4.56653149953773
H         2.02563648420379   -7.08492043095596    4.39594334654028
H         2.22137643723244   -4.59048378531561   -6.80690364840954
O         2.05743318815367   -5.07690893217874   -5.98910270125150
H         1.79097824573152   -4.38414786225873   -5.33532000497913
H         6.41976123117329   -4.14934115325944   -0.53003171546257
O         7.17579710974986   -4.54842122462075   -0.06784629260237
H         7.68239494056832   -4.97143868957685   -0.78891762636933
H        -1.74664819732435    4.44528369604587    7.67012400353616
O        -0.84739514085293    4.54726805471890    8.05354189079350
H        -0.66887846976107    5.50689118447404    8.07407930784279
H        -5.16398592730568    5.57975205722021   -5.63674350701092
O        -4.57733180692204    4.80632332283706   -5.62354902540476
H        -3.80184201360301    4.99904939680951   -6.17252716381369
H         3.23630387625442   -2.60290011231655   -8.46227348557823
O         3.15280112697667   -3.13495376766407   -7.66022095707341
H         4.02994139775457   -3.10616076210020   -7.23290953593455
H        -0.72002522930146    8.75702826549256   -2.32357863093147
O        -0.59776527567663    9.58829183039255   -1.80831480297118
H         0.16675768403333    9.41722978288109   -1.23330485565490
H         2.05322299493042   -0.95343845495792    5.18545057310730
O         1.48411954260798   -1.47929483461444    5.77655321723633
H         1.57935888267262   -1.13068674049970    6.67227453157266
H         5.16616114087909   -2.08782840344122   -5.72465852035696
O         5.51370670198864   -2.85442352236644   -6.24556907927410
H         5.24281298076383   -3.64372015289884   -5.72535370891861
H         5.69151385241005   -5.24852422034928    4.66373948775333
O         5.17150793913454   -5.16286046555265    5.49176421457046
H         4.45091353583026   -5.79635683025927    5.40935354074999
H        -3.98819413157585    1.09378273207025    6.99119681693828
O        -3.79542250821070    1.57270297908427    7.83345777101128
H        -4.67185825808737    1.95619510818547    8.09538842032618
H        -1.90730476486361    9.54644443843892   -0.79030685447210
O        -2.76657955779711    9.42010981298821   -0.31318776396868
H        -3.38003564714767   10.04544178847989   -0.70223866862084
H        -5.99134180706739    4.59713608125804   -2.94828536034070
O        -6.91942184967466    4.55018781961344   -3.25745896618938
H        -6.91135759111270    3.87389596362540   -3.97393775716915
H         0.08094572122677   -7.12822598527702   -1.14610476933262
O         0.54821686075491   -7.56143037775731   -0.39849756377870
H        -0.12900665245192   -7.75527390493968    0.25270053555290
H        -7.67599810820723    3.70682488570675   -1.98373859272772
O        -7.94952094623706    3.11820069334808   -1.24953104870486
H        -7.79339863960937    2.20880077231302   -1.58571814828063
H         3.96485050710928   -0.92318757097543    6.95515137662099
O         3.97158567689226    0.04100851371697    6.94506899910751
H         4.78119650406681    0.33188847144914    6.50907691601516
H         2.20983624893263    5.73741531033371   -1.22484288899341
O         3.14682075024722    5.44889079424950   -1.11250685601332
H         3.32238825512887    4.90580789667785   -1.90415218980094
H         6.53937863938196   -5.97212666087402    0.64956353492189
O         6.17428272312860   -6.70805514762360    1.18626749844072
H         5.26911957574626   -6.43320886916340    1.41367911830412
H        -3.89085277106071    4.67946722388034    7.75490283144954
O        -3.32475172448160    4.21670160634128    7.09564412118768
H        -3.51484300229105    3.27289991645103    7.20907545903524
H         5.75736874288758   -7.99173909477863    0.12212154641546
O         5.47036602218550   -8.68096578757675   -0.51351202951871
H         4.63860170140700   -8.35903264600966   -0.90542185154785
H        -0.57232609343186    2.00081069317256    7.66630406431971
O        -1.20751414726191    1.93329511212474    6.93331196889582
H        -2.07443886114842    1.78953080567202    7.33239305572117
H        -6.40927652035101   -0.19731256623079    1.05887438468557
O        -6.73349907196137   -0.28460916033279    0.14811265361073
H        -7.65083234655399   -0.55902346653731    0.16911978865308
H        -5.39472881627547   -3.13915533657773   -0.59033114207412
O        -5.14507724939349   -2.43726020538517    0.03668538800076
H        -5.71398810254394   -1.66428795179403   -0.15454565736412
H         4.27359043821781    5.52918083922386    0.26988931847622
O         4.61028164893661    5.63416490287693    1.17362351410745
H         3.91524003065376    6.14290267913793    1.62665359177111
H        -9.07466848285792   -1.83738807275042   -2.24721691302953
O        -8.52901351183843   -1.63009265624959   -1.46136461239097
H        -8.64895474547926   -2.36702172863193   -0.82296778294556
H        -7.21537612851770    3.58552909874289   -5.94529851319910
O        -6.64587379492431    2.98790060961445   -5.39813279240968
H        -5.73453344031419    3.27416125151881   -5.55444517128797
H         3.13757710015816   -0.95765875710756   -5.68451458131515
O         2.28142350153095   -1.08059616793321   -6.14886060455629
H         2.36640123870719   -1.93136775040766   -6.61879097988538
H         8.07150235292325   -1.40658187211684   -6.07012067184253
O         8.08355649535829   -2.26938589810999   -5.61151669842107
H         7.22751740874052   -2.67218003393696   -5.85847595365966
H         7.57078774159632    0.93190027569053   -6.35610163140473
O         7.38328644901530    0.08204862557263   -6.76679506567353
H         6.40184234590039    0.02924622602635   -6.80000397440709
H        -7.87728842623078   -3.77161711314052    0.93851697148475
O        -8.55969694510449   -3.66993620464431    0.25730792723812
H        -8.45918627505662   -4.42942795361710   -0.34401904536109
H        -2.45620547397557    8.67322654815868    1.25203120151947
O        -2.30278221348371    8.08726653073487    2.00637506050265
H        -1.53172119952332    7.53507980914208    1.78351937161314
H        -4.48147245935664    6.37287360370323    3.46771029296604
O        -4.65614825015863    6.79723198770594    2.61116714434951
H        -3.89349642940896    7.38328096435519    2.46736603109354
H         3.35272003564978    3.38441086657187   -3.61905584989488
O         3.19719619118783    4.35376759644570   -3.52785521823851
H         2.23143951349645    4.41407130063298   -3.63295878620526
H        -6.14577380911881   -1.68981652928410   -3.44758932051249
O        -6.23163084497580   -2.27162428324595   -2.66350631058118
H        -7.01050759149306   -1.95988487270214   -2.15202318946370
H         6.44748059440999    1.01994241935966    4.69632900298210
O         6.05465834931066    1.55976840270465    5.39919741703370
H         6.23855169720454    2.47808110232930    5.10435367712585
H         1.31252678866283    1.64900397761920   -5.85363093069163
O         1.12425733146849    1.05579887767211   -5.09637153566266
H         1.48473111350370    0.19142716924225   -5.36531441036578
H        -2.49964957127641    2.92608285470184   10.45922245272720
O        -2.28580299165222    2.01814357123445   10.18848207497831
H        -2.88440093194092    1.81460712387421    9.45786455518150
H         7.60807790972952   -0.52841621398381    3.04232719785618
O         6.85643790843827    0.04502284787186    3.21136292760800
H         6.16689451064202   -0.55672844559529    3.59369108708810
H        -5.66913394173805   -8.13162594618709   -0.68520405379863
O        -4.93306067396209   -8.19719924756726   -0.03986856251282
H        -4.93695772868585   -7.37772772940994    0.47878511480684
H        -5.22218645825527   -0.19711475983016   -4.71975725337256
O        -5.83326127735229   -0.91959045334828   -4.95982974867737
H        -6.67244382859594   -0.48233301780918   -5.15672738495715
H         1.83959179871358   -0.27516056521921   -7.54244045690031
O         1.63613523176504    0.19391291644928   -8.38760763806261
H         2.21197693146943   -0.21284563695020   -9.04040804012165
H         4.82115609755998   -1.46755540386770   -9.33612682307379
O         3.89499879475582   -1.24112465359039   -9.61696813011479
H         3.87257627688939   -1.36170007803812  -10.56557173819052
H         7.55122400290051   -2.59968966917559    4.16575887822253
O         7.69591562594024   -2.63830606021456    3.20608623827482
H         7.20374184085196   -3.43107176515596    2.93766689150121
H         6.71311304584756   -5.93052731403267    2.66178162657012
O         6.77509790254465   -5.25344730950077    3.36116399621087
H         7.65241732906032   -5.33496368911910    3.77647251888500
H        -1.86531519730073    8.89209973998178    3.45348548751341
O        -1.61658008780296    9.20092147641704    4.35012264065247
H        -2.46461862616123    9.33159820380689    4.80746912653554
H        -7.47109203533919    1.46794588315401   -5.22616180255661
O        -8.03001200451617    0.70244785144074   -4.99340294770362
H        -8.93655914090332    1.07733128058676   -4.92501524402788
H         6.87573016277578   -1.14948733379073   -8.44233274305739
O         6.29597081823569   -1.87339467970878   -8.70301541816552
H         6.07063175226748   -2.32124780402248   -7.86919064061985
H        -1.74235336205671    6.15385847626880   -7.05860213660281
O        -2.14397300205026    5.33202513483197   -6.77952712401723
H        -1.88435241576613    5.20220548910939   -5.81798556225385
H        -0.01431675912108    3.27651934609418    8.99104006296950
O         0.18620125816551    2.35832604160169    9.24903108974002
H        -0.61031221055331    2.09317590788704    9.75774013321221
H         6.72586143408079   -2.83134028142016   -2.73766181681929
O         6.19914622021031   -3.57601289627901   -2.39200306324032
H         6.66910816970754   -4.38626698765771   -2.63730001696961
H        -4.11241630999819   -3.15768596375506   -4.94643277235180
O        -4.27333318796980   -3.05146851449188   -5.91096090279106
H        -4.81837185493447   -2.25591019913330   -5.96518771430116
H         1.96683112821111    2.15279028314505    8.43119944027225
O         2.62864702019483    2.26549719426339    7.73925818092868
H         3.05298464137599    1.39611754791468    7.62477676841615
H        -6.92784644851508   -5.28430022337012   -1.38413886889015
O        -7.84342422847191   -5.55741922601946   -1.62663668392410
H        -7.97959659741270   -5.15704814024902   -2.51052723424927
H        -3.85611607192489    5.20235168004519    5.66937480381660
O        -3.82732726384344    5.96986545514487    5.07706888486252
H        -2.89354423751175    6.26617821024469    5.16724301198515
H        -7.92041778127827   -0.00146972350104   -1.96503844397152
O        -7.44275961154479    0.73063042172753   -2.37753147637714
H        -7.66053816598403    0.70774096399651   -3.33340543200496
H         5.80781017031742    0.08575431749372    0.37335688248519
O         5.58613710253977    0.80895416281558    0.99241934724000
H         6.09881440708624    0.61764481236996    1.80459625096532
H        -6.23472221129571    3.25578289249374    7.38050573980136
O        -6.10369806300047    2.74078604925102    8.21063941084753
H        -6.70137649242790    1.97698325544815    8.12588951656678
H         2.26807670218702   -8.13048162880293   -0.84467587695288
O         2.94387154214617   -8.11861542247222   -1.54217421872392
H         2.71866128758833   -8.83454326721341   -2.15298118956453
H        -2.78208590743873   -4.04779875442449   -6.19932546033102
O        -2.02611514074475   -4.61201078072399   -5.96878283394456
H        -1.74780339788765   -4.31576902001986   -5.07361679714067
H        -5.66986933190463    3.70124798837470    5.29131124414587
O        -6.31904542537600    4.09855279015962    5.90835339430156
H        -6.15620690333853    5.04269439629650    5.89315590761754
H        -1.03852171067684   -7.18690613598404   -3.16165484645667
O        -0.56570766665716   -6.51562140263851   -2.63589176425130
H         0.33991260814984   -6.44388410808958   -3.02023014327031
H         4.42294607944049    1.98323527707648    5.08896953238007
O         3.48051444493204    2.22018729201104    4.97080398593773
H         3.09829276762935    2.23734452106611    5.85352957799678
H         4.08409354918603    4.62688874281506    6.25378143086720
O         4.16082697159146    5.35573847373901    5.63363252946129
H         3.59199834222570    5.11092933338727    4.86483510470306
H         2.73547453270543    3.57625789231919    3.88268693705695
O         2.55519399003036    4.51547283863176    3.71443120213854
H         2.43253299927438    4.61034954905993    2.74790940826673
H         9.35895789216256    0.17108344319085   -1.11969603966711
O         8.55465072553835    0.33454773139516   -0.62353454508120
H         8.38146697610771   -0.48318403866992   -0.12762957791191
H        -2.11667197954534    5.28668238889760   10.61859654870415
O        -2.83659243639994    4.65722312778873   10.85397091989604
H        -3.05235949085385    4.83637588120255   11.76937732253675
H         7.95085083743936   -3.04725411177962    0.29374132988129
O         8.37129475663612   -2.19917280787975    0.54540320567717
H         8.30695250805207   -2.19124873777018    1.50778631511010
H         5.34055045344836    3.62910285652054    3.47728230269584
O         5.99774589708466    3.89870611299173    4.14110586530526
H         5.58417063960477    4.61708493191154    4.64152715717675
H        -4.22665365805162    4.98019749380272    9.75941457769670
O        -4.86265923150841    5.12737632979466    9.03917061244105
H        -5.47170242274411    4.37643101320581    9.04024570001933
H        -7.04224003699552   -3.56475286568245   -3.47945184091601
O        -7.66234290683288   -4.18247956414684   -3.92231178720554
H        -7.14145460620061   -4.62413531105947   -4.62492230307664
H         0.00995237822318    6.09980947221808   10.73012787691113
O        -0.85591862469167    6.42944916410248   10.48498739140764
H        -0.74371061831945    6.85728409532798    9.61682218647936
H         2.54408722070717    1.43137748348362   -4.13947123201301
O         3.42311866046138    1.78622485674339   -3.90421139011630
H         3.74528349424920    1.27428929764308   -3.13256857749400
H        -6.98227096935080   -0.27540873654620    7.21685790166241
O        -7.49290668541591    0.50221692161875    7.49636104220274
H        -8.11749271485771    0.68204377125941    6.79258573618546
H        -2.74922126240633   -9.94311843281079   -0.81363953872280
O        -2.68884160668123   -9.00193149888995   -0.97697049682512
H        -3.59509432744327   -8.63668295957481   -0.73549482645895
H       -10.18460995629814    2.94923697860705   -4.94462526899379
O       -10.28392917792658    2.05066080743986   -4.61647699595036
H       -10.46555198260294    2.16764386752093   -3.66202785230186
H        -2.07747105577749   -3.07596099174818    4.60648582849681
O        -2.95073728601340   -3.51864002839573    4.68054384050484
H        -2.94530483338870   -4.13768694207747    3.92502746996774
H        -0.18366071998332   -8.03427826416088    2.48876243879861
O         0.64376080785467   -7.82227470241015    2.93416786664612
H         1.36067160022050   -8.11748728968595    2.34544350646880
H         6.69950923435273   -2.40051008820929    6.36172371830583
O         7.14941313312266   -3.11039696625315    5.89878743358054
H         6.52079097279327   -3.84656694001059    5.86355220055895
H        -5.27817037200417   -2.05603934402496    6.94159513504174
O        -5.95767644074145   -1.56151106461546    6.45850229220381
H        -5.94188453813711   -1.94048435726863    5.54983033853605
H         0.77898193083509    2.95312255641175   -7.14709509613540
O         1.69849512221637    2.62712148839807   -7.20720130432152
H         1.68385152559410    1.87607856024217   -7.82868734177279
H        -3.98921671612748    8.70685571788163    6.63512707977458
O        -3.99209596960505    8.70185812182472    5.67774413897168
H        -4.11386822302401    7.77273947203424    5.41359203380759
H        -2.12526615736887   10.23959309052422   -2.78368522569809
O        -3.02745201437045   10.41835186185046   -3.08621840291671
H        -2.95647132624383   11.05054633262269   -3.80068087337301
H         9.40113376112183   -4.08501008528448    4.00954617153372
O         9.12606210362536   -4.76200120912780    4.63543901481058
H         8.69628107845766   -4.28875041810211    5.35885258253135
H        -0.76485307589236   -6.07701069437007   -5.84168614073452
O        -0.05855229681070   -6.64153867614007   -5.51045450961434
H         0.77481466472649   -6.17727421784031   -5.73049850588703
H         1.77496817221474    8.22211146316585    0.61192858802629
O         1.46849495502356    8.54147026896577   -0.26547018404685
H         2.28153358521254    8.57853392610116   -0.79855653788810
H         3.44166137293610    2.85845098361234   -6.70280559227536
O         4.27180489100540    2.57275715436676   -6.29516535183440
H         4.02961613982937    2.30075955854277   -5.38476890323783
H         3.68053132904324    7.07083743798161   -1.28405787090110
O         3.88362619392826    8.00657554321104   -1.50102956031484
H         4.25037303346503    7.94812638220246   -2.39524123987057
H         4.34206472881746   -0.07917019020311   -7.94593737959202
O         4.72293256185060    0.07107942001802   -7.07883767320038
H         4.53815819101788    1.00287015485160   -6.83682082242834
H         5.99285682365256    1.88671906991631   -0.52103137897339
O         6.55630410408742    2.07962664832415   -1.28428307593745
H         7.38233815296650    1.60230324456826   -1.09092626891756
H         6.67483247448563   -8.47843384357169   -1.62243290644764
O         7.30912798167285   -8.26812760231986   -2.36064463079752
H         7.67957904561801   -9.10188089037577   -2.64507378463731
H        -5.33171139376995   -5.87746100096361   -5.39697134186486
O        -5.95199896627314   -5.20947427874846   -5.71398859482033
H        -5.40384823423858   -4.43853426607093   -5.95105774514356
H         0.65417046292773    7.13842855612760    7.55579911793922
O        -0.24648304955979    7.16536474675776    7.91768150540133
H        -0.80412654859287    7.17555748865651    7.10156930801376
H        -8.93107649734263   -2.92936962470699   -4.08952967338452
O        -9.45638479885761   -2.12287263715059   -3.92640959595501
H        -9.16780984448360   -1.45823968479531   -4.55582381825123
H        -2.42888371241545   -6.06102819740885   -2.14058170279418
O        -3.31047862633553   -5.78190912660792   -2.40493089905163
H        -3.49858361483890   -6.15583719121899   -3.29068426197956
H        -3.01685686213285   -5.98323198129282   -5.40478683940889
O        -3.61329592366554   -6.59454608058886   -4.92984496832405
H        -3.12790880425984   -7.41233452922772   -4.76176392129023
H        -1.45048488596497    3.64158714832131   -7.01241030821243
O        -0.90120080493583    2.89121182025162   -6.74672097665192
H        -1.14340565560357    2.10103630116998   -7.28730449405649
H        -0.25872286580283    0.33165840453260   -8.23761998262613
O        -1.15484575592060    0.56585760021885   -7.95395792267575
H        -1.32750107633046    0.04592031249794   -7.15241243299972
H       -10.46123339388974    3.97362348249172   -2.73983524423676
O       -10.53167523603744    3.19209492792874   -2.17669758877795
H        -9.69997155941072    3.15431890688586   -1.66921011068354
H         4.54437855669473    4.03778489666236    1.67328136001438
O         4.34026302554733    3.11751688847589    1.95677966329230
H         5.05569848504687    2.54229442328469    1.67294393074996
H         6.43996799507414    1.34239027571732   -4.26430595322055
O         6.14125660800054    0.71935762382873   -3.56764612721641
H         6.17186937007679    1.21756618045082   -2.72548920270206
H         9.60500537963448   -2.26376710077226   -0.97128178259607
O         9.87839129286085   -2.05132983035391   -1.87252868789774
H         9.07547010655384   -1.71678000978299   -2.31470392498308
H         9.93856587508408   -3.36413753322089   -3.13856110674229
O         9.67217018965926   -4.01906971365507   -3.81093824959643
H         9.27422888112892   -3.51500231469796   -4.53137491685631
H        -7.71181862397921   -8.65847813708011   -1.64048536321406
O        -6.97544039608344   -8.06328813316241   -1.77299302902059
H        -7.35471994674129   -7.15065545608607   -1.76529015280238
H         4.10340292508819    6.02026146926690   -3.87275176470400
O         4.76260488967039    6.72408962082601   -3.79310593247952
H         5.60053649795569    6.27302046993311   -3.65653967822337
H         0.07511500004082   -8.24560653828852   -5.21144429384231
O         0.10296319250918   -9.22814707217854   -5.07625328995595
H         0.25251321817873   -9.59409935852215   -5.94804478496427
H        -2.34762438549674   -8.74736234055326   -2.70444878017554
O        -2.11732351211708   -8.48712815967190   -3.61587832175805
H        -1.46886602899319   -9.10428418173594   -3.97336409851331
H         2.17121529640467  -10.88048309703561   -3.48713751878152
O         2.12389440508519   -9.92593806799237   -3.46642154971026
H         1.33641181824667   -9.65821987662228   -3.99129590876607
H         6.78324038303913    3.27494832247888   -4.62576474802100
O         6.84210048556556    2.59547531547647   -5.32534280324077
H         6.04622649172409    2.72404683336699   -5.86372331678683
H        -3.56302676585924   -3.76832472936592    7.71957715755160
O        -3.68099157269442   -2.98216587648136    7.18789553315669
H        -3.43170988642243   -3.22302246812457    6.26931346561895
H        -0.67866164494114   -3.44336128238774   -6.73425602044115
O        -0.04967962828290   -2.71094013579729   -6.74701721810227
H        -0.53207218923900   -1.93570828654462   -6.40407887566718
H         0.63425642077889    0.43036461252510    8.72726124486499
O         0.64240022991959   -0.28692873168530    8.08953399665073
H        -0.27923929989163   -0.57856823931464    8.00466552381457
H        -5.89198596342385    7.29920293791493   -4.28558539338727
O        -6.45463880940159    6.69822829631932   -4.80883029472299
H        -6.65050195705870    5.93241744179632   -4.21792488922391
H        -4.34041378980485    9.02378547197178   -3.29884217786728
O        -4.87441930288374    8.22673827068408   -3.18977701514680
H        -4.46056157719128    7.74859050077774   -2.45211147780744
H        -9.80467404325568    5.85518682152091   -4.18670414747944
O       -10.31244571154735    5.04362388784097   -4.41781233537270
H       -11.21882729487321    5.32429050493536   -4.54888065104048
H         2.73802152833665    6.48208842406445    6.09060212135506
O         1.77797398664319    6.57661427595549    6.19143312881425
H         1.43654116118614    5.66201284581842    6.09232794345292
H         4.75059126879339    8.50067115503349    0.02213059169374
O         5.07126851765719    8.50589309600667    0.94194913500265
H         5.48020349652455    7.64278004153989    1.07469322782921
H         4.12110781736740   -7.48866464792179   -4.35368307730637
O         3.36244078610104   -7.77798771264201   -4.89268580021876
H         3.08460275438851   -8.61736116301140   -4.51123431730995
H         0.33560466686983    8.61404997595474    4.18524471625847
O         1.01499490911344    7.97120573833096    3.95729679480267
H         1.24473364877679    7.48085122806310    4.77259882942923
H         5.18484117411332    4.13574973901054   -3.20771166286022
O         6.14657571578296    4.10893417255836   -3.15705483349231
H         6.35865163809290    3.52974502016750   -2.40832254684221
H        -2.58249660313750   -1.58799353511357    7.56286856499288
O        -2.07378805377481   -0.79285359665119    7.77995250189881
H        -2.70071877099095   -0.16695765776225    8.15280486413978
H        -8.74353657417561    7.42137453781856   -2.98196187727024
O        -8.94548213920303    7.29438071049213   -3.91058613058441
H        -8.07934452282601    7.20467256596530   -4.36239531184965
H         3.52513301848557   -9.02734110710949    1.08602719530164
O         2.84717336924668   -8.39718168148845    1.33528858911490
H         3.31988956691011   -7.58912474532443    1.61075597849330
H         3.53743819012447    8.12767910722919    1.77210416884725
O         2.74854567612968    7.56278914600898    1.88827788210685
H         2.30442355363749    7.79936043951770    2.71524149715335
N        -8.18470289594004    4.83042584193828   -6.57584058716249
H        -8.51069207731827    4.81103646763842   -7.53236727760842
H        -7.68008510617803    5.69693708087917   -6.43046522856752
H        -8.99566186745889    4.85279687725018   -5.96468251574750
