# Supplementary material for: Computer Generated Realistic Interstellar Icy Grain Models: Physicochemical Properties and Interaction with NH3
Source: ACS Earth Space Chem. 2022 Apr 19;6(5):1286–98. doi: 10.1021/acsearthspacechem.2c00004 (PMC9125691; doi:10.1021/acsearthspacechem.2c00004)
Supplement: Supplementary file 1 — sp2c00004_si_001.zip [file sp2c00004_si_001.zip › NH3_binding_energy_sampling/144-43.2-Y.xyz]

604
 energy: -1022.792285064276 gnorm: 0.000039576078 xtb: 6.3.3 (5b13467)
H         0.18615712467509    2.98516759896859   -0.68278111936400
O         0.70748547347104    2.31545141210463   -1.17541241345303
H         1.64674186815485    2.44299562788893   -0.90225909269497
H        -0.09610284792943   -1.34794938707612    3.15153075292054
O         0.29528599799900   -0.64832623739957    2.60568598284086
H        -0.18088143104611    0.16554100031494    2.83993832444990
H        -2.41563000488264    2.36849752533639   -0.53919657130345
O        -2.20917951602387    1.89889567397024    0.28642409311769
H        -2.22119134657000    0.95073715793257    0.06151451520665
H        -4.69556897678254    0.50910027985777    2.18160269144185
O        -5.04321442557595   -0.41309719704970    2.22139133624026
H        -4.54096900670518   -0.92453439898513    1.57817054215503
H         0.04319868426988   -0.35237254571391    0.95105590837963
O        -0.15529535138476   -0.11539963806879    0.02433529440912
H         0.18860067327428    0.77924181149193   -0.09785963563709
H        -0.17786852064507   -3.61691145135880    3.78117842109249
O        -0.45484421338208   -2.78512968692816    4.19955188352112
H         0.19032533536856   -2.61549871520133    4.90246050068235
H        -4.89961568191437    2.49153861326405    1.31620494451201
O        -4.26929917755419    2.07321889121739    1.93575173260481
H        -3.42249288172231    2.05064571598190    1.42792595472887
H        -3.26254833924191    3.85585750962456   -2.21810400690528
O        -2.52676855508561    3.25738416343443   -1.98539270415620
H        -2.16784567076673    2.96807565349066   -2.84448459033907
H        -0.15025560127810   -3.84870703578014    0.50690503024528
O         0.19052292406013   -3.03074394725414    0.92323408305124
H        -0.59624838337424   -2.54348641575841    1.23522342456218
H        -2.39817947933843   -1.57735726946576    2.47120812879648
O        -2.21295523004575   -2.04424445374367    1.62957957971927
H        -2.47006249255552   -1.45635847958167    0.90017658744575
H         2.05054057106948   -1.49253197477499   -1.12079187035718
O         2.28173704466030   -1.74405399118154   -0.20289982533297
H         1.49217758294015   -2.17055996717353    0.18149128157470
H        -1.40350430701435    1.78626630796665    1.90929774267161
O        -1.50364710096133    1.38968535536621    2.78480700839052
H        -1.48032072747214    2.10088857417732    3.45086127281964
H         0.18462090045785   -2.75000218338261   -1.56820201650909
O        -0.56983933532059   -2.13694714944974   -1.62354466136139
H        -0.38963237964448   -1.41068472959128   -0.98976336894234
H        -3.45990711548733   -2.96479513397404   -0.38835690306119
O        -2.74459246073542   -3.45858156105315   -0.80998780424002
H        -2.03288138390407   -2.82960110944032   -1.02820227445188
H         2.75312629174971    0.08380275308327    2.93187165107386
O         2.85220424318387   -0.09799815311725    3.89365054439145
H         2.94500379447886    0.79497703662293    4.29769498922724
H        -3.53985434101180    6.34040878641442   -0.55118942576272
O        -3.30117570128213    7.00161043045722   -1.25202553059126
H        -3.15720844500277    7.84728116016800   -0.78318319856576
H         3.88262330688962    0.53488727180221    1.18358554950805
O         2.93164055365044    0.35519273883131    1.29946943357284
H         2.69346543718026   -0.39800801619801    0.72149337377460
H        -5.80140179119265    0.80573037820055   -1.60759850049526
O        -4.89056759724478    1.13130333114269   -1.48017545311856
H        -4.99958180418445    1.96008800625917   -0.96964823069165
H        -1.22345097001470    5.35716654933202    2.20183139048325
O        -1.85088198401695    4.61135756027082    2.08819518321910
H        -1.92385640351720    4.19287668509625    2.95124879143249
H         3.47768107141951    2.71362658727747    0.42020077345144
O         3.22883564831769    2.66998838400974   -0.51873654978144
H         3.56073567468154    1.82679093477307   -0.86851818721075
H         1.46437680830534   -4.74668366483266   -2.24685237287710
O         1.52991259646379   -3.96838483367863   -1.67523397817247
H         2.32538836794085   -3.50915199473085   -2.02689424702731
H        -0.94196351720525   -0.13195270550445   -2.54941011236331
O        -0.30791566044763    0.52008173064003   -2.87464180729135
H        -0.04586529682766    1.10232144228951   -2.13826098248690
H         1.67278403780585   -4.73293591879649   -0.17586727043383
O         1.77873894987098   -5.36925388959504    0.56745584578243
H         1.31408268683156   -6.18009812930856    0.27244550777523
H        -1.25144195121905   -3.31196215685470   -2.87750264094491
O        -1.07927583818899   -3.99604847019064   -3.53783371801207
H        -0.95384218091423   -4.84286818852210   -3.06823537501505
H        -2.78514404886299    3.27510230839350    4.70195957458651
O        -1.80392895729834    3.27130989695244    4.66836653619679
H        -1.51432283946160    2.86722723760001    5.50477756022076
H         0.95036436942736    4.99434784606758    4.06891231234890
O         0.00462378614923    5.22784200594185    4.12040315168191
H        -0.46772867621819    4.42542245468825    4.38077204158407
H        -1.75736352684662   -4.69307708390041   -0.36784671644915
O        -0.99286154392470   -5.23455776653645   -0.08279248443204
H        -1.34109978786835   -5.91975109771308    0.49710326696666
H        -3.92937931089432    5.79048344122226   -2.60637571598535
O        -4.28220392693226    4.95656719245268   -2.93444550815360
H        -4.12734987368339    4.91985077588580   -3.90269932594480
H        -2.45563932229299   -3.72843451661718    1.93887889300979
O        -2.47510820639245   -4.63289853576457    2.31368157737108
H        -1.53574009611829   -4.87133014734175    2.45615686352916
H        -4.72028481672733   -3.02140406215752   -2.89587748719119
O        -3.86858908042338   -3.25539550208950   -3.30261642907982
H        -3.53814413674640   -4.04902649312563   -2.83677423482802
H         0.32220006380049    1.33651807877765    4.61269434643497
O         0.82817964375877    2.09604781544850    4.27708280929591
H         0.87915068821069    2.75541695775546    4.98344507254009
H        -4.68387035777441   -5.20859522762028   -1.56542316645006
O        -5.38435062511914   -4.85218400279603   -0.99176402715608
H        -5.17218976313149   -5.20758901571173   -0.10750003559259
H         2.29707511317945   -6.53617901865056   -4.03286365143769
O         1.96011922783625   -6.20528543122999   -3.18008664152896
H         2.39352388630010   -6.77849898676154   -2.51560759025931
H         0.44130603553865   -3.42892558261708   -4.00366500564856
O         1.24430834991147   -3.06327224943247   -4.42737189463397
H         0.92514269412030   -2.69237418233693   -5.27625991065222
H         1.94217194076895   -1.79716285866146    2.98204852705928
O         2.09596122412423   -2.72835910642428    2.76517538125178
H         1.40918444485071   -2.94182560928015    2.09911339041140
H        -3.03827796927071   -1.85347708311216   -3.20871505719653
O        -2.61521071476903   -0.96725969703354   -3.14496115333592
H        -3.26985310718896   -0.32145985605399   -3.46558344573567
H        -3.20263226675964    4.93727930699062    1.07326843595441
O        -3.98541529313011    5.30967172718148    0.61950918949049
H        -4.39833875080752    5.87003065884265    1.32468049529448
H         0.85993916594497    2.21060063460801    2.58752716170244
O         0.95938209138173    2.20464578459945    1.61608366481639
H         1.68576558938140    1.58064039540251    1.45196494789783
H         0.17846206327672    5.61117887876903   -0.76590556874854
O         0.70019046298957    6.27178362452174   -1.27605983915987
H         0.84426463051769    7.07203407472610   -0.72132894431999
H         0.33316595690801    6.99373456403235    2.58171221237935
O        -0.03033800095348    6.61270211698042    1.76511144334740
H         0.63317029680268    5.94145525218315    1.50381256116005
H        -2.49895978344342    0.17751425510129    3.34065511718654
O        -2.72452474944638   -0.63711110873096    3.84217126348795
H        -1.96699619366812   -0.67809144695518    4.46709908642588
H        -0.91471098766037    0.51575766553283    6.02328148485455
O        -0.63979277582930   -0.00247275539682    5.24831258123362
H         0.07208830031247   -0.60727226713029    5.53609043794550
H         0.68323398934359   -5.03809004528836    1.98409380395816
O         0.14064201413217   -5.14521154958225    2.78863793784667
H         0.28329430540241   -6.06568352810914    3.06235005678291
H        -2.15142869919121   -8.12855814160150    0.45635417315361
O        -1.82794768490104   -7.63986919003909    1.24061360668013
H        -2.61349505111395   -7.32689745836244    1.69678273204546
H        -0.39006745659588    6.81725188404607   -2.33469160070558
O        -1.13614802737532    7.23773707695023   -2.83421757159551
H        -1.92600433057545    7.11310612129563   -2.27030066281035
H        -1.12775893884969    4.26691127831660    0.56830461952905
O        -0.75522664048954    4.32674682366918   -0.32795893304286
H        -1.46186160973584    4.08473942963983   -0.96021695470832
H        -4.38897722455958    2.69424685294012    3.49332950679110
O        -4.39836884724951    2.88013185572686    4.45558629535477
H        -4.50221806502175    2.00666813482061    4.88429021163037
H         1.99972058038318   -3.62473074937586    4.24622902900401
O         1.93582349607310   -4.09614569851978    5.09983893481219
H         2.44295279051048   -3.55912756219546    5.73010302813654
H         4.66253595687660   -3.24588947996249    0.84038799777186
O         4.50184410714467   -3.17044303709027   -0.12613788032845
H         3.64356633392528   -2.69209913641706   -0.20954996060265
H        -2.74389240004005   -0.79033311375801   -1.35253596666211
O        -3.07001450523306   -0.51825870354088   -0.47834084939443
H        -3.87088177097587    0.00643332967319   -0.68451906729983
H        -1.63934692842964   -0.80823186846324   -4.63191478185606
O        -1.13273821545924   -0.59316246455602   -5.43623555965136
H        -0.42163081438576    0.00212178212000   -5.15166416170281
H         1.77145671151318   -1.76603307905383   -3.37716586395559
O         1.86470590014832   -1.01843407655902   -2.75510219319576
H         1.08804737082334   -0.44066663210354   -2.88683744402904
H         3.63879552960360   -3.17050636392061    2.55197202089793
O         4.59744830148607   -3.40090481153756    2.47859364682370
H         4.65101962884144   -4.36092848438703    2.60669108893963
H         3.39706038936061   -6.16823076229483    3.12721741838323
O         3.75303977798867   -5.96964247463252    2.22656341107181
H         3.01625997455653   -5.62288907353708    1.68342234983980
H        -3.36237247849448    1.56665303914298   -4.18108025844708
O        -4.20865042692125    1.09839737082416   -3.98964855431202
H        -4.42487626808882    1.24499555142187   -3.03318007660470
H        -5.09698386343362    4.11044087673335    0.06062070127677
O        -5.53989085144246    3.24547873318066   -0.03455477261071
H        -6.46761588141008    3.36531370239496   -0.32640995260455
H         6.71096816597903   -1.23932674397015   -1.36474150908314
O         5.93913171023019   -1.08754013183741   -0.81293306623351
H         5.51886782751609   -1.95435979954414   -0.61389143570043
H         4.56786930290385   -3.22378256765903   -2.46994940130994
O         3.70028604864947   -3.05144979683390   -2.88615343530419
H         3.70262054723345   -3.67126534716276   -3.64147542280776
H         4.41327723540627   -2.33851761806933    5.62134081950520
O         4.06979530175137   -2.80223823471462    6.41524871948864
H         4.40260557774292   -3.70815210315578    6.33460128934657
H        -0.76354612233417    6.30028799655198    5.06631594929760
O        -1.36032562730110    6.87809142900634    5.60249584222727
H        -1.37037981885276    7.75504746125593    5.16092534658307
H         4.67742973679221   -0.18998689409907   -1.46894885034130
O         3.91081276170944    0.35330848623799   -1.73236242569348
H         3.21738502171553   -0.24671879162294   -2.06135467141803
H        -0.75766879006319    4.47524217255453   -4.04386035859658
O        -1.53977460163609    5.01923806880604   -4.25184702690574
H        -1.38621879994233    5.88635610485026   -3.83103444654285
H         0.64312724320631    3.15489032996705   -2.66329406441620
O         0.65008142326580    3.53070240410060   -3.57216564865766
H         0.69687228110006    2.76659835201479   -4.15688521364756
H        -5.41238398868798   -5.22801428606461    1.80037853178263
O        -4.71679227341511   -5.82315541673117    1.44341848241531
H        -3.87539943180215   -5.40935057526035    1.71456766517603
H         7.85618645647032   -1.75214372098974   -4.03590379691548
O         7.59895554213920   -1.43754787241240   -3.13657133691556
H         7.11353468651074   -0.59303673484000   -3.29388371535707
H         3.67116415491377   -5.12915914087266   -5.28725780568765
O         4.43450322957273   -4.75628265864591   -4.80718743351055
H         4.81842385785136   -5.46726528538887   -4.26092463713064
H        -3.82725985547504   -0.02542818230532    4.93409139657992
O        -4.42374814736978    0.45618130112677    5.55388287819347
H        -5.08884857885065   -0.18962298544713    5.86992039546093
H         3.43611671112973   -5.99396813762725   -0.51677638553399
O         4.30874995422772   -5.74708907060724   -0.83499244764279
H         4.38539496276590   -4.78472003242630   -0.69183901857273
H         4.97770777321353   -0.39319324123433   -4.16383336842623
O         4.44093255166673   -1.10402739904738   -4.55266239816232
H         4.11462694336632   -1.68629341038201   -3.83399871971030
H        -1.19246072469216    1.52443673565334   -3.93980698473003
O        -1.84206263220396    2.14598536719170   -4.32558975697138
H        -1.48433923027460    2.47595310962766   -5.17256493971893
H         4.85544663260640   -6.37715421028227   -2.31176030508907
O         5.18738400175687   -6.70375702489268   -3.17715087650419
H         6.00506222374133   -7.18509255211021   -2.99032110657111
H         8.71136171455762   -5.15375553654701   -2.91577778781106
O         8.01979451528670   -5.56943469279175   -2.35630578792009
H         8.05282801504772   -6.52702312495283   -2.45697271389022
H         2.32483669043796    4.67186205396860    0.44423263197691
O         1.74497816175913    4.65586515018112    1.21499832265595
H         1.38698119053478    3.73597109207079    1.29434582361633
H        -4.45554457838199   -2.68119057127091    4.25169837768343
O        -5.35151068945636   -2.34779595201704    4.05101340417936
H        -5.22208401497261   -1.55518746635850    3.49413840633778
H        -5.87187646438409   -3.22992936046978    1.32288844160958
O        -6.33556148706650   -3.78554120340608    1.99055390612511
H        -6.14599736780804   -3.35233942776786    2.84299680837777
H         1.67227372037073    3.42925185777745    6.85687999001618
O         1.05009266907141    3.94534041951722    6.32260206113159
H         0.26720811260648    4.09974592227035    6.89405055174549
H         4.97810815892154   -2.21753505244501    3.61500359160884
O         4.99998936416913   -1.49823340141862    4.27792533691051
H         4.18875158945594   -0.94120530250404    4.12120846446560
H         2.36262817488632   -5.61906251385653    4.84233258908226
O         2.74077085670008   -6.50388383094571    4.58290894269839
H         1.99445038778639   -7.08435133692224    4.41085048709771
H         2.22676401024401   -4.57211490335178   -6.78811059045634
O         2.05749064049965   -5.05918517245184   -5.97173858542851
H         1.79416394078519   -4.36690492154815   -5.31697340637141
H         6.41192808928616   -4.15903840620376   -0.50102889562839
O         7.16508578318803   -4.56192091891970   -0.03759471831186
H         7.67177862442328   -4.98607900405380   -0.75797695574986
H        -1.74014480189878    4.45695779507188    7.69401348116372
O        -0.84062344327334    4.55414667108007    8.07812818160098
H        -0.65854124649650    5.51292114041771    8.10300470026232
H        -5.13261020868086    5.65012553551353   -5.60365089734927
O        -4.52610251039994    4.88577722013178   -5.62231063093195
H        -3.76872640745866    5.09810608150223   -6.18901542215430
H         3.25339602251485   -2.58670633994039   -8.43786707733921
O         3.16489998113795   -3.11811271379156   -7.63582381365132
H         4.04174619819261   -3.09515719283480   -7.20731608264029
H        -0.66834221807594    8.78082561292855   -2.29047733125823
O        -0.54449487701549    9.60950233162484   -1.77221024240014
H         0.21815537917704    9.43495650586772   -1.19595071340681
H         2.04560120265873   -0.95394703422378    5.21120928346254
O         1.47196247978779   -1.47846895050807    5.79886195068429
H         1.56557759712234   -1.13222514875127    6.69577324762754
H         5.17883066850627   -2.08403880286905   -5.69486620371458
O         5.52359531824950   -2.85138481000885   -6.21619794597064
H         5.24908190713726   -3.64036760236768   -5.69750287104946
H         5.66735989012637   -5.26340825668878    4.68957257049674
O         5.14548854014425   -5.17634822246741    5.51624467596908
H         4.42292370031410   -5.80729496822713    5.43185487057991
H        -4.00059540186392    1.11915116154768    6.99508990115467
O        -3.81482628276888    1.60878618363328    7.83207088539689
H        -4.69629188513892    2.00858649140312    8.06207084350702
H        -1.85814505464954    9.57181978322646   -0.75850741153126
O        -2.71880705772130    9.44706385741454   -0.28375018324387
H        -3.32880237674592   10.07647586275241   -0.67200912521277
H        -5.96326668592299    4.65053277533459   -2.94480330537283
O        -6.87292143987840    4.53094234772839   -3.28631556815419
H        -6.78368383487928    3.82853821748651   -3.96369602778616
H         0.06160622266656   -7.11035156362379   -1.13609674435652
O         0.52555903532262   -7.54610723369711   -0.38823783560046
H        -0.15355766635230   -7.73905221446998    0.26127069042975
H        -7.65358865500599    3.75568302600170   -1.97721166374976
O        -7.91385733648838    3.17038374318374   -1.23505227840941
H        -7.77450878245200    2.26082750366018   -1.57465905219257
H         3.95280450769108   -0.93444642430314    6.98485587177130
O         3.96327071552272    0.02970155401292    6.97471483559372
H         4.77598835874589    0.31752370587583    6.54254602064145
H         2.24554000687768    5.74656338313996   -1.18923228410152
O         3.18058891837798    5.45276261687030   -1.07466649016275
H         3.35636675339002    4.91126688079390   -1.86712611878681
H         6.52116132648507   -5.98417181142269    0.67625798843987
O         6.15149770365751   -6.71951890072772    1.21054636446437
H         5.24725857500882   -6.44109668688465    1.43698593419457
H        -3.88416038805665    4.69791581014963    7.77463320373923
O        -3.31855978016802    4.23681314002011    7.11312848026649
H        -3.50875676314990    3.29217241937584    7.22895385333087
H         5.73159285508515   -7.99987760640806    0.14389097654370
O         5.44290972853444   -8.68673204140845   -0.49354025473647
H         4.61360585795588   -8.36061729368594   -0.88694745414516
H        -0.57725221066084    2.00595128769665    7.69001437716514
O        -1.21053639127422    1.94231464683577    6.95502435842747
H        -2.07999516007231    1.80247001874090    7.35077121813260
H        -6.42023961028305   -0.17620851700053    1.06884053440204
O        -6.73564643590534   -0.23559830665027    0.15240390069603
H        -7.64680858340665   -0.53211725977404    0.15594152013085
H        -5.39652374513109   -3.10115735282483   -0.58080641632259
O        -5.14566782259065   -2.39425098845114    0.04093462579260
H        -5.71309897487995   -1.62251052700293   -0.15592269605769
H         4.30497008066799    5.52738217279157    0.31036155075138
O         4.63926859115476    5.62880421331956    1.21531571654617
H         3.94565663569631    6.14052198937854    1.66726006392952
H        -9.06910117491310   -1.77766376504097   -2.24894969108568
O        -8.52114529926136   -1.57657151523641   -1.46272114189236
H        -8.64840708085430   -2.31436149061873   -0.82579632946350
H        -5.54300557446672    3.42800895519121   -5.53181137133335
O        -6.06132046769507    2.71925815937705   -5.11501262501035
H        -5.39522233974875    2.13283128471488   -4.70171066394952
H         3.15511475293885   -0.94507781873202   -5.65750529617150
O         2.29877913587056   -1.06411121856602   -6.12286731473442
H         2.38282134055691   -1.91376042111485   -6.59547451858919
H         8.08811474823516   -1.41446611982334   -6.03238618565875
O         8.09505960862852   -2.27783849646916   -5.57477550915127
H         7.23834729499211   -2.67697998367226   -5.82478314295509
H         7.59787431950670    0.92656275010692   -6.31592938991289
O         7.40732427140213    0.07804761010902   -6.72798376254137
H         6.42590084510840    0.02957693085886   -6.76365864653478
H        -7.88868086251386   -3.72344935560317    0.93784810911045
O        -8.56432396270138   -3.61447323570698    0.25085266928032
H        -8.46971606760167   -4.37695189087643   -0.34747936694941
H        -2.41547176650449    8.69781271421093    1.28124542569438
O        -2.26717056992019    8.10887871184756    2.03451326575952
H        -1.49667626681138    7.55539875960317    1.81341848876884
H        -4.44916366155680    6.40353931001754    3.49156587312233
O        -4.62483393183908    6.82616556707918    2.63452297447914
H        -3.86237380443362    7.41229163685857    2.48963152303443
H         3.38319291930984    3.39239688957988   -3.58465338841001
O         3.23111025640406    4.36197536997076   -3.49221326349889
H         2.26636160531722    4.42787908912546   -3.59982545772602
H        -6.14136336894160   -1.64532089514823   -3.43979089404575
O        -6.22452190171191   -2.22196292064474   -2.65388966156069
H        -7.00914408011932   -1.91419611269168   -2.14701399193840
H         6.44923396396288    1.00169881187669    4.73440847892931
O         6.05628232007406    1.54208198368672    5.43673227935461
H         6.24569881959275    2.46004862367989    5.14451624011663
H         1.34035762624517    1.66833196070562   -5.82672115161033
O         1.14501811212077    1.07373680933618   -5.07166794540013
H         1.50726291772145    0.20980403982404   -5.34050147065355
H        -2.50722335215536    2.93466078911938   10.47851968487082
O        -2.29767023602634    2.02733119841723   10.20234136091956
H        -2.89976317855480    1.82967409442191    9.47274873344066
H         7.60709089428635   -0.54855315974203    3.08048375316284
O         6.85719926113858    0.02762703162629    3.24804272323056
H         6.16461505926393   -0.57183266139435    3.62842555393865
H        -5.69373144996829   -8.09055542086407   -0.68973654806479
O        -4.95842339803489   -8.15920846152243   -0.04388106583427
H        -4.96122912373322   -7.34160630705611    0.47762388645912
H        -5.20132310007510   -0.16122097393374   -4.71502098146365
O        -5.81986820146274   -0.87237460375883   -4.95278868776359
H        -6.65731495854555   -0.42983239542898   -5.15174939585608
H         1.86475317376386   -0.25481371647158   -7.51732666250386
O         1.66347190159639    0.21655057403070   -8.36162022225247
H         2.23922959309361   -0.19029325293852   -9.01454827321309
H         4.84439860212853   -1.45640269743935   -9.30621599331874
O         3.91959717777549   -1.22594743796618   -9.58839796288823
H         3.89904575280114   -1.34450861180830  -10.53734599536517
H         7.53926165858866   -2.62153408093542    4.20023433380653
O         7.68525338521259   -2.65885866863862    3.24067444101617
H         7.19114128038450   -3.44971741336452    2.97020540489929
H         6.69084354463758   -5.94659243257099    2.68909191613113
O         6.75377732776364   -5.27045490597296    3.38919434251176
H         7.62966100893689   -5.35630113606476    3.80691870781167
H        -1.82832355246036    8.91127676978413    3.48398367546247
O        -1.57986411113501    9.21709748909999    4.38164238948472
H        -2.42807610521501    9.35193126543520    4.83739506797687
H        -7.41195921728445    1.52824643037998   -5.25134067761969
O        -7.98744878467331    0.78542438663452   -5.00384735538058
H        -8.88883827672428    1.18589163249856   -4.92922090459686
H         6.89890141415356   -1.14858919730771   -8.40724127854846
O         6.31576819730242   -1.86900205324186   -8.67005275565962
H         6.08757731712264   -2.31784486829231   -7.83763600982924
H        -1.69188944626319    6.19081719945125   -7.03149420394616
O        -2.09133595420140    5.36683340029518   -6.75632854307994
H        -1.84210544103540    5.23660432469854   -5.79286405519681
H        -0.01468879154394    3.27841769100959    9.01801068364886
O         0.18098606485728    2.35876683997710    9.27425243464157
H        -0.61807243256505    2.09605607515505    9.78020829989954
H         6.72861598238649   -2.83886714497459   -2.70524444027072
O         6.19731433727597   -3.58179062426427   -2.36273166810611
H         6.66504386933215   -4.39362813857854   -2.60742982512571
H        -4.10607800129080   -3.11765926779418   -4.93931537377655
O        -4.26063900648062   -3.00599713449057   -5.90418123132108
H        -4.80700263041670   -2.21244788034856   -5.96120809196406
H         1.96380224228345    2.14756107791976    8.46056834150005
O         2.62756155765321    2.25830876890358    7.77011643371062
H         3.04881055042698    1.38742990690374    7.65592133019273
H        -6.93859930305241   -5.23619017547645   -1.38658598711872
O        -7.85461789568362   -5.50473475958903   -1.63138162284262
H        -7.98815996342854   -5.10392115851696   -2.51502051879587
H        -3.82485641507687    5.23033729410350    5.70211217426598
O        -3.80195878878640    5.99102452253419    5.09944863266238
H        -2.86910020062345    6.29149832863879    5.18727281432167
H        -7.90782149935723    0.05376886166079   -1.96497692924646
O        -7.41806077925010    0.77714260717389   -2.37881448307562
H        -7.64553857618201    0.76466314207399   -3.33240781155461
H         5.81575147259232    0.07698138496480    0.40847737409302
O         5.59499281803331    0.79979502801326    1.02827631069927
H         6.10545089410288    0.60527661926547    1.84127495549264
H        -6.22794278797304    3.35169018060035    7.29506149208057
O        -6.11337229371043    2.80858707014295    8.10209085532819
H        -6.71163470116259    2.03922444402062    7.95376370152336
H         2.24498366477320   -8.12254642199992   -0.83109211958622
O         2.92108570471188   -8.11134386818730   -1.52823896139915
H         2.69484301411614   -8.82614273538648   -2.14003210309919
H        -2.77530694122483   -4.01019287935637   -6.19217286332303
O        -2.02224274013849   -4.57695480495625   -5.95995274506493
H        -1.74522136472139   -4.28467294716455   -5.06324960847855
H        -5.56677374800785    3.82852929678573    5.23747953843676
O        -6.28810892733891    4.23164194593779    5.76662695311736
H        -6.12710684369132    5.17605898666814    5.76201251113069
H        -1.05309642708343   -7.16099455137940   -3.15429906434590
O        -0.57946296074524   -6.49077190198174   -2.62770681632529
H         0.32832142608537   -6.42426010299638   -3.00838342814496
H         4.42745961441288    1.97280838342352    5.12395994660778
O         3.48616297961036    2.21365245656817    5.00386025619431
H         3.10222837952132    2.23102905100260    5.88591347443629
H         4.09727222289046    4.61590418980777    6.29274935236707
O         4.17869121553107    5.34508307545166    5.67359228865077
H         3.61032288975949    5.10419824809841    4.90343077413466
H         2.75014425339890    3.57470912795915    3.91674042164867
O         2.57394697369556    4.51476972957684    3.74891989762722
H         2.45436719664467    4.61181038878572    2.78244178670865
H         9.37069771641938    0.15049982620354   -1.07604627201242
O         8.56508080523985    0.31572317935622   -0.58259940062157
H         8.38825548815358   -0.50178737161627   -0.08761061838875
H        -2.11415641344893    5.29439531186260   10.64345951037756
O        -2.83617402863890    4.66667997073149   10.87599406051471
H        -3.05409326677399    4.84551333660655   11.79093926273543
H         7.94585433175818   -3.06481075205314    0.32860445024527
O         8.36839894020482   -2.21845485574871    0.58244243743092
H         8.30273309294834   -2.21215724989994    1.54477209555157
H         5.35543925481512    3.61774005453434    3.51734258020543
O         6.01258054470673    3.88343780714909    4.18248851711621
H         5.60123902532244    4.60264122945638    4.68364576425200
H        -4.23058443174546    4.98762460928903    9.78008881066935
O        -4.85896663359333    5.14309134673451    9.05527163017479
H        -5.47653814138268    4.39859953131527    9.04507073655172
H        -7.03964158075166   -3.51633204655782   -3.47892664843501
O        -7.66183961561262   -4.12685784101659   -3.92638728717968
H        -7.14190785283147   -4.57139654370817   -4.62793274600403
H         0.01836737557574    6.09850323189390   10.76201138417077
O        -0.84542195858674    6.43180741005994   10.51455386450928
H        -0.72882123054408    6.86150365962112    9.64804732160601
H         2.56813309119952    1.44211384871539   -4.10941083381454
O         3.44700247531055    1.79415618537439   -3.87159925764411
H         3.76703203189010    1.27965259854112   -3.10056641571099
H        -7.04217733678285   -0.15248583547703    7.20813940592382
O        -7.48857420877750    0.70120681454381    7.26764858573692
H        -7.58447411299841    0.99969592310245    6.33532505646531
H        -2.78036916650975   -9.91367090841498   -0.81529928414967
O        -2.71606884534812   -8.97243506009204   -0.97709874409171
H        -3.62131011523897   -8.60428601789682   -0.73648631777700
H       -10.08856536853192    3.04197354507317   -4.89821348608849
O       -10.20649602303672    2.12486943780952   -4.61664524478035
H       -10.42261853099321    2.20945433746457   -3.66725323217396
H        -2.09232077546924   -3.05907457572787    4.61777773539567
O        -2.96732267976276   -3.49835106002372    4.68848479107908
H        -2.96324240269130   -4.11690880146395    3.93317735632658
H        -0.21419576556864   -8.02173830266626    2.49688077587291
O         0.61314776021090   -7.81246936846652    2.94358532365085
H         1.33020482944169   -8.11077340088936    2.35656311928664
H         6.68325446058394   -2.42234470789906    6.39495032722717
O         7.13087933770362   -3.13295627875277    5.93093255915171
H         6.49965483633888   -3.86679024998927    5.89381026109320
H        -5.24255722513684   -2.02823187268275    6.97358599993495
O        -5.93335913604603   -1.52631690211731    6.51555782519804
H        -5.97734224617691   -1.91748697156012    5.61872970007125
H         0.81560322813129    2.97822460153980   -7.11997769949576
O         1.73268000542962    2.64601407231403   -7.17589301366521
H         1.71765018147038    1.89763225729942   -7.80071541525927
H        -3.95812730660092    8.73141848364135    6.66105946192442
O        -3.96040659897761    8.72538921113165    5.70369776399113
H        -4.08422611216428    7.79653861021917    5.44044238887180
H        -2.06687497827447   10.26995381174037   -2.75223026288583
O        -2.96853037607368   10.45191945727780   -3.05381592125300
H        -2.89655027428709   11.08459341674996   -3.76783375293100
H         9.38341296896178   -4.11433583455917    4.04610328936274
O         9.10309812206069   -4.79127831850569    4.66970537826793
H         8.67450189926870   -4.31741802451162    5.39341890234330
H        -0.76822870406252   -6.04801968913130   -5.83314102509457
O        -0.06563277102441   -6.61528620866444   -5.49911914467658
H         0.77059256570786   -6.15539495114551   -5.71742115309913
H         1.81698264848194    8.23010149025029    0.65085815418922
O         1.51330607699520    8.55058880806030   -0.22713648010613
H         2.32774894147024    8.58680937869959   -0.75815510644103
H         3.47786456069621    2.87196953668129   -6.66881688970345
O         4.30530846977886    2.58115304617021   -6.25968515041474
H         4.06033671188564    2.30891292430169   -5.35029923894287
H         3.72206070062323    7.07383101781842   -1.24254863660046
O         3.92874340116358    8.00896473559859   -1.45765631968584
H         4.29754342383211    7.95091985290396   -2.35103723761445
H         4.36903280881490   -0.06852099182028   -7.91510146411305
O         4.74658070445921    0.07841631872940   -7.04599216193482
H         4.56672742938612    1.01103077669682   -6.80379120295073
H         6.01080816869812    1.87850255667038   -0.48196624249798
O         6.57588770779272    2.07006800405581   -1.24433818001409
H         7.39993951938045    1.58954620824129   -1.05021119253630
H         6.65102047766709   -8.48765605346700   -1.59961625308120
O         7.28718172950031   -8.27862851737202   -2.33648320522152
H         7.65543788704435   -9.11330062564431   -2.62112094028735
H        -5.33547862097361   -5.83156254857889   -5.39733422904857
O        -5.95168682738628   -5.15878658124118   -5.71239090937991
H        -5.39922531485813   -4.39218769869330   -5.95119969160975
H         0.67469064853762    7.14020731574810    7.58994336856051
O        -0.22676338194175    7.17022445095936    7.94942493538807
H        -0.78245975107847    7.18442969036912    7.13240703217943
H        -8.92694382791778   -2.86896913214195   -4.09389759102724
O        -9.44464333602937   -2.05850164569582   -3.92697819077768
H        -9.15872378104690   -1.39633668029763   -4.56001040200869
H        -2.44312845424237   -6.03037556634048   -2.13436654788383
O        -3.32082728271014   -5.74294975193041   -2.40335209839961
H        -3.50889686110746   -6.11939206956688   -3.28817572200035
H        -3.02032351818852   -5.94687444714387   -5.40047352203879
O        -3.62121427929671   -6.55456811451460   -4.92689614475695
H        -3.14080568709989   -7.37551094794172   -4.75901195239540
H        -1.41048783875310    3.67586764538559   -6.98873416632815
O        -0.87147488704215    2.91979621247646   -6.71637325865685
H        -1.10923507262331    2.13410513632396   -7.26525906659903
H        -0.22937599911092    0.36355852885824   -8.21761874232095
O        -1.12484855146851    0.60065997878877   -7.93388462686678
H        -1.30044927146312    0.07806153185999   -7.13540151929155
H       -10.44028018011461    4.02267433023251   -2.73736850689675
O       -10.50845382464461    3.24694059022879   -2.16522351817484
H        -9.67762902755982    3.21990292124216   -1.65921035435006
H         4.56590820007847    4.03239842445947    1.71164272558190
O         4.35564826169511    3.11210917813794    1.99085459213396
H         5.07076880294568    2.53464718854909    1.71082737502990
H         6.46383348272824    1.33849517320903   -4.22583746912977
O         6.15975108983277    0.71586767856746   -3.53099277605928
H         6.19193606131912    1.21229359192151   -2.68779966166279
H         9.60616007411518   -2.28618747831952   -0.93119801466011
O         9.88231653436254   -2.07343782636110   -1.83150892464002
H         9.08199883007168   -1.73463354866776   -2.27494456562732
H         9.94021529038590   -3.38450494348508   -3.09953806033629
O         9.67197028793334   -4.03718792959514   -3.77334843586493
H         9.27855918644185   -3.53022475428394   -4.49420687540198
H        -7.73470144487468   -8.60801389627724   -1.65043989381177
O        -6.99641655185042   -8.01465646642585   -1.78086244770276
H        -7.37293994484897   -7.10128143912284   -1.77137120935149
H         4.14636364177914    6.02548163603054   -3.83251147210746
O         4.80807894034251    6.72630449479782   -3.74890372985769
H         5.64411624041101    6.27187549292352   -3.61201733065883
H         0.06086240749006   -8.22131200505489   -5.20350087266132
O         0.08335185801212   -9.20392038447401   -5.06952692742826
H         0.23380374721969   -9.56972476099543   -5.94124162491760
H        -2.37002702464543   -8.71693509518592   -2.70285680209540
O        -2.13635287468152   -8.45487693694245   -3.61299259706206
H        -1.49062656133416   -9.07475113828306   -3.97094962223627
H         2.14259484113358  -10.86732724593196   -3.47870063859602
O         2.09850300530936   -9.91263997912149   -3.45649063003128
H         1.31317852996931   -9.64136734217254   -3.98256898357562
H         6.81662637834139    3.27014995299397   -4.58342730321428
O         6.87347751783742    2.59101889863337   -5.28347974325579
H         6.08004599583039    2.72469361284543   -5.82408655203795
H        -3.58147670595373   -3.76305199442660    7.72851714846044
O        -3.67543584428167   -2.96972980570155    7.20330000586472
H        -3.44053967418613   -3.20929146054531    6.28104940266955
H        -0.66868054689698   -3.41405620277734   -6.72035260367521
O        -0.03753904520718   -2.68340099404448   -6.72931495107019
H        -0.51800739762666   -1.90680377351829   -6.38855044122480
H         0.62397113967934    0.42906061626584    8.75124434186038
O         0.62962410241092   -0.28597458163205    8.11094639335594
H        -0.29347876235866   -0.57290114128646    8.02444417421216
H        -5.84683539505737    7.32842049479470   -4.26012563516118
O        -6.35113504330284    6.70931196972177   -4.81968819755728
H        -6.63906241167707    5.98009283172160   -4.22719534796533
H        -4.28868675308065    9.06233121029285   -3.27584832917299
O        -4.82564251047930    8.26732374740608   -3.16725419399285
H        -4.41674325991928    7.78840107518234   -2.42829228376393
H        -9.72764229646355    5.76288116779207   -4.64933770413212
O       -10.26216661075536    4.95937604386198   -4.48361109190366
H       -11.14205536896057    5.16030918748995   -4.80441445673858
H         2.75926929582162    6.47732179541210    6.12915616262795
O         1.79929215563585    6.57540933874681    6.22671794628502
H         1.45454526955842    5.66216485453177    6.12681435049350
H         4.79476762359815    8.49725729343112    0.06846503848829
O         5.11219645464368    8.49901752458402    0.98937886519222
H         5.51865746642467    7.63466038045855    1.12137683138313
H         4.10797535504990   -7.48259970535399   -4.33510395668299
O         3.34854910450268   -7.76699767464256   -4.87572893437404
H         3.06715312945210   -8.60658892504125   -4.49733580189289
H         0.37161474260764    8.62304453982356    4.22129432979525
O         1.04697691023732    7.97601091663620    3.99329789030487
H         1.27374270178714    7.48428003086454    4.80868048449502
H         5.21810046351458    4.13550814553713   -3.16715243718037
O         6.17950544576610    4.10414917691555   -3.11468160557032
H         6.38779477443040    3.52321152218996   -2.36625423385521
H        -2.59144491946982   -1.57295617340706    7.57866044359516
O        -2.08781037989147   -0.77341669651827    7.79199081440131
H        -2.71790086084530   -0.15291954239635    8.16796261055914
H        -9.03946717382476    7.90348135105653   -4.15537515362988
O        -8.97804442545404    7.31581688472176   -4.90990214924116
H        -8.02134440875201    7.15076499015843   -5.04627679411392
H         3.49288588392313   -9.02779927901982    1.10158705530686
O         2.81723052168855   -8.39420912377720    1.34843927686109
H         3.29317550274370   -7.58932369118667    1.62755157656844
H         3.57570070717298    8.12614840080165    1.81450915903940
O         2.78402265108489    7.56445970874926    1.92812159548594
H         2.33930520595274    7.80178123615303    2.75459285461401
N        -7.51283967181906    1.60433821902457    4.67398064122681
H        -8.41412842117887    1.52726847155857    4.22374410989374
H        -6.80966833098893    1.26775574964048    4.03012668663322
H        -7.33675889837010    2.58585615301066    4.85508330367375
