# Supplementary material for: Computer Generated Realistic Interstellar Icy Grain Models: Physicochemical Properties and Interaction with NH3
Source: ACS Earth Space Chem. 2022 Apr 19;6(5):1286–98. doi: 10.1021/acsearthspacechem.2c00004 (PMC9125691; doi:10.1021/acsearthspacechem.2c00004)
Supplement: Supplementary file 1 — sp2c00004_si_001.zip [file sp2c00004_si_001.zip › NH3_binding_energy_sampling/145-31.5-Y.xyz]

604
 energy: -1022.786645697553 gnorm: 0.000040721315 xtb: 6.3.3 (5b13467)
H         0.16353537364669    2.95656087430279   -0.70087848030765
O         0.68610544079405    2.28801824996607   -1.19411771913935
H         1.62552574573105    2.41975703603451   -0.92482763192527
H        -0.08739935089356   -1.36832875867738    3.14401699194112
O         0.30207634503259   -0.66909688957894    2.59664003664514
H        -0.17730369397673    0.14401889764514    2.82795877702051
H        -2.43393387159752    2.33160743903682   -0.54485677521298
O        -2.21737196935493    1.86344682598039    0.27912335686713
H        -2.23664133726196    0.91491045865830    0.05627626294186
H        -4.68109872070410    0.47338534531799    2.18833644595747
O        -4.99368337783934   -0.46132262832514    2.20913093992346
H        -4.49547019080684   -0.93896700089922    1.53773624730802
H         0.04153894786695   -0.37720573730836    0.94118612056017
O        -0.15880710469982   -0.14525589750385    0.01387039878879
H         0.17507060817318    0.75276968711847   -0.11109095489109
H        -0.15816883043716   -3.63648613817914    3.77901567447879
O        -0.43691305476504   -2.80580470413687    4.19837189892587
H         0.21199529533992   -2.63156805261364    4.89663197049530
H        -4.91369570226816    2.45289392930821    1.33088609078303
O        -4.27011492449403    2.04775805750706    1.94463946757879
H        -3.43033921061547    2.02931047186613    1.42702993753173
H        -3.29395855895530    3.81072033216112   -2.22177541741064
O        -2.55149082757741    3.21956173669426   -1.99153010644461
H        -2.19809368681723    2.92695519497266   -2.85181015929753
H        -0.14287326462690   -3.87497227330308    0.50472211245361
O         0.19748582603668   -3.05603841311236    0.91923045900408
H        -0.58970073177930   -2.56945703928132    1.23169244379340
H        -2.39223143011818   -1.60679293884754    2.47210958900769
O        -2.20444501995825   -2.07517131993088    1.63241427303747
H        -2.46875668298873   -1.49202500651395    0.90147832004205
H         2.04288476521878   -1.51482152380075   -1.13656791350189
O         2.27944212681763   -1.76475114202130   -0.21947056407855
H         1.49227803472395   -2.19176858813232    0.16932111306237
H        -1.41617705205123    1.75482384238020    1.89952694219158
O        -1.50024642945026    1.36062638773977    2.77801330908857
H        -1.48538010863894    2.07579117590000    3.43977980112809
H         0.17922912917472   -2.78008904649999   -1.57319360229005
O        -0.57812147696510   -2.17079541302875   -1.62729086865017
H        -0.39816480607131   -1.44114760776165   -0.99735925012921
H        -3.46191562064584   -3.00572611264839   -0.37918453546930
O        -2.74349256813515   -3.49845502269567   -0.79773061452234
H        -2.03774523942190   -2.86584593059032   -1.02452083417631
H         2.75661148611633    0.07156456001840    2.90998457870156
O         2.86118946322164   -0.10747973168486    3.87180786323511
H         2.95180312393211    0.78703930465675    4.27293977076207
H        -3.57202509003192    6.29889871285192   -0.56169695211988
O        -3.33766151783242    6.96056245299970   -1.26435292414357
H        -3.19609506133239    7.80690013496320   -0.79654636157513
H         3.87750084534749    0.52312740375262    1.15548241187509
O         2.92799684656513    0.33966168157052    1.27663690807554
H         2.68934363273804   -0.41472036052885    0.70035198969088
H        -5.81719157756320    0.75536241756876   -1.60224898853175
O        -4.90554107329968    1.07966838915546   -1.46638743062763
H        -5.01964369383857    1.90974699551988   -0.95977529137077
H        -1.24104914702710    5.32987179761001    2.18612146702094
O        -1.86478747152007    4.58107410697454    2.07461967809786
H        -1.93845572214790    4.16496982507550    2.93868638142736
H         3.46155758409630    2.69882014045438    0.38960751221675
O         3.21059634678555    2.65302769744007   -0.54852051544962
H         3.54246333560254    1.80958930156392   -0.89761449956705
H         1.46355064078885   -4.77380725115990   -2.25329972559374
O         1.52943519322861   -3.99487198652890   -1.68272159531694
H         2.32104451801129   -3.53272179529834   -2.03905872174010
H        -0.96474035899014   -0.16657075299397   -2.55891453511697
O        -0.32740606457521    0.48218759241120   -2.88460430792810
H        -0.06832346416834    1.06877829592849   -2.15074321641977
H         1.68062735188911   -4.75482929511701   -0.18268602652240
O         1.79202847842237   -5.38956944160877    0.56136252350393
H         1.32844007202701   -6.20222500170952    0.26993722927473
H        -1.26137389014141   -3.34840764152659   -2.87705066234044
O        -1.08602627141688   -4.03504877249105   -3.53402407951256
H        -0.95709037992899   -4.87926185911762   -3.06141550859987
H        -2.79539275328398    3.24648219624009    4.69329683733750
O        -1.81420903012027    3.24642200903188    4.65564403649967
H        -1.51713363196698    2.84739710967591    5.49163303915338
H         0.94135137934913    4.97770518351760    4.04355949628125
O        -0.00483739989119    5.20855117132388    4.09956547419933
H        -0.47444791322579    4.40515972475154    4.36113044537155
H        -1.74996457837923   -4.72623994125030   -0.36021128972072
O        -0.98294715657325   -5.26624437068583   -0.07817727210331
H        -1.32718460314081   -5.95025519422569    0.50529228878023
H        -3.96801609777261    5.74339876137405   -2.61373270719386
O        -4.31914573146534    4.90734355142528   -2.93772400538212
H        -4.16939301054845    4.86779309500650   -3.90653898144932
H        -2.44335504136567   -3.75913234979973    1.94600379648011
O        -2.45790199236232   -4.66227952268370    2.32496150095790
H        -1.51706353131511   -4.89743622166028    2.46264691174327
H        -4.72408197351111   -3.07221993551065   -2.88234375979033
O        -3.87302852039192   -3.31400143622011   -3.28499640920639
H        -3.54244050666291   -4.10055743612143   -2.80923849034199
H         0.32832885590195    1.32080779051665    4.59669627656548
O         0.83219678113871    2.08058618688488    4.25895077116020
H         0.88164864511752    2.74220443312257    4.96322819167721
H        -4.67980031401551   -5.25809329711243   -1.54401034066202
O        -5.38196327575441   -4.90675700991773   -0.96992546345757
H        -5.16253646466685   -5.25345141312265   -0.08444794662308
H         2.29492142475802   -6.56420154366061   -4.03904125123248
O         1.96065460120744   -6.23306352924537   -3.18539011956795
H         2.39904602302269   -6.80300118151247   -2.52151372132849
H         0.42862724355070   -3.46293632572646   -4.00858645669228
O         1.22876789813397   -3.09659322679428   -4.43736833862952
H         0.90396058432464   -2.72765585861482   -5.28501845013914
H         1.95227633603818   -1.81152476610613    2.96694804242800
O         2.10863557080921   -2.74287917592523    2.75229011757149
H         1.42014802486939   -2.95996830530066    2.08899240618434
H        -3.05619323126538   -1.89282402741095   -3.20826961647843
O        -2.63915225257098   -1.00450051285649   -3.14772758552467
H        -3.30402014761834   -0.37004296697860   -3.47123637593660
H        -3.22376477077820    4.90077578098454    1.06482168304788
O        -4.00745832294995    5.27232884491547    0.61245617513988
H        -4.42142939164850    5.83062421672934    1.31858642346395
H         0.85418740052281    2.19165823920406    2.56795357131127
O         0.95142316595038    2.18454258749277    1.59642361706596
H         1.67835142760805    1.56169765340048    1.43095040049694
H         0.14698656169889    5.58181365559395   -0.79012110289511
O         0.66559744858588    6.24352091905238   -1.30265305952143
H         0.80743097782493    7.04522749561189   -0.74986349413674
H         0.31242190909761    6.97313097689626    2.55440647958817
O        -0.05253251117714    6.58959579506070    1.73978653576399
H         0.61120090637843    5.91898567895645    1.47762049477699
H        -2.49437698750669    0.14887373338491    3.33914799598820
O        -2.71190022398227   -0.66365991648672    3.84840297660276
H        -1.94825239380053   -0.69941801267094    4.46632713586831
H        -0.89678126652575    0.49998968505544    6.01554716978850
O        -0.62488104369582   -0.02140814344494    5.24173215087622
H         0.09091953128541   -0.62262993136363    5.52716621324119
H         0.70041159854220   -5.05827195821841    1.98165758682876
O         0.16206022971197   -5.16618243912252    2.78895404792596
H         0.30920898611055   -6.08559655430861    3.06359531211303
H        -2.12923603412474   -8.16204859076686    0.47242715277005
O        -1.80462882349369   -7.67204811061556    1.25532524524546
H        -2.58955886972083   -7.35878541161277    1.71239669545945
H        -0.43193976135005    6.78301352234306   -2.35789292143722
O        -1.18113686952519    7.20072849870488   -2.85479911853706
H        -1.96867911949074    7.07367679670485   -2.28772566531545
H        -1.14789229136500    4.23692009734923    0.55243375617931
O        -0.77851693316847    4.29638481573594   -0.34514762637592
H        -1.48722678215201    4.05019621606621   -0.97409974574502
H        -4.42802767441451    2.67831768211555    3.50502135994799
O        -4.42269732620611    2.85170370362688    4.46928227978691
H        -4.50236903620652    1.96966793936829    4.88121592986559
H         2.02135039292193   -3.63613344261256    4.23504041103677
O         1.96314261942060   -4.10598602731059    5.09004870394984
H         2.47103928992990   -3.56553813190614    5.71673975177724
H         4.66885437892500   -3.25533036281269    0.81737008095783
O         4.50410531092216   -3.18289756017803   -0.14863200954254
H         3.64373761265338   -2.70749067854211   -0.22973225951087
H        -2.75768313795053   -0.82887284285568   -1.35254830680565
O        -3.07896918484648   -0.55862125472323   -0.47580673769046
H        -3.88236058530910   -0.03482075524186   -0.68058478532236
H        -1.67143244313882   -0.84812556963331   -4.63642288715350
O        -1.16121896652859   -0.63857838620170   -5.44085166677098
H        -0.45321126140168   -0.03913425959247   -5.15816069229829
H         1.75514067217084   -1.79446300920219   -3.39112595024329
O         1.84933882720620   -1.04563720060775   -2.77090445784662
H         1.06899439578773   -0.47124225990139   -2.89884569406882
H         3.65198100599467   -3.17963107617110    2.53313380241119
O         4.61116996916270   -3.40721833482673    2.45653075188519
H         4.66825928545814   -4.36679070697378    2.58621172518155
H         3.42306432838473   -6.17710729368905    3.11589493246858
O         3.77468453066911   -5.97974936290793    2.21333879144813
H         3.03463930998454   -5.63626822687377    1.67238102120619
H        -3.39359802744554    1.53298545864765   -4.17508086236956
O        -4.24309994774988    1.07545051862280   -3.98539364979786
H        -4.44826695183507    1.20205009894699   -3.02540574443715
H        -5.12140963495402    4.06605367574063    0.06214993896061
O        -5.55853622789107    3.19865258520070   -0.03159302050350
H        -6.48929237612645    3.31269625121170   -0.31522239437456
H         6.70137687345779   -1.24702279254115   -1.40067580704631
O         5.93187396760808   -1.09670170010126   -0.84528030960861
H         5.51479795869126   -1.96432993731478   -0.64309613552114
H         4.56074951061651   -3.24073967842157   -2.49244116525795
O         3.69098798853155   -3.07236921014204   -2.90550048815119
H         3.69205041508095   -3.69362891344295   -3.65953292398928
H         4.43641407860305   -2.33854483519377    5.59731445682005
O         4.09835281189524   -2.80190942632805    6.39383836637302
H         4.43376484314459   -3.70686743258092    6.31330550638813
H        -0.77273994399740    6.28086625575721    5.04594701528794
O        -1.36796911247179    6.85750592847400    5.58489354949415
H        -1.38535218386368    7.73289455154780    5.14026924115287
H         4.66349602926874   -0.20505575267827   -1.49847229991848
O         3.89438772897135    0.33538443183121   -1.76000925364524
H         3.20104673278665   -0.26719091533319   -2.08481477650753
H        -0.79810858286691    4.43628765728434   -4.06040712187276
O        -1.58117306632736    4.97858928761379   -4.26884895015288
H        -1.43032240962645    5.84614866303995   -3.84828902870081
H         0.61267324516487    3.12447609466312   -2.68291434857207
O         0.61746973649305    3.49879823119787   -3.59246325021566
H         0.66106029737682    2.73333072198058   -4.17562223120318
H        -5.39374940516667   -5.26940625126585    1.82282626012430
O        -4.69780482760997   -5.86570717749936    1.46801672622814
H        -3.85693372220819   -5.44614602680888    1.73192145471634
H         7.83737348046557   -1.76111150915578   -4.07530971501599
O         7.58314235526334   -1.44556012327239   -3.17552695893915
H         7.09381406239353   -0.60310423063714   -3.33246004614847
H         3.65883186160177   -5.15469776506660   -5.30183701782760
O         4.42367886528142   -4.77895014555378   -4.82617981638239
H         4.81151196568376   -5.48744808038401   -4.27961168259120
H        -3.79093174449156   -0.04474270322958    4.93902824348530
O        -4.38924725874490    0.41994075631635    5.57376181399692
H        -5.04735991944029   -0.23830820544338    5.86966846040388
H         3.44654233906279   -6.01040729571208   -0.52883028404338
O         4.31732110581345   -5.76158737583183   -0.85065841346313
H         4.39100445575141   -4.79850152298815   -0.71029347252268
H         4.95326057135916   -0.41226368928227   -4.19426916134591
O         4.41830339433153   -1.12641621642887   -4.57950255535943
H         4.09598093809250   -1.70750109922037   -3.85807624128881
H        -1.21740733026668    1.48456756453338   -3.94916110276192
O        -1.86600571079646    2.10848750775835   -4.33142437445704
H        -1.51571831485838    2.43443129589403   -5.18223352497731
H         4.85978518976440   -6.39274363208388   -2.32829007319232
O         5.18924546041206   -6.72051860243170   -3.19424699543201
H         6.00950272723284   -7.19824044898332   -3.00969976017092
H         8.70909795890557   -5.15741558174063   -2.95135796289097
O         8.02155324823893   -5.57440200255992   -2.38793455167689
H         8.05727657920772   -6.53204755244112   -2.48684850446697
H         2.30203349446033    4.65330280310410    0.41363083139178
O         1.72703677895510    4.63687721863873    1.18798700679240
H         1.37108790476741    3.71629238095832    1.26997716973096
H        -4.42014033805673   -2.70096170784736    4.24746104204888
O        -5.31569071347051   -2.36380756243294    4.04846485618721
H        -5.18254684063161   -1.58471306865156    3.46894695266657
H        -5.86270470363753   -3.27593697827059    1.34066798297548
O        -6.32130086312141   -3.83183513554695    2.01405389697399
H        -6.12967157160424   -3.39199777294474    2.86156008970122
H         1.68137750425376    3.42268480643728    6.83159122773540
O         1.05508890927094    3.93533324489860    6.29889463725941
H         0.27418720664723    4.08851054934922    6.87323107006215
H         4.99236764411093   -2.21991546976598    3.58855523943778
O         5.01479035973678   -1.49932656107226    4.25004346977780
H         4.20107115414703   -0.94504060871437    4.09529230194969
H         2.39402744566106   -5.62758153409166    4.83403336315665
O         2.77404132359907   -6.51198502818628    4.57557693975557
H         2.02889367724524   -7.09501328983154    4.40712086711813
H         2.20657201272084   -4.60669380932100   -6.79753128427319
O         2.04331882391582   -5.09252759917341   -5.97924612122790
H         1.77874774197343   -4.39957756331724   -5.32533009911294
H         6.41602904836619   -4.16544805517499   -0.52882154399255
O         7.17250810637665   -4.56496938101103   -0.06782530967085
H         7.67760265524060   -4.98868669207840   -0.78954784976817
H        -1.72867878273263    4.43989972151310    7.68171340950596
O        -0.82842878711384    4.54140858210765    8.06307472552096
H        -0.64942441468161    5.50101882315840    8.08288630012548
H        -5.18426357772024    5.59155647371074   -5.60410956449937
O        -4.57505732464435    4.82956558538418   -5.62507124585066
H        -3.82059062124372    5.04510615532097   -6.19396250070206
H         3.21978306790219   -2.62075111949822   -8.45590083768579
O         3.13668449969918   -3.15214078636325   -7.65332813313145
H         4.01469595059223   -3.12429809579435   -7.22756674157956
H        -0.71730594957489    8.74536057464088   -2.31700807334862
O        -0.59287189361962    9.57646274537193   -1.80240156768853
H         0.17203210655039    9.40520773179167   -1.22821450654642
H         2.06247256273960   -0.96300056734345    5.19319204842207
O         1.49416688683681   -1.48842788569384    5.78541275921123
H         1.59091303418317   -1.13920384861194    6.68079236062317
H         5.15447151158665   -2.10585276886498   -5.72217942255637
O         5.49998644307531   -2.87305669154609   -6.24343959694041
H         5.23013737029512   -3.66186002156593   -5.72199292353261
H         5.69667351477503   -5.26117742984124    4.66693518856708
O         5.17819330586531   -5.17464881579769    5.49580339873862
H         4.45701518042910   -5.80768616661235    5.41520613166323
H        -3.97405611817710    1.08976957028426    7.00883136652088
O        -3.77926195008985    1.56867751985529    7.85044863235053
H        -4.65496863706784    1.95341926909872    8.11368232417087
H        -1.90233578427410    9.53657436525399   -0.78186178706247
O        -2.76001576134165    9.41087950183329   -0.30232474574670
H        -3.37475171527238   10.03545946394240   -0.69087278792412
H        -6.00058624373929    4.59025836914915   -2.94445391213011
O        -6.90963353523870    4.47053249814875   -3.28677852964964
H        -6.82280372131549    3.76191582145126   -3.95867796272695
H         0.07377651701667   -7.14014900133293   -1.13117361441370
O         0.54207282394957   -7.57320217198026   -0.38436142710894
H        -0.13383705793201   -7.76609551580526    0.26848522590004
H        -7.68297356161584    3.69614219853782   -1.96733354257020
O        -7.93943909202707    3.11318281740707   -1.22279192355077
H        -7.79534727968393    2.20231613363629   -1.55903963027519
H         3.97736877693643   -0.93329765456329    6.95922553436576
O         3.98473056965998    0.03085756723687    6.94831401602939
H         4.79384569088096    0.32096503979272    6.51090051394781
H         2.21220857084288    5.72426189080938   -1.22109353141935
O         3.14918339850937    5.43442448000965   -1.11042657944120
H         3.32295181685563    4.89135827104173   -1.90225533993621
H         6.53641976390878   -5.98767279582025    0.65163801320972
O         6.17165069377699   -6.72316716775818    1.18915175903893
H         5.26731621962095   -6.44739257082646    1.41856190034941
H        -3.87249177419313    4.67595246482177    7.77006857891650
O        -3.30754827112636    4.21206217748248    7.11050526965175
H        -3.49892431958861    3.26864741604271    7.22444482787202
H         5.75178819747239   -8.00710511988848    0.12698378256641
O         5.46292751935410   -8.69652004365608   -0.50764440477044
H         4.63084059310009   -8.37410653845696   -0.89831869517213
H        -0.55648992010968    1.99474384721430    7.67704014486966
O        -1.19287713515658    1.92660406006214    6.94510189219368
H        -2.05934498677982    1.78449247066010    7.34585600972181
H        -6.41008628487976   -0.20218002580573    1.08554716201586
O        -6.72959246435005   -0.29396583857155    0.17384615907481
H        -7.64868040616171   -0.56363873181168    0.19172573618565
H        -5.39787995962221   -3.14261727503378   -0.56802718499028
O        -5.14383553834644   -2.44636604294773    0.06355489045402
H        -5.71241522400059   -1.67173329564788   -0.12406911992729
H         4.27850290392472    5.51527435666256    0.26977880408788
O         4.61686764438257    5.62001450334150    1.17289941143729
H         3.92324389612424    6.12998218603262    1.62687325363372
H        -9.07208058592852   -1.81616019581510   -2.21899881893882
O        -8.53772167324322   -1.62981037459197   -1.41882300737758
H        -8.66069458372802   -2.37582511668957   -0.79319991083754
H        -5.59498066432351    3.35862838107884   -5.52527471702946
O        -6.10809181822265    2.64402162456509   -5.11347873877834
H        -5.43399918539564    2.07564634010666   -4.68492647307618
H         3.12678160021397   -0.97391315154915   -5.67900248841739
O         2.26939248192385   -1.09665035015875   -6.14136377282591
H         2.35349940495666   -1.94762370162063   -6.61126766202315
H         8.05974559768308   -1.42697407800016   -6.07335215502352
O         8.07188801572314   -2.28953820886118   -5.61428609782960
H         7.21522265022236   -2.69188529876520   -5.85946867854302
H         7.56030305267723    0.91155523950301   -6.35971403810060
O         7.37123383924214    0.06163461260441   -6.76958421038840
H         6.38977296979098    0.00964458288895   -6.80085659047773
H        -7.87686020663796   -3.77815240474607    0.96707929167409
O        -8.56189898846970   -3.68003272943964    0.28784972488081
H        -8.46079658836340   -4.43826986154143   -0.31370510956204
H        -2.44818782300974    8.66454320844984    1.26218628349472
O        -2.29226896141773    8.07945778597622    2.01687174979992
H        -1.52253554357217    7.52658420030847    1.79198000411089
H        -4.47016370579968    6.36723965235280    3.48312673430672
O        -4.64536233942255    6.79059834348431    2.62638283909665
H        -3.88336820954623    7.37691169485667    2.48090413684867
H         3.34883530629280    3.36874694433589   -3.61644531048979
O         3.19411444193454    4.33804435757486   -3.52578445851094
H         2.22838529349225    4.39986756548461   -3.62871628824480
H        -6.09370094877063   -1.70262894238827   -3.35272421342197
O        -6.22567790647481   -2.28959289872622   -2.57821536506859
H        -7.00945337263499   -1.95882516155061   -2.08689863831136
H         6.45739784571314    1.00686652045559    4.69460113614421
O         6.06614304995121    1.54725248322600    5.39785851500974
H         6.25014415882149    2.46534186116012    5.10228366784340
H         1.30311079287550    1.63333673245334   -5.84610640500100
O         1.11329377742446    1.03997806575282   -5.08893902235485
H         1.47557123358664    0.17609375116012   -5.35738785130181
H        -2.47760405938204    2.92286567956996   10.47296141679235
O        -2.26489776129170    2.01462140055353   10.20223366811350
H        -2.86513286468205    1.81121050060453    9.47292854792522
H         7.61360886666383   -0.54358853732647    3.03942171439490
O         6.86266663914547    0.03056708744674    3.20910711440833
H         6.17342787546216   -0.57019891588121    3.59345013075610
H        -5.67614426565825   -8.13774311018146   -0.66025153490582
O        -4.93958010967567   -8.20408026014065   -0.01606374134067
H        -4.94137585371798   -7.38465836287288    0.50284497429748
H        -5.33069661235150   -0.17319277103496   -4.75328178605037
O        -5.66328609301170   -1.07212015596835   -4.86991159072161
H        -6.44907443660897   -1.06616500037435   -5.45452554273558
H         1.82536854251530   -0.29213516277643   -7.53493915818051
O         1.61928409523698    0.17602536939250   -8.37996348613199
H         2.19500869387502   -0.22999603055239   -9.03339849706598
H         4.80316063401251   -1.48713541283793   -9.33317041346332
O         3.87651951429450   -1.26053884002112   -9.61260293549675
H         3.85294564790979   -1.38120174239702  -10.56117715965676
H         7.55749596349982   -2.61387786682278    4.16395309865477
O         7.70020583194608   -2.65321715253937    3.20399485473140
H         7.20702539519924   -3.44586492946067    2.93712754473369
H         6.71421971956363   -5.94512515037288    2.66357415876632
O         6.77781754764189   -5.26755846642352    3.36225590965101
H         7.65582228621960   -5.34936871094111    3.77620074448381
H        -1.85194211338770    8.88458943594711    3.46249400075778
O        -1.60101657882547    9.19317379841895    4.35870002584774
H        -2.44815356051380    9.32526758466555    4.81734917212303
H        -7.42796098465856    1.32943887525941   -5.21193486964219
O        -8.04408499747258    0.64450258186336   -4.91273926338540
H        -8.91701294961472    1.10189022419488   -4.85015884819699
H         6.85966336242582   -1.17034849678011   -8.44368707953664
O         6.27851314351734   -1.89373615734371   -8.70274897639557
H         6.05483661785049   -2.34115084214066   -7.86827354083145
H        -1.74886659017756    6.14329356340667   -7.04717208731793
O        -2.14333903791175    5.31720668986091   -6.77114905114916
H        -1.89198542479469    5.18951109013742   -5.80759344445501
H         0.00508418196024    3.27067534185636    8.99989779837500
O         0.20537399881010    2.35240650896746    9.25794246330542
H        -0.59040856868300    2.08828871714732    9.76839941715205
H         6.71916953573919   -2.84882225976038   -2.73749982449950
O         6.19219080208912   -3.59294851615739   -2.39095362412000
H         6.66144767823804   -4.40363927134675   -2.63629690412849
H        -4.06283051095548   -3.23858586062647   -4.91943239296196
O        -4.21200530935491   -3.10854530838622   -5.88464297068565
H        -4.70380439873041   -2.27353019106253   -5.90258753188356
H         1.98424945800756    2.14534106659223    8.43703324844024
O         2.64494770624566    2.25687124802735    7.74381100295754
H         3.06832122148746    1.38707544799312    7.62927801622550
H        -6.93424355457705   -5.28632893542038   -1.36807061538496
O        -7.84918349770712   -5.55755818030386   -1.61697479106649
H        -7.98626917012743   -5.14958295471629   -2.49525932029764
H        -3.84156162922763    5.19727859787599    5.68450661094550
O        -3.81296864190371    5.96421501425297    5.09159996477969
H        -2.87902527793100    6.26027377641282    5.17999885499408
H        -7.91465826666254    0.00015557494679   -1.90905372120698
O        -7.42406163124858    0.71624274359871   -2.33294000653944
H        -7.63875094643908    0.67349804582425   -3.29211711865552
H         5.80907581082526    0.07055790827789    0.37346109169516
O         5.58880842206403    0.79417460110596    0.99244529124994
H         6.10295190107474    0.60317118773993    1.80383764975218
H        -6.21769164496831    3.25374225478397    7.40142425726185
O        -6.08545885726987    2.73861459878606    8.23138588895066
H        -6.68439117937887    1.97567178292116    8.14800917287150
H         2.26113881780857   -8.14371873828734   -0.83338653507449
O         2.93500063725701   -8.13247203189393   -1.53272633034251
H         2.70829130677137   -8.84894165515621   -2.14233628215850
H        -2.77512544111501   -4.07093228151819   -6.18442500307439
O        -2.01756576079173   -4.63691056886805   -5.95403306928554
H        -1.74401092769634   -4.33794093338214   -5.05869111626156
H        -5.65698374919558    3.69784514109192    5.31019949686508
O        -6.30349066980889    4.09536452513486    5.92962897953534
H        -6.14245297342739    5.03975801522006    5.91117446723035
H        -1.04901622040556   -7.19868297993408   -3.14634343961027
O        -0.57539333975729   -6.52752317349449   -2.62121160019458
H         0.33026797382736   -6.45707091302540   -3.00621382349331
H         4.43412343636793    1.97172451725613    5.09065349472547
O         3.49157122854639    2.20886936764925    4.97387376503383
H         3.11097563994190    2.22743902670455    5.85730015241490
H         4.09915896669750    4.61632598778911    6.25458867902824
O         4.17601685023641    5.34439278195925    5.63354766057315
H         3.60518240107932    5.10001232713670    4.86614436802919
H         2.74559911176132    3.56525044639531    3.88642457411839
O         2.56597327970475    4.50449946251765    3.71792045594394
H         2.44141028922019    4.59916474126505    2.75167106452306
H         9.35758433893043    0.15264001678267   -1.12598958063308
O         8.55388091046980    0.31659750647677   -0.62903306895066
H         8.38135461273581   -0.50051607075425   -0.13190806063049
H        -2.09272034347593    5.28336246293420   10.63020173878739
O        -2.81234555289631    4.65424875932202   10.86741439128334
H        -3.02680284114862    4.83466376968329   11.78287852272607
H         7.94959352759951   -3.06418950776714    0.29167415611561
O         8.37083299324480   -2.21612716341389    0.54191274759686
H         8.30859670221900   -2.20760637374948    1.50444452485313
H         5.34986675431880    3.61614390210286    3.47629285990416
O         6.00858805602142    3.88539318349007    4.13863813042181
H         5.59650231786350    4.60430696222145    4.63962785559087
H        -4.20451396206387    4.97777006067982    9.77519704399197
O        -4.84147773867294    5.12517673339924    9.05589102332504
H        -5.45145395086405    4.37500906260876    9.05836519203653
H        -7.02801352075624   -3.54169128575659   -3.43298206865990
O        -7.64632054078650   -4.13477094553824   -3.91316596844614
H        -7.10996940487048   -4.57807249440150   -4.60261318317638
H         0.03476849258907    6.09519917246914   10.73717004701864
O        -0.83142073409298    6.42513000257096   10.49357289194826
H        -0.72073922563654    6.85243632267136    9.62493666795662
H         2.53782911734926    1.41538441072457   -4.13365783007509
O         3.41722948712474    1.76980664304335   -3.90079337753524
H         3.74116003383239    1.25858075104530   -3.12930941744893
H        -6.96897598434313   -0.27702202541095    7.24045668494769
O        -7.47828709901408    0.50108508687835    7.52075372688894
H        -8.10389584362590    0.68170361870300    6.81806953553259
H        -2.75752594311379   -9.95236414739814   -0.79242632380951
O        -2.69730503711466   -9.01139857663089   -0.95722398820658
H        -3.60244921891738   -8.64546615372936   -0.71373261894694
H       -10.12196693621092    2.98114920331450   -4.86949334941499
O       -10.24166979266097    2.06241037558434   -4.59442516480039
H       -10.45293014637913    2.13991316603047   -3.64363530612241
H        -2.07079636618070   -3.08289639850590    4.62287960464681
O        -2.94408653477728   -3.52517967651584    4.69866597007888
H        -2.94078217752835   -4.14451603531326    3.94359085743655
H        -0.18430381629268   -8.04399344073464    2.50435074014500
O         0.64407358236074   -7.83205706340194    2.94791669203256
H         1.35979529367758   -8.12833184565647    2.35825089319531
H         6.71006660700026   -2.41274657780736    6.36128835283214
O         7.15837656724493   -3.12329428317902    5.89781138947149
H         6.52915394685709   -3.85902341028420    5.86453086645476
H        -5.26648850056151   -2.05914797760559    6.96334438248620
O        -5.94645416494532   -1.56453250595977    6.48104265867532
H        -5.93275892562186   -1.94398476678031    5.57266597024328
H         0.76849895664745    2.93798374358189   -7.13983189151236
O         1.68686739864719    2.60951377042546   -7.20042287172455
H         1.67080095579586    1.85897355832789   -7.82244878289419
H        -3.97104108731263    8.70215518077880    6.64843121902174
O        -3.97365464161241    8.69709253037104    5.69107553240662
H        -4.09809958796534    7.76841472208549    5.42679805722583
H        -2.12167649868558   10.22900934917927   -2.77568709502757
O        -3.02493831755995   10.40878398013359   -3.07381960797272
H        -2.95714372804620   11.03857632332472   -3.79077511961772
H         9.40594807917476   -4.10070705736753    4.00531375651993
O         9.13126778209537   -4.77723109605443    4.63188846829251
H         8.70343312992281   -4.30325980468921    5.35599314669381
H        -0.77808557087361   -6.09191020406207   -5.82429028943201
O        -0.07135432170453   -6.65775101496181   -5.49511951857189
H         0.76139087272457   -6.19361457535896   -5.71694149625357
H         1.78258382012886    8.21006832167880    0.61502000556881
O         1.47487441081934    8.52862028257563   -0.26213546856616
H         2.28688867539745    8.56553506131005   -0.79668670818730
H         3.43212963574492    2.84159774169207   -6.69981958377222
O         4.26241391408356    2.55439285031159   -6.29373710132458
H         4.02200239479298    2.28365139242424   -5.38259229988451
H         3.68388915284613    7.05639958605428   -1.28400873814528
O         3.88753964968621    7.99167084975513   -1.50185645515391
H         4.25214538120615    7.93275161539903   -2.39687566648490
H         4.32794699941059   -0.09767175042435   -7.94331892498503
O         4.70976590823712    0.05224503915215   -7.07661730627579
H         4.52695326180997    0.98450928739844   -6.83482439095034
H         5.99376661854294    1.87106918028440   -0.52218839488947
O         6.55560867416223    2.06259126587346   -1.28696786472629
H         7.38187545655993    1.58522793505407   -1.09469448158398
H         6.66557372808589   -8.49554526587164   -1.61905669710338
O         7.29830147477276   -8.28628909144941   -2.35886354086475
H         7.66759550950655   -9.12054167051725   -2.64334937372305
H        -5.38232604301091   -5.85696772732242   -5.41811067797648
O        -5.97235828439691   -5.16451105803955   -5.73950911666445
H        -5.38812007322375   -4.40622129925417   -5.94015216981385
H         0.67367086050599    7.13138676866802    7.56120808240841
O        -0.22624197110734    7.15879073222125    7.92481163148296
H        -0.78544666983547    7.16926409988889    7.10969611448228
H        -8.81288553137150   -2.76112736825964   -4.09917496242667
O        -9.32179946644947   -1.94483223552915   -3.94873473135753
H        -8.85051379577836   -1.22405834136973   -4.38141719180484
H        -2.43526843317356   -6.07315170613422   -2.12246679094313
O        -3.31829970709292   -5.79532837264792   -2.38378182432257
H        -3.50840416363921   -6.16679587537854   -3.26998842777434
H        -3.03259143034160   -5.99198540420500   -5.38633802959210
O        -3.63577423279255   -6.59895726802932   -4.91417715273888
H        -3.15201563451416   -7.41720716858059   -4.74273083085904
H        -1.45912812578633    3.62894955142440   -7.00064921630680
O        -0.91437200798123    2.87497537285654   -6.73361664441086
H        -1.15636471539919    2.08712533143839   -7.27671894811861
H        -0.27458219340059    0.31655200943051   -8.22661776861510
O        -1.17112449867171    0.54800195384230   -7.94166452328903
H        -1.33830227710206    0.03062389116012   -7.13755279731080
H       -10.47176452632610    3.95414850554708   -2.71042522129217
O       -10.53833999172820    3.18013005296611   -2.13609399174265
H        -9.70364492452154    3.15268160075108   -1.63574887274325
H         4.55061311463854    4.02450664503649    1.67341632523130
O         4.34606410657195    3.10421257475089    1.95687557835419
H         5.06118524705454    2.52865083675335    1.67304365376249
H         6.43352142587628    1.32413779287953   -4.26606867838782
O         6.13513718242376    0.70165581407970   -3.56867533376493
H         6.16818542264556    1.20020168946197   -2.72673958608604
H         9.60195133978810   -2.28255553587797   -0.97676830363466
O         9.87374648114104   -2.07110426813428   -1.87872509354156
H         9.07045330837660   -1.73576517711315   -2.31952201110364
H         9.93074260351929   -3.38444880028535   -3.14390600153406
O         9.66249676797216   -4.03950259534404   -3.81545778579036
H         9.26384874029880   -3.53541528449527   -4.53547533649462
H        -7.72155641361307   -8.66290966775941   -1.60620155079164
O        -6.98562645692963   -8.06925059023132   -1.74843898558236
H        -7.36267121876513   -7.15628264362914   -1.74264103571498
H         4.10115749626478    6.00407562626832   -3.87299511141992
O         4.76121992866895    6.70717054414082   -3.79492972005720
H         5.59904625204725    6.25563495015291   -3.65944257943640
H         0.05972744439269   -8.25985011972002   -5.19599520114352
O         0.08583854529377   -9.24255291007458   -5.05997702484788
H         0.23546144362344   -9.60916864647592   -5.93148080891849
H        -2.35998626425356   -8.75673018701239   -2.68639206327519
O        -2.13356009450210   -8.49665657874818   -3.59885234599335
H        -1.48538392495768   -9.11366294538800   -3.95750672477229
H         2.15692661665260  -10.89515951705474   -3.47428459652396
O         2.11020952809398   -9.94056693383813   -3.45421429282460
H         1.32175725890174   -9.67272100798264   -3.97753301484318
H         6.77778014259848    3.25603440656680   -4.62925208227598
O         6.83454593379169    2.57592221231228   -5.32843380196002
H         6.03802396072502    2.70531451878483   -5.86558952212278
H        -3.55111405436895   -3.77239259741664    7.73914027092996
O        -3.66946400046715   -2.98649331066918    7.20717000449209
H        -3.42213807605469   -3.22798008549117    6.28836667993253
H        -0.69043501105162   -3.45976031581840   -6.71768050309792
O        -0.06402276070195   -2.72479071476747   -6.73564876686404
H        -0.54599480784711   -1.95059689279167   -6.39104849558013
H         0.65112621278606    0.42379503814580    8.73644915236317
O         0.65751767320032   -0.29400320152437    8.09922383682719
H        -0.26458113556796   -0.58477034614840    8.01630635940679
H        -5.89984241021538    7.26946123089465   -4.26068684164540
O        -6.40412945521996    6.64898029486158   -4.81849178208335
H        -6.68505745949702    5.91637208873853   -4.22568365393168
H        -4.34114309086396    9.01295815672235   -3.28671579739875
O        -4.87538148501235    8.21659270618432   -3.17529442914817
H        -4.46247228121930    7.73945210063892   -2.43729100993359
H        -9.77213258287034    5.69570052079283   -4.63307892421914
O       -10.30440709504056    4.89185231276047   -4.46216249250157
H       -11.18684561259046    5.08962429152765   -4.77757768158429
H         2.75451140719451    6.47258337592376    6.09253849448549
O         1.79476761202922    6.56770635237120    6.19513072028493
H         1.45232565368042    5.65342678032140    6.09718442352679
H         4.75735964432417    8.48618059625101    0.01947148133331
O         5.07986039020628    8.49152852626285    0.93863837081210
H         5.48827259716456    7.62815461173374    1.07110069407537
H         4.10801790239555   -7.50520685107422   -4.34613853910693
O         3.34801670993900   -7.79421886269289   -4.88349120867185
H         3.07051775485407   -8.63331288863647   -4.50117836075255
H         0.34979128133144    8.60514835723245    4.19001058613124
O         1.02854000748918    7.96177051756535    3.96142172413165
H         1.25915535311462    7.47183750741875    4.77665814757091
H         5.18242555084836    4.11935666723446   -3.20856040658998
O         6.14420062678317    4.09098261838638   -3.16019698744286
H         6.35729951651745    3.51264385087248   -2.41112165659431
H        -2.56938733018518   -1.59268796116555    7.57935448647689
O        -2.05952977082753   -0.79795388922921    7.79503818205997
H        -2.68521053556458   -0.17113351788206    8.16851410996416
H        -9.09135727646205    7.83469908735949   -4.14387171724317
O        -9.03017005001285    7.25097939925691   -4.90149414642088
H        -8.07321020391582    7.08509035452301   -5.03749553758043
H         3.52098872854200   -9.04040675373767    1.09584101154032
O         2.84386207372565   -8.40939483310598    1.34523586358381
H         3.31772247109279   -7.60170672912129    1.61991210376032
H         3.54701186700655    8.11521549467715    1.77205597333905
O         2.75844633927918    7.55030557559724    1.89009312969979
H         2.31532020305528    7.78814367923865    2.71727485249373
N        -7.57187982603431   -1.82289007259433   -6.64570119876803
H        -7.77796744396931   -2.78405402298327   -6.40096007956167
H        -7.22109607473930   -1.81771639533378   -7.59432042372246
H        -8.43824295769406   -1.29981171265738   -6.63021859748596
