# Supplementary material for: Computer Generated Realistic Interstellar Icy Grain Models: Physicochemical Properties and Interaction with NH3
Source: ACS Earth Space Chem. 2022 Apr 19;6(5):1286–98. doi: 10.1021/acsearthspacechem.2c00004 (PMC9125691; doi:10.1021/acsearthspacechem.2c00004)
Supplement: Supplementary file 1 — sp2c00004_si_001.zip [file sp2c00004_si_001.zip › NH3_binding_energy_sampling/146-39.5-N.xyz]

604
 energy: -1022.790441009023 gnorm: 0.000043253677 xtb: 6.3.3 (5b13467)
H         0.18519962963461    2.95864528375677   -0.66707238697381
O         0.70791991542325    2.29268762204282   -1.16353304618735
H         1.64767673345201    2.42486593181675   -0.89530883424365
H        -0.05247003603605   -1.37678894192957    3.16617826023139
O         0.33524800608082   -0.67523562122520    2.62041929178937
H        -0.14547743092924    0.13618658818363    2.85478993322577
H        -2.41058747734919    2.32935381594741   -0.50886372579560
O        -2.19122291618282    1.86015960650019    0.31361045358739
H        -2.21006294905884    0.91173797510043    0.08967314698820
H        -4.58743600873281    0.45680942235252    2.23404263684928
O        -4.89304160987513   -0.47836760097296    2.25534601459469
H        -4.42651451301720   -0.95304657682462    1.56017075084466
H         0.07077877684194   -0.37981947330073    0.96633432571857
O        -0.13128280990129   -0.14529344721878    0.03994363236233
H         0.20141388385513    0.75343772464572   -0.08276315452506
H        -0.11861365065638   -3.64661823970768    3.79572876915112
O        -0.39731042647494   -2.81729254111468    4.21774395497377
H         0.25249942135796   -2.64436582251055    4.91539886385785
H        -4.88785778506875    2.44229176857915    1.37152691374342
O        -4.23807670971679    2.04458432435753    1.98338483922355
H        -3.40049293470241    2.02734892375210    1.46245467930813
H        -3.27681679129065    3.81197185100880   -2.17993841496875
O        -2.53409788433442    3.21974687552310   -1.95335538870199
H        -2.18114233590674    2.93122141274444   -2.81507997417045
H        -0.10846340348508   -3.87641881696259    0.52101421298522
O         0.23160877193609   -3.05799278913778    0.93677232765147
H        -0.55578177675996   -2.57381947533319    1.25276082854815
H        -2.35910818914421   -1.61817690475677    2.49922987385132
O        -2.16856375822485   -2.08292645370552    1.65801231952984
H        -2.43664200704214   -1.49888185871075    0.92937186653033
H         2.07057977322038   -1.50869643228647   -1.11793080991080
O         2.30911538085298   -1.76036457347828   -0.20190597101469
H         1.52344976798420   -2.19000616930697    0.18715687933135
H        -1.38724129310184    1.74797218138397    1.93302435543168
O        -1.47024277596694    1.35110438933435    2.81029286382890
H        -1.45512688333459    2.06424707263304    3.47410935425937
H         0.20795158759877   -2.77600817934214   -1.55447797082726
O        -0.55060662709865   -2.16784580652464   -1.60501483040242
H        -0.37006438517756   -1.43982808696254   -0.97337093487581
H        -3.43793862708447   -3.00809154988872   -0.35601238127830
O        -2.71794361991472   -3.49800443458047   -0.77334115244300
H        -2.01165106679470   -2.86551036696416   -0.99935007731157
H         2.78891463709640    0.06836389965866    2.93132770566109
O         2.89561862737164   -0.11289966972583    3.89249404849595
H         2.98550121515836    0.78070121350188    4.29573198118711
H        -3.55605610655205    6.29470242486525   -0.51220407079973
O        -3.32444703078462    6.95823276414654   -1.21402437865423
H        -3.18295974080685    7.80377890310701   -0.74467029658381
H         3.90606608801532    0.52635561681190    1.17605325589589
O         2.95701232279241    0.34125702157939    1.29831198048667
H         2.71857408108557   -0.41222954005874    0.72074756633279
H        -5.79514560992435    0.74130076279900   -1.54333986783101
O        -4.88421534009986    1.07725959437846   -1.43466397436911
H        -4.99563150672169    1.90646691584905   -0.92535338251876
H        -1.21830561117483    5.32227375629585    2.22850442183943
O        -1.84130092913204    4.57300081203380    2.11593053213526
H        -1.91267999273900    4.15401666524088    2.97881815483324
H         3.48520928800083    2.70343058200439    0.41651399645580
O         3.23246519177163    2.65961333550244   -0.52124984957960
H         3.56534530241494    1.81772385078135   -0.87317062139623
H         1.49429560362515   -4.76557588628392   -2.24220417085275
O         1.56000478205717   -3.98781829477731   -1.66997243370041
H         2.35038258451873   -3.52375361396931   -2.02654678667327
H        -0.93833755779967   -0.16222961145324   -2.52938291828247
O        -0.30718394673795    0.49157036928292   -2.85692678303267
H        -0.04548934822159    1.07548336913801   -2.12178515175315
H         1.71511070997616   -4.75162737345445   -0.17215515006587
O         1.82882442292884   -5.38813705921337    0.56998582167433
H         1.36601320617565   -6.20080437255405    0.27723552164139
H        -1.23296256562051   -3.34379041114843   -2.85702556261530
O        -1.05907199971055   -4.02722631381560   -3.51774072133627
H        -0.92845482113255   -4.87319295974696   -3.04842518676960
H        -2.76527991316512    3.22939295949238    4.73292431258313
O        -1.78421575823546    3.23175108894673    4.69359839567951
H        -1.48468735395156    2.83059280756521    5.52767210319072
H         0.96779209490667    4.96874852407687    4.08102037693044
O         0.02130795903730    5.19789559072970    4.13940719323233
H        -0.44643445392638    4.39298377183692    4.39963289622993
H        -1.71748187370228   -4.72846453284756   -0.34347478806998
O        -0.94847461232204   -5.26650626126897   -0.06448947190239
H        -1.28971670620319   -5.95336409683873    0.51755261738924
H        -3.95499718487873    5.74404510395630   -2.56419977233269
O        -4.30514341006276    4.90860848516010   -2.89098423337560
H        -4.15614989163606    4.87307981388177   -3.86001173509258
H        -2.40675161819367   -3.76791117958233    1.96707285786295
O        -2.41887434352471   -4.67216262654451    2.34337794060189
H        -1.47754642542431   -4.90619581413489    2.47873515045575
H        -4.70148647464286   -3.06841476579260   -2.85835003784538
O        -3.84880650857316   -3.30114588275221   -3.26672341574680
H        -3.51633483790155   -4.09283283889203   -2.80002934615949
H         0.36218738504186    1.30942300006989    4.62547649865756
O         0.86372678499000    2.07131607404202    4.28871791008538
H         0.91360894409518    2.73081055502465    4.99489233330516
H        -4.64914439615020   -5.25993323477053   -1.52512880494947
O        -5.35041140650411   -4.90914613747135   -0.95034577374712
H        -5.12916116799456   -5.25457568498088   -0.06592528629865
H         2.32581736583353   -6.55005482405633   -4.03411193599185
O         1.99257766256011   -6.22138093313326   -3.17910266069434
H         2.43270615827259   -6.79250084790748   -2.51738193884318
H         0.45446651494130   -3.45211839902940   -3.99221490794902
O         1.25335692667415   -3.08293894545665   -4.42093395606531
H         0.92675339039481   -2.71266724754338   -5.26728862821385
H         1.98756670477534   -1.81625232777792    2.98480019108520
O         2.14527633668056   -2.74671166342896    2.76733618479199
H         1.45582681751676   -2.96330978079030    2.10483186714026
H        -3.02867236836674   -1.89415264377095   -3.17638352494231
O        -2.60856766430319   -1.00604535031614   -3.11610577074223
H        -3.26978413144190   -0.36316704752124   -3.42959666114189
H        -3.20268562200587    4.89264968526271    1.10977342348018
O        -3.98781970897450    5.26422660581314    0.65981013564536
H        -4.40116771560834    5.82003816549922    1.36823802346728
H         0.88255998813317    2.18636811667260    2.59817407106975
O         0.97825131262989    2.18212668922938    1.62644330269791
H         1.70582569460579    1.56074135613900    1.45819363475602
H         0.16404835392703    5.58438948006225   -0.74949010188926
O         0.68025227442048    6.24822113665861   -1.26158080630079
H         0.82224478859676    7.04871402297076   -0.70699652871172
H         0.33304812526600    6.96704216043486    2.59823219844772
O        -0.03286738606853    6.58504092527843    1.78331480756324
H         0.63154860508322    5.91624847956983    1.51815653392432
H        -2.46073738770932    0.13378272522376    3.37215885007336
O        -2.67312007994900   -0.67937544201256    3.88183316853674
H        -1.90774410487362   -0.71419625492487    4.49694803534906
H        -0.85835712149431    0.48307941682181    6.04521863973445
O        -0.58559640448675   -0.03466202775576    5.26939120905648
H         0.13055549897345   -0.63681084968856    5.55187164354914
H         0.73940541717011   -5.06240712222807    1.99314923605464
O         0.20291156314124   -5.17310658997146    2.80126274885212
H         0.35148826256945   -6.09312346717157    3.07306734987192
H        -2.08806159043568   -8.16661656402626    0.48102846381180
O        -1.76277938898256   -7.67794673317600    1.26453700456614
H        -2.54759806881747   -7.36698162353767    1.72344135118180
H        -0.41985650088846    6.78860173850527   -2.31334219725972
O        -1.17079653204743    7.20607156697468   -2.80791997211437
H        -1.95692328902087    7.07657535939555   -2.23954525712821
H        -1.12637398091114    4.23365950445085    0.59194286233312
O        -0.75901808170547    4.29616723974097   -0.30630634936187
H        -1.46839303432189    4.05052984533927   -0.93437336317871
H        -4.39861099274399    2.66279913195485    3.54660794572233
O        -4.39285125488915    2.83256718137534    4.51159455898198
H        -4.46949453036770    1.94862520448336    4.92009854519815
H         2.06186491470070   -3.64407498651070    4.24791622982467
O         2.00610959295940   -4.11615592008380    5.10186187489246
H         2.51431306861939   -3.57650392625638    5.72895322822534
H         4.70281150540190   -3.24998035490099    0.82661828037893
O         4.53623900805521   -3.17508252200282   -0.13888827515229
H         3.67491005681458   -2.70098985393302   -0.21713312145733
H        -2.72970175883395   -0.83057576150944   -1.32061718676313
O        -3.04992053047600   -0.55976151674321   -0.44395676169222
H        -3.85840777355684   -0.04325654146564   -0.64554017274477
H        -1.64459181644256   -0.84144952374037   -4.60770068699727
O        -1.14197261680595   -0.62456637916288   -5.41438993200799
H        -0.43335554316389   -0.02500749376825   -5.13297413949245
H         1.77936778018226   -1.78274050722447   -3.37283288548039
O         1.87310616351181   -1.03508851526312   -2.75100719269126
H         1.09219559137704   -0.46138107244417   -2.87686119642978
H         3.68883008451943   -3.18050791775027    2.54434076671480
O         4.64827642749248   -3.40626819354524    2.46545982313479
H         4.70716299965108   -4.36610381706040    2.59244112158621
H         3.46558861082180   -6.17977317628492    3.11950801377435
O         3.81536512630603   -5.97943049929573    2.21690075582450
H         3.07379038239956   -5.63584936462535    1.67809450845018
H        -3.37821579385316    1.52466695605283   -4.14170261915175
O        -4.21981307018303    1.05090801866106   -3.94646608541312
H        -4.43375788247910    1.19394461500582   -2.98787778508641
H        -5.10030582041264    4.05772889726131    0.10783945059982
O        -5.53489986199161    3.18964004108807    0.00862879991105
H        -6.46835722678811    3.30223194489586   -0.26588189451624
H         6.72802020713064   -1.23254393675043   -1.38999103652814
O         5.95932372076026   -1.08483018134321   -0.83275854125302
H         5.54405887360612   -1.95367335824738   -0.63197776813813
H         4.58873989514122   -3.22692294227629   -2.48304479106401
O         3.71797402477301   -3.05872494129203   -2.89409185891123
H         3.71863272308533   -3.67808683742161   -3.64971550875486
H         4.47750019753780   -2.34608598956876    5.60923444531880
O         4.14168062538755   -2.81194928190756    6.40524225498346
H         4.47818028325055   -3.71624083643546    6.32166882125486
H        -0.74667226633178    6.26632451820157    5.08993911614747
O        -1.34204822348917    6.84060451741865    5.63132808597763
H        -1.36134287200480    7.71716368338460    5.18910646961713
H         4.68858801291019   -0.19345568343304   -1.48123901621162
O         3.91805175568949    0.34638434080130   -1.73994113726562
H         3.22524109021376   -0.25660227851360   -2.06502293999044
H        -0.78504355091540    4.44582845713023   -4.02137099225706
O        -1.57044856285501    4.98637939678643   -4.22572818486637
H        -1.41987962065559    5.85357403660819   -3.80416218840438
H         0.63016623619488    3.13224084368894   -2.64991617765863
O         0.63112475290577    3.50862178105750   -3.55867963239700
H         0.67685601500197    2.74484365972324   -4.14389172057163
H        -5.35602175406435   -5.27910778961476    1.84053280257823
O        -4.65972190146068   -5.87692396610747    1.48989880166799
H        -3.81913697653778   -5.45571271773624    1.75121930623928
H         7.86006312884063   -1.73783043525912   -4.06785390982709
O         7.60687757062747   -1.42500149830060   -3.16678528207485
H         7.11604332027151   -0.58290687021626   -3.32071904091014
H         3.68482845996915   -5.13505303533074   -5.29588427500329
O         4.44966597532280   -4.75912425793574   -4.82045424270457
H         4.83981922183378   -5.46844488972651   -4.27657495856618
H        -3.75465821400524   -0.06418956165549    4.97097884093594
O        -4.35199867845926    0.39780582000751    5.60934630832581
H        -5.00931385871744   -0.26207338857793    5.90250278688825
H         3.48253338090810   -6.00352496393375   -0.52504164791290
O         4.35239128661494   -5.75225815361387   -0.84745528018919
H         4.42459072810161   -4.78943298310062   -0.70467715846209
H         4.97389366457564   -0.39328199243957   -4.17802269645428
O         4.43913432915627   -1.10710829482753   -4.56410998090249
H         4.11929847204508   -1.69083329153498   -3.84370962356496
H        -1.20387106598842    1.49274045261731   -3.91646830200492
O        -1.85840321275965    2.11148425761882   -4.29806145207898
H        -1.50759238308330    2.44352816584166   -5.14686157317058
H         4.89321131981438   -6.37877288404882   -2.32771957080219
O         5.22165865126111   -6.70363343223367   -3.19514881106750
H         6.04310904683186   -7.18036391661507   -3.01338804821625
H         8.73928317971421   -5.13570200915866   -2.95428490893990
O         8.05341578777545   -5.55513509481088   -2.39064312240343
H         8.09047254067349   -6.51249189257525   -2.49200407089107
H         2.32268980113187    4.65604639527756    0.44794421157971
O         1.74876156258621    4.63674241090035    1.22303150994838
H         1.39484072426131    3.71520346332648    1.30347836750214
H        -4.38595323611612   -2.71946968186096    4.27150621543249
O        -5.28220456193497   -2.38287010832930    4.07546204588674
H        -5.14738439271784   -1.60341053551291    3.49620488094735
H        -5.83714533286129   -3.27622544560758    1.34046570205436
O        -6.28982870062257   -3.83783192114136    2.01650466963204
H        -6.10105174603777   -3.39435142955972    2.86220841992491
H         1.71546816569153    3.40747940393753    6.86362589071158
O         1.08738610232497    3.92070068224335    6.33357447757028
H         0.30722275469896    4.07079045428931    6.90962009191245
H         5.02962717574991   -2.22136971198019    3.59984939584034
O         5.05211285362153   -1.50239757929161    4.26312276347808
H         4.23723076307339   -0.94907052848956    4.11127703681065
H         2.43873636196641   -5.63644895738636    4.84094288012503
O         2.81971189937568   -6.51955820979392    4.57955742753271
H         2.07517790707154   -7.10329316116820    4.41080063918348
H         2.22878541868177   -4.58530477192430   -6.78767158561222
O         2.06744726791355   -5.07355264769415   -5.97040852507945
H         1.80373333214348   -4.38273081144620   -5.31398432117202
H         6.44899452076455   -4.15373612601970   -0.52510593178941
O         7.20696993824562   -4.55313985095654   -0.06647998865233
H         7.71143446746918   -4.97421710960921   -0.79020370550191
H        -1.69482397702010    4.41707726602986    7.72234710476201
O        -0.79431779869358    4.51898104408572    8.10276998421831
H        -0.61655330693871    5.47878791725027    8.12455349873197
H        -5.17540901787616    5.59900026394868   -5.55453783770277
O        -4.56486074778437    4.83809716014844   -5.57809132288189
H        -3.81194448881601    5.05499167333890   -6.14877265634544
H         3.23568440453521   -2.59365743550905   -8.44262251861359
O         3.15503794274429   -3.12658436966507   -7.64079416589930
H         4.03403811833867   -3.09870225895817   -7.21710933890136
H        -0.70815964499325    8.75046418468267   -2.26677873735426
O        -0.58453358761168    9.58018202294416   -1.74984995489018
H         0.18188669578796    9.40881946912630   -1.17769333638211
H         2.10084489101809   -0.97339472228829    5.21297651958351
O         1.53472249025415   -1.50130655694306    5.80508115504121
H         1.63258670632841   -1.15415168269871    6.70110934593511
H         5.17483478341381   -2.08253308200025   -5.71089587871375
O         5.52069702004579   -2.84784206248557   -6.23462478144534
H         5.25294734064778   -3.63843560990280   -5.71484085392544
H         5.74055667931010   -5.26431067757189    4.66905258946908
O         5.22336288405710   -5.18073365156645    5.49903794136292
H         4.50310100059170   -5.81476947614227    5.41804221020788
H        -3.93574768285808    1.06454263198697    7.04458117428107
O        -3.74066052121499    1.54159449655531    7.88743732120463
H        -4.61613702087758    1.92420068661076    8.15322544633550
H        -1.89203982985849    9.53539008543388   -0.72742739448816
O        -2.74881563709231    9.40684677291358   -0.24693351205147
H        -3.36496888750116   10.03194585315219   -0.63239118624138
H        -5.98597186325516    4.59271246135196   -2.89053605509140
O        -6.89574338442912    4.47163019845952   -3.23076629014040
H        -6.80681333309275    3.76736200267037   -3.90633881470281
H         0.11028122087540   -7.13680940134360   -1.12420030670952
O         0.58058257036798   -7.57089381554019   -0.37917918961623
H        -0.09398469267843   -7.76690310628795    0.27415165323539
H        -7.66552176329367    3.68699348983766   -1.91552016680373
O        -7.92430760299948    3.10506756085440   -1.17107448437049
H        -7.77671323435459    2.19257409232407   -1.50197382158831
H         4.01857229865472   -0.94509762767624    6.97568478591527
O         4.02437580397213    0.01910914744165    6.96739252316119
H         4.83223349680176    0.31162149117915    6.52925390765442
H         2.22814536816023    5.73115385232618   -1.18408714658955
O         3.16566219078198    5.44243837780035   -1.07563153210033
H         3.33907926253037    4.90176969984834   -1.86917778457390
H         6.57447631939362   -5.97884397717143    0.65039878933443
O         6.21179378772832   -6.71625223077900    1.18668512784236
H         5.30735538348597   -6.44259133285889    1.41822235101939
H        -3.83899401734952    4.64915836442572    7.81542215404728
O        -3.27489634306329    4.18799590282521    7.15333310104127
H        -3.46381762361115    3.24387132239045    7.26530999480213
H         5.79224658956992   -7.99809450375994    0.12168091172727
O         5.50340644134019   -8.68621667482111   -0.51432877263610
H         4.67007174892224   -8.36413112287379   -0.90261602548572
H        -0.51855782275431    1.97372096887832    7.70935616477046
O        -1.15636578622944    1.90705682738542    6.97853900596602
H        -2.02168919241979    1.76159971808105    7.38040016675214
H        -6.26887129134886   -0.10019390190700    1.09331693960857
O        -6.70720652182629   -0.28200171786191    0.24966014785793
H        -7.63354617050464   -0.48883778970573    0.48476529183370
H        -5.41400417104058   -3.07572350011804   -0.57926866062831
O        -5.15304570468189   -2.41539979211863    0.08195589874200
H        -5.76093056522183   -1.64488419772743   -0.02451299520060
H         4.29752131741595    5.52157458381034    0.30270701921206
O         4.63718412552628    5.62451599324265    1.20553535774729
H         3.94353204836431    6.13217914092944    1.66200936232455
H        -9.02726588012061   -1.87490273082619   -2.23599905506800
O        -8.46795078427205   -1.66727836745231   -1.45946626425225
H        -8.58904064815548   -2.37594562836846   -0.79806429451613
H        -5.57377503591422    3.37354318093447   -5.48121472866533
O        -6.08679324527973    2.66219878001245   -5.06268164435906
H        -5.41650873636136    2.07919941364727   -4.65120586386216
H         3.14561395484271   -0.95403538721955   -5.66102316015893
O         2.28737409154767   -1.07702417985487   -6.12173653695573
H         2.37233124803878   -1.92627279948099   -6.59472191984810
H         8.07844881249067   -1.39807955470562   -6.06539749897651
O         8.09269821585462   -2.26173032034697   -5.60844859940513
H         7.23634133099817   -2.66491016213566   -5.85335185500887
H         7.57465473681799    0.94057680013912   -6.34484291861610
O         7.38619680705038    0.09130135684399   -6.75630558463675
H         6.40477271915127    0.03785282888768   -6.78621945381073
H        -7.82739242511418   -3.79204537700237    0.97984261733622
O        -8.55361109772084   -3.70329014534676    0.34031024901069
H        -8.44918308815599   -4.44538070862327   -0.28289492355524
H        -2.43260564585687    8.65730228003760    1.31532217422030
O        -2.27467479938653    8.07039029424371    2.06817283867413
H        -1.50425277871732    7.51948437497934    1.84070939424806
H        -4.44677437504199    6.35085500813853    3.53394957804588
O        -4.62455628010142    6.77626982707966    2.67874349336027
H        -3.86370683132659    7.36409532497811    2.53322028630983
H         3.36397211296489    3.38376694583370   -3.58757250708597
O         3.20767806498173    4.35255498230674   -3.49391041090552
H         2.24182200142449    4.41330921138339   -3.59539896706082
H        -6.12727321994640   -1.70435024141339   -3.39518013555994
O        -6.20189989530731   -2.29077646403327   -2.61676073982379
H        -6.98158796574853   -1.97987453813423   -2.09565868386908
H         6.49138471881693    1.00493176578517    4.71178351461136
O         6.10048859347533    1.54290409926020    5.41710881551147
H         6.28263607526715    2.46202112172649    5.12366559904098
H         1.31693070678729    1.65074017443667   -5.81819179915893
O         1.12963214763104    1.05496316384102   -5.06214328628542
H         1.49362927123393    0.19267820986640   -5.33361646858631
H        -2.43646530884155    2.89148363098595   10.51101533187591
O        -2.22300495753738    1.98417304152677   10.23778691930751
H        -2.82383552345976    1.78170222169294    9.50873790494459
H         7.64723951383618   -0.53902254514886    3.05044853904076
O         6.89557710292427    0.03332787259524    3.22303419469925
H         6.20809509884781   -0.56974149503002    3.60694692946674
H        -5.63674345172701   -8.14541113777198   -0.64432553488222
O        -4.89882679357455   -8.21206130883556   -0.00156607073099
H        -4.90109408898065   -7.39306147146285    0.51812515853223
H        -5.20815098201829   -0.21117797549619   -4.66927392278914
O        -5.82241855967947   -0.92471437870433   -4.91073307351697
H        -6.66524447163943   -0.48675358928550   -5.09674076249525
H         1.84065298561674   -0.26911288054641   -7.51284731208086
O         1.63252915726474    0.20151330227971   -8.35589277564214
H         2.20642831741076   -0.20247133088517   -9.01217741886603
H         4.81610836521476   -1.45482528561670   -9.31985460781209
O         3.88851333750178   -1.22913419880436   -9.59656651817648
H         3.86298932358453   -1.34696650101862  -10.54546819797750
H         7.59625361298407   -2.61273324333978    4.16975853420443
O         7.73729543610098   -2.64922476852838    3.20944699226998
H         7.24497772458395   -3.44198845841418    2.94131538536128
H         6.75553548684974   -5.94129358883198    2.66208386965148
O         6.81936961918093   -5.26548758308616    3.36247407706479
H         7.69825427615383   -5.34706606337745    3.77457476037874
H        -1.83292711555700    8.87254355287626    3.51518131382120
O        -1.58107636233158    9.17916801816461    4.41178931316014
H        -2.42764334695266    9.30877380451723    4.87215127280584
H        -7.43442622245558    1.45961677091376   -5.18263836347391
O        -8.00568099363084    0.71307767154973   -4.93699531635614
H        -8.90634631708296    1.11125961908653   -4.85669460994351
H         6.87388176675426   -1.13708976130361   -8.43285762836719
O         6.29340375310256   -1.86070830928146   -8.69274035701561
H         6.07192079706442   -2.31072888958479   -7.85911650268839
H        -1.74518405765668    6.15869661570050   -7.00223101599648
O        -2.13849237611918    5.33207304484086   -6.72621059100889
H        -1.88371361010604    5.20222125821680   -5.76402479796352
H         0.04315092633918    3.24703046274419    9.03461163570470
O         0.24533266450037    2.32842892319968    9.28992731225162
H        -0.54902331841590    2.06159972380901    9.80108944290282
H         6.74600489991375   -2.83092876871365   -2.73098212613162
O         6.22083362509514   -3.57673705663332   -2.38532769846431
H         6.69099568598874   -4.38606221464121   -2.63348575455559
H        -4.09982528706293   -3.16415496105665   -4.90050680029060
O        -4.26116158552890   -3.05339599431056   -5.86463816743083
H        -4.81105936022804   -2.26178442609693   -5.91742977424061
H         2.02328418044897    2.12624753613692    8.46525211677732
O         2.68240881670653    2.24082644147758    7.77105514326750
H         3.10713813576374    1.37208765953177    7.65338907823350
H        -6.90184291484349   -5.29648788453593   -1.32930654888292
O        -7.82116968109155   -5.56478816743396   -1.56723635936299
H        -7.95724504444498   -5.16779514266363   -2.45252167625174
H        -3.81219874571218    5.17607221128010    5.73100306284879
O        -3.78642507833177    5.94482687678315    5.14032861541671
H        -2.85270498373757    6.24213770509871    5.22744960676099
H        -7.85285981378397   -0.01810968624395   -1.83412640988973
O        -7.41255716937928    0.71443029867969   -2.29049977817202
H        -7.66755932123285    0.67161028596514   -3.23369901097862
H         5.83689548588307    0.07890087328427    0.38934039143933
O         5.61654188725002    0.80054846944679    1.01061889140979
H         6.13246091279257    0.60823211471033    1.82058162386845
H        -6.18290163221822    3.22437029889031    7.44631961751960
O        -6.04887236735450    2.70765635739434    8.27508567269940
H        -6.64578339465839    1.94341090539810    8.19129848138289
H         2.29988673611390   -8.13791753272046   -0.83256137661212
O         2.97256279673206   -8.12358065285014   -1.53298995133791
H         2.74608766794729   -8.83885296650312   -2.14411026557956
H        -2.77249646268888   -4.04907853369641   -6.16135888314349
O        -2.01466354084971   -4.61189607035351   -5.93447551338735
H        -1.73425217385655   -4.31850766575963   -5.03915560714777
H        -5.62637249823522    3.67381274779262    5.35611538990204
O        -6.27398779652175    4.06870407316425    5.97646478302595
H        -6.11215403009787    5.01308388230829    5.96259878946511
H        -1.01586254891809   -7.19233104869938   -3.13593199373442
O        -0.54199128641168   -6.52088719121076   -2.61121108147079
H         0.36268029703830   -6.44858478638049   -2.99789731575274
H         4.46741430598170    1.96561468058448    5.11388720077254
O         3.52429674154080    2.20173374190179    4.99946731705767
H         3.14525572534415    2.21710520268108    5.88361240810239
H         4.13034816337374    4.60662621616547    6.28537440299156
O         4.20454175964279    5.33660089137527    5.66625201805306
H         3.63289399705251    5.09314950889942    4.89917327617406
H         2.77408805843264    3.55960466994698    3.91700442371574
O         2.59254334303045    4.49898943280904    3.75122938361348
H         2.46626627803050    4.59592484798543    2.78544510194081
H         9.38243719333054    0.17069717261883   -1.11631263316401
O         8.57939020277047    0.33207590949382   -0.61743847524317
H         8.40914289677817   -0.48662792295841   -0.12213861435600
H        -2.05513481981702    5.25203053219949   10.67378156868118
O        -2.77363656301900    4.62139411621725   10.91052947360972
H        -2.98615827262012    4.79865371542662   11.82706570504160
H         7.98218771278125   -3.05204431497764    0.29552700285135
O         8.40252660638325   -2.20397706503217    0.54730624647561
H         8.34196768996139   -2.19814886942576    1.50996122572599
H         5.37750010065390    3.61573355950445    3.50228162694919
O         6.03696314455337    3.88435778927477    4.16412324222100
H         5.62472242540305    4.60138803276369    4.66764144901402
H        -4.16765515218746    4.94573613364214    9.82171091620445
O        -4.80662617136947    5.09350119962587    9.10420126759832
H        -5.41478141065997    4.34191583586966    9.10613211268906
H        -7.02339653928137   -3.57533239205716   -3.42319625536151
O        -7.64549877618227   -4.19177733294656   -3.86615291722267
H        -7.12687428906656   -4.63249589944931   -4.57079725279895
H         0.07112633428623    6.06690526578241   10.77932864457424
O        -0.79602632313513    6.39597392590247   10.53798513455580
H        -0.68739563111462    6.82588259858464    9.67037219332117
H         2.55560993452023    1.43016050182082   -4.10846817015326
O         3.43453540148881    1.78585818379373   -3.87589634145563
H         3.76097937452439    1.27287236051522   -3.10661528083563
H        -6.92698424632654   -0.30814750008832    7.27802205688816
O        -7.43908148623500    0.46679748762295    7.56275639799576
H        -8.06336126598990    0.65183828714326    6.86022835273175
H        -2.71605264849596   -9.95469089413380   -0.78733299683426
O        -2.65737861338789   -9.01311869840624   -0.94916259014087
H        -3.56293482814918   -8.64920543009520   -0.70307367055101
H       -10.11274259031292    2.96484616637758   -4.82105719663586
O       -10.22906622300441    2.04833452417099   -4.53712809433188
H       -10.43442380652952    2.13434639824584   -3.58557689812319
H        -2.03123756190716   -3.09795788601402    4.64444649314128
O        -2.90303860553005   -3.54264880895102    4.72145205716170
H        -2.90057061426455   -4.15905269958549    3.96399828133946
H        -0.14021836009239   -8.05059622082104    2.50967672487284
O         0.68869738747081   -7.83874084671947    2.95233116138039
H         1.40372371690697   -8.13228860963918    2.36049157256972
H         6.75234108561288   -2.41886130209118    6.36927031623417
O         7.20103598623499   -3.12735635147503    5.90303662700135
H         6.57298899904443   -3.86405009513549    5.86879783864890
H        -5.22540710643467   -2.08503551566683    6.99165783120067
O        -5.90842788636321   -1.59240076266763    6.51155011380431
H        -5.89087190545688   -1.96766491666507    5.60071021753104
H         0.77765819878590    2.95825016308110   -7.10741437650594
O         1.69633741687341    2.63122101873154   -7.16969390317459
H         1.68097119792452    1.88274993983611   -7.79432387995370
H        -3.94537396744132    8.67855876783282    6.70434623538212
O        -3.95095522803259    8.67572197477828    5.74699037514125
H        -4.07361119038582    7.74734068127502    5.48084105911832
H        -2.11625815629921   10.23283848816604   -2.71919138857085
O        -3.02041432891424   10.41158370413765   -3.01521314666048
H        -2.95513786434272   11.04361285914733   -3.73044327961397
H         9.44682849679685   -4.09623806723164    4.00387893182250
O         9.17429663741428   -4.77479457147863    4.62918927393997
H         8.74701967900155   -4.30337941046158    5.35528323520148
H        -0.75272217875811   -6.07679387316663   -5.81502889741537
O        -0.04497804916795   -6.64103854889118   -5.48662845825773
H         0.78735435029630   -6.17612743931232   -5.70913598060875
H         1.79770307987464    8.21145834474003    0.65938589235318
O         1.48778825911018    8.53160299421456   -0.21643996035722
H         2.29882768172668    8.57139797288177   -0.75230366795143
H         3.44280823203257    2.86497903770303   -6.67245577905690
O         4.27426232843243    2.57824452187186   -6.26847687318185
H         4.03595654436466    2.30452363138362   -5.35771545444563
H         3.69754178264672    7.06580859828176   -1.24593625526401
O         3.89898653223930    8.00202133598175   -1.46170702845166
H         4.26226995897000    7.94607321500109   -2.35746645414920
H         4.34133251582048   -0.07004152278339   -7.92522935425874
O         4.72409516669938    0.07846008168391   -7.05866776614369
H         4.54034047105984    1.00986966101379   -6.81453850870462
H         6.01718111609418    1.88197432220460   -0.50177767445595
O         6.57723336978860    2.07663771670909   -1.26707479460200
H         7.40464678329700    1.60007083191930   -1.07771693266587
H         6.70386475787379   -8.48037340852161   -1.62727232008687
O         7.33499130778528   -8.26789837707624   -2.36751483191038
H         7.70558866665846   -9.10062970131924   -2.65475514400446
H        -5.31821419781008   -5.88291494471023   -5.35273557286650
O        -5.94008849824168   -5.21421658118738   -5.66522885390293
H        -5.39332742376756   -4.44353048200297   -5.90461590854888
H         0.70287373360455    7.11261019021596    7.60487417711445
O        -0.19648129116244    7.13759428329487    7.97007744887895
H        -0.75706100105546    7.14936053845889    7.15594445149218
H        -8.90807194819860   -2.94179280026637   -4.04559812844939
O        -9.44314453601315   -2.14108204719146   -3.88362810106011
H        -9.15164365789086   -1.46579846439518   -4.50007261897936
H        -2.40334130700321   -6.07001717596862   -2.10781096108949
O        -3.28482232258959   -5.78848815833662   -2.36999129305941
H        -3.47696057310049   -6.16339066923275   -3.25428596527297
H        -3.00269474223296   -5.98657220286669   -5.36984410347173
O        -3.59739244382840   -6.59867948114842   -4.89414148883709
H        -3.11100406054539   -7.41650808716355   -4.72880586045405
H        -1.45093025875556    3.64477514023253   -6.96265433133020
O        -0.90555741658295    2.89150300207134   -6.69519810795100
H        -1.14396820239019    2.10471722015520   -7.24210942858092
H        -0.26069262885834    0.33854916455715   -8.20011436556905
O        -1.15573580798991    0.57091837172975   -7.91136351509328
H        -1.32407571000643    0.04758689703460   -7.11168981029757
H       -10.45937209074104    3.93978598570193   -2.65313669461318
O       -10.52038657166437    3.16427142176952   -2.07989512309408
H        -9.68210830603704    3.14045628292585   -1.58408151143677
H         4.57454541849091    4.02749526323805    1.70188377128337
O         4.37176136908938    3.10614359091963    1.98310583297670
H         5.08736704075526    2.53242772473107    1.69673589060850
H         6.45102335779163    1.34577054002903   -4.24804169868731
O         6.15477427179237    0.72109181595163   -3.55169091262991
H         6.18872583197734    1.21745486748463   -2.70852383931958
H         9.63108441725996   -2.26445114238729   -0.97384358338246
O         9.90088652541449   -2.05004810193794   -1.87569560420696
H         9.09619235262863   -1.71509286994386   -2.31421505013821
H         9.95776104375426   -3.36014507411398   -3.14462104711871
O         9.68920214848074   -4.01391732652037   -3.81726704540825
H         9.28855862045594   -3.50865658950177   -4.53535316415346
H        -7.68371712398745   -8.67145946768998   -1.59553858261493
O        -6.94915433144518   -8.07391463060131   -1.72752924450386
H        -7.32939383658862   -7.16222309896977   -1.71438727846952
H         4.11185635168549    6.02090874618519   -3.83859445961039
O         4.77077200418285    6.72492599975038   -3.75934732283404
H         5.60969630509964    6.27446718837437   -3.62710094947984
H         0.09125893148634   -8.24602309555289   -5.19177360438134
O         0.12009077521151   -9.22868137968036   -5.05859415903424
H         0.26708973769245   -9.59293380372840   -5.93154000478962
H        -2.32219593577714   -8.75486823471434   -2.67713072708814
O        -2.09526882195662   -8.49228649132034   -3.58877164564288
H        -1.44780839002669   -9.10834475878701   -3.95002545279929
H         2.19597190463912  -10.88239365915700   -3.48048175060186
O         2.14756681477125   -9.92794788328811   -3.45747047281411
H         1.35798335036754   -9.66003284922582   -3.97898604886661
H         6.79156368002440    3.27932052547767   -4.60671851611707
O         6.84809915233406    2.60102352046165   -5.30764502178742
H         6.05054760205117    2.73057567959777   -5.84322351160962
H        -3.50384731929810   -3.79783410038408    7.76111864711580
O        -3.62597339221370   -3.01087799348469    7.23152024297489
H        -3.37932254998736   -3.24922178356364    6.31149740820830
H        -0.67197581804608   -3.44150630764021   -6.70215453129856
O        -0.04423197060790   -2.70794940724572   -6.71493366088670
H        -0.52637259548781   -1.93388640866414   -6.37043493464572
H         0.69325436590475    0.40189050868399    8.76258325765441
O         0.69969321981692   -0.31409038762566    8.12334435386209
H        -0.22197700469022   -0.60640746224995    8.04130159680436
H        -5.89105600275349    7.27215164328138   -4.20576553875949
O        -6.39571137526708    6.65161883497460   -4.76327163752089
H        -6.67495525399026    5.91886498179106   -4.17016000730898
H        -4.33461996773804    9.01445364480215   -3.22961221202874
O        -4.86729693898165    8.21693490150887   -3.11883722325413
H        -4.45197766433564    7.73885169594232   -2.38280530729385
H        -9.76447067929404    5.68772219955295   -4.57220254078034
O       -10.29531725000110    4.88250355740147   -4.40294540976269
H       -11.17689795381151    5.07943760156509   -4.72137311301143
H         2.78213454213935    6.46115532372208    6.13072011861895
O         1.82240056258755    6.55444425200200    6.23525881048092
H         1.48139045931298    5.63981209311268    6.13553768037157
H         4.77093678463072    8.49395481176437    0.05928830763852
O         5.09480394621095    8.49731174492771    0.97798656400332
H         5.50523737471218    7.63442391842105    1.10734291853415
H         4.13950172152653   -7.48717488703055   -4.34721416832886
O         3.37877040051673   -7.77576149531129   -4.88374420481969
H         3.10344353681573   -8.61644301430754   -4.50334194608475
H         0.37082450776050    8.59486801328150    4.23819092503079
O         1.04990358831589    7.95295038679290    4.00657965515543
H         1.28298563821753    7.46134159086344    4.82011962044611
H         5.19733522496320    4.13606349436259   -3.18086610311100
O         6.15921857198653    4.10941963658565   -3.13410953373842
H         6.37466439783435    3.52926334091375   -2.38710884394863
H        -2.52629968447542   -1.61684421587594    7.60531143176495
O        -2.01713401943207   -0.82213951608419    7.82292067093473
H        -2.64315242175711   -0.19716538123546    8.19883685680385
H        -9.08496767119088    7.83066809067404   -4.08135391055664
O        -9.02511189739584    7.24556991379889   -4.83800866510561
H        -8.06822253881761    7.08388124874193   -4.97863074972014
H         3.56437903550725   -9.03759983519429    1.09164076465156
O         2.88671853349360   -8.40834926831004    1.34401550587585
H         3.35979368264977   -7.60065864477242    1.61996419318623
H         3.56434850087315    8.11626690419341    1.81281860166479
O         2.77671096233877    7.55000788439452    1.93087222502608
H         2.33498740454785    7.78490571415016    2.75962256909174
N        -9.17458460682582   -0.84320449490092    1.31049567551429
H        -9.88066530088010   -0.43811652693762    0.70988529254468
H        -9.38179330838178   -0.57385453576738    2.26259655944150
H        -9.25479883024483   -1.85131750006833    1.24270563555343
