# Supplementary material for: Computer Generated Realistic Interstellar Icy Grain Models: Physicochemical Properties and Interaction with NH3
Source: ACS Earth Space Chem. 2022 Apr 19;6(5):1286–98. doi: 10.1021/acsearthspacechem.2c00004 (PMC9125691; doi:10.1021/acsearthspacechem.2c00004)
Supplement: Supplementary file 1 — sp2c00004_si_001.zip [file sp2c00004_si_001.zip › NH3_binding_energy_sampling/147-15.4-N.xyz]

604
 energy: -1022.780387463569 gnorm: 0.000026579834 xtb: 6.3.3 (5b13467)
H         0.19982319924197    2.97628212663632   -0.69929687844387
O         0.72348536600031    2.30791688711700   -1.19155561813184
H         1.66170290665086    2.43609390859653   -0.91524865396613
H        -0.08928577347809   -1.36201519230487    3.12815952808357
O         0.30393831577116   -0.66193465021348    2.58444555205910
H        -0.17335560854923    0.15186057200425    2.81735035160155
H        -2.40015082083582    2.35785783935275   -0.56446997475897
O        -2.19273559018645    1.88701619047866    0.26009831484812
H        -2.20712731474207    0.93925301209519    0.03493121495689
H        -4.67283231130376    0.49477400498284    2.14670630854631
O        -4.99181307217111   -0.43806020458624    2.15664943756445
H        -4.48303613119318   -0.91616987526621    1.49359820639645
H         0.05640487035948   -0.36326750821100    0.92922302609273
O        -0.13934521268065   -0.12601949657246    0.00203942751062
H         0.20217144330102    0.76993429698376   -0.11766617281371
H        -0.17081573397718   -3.63222363067467    3.75403120862934
O        -0.45053616714291   -2.80211405144394    4.17397768890843
H         0.19367786895957   -2.63222342814643    4.87773098123229
H        -4.89312935172300    2.47894124590991    1.29506434946833
O        -4.25581797420468    2.06834882697162    1.91108598328804
H        -3.41138460625084    2.05072117901944    1.40101824333592
H        -3.24519217141928    3.84637098304918   -2.24214989546832
O        -2.50918102390719    3.24821851419803   -2.00957674821442
H        -2.14769010174200    2.96129759732948   -2.86827687549559
H        -0.13319242009568   -3.85925490048545    0.47945590806618
O         0.20585035525178   -3.04181240260090    0.89813063196309
H        -0.58196307331191   -2.55529869199867    1.20852596266036
H        -2.38961670315127   -1.59217583699142    2.44029681689055
O        -2.19958433350260   -2.05823825020610    1.59954171095511
H        -2.45438350598282   -1.47020277087291    0.86962189210149
H         2.07015814609024   -1.49862057078867   -1.13847093919816
O         2.29898362755303   -1.75159992128950   -0.22039107419446
H         1.50862124603834   -2.17907984791664    0.16116128059952
H        -1.39906719241821    1.77083309201455    1.88633017714015
O        -1.49469753394438    1.37260330251128    2.76163399511443
H        -1.48098161318645    2.08435829415450    3.42733555217251
H         0.20661892551909   -2.75725412577979   -1.59298261642758
O        -0.54859172251623   -2.14517225170465   -1.64933375139743
H        -0.37034510044563   -1.41919838110852   -1.01455388172551
H        -3.44156680313579   -2.97733647404930   -0.42364580907878
O        -2.72439792755122   -3.46966620304902   -0.84411464206933
H        -2.01254665323292   -2.83978689760449   -1.05930089762288
H         2.75969209213030    0.07208340941708    2.91859277902809
O         2.85610861437150   -0.11109962315380    3.88041647870232
H         2.94709674882979    0.78148158451103    4.28588008821034
H        -3.52943760563528    6.32807918297725   -0.57287998536416
O        -3.28917965942251    6.99038837172407   -1.27260598081927
H        -3.14776057724291    7.83548244601785   -0.80199336757698
H         3.89383873710849    0.52695932071630    1.17406453600601
O         2.94281963968819    0.34576355029802    1.28734963179505
H         2.70688649361426   -0.40638961306089    0.70716211018712
H        -5.78149506484143    0.79185063083171   -1.64013829156412
O        -4.87162677173938    1.11970791999343   -1.51474639776453
H        -4.98240896023191    1.94820189124855   -1.00296923121938
H        -1.21984103057231    5.34306698222951    2.18578245235849
O        -1.84487241851991    4.59618947987293    2.06720683058907
H        -1.92489720393366    4.17732932636091    2.92945698925201
H         3.48885682423162    2.70661533101396    0.41264091792469
O         3.24287179036425    2.66393858809549   -0.52708576630404
H         3.57655723900699    1.82153639164738   -0.87699684908325
H         1.49018326346373   -4.75191399004386   -2.27090584232684
O         1.55320800531487   -3.97439079022055   -1.69794621162983
H         2.34931926879352   -3.51387465174408   -2.04659870991656
H        -0.91947376940705   -0.13835666420267   -2.57328770762860
O        -0.28516193573337    0.51451574652736   -2.89612350906759
H        -0.02553621183829    1.09618359896816   -2.15830127767307
H         1.69265757287313   -4.74087419284663   -0.19919526776413
O         1.79652899035070   -5.37806919356049    0.54368318697287
H         1.33380233371652   -6.18900049573753    0.24593723391325
H        -1.22462820299514   -3.31843132283697   -2.90698979975853
O        -1.05117767251442   -4.00151879933031   -3.56804212288233
H        -0.92557542793999   -4.84887197262514   -3.09941864567617
H        -2.79650999530458    3.25473261903202    4.67564552119904
O        -1.81523310824107    3.25118543182108    4.64391911822393
H        -1.52480581444603    2.84910077809758    5.48089133143635
H         0.94860580812841    4.97858426652613    4.05755437239549
O         0.00244823991629    5.21103632486767    4.10708142369035
H        -0.47035808845305    4.40798009909179    4.36376656762913
H        -1.73730016566532   -4.70376020537185   -0.40095379919112
O        -0.97322909329213   -5.24497048326963   -0.11425200080839
H        -1.32245198661379   -5.93164257307509    0.46326777594961
H        -3.91323542356206    5.78064571291292   -2.62896054342990
O        -4.26390452994535    4.94723370886725   -2.96079743320133
H        -4.10506460614741    4.91294326851691   -3.92833234848272
H        -2.44310256671266   -3.74280986736319    1.90534918396529
O        -2.46313678472851   -4.64736566432472    2.28012680616311
H        -1.52382306426770   -4.88580582428524    2.42357423399630
H        -4.69383645359695   -3.03180525013925   -2.93412681759381
O        -3.84141041897968   -3.26400687852268   -3.33999700757088
H        -3.51064439368076   -4.05779594139339   -2.87446339849677
H         0.32266423478469    1.32088385886446    4.59368979858938
O         0.82942531766917    2.08102294464237    4.26119080506719
H         0.87729187679867    2.73955107283012    4.96856756094002
H        -4.65891696942835   -5.22128286730234   -1.60829809133089
O        -5.36255337143238   -4.86726098818943   -1.03694377277306
H        -5.15210336240236   -5.22197835291283   -0.15209101147215
H         2.32933622659402   -6.53818691188936   -4.05694720064000
O         1.98948900622761   -6.20886393759554   -3.20467564582412
H         2.42172151953225   -6.78251258350184   -2.53979160747281
H         0.47072059754689   -3.43243417920175   -4.02889340134789
O         1.27462436265173   -3.06546120381053   -4.44958332562745
H         0.95789125557914   -2.69345986799765   -5.29888728437376
H         1.95043438549740   -1.80945170789046    2.96341273830798
O         2.10526042414428   -2.74043037457895    2.74620935265213
H         1.42098784896415   -2.95333320467617    2.07741896899335
H        -3.01232440783868   -1.86123936907036   -3.24132235514101
O        -2.59046520262494   -0.97473703028839   -3.17488140913371
H        -3.24437447325558   -0.32865667075868   -3.49618937734443
H        -3.19591916439683    4.92274266746168    1.05035193149476
O        -3.97671872712054    5.29613793426158    0.59410482612345
H        -4.39287016624466    5.85451062232072    1.29953152242557
H         0.86507565866723    2.19804545152408    2.57128557724664
O         0.96817491807470    2.19336312172566    1.60028056633518
H         1.69558895769458    1.57019189336566    1.43785282254452
H         0.19038232273646    5.60266998323102   -0.77856929536454
O         0.71312152687313    6.26448736962055   -1.28623740992558
H         0.85455906044456    7.06406573323945   -0.72987100618635
H         0.33476863129425    6.98083231246222    2.57134985404811
O        -0.02551440292202    6.60063049328410    1.75298811896676
H         0.63902577046608    5.92995277340542    1.49309178863443
H        -2.49369567357956    0.16133480680725    3.31180114321173
O        -2.71750842176379   -0.65308269205151    3.81526130009070
H        -1.95879855703663   -0.69326230115333    4.43928431522355
H        -0.91498475946756    0.49799151988570    6.00012993095310
O        -0.63938605165300   -0.02140246831855    5.22617348538098
H         0.07328177200767   -0.62514863755832    5.51455729415091
H         0.69659815520964   -5.04988345570641    1.95746208683982
O         0.15150274152344   -5.15892068034643    2.76010077783290
H         0.29468175637591   -6.07960468280113    3.03290249844432
H        -2.13031163420972   -8.14092267703480    0.41711724739364
O        -1.81001978694467   -7.65287236168945    1.20311435123145
H        -2.59741921942017   -7.34146224277144    1.65711316390438
H        -0.37506665719448    6.81051800449406   -2.34695342305074
O        -1.12019380750398    7.23067010746264   -2.84812869040789
H        -1.91146839494454    7.10496412185037   -2.28628292353538
H        -1.11770541471973    4.25574746185127    0.54993343289081
O        -0.74265691156178    4.31659928194929   -0.34532708779956
H        -1.44779088021235    4.07558516231646   -0.97947278401739
H        -4.42258115105673    2.69443251855269    3.47381771527234
O        -4.42362961021922    2.86438400881370    4.43834165425123
H        -4.50834985799771    1.98123729088304    4.84697062019465
H         2.00566744166810   -3.63898237553413    4.22531696441448
O         1.93928729589298   -4.11141219386034    5.07820941903410
H         2.44517258745355   -3.57528564221465    5.71029657395859
H         4.67798870125080   -3.25269179870331    0.82753751336162
O         4.51987566094260   -3.17614067335783   -0.13930103520091
H         3.66151501983708   -2.69824841726648   -0.22448741428859
H        -2.72465628408460   -0.80061736793311   -1.38214474501282
O        -3.05480093981209   -0.53095412124506   -0.50868180697392
H        -3.85380095505268   -0.00400030823253   -0.71728938269310
H        -1.60996610909782   -0.81250984244478   -4.65884454734599
O        -1.10179833285325   -0.59585587575400   -5.46165708430856
H        -0.39191539206348   -0.00024978749282   -5.17449650027955
H         1.79769395233527   -1.76912729555613   -3.39606910640761
O         1.88827298075813   -1.02255074219338   -2.77242443414608
H         1.11170553427498   -0.44501651894530   -2.90564160188818
H         3.64922918125757   -3.18087781521979    2.53641678564010
O         4.60828244262461   -3.41026796154724    2.46540557151988
H         4.66252062127830   -4.37041055926863    2.59221338292084
H         3.40840594666202   -6.17950502747624    3.10651652962827
O         3.76672979487810   -5.97949440644923    2.20716291631508
H         3.03129328666540   -5.63245682461980    1.66237705340065
H        -3.33741989239849    1.55933281515751   -4.20971090186844
O        -4.18418580579167    1.09021961981454   -4.02135478149011
H        -4.40269341672604    1.23557352486871   -3.06479649585323
H        -5.08482589492079    4.09650267391684    0.03263620210787
O        -5.52425814213643    3.23103083473743   -0.07426847012332
H        -6.45406469574289    3.35230538100528   -0.35552742451293
H         6.73085835399823   -1.24111261028975   -1.36905948260938
O         5.95741336609690   -1.09092566664902   -0.81905531432782
H         5.53740571672038   -1.95839407018207   -0.62250654594957
H         4.59270520138343   -3.22588295104076   -2.48304328016719
O         3.72605853359879   -3.05381307657818   -2.90132931531523
H         3.73120439361119   -3.67238209215374   -3.65765939366713
H         4.41413934265576   -2.35270334074407    5.60904206756836
O         4.06846506914617   -2.81817062919599    6.40102621987792
H         4.40293105748524   -3.72346934195919    6.32013236373016
H        -0.76913433278801    6.28233542705933    5.05250131377558
O        -1.36705520963167    6.85821886265228    5.58913441988262
H        -1.37871665929474    7.73551200803367    5.14806195464161
H         4.69678426831406   -0.19345450092788   -1.47730848742438
O         3.93042085873994    0.34953351389337   -1.74207303284950
H         3.23846193923932   -0.25056373190601   -2.07392240581343
H        -0.73513201346631    4.47116395810979   -4.06064145489842
O        -1.51739710908336    5.01430964820270   -4.27020275926095
H        -1.36630616790407    5.88097444491595   -3.84733188448241
H         0.66274124769586    3.14982626217981   -2.67803464359052
O         0.67185771560895    3.52674726236960   -3.58646943431379
H         0.72121502193706    2.76351656668130   -4.17207955708288
H        -5.39750166690533   -5.24489348380967    1.75554291088681
O        -4.70037026977474   -5.83914170572446    1.40065018023045
H        -3.86009245040957   -5.42461325394043    1.67438525991176
H         7.88409223239583   -1.74896461549606   -4.03751063398973
O         7.62390460418529   -1.43597820575705   -3.13845952217792
H         7.13832282301907   -0.59157964234734   -3.29595142015398
H         3.70575213829731   -5.12795175993279   -5.30565222898625
O         4.46729397802753   -4.75508467689842   -4.82277364189806
H         4.85038173841585   -5.46654613967903   -4.27654364500377
H        -3.80258826499794   -0.03561325104158    4.90205132135192
O        -4.40496022025861    0.42866784223160    5.53282608717093
H        -5.06602313350890   -0.22924749470725    5.82321892203900
H         3.45796357565935   -5.99998822718384   -0.53743401612426
O         4.33131501546646   -5.75169522987614   -0.85247806416304
H         4.40657886671692   -4.78944400301471   -0.70765481012866
H         5.00484506369269   -0.39226090461705   -4.17171361309130
O         4.46977385857187   -1.10307176195340   -4.56298705725395
H         4.14203725770437   -1.68657384950611   -3.84602791918255
H        -1.16779553153920    1.51962397943566   -3.96226473339853
O        -1.81775665678386    2.13978888622361   -4.34972514718370
H        -1.45722374475776    2.47250799235600   -5.19447978715269
H         4.88284459424957   -6.37915900597812   -2.32855277054482
O         5.21732369269731   -6.70433658717253   -3.19349116165806
H         6.03514075238732   -7.18485082527300   -3.00516782159469
H         8.73918607055977   -5.15147707649025   -2.91977601846458
O         8.04636917278428   -5.56854424381903   -2.36286062308648
H         8.08066677571416   -6.52597427259761   -2.46466281026192
H         2.33432101419548    4.66362624156139    0.43618416310594
O         1.75286482182941    4.64577053234304    1.20569755028747
H         1.39483724184556    3.72566660857677    1.28227685746397
H        -4.43346734172867   -2.68745885159326    4.19590412090790
O        -5.32671256657172   -2.34756406033628    3.99065381024039
H        -5.18785420601775   -1.56589757659527    3.41651213721324
H        -5.85740991551420   -3.24637865498349    1.27847308924011
O        -6.32364008580649   -3.80264271091377    1.94484654713796
H        -6.13592873256473   -3.36847823721165    2.79632143188644
H         1.66521565981119    3.41123905882020    6.84492432941743
O         1.04383935616989    3.92709464837606    6.30952681966999
H         0.25957401232016    4.08062668735958    6.87927878223836
H         4.98474711007652   -2.22811499875930    3.60458394176872
O         5.00400239954296   -1.50993203010996    4.26877616369018
H         4.19286271398540   -0.95319491748885    4.11037897875673
H         2.36840694058605   -5.63362446387019    4.81964757753919
O         2.74803769394844   -6.51776626814075    4.56009317297341
H         2.00278543910548   -7.09866817993871    4.38494565000597
H         2.26521021346796   -4.56993061094238   -6.80983848500789
O         2.09385936964835   -5.05834368371913   -5.99469187245237
H         1.82823989817221   -4.36723726753494   -5.33966212439445
H         6.43200751826811   -4.16233620679886   -0.51024451504809
O         7.18408499625654   -4.56534249146190   -0.04517101120371
H         7.69329976825376   -4.98791916322415   -0.76472109656528
H        -1.74829164988200    4.43447304789775    7.67486336326392
O        -0.85028569847422    4.53197140047171    8.06237131528668
H        -0.66895285661124    5.49104121624491    8.08772212169186
H        -5.10769036588684    5.64305214375742   -5.63079482426502
O        -4.50178155186372    4.87811326116550   -5.65023632813909
H        -3.74226691055461    5.09277629484498   -6.21327826258750
H         3.29455965328564   -2.58122054006529   -8.45378869125636
O         3.20428459605458   -3.11380322566609   -7.65271790013142
H         4.07995646937018   -3.09068184316803   -7.22179231675148
H        -0.65496679848135    8.77377830844812   -2.30103001973083
O        -0.53308517690892    9.60192967687829   -1.78155934084008
H         0.22777675588976    9.42712881014478   -1.20303635739613
H         2.04668371656307   -0.96956155440910    5.19361117228287
O         1.47185867597359   -1.49511213122444    5.77932677653712
H         1.56385409717515   -1.15029648315426    6.67694288479661
H         5.21175612778400   -2.08075929694154   -5.70464092638409
O         5.55860545733764   -2.84707896154238   -6.22608735823403
H         5.28348019841070   -3.63703653129715   -5.70925427664350
H         5.67355101995585   -5.27508179653304    4.67678903612729
O         5.14903556351183   -5.18972441455191    5.50199805351141
H         4.42740955207711   -5.82131033396565    5.41450269384345
H        -3.99757772326360    1.09232664965050    6.97425465637010
O        -3.80728483254020    1.56783946128482    7.81856617038250
H        -4.68386091993588    1.95385613994675    8.07738385787335
H        -1.84996636281600    9.56170521019354   -0.77122207034999
O        -2.71173090853331    9.43521305593186   -0.29915549367777
H        -3.32144772033467   10.06470311706548   -0.68768354314641
H        -5.94429147642093    4.64012191565951   -2.97566622236645
O        -6.85255664377170    4.51958956994735   -3.32091505482024
H        -6.76014815892553    3.81871499513668   -3.99893709856447
H         0.08613364271994   -7.11836332506467   -1.16762656130743
O         0.54824654986265   -7.55471117338168   -0.41899262216101
H        -0.13252868414217   -7.74932727188626    0.22824328776151
H        -7.63606611579013    3.74267828122909   -2.01450109852963
O        -7.90265270116496    3.15573948822829   -1.27600902125222
H        -7.75678868582343    2.24712837624426   -1.61343530063294
H         3.94929889993650   -0.95113545883809    6.97303711354168
O         3.95862737622110    0.01302725985395    6.96469626286566
H         4.77203998225595    0.30265387474433    6.53500654945860
H         2.25849079010018    5.74079463079998   -1.19570476307948
O         3.19350212515068    5.44750973584202   -1.07898994312953
H         3.37197913451302    4.90738949978630   -1.87173391463772
H         6.53964563004880   -5.98909208081435    0.66481387040955
O         6.16899934164869   -6.72551695569413    1.19697119221197
H         5.26384248999568   -6.44823571860587    1.42103861190507
H        -3.89190355785082    4.67532650640545    7.74934012028692
O        -3.32402365521049    4.21247096002594    7.09137826150676
H        -3.51802919878685    3.26911150396453    7.20134981324522
H         5.75351979195489   -8.00469437422566    0.12720292556284
O         5.46717339444668   -8.69087989113023   -0.51199660713317
H         4.63883201676424   -8.36478874764582   -0.90739829917439
H        -0.58210427536216    1.98618229286036    7.66938202390274
O        -1.21357900809434    1.92199059227130    6.93271721071912
H        -2.08306861990560    1.78081370671185    7.32723726884636
H        -6.38971691423232   -0.17132311557859    1.02191534877801
O        -6.71163030665890   -0.25452151964483    0.10925507415190
H        -7.63022649413588   -0.52507541150423    0.13026707947307
H        -5.37836388673383   -3.11526231402998   -0.62507828473710
O        -5.12790015282894   -2.41235685643634    0.00063763784995
H        -5.69717992801061   -1.63949619555799   -0.18807600637890
H         4.31389975948821    5.52112302079133    0.30925744281931
O         4.64559820708021    5.62133246404448    1.21530418961685
H         3.95035996452955    6.13200010397096    1.66599804708210
H        -9.04592375485680   -1.79044315656694   -2.30025563683676
O        -8.50241936114191   -1.59306092712580   -1.51283866665075
H        -8.62930541655363   -2.33023566872627   -0.87457895297100
H        -5.51883192738146    3.41906866037293   -5.56312260469750
O        -6.03641802940564    2.70693563193680   -5.15063823472107
H        -5.36871685901650    2.12421283319178   -4.73439393857886
H         3.18702836805327   -0.94364405204798   -5.67135914585443
O         2.33202618676182   -1.06296054598672   -6.13911574673436
H         2.41844771311577   -1.91166720173829   -6.61301744118164
H         8.12145589017313   -1.40811301686355   -6.03283391108807
O         8.12780778128283   -2.27213473737851   -5.57643331308570
H         7.27223499457633   -2.67170031173119   -5.82957036814498
H         7.62986683812678    0.93290556934182   -6.31442601461271
O         7.44119008087124    0.08476887372775   -6.72812534752081
H         6.45992855190786    0.03557244339380   -6.76675800361182
H        -7.87328900328915   -3.73938803154268    0.88585450743125
O        -8.54790664716291   -3.63180737558127    0.19763218833396
H        -8.44954442620815   -4.39376243353237   -0.40098051415578
H        -2.41188433636102    8.68411489419615    1.26581054859635
O        -2.26350660094500    8.09518905928512    2.01902270819352
H        -1.49282244455645    7.54197751985927    1.79830319286462
H        -4.45532189216194    6.38382822649804    3.46435222246525
O        -4.62312881642353    6.80954508833057    2.60717780443695
H        -3.85935800082357    7.39558335053523    2.46977459044784
H         3.40523691224875    3.39101608647525   -3.59151822621753
O         3.25203338847234    4.36028169233436   -3.49813798704024
H         2.28754666768473    4.42563117276824   -3.60826958519450
H        -6.11374080066021   -1.65507968220322   -3.47960625821480
O        -6.20042480457292   -2.23427818549476   -2.69631550075397
H        -6.98442098084831   -1.92630194876121   -2.18903889377733
H         6.44992885246945    0.99087983359777    4.73266386089175
O         6.05452123649013    1.52971586307025    5.43479052503450
H         6.24366090483612    2.44836141279314    5.14439391765571
H         1.37034250464134    1.66843833963845   -5.84172517863629
O         1.17307449428105    1.07232070545847   -5.08833262572913
H         1.53739519603942    0.20931881240597   -5.35731797025363
H        -2.52036948452902    2.90887839557814   10.45562889099540
O        -2.30792871658993    2.00125020633398   10.18254785741609
H        -2.90403836238774    1.80205558334320    9.44876779824562
H         7.61391967524674   -0.55590263627827    3.07981309647972
O         6.86291365205123    0.01918255153037    3.24611036248336
H         6.16990626891592   -0.58147725725951    3.62367447384877
H        -5.66949465386771   -8.10452310447938   -0.73886972782542
O        -4.93612728133906   -8.17340553723868   -0.09090994464877
H        -4.94094208293191   -7.35637314365476    0.43138752896549
H        -5.17000780693906   -0.16913879730303   -4.75075592368001
O        -5.78983992588388   -0.87852353880344   -4.99159143299816
H        -6.62262847559206   -0.43237598062774   -5.19827189332630
H         1.90137219763632   -0.25180018162331   -7.53374206193109
O         1.70183578031838    0.22055951705187   -8.37787875052532
H         2.27995112313258   -0.18456656051303   -9.02980636204721
H         4.88707271031698   -1.44797326891730   -9.31595622755081
O         3.96276437214003   -1.21821578803002   -9.60033717939504
H         3.94518948517987   -1.33478417630741  -10.54959612499151
H         7.54455116394862   -2.63083351014468    4.19648727321386
O         7.69321898892669   -2.66664355562154    3.23729170023648
H         7.20058520483620   -3.45753152789770    2.96426080461352
H         6.70321957427947   -5.95440182079853    2.67821077379277
O         6.76345820798748   -5.27936292126385    3.37961710651171
H         7.63833380427537   -5.36490535099208    3.79955289425758
H        -1.83087818907633    8.89455492695103    3.47127827033085
O        -1.58511036533454    9.19892112819761    4.37021406443765
H        -2.43487841841193    9.33197328594631    4.82372344867563
H        -7.38501651976170    1.51254541753947   -5.29301660559481
O        -7.96597920510585    0.77058462828794   -5.05426624292898
H        -8.86272213155848    1.17900991824620   -4.96777761650349
H         6.93871596058610   -1.13973413169392   -8.41073326794771
O         6.35695381616729   -1.86027623502782   -8.67622411757852
H         6.12687755226205   -2.31056805103597   -7.84512543009347
H        -1.66351696853131    6.18958117364039   -7.04861203501970
O        -2.06283475630674    5.36485136074867   -6.77545254337860
H        -1.81580023251433    5.23384634516732   -5.81150663486542
H        -0.02647854817549    3.25577584951927    9.00113266087940
O         0.16935208573655    2.33582003182365    9.25645104038368
H        -0.63035555014304    2.07204726067988    9.76094965330750
H         6.75369459659121   -2.83868017912357   -2.71164932358366
O         6.22211039892549   -3.58259061403602   -2.37167915322266
H         6.69141308791755   -4.39361242260784   -2.61609476500983
H        -4.07387274005576   -3.12409093839815   -4.97692866441156
O        -4.22627165921054   -3.01123713877419   -5.94206371336130
H        -4.77164929910757   -2.21737103168943   -6.00029502592380
H         1.95385825686562    2.12745960039749    8.44788422436264
O         2.61921869507139    2.23959824856593    7.75922468678323
H         3.04148099515642    1.36923168074943    7.64494028964005
H        -6.91462918108518   -5.25014821326205   -1.43705680006299
O        -7.83054395405962   -5.51710000871662   -1.68452908006752
H        -7.96211767660683   -5.11599076881216   -2.56806753107315
H        -3.84496824898017    5.20449575582861    5.66609684298827
O        -3.81033404021143    5.97271584018397    5.07509661441071
H        -2.87649665396585    6.26678793840459    5.17173056715334
H        -7.89019284996695    0.03947057039386   -2.00509945272787
O        -7.39917059243320    0.76129853201049   -2.42040583331890
H        -7.62701453642942    0.75064579721489   -3.37240901683189
H         5.82953897205976    0.07180946223171    0.40361796045253
O         5.60626860263889    0.79349649548497    1.02380944254803
H         6.11460730786230    0.59842276204311    1.83797366321934
H        -6.23853750340116    3.26054854233540    7.35893182295103
O        -6.11273565027689    2.74200295520553    8.18767884446563
H        -6.71334101948083    1.98112167726022    8.09794025993496
H         2.26956813731084   -8.12920464473075   -0.85755598370824
O         2.94760168243886   -8.11619396899395   -1.55277040827574
H         2.72391272347938   -8.83036712631207   -2.16623747647940
H        -2.73876689046405   -4.01350240552101   -6.22750903512295
O        -1.98619992521495   -4.58006874721048   -5.99360060176680
H        -1.71180237517926   -4.28872026307280   -5.09578060042551
H        -5.66144805025632    3.71117958192437    5.27370811304705
O        -6.31221024061266    4.10784411370666    5.88900129400659
H        -6.14775298464653    5.05175112115074    5.87687173110577
H        -1.02261808026960   -7.16704913687072   -3.18916589899433
O        -0.55131492768386   -6.49709705396583   -2.66013907165546
H         0.35766063503268   -6.42933296017286   -3.03788472686340
H         4.42636448194082    1.95957071786840    5.11783460637734
O         3.48509471819584    2.19931484794874    4.99533365384512
H         3.09872220298696    2.21581913738081    5.87632212761705
H         4.09032606852834    4.60085080057560    6.28935832372307
O         4.17303572009496    5.33090523997872    5.67141474534585
H         3.60691092999325    5.09076074074581    4.89933778036366
H         2.75078543981829    3.56168303551752    3.90800260130699
O         2.57408032251266    4.50185280881543    3.74147157771377
H         2.45706432435066    4.60046692507601    2.77478198191673
H         9.38851340832508    0.15073585876187   -1.07063862527111
O         8.58128895851508    0.31441864562555   -0.57930855388790
H         8.40390440407863   -0.50391847132559   -0.08591294440437
H        -2.13078497399556    5.26752934431997   10.62417149182738
O        -2.85379645609304    4.63945658017158   10.85368169678986
H        -3.07430090326879    4.81685162567432   11.76831873067854
H         7.96252025296555   -3.06796014048289    0.32541861509050
O         8.38365183212100   -2.22164747563071    0.58167938064145
H         8.31520226800731   -2.21673982853897    1.54381750569416
H         5.35732682373295    3.60769519440587    3.51613797582451
O         6.01218304809245    3.87267590765676    4.18384276949347
H         5.59890248252713    4.59105561148478    4.68460699637254
H        -4.23702441842090    4.97115537973723    9.75311696126940
O        -4.86816176835375    5.12223382272103    9.02940506627272
H        -5.48053577429691    4.37404005218286    9.02570888890129
H        -7.01017088966836   -3.52885692455447   -3.52312835849324
O        -7.63457942937149   -4.13130931123517   -3.97834528544376
H        -7.11192551259210   -4.57916312248941   -4.67592099069484
H        -0.00177141773886    6.07384940644533   10.74902026028648
O        -0.86555490266310    6.40610641824071   10.50011268796492
H        -0.74759928251875    6.83703852118616    9.63429500418562
H         2.59340002794207    1.44073078726572   -4.12127021246100
O         3.47132028104710    1.79306701935775   -3.88060474574793
H         3.78958768738578    1.27792793940034   -3.10927620763331
H        -6.99756673329198   -0.26782793608895    7.18011780680026
O        -7.50610931223606    0.51123691870699    7.45884142068682
H        -8.12745066113561    0.69492865617431    6.75319650256518
H        -2.75385791708508   -9.92475651442276   -0.85896803446558
O        -2.69004209859555   -8.98315416299372   -1.01886534179313
H        -3.59632790886593   -8.61639860326108   -0.78055710102546
H       -10.08121413898682    3.02226378741816   -4.95278494533290
O       -10.18225501654970    2.11225181151759   -4.64325100277123
H       -10.38469216887149    2.22377526161402   -3.69018177111778
H        -2.08777667913728   -3.07668132696095    4.58647062853342
O        -2.96334788741410   -3.51594223566793    4.65362291738228
H        -2.95560316837140   -4.13401341015978    3.89761418167439
H        -0.19954464750199   -8.03519816265120    2.46325912743274
O         0.62618205146913   -7.82583152447364    2.91289223714357
H         1.34534898141329   -8.12258844446493    2.32763371601920
H         6.68221221714296   -2.43554192293003    6.38902404234291
O         7.13168099756234   -3.14520822056461    5.92535011201976
H         6.50117385269590   -3.87949076282940    5.88535861230718
H        -5.29729186572573   -2.05342314608288    6.90845413208729
O        -5.97195735642767   -1.55486715304114    6.42270172691320
H        -5.95408625647341   -1.93210695067312    5.51377712018724
H         0.84819421708907    2.97995893342145   -7.13457090483433
O         1.76558784126240    2.64832871201610   -7.18820111194826
H         1.75302737541469    1.90107529015544   -7.81441473685966
H        -3.97223911045456    8.70668030890419    6.64125232862292
O        -3.96801584661964    8.70418124369737    5.68389361759177
H        -4.09335871535738    7.77665511259443    5.41621769681945
H        -2.05364288445533   10.26238084103927   -2.76421855491139
O        -2.95449244029144   10.44389922756753   -3.06847195308593
H        -2.88084427329730   11.07783226171153   -3.78119671570387
H         9.39041325222476   -4.12200215093535    4.04538923951609
O         9.10874108735130   -4.80003007272911    4.66720218301557
H         8.67786830820067   -4.32748213435848    5.39041851119879
H        -0.73097329746473   -6.05003380136721   -5.86563694290188
O        -0.02893640690596   -6.61704085881970   -5.53007141769354
H         0.80755027093612   -6.15617994326223   -5.74539546827082
H         1.82230155909424    8.22106036684962    0.64672217336331
O         1.52111177864230    8.54255843439147   -0.23171533008162
H         2.33709526918572    8.58034334625664   -0.76022018466181
H         3.50921261425314    2.87533022309169   -6.67606006039805
O         4.33569360255187    2.58441796350416   -6.26508218143365
H         4.08844107497343    2.31081755846311   -5.35673788101120
H         3.73403828827134    7.06930006086094   -1.24306846882693
O         3.94066344799919    8.00488223273862   -1.45622049253758
H         4.31190594767750    7.94851491908254   -2.34868592173005
H         4.40654839756422   -0.06264507762507   -7.92421041068585
O         4.78126207387741    0.08323605161634   -7.05369743117000
H         4.60006323084637    1.01539113672734   -6.81068420149993
H         6.02532580728951    1.87494471066007   -0.48367677567420
O         6.59241547569609    2.06796592946362   -1.24417735625229
H         7.41638848849988    1.58803244373519   -1.04830586864114
H         6.67842589550831   -8.48907823324029   -1.61441755296119
O         7.31641402066271   -8.27819456649697   -2.34912769700550
H         7.68684658937823   -9.11192848931860   -2.63369316987335
H        -5.30083320866349   -5.83864908602939   -5.44170335193633
O        -5.91675717556461   -5.16496663021666   -5.75538013641338
H        -5.36368007387213   -4.39882316464106   -5.99392398325584
H         0.66193589512465    7.12011314598864    7.58103683307952
O        -0.24046527692267    7.14800996677934    7.93832743038559
H        -0.79401080626555    7.16327477921276    7.11957575139826
H        -8.83843324143961   -2.81925529645806   -4.19214987676237
O        -9.31801091429046   -1.98134123224084   -4.04927059548609
H        -8.90990901182508   -1.31508566240173   -4.60904298218124
H        -2.41643169980014   -6.03902681646539   -2.17176388003272
O        -3.29365161495952   -5.75203222505289   -2.44283405215743
H        -3.47879155020879   -6.12746318462201   -3.32875747725677
H        -2.98465095465137   -5.95143631777261   -5.43906130387247
O        -3.58652615083842   -6.56009862571145   -4.96795075836969
H        -3.10604977382264   -7.38103936433794   -4.80016840018738
H        -1.37877204982505    3.67563880880255   -7.00842890629616
O        -0.84018417434526    2.91933633028387   -6.73572973776986
H        -1.07560713609983    2.13451906617180   -7.28674739415155
H        -0.19133937831140    0.36605750989704   -8.23918388072345
O        -1.08795546463358    0.60148823963461   -7.95762214173269
H        -1.26480982657391    0.07772583684935   -7.16022333871426
H       -10.42167419019298    4.01457555180150   -2.77589884920311
O       -10.48595724881404    3.22746413465524   -2.21905425346452
H        -9.66114784524657    3.20213158251475   -1.70218150952579
H         4.57205677434510    4.02444060139560    1.70912044237992
O         4.36234712669500    3.10340674213618    1.98644923343994
H         5.07884437999717    2.52730987790258    1.70717696985781
H         6.48951751118470    1.34073280559527   -4.22698993341276
O         6.18405418051695    0.71676017657852   -3.53392955153826
H         6.21336297056361    1.21202436938418   -2.68993935016799
H         9.62575781973717   -2.28595201576677   -0.92863748236900
O         9.90417931901786   -2.07177965549055   -1.82790606932389
H         9.10482462865500   -1.73298399422056   -2.27307360473226
H         9.96692317604788   -3.38092861352359   -3.09772153961071
O         9.70102833846382   -4.03289646733352   -3.77315179756989
H         9.30934191271738   -3.52522871002970   -4.49445300792774
H        -7.70726792628521   -8.62233713860025   -1.70833020444042
O        -6.96924126082293   -8.02750187814778   -1.83336601255213
H        -7.34704501216551   -7.11498020914527   -1.82431924000488
H         4.16661856526401    6.02515029851563   -3.83337081398189
O         4.82751095575190    6.72639400762411   -3.74696630507582
H         5.66357089527395    6.27253379686118   -3.60837464254116
H         0.09822244886099   -8.22344113047502   -5.23650712906455
O         0.12093676967050   -9.20618527329129   -5.10369500252970
H         0.27429590859543   -9.57080386818496   -5.97540438749011
H        -2.33920913810256   -8.72500849072703   -2.74376283915476
O        -2.10359301099039   -8.46115908910611   -3.65283365174239
H        -1.45620145937062   -9.07969779386844   -4.01017947616204
H         2.17737949990915  -10.87005386891288   -3.50954430996789
O         2.13198432330806   -9.91546654220688   -3.48564616433180
H         1.34804751671620   -9.64418855098132   -4.01375643003844
H         6.84158910732902    3.27320013502226   -4.58064972252974
O         6.90100606761468    2.59509295467274   -5.28149786534100
H         6.10907437723017    2.72898015667668   -5.82423695723135
H        -3.59211241666005   -3.77318264055671    7.69013966687442
O        -3.70468985232823   -2.98545713449345    7.15960134106427
H        -3.45118442300611   -3.22472666800982    6.24201039354501
H        -0.63132763395071   -3.41453247189483   -6.74879555050868
O        -0.00088482304306   -2.68329154009719   -6.75460752314175
H        -0.48292809665853   -1.90754756292863   -6.41419614936656
H         0.61428494583715    0.40780561654448    8.73178596345028
O         0.62287339245200   -0.30709718877340    8.09133849683345
H        -0.29932102589828   -0.59544511399232    8.00161772047391
H        -5.82583848758122    7.32015394559095   -4.28767512919781
O        -6.32806051718352    6.70115630139771   -4.84932144789656
H        -6.61724500119311    5.97154856812618   -4.25814017760548
H        -4.27275073108541    9.05355550434303   -3.29579133468783
O        -4.80877866232513    8.25745290927269   -3.19064648991652
H        -4.40221125352879    7.77825633183167   -2.45050903913490
H        -9.70542994970543    5.74739645429765   -4.69189706199178
O       -10.23889633869089    4.94173200494329   -4.53322272381018
H       -11.11997713308192    5.14631519581934   -4.84859489248310
H         2.75124945168591    6.46129554652904    6.12464913443492
O         1.79097167862628    6.55830986763493    6.22025217849373
H         1.44715336751962    5.64514240982672    6.11722182392689
H         4.80177732568483    8.49178977050502    0.07296908699105
O         5.11686971586057    8.49249724702645    0.99468552468443
H         5.52349904859819    7.62820662226743    1.12654544430670
H         4.14192112309509   -7.48240194285797   -4.35573887656664
O         3.38406091352044   -7.76668069822151   -4.89861943260198
H         3.10256866982713   -8.60712669837466   -4.52220347113902
H         0.36573871950745    8.60703783331157    4.21312370177013
O         1.04337834383079    7.96181880754250    3.98646404104474
H         1.26785609701853    7.46902620703611    4.80173472625218
H         5.23823877798482    4.13526375290240   -3.16769596139934
O         6.19951683726061    4.10441918548940   -3.11267358021518
H         6.40616680889703    3.52272986393146   -2.36438702313926
H        -2.60370213682576   -1.59600093679073    7.54507746349954
O        -2.09344714545813   -0.80290757147202    7.76571746389318
H        -2.71954484229827   -0.17636779534532    8.13893506873598
H        -9.02111300281067    7.89094353892648   -4.19017317353771
O        -8.95698980878149    7.30272766418397   -4.94404133658351
H        -7.99966705453809    7.14081520740965   -5.07923230340803
H         3.51229025067979   -9.03605317837642    1.07699807470693
O         2.83538860967861   -8.40350342329681    1.32313652774246
H         3.30993981614733   -7.59858277640174    1.60454645431181
H         3.57808710028379    8.11713692982530    1.81525800757104
O         2.78692702563641    7.55416711814383    1.92583567947743
H         2.33916015439774    7.79017350407185    2.75105037455377
N       -11.73212944544404   -0.48431515562272   -5.52126907215270
H       -11.32625798151529   -0.67537084969920   -6.42957149189295
H       -11.31527013810297   -1.13554655614646   -4.86578848202262
H       -11.42846892086106    0.44413377066403   -5.24874995712547
