# Supplementary material for: Computer Generated Realistic Interstellar Icy Grain Models: Physicochemical Properties and Interaction with NH3
Source: ACS Earth Space Chem. 2022 Apr 19;6(5):1286–98. doi: 10.1021/acsearthspacechem.2c00004 (PMC9125691; doi:10.1021/acsearthspacechem.2c00004)
Supplement: Supplementary file 1 — sp2c00004_si_001.zip [file sp2c00004_si_001.zip › NH3_binding_energy_sampling/148-43.2-N.xyz]

604
 energy: -1022.792293707244 gnorm: 0.000026786636 xtb: 6.3.3 (5b13467)
H         0.16103198801176    2.96455470411384   -0.66685955792826
O         0.68526454117172    2.29876206942096   -1.16172136323096
H         1.62406660779024    2.43004400234097   -0.88878097406413
H        -0.09799976520626   -1.38090183935394    3.15510839969494
O         0.28967353301710   -0.67783506186105    2.61103909431716
H        -0.19022076950346    0.13305998441219    2.84796025807016
H        -2.43767572479776    2.33494935418963   -0.52350843180393
O        -2.22846883484758    1.86398076558705    0.30064012194703
H        -2.23600696599580    0.91642147229896    0.07302101864191
H        -4.70643984286338    0.45661807610398    2.19280956408530
O        -5.04983080421628   -0.46727795436584    2.23027806555517
H        -4.54565621952368   -0.97464232263807    1.58533980208956
H         0.03513175107849   -0.37832802389397    0.95743468073419
O        -0.16509409531658   -0.13963282973323    0.03152810877990
H         0.17446157520445    0.75698337492206   -0.08831073556807
H        -0.16844778764748   -3.65204992569174    3.77823979831595
O        -0.44914623143978   -2.82282589378495    4.19919975808609
H         0.19565279625486   -2.65213269041229    4.90218657572628
H        -4.92103673998762    2.44061114142059    1.33347945964626
O        -4.28834958450503    2.02349425728385    1.95144296773190
H        -3.44172859109970    2.00649820646536    1.44305935967238
H        -3.29278781239461    3.82304294044879   -2.19758367442242
O        -2.55401120639384    3.22743287845223   -1.96702711095086
H        -2.19421420338098    2.94233297213195   -2.82715928587946
H        -0.14172191762843   -3.87426544662228    0.50331587205159
O         0.19536464849375   -3.05587127353488    0.92179502057201
H        -0.59357851059828   -2.57332480290061    1.23564261158216
H        -2.39924107862223   -1.61954451511229    2.47539604581424
O        -2.21240023952375   -2.08310718385404    1.63226562246204
H        -2.47277526108397   -1.49428546998808    0.90478447947737
H         2.04666955643163   -1.50285454265582   -1.11890252388094
O         2.27963914284161   -1.75588468096082   -0.20187593498064
H         1.49238611800770   -2.18731002242892    0.18176208530264
H        -1.42115178747557    1.75064138050188    1.92270753975002
O        -1.51893859281338    1.35105386948959    2.79710859854524
H        -1.49858857831358    2.06039534871845    3.46525248359733
H         0.18655296411850   -2.76799076958066   -1.56880764655083
O        -0.57086937886436   -2.15840404291638   -1.62194063312761
H        -0.39378797621192   -1.43313066053415   -0.98615039439088
H        -3.45613207597103   -3.00373459222056   -0.38737756080693
O        -2.73874337782583   -3.49285253896026   -0.81091599178659
H        -2.03019223443413   -2.85983166494751   -1.02772543115275
H         2.74417025908209    0.06518588490264    2.93786696010138
O         2.84471789156996   -0.11891956545241    3.89905500656352
H         2.93345582017216    0.77331950271925    4.30562673948855
H        -3.58105189471960    6.30140085198053   -0.52330814057114
O        -3.34598549153679    6.96574622185712   -1.22238932020542
H        -3.20580287988885    7.81075746513779   -0.75121696282288
H         3.87039836029313    0.52673712695564    1.19021336876899
O         2.92036536177298    0.34212535250403    1.30614783496495
H         2.68547137452948   -0.41054712281868    0.72614488789322
H        -5.81658080791460    0.75899264287613   -1.59435397943768
O        -4.90724315825765    1.08856368806562   -1.46649515627952
H        -5.01993174732016    1.91534499243290   -0.95353092208964
H        -1.25821565108912    5.32142171047714    2.22539054842832
O        -1.88211755557330    4.57292215414156    2.11003833043894
H        -1.95244985791811    4.15163902781044    2.97194649076383
H         3.45450969726870    2.70569464121379    0.43334662709594
O         3.20527942299665    2.66355030597560   -0.50555708703050
H         3.54103191962410    1.82297910982921   -0.85797104822487
H         1.47549497539242   -4.75651821800975   -2.25398940221003
O         1.53763163134392   -3.97955717654641   -1.68017715568156
H         2.33067485113610   -3.51549387219127   -2.03098708885095
H        -0.95323240006221   -0.15257785097795   -2.54178795281142
O        -0.32253393718299    0.50343709697065   -2.86552135236911
H        -0.06283223890930    1.08480754415679   -2.12762377092205
H         1.68511423486435   -4.74773395583321   -0.18310244452805
O         1.79459436912508   -5.38567246758392    0.55831783139489
H         1.33366582645153   -6.19789211832812    0.26125201631382
H        -1.24760431835991   -3.33309149302405   -2.87885870512892
O        -1.07254047369108   -4.01442504604074   -3.54127071373355
H        -0.94275056378018   -4.86198592573196   -3.07419949349975
H        -2.80799270973502    3.22495202979228    4.72034795224984
O        -1.82677041576996    3.22571108277398    4.68628569787134
H        -1.53491844500578    2.82055557486940    5.52139459314535
H         0.91852283338515    4.96370374029613    4.09013742837823
O        -0.02829119461841    5.19250165576643    4.14281997810115
H        -0.49663071514596    4.38709217092512    4.40123333198849
H        -1.74530276574998   -4.72384725345958   -0.37290000059176
O        -0.97802522023155   -5.26245429728973   -0.08986693147428
H        -1.32260438417991   -5.95098960144957    0.48825235811400
H        -3.96918854432303    5.75553442051364   -2.57985578357207
O        -4.31818446953650    4.92086717330634   -2.91010705707341
H        -4.16377111266955    4.88769028451993   -3.87855968028020
H        -2.44679573730076   -3.76925572345155    1.93700054539295
O        -2.46166496435240   -4.67487909995365    2.30920996987502
H        -1.52106877820903   -4.90917272887885    2.45043521192185
H        -4.71781608831427   -3.05919376571371   -2.89430198050070
O        -3.86525054878661   -3.28788731214208   -3.30222938060602
H        -3.53069753776252   -4.08126570104732   -2.83889348662051
H         0.30826318197576    1.30132712913249    4.62377045794988
O         0.81043473738504    2.06420682142056    4.29004086201334
H         0.85862442461978    2.72182349807905    4.99823156805564
H        -4.67004626316983   -5.24997883316001   -1.57017505776808
O        -5.37186350656604   -4.89858348877849   -0.99505852093960
H        -5.15745775383119   -5.25553924117905   -0.11195948703352
H         2.31569215624005   -6.53682611936981   -4.04565746970085
O         1.97767717624826   -6.21001571536936   -3.19172631809928
H         2.41424518599108   -6.78305015565383   -2.52916659353433
H         0.44499838467910   -3.43864797933634   -4.00637938610219
O         1.24596950458196   -3.06790573652366   -4.42950758332923
H         0.92450557144233   -2.69611622270787   -5.27713658041404
H         1.94231167184281   -1.81980794934570    2.98310052519357
O         2.10044963305535   -2.74962325276721    2.76345134877117
H         1.41429261324843   -2.96447539110063    2.09719315570532
H        -3.04164223439133   -1.88227583994478   -3.20476839964211
O        -2.62280893113517   -0.99421630437966   -3.13871521729555
H        -3.28075219277388   -0.35066095377442   -3.45708254166949
H        -3.23603537002024    4.89526056182648    1.09688177059199
O        -4.02092232669174    5.26511407292254    0.64468432196521
H        -4.43608669011696    5.82148383085792    1.35170729318713
H         0.84056834151949    2.18382688525224    2.60081026583563
O         0.93940053842005    2.18112134538411    1.62928888049632
H         1.66869618472397    1.56112251590440    1.46292907709782
H         0.14064133171379    5.59073206680861   -0.74239801462539
O         0.65885740208744    6.25530000221682   -1.25097924022512
H         0.79943415274028    7.05464052189351   -0.69403968891501
H         0.29072434423715    6.96435524374588    2.60908305619128
O        -0.07143203085867    6.58392488019281    1.79160432973862
H         0.59515380693019    5.91664842228500    1.52798431461096
H        -2.50763233384618    0.13234927771424    3.34980438834720
O        -2.72908041559202   -0.68488228658894    3.84893023333049
H        -1.97129299912641   -0.72394532611238    4.47365793034878
H        -0.92403034219430    0.47045587940104    6.03268864658247
O        -0.64690240415484   -0.04410536927006    5.25606714154199
H         0.06807639777856   -0.64625892113218    5.54168752460299
H         0.69838134624018   -5.06387598316739    1.97656226125657
O         0.15681888442128   -5.17592456253875    2.78112880585537
H         0.30405855941462   -6.09648730711777    3.05209052890607
H        -2.12230828286992   -8.16354710080707    0.44162513043969
O        -1.80069964947141   -7.67556465964288    1.22709352280788
H        -2.58746360631811   -7.36770414384994    1.68464284295544
H        -0.43467902406619    6.79855654054182   -2.30736687793938
O        -1.18309092334514    7.21687031899641   -2.80522586811377
H        -1.97198324723154    7.08682031609241   -2.24118730721302
H        -1.15827456178234    4.23634462814486    0.58871669846670
O        -0.78659346216117    4.30053786831034   -0.30759817347408
H        -1.49244998184482    4.05696733328795   -0.94012123458888
H        -4.40924926327615    2.63999045786736    3.51048934596952
O        -4.41916115246617    2.82336548063881    4.47323129311817
H        -4.51933034543531    1.94834974246257    4.89965074819591
H         2.00943958092998   -3.65070719567744    4.24197438113907
O         1.94833869020470   -4.12487296746161    5.09426480412452
H         2.45328835068588   -3.58724988635252    5.72575960248226
H         4.66829848653727   -3.24923051221920    0.83563610099090
O         4.50664485038216   -3.17177713466377   -0.13056920971200
H         3.64602387650848   -2.69733384886268   -0.21208398894131
H        -2.75123162684919   -0.82308477365050   -1.34572548476204
O        -3.07811781447474   -0.55505790189147   -0.47056394046707
H        -3.88164100161200   -0.03366595205632   -0.67476897313487
H        -1.64864116731491   -0.82620640767297   -4.62580208902112
O        -1.14357488971420   -0.60638492295446   -5.42980616968014
H        -0.43516938244397   -0.00849789160128   -5.14395650596849
H         1.76751977811579   -1.77117240419051   -3.37589792984783
O         1.85754050053095   -1.02494049019281   -2.75172246234221
H         1.07804118168808   -0.45053248922154   -2.88133835871325
H         3.64526527224547   -3.18371857646337    2.54804666605216
O         4.60497298847093   -3.40927711770627    2.47343167392030
H         4.66324885471427   -4.36939640915538    2.59872097243753
H         3.41832530920749   -6.18421497769171    3.11478624645041
O         3.77278824308695   -5.98130560862975    2.21449865316247
H         3.03400704577558   -5.63655679561487    1.67280231409209
H        -3.38279923948678    1.53903888908969   -4.16708727927538
O        -4.22669651931557    1.06616892179881   -3.97648188344798
H        -4.44302153684070    1.20897307936639   -3.01946921602025
H        -5.12707268137467    4.06223577123469    0.08299692914135
O        -5.56588225515751    3.19542407178146   -0.01433181193668
H        -6.49434287400613    3.31158689260132   -0.30536507957566
H         6.70567839101420   -1.22647942707873   -1.36493966719459
O         5.93346482366839   -1.08000691032889   -0.81222587633304
H         5.51750122444769   -1.94941129061060   -0.61543891989566
H         4.57147847083147   -3.21804507957555   -2.47457192482672
O         3.70281647222655   -3.04869744976000   -2.88974913541595
H         3.70767036626792   -3.66631150041364   -3.64685899737312
H         4.41762892059345   -2.35685018837266    5.61934275513865
O         4.07684347053210   -2.82450494612277    6.41210558204658
H         4.41399239714441   -3.72855833570063    6.32867016134907
H        -0.80101190747318    6.25852536269374    5.09232703535341
O        -1.40019787456781    6.83193851287945    5.63052309504429
H        -1.41471004095712    7.71010701507921    5.19150938029642
H         4.66705089854570   -0.18665189108590   -1.46489171252967
O         3.89766001402264    0.35369772816638   -1.72626532841849
H         3.20694408903188   -0.24870972324333   -2.05660464435723
H        -0.79205299110712    4.45973906306465   -4.02306025442041
O        -1.57691178526449    5.00054347925527   -4.22898711334080
H        -1.42727389666870    5.86718211596281   -3.80578222642869
H         0.61594538964600    3.14216735316986   -2.64715347184965
O         0.62051486788787    3.52062749507149   -3.55493930404159
H         0.67063572975090    2.75845101372918   -4.14189236744647
H        -5.39636762859686   -5.28265112223817    1.79596877816182
O        -4.69812699266548   -5.87339269979897    1.43688157141284
H        -3.85857552370774   -5.45631373941193    1.70872285672617
H         7.85170020628957   -1.72608275334939   -4.03825764762502
O         7.59351276769211   -1.41531955211681   -3.13786708869296
H         7.10393420585657   -0.57270819882430   -3.29245405657305
H         3.68221623742083   -5.11960076119051   -5.29682095382397
O         4.44404191377201   -4.74443175625692   -4.81613499347694
H         4.83172404275645   -5.45512654496824   -4.27215975674150
H        -3.83421701661215   -0.08103891992938    4.94277732796557
O        -4.43262655750406    0.39605888647783    5.56415484554547
H        -5.09463617697891   -0.25365383269959    5.87855945494337
H         3.45428699055320   -5.99926810895066   -0.52871141127784
O         4.32552562166361   -5.74727213554899   -0.84673714343258
H         4.39762264876370   -4.78496135882622   -0.70085693970656
H         4.96663217636384   -0.38064955690260   -4.16053473411406
O         4.43304275337745   -1.09293674498716   -4.55108519455489
H         4.10999379037931   -1.67883656480134   -3.83390478412121
H        -1.21256675675964    1.50658111208849   -3.92725128036073
O        -1.86539450970072    2.12611021072316   -4.31083176948617
H        -1.50980132247156    2.46023615122463   -5.15707378938431
H         4.87433900681571   -6.37043942434101   -2.32564821746277
O         5.20730841215105   -6.69294101083729   -3.19217969910624
H         6.02740956928318   -7.17086947642204   -3.00723586292521
H         8.72394184429702   -5.12674303516977   -2.92845525409375
O         8.03472626614180   -5.54735878492906   -2.36977108212347
H         8.07231238829217   -6.50448313689119   -2.47321681494064
H         2.29226862430608    4.65826622389591    0.46372584320444
O         1.71295910882951    4.63725397715868    1.23478168319323
H         1.35944937274556    3.71542237432576    1.31169647724526
H        -4.45003507466886   -2.73829133730700    4.25375808436202
O        -5.34770660229904   -2.40865164993577    4.05446888166859
H        -5.22243075978382   -1.61380737637786    3.49983476066874
H        -5.86582143552647   -3.28541910751357    1.32449630054937
O        -6.32639450409947   -3.84521197495812    1.99081213541775
H        -6.13837794242316   -3.41357278857341    2.84439120639037
H         1.64963837513131    3.39406612668729    6.87314457281569
O         1.02465479867693    3.90864627500314    6.34070031661985
H         0.24143413617523    4.05772438384590    6.91313535639653
H         4.98062394236869   -2.22737710147481    3.61301979108641
O         4.99944702840083   -1.50989271839226    4.27800168969430
H         4.18544495915401   -0.95632737953333    4.12337531432218
H         2.38230826483013   -5.64498286697778    4.83210810795966
O         2.76455545958444   -6.52721425341852    4.56990340175856
H         2.02094015160209   -7.11077876017252    4.39662007833473
H         2.23421765315970   -4.56519082840622   -6.79519268603609
O         2.06779810443287   -5.05541749397304   -5.98012573223570
H         1.80154820238862   -4.36630282683374   -5.32320774287915
H         6.42123481376398   -4.15007889715993   -0.50947268932508
O         7.17661067476860   -4.55065928605636   -0.04765426649562
H         7.68489609579567   -4.97029713431022   -0.76956003983617
H        -1.76680025903290    4.40335541223085    7.71524618821278
O        -0.86747317245085    4.50331224926236    8.09921985418151
H        -0.68980862729312    5.46283721491942    8.12688258384231
H        -5.17358850606022    5.61801295892549   -5.57677862665220
O        -4.56341039944206    4.85665831654125   -5.59800307228622
H        -3.80742498410757    5.07426238328738   -6.16456404647720
H         3.25025873825190   -2.57010476044521   -8.43982857455287
O         3.16481896561924   -3.10424916814521   -7.63927541165759
H         4.04180655864369   -3.07830703513833   -7.21122787328428
H        -0.72236838035143    8.76063484463695   -2.25732817436765
O        -0.60219574308978    9.58839821583766   -1.73674433613766
H         0.16164233486862    9.41587066536162   -1.16145154701792
H         2.04304786030241   -0.98251859155266    5.21460069889272
O         1.47230957776648   -1.51146784903874    5.80111082878956
H         1.56487417844547   -1.16739007415876    6.69895728498610
H         5.17494076812144   -2.06608664039029   -5.69655994866081
O         5.52307185331530   -2.83026017177156   -6.22030872991200
H         5.25268780919817   -3.62204547378450   -5.70372059747362
H         5.68520819161241   -5.27296876477416    4.67838878304799
O         5.16341284340129   -5.19078455947897    5.50560829339928
H         4.44386491571183   -5.82498646662703    5.41984516498687
H        -4.01310291178005    1.05819246131819    7.00678631865863
O        -3.83017023524287    1.54752475734103    7.84452403977605
H        -4.71360898518843    1.94312798109483    8.07423286960578
H        -1.91503616061283    9.54146566644298   -0.72237338751447
O        -2.77479511176497    9.41118545383165   -0.24746540232660
H        -3.38805144677558   10.03878571398541   -0.63351314037289
H        -5.99776538820138    4.60677627754461   -2.92032164592921
O        -6.90705428357470    4.48377217811198   -3.26159430145601
H        -6.81486271200608    3.78377513194841   -3.94106634947532
H         0.08480848831152   -7.13010593602715   -1.14921400086999
O         0.55132065470141   -7.56576772467400   -0.40289448759139
H        -0.12645725763289   -7.76386311892598    0.24646168716738
H        -7.68316328947433    3.70101163460702   -1.95424447820202
O        -7.94008368752144    3.11231897541007   -1.21360172685414
H        -7.79662778966952    2.20442678764889   -1.55594995825333
H         3.95124494448345   -0.95895942915481    6.98717827618653
O         3.95702814991153    0.00525442869124    6.97982031679341
H         4.76807995476123    0.29825367471872    6.54799992924661
H         2.20678045528908    5.73728706697262   -1.16659806985008
O         3.14329654412662    5.44764896285948   -1.05343528733368
H         3.32119412341519    4.90930005644134   -1.84756275782841
H         6.53999537776891   -5.97804608647564    0.66248827391741
O         6.17420031673169   -6.71669856743906    1.19487586689058
H         5.26877025273168   -6.44328520915133    1.42265708240165
H        -3.91139399192541    4.63516438057005    7.79746778865318
O        -3.34380575902594    4.17906163756332    7.13423357565669
H        -3.52937241993821    3.23307570070147    7.24682698721025
H         5.75980817547829   -7.99598840208095    0.12478444607646
O         5.47404145992106   -8.68238517503915   -0.51445110065686
H         4.64293405579692   -8.35913693834471   -0.90641564214809
H        -0.59350839622857    1.95729082650128    7.70375475835146
O        -1.22665079174210    1.89277807298249    6.96873579401077
H        -2.09549149353880    1.74840619059068    7.36419195797268
H        -6.42882662105447   -0.23401579729357    1.07966956745730
O        -6.74484335232979   -0.29185344042427    0.16333573285059
H        -7.65448750072612   -0.59300037163180    0.16673368090776
H        -5.39221538471240   -3.14890328080454   -0.57901820041030
O        -5.14439977378895   -2.44249958114516    0.04451699504561
H        -5.71567521417578   -1.67298119877806   -0.14988214879049
H         4.26817089554693    5.52369933016493    0.33112823069488
O         4.60253231025614    5.62411416864268    1.23617107432963
H         3.90675270543512    6.13119528527833    1.69000620300458
H        -9.07216658513502   -1.83825892280514   -2.24112939267531
O        -8.52469248972275   -1.63679841651159   -1.45466261098760
H        -8.64800800235846   -2.37702385711749   -0.81979121162705
H        -5.57323378054175    3.39376125174643   -5.51110161328927
O        -6.08786293809715    2.68132250391917   -5.09602675604295
H        -5.41868541104108    2.09691745907998   -4.68484418944821
H         3.14579005221635   -0.93699677507682   -5.65468842387056
O         2.28974887492585   -1.05881694756541   -6.11987117917570
H         2.37759433075665   -1.90668218506195   -6.59498273647294
H         8.08076367405052   -1.38153717609665   -6.03390172351845
O         8.09214849421290   -2.24617907058187   -5.57878377490097
H         7.23721688337144   -2.64872410951311   -5.82942825184354
H         7.57907913457656    0.95790626285367   -6.31040292482084
O         7.39235872367713    0.10967037035200   -6.72477982982610
H         6.41115681813824    0.05658230046502   -6.76000502840332
H        -7.88042856930853   -3.78752595206034    0.93931765805305
O        -8.55699722562160   -3.67980768481636    0.25303369437180
H        -8.45910090110761   -4.44009933016983   -0.34754436404764
H        -2.46687142642555    8.65892766448704    1.31518145631491
O        -2.31530780531056    8.06851583248626    2.06663881731996
H        -1.54226679173572    7.51942172872328    1.84351500666952
H        -4.48788051641671    6.34859302648892    3.52007082862262
O        -4.66638394208189    6.77274109920333    2.66434835161270
H        -3.90693952735254    7.36303201919029    2.52055705605326
H         3.35426582937470    3.39553104490421   -3.56948480074939
O         3.19757106882828    4.36409380978118   -3.47414685181923
H         2.23245204260289    4.42566233984238   -3.58099985489579
H        -6.14585393186989   -1.68840163125492   -3.43337081290779
O        -6.22571919878495   -2.26767512307638   -2.64906622446538
H        -7.01153277195131   -1.96519203047034   -2.14085074799673
H         6.43691307386171    0.99566504117861    4.74082928799936
O         6.04179223684989    1.53211334964754    5.44495221623222
H         6.22659398879658    2.45182424860292    5.15527113811668
H         1.31836717641331    1.66811424095239   -5.81526548329678
O         1.12634981893951    1.07040583794936   -5.06181917041553
H         1.49260433283301    0.20901392577000   -5.33335818446120
H        -2.52641528024449    2.86859034341964   10.49544311403133
O        -2.31391324729479    1.96325357576122   10.21506603945072
H        -2.91662246541493    1.76653141311853    9.48570404406022
H         7.60121281018486   -0.54420780512687    3.08173480153207
O         6.84865447419327    0.02786053224148    3.25140095312030
H         6.15920617759684   -0.57602325788951    3.63047491106700
H        -5.66546637095471   -8.13930877980055   -0.70220966493295
O        -4.92943350455337   -8.20627753017312   -0.05700338347016
H        -4.93585588453422   -7.39020552954072    0.46686196833824
H        -5.21375632754347   -0.19611978196307   -4.70488941245628
O        -5.82901610687077   -0.90955830731639   -4.94432514961656
H        -6.66871397353855   -0.47048992072110   -5.14148616142316
H         1.85096934369291   -0.24760291382997   -7.51173269254115
O         1.64688023789479    0.22521024776973   -8.35454008394946
H         2.22419960131759   -0.17694848264734   -9.00898900174317
H         4.83527719113015   -1.42957421586702   -9.30587726314407
O         3.90916533490114   -1.20290691918235   -9.58683156887531
H         3.88861117281987   -1.31881886093082  -10.53610601347310
H         7.54407145175197   -2.62072112198086    4.19553717489113
O         7.68959320770529   -2.65454379316685    3.23577690071935
H         7.19918156086364   -3.44703032693773    2.96334002850922
H         6.71073001251517   -5.94544433423799    2.67532291516620
O         6.77082960809931   -5.27103579745346    3.37734038390350
H         7.64737779289789   -5.35385383463710    3.79428129330875
H        -1.87943408194946    8.86887885748980    3.51816688474733
O        -1.63184992289849    9.17334078455221    4.41652690765431
H        -2.48039710776145    9.30273313799782    4.87323809750760
H        -7.43284467771847    1.48421380104606   -5.23496988459215
O        -8.00458722454841    0.73792028900095   -4.98924570470311
H        -8.90785198922872    1.13381862742418   -4.91292873453949
H         6.88880001676241   -1.11456602280021   -8.40728593533136
O         6.30898437438090   -1.83702695898729   -8.67180488207641
H         6.08347771615655   -2.28934024783979   -7.84053578967384
H        -1.73639943270679    6.17938007072109   -7.00516503549208
O        -2.13169934935775    5.35269421663244   -6.73212525592673
H        -1.88124315277429    5.22089887097018   -5.76919203227937
H        -0.03591951886486    3.22859452832110    9.03490517972215
O         0.16417298167643    2.30914473553112    9.28854463637172
H        -0.63348236113756    2.04113338988538    9.79381276128687
H         6.73019988745428   -2.82205196414522   -2.71005669975732
O         6.20269312943655   -3.56850910223187   -2.36936663606460
H         6.67417492407389   -4.37737506937877   -2.61668747014213
H        -4.10443258209426   -3.14659816148550   -4.93837072800076
O        -4.26009708840739   -3.03288435951876   -5.90282137427480
H        -4.81033394331253   -2.24183235162520   -5.95723025517174
H         1.94825807693269    2.10905304009261    8.47303169651308
O         2.61102424533556    2.22503654908732    7.78250362245816
H         3.03646087781749    1.35656542282537    7.66549830218925
H        -6.92450733166929   -5.28895177516898   -1.39004432634114
O        -7.83936619034912   -5.56121439257695   -1.63506704056055
H        -7.97538830208247   -5.15849896519134   -2.51746196911172
H        -3.85662681834795    5.17265211247846    5.72681294989171
O        -3.83779803106371    5.93489334542470    5.12590941612602
H        -2.90636695874821    6.23964374755874    5.21411994487199
H        -7.91954575208887   -0.00208175572462   -1.95254575033330
O        -7.43353207492249    0.72483103923065   -2.36460291909552
H        -7.66153892906664    0.71399399054996   -3.31809078697880
H         5.80523439105056    0.08037831315266    0.41261313965597
O         5.58137029897890    0.80032284386863    1.03463277527871
H         6.09326814698298    0.60593333221342    1.84675451703484
H        -6.25098295467652    3.28272681939459    7.30983039346632
O        -6.13438114509096    2.73678368449599    8.11466010531210
H        -6.72861592761266    1.96515733545668    7.96221238121496
H         2.27322557639160   -8.13264773549638   -0.84844895855780
O         2.94883536072216   -8.11617518338443   -1.54596857958708
H         2.72566253487516   -8.83028986497698   -2.15968472508889
H        -2.77014198652724   -4.02910249821723   -6.19460874689388
O        -2.01419765145522   -4.59287688675343   -5.96448682176542
H        -1.73805371524971   -4.30186727052340   -5.06709889066670
H        -5.59227483201575    3.76594639069899    5.25484884836673
O        -6.31548482803267    4.16597320670690    5.78375475660387
H        -6.15783323609527    5.11096319950486    5.78001575776439
H        -1.03089236076982   -7.18029876339150   -3.16687264896636
O        -0.56016193853847   -6.50931852357519   -2.63864428053546
H         0.34705666637668   -6.43734941985761   -3.01967521284517
H         4.41074967700363    1.95589530251227    5.13439756514600
O         3.46822704897894    2.19253143421089    5.01554687344386
H         3.08474279410865    2.20555689515400    5.89786732262151
H         4.06856152281220    4.59398131705660    6.31099961095450
O         4.14610319330595    5.32532016115420    5.69389731972076
H         3.57843677650837    5.08392275597424    4.92337775582676
H         2.72501316176125    3.55316719243914    3.93278809361181
O         2.54420778032059    4.49285122881710    3.76779118879874
H         2.42354400002534    4.59210627690381    2.80167383344426
H         9.35887137824585    0.17530714453793   -1.07382458529984
O         8.55274933890209    0.33520677606131   -0.57945224049433
H         8.38019498518658   -0.48455317735528   -0.08668265805087
H        -2.14358639354074    5.22975499720919   10.66736342998736
O        -2.86224177797257    4.59778460586278   10.89874298234142
H        -3.08053472986374    4.77331915682943   11.81423691240729
H         7.95040122111818   -3.05087738536315    0.32239837788761
O         8.36898344783877   -2.20321169804205    0.57842047999695
H         8.30391863438706   -2.20002446416804    1.54080559611559
H         5.32979938909831    3.60990386359231    3.53195982047245
O         5.98606226562911    3.87682317419177    4.19748344481838
H         5.57157819450372    4.59259526903667    4.70096182070061
H        -4.25952456960982    4.91455539433614    9.80449288064477
O        -4.88815061238231    5.07104150139296    9.08011924393905
H        -5.50337127139730    4.32468703753595    9.06617418031944
H        -7.03511839243046   -3.56359868613844   -3.47735189390632
O        -7.65464750302389   -4.17581186594098   -3.92620749592997
H        -7.13301308584928   -4.61582274275005   -4.62934274303251
H        -0.01475087047994    6.04408801924195   10.78695973686900
O        -0.88034446221413    6.37380936800573   10.54100859440845
H        -0.76641559583606    6.80661130400383    9.67569875660836
H         2.54827874738345    1.44285843582036   -4.09936740035814
O         3.42558550502359    1.79844778311496   -3.86106360961332
H         3.74856898155925    1.28326540670260   -3.09171761868654
H        -7.04876990919892   -0.22621041013112    7.20972835721119
O        -7.49785685475236    0.62607171639644    7.26894820339885
H        -7.59244894673382    0.92552209250549    6.33683570016703
H        -2.74343455938862   -9.94799622010563   -0.83479020159789
O        -2.68376531377269   -9.00599936338322   -0.99391108829876
H        -3.59062159751991   -8.64290970524265   -0.75169182523920
H       -10.11649084588382    2.98399324319878   -4.87585054364826
O       -10.22980823866140    2.06552218580707   -4.59685473452537
H       -10.44576326384668    2.14632365866106   -3.64709606157515
H        -2.08505500986005   -3.10583591902508    4.61758078681115
O        -2.95786964056431   -3.54954871527179    4.68757675399194
H        -2.95130067775986   -4.16587980960755    3.93046880168056
H        -0.18434641231218   -8.05327871103130    2.48128944986227
O         0.64225564170177   -7.84130456397498    2.92808966883017
H         1.36037826593435   -8.13446346114727    2.33977866088882
H         6.68845052842586   -2.43196946822764    6.39134283274249
O         7.13920307541381   -3.13907059419682    5.92499575200690
H         6.51150408027586   -3.87583301870798    5.88614287370163
H        -5.23985718856143   -2.09588089997690    6.97789674080489
O        -5.93285466274806   -1.59610903704188    6.52091675479429
H        -5.97475883191500   -1.98528588549476    5.62308620035140
H         0.78649792636605    2.97918531034228   -7.10443304537085
O         1.70512731079679    2.65155227317629   -7.16184575643703
H         1.69332321820222    1.90491676840265   -7.78882395486054
H        -4.00640314393701    8.66964282127127    6.69602540488485
O        -4.00915666422746    8.66633654961775    5.73865321167392
H        -4.12851340171427    7.73762150714568    5.47282967560820
H        -2.12835887952503   10.24432951754094   -2.71394069148551
O        -3.03107041108232   10.42279617609287   -3.01445407912945
H        -2.96259799472592   11.05788401395847   -3.72667186239961
H         9.39527868657184   -4.10416413290589    4.03598516626011
O         9.11860797215656   -4.78423916543163    4.65780280989723
H         8.68818671848621   -4.31453117764252    5.38313868001060
H        -0.75304336610768   -6.05825652159005   -5.84267164741213
O        -0.04751529783501   -6.62308329695894   -5.51070390072656
H         0.78634905515892   -6.15854618908996   -5.72819637664687
H         1.76740874900692    8.21341582486995    0.68090883225652
O         1.46164582713595    8.53494851819486   -0.19597929603817
H         2.27557853938649    8.57663779705551   -0.72737873958335
H         3.44953000123970    2.88445760505447   -6.65518562509386
O         4.27861576259301    2.59645215833910   -6.24739303616350
H         4.03552034692377    2.32041752302963   -5.33864812392329
H         3.67686431356874    7.07178715097363   -1.21697169450450
O         3.87889913943474    8.00852302577742   -1.42950840455599
H         4.24742280336740    7.95483329555037   -2.32327513735448
H         4.35409051212161   -0.04811061052545   -7.91048991518465
O         4.73144406277953    0.09813658286138   -7.04117990439945
H         4.54725416909395    1.02917550447092   -6.79619072152450
H         5.99106281290755    1.88537770872499   -0.47274283114706
O         6.55473460784053    2.08185579062678   -1.23490680250117
H         7.38121517116817    1.60476200684941   -1.04266595925538
H         6.68049704891249   -8.47430343841975   -1.62067650552351
O         7.31518338596647   -8.26009104639715   -2.35732719566632
H         7.68728649249306   -9.09215433947073   -2.64458791559972
H        -5.32101822994925   -5.86505250887538   -5.40346999387137
O        -5.94065212151101   -5.19434707696425   -5.71621416861774
H        -5.39203441204153   -4.42441238980939   -5.95314556656484
H         0.63472208676741    7.09812379448970    7.61747677544141
O        -0.26661814755329    7.12266898729192    7.97765219719871
H        -0.82295091552617    7.13654218368259    7.16106510263710
H        -8.92591473659057   -2.92355554142259   -4.08929278569568
O        -9.44738883477796   -2.11606510607663   -3.91971879738727
H        -9.16507021857464   -1.45072331779093   -4.55103372590857
H        -2.42573095448297   -6.05933119052772   -2.14284847694175
O        -3.30496696770817   -5.77535695234039   -2.41047708137919
H        -3.49176908345811   -6.15015431936143   -3.29626708065895
H        -3.00532783440327   -5.96920225427595   -5.40835190369788
O        -3.60299548452010   -6.58114240456100   -4.93616448487429
H        -3.11853991806735   -7.40024436384234   -4.77093890415817
H        -1.44284764875928    3.66571373037116   -6.96981911227929
O        -0.90003648208016    2.91146486479339   -6.69996103302119
H        -1.13434361653089    2.12622573728796   -7.25097304232084
H        -0.24655262474644    0.36269185892713   -8.20897346863818
O        -1.14298006752637    0.59465457739307   -7.92401202190864
H        -1.31556851533103    0.06891304409771   -7.12693693367098
H       -10.47158735535944    3.95674712147774   -2.71193997674652
O       -10.53563600079732    3.17902987153020   -2.14201381711553
H        -9.70440898420870    3.15458310595256   -1.63654086072742
H         4.53716032775258    4.02595657790877    1.72795214932058
O         4.33150700815818    3.10385539934490    2.00460410109196
H         5.04924423196529    2.53066885765179    1.72249412975945
H         6.44435713670686    1.35834776149499   -4.21844370953075
O         6.14371163753593    0.73226343528362   -3.52521104800484
H         6.17402688247065    1.22640835347678   -2.68061109184752
H         9.60614311211464   -2.26063201826381   -0.93615741757954
O         9.88071638006825   -2.04395936680132   -1.83601705542654
H         9.07850349121144   -1.70773974091740   -2.27799259398534
H         9.94414630505149   -3.35107190254455   -3.10786346091276
O         9.67862542669812   -4.00309585495471   -3.78338857745727
H         9.28233724865624   -3.49595935288917   -4.50254710821666
H        -7.70451346345521   -8.66381982518248   -1.66316422065892
O        -6.96917902842874   -8.06653323932306   -1.79231478214726
H        -7.35009769818884   -7.15501588563421   -1.77995487711582
H         4.10459744793313    6.03296026349369   -3.81020937249925
O         4.76297920721238    6.73672051311058   -3.72497252962705
H         5.60128151900207    6.28593462229329   -3.58990689777394
H         0.08689977715479   -8.22933143890942   -5.21980504597580
O         0.11420377695441   -9.21220102302847   -5.08867718247712
H         0.26587034984363   -9.57476674382266   -5.96153323792532
H        -2.34003070251426   -8.74386336559110   -2.71913197155040
O        -2.10817801915304   -8.47805411606481   -3.62864621172884
H        -1.45970290507744   -9.09378188216881   -3.98878407486903
H         2.18242686102343  -10.87024266186214   -3.50390524051708
O         2.13374493908385   -9.91584757326236   -3.47891321063029
H         1.34679426439236   -9.64685189571116   -4.00372862108941
H         6.78762991806343    3.29270074724291   -4.57067746334842
O         6.84731187200204    2.61586598983589   -5.27271528250921
H         6.05291478212250    2.74727851052381   -5.81245753427793
H        -3.56927229775551   -3.82547681181208    7.72715072171199
O        -3.66747839027312   -3.03112917004574    7.20425864669087
H        -3.43196865181250   -3.26697703612269    6.28122589159203
H        -0.66672896725733   -3.42129471288346   -6.72234799553287
O        -0.03912018109025   -2.68758494231385   -6.72957109617076
H        -0.52311841062037   -1.91429643397368   -6.38628818391555
H         0.61679490452739    0.38341090312220    8.75945305969469
O         0.62540839503117   -0.32984707087048    8.11719923613057
H        -0.29641096896912   -0.62070964442108    8.03032192848765
H        -5.89505745115971    7.28896731291438   -4.22799373445432
O        -6.39671591172247    6.66904109528210   -4.78902357884603
H        -6.68077299251256    5.93675547799016   -4.19845154001407
H        -4.34466575098031    9.02752272549129   -3.23968358012059
O        -4.87770126990676    8.22961628623282   -3.13305902431207
H        -4.46605303958108    7.75056417801070   -2.39570967114896
H        -9.76853631799832    5.70587060212484   -4.61930928248859
O       -10.29907313204492    4.89931869553045   -4.45558376852306
H       -11.18012907867972    5.09693851255816   -4.77523972042658
H         2.72153772805248    6.44941166333503    6.15356216157332
O         1.76116142991520    6.54259717364196    6.25197323512630
H         1.42073700400321    5.62800194803971    6.14963355173341
H         4.74351707942259    8.49658169589110    0.09749235823076
O         5.06150163680749    8.49721778182107    1.01821586874639
H         5.47220639707523    7.63445492701082    1.14747666633007
H         4.13094470656495   -7.47363930303246   -4.35172285963491
O         3.37255901228667   -7.76012576600802   -4.89270536788224
H         3.09544516275538   -8.60215394966837   -4.51657438953106
H         0.32239715103826    8.58912657304181    4.25331626872755
O         1.00070887552719    7.94599531778002    4.02305029611076
H         1.23034541847298    7.45302707499375    4.83688062696181
H         5.18583464991724    4.14626597079229   -3.15094090382445
O         6.14741104263314    4.11938388093087   -3.09914098579069
H         6.35895686910715    3.53730471351330   -2.35251605724181
H        -2.58999366011399   -1.63024276873580    7.58286095324720
O        -2.09061585546302   -0.82848285687813    7.79792380482401
H        -2.72373887972956   -0.21274479824130    8.17652045883742
H        -9.09037006464885    7.84833310529023   -4.11962448614130
O        -9.02658473389964    7.26313432362545   -4.87587027015676
H        -8.06918688984931    7.10310150647711   -5.01331571312048
H         3.52666442913687   -9.03744223610290    1.08086162155503
O         2.84812427116794   -8.40782017659155    1.32994275978074
H         3.32036658635123   -7.60146426697554    1.61109202163476
H         3.52733057963234    8.11457499238195    1.84319804529457
O         2.73843450865024    7.54875768439994    1.95565933206545
H         2.29308514976075    7.78155159942171    2.78307910224084
N        -7.52264382179240    1.53320574493132    4.67617681054540
H        -8.42337409681123    1.45123080567138    4.22568347359899
H        -6.81720622117864    1.20277657764294    4.03161591635356
H        -7.35316875478575    2.51541704494579    4.85971129836822
