# Supplementary material for: Computer Generated Realistic Interstellar Icy Grain Models: Physicochemical Properties and Interaction with NH3
Source: ACS Earth Space Chem. 2022 Apr 19;6(5):1286–98. doi: 10.1021/acsearthspacechem.2c00004 (PMC9125691; doi:10.1021/acsearthspacechem.2c00004)
Supplement: Supplementary file 1 — sp2c00004_si_001.zip [file sp2c00004_si_001.zip › NH3_binding_energy_sampling/149-43.1-Y.xyz]

604
 energy: -1022.791177284192 gnorm: 0.000028343305 xtb: 6.3.3 (5b13467)
H         0.19791700890855    2.99853818522128   -0.70404282253891
O         0.72026135797427    2.33171233942452   -1.19892334141277
H         1.65818792466692    2.45424747127964   -0.91991235338638
H        -0.11115741600395   -1.32809705979765    3.12662392801562
O         0.29313279248583   -0.62805594522485    2.59081400639913
H        -0.19231032000378    0.18369218781419    2.81486665882387
H        -2.40009841283169    2.38452084692451   -0.57243658748002
O        -2.19276120419559    1.91978744855470    0.25498798345752
H        -2.22188627338757    0.96899293562723    0.04097863026764
H        -4.73011549455264    0.54108302429127    2.10174049656583
O        -4.87786805614117   -0.41191045426249    2.23926630660254
H        -4.73070955062041   -0.84999262703136    1.39904901646794
H         0.03944655716200   -0.33791923324041    0.93287075227092
O        -0.14124419606789   -0.10334765945657    0.00183297161644
H         0.19128279991184    0.79592653898511   -0.11306380034257
H        -0.19757773881667   -3.59677525267736    3.76426752461932
O        -0.47061217326030   -2.76401298047003    4.18251247746685
H         0.17353940311263   -2.59675614000174    4.88625903902869
H        -4.90450215555343    2.57900522926536    1.14598576339595
O        -4.32174522135549    2.18043173298204    1.81738590292261
H        -3.45021111616032    2.11074208411921    1.36300202762026
H        -3.24643606057763    3.87532938661031   -2.25141940541580
O        -2.50905593421447    3.28030199293144   -2.01785140579647
H        -2.14981616668239    2.98659236709721   -2.87523718121184
H        -0.15935088674935   -3.83048815933439    0.49090057790721
O         0.18455849620277   -3.01418512439259    0.90681376717924
H        -0.60290503881533   -2.52301986182898    1.21646267604991
H        -2.42750551324585   -1.56239460857736    2.44357811552723
O        -2.20106370331283   -2.02242739747001    1.60935402905317
H        -2.49471945438010   -1.44453443956491    0.88601331098039
H         2.05126512374593   -1.48310820491431   -1.13152095991993
O         2.28131884359999   -1.73631523422514   -0.21407986514643
H         1.48813492364937   -2.15768491478151    0.16988398321897
H        -1.41652816376383    1.80201346054817    1.88053773964077
O        -1.50394904103024    1.40938621841305    2.75893087826944
H        -1.48658884116836    2.12303135385239    3.42043753261211
H         0.18372840242516   -2.73632853394624   -1.58279235999994
O        -0.56732551872528   -2.12028233695456   -1.64605279526625
H        -0.39096992006895   -1.39619270476868   -1.00844460433256
H        -3.46148362276672   -2.94684976565199   -0.40678793845846
O        -2.74992786824568   -3.43765437508370   -0.83949423370216
H        -2.03663137182062   -2.80741370354462   -1.04744310033924
H         2.74477969154789    0.09350472581904    2.92095257769079
O         2.84478275656544   -0.08569053996175    3.88316521867557
H         2.93595376894612    0.80813124876476    4.28492401745291
H        -3.50899062518566    6.36986089331512   -0.58862430497815
O        -3.27559112432700    7.02864090179546   -1.29350560210451
H        -3.12714255130937    7.87405994566122   -0.82540288398397
H         3.88257473000365    0.54005125230490    1.17449618265142
O         2.93093748152918    0.36389397961139    1.28810477090171
H         2.69077199227716   -0.38941206677366    0.71086394057834
H        -5.75509138095228    0.77041625151167   -1.51448847772844
O        -4.85856569648840    1.14983015938243   -1.54209262255327
H        -4.94171480634379    2.02179790966208   -1.10617821887650
H        -1.21222286612068    5.37656741811548    2.17600064276275
O        -1.84283845568741    4.63430844556210    2.05858956970958
H        -1.92381919872619    4.21356051498666    2.91996120891342
H         3.48468684614842    2.71921226366103    0.40859510052472
O         3.24148893442838    2.67721462990914   -0.53175286674631
H         3.56986530332025    1.83162271613597   -0.87918279010733
H         1.46101544710395   -4.73763449814411   -2.25745643028060
O         1.52722742110797   -3.95925297356713   -1.68629667293900
H         2.32427143903307   -3.50158052111995   -2.03566134498672
H        -0.93120764528265   -0.11751174630996   -2.57030065173072
O        -0.29658482703385    0.53396413882715   -2.89570910918235
H        -0.03477018261964    1.11482071405398   -2.15814531323407
H         1.66269410238210   -4.72169020203256   -0.18514181809744
O         1.76729130936136   -5.35923440005839    0.55729473593075
H         1.29885236383423   -6.16777305998814    0.26252620987720
H        -1.24880384696502   -3.29555179963070   -2.89711378838288
O        -1.07716810567625   -3.98090244672359   -3.55671737053613
H        -0.95557287205435   -4.82711710875186   -3.08517406752731
H        -2.80638813595557    3.29249142319688    4.66031835959687
O        -1.82565397429461    3.30114517856834    4.63832197241967
H        -1.53588203171800    2.89275180354306    5.47235820579381
H         0.95240040100004    5.01004391777084    4.04711237643127
O         0.00703910991911    5.24663782996207    4.09691783061778
H        -0.46843380144091    4.44538005224564    4.35408730390241
H        -1.76668105523427   -4.67031107275531   -0.38788638496351
O        -1.00527845202503   -5.21754965876077   -0.10320758053468
H        -1.35770067907191   -5.89692095390360    0.48072418245729
H        -3.90149480795154    5.81374686213176   -2.64468373235548
O        -4.26281386043444    4.98340487996893   -2.97243691623551
H        -4.10088132889450    4.94106048339103   -3.93902706353528
H        -2.47118249041554   -3.69589363801088    1.91912728194172
O        -2.49455303475507   -4.60494440027261    2.28781824498047
H        -1.55725048756585   -4.84498409419903    2.43619640940248
H        -4.71536226783092   -2.99713782505311   -2.92417898203938
O        -3.86568937978773   -3.23449936733012   -3.33188851719990
H        -3.53616999816359   -4.02572871737762   -2.86094383692187
H         0.31628355296272    1.35701196979689    4.58834836368937
O         0.82476414780933    2.11723438519199    4.25622814604824
H         0.87318329015358    2.77467459725347    4.96398847378080
H        -4.68994251238528   -5.18418873303488   -1.59361257942036
O        -5.39542061615066   -4.82793045872935   -1.02628886739964
H        -5.18475651366326   -5.17475766763172   -0.13810439735921
H         2.29462959189655   -6.53107103017139   -4.03947060327741
O         1.95604066454167   -6.19847430133296   -3.18815889659164
H         2.38570059040006   -6.77169522880804   -2.52133939732233
H         0.44641827514958   -3.41851476432808   -4.01777321593992
O         1.25169652268518   -3.05666081522198   -4.44074823966322
H         0.93546226504052   -2.68484066805280   -5.29017316834039
H         1.92720069186256   -1.78474933959091    2.96990712505245
O         2.08293822466417   -2.71597366588986    2.75409604900681
H         1.39651073047791   -2.92887310263278    2.08678486129998
H        -3.03071934786515   -1.83394177971460   -3.23743239533355
O        -2.60461011111032   -0.94892497302248   -3.17993903907121
H        -3.25819169706932   -0.30153890040782   -3.49795263871814
H        -3.18001047698620    4.96644558068105    1.04509147020641
O        -3.95287778750686    5.35559422495677    0.58646248255405
H        -4.37331763184702    5.90743853254928    1.29454512890091
H         0.85754099856625    2.22555493847258    2.56623171826860
O         0.96570198896164    2.22257640288291    1.59566652369877
H         1.68740406540460    1.59216114113324    1.43571788166619
H         0.19736210236188    5.62447822833307   -0.79164816634713
O         0.72219355322422    6.28432550913955   -1.30023853584245
H         0.86665446459073    7.08377640682746   -0.74483986282075
H         0.34715828784003    7.01068962191786    2.55600196836277
O        -0.01596281336341    6.63083149822777    1.73879975639307
H         0.64537212116165    5.95629058678147    1.47958692189455
H        -2.52291206052562    0.18018627046844    3.31245442472079
O        -2.71955571255752   -0.62201167190144    3.84151319298897
H        -1.95148791546548   -0.64452444438944    4.45206287598321
H        -0.91997635906396    0.54216801838230    6.00463895436997
O        -0.63612237406401    0.02859524779412    5.23059795233972
H         0.06603433963764   -0.58600764398120    5.52027360281028
H         0.66624871722774   -5.02156660193578    1.97172995981660
O         0.12249311722500   -5.12768217015001    2.77527812086411
H         0.26120858273023   -6.04829218228305    3.04955529052793
H        -2.17218593166615   -8.10643441394244    0.43911164015302
O        -1.84917749944716   -7.62066110121511    1.22506604210538
H        -2.63462433711897   -7.30071486238497    1.67669461173473
H        -0.36143201531242    6.83125346930251   -2.36260954573745
O        -1.10450667778424    7.25401262331570   -2.86530391056084
H        -1.89665277715528    7.13128101316764   -2.30412971728276
H        -1.11530700696190    4.28326242619990    0.54083240267432
O        -0.74146717916162    4.34681517277011   -0.35452269795476
H        -1.44548026153087    4.10149508371684   -0.98836093394127
H        -4.42186967461935    2.71173394524877    3.40559255372091
O        -4.43268182135522    2.88005058625122    4.37202788594950
H        -4.50018981753827    1.99416570476959    4.78190240804754
H         1.97865475496294   -3.61037366765768    4.23555842201506
O         1.91470324875468   -4.08182429571616    5.08936904383850
H         2.41828268710752   -3.54313769420941    5.72074961277421
H         4.65313740071844   -3.24194965822775    0.83783894691785
O         4.49644730867188   -3.16689461831377   -0.12939688035317
H         3.63897126618456   -2.68679473120281   -0.21579631153567
H        -2.73433529976529   -0.76964310343942   -1.38734118553722
O        -3.05480912447701   -0.49704603991649   -0.51222215467916
H        -3.85600597182168    0.02746084751206   -0.70919079090572
H        -1.62571572505035   -0.79328888756836   -4.65693065587341
O        -1.11532146180238   -0.58001310691582   -5.45991958954762
H        -0.40388152719342    0.01316822545829   -5.17203884414450
H         1.77862319345911   -1.75840166901515   -3.38926189680394
O         1.87361748020810   -1.00911271637256   -2.76981769776974
H         1.09697293838779   -0.43126885064989   -2.90136857352046
H         3.62434286500669   -3.16130988606203    2.54611932808724
O         4.58283831073681   -3.39511223572444    2.47609907106674
H         4.63251127375991   -4.35517437558437    2.60526330795138
H         3.37337597096707   -6.15867409738673    3.12389749273398
O         3.73297155427309   -5.96255467148916    2.22408899199282
H         2.99893085130257   -5.61374951758290    1.67834182558907
H        -3.34445783319674    1.58541507529539   -4.21463959591603
O        -4.19536649322542    1.12025249009145   -4.03808320558502
H        -4.41997126975660    1.25275169378162   -3.07900238728965
H        -4.99224369207842    4.21326084812856   -0.08555696241946
O        -5.44263272411157    3.36502925895306   -0.26933552069766
H        -6.37421512171218    3.51061301157627   -0.51353433384149
H         6.71366865266110   -1.24391645525015   -1.36314400981650
O         5.94109764497108   -1.08885676541758   -0.81338273061771
H         5.51697720365985   -1.95406044820766   -0.61458507677909
H         4.56886209791543   -3.22255664224728   -2.47269988062210
O         3.70360608430356   -3.04795575676078   -2.89256435446533
H         3.70603949837213   -3.66915823989078   -3.64657659612461
H         4.39328723753387   -2.32858086923444    5.61666040657613
O         4.04872268119905   -2.78976105326377    6.41155769854241
H         4.37643196112631   -3.69753433685436    6.33124193508927
H        -0.76154734876080    6.32119645782086    5.03900167292091
O        -1.35857305439179    6.90154528442618    5.57260387998815
H        -1.36417573387517    7.77780971787775    5.12985711382221
H         4.68312086340134   -0.18865285886421   -1.47424374477406
O         3.91968015967404    0.35709248806226   -1.74155287183588
H         3.22454825096988   -0.24115873086875   -2.07050232231151
H        -0.73261182343315    4.48736513058079   -4.07008834896812
O        -1.51169071967090    5.03481024796536   -4.28165895559555
H        -1.35543746602801    5.90144641285233   -3.86102215057410
H         0.66120708696340    3.16662652615464   -2.68420138688849
O         0.67156302035314    3.54170385994868   -3.59397730120493
H         0.71824646212462    2.77621648553085   -4.17688364214616
H        -5.42974079467750   -5.19177522168436    1.76804534202608
O        -4.73601198803911   -5.79266166703416    1.41515050439020
H        -3.89424621373492   -5.37923229206338    1.68669085143965
H         7.86576372904480   -1.76140100208517   -4.03057011174054
O         7.60729115820562   -1.44517678164375   -3.13227620582474
H         7.12399260525392   -0.59976708798217   -3.29153964980652
H         3.67543762126808   -5.12856499998836   -5.29066115139423
O         4.43912496289947   -4.75769630390320   -4.80954631333094
H         4.81876558882512   -5.46891616250115   -4.26064660932480
H        -3.80664725252706    0.00789445751008    4.89324979824070
O        -4.40141033638452    0.48140433773903    5.53050259379341
H        -5.07451312940387   -0.16811423831800    5.80911060600423
H         3.42404455029432   -5.98748923084858   -0.51991480963021
O         4.29840179579999   -5.74383130776816   -0.83626200656661
H         4.37706408822159   -4.78145747404123   -0.69373161874693
H         4.99080827913199   -0.39514460703829   -4.16827430685246
O         4.45408315282570   -1.10519528769432   -4.55851511965485
H         4.12326819276107   -1.68557566704609   -3.84014234867648
H        -1.17555680471464    1.53835357160663   -3.96243268460611
O        -1.82135215704674    2.16185955332278   -4.35223787631173
H        -1.45918899272175    2.48885601342388   -5.19820251949760
H         4.84727392012762   -6.37676623181350   -2.31032253914277
O         5.18122297328513   -6.70531494485924   -3.17436320592767
H         5.99703431846704   -7.18847168220064   -2.98434950348918
H         8.70874481896851   -5.16450463063769   -2.90452388920210
O         8.01465376870519   -5.57775165990195   -2.34650449966300
H         8.04500413215502   -6.53552148761611   -2.44615664583706
H         2.33756798000562    4.68132213324426    0.42721924307362
O         1.75516417350931    4.66903975095925    1.19600148969694
H         1.39556136699437    3.74903625206981    1.27658877829374
H        -4.46383666482937   -2.63881546440381    4.20367998166533
O        -5.35698940586197   -2.29858103976448    4.00358799145668
H        -5.20488588980002   -1.52194786729932    3.42056105069360
H        -5.87989746812436   -3.19902941885184    1.29230941827101
O        -6.35123568871226   -3.75264019513319    1.95692342168709
H        -6.16177883494686   -3.31091991886197    2.80534677751391
H         1.66392184095843    3.44736134505077    6.83832243573216
O         1.04500319401338    3.96657993956820    6.30319475156425
H         0.25992955963199    4.12034220145826    6.87108285768633
H         4.96321373796908   -2.21170037058659    3.61209837329077
O         4.98626057121767   -1.49149703221738    4.27405526056790
H         4.17669035453200   -0.93230244491599    4.11460107854287
H         2.33648823487281   -5.60492459999918    4.83461118184467
O         2.71267555565670   -6.49172934847642    4.57824504241796
H         1.96469658612880   -7.06929360505059    4.40348908852138
H         2.23703587942188   -4.56952458035611   -6.79617712499487
O         2.06428206631647   -5.05543562705407   -5.97988608418059
H         1.80038907968579   -4.36177294877246   -5.32645968861494
H         6.40426547854644   -4.16115464598669   -0.49646784789234
O         7.15554496974920   -4.56541815630771   -0.03114575612560
H         7.66277317776962   -4.99155717190253   -0.74989237835253
H        -1.74762714093185    4.48459277900308    7.66370715169330
O        -0.85112706943071    4.58064857166947    8.05382629484086
H        -0.66528613934648    5.53878052876828    8.07510005969548
H        -5.09729788001878    5.67422088785329   -5.64602779154319
O        -4.49483997280319    4.90725513059359   -5.66190524514434
H        -3.73338729430517    5.11633020747188   -6.22464904016871
H         3.27426701078181   -2.58815843369708   -8.44497765097181
O         3.18204079104658   -3.11936181713139   -7.64328281970243
H         4.05731567412588   -3.09779620124514   -7.21149597348438
H        -0.63599742964070    8.79531745754460   -2.32076390978498
O        -0.51211378576819    9.62442183968482   -1.80279224576645
H         0.24871792103372    9.44840868022034   -1.22438637113924
H         2.03141609060211   -0.93893346975222    5.19719689578840
O         1.45958222769432   -1.46336574832106    5.78688789474659
H         1.55021405782998   -1.11296321382041    6.68228876501436
H         5.19256344076872   -2.08810359197944   -5.69670914131222
O         5.53701154204359   -2.85672974611792   -6.21658980712192
H         5.25872659489761   -3.64452841190883   -5.69799217479760
H         5.64124897420431   -5.25827997391128    4.69201458887637
O         5.11804941768582   -5.16976710637872    5.51761714369441
H         4.39291691946659   -5.79751241602670    5.43093582049949
H        -4.00649804984179    1.14792071967760    6.96866855161834
O        -3.81796236959572    1.62703771429541    7.81332619768251
H        -4.69315306698089    2.01287257927268    8.07071510961827
H        -1.82700877478490    9.59132509834787   -0.79305226064479
O        -2.69003816296514    9.46992546370683   -0.32115632931930
H        -3.29660864545998   10.10055252933623   -0.71274065271008
H        -5.94140076260742    4.67762954859878   -2.98244573989853
O        -6.85260065288842    4.56034144969693   -3.32247938746048
H        -6.76216107796421    3.85694535691452   -3.99929947949409
H         0.04796551145286   -7.09557238827338   -1.14759291493234
O         0.50848067781777   -7.53372838687760   -0.39907922200210
H        -0.17285518405715   -7.72192846244034    0.24960015239817
H        -7.67035525947545    3.82664682231609   -2.01753796913776
O        -7.92732651033175    3.23917759705023   -1.27413779967252
H        -7.78527543702647    2.33255278150799   -1.63061234797069
H         3.93168010629481   -0.92177676686261    6.97696599508909
O         3.94619687051302    0.04239593217763    6.96844971641505
H         4.75974025283559    0.32726892848834    6.53589607964961
H         2.26627238862084    5.75446994675518   -1.20805277732838
O         3.20063191717546    5.45971554127839   -1.09109953853202
H         3.37693511589726    4.91565727908860   -1.88171018013184
H         6.50508252185799   -5.98539217529031    0.68214603465813
O         6.13214967220353   -6.71932915142797    1.21605623812996
H         5.22789726388947   -6.43830434612191    1.43972795173551
H        -3.89140021066995    4.73036452032226    7.73972790121674
O        -3.32861687780456    4.26533817460292    7.07915152263706
H        -3.51946159909088    3.32154387947538    7.19494064718227
H         5.71211132524408   -7.99926286085363    0.14929770246001
O         5.42398701080940   -8.68601010225423   -0.48858938005354
H         4.59627693964595   -8.35840290527088   -0.88429047551044
H        -0.58902707215982    2.03210838448180    7.66585338488436
O        -1.22156535248788    1.97407361478451    6.92996111427385
H        -2.09049733484886    1.82875265225861    7.32358353509511
H        -6.85506303156811    0.49233927695149    0.66700578502992
O        -6.65445585555728   -0.19778128704274   -0.00294346442861
H        -7.49951100489365   -0.58012298731667   -0.25473716701433
H        -5.40953293012973   -3.05962376265888   -0.61905851071156
O        -5.14041293979643   -2.37439504429511    0.01760744795467
H        -5.70557515723585   -1.59107992434054   -0.13198723223555
H         4.32048267010352    5.53153851479222    0.29756730371824
O         4.65317125399265    5.63427391257417    1.20298071470848
H         3.95882962478819    6.14662544150847    1.65291206843329
H        -9.06439979887753   -1.74882217298528   -2.29343602453325
O        -8.52943481973116   -1.54110702335940   -1.49864653058836
H        -8.65494206881758   -2.28446093664862   -0.86352434956618
H        -5.51655372136302    3.45342174955343   -5.56870029701617
O        -6.03877601094598    2.74926146893500   -5.14917831269992
H        -5.37360886328312    2.15844720510850   -4.73776423104026
H         3.17162149424670   -0.94391123240442   -5.66635093163490
O         2.31685052399106   -1.06042671990729   -6.13534036386316
H         2.39922911244819   -1.91144749721450   -6.60556721034283
H         8.10430753561512   -1.42650704466416   -6.02666016325004
O         8.10794102310637   -2.28962519347825   -5.56855948407176
H         7.25057855880611   -2.68651378096901   -5.82012417806735
H         7.62131306465837    0.91554052207218   -6.31351985588507
O         7.43005363979321    0.06736471159930   -6.72595435067789
H         6.44857020949754    0.02113834138800   -6.76411974392527
H        -7.89980817867780   -3.67226388559513    0.89208677215507
O        -8.57585195689204   -3.57617104267653    0.20268197178628
H        -8.47363382190332   -4.34257872010802   -0.38960170278962
H        -2.39386174242547    8.72012464098819    1.24612920393658
O        -2.25108277816893    8.13112274932422    2.00032954218223
H        -1.48088668916503    7.57529399158869    1.78306181686345
H        -4.44238511736640    6.43253650745304    3.45342799827796
O        -4.61463186794139    6.85698679416407    2.59616166473806
H        -3.84884462936021    7.43981755113287    2.45363158119941
H         3.40503036077352    3.39518132896137   -3.59743875816482
O         3.25495833084277    4.36535785454367   -3.50704124453963
H         2.29047924940989    4.43282376843202   -3.61684910008168
H        -6.12981802885103   -1.61598996769320   -3.48068323642100
O        -6.22159459640485   -2.19152478169944   -2.69432611544039
H        -7.00319881048902   -1.87854970469219   -2.19126887688762
H         6.43998918581676    1.00485740882271    4.73257332054895
O         6.04752493880958    1.54731632810626    5.43360607953480
H         6.23936271500386    2.46436165159011    5.14015974129925
H         1.36510561046659    1.67444366264082   -5.84402825185308
O         1.16556980744870    1.08153905736316   -5.08906028079825
H         1.52594241228100    0.21601248733019   -5.35512740454818
H        -2.52594462172888    2.96952860698535   10.44827676887525
O        -2.31650545811694    2.06024011949673   10.17885388531668
H        -2.91174368431635    1.86000945308968    9.44458107148365
H         7.59848279599463   -0.55064564682765    3.08402363695345
O         6.85008965930233    0.02819617187424    3.24900856012823
H         6.15413939179934   -0.56893041481535    3.62744717054143
H        -5.70986661027411   -8.05980918871607   -0.71767010020638
O        -4.97801942062353   -8.13052914780625   -0.06852245499906
H        -4.97897992818963   -7.31113360103092    0.45080509198058
H        -5.18304333452977   -0.13767882979029   -4.75125275473505
O        -5.80524342608267   -0.84681787852435   -4.98813978809889
H        -6.63893858896282   -0.40058550055492   -5.19292528814905
H         1.88864131361255   -0.25166560996163   -7.53100484715011
O         1.69127997475748    0.21924046922920   -8.37664241300969
H         2.26814704289093   -0.19001484013760   -9.02706316893336
H         4.87084173207501   -1.46299571106963   -9.30965661867005
O         3.94764256534388   -1.23018206146449   -9.59525750733472
H         3.92963149487529   -1.35049927174702  -10.54401209818481
H         7.52182897647281   -2.62165569061968    4.20550839343359
O         7.67172359622225   -2.66089607450271    3.24662239155800
H         7.17517449368373   -3.44991552949397    2.97518732089963
H         6.66901211386935   -5.94601893344450    2.69514708069785
O         6.73228030255057   -5.26950610877881    3.39486048582079
H         7.60661860321578   -5.35764214269164    3.81504983437435
H        -1.81326420341507    8.93431238101154    3.45013986003010
O        -1.56730039740154    9.24112552756640    4.34812480828778
H        -2.41670388825675    9.37770970711899    4.80105502862272
H        -7.38022127451442    1.56526396108085   -5.31198351093049
O        -7.96098931818360    0.82491934200957   -5.06796646640240
H        -8.86152829500113    1.22484263837945   -4.99666974823834
H         6.92296525513755   -1.16002155306229   -8.40490133751842
O         6.33912834287058   -1.87939824838225   -8.66901179911010
H         6.10677864974762   -2.32651122597373   -7.83673184471044
H        -1.65173668252565    6.20325982649648   -7.06209861070531
O        -2.05648477311951    5.38190578261763   -6.78681420804943
H        -1.80851572138751    5.25067956603879   -5.82284035891251
H        -0.02922466621608    3.30311109358368    8.99482893518482
O         0.16414700087759    2.38389053554832    9.25406276820768
H        -0.63694578414317    2.12318259900712    9.75763185147846
H         6.73155731405004   -2.84399390112140   -2.70200259092833
O         6.19743819647471   -3.58519437424098   -2.36037573012409
H         6.66349162083867   -4.39856642774269   -2.60288457311224
H        -4.09691119632637   -3.09738515453495   -4.96780069879819
O        -4.24978426120734   -2.98633909471026   -5.93327357236252
H        -4.79208533451824   -2.19025637153323   -5.99217371633582
H         1.94724315480004    2.16578309188335    8.44443146008882
O         2.61346175853478    2.27520875476090    7.75621505468772
H         3.03271499526518    1.40314165507387    7.64296357173775
H        -6.94431665325684   -5.20651135674405   -1.42201660678557
O        -7.86192751856479   -5.47030855222033   -1.66982019788880
H        -7.99035699987016   -5.07046870453822   -2.55426975150986
H        -3.83352012688338    5.25621565112950    5.65794733858560
O        -3.80363785443673    6.02192214315699    5.06280122999997
H        -2.86878487450212    6.31566265907816    5.15478720913537
H        -8.01925758440039    0.15340630452986   -2.07402837600420
O        -7.48237624380085    0.86886634790229   -2.43451735856693
H        -7.64385345742431    0.86729415355653   -3.40106133832694
H         5.81690625862862    0.07762596034631    0.40604921994803
O         5.59749890959791    0.80246965230231    1.02392587872355
H         6.10403781689414    0.60677638921709    1.83901657091046
H        -6.24806531786663    3.32010334495691    7.33777857847765
O        -6.12630667734385    2.81519444233428    8.17444917943929
H        -6.72203497493265    2.04954413423979    8.09110380168447
H         2.22782216709060   -8.11318201390668   -0.83595712026054
O         2.90664873866638   -8.10557367376449   -1.53060749446286
H         2.67971805280066   -8.82008530962158   -2.14238018498655
H        -2.76483327270336   -3.99385836318746   -6.21523685042513
O        -2.01388436820919   -4.56223883943588   -5.98043753088465
H        -1.73883894931638   -4.26990595094345   -5.08288125398062
H        -5.64271161036989    3.71848761097195    5.23360735029708
O        -6.30342826402607    4.12980875429104    5.83050485913512
H        -6.10591362734722    5.06772648269866    5.83470712335772
H        -1.06017493884192   -7.14593753761659   -3.17057033251328
O        -0.58631439092747   -6.47673292001446   -2.64326601827685
H         0.32280880126441   -6.41268200016608   -3.02072487241478
H         4.42000447582965    1.98212790010879    5.11532649199890
O         3.48031719397819    2.22717766240754    4.99231859338374
H         3.09290859345280    2.24441648859233    5.87276502413243
H         4.09302359684013    4.62696757739327    6.27974226677417
O         4.17716730523443    5.35607046191377    5.66083284685769
H         3.61113605712273    5.11511510920666    4.88880929545845
H         2.74812312648871    3.58755405745492    3.90161829883066
O         2.57607564388574    4.52820924285324    3.73225007272886
H         2.45945876091782    4.62369919093306    2.76518197833397
H         9.37645409019903    0.13935938619864   -1.06832553093213
O         8.57046611645746    0.30823011259870   -0.57673923950061
H         8.38905006406314   -0.50834197009323   -0.08182780129295
H        -2.12727533418890    5.32735126425985   10.61150118403270
O        -2.85376855028459    4.70368900039120   10.84218031155086
H        -3.07112818739583    4.88183646845897   11.75742145378497
H         7.93886575257684   -3.06987312259052    0.33550486870156
O         8.36368258845691   -2.22474188610447    0.58973882376625
H         8.29439091721505   -2.21698756742368    1.55181356494506
H         5.35697896694794    3.62210393382280    3.50985909270308
O         6.01289897443428    3.88781592014238    4.17644383132302
H         5.60121018103323    4.60814349666851    4.67557189978847
H        -4.23498901941031    5.03557329152622    9.74100149831336
O        -4.86680782907279    5.18559249139342    9.01749971050901
H        -5.47971952916947    4.43774888201103    9.01593274174066
H        -7.03548722009514   -3.48621366693048   -3.51706783047348
O        -7.66013014198712   -4.09235338394129   -3.96712773974047
H        -7.13834287503418   -4.54089892565256   -4.66513017764512
H         0.00432389219635    6.12453340956709   10.73578519455238
O        -0.85754271873134    6.46096285315702   10.48576810020644
H        -0.73696475311889    6.88844081213467    9.61859050689593
H         2.58649739012834    1.44700040159673   -4.12231910912771
O         3.46593370412406    1.79666427542119   -3.88300653319441
H         3.78179041320923    1.28210376079905   -3.11011649472236
H        -7.00537268688472   -0.20196191455719    7.18347102320566
O        -7.51592526449972    0.57806933955932    7.45927700911710
H        -8.13818186737594    0.75445603437256    6.75288672755255
H        -2.80255565938145   -9.89134158817221   -0.83302821014374
O        -2.73569340061162   -8.95070344913414   -0.99710826805562
H        -3.64001300655339   -8.57932236153214   -0.75787846495837
H       -10.06350690895964    3.08186165616803   -4.94958693842608
O       -10.18280513978503    2.16464290850917   -4.66915749269534
H       -10.40565246827306    2.24633583114082   -3.72205242317017
H        -2.11567957358698   -3.02988648566209    4.59408907436531
O        -2.98542972535682   -3.47767670338141    4.67023382351084
H        -2.98508508020937   -4.08709809412784    3.90770343635430
H        -0.24099356322492   -8.00216377275326    2.48459394947070
O         0.58602334188050   -7.79771161315517    2.93423034934305
H         1.30347110719443   -8.09681032908404    2.34827096933330
H         6.65965653025700   -2.41827187520331    6.39693664790941
O         7.10754748030031   -3.13082662242739    5.93609846204619
H         6.47403122325379   -3.86262074692247    5.89695819060458
H        -5.32219998571156   -1.98697546500980    6.91009089935764
O        -5.99647456126495   -1.48888337999246    6.42382943886922
H        -5.97063194069235   -1.86467088431692    5.51175930246777
H         0.84722153842561    2.98405069237835   -7.13999598024263
O         1.76388217185134    2.65046519260446   -7.19423149899655
H         1.74837366699951    1.90043296049985   -7.81706036209176
H        -3.95193760409099    8.76340289995938    6.62043069218815
O        -3.95381736059849    8.75695233678462    5.66304883232521
H        -4.07921174331811    7.82812499813582    5.40015567891991
H        -2.03020156163209   10.28718961817105   -2.78815864651349
O        -2.93013624390840   10.47172232390523   -3.09351889620637
H        -2.85297824780823   11.10365570353240   -3.80765447766097
H         9.36216503464123   -4.11929467200088    4.05830348682316
O         9.07981248959014   -4.79493902164313    4.68241096471529
H         8.64881836275752   -4.31941795495685    5.40363432906929
H        -0.76457951244126   -6.03622425321483   -5.84821384252509
O        -0.06429170276102   -6.60587519715299   -5.51342281003831
H         0.77370015468089   -6.14759824522882   -5.72837145120567
H         1.83859001325305    8.24137047810295    0.62799386205181
O         1.53860315881536    8.56284268989610   -0.25098225704297
H         2.35474103503045    8.59502710487144   -0.77967648241225
H         3.50755063159957    2.87118617502142   -6.68076648574803
O         4.33310712845603    2.57881154928694   -6.26894196055864
H         4.08461150492948    2.30792133200144   -5.35997368868294
H         3.74628571086867    7.07821730343297   -1.25832654834885
O         3.95627658090027    8.01267571641642   -1.47390849347657
H         4.32779584737091    7.95224798207327   -2.36600715281153
H         4.39431862572378   -0.07251408493872   -7.92146387824535
O         4.77075289208439    0.07443213572894   -7.05189519937272
H         4.59199109066931    1.00748277086105   -6.81052359199144
H         6.01915475289107    1.87766497495473   -0.48635164214412
O         6.58759177909706    2.06718521115657   -1.24682585809700
H         7.40942027918385    1.58426525677180   -1.04933083249665
H         6.63540464930124   -8.49106502042446   -1.59076127872603
O         7.27487061088564   -8.28504602125777   -2.32578940185523
H         7.64067998282725   -9.12139660751771   -2.60859959383168
H        -5.33338843743755   -5.80699227786830   -5.42602116334088
O        -5.94700436430848   -5.13317672619044   -5.74418534800601
H        -5.39115146311619   -4.36831607367578   -5.98127632268723
H         0.67291997497002    7.16106766467108    7.56479914781454
O        -0.22958275560518    7.19475308915789    7.92163994070478
H        -0.78267657579319    7.20877602380774    7.10273427281159
H        -8.92033320523809   -2.83494381318922   -4.13381161529814
O        -9.43406185855252   -2.02087348805080   -3.96859364678374
H        -9.14530230092818   -1.36371601102632   -4.60565778582222
H        -2.44977883271457   -6.00998113204180   -2.15417957831363
O        -3.32597065685528   -5.72196615250444   -2.42740515671504
H        -3.51158620376809   -6.09871710571236   -3.31220627484433
H        -3.01726063891887   -5.92865535600974   -5.42314492142242
O        -3.62206580034509   -6.53499996820146   -4.95284898264122
H        -3.14359413093838   -7.35618124041150   -4.78050452301097
H        -1.37831184479681    3.68726189786827   -7.01675045812547
O        -0.84097149323520    2.93091399275372   -6.74243395210891
H        -1.07915035258818    2.14451257011218   -7.29024844212982
H        -0.20188939453929    0.37126670075432   -8.23791128717137
O        -1.09773136798467    0.61087791708463   -7.95745370234974
H        -1.27640420857010    0.09017539627624   -7.15818056685982
H       -10.45459019069764    4.06833072741431   -2.81023872329651
O       -10.51754167774359    3.30541253057154   -2.21985007628506
H        -9.67990211221717    3.28756975820888   -1.72596653788559
H         4.57446896490156    4.03731964984270    1.70139503585801
O         4.36129812906608    3.11861300262356    1.98276694890129
H         5.07403658202784    2.53785757897338    1.70341320195933
H         6.48237935507549    1.33266905165549   -4.22739701192299
O         6.17487758420864    0.71136654429300   -3.53305258417533
H         6.20515949254272    1.20842004614969   -2.69011012817532
H         9.60495525240114   -2.29712915691234   -0.92009318989731
O         9.88459129685410   -2.08601824030515   -1.81975322555447
H         9.08641465281699   -1.74560211190359   -2.26591168497658
H         9.94245868870786   -3.39841826526933   -3.08611637131077
O         9.67529088980121   -4.05102194009585   -3.76046878824668
H         9.28458176535816   -3.54375744786978   -4.48259100156264
H        -7.75069996728636   -8.57341525185369   -1.68354804808979
O        -7.01020749807185   -7.98313081129302   -1.81527463204677
H        -7.38294813291350   -7.06831704204157   -1.80670727743963
H         4.17572910081148    6.02597190005169   -3.84548671999007
O         4.83916585617587    6.72522287088860   -3.76168086861801
H         5.67336812402122    6.26857842634596   -3.62090869445048
H         0.05681985364506   -8.21134429732263   -5.21427275039215
O         0.07656898890065   -9.19399050828451   -5.07977785320802
H         0.22909261186749   -9.56042125204202   -5.95085874669865
H        -2.38328003631096   -8.69704348516973   -2.72082747114020
O        -2.14673498563000   -8.43806540678110   -3.63120815867936
H        -1.50040806856050   -9.05956386195668   -3.98511117964608
H         2.12549815609627  -10.86132023212092   -3.48043938148206
O         2.08515830194355   -9.90643153195804   -3.46044205973979
H         1.30188593159886   -9.63316563763405   -3.98856539927972
H         6.84081404365454    3.26301027270325   -4.58586641036923
O         6.89856840372121    2.58358491426305   -5.28558993811172
H         6.10659339332305    2.71808911959800   -5.82814286283985
H        -3.61944313045823   -3.71650030161895    7.69788169762699
O        -3.72840074411152   -2.92699019685138    7.16921292537107
H        -3.47807963498739   -3.16713849028340    6.25047439041841
H        -0.65548798964360   -3.40351028207576   -6.73784917514963
O        -0.02270510324745   -2.67428611920553   -6.74733491785926
H        -0.50156592625385   -1.89629367969344   -6.40710386249669
H         0.60085567912560    0.45259167399001    8.73333309361486
O         0.60838048685171   -0.26329419114982    8.09411804273218
H        -0.31430897476295   -0.55046366277404    8.00440855510753
H        -5.81277315069496    7.35478016390755   -4.30298330135660
O        -6.31959310773594    6.73696489856576   -4.86207667721840
H        -6.60797575893081    6.00846810954215   -4.26973849058807
H        -4.25444750721284    9.08451478976982   -3.31863332446431
O        -4.79546024105687    8.29255383589153   -3.20776665560331
H        -4.38558146250294    7.81226932746594   -2.46995845681204
H        -9.69723609899276    5.79960297668618   -4.69827242709475
O       -10.23628177855050    4.99883726581322   -4.53126120199142
H       -11.11074027079233    5.19939916730297   -4.86677861611892
H         2.75986785373347    6.49154812662649    6.11088942431487
O         1.79988601265761    6.59274326820120    6.20616775383772
H         1.45325959295803    5.68006078153859    6.10578388893147
H         4.81901939938814    8.49982375989947    0.05438948459021
O         5.13430871523971    8.50223089567115    0.97605309630960
H         5.53688291753765    7.63638368408817    1.11053957623667
H         4.10348659470210   -7.48233691737021   -4.33462671347527
O         3.34581646525742   -7.76603093969097   -4.87812038330624
H         3.06020064105579   -8.60373882176728   -4.49872014231771
H         0.38360101962354    8.64118194991416    4.19493425732408
O         1.05852679292461    7.99290576564481    3.96943626343506
H         1.28150828290191    7.50061205097114    4.78559735522624
H         5.24064436624683    4.13362974635867   -3.17554284397480
O         6.20183184316431    4.10028418609454   -3.12002466423074
H         6.40624317114345    3.51920878856915   -2.37056213441961
H        -2.62059868398087   -1.54293965126441    7.54758512532242
O        -2.10827727099746   -0.75205778592047    7.77302041645152
H        -2.73597171032047   -0.12281855888138    8.13857217878602
H        -9.00327933717385    7.94030472520055   -4.21099648966721
O        -8.94330255739292    7.34663008559104   -4.96089175030663
H        -7.98637913113499    7.18037074541647   -5.09654573978645
H         3.46937011653680   -9.01987426820343    1.10091062588762
O         2.79380840014259   -8.38538916437386    1.34558724052297
H         3.26978967482667   -7.58070694538182    1.62544313399852
H         3.59393911364065    8.13398004597742    1.79719185332457
O         2.79989825323360    7.57526894078346    1.90860003857820
H         2.35399571602767    7.81367656752073    2.73404271185082
N        -7.59017961681167    1.80816859074190    1.56483161469575
H        -7.01966388357317    2.32789268344977    2.21787268164062
H        -8.39830832012987    1.46365180937746    2.06500658216507
H        -7.91916328478569    2.44865513325923    0.85182531167138
