# Supplementary material for: Computer Generated Realistic Interstellar Icy Grain Models: Physicochemical Properties and Interaction with NH3
Source: ACS Earth Space Chem. 2022 Apr 19;6(5):1286–98. doi: 10.1021/acsearthspacechem.2c00004 (PMC9125691; doi:10.1021/acsearthspacechem.2c00004)
Supplement: Supplementary file 1 — sp2c00004_si_001.zip [file sp2c00004_si_001.zip › NH3_binding_energy_sampling/15-36.0-N.xyz]

604
 energy: -1022.789162363571 gnorm: 0.000034232009 xtb: 6.3.3 (5b13467)
H         0.17447718526576    2.99733461741125   -0.71582770102400
O         0.69848594821680    2.33373145664585   -1.21426650235836
H         1.63773397996853    2.46733366940871   -0.94602008221823
H        -0.05289193275701   -1.34606436887057    3.11040173576405
O         0.32997489600805   -0.64345814397132    2.56270590531745
H        -0.14875054719755    0.16764543520290    2.80158382024362
H        -2.42146062348030    2.36317029381103   -0.55696053778148
O        -2.20273278390607    1.89320530295976    0.26516914636351
H        -2.21396998550110    0.94545876660160    0.03949314152880
H        -4.65637236958871    0.48465753599680    2.17435752041428
O        -4.96875380828892   -0.45032585916061    2.18791085247350
H        -4.46522247344222   -0.92442990188264    1.51798976683869
H         0.06575210977810   -0.34499109564413    0.91047755386277
O        -0.14112591803772   -0.10733043643686   -0.01426733245785
H         0.19550517546244    0.79008929224163   -0.13592288795394
H        -0.11461822116588   -3.61664545072670    3.73472258136111
O        -0.39576997881426   -2.78914985450458    4.15880397017231
H         0.25495845114323   -2.61549890462366    4.85564713402805
H        -4.89671251627113    2.46799588956106    1.32639456420187
O        -4.25103587697266    2.06123395785368    1.93639677286586
H        -3.41157373535653    2.04850259716976    1.41804467835074
H        -3.29087749784423    3.84791320028710   -2.22500999210979
O        -2.54835547173316    3.25487204675742   -2.00005049982003
H        -2.19427909325312    2.96990595998960   -2.86246436451062
H        -0.10791399155271   -3.84122074259289    0.45958606467672
O         0.23013277286491   -3.02241444588072    0.87611936112264
H        -0.55736044547224   -2.54056475428230    1.19439718009395
H        -2.35851365269804   -1.58886866664755    2.44408307085526
O        -2.17414269365446   -2.05334620369129    1.60129255056343
H        -2.43905821331657   -1.46610624883519    0.87426919339549
H         2.06637242967606   -1.46642415032806   -1.17713566264439
O         2.30507190539394   -1.71955771258857   -0.26193164432472
H         1.52091632032507   -2.15132904333600    0.12701294147554
H        -1.39279270319040    1.77996706151352    1.88352894489318
O        -1.47840336473840    1.38091348132496    2.75949021615442
H        -1.46137245314950    2.09224117685718    3.42541957367548
H         0.20619294318376   -2.73524061994846   -1.61462331016421
O        -0.55320211708926   -2.12772779278030   -1.66359309677341
H        -0.37344861664927   -1.40127290898094   -1.02974007539994
H        -3.42967346195963   -2.97789833030615   -0.41101055923243
O        -2.71328330438268   -3.46580771362581   -0.83805226743766
H        -2.00754392305750   -2.83139943207176   -1.05995905236990
H         2.78753095403360    0.10554958129465    2.87270608100232
O         2.89087721060467   -0.07809412857868    3.83434389794332
H         2.98265383977066    0.81442156999907    4.23910293702016
H        -3.57351054098454    6.32667504889893   -0.55143310752565
O        -3.34381809781900    6.99151591638383   -1.25250861921767
H        -3.20302742469635    7.83663188899264   -0.78197757381501
H         3.90264885271145    0.56227293617218    1.12896679227650
O         2.94840209440313    0.38299014578240    1.24211516866875
H         2.71445060918464   -0.37164179640003    0.66543527897141
H        -5.80326441953019    0.77889413914054   -1.60415110757713
O        -4.89373737159236    1.11101032654719   -1.48426390023967
H        -5.00536005117963    1.93815325442549   -0.97075833302428
H        -1.23168917058586    5.35306818110936    2.18477276392349
O        -1.85374458264162    4.60299057929325    2.07144160701804
H        -1.92282667153981    4.18237272446990    2.93378671773067
H         3.47350465406390    2.74117715911388    0.36822144318336
O         3.22707718022865    2.70178329644818   -0.57225770788567
H         3.54468764708393    1.85387493418265   -0.92533401458202
H         1.49491658115294   -4.72181690096404   -2.30691336491608
O         1.55846384783779   -3.94460529729047   -1.73376329285811
H         2.34891544849877   -3.47896321419748   -2.08849087864763
H        -0.94533918987271   -0.12229541740305   -2.58211867172297
O        -0.31793148076571    0.53470565869716   -2.91020369834435
H        -0.05463620888493    1.11673535865252   -2.17415088810351
H         1.71738591866481   -4.71086700195228   -0.23676273593027
O         1.83164378692188   -5.34844226635073    0.50430153794136
H         1.37093319522962   -6.16161407842420    0.21002192645401
H        -1.23455868796035   -3.30357236319096   -2.91590145298731
O        -1.06302335429823   -3.98535185608584   -3.57888975361058
H        -0.92840220448334   -4.83206426293551   -3.11175419833176
H        -2.77255561632864    3.25347352411757    4.68742681732543
O        -1.79166406905350    3.25671122996771    4.64653934096852
H        -1.49044295189808    2.85494748023684    5.47979434955989
H         0.95669877056284    4.99991372830134    4.03486413958068
O         0.00974168758534    5.22720685147074    4.09426426539070
H        -0.45582989344459    4.42093193631178    4.35410204885170
H        -1.71498819121920   -4.69421420600034   -0.40593927020820
O        -0.94525774877614   -5.23196019326939   -0.12772992659138
H        -1.28488662875340   -5.92014123009446    0.45361098647128
H        -3.97325058257546    5.77908294639148   -2.60419279142791
O        -4.32207534888989    4.94373739862265   -2.93287269436420
H        -4.17317369713898    4.91080300929944   -3.90201974586680
H        -2.40427081602654   -3.73940589873021    1.90799458555723
O        -2.41518598979387   -4.64439619184796    2.28224363129415
H        -1.47307170053800   -4.87717339415606    2.41642799061919
H        -4.70605783767646   -3.03658364385615   -2.91033418506933
O        -3.85555282848999   -3.26449050312509   -3.32321095142772
H        -3.51659506896175   -4.05634638067167   -2.86066256830762
H         0.35775064806324    1.33817559660765    4.57397220345993
O         0.85456403076355    2.10275479595209    4.23686754233953
H         0.90757609790773    2.75981421028359    4.94511619289413
H        -4.64492584691357   -5.22794421308084   -1.58544503152759
O        -5.34489770442696   -4.87918594926832   -1.00658263294779
H        -5.12349095703078   -5.23304321508071   -0.12422272198308
H         2.32725128792498   -6.50155764893961   -4.10271336252050
O         1.99358909117272   -6.17531926547508   -3.24695154922237
H         2.43603969646212   -6.74625941328126   -2.58650799685804
H         0.45063655516146   -3.40710334375305   -4.05365732432900
O         1.24816764407727   -3.03575340817580   -4.48271624851462
H         0.92032431147774   -2.66434208726458   -5.32799496197224
H         1.98977772062081   -1.78079654055909    2.92497712563742
O         2.14566106802414   -2.71138368101451    2.70668262539050
H         1.45683562337799   -2.92669029772888    2.04356240135671
H        -3.03416065321040   -1.85661754867697   -3.23168588872920
O        -2.61635599789216   -0.96791780566436   -3.16906481455247
H        -3.27773572479456   -0.32548514379039   -3.48284516783150
H        -3.21611536920246    4.92226107368596    1.06746340820043
O        -4.00299026837138    5.29213452917666    0.61888872239290
H        -4.41617071529564    5.84676599514403    1.32874175738245
H         0.87551062068861    2.22040910622510    2.54643680758772
O         0.96998744259726    2.21730398376790    1.57463395648069
H         1.69917891387154    1.59720721474219    1.40586853325888
H         0.14826006255042    5.62327995405861   -0.79331131534938
O         0.66213167562849    6.28885373454177   -1.30528095252205
H         0.80414403976772    7.08840640818944   -0.74918053417876
H         0.31693157635746    6.99955863328295    2.55661434056920
O        -0.04904965975377    6.61851095631335    1.74122816245948
H         0.61647647572345    5.95146259642444    1.47435589705596
H        -2.46449448243067    0.16307045903658    3.31822671754137
O        -2.67868800637309   -0.65268069800290    3.82373287564185
H        -1.91327941545580   -0.68898858929515    4.43979136430907
H        -0.86147863778403    0.50664009614825    5.99172653734997
O        -0.59067265286809   -0.01053508229870    5.21475218996897
H         0.12908866598986   -0.60984679956445    5.49514543266716
H         0.74370870995403   -5.02749304297215    1.92898966897624
O         0.20663673073562   -5.14115351924667    2.73640932858369
H         0.35856898079060   -6.06097091026475    3.00713218506660
H        -2.07967384895412   -8.13420984686815    0.41303453161881
O        -1.75470779647985   -7.64584005191225    1.19683971420242
H        -2.53948421500437   -7.33831989797705    1.65800714180959
H        -0.43938575090500    6.82934282060961   -2.35457262452005
O        -1.19161452372287    7.24594628729560   -2.84818140795751
H        -1.97686152537443    7.11455404765385   -2.27913485643974
H        -1.13896507779429    4.26776673987415    0.54665250094077
O        -0.77287643012414    4.33185621607368   -0.35207432314202
H        -1.48263590300625    4.08676433780454   -0.97961358142608
H        -4.40645974565451    2.68470715816612    3.50068116873583
O        -4.39973817839195    2.85391941308853    4.46546308923979
H        -4.47482274622687    1.96982037369447    4.87388793644253
H         2.06613853440161   -3.61130378479574    4.18520282851925
O         2.01065987702178   -4.08479332490275    5.03839334260935
H         2.52090198607813   -3.54650317408212    5.66536229555825
H         4.70450769742707   -3.20555161875090    0.76171465454360
O         4.53465946870000   -3.13328539344331   -0.20327425726284
H         3.67469556539653   -2.65710120487212   -0.27941426996709
H        -2.73482662895910   -0.79617940054543   -1.37423834730470
O        -3.05794220627722   -0.52910590009252   -0.49739290852243
H        -3.86231571084028   -0.00695207013139   -0.69807644455849
H        -1.65211620658620   -0.79865286188668   -4.66183382553761
O        -1.15190009457471   -0.57893359158743   -5.46899866052468
H        -0.44332715015332    0.02093797829561   -5.18770570404401
H         1.77356348025016   -1.73684747134841   -3.43237912060654
O         1.86556564316403   -0.98971022508878   -2.80991937346941
H         1.08401165406123   -0.41719714025935   -2.93473283244010
H         3.69103651969134   -3.14214398222684    2.48074103707667
O         4.65039401815061   -3.36658863077644    2.40061420227593
H         4.71161543805358   -4.32621402580289    2.52627810009018
H         3.47282185112941   -6.14248990693516    3.05081241705898
O         3.82086307776390   -5.94155469220580    2.14770161671835
H         3.07894269417191   -5.59596357613612    1.61086355562342
H        -3.38850437156197    1.56314066797898   -4.19304030743340
O        -4.22982053056099    1.08814987891568   -3.99718344865544
H        -4.44114871071164    1.23122497585233   -3.03869334194668
H        -5.11082999152475    4.08560254525104    0.06658872038762
O        -5.54564275938175    3.21743014425206   -0.03501125546580
H        -6.47864108205883    3.33212216462578   -0.30972538347796
H         6.72892304670610   -1.17757148214430   -1.44440019301136
O         5.94671724913382   -1.03250315446507   -0.90696487940139
H         5.54240340525269   -1.90299849457271   -0.69694953131645
H         4.58507454651223   -3.17606364581929   -2.54650895067639
O         3.71386431477730   -3.01013013279001   -2.95757400368732
H         3.71614090708156   -3.62850523770731   -3.71376747807904
H         4.47824160581817   -2.31238333766383    5.54759035662438
O         4.14293234201216   -2.78141194846082    6.34263270690165
H         4.48372552191806   -3.68384609057296    6.25721139763694
H        -0.75910099866573    6.29249441124611    5.04778323333890
O        -1.35519712667047    6.86471187104190    5.59059688165689
H        -1.37614997875102    7.74211388736969    5.15025070144850
H         4.68211806542857   -0.14124779065985   -1.53835696414490
O         3.90830398309800    0.39561179890862   -1.79850169198315
H         3.21851475168643   -0.21105664663504   -2.12197522045033
H        -0.80193138948729    4.48905117838983   -4.06694600194656
O        -1.58872250248021    5.02837462090493   -4.26933485481436
H        -1.43906717714643    5.89517728496779   -3.84640193848189
H         0.61697948997478    3.17544218775041   -2.69910398106800
O         0.61563927136591    3.55308082893535   -3.60732194884305
H         0.66312600475441    2.79036968822267   -4.19377958781067
H        -5.35050526725030   -5.25877700507167    1.78500765956094
O        -4.65331710576303   -5.84950995935963    1.42412294387998
H        -3.81303456330675   -5.42940833249611    1.68924371241751
H         7.86245873225737   -1.67825580552894   -4.12918100828349
O         7.61920344553405   -1.37165634779951   -3.22407183362511
H         7.12870381282077   -0.52699287103472   -3.36817733282734
H         3.68342886898805   -5.08246158347073   -5.36288268681076
O         4.44835420747382   -4.70565890455626   -4.88849545521077
H         4.83984391199811   -5.41457350070321   -4.34488487893951
H        -3.75627353388797   -0.04242037420382    4.92069879218679
O        -4.35529796476224    0.41752709965858    5.55814100416134
H        -5.00982181130172   -0.24455234001784    5.85356609773868
H         3.48637260184074   -5.95945747950813   -0.59292667722394
O         4.35465969251473   -5.70641346790232   -0.91794700870820
H         4.42692965081239   -4.74388513298435   -0.77079389194100
H         4.97054264544948   -0.34337427136677   -4.23798732015391
O         4.43011679965017   -1.05373871445900   -4.62473729897951
H         4.11344686646144   -1.63969295008872   -3.90476752580982
H        -1.21624252881544    1.53524012205654   -3.96683004560029
O        -1.87248761972703    2.15288604878318   -4.34761584423416
H        -1.52214119165511    2.48744052009565   -5.19571176766343
H         4.89564937100026   -6.32837458547564   -2.39850146381369
O         5.22368216136517   -6.65167625741487   -3.26687248998158
H         6.04583336608405   -7.12758174670969   -3.08640687249203
H         8.72991349049105   -5.09210252245361   -3.04150683863655
O         8.05283880272127   -5.50520245968840   -2.46354709612087
H         8.08754955318084   -6.46320326566218   -2.56121524713316
H         2.30986154799499    4.69584392462161    0.40076100015248
O         1.73474606373494    4.67447527483984    1.17484730763008
H         1.38394829820570    3.75166882897676    1.25516445307470
H        -4.37850968293213   -2.69755096055326    4.21845358484883
O        -5.27573647953821   -2.36254196768515    4.02274146618702
H        -5.14694024610911   -1.58002622486927    3.44720166988279
H        -5.82724793066937   -3.26287779108659    1.31402877799132
O        -6.28256110347332   -3.82291922777023    1.98505153216734
H        -6.08985464245213   -3.38747821012017    2.83469363132549
H         1.70961033553007    3.43453417813733    6.81392717249904
O         1.07985560984944    3.94759253823688    6.28559294945267
H         0.30014288292429    4.09517824905862    6.86282344092853
H         5.02995631718690   -2.18312654180468    3.53746164629117
O         5.04856442204755   -1.46886930781252    4.20557043329371
H         4.23590699879723   -0.91362190907981    4.05170032178649
H         2.44662999028610   -5.60349162489404    4.77441168500294
O         2.82865559786139   -6.48568415959818    4.51094039191339
H         2.08500718140553   -7.07041522493168    4.34192527250565
H         2.22483054296002   -4.53193943280318   -6.85236134094002
O         2.06445131959861   -5.02208296538673   -6.03608012557881
H         1.80083720345114   -4.33296115717426   -5.37784790868892
H         6.44967670110120   -4.10383036911716   -0.59200540770474
O         7.20745100969083   -4.50512495968497   -0.13492702224303
H         7.71323271883040   -4.92227655390425   -0.85932162528220
H        -1.70229440144483    4.43695134323349    7.67754556680550
O        -0.80163771738912    4.53961094550581    8.05741564582580
H        -0.62539871183314    5.49962437912084    8.08086866336065
H        -5.19547009533188    5.63765402709810   -5.59421220052171
O        -4.58403531496796    4.87742229719307   -5.61988417979718
H        -3.83174929130726    5.09670634831036   -6.19059621937038
H         3.22725914757803   -2.53555801152278   -8.50418948944171
O         3.14836060200719   -3.07026435634004   -7.70340724317914
H         4.02732125171668   -3.04112515176314   -7.27985819498132
H        -0.73072284839453    8.79060448963070   -2.30427866526195
O        -0.60825731100295    9.61947914455662   -1.78588293227153
H         0.15882978330678    9.44828269995438   -1.21447050238244
H         2.10082401654739   -0.94270299343920    5.15420425846325
O         1.53431232433850   -1.47116229996145    5.74566227259708
H         1.63469449504286   -1.12705882400365    6.64257143597777
H         5.16700951135021   -2.02542327589932   -5.77149684148856
O         5.51539264342340   -2.78851947974269   -6.29759433905789
H         5.24888689220276   -3.58118939324509   -5.78023493721113
H         5.74781614885032   -5.22550863142587    4.60031666933712
O         5.23095600780319   -5.14544233904299    5.43091788887066
H         4.51162250054718   -5.78025579882977    5.34841517766892
H        -3.93819345848342    1.08235582795419    6.99557619287515
O        -3.74294411666832    1.55819649654568    7.83872580530208
H        -4.61921606311024    1.93873982599904    8.10602723336519
H        -1.91499641903455    9.57054380032281   -0.76254857684691
O        -2.77132637390367    9.43922760895142   -0.28202613169428
H        -3.38870091775218   10.06455883331578   -0.66512251746769
H        -6.00153386314511    4.62607363594717   -2.93189175566967
O        -6.91193387358632    4.50265037910227   -3.26999299962579
H        -6.82245143659646    3.80126639655131   -3.94826165381621
H         0.11530215823279   -7.09737119077613   -1.19192862868300
O         0.58711553826337   -7.53250169498541   -0.44867754797735
H        -0.08605232377608   -7.73056634974249    0.20543484952546
H        -7.67911657590498    3.71797933698229   -1.95609213805415
O        -7.93251752735092    3.12909704122150   -1.21479272470082
H        -7.78673704292111    2.22143170878598   -1.55594228783759
H         4.02064030521584   -0.91378509241020    6.91543314276171
O         4.02463912827227    0.05043897719492    6.91014051403227
H         4.83084615902257    0.34553300437963    6.47040681789561
H         2.21183313522587    5.77315644269602   -1.23128975250255
O         3.14978514930060    5.48620966032185   -1.12345368171666
H         3.32569272694365    4.94701585716286   -1.91735093289238
H         6.57921563076463   -5.93114916196454    0.57923620209058
O         6.21802360720205   -6.67132767459057    1.11321071274239
H         5.31385484395877   -6.39908280086850    1.34726620380355
H        -3.84670907124243    4.66520731671443    7.77266160152090
O        -3.28238336406958    4.20633436042939    7.10906050470578
H        -3.46947355518222    3.26167823837597    7.21988231658775
H         5.80023822696456   -7.95068245394536    0.04765539726876
O         5.51197830030438   -8.63849351915115   -0.58934297212455
H         4.67788829028810   -8.31692854492386   -0.97637053591630
H        -0.52142015945093    1.99549539513638    7.65867581746671
O        -1.15982488156869    1.92888143288915    6.92830633418783
H        -2.02448863192546    1.78164151785665    7.33099388692074
H        -6.38166867824304   -0.19084380847930    1.06676707810574
O        -6.70898723116953   -0.27486201448990    0.15636477058583
H        -7.62601910900674   -0.55072328384217    0.18161467867722
H        -5.36778767556680   -3.12621185593819   -0.59434264732044
O        -5.11525183275195   -2.42345443518191    0.03063554284393
H        -5.69050446391258   -1.65333398769226   -0.15209327833589
H         4.28260875329611    5.56571618397626    0.25460777803268
O         4.62324479510079    5.66937974995723    1.15684661377087
H         3.92808216016423    6.17271688784282    1.61546210530388
H        -9.05875778781499   -1.82502813111361   -2.23127932272570
O        -8.50634666268506   -1.62130891181671   -1.44905967890688
H        -8.62495110412879   -2.35920811897305   -0.81112845899030
H        -5.58992122906577    3.41253008923124   -5.52505179221315
O        -6.10064441660052    2.69877326730579   -5.10747643365393
H        -5.42807091518721    2.11644246322288   -4.69889445285900
H         3.13622358751892   -0.90160639755897   -5.71815917384647
O         2.27848975727813   -1.02415665107998   -6.18035645680034
H         2.36416618201524   -1.87279953141808   -6.65413650507002
H         8.06102912554975   -1.32963031829020   -6.12977830281913
O         8.08530630906075   -2.19532237974143   -5.67638388303409
H         7.22887887623977   -2.60199970043015   -5.91606890593550
H         7.55262100818167    1.00716703362652   -6.40368539103256
O         7.37491884671753    0.15667980063311   -6.81817512712091
H         6.39378252943323    0.09505753706383   -6.84973850797693
H        -7.84241079365317   -3.76911026630824    0.94152647333050
O        -8.52649838425319   -3.66548220591508    0.26227085578430
H        -8.42826253724828   -4.42374449430044   -0.34087289239242
H        -2.45215175946591    8.68777616505050    1.27902329245976
O        -2.29299303596775    8.09943284423962    2.03045234951211
H        -1.52146192569650    7.55055022242528    1.80177933179890
H        -4.46095564355201    6.37375570504112    3.49490121238991
O        -4.63971187957428    6.79980180691758    2.64013218294565
H        -3.88031338285778    7.38978360150030    2.49563705716099
H         3.34924357458402    3.43274447749483   -3.63571992964830
O         3.19154817713728    4.40172840123259   -3.54580305497440
H         2.22542107222099    4.46077945889779   -3.64480006412850
H        -6.13992348414461   -1.66915251221870   -3.44075875809129
O        -6.21443668954431   -2.24979143370838   -2.65697746101399
H        -6.99608628972704   -1.94691656759157   -2.14221134676588
H         6.48599362989218    1.04361107451351    4.65427097444855
O         6.09486148544075    1.58043946881638    5.36128011436798
H         6.27737849040328    2.49938215527583    5.06860670028851
H         1.30301502330790    1.70053804508901   -5.87046877097869
O         1.11637942747367    1.10282211326097   -5.11587874169742
H         1.48311604631490    0.24209215825416   -5.38864781388408
H        -2.43884660430855    2.90478940479973   10.46398999625349
O        -2.22410035241177    1.99837331514080   10.18880701210842
H        -2.82533534706517    1.79634220879483    9.45997500718664
H         7.64556700042710   -0.48570163984745    2.98215088153139
O         6.89337146197678    0.07899345685805    3.17528602854703
H         6.20897037613120   -0.53202934816194    3.54782336760943
H        -5.62990848537562   -8.11760388925807   -0.70924241329835
O        -4.89030444752837   -8.18331142258037   -0.06800704544734
H        -4.89435245166248   -7.36641207099624    0.45462319104219
H        -5.21872832022945   -0.17590624138087   -4.71864604095433
O        -5.83375930529449   -0.89064926802526   -4.95493434723600
H        -6.67563553116678   -0.45317687776851   -5.14636530914923
H         1.82892481107620   -0.21485183483743   -7.56908121982259
O         1.61889539091309    0.25683985389883   -8.41113681688628
H         2.19236880143275   -0.14528478925725   -9.06890336366677
H         4.80408141177028   -1.39312196494646   -9.38119968571956
O         3.87625492792361   -1.16751150621056   -9.65683750874643
H         3.84956870693943   -1.28503466885407  -10.60574289058232
H         7.60026317285806   -2.56777639890048    4.09883309080170
O         7.74420540786915   -2.60411602164157    3.13914373222911
H         7.24959770683139   -3.39400861329740    2.86834141677555
H         6.76220284652206   -5.89785806485652    2.59081686536370
O         6.82467519478279   -5.22441292653310    3.29331084806411
H         7.70487594790879   -5.30291330615442    3.70300372467485
H        -1.85141649184783    8.89987549600185    3.47892715214625
O        -1.59924613388629    9.20547687996169    4.37572404007637
H        -2.44557641667540    9.33241203323698    4.83731687475477
H        -7.44420173563672    1.49950698851432   -5.23642341595156
O        -8.01341519671694    0.75207527596102   -4.98828472828594
H        -8.91659756387540    1.14687894755977   -4.90523542909265
H         6.86134041692150   -1.07385753000826   -8.49585303189371
O         6.28285643195086   -1.79887727622368   -8.75593840757020
H         6.06238517459946   -2.24990618357172   -7.92245993842183
H        -1.76796722765715    6.20556592438757   -7.04378853831793
O        -2.15949796176970    5.37776048168606   -6.76874886019421
H        -1.90336719968542    5.24678865068509   -5.80704876900544
H         0.03905167557432    3.26725346675096    8.98625253500815
O         0.24270247064461    2.34846109132273    9.23958427728971
H        -0.55080946499853    2.07947514962926    9.75092982783000
H         6.74390684614305   -2.77541738965273   -2.79217504669550
O         6.21814691627182   -3.52407676982452   -2.45435105027636
H         6.69107644141038   -4.33207081945929   -2.70107985635134
H        -4.10499247284922   -3.12441087635133   -4.95776383127779
O        -4.26708693978263   -3.01168642853810   -5.92131068611824
H        -4.81893504819790   -2.22147333135320   -5.97242998091469
H         2.02078884495834    2.15024041122027    8.41330677819958
O         2.67879350418421    2.26793128147679    7.71862267787222
H         3.10563455322295    1.40048069142660    7.59850764325369
H        -6.89875463498053   -5.27072069850495   -1.39138550985734
O        -7.81467132474131   -5.54488150402126   -1.63068325409652
H        -7.95668765751561   -5.14223026579568   -2.51227172838797
H        -3.82264550601088    5.19630289012550    5.68936118742827
O        -3.79827005273768    5.96575289223700    5.09945894695631
H        -2.86505310691829    6.26461441024182    5.18694603164330
H        -7.90764758915415    0.01399790834803   -1.94971078854525
O        -7.42507710994440    0.74071919489770   -2.36625141378360
H        -7.66006462112822    0.72912819223512   -3.31780581920266
H         5.84256036839207    0.15810843980354    0.32306232556318
O         5.58185088693465    0.83924325535192    0.97103267663716
H         6.12480376305567    0.65546196374393    1.76283011296747
H        -6.18830216168764    3.23701395543663    7.40350464173573
O        -6.05203871858201    2.71872820237122    8.23080806762383
H        -6.64856185502550    1.95410301046072    8.14578445541808
H         2.30783188271791   -8.09519540667576   -0.90391268250775
O         2.97902462523621   -8.07843181943843   -1.60568204263594
H         2.75293852307396   -8.79321247306451   -2.21745317152902
H        -2.77678355859637   -4.00497007248408   -6.22141087269569
O        -2.01832158784376   -4.56722494213407   -5.99577048255689
H        -1.73720413152382   -4.27506615959602   -5.10024764504788
H        -5.63416373791382    3.69228853595723    5.31333496438939
O        -6.28108360849657    4.08497823586655    5.93537371638016
H        -6.12203073862480    5.02979994740067    5.92207987393228
H        -1.01241959241595   -7.15089990339553   -3.20338271457662
O        -0.54003730896886   -6.47898230260312   -2.67800629099835
H         0.36490037607025   -6.40517531713606   -3.06411235505833
H         4.46294550388624    2.00067145158171    5.05771614133568
O         3.51889937729696    2.23609122034012    4.94575967824222
H         3.14164064090238    2.24816676647043    5.83064309165020
H         4.12243718742737    4.63873590149835    6.23563390909166
O         4.19211850613415    5.37141282275152    5.61916943557105
H         3.62162495939367    5.12725949302351    4.85150990593445
H         2.76657738364621    3.59393503424568    3.86721095572578
O         2.58136354812057    4.53303317884260    3.70308280408541
H         2.45576477800193    4.63133489400080    2.73752221408358
H         9.17770947589476    0.71465881399179   -0.89664225903442
O         8.34654485369326    0.61176699808255   -0.38978814453336
H         8.32151054418244   -0.30628814065394   -0.08806937087929
H        -2.06120427698214    5.26578146829022   10.63084379964411
O        -2.77830329445655    4.63337880152285   10.86701167049203
H        -2.99065403570988    4.80865260255499   11.78396669149962
H         7.98976819742737   -2.99578997923643    0.21947641368365
O         8.41740466726686   -2.14757634542806    0.45577165185024
H         8.37007224251632   -2.13104081327072    1.41868463611402
H         5.36999851917596    3.65449393354169    3.44964501267719
O         6.02743970183413    3.92551181996392    4.11222310918190
H         5.61315237744874    4.64088390530167    4.61603466306185
H        -4.17413980288313    4.95717540934399    9.77995621760491
O        -4.81357530105695    5.10546806605639    9.06299751032222
H        -5.42094999318859    4.35319448958208    9.06393402462684
H        -7.02630656657314   -3.54585701305607   -3.47848207188515
O        -7.64682860612492   -4.16051994147971   -3.92308958630135
H        -7.12836769176501   -4.59934283368931   -4.62923031403558
H         0.06373496818890    6.08391330140561   10.73606369477200
O        -0.80407378014100    6.41229888972657   10.49615068395916
H        -0.69688999246519    6.84378711395972    9.62914775072252
H         2.54491721901474    1.47873956309973   -4.16112307979148
O         3.42316939384886    1.83600825455996   -3.92939475264608
H         3.75192943908304    1.32153772722375   -3.16142116612036
H        -6.92785519310484   -0.29559309294074    7.22904666828660
O        -7.43896408361425    0.47969047314530    7.51378350823347
H        -8.06731792126952    0.66088340585312    6.81371429032052
H        -2.70527555671601   -9.92079464682456   -0.85839413171778
O        -2.64854386979836   -8.97880816651988   -1.01858701356836
H        -3.55454357538237   -8.61728214106495   -0.77102228282389
H       -10.12803258471080    2.99407307712031   -4.86247198506570
O       -10.23874458867701    2.07578513315546   -4.58186701829782
H       -10.44774901509184    2.15787478188984   -3.63043896259729
H        -2.02681863560962   -3.07351994938687    4.58624009945391
O        -2.89917014061989   -3.51802037422690    4.66162148674416
H        -2.89515195039775   -4.13502947379523    3.90468300378984
H        -0.12941173531442   -8.01872653973713    2.43995360661430
O         0.69916595461710   -7.80574704428443    2.88258789190595
H         1.41468399981080   -8.09681437170853    2.29004138783646
H         6.75709918404461   -2.38087169325776    6.30190805127604
O         7.20654991081991   -3.08987680702468    5.83719753055052
H         6.57822774795347   -3.82613585824486    5.80146582228468
H        -5.22002180724207   -2.07086137567326    6.93948056240648
O        -5.90274235035193   -1.57620696149473    6.46104632276978
H        -5.89061437270178   -1.95196296944467    5.55125692787944
H         0.76178561076225    3.01006097153540   -7.15670373372613
O         1.68084307725743    2.68463398636138   -7.22053912594065
H         1.66585277426051    1.93715642397729   -7.84633712065063
H        -3.96096174941915    8.69641663557951    6.66928672022108
O        -3.96680329912660    8.69524985564507    5.71192726177977
H        -4.08841717525608    7.76714856672592    5.44431185758270
H        -2.14201404030755   10.27139378778230   -2.75259443972703
O        -3.04664535594219   10.44884297653409   -3.04797318516528
H        -2.98295950505642   11.08284829559210   -3.76158694128280
H         9.44975371398494   -4.04864005681248    3.93248140784098
O         9.18237643451735   -4.72960134262740    4.55749772444667
H         8.75257092594282   -4.26101329333392    5.28401424938548
H        -0.75361618365033   -6.02994538744694   -5.88061684037338
O        -0.04487592658435   -6.59363237678627   -5.55356321433180
H         0.78668685305851   -6.12710691840344   -5.77567840055381
H         1.77794499528122    8.25043637852687    0.61865361142215
O         1.46670069741988    8.57150007671219   -0.25652202962010
H         2.27740258540177    8.61365728696361   -0.79273272997299
H         3.42919878286202    2.91939217660256   -6.72264294367913
O         4.26122934828117    2.63216875589428   -6.32034171211974
H         4.02426399726075    2.35719276621977   -5.40941225548644
H         3.67858700197554    7.11153770943622   -1.28987212915072
O         3.87759625181485    8.04847482754742   -1.50469676801302
H         4.24047268982229    7.99444316405501   -2.40078938514460
H         4.32704629896920   -0.01101433093945   -7.98360310939437
O         4.71378136871222    0.13578254062674   -7.11854171665340
H         4.52742458925921    1.06556777532984   -6.86983727938368
H         5.75807710013493    2.07213224124486   -0.67492544696192
O         6.41977767247791    2.16933565578077   -1.36900052221547
H         7.19789082320484    1.67800153645983   -1.02445571757812
H         6.70955479355780   -8.42930201614828   -1.70250541248070
O         7.33975951543912   -8.21573835810388   -2.44354367078385
H         7.71067432686906   -9.04790404391797   -2.73188302121586
H        -5.31877233800583   -5.84520848268289   -5.41394864541885
O        -5.94178083532218   -5.17636440069959   -5.72393970980430
H        -5.39638113883361   -4.40495591110276   -5.96368769424783
H         0.69102612678763    7.13651921925124    7.56296566721889
O        -0.20803981930566    7.15965392926504    7.92908753848774
H        -0.76941035287285    7.17174821168624    7.11557139808536
H        -8.92081524997820   -2.91009715333806   -4.08028249283315
O        -9.44445328777125   -2.10451332168121   -3.90856698491425
H        -9.16606698447258   -1.43753762348906   -4.53992197071859
H        -2.40257916248012   -6.03204034176010   -2.17127044993137
O        -3.28449114163528   -5.75098615510041   -2.43311276460264
H        -3.47596573550417   -6.12588862865802   -3.31777922186509
H        -3.00323301244701   -5.94481433017640   -5.43278873334867
O        -3.59673875747105   -6.55810242663282   -4.95707261680425
H        -3.10933306834808   -7.37587468019500   -4.79404955925004
H        -1.46870786854791    3.69215855946379   -7.00916360755553
O        -0.92210848981035    2.93922762402028   -6.74323630509057
H        -1.15927537548029    2.15317040489344   -7.29170042201754
H        -0.27414603484750    0.39047167464339   -8.25364073093474
O        -1.16948425311280    0.62055458061751   -7.96388249972615
H        -1.33607125251597    0.09556617061435   -7.16497996756217
H       -10.47178191950820    3.96808854985875   -2.69495610462817
O       -10.53147130272269    3.18869589711112   -2.12697315251981
H        -9.69808791585493    3.16567798003939   -1.62442974110741
H         4.56899697521390    4.06677384759859    1.64964606114256
O         4.36157496222636    3.14574322099792    1.92580999351340
H         5.07921869832453    2.56877889621898    1.64736415402159
H         6.45471381522962    1.38786634704095   -4.31542028644764
O         6.15819764258335    0.76155189626224   -3.62231544844286
H         6.16124144275258    1.26673073983763   -2.78083528927015
H         9.61417372039399   -2.20806208449921   -1.01641531291888
O         9.87645301981722   -2.08854063396397   -1.93988454068786
H         9.08311552414034   -1.71512156520539   -2.37115229218592
H         9.92789801521154   -3.36103119471939   -3.23911914213009
O         9.67402781559657   -3.99191917873316   -3.93732128594852
H         9.25876933233697   -3.46858246884466   -4.63421051616203
H        -7.67454294723809   -8.64638188064706   -1.65791191985266
O        -6.94069980700922   -8.04822580520129   -1.79133495723565
H        -7.32284634101462   -7.13709898339107   -1.77773108881666
H         4.08928575928686    6.07611040776455   -3.88405574090275
O         4.74869976754541    6.77972127590759   -3.80613919038110
H         5.58772709852110    6.32860876552602   -3.67517012989597
H         0.09450535381792   -8.19901550137576   -5.26187885604378
O         0.12462365026681   -9.18184665970408   -5.13064881333933
H         0.27187553596834   -9.54423577228057   -6.00432561793032
H        -2.31568916163242   -8.71678792273643   -2.74616892776072
O        -2.09055639868059   -8.45173753686979   -3.65756576617927
H        -1.44234733017978   -9.06586149057030   -4.02085630469390
H         2.20482606459700  -10.83523591465310   -3.55723831155141
O         2.15515636916232   -9.88088787479867   -3.53283001284835
H         1.36456523004870   -9.61327668402619   -4.05285895084769
H         6.78523527390528    3.32793069878931   -4.67733152940721
O         6.84678994991259    2.65098532837688   -5.38079097967397
H         6.04488134382874    2.77560845651479   -5.91094312263792
H        -3.49669706212329   -3.78147711414674    7.70319761267539
O        -3.61988401676756   -2.99397390195988    7.17469722539224
H        -3.37350234797735   -3.23054137594362    6.25437345756453
H        -0.67803888788336   -3.39307258540962   -6.76261028810131
O        -0.05195682771169   -2.65812864715902   -6.77489690094049
H        -0.53503043949023   -1.88567075599153   -6.42822960541879
H         0.69377754028485    0.42391576236538    8.70843355557832
O         0.70083284975829   -0.29082688119589    8.06782444373864
H        -0.22035494067373   -0.58452966483445    7.98594486959421
H        -5.91210897037319    7.30767859528646   -4.24210191769021
O        -6.41590406912635    6.68685545148567   -4.80018466334869
H        -6.69443085248045    5.95361479644202   -4.20774404505151
H        -4.35867959673554    9.05024608480482   -3.26369096498921
O        -4.88951715568587    8.25128611915152   -3.15428017859796
H        -4.47312014521567    7.77306224582922   -2.41894904258423
H        -9.78360321264486    5.71743558756404   -4.61033205695748
O       -10.31156819288115    4.90985231487980   -4.44362992924522
H       -11.19555224965320    5.10640227113371   -4.75569185331925
H         2.76969856441354    6.49104529013227    6.08633838271784
O         1.80978610088578    6.58311804598467    6.19141234702782
H         1.47029192865439    5.66804657883397    6.09048364788936
H         4.75042902252872    8.53876210972787    0.01698646107765
O         5.07542269242651    8.54142240417853    0.93522969292037
H         5.48597052297364    7.67829954280187    1.06330345587668
H         4.14223280686929   -7.43464001016293   -4.41890157297567
O         3.38181822627127   -7.72378449743832   -4.95571458564776
H         3.10823923445458   -8.56555555438118   -4.57646583601147
H         0.35353079160106    8.62448801765562    4.19988782343607
O         1.03336823998823    7.98415142144888    3.96618369376791
H         1.26832736734084    7.49136842537131    4.77856593193931
H         5.18680416174333    4.20360037690990   -3.30283191493624
O         6.14758034946194    4.17683283100324   -3.23622308501436
H         6.34308248263455    3.58758106898436   -2.48815320875530
H        -2.52320737352220   -1.59816087476018    7.55047264637457
O        -2.01570424337676   -0.80246132497079    7.76800072960396
H        -2.64232509637382   -0.17971067552974    8.14660361685251
H        -9.10774441846739    7.86020211969964   -4.11355071091666
O        -9.04692367420135    7.27694183946636   -4.87155151974580
H        -8.08993724927364    7.11767878213865   -5.01337087212533
H         3.57525697998247   -8.99604004301730    1.01775289683505
O         2.89628387593864   -8.36868654778148    1.27126940788150
H         3.36795247540206   -7.56048087351401    1.54879653248413
H         3.54560614612727    8.15615228619709    1.77079445943016
O         2.75825472378273    7.58928297078470    1.88764388377912
H         2.31741352440958    7.82095380442615    2.71777485187846
N        10.62707111360006    0.72599968332358   -1.90429948718954
H        10.55566040129513    1.14969703148187   -2.81966695502562
H        10.72385849860539   -0.27949102770408   -2.02862374875234
H        11.46907969313392    1.07175713375421   -1.46491860079080
