# Supplementary material for: Computer Generated Realistic Interstellar Icy Grain Models: Physicochemical Properties and Interaction with NH3
Source: ACS Earth Space Chem. 2022 Apr 19;6(5):1286–98. doi: 10.1021/acsearthspacechem.2c00004 (PMC9125691; doi:10.1021/acsearthspacechem.2c00004)
Supplement: Supplementary file 1 — sp2c00004_si_001.zip [file sp2c00004_si_001.zip › NH3_binding_energy_sampling/150-32.3-N.xyz]

604
 energy: -1022.787794023174 gnorm: 0.000028043359 xtb: 6.3.3 (5b13467)
H         0.19214495606243    2.97255707591746   -0.69809926736537
O         0.71604383528781    2.30477783486127   -1.19087844458277
H         1.65384583285715    2.43112618406492   -0.91256309485755
H        -0.11135032676950   -1.37935626615241    3.11348737871374
O         0.28409942004311   -0.67789997640179    2.57333332861816
H        -0.19256553756026    0.13586965850920    2.80755022499043
H        -2.40924715364640    2.35662168154784   -0.57111739895799
O        -2.20484802544114    1.88205092444457    0.25223648657516
H        -2.21958997339405    0.93536295856965    0.02286227833457
H        -4.69076489315181    0.48618726449317    2.12858686854211
O        -5.00886751744349   -0.44735837859760    2.13688170298408
H        -4.50105285210473   -0.92162371755775    1.47025414655697
H         0.04127390505346   -0.37247208099933    0.91811817897032
O        -0.15316167702741   -0.13159034033597   -0.00826289866199
H         0.19039924158360    0.76404367152567   -0.12476946885345
H        -0.19705461876954   -3.65129618440860    3.73077681021110
O        -0.47794574752273   -2.82326590994403    4.15403827004606
H         0.16602200029459   -2.65603354192190    4.85868845658803
H        -4.90630249822241    2.47375164523966    1.28276071656756
O        -4.27158480896896    2.05888257912102    1.89911285797889
H        -3.42589242531778    2.04268506735684    1.39085258034597
H        -3.24803736964336    3.85222523193449   -2.24549835098162
O        -2.51298065210144    3.25269078692038   -2.01286178423948
H        -2.15045386316165    2.96781479005370   -2.87188739144800
H        -0.15216269978288   -3.86684036900822    0.45534245061354
O         0.18710699201979   -3.05160974631002    0.87844203332726
H        -0.60061725571774   -2.56435991624420    1.18729599356518
H        -2.41011852873779   -1.60263699779749    2.41863164610851
O        -2.21971616651780   -2.06653900337075    1.57699535670287
H        -2.47116447039823   -1.47588331700503    0.84785880994342
H         2.05796839673233   -1.50338076114763   -1.14924643464273
O         2.28414220566282   -1.75961321423942   -0.23130382283458
H         1.49248199667255   -2.18793412185313    0.14648257755391
H        -1.41473555327532    1.75888692658378    1.87939967258443
O        -1.51293044831740    1.35800459306508    2.75331628435502
H        -1.49909605413741    2.06772981210585    3.42113097811875
H         0.19350709513486   -2.75810571733126   -1.61268611808201
O        -0.56085611993795   -2.14489261034403   -1.66758966483559
H        -0.38260923654960   -1.42108933596504   -1.03053153851130
H        -3.45800283577064   -2.97802012521885   -0.45108143020053
O        -2.73964927068910   -3.46906826264050   -0.87044699228426
H        -2.02748515050810   -2.83915865938918   -1.08453497225913
H         2.74029977515601    0.05180120156870    2.91518701920949
O         2.83386918167857   -0.13486434930506    3.87669573089993
H         2.92541720697457    0.75617246120372    4.28538396916479
H        -3.53298359266619    6.32840125955085   -0.56842450036050
O        -3.28978338528500    6.99325476180320   -1.26465690071151
H        -3.14880337224526    7.83630734440041   -0.79041675632288
H         3.87871974805027    0.51152666005643    1.17493589199137
O         2.92726236792350    0.33099295805384    1.28571907500798
H         2.69165489781469   -0.41848733624131    0.70185500114319
H        -5.78984723103701    0.79984430851411   -1.66498178503110
O        -4.87944519152239    1.12420540554289   -1.53028547718972
H        -4.99169154080720    1.95117631608580   -1.01670370328996
H        -1.23102780519773    5.33055338528615    2.19206900498955
O        -1.85670573540580    4.58479318344978    2.06988571825942
H        -1.93902912882739    4.16318244777562    2.93050579719925
H         3.47847181395569    2.69423923831344    0.42056359899573
O         3.23460343141059    2.65548127116793   -0.51982324452067
H         3.56781766447629    1.81393097659928   -0.87227864516367
H         1.47577748500530   -4.75165379906386   -2.29432377820818
O         1.53917252723708   -3.97656903157481   -1.71805827531574
H         2.33638226362268   -3.51582452955056   -2.06386439548779
H        -0.92752947065860   -0.13415910919114   -2.58669844693472
O        -0.29047244777495    0.51852911314063   -2.90464119000247
H        -0.03272786109956    1.09744531317706   -2.16412994573196
H         1.67396831509003   -4.74875968202230   -0.22220915522568
O         1.77492247014016   -5.38851675485217    0.51895919150186
H         1.31192541242437   -6.19790329505798    0.21699102726460
H        -1.23680092069148   -3.31300108266668   -2.93225792235341
O        -1.05960233779912   -3.99364660939517   -3.59472532232739
H        -0.93864248761754   -4.84305301128035   -3.12870221814524
H        -2.81603956164325    3.23576121929830    4.67095639254200
O        -1.83480974899023    3.23051583096485    4.64161423874482
H        -1.54670657110692    2.82523391313165    5.47779395269373
H         0.93279016154818    4.95669273130802    4.06748064786012
O        -0.01318724707570    5.19013063759527    4.11632213274735
H        -0.48748424990509    4.38659391894291    4.36851226049930
H        -1.75549349363134   -4.70707544560106   -0.43198222854233
O        -0.99252136075251   -5.24813122226309   -0.14218147532239
H        -1.34503619777222   -5.94056694431448    0.42643932188257
H        -3.91219995306940    5.78921898901832   -2.62767995775878
O        -4.26272045996607    4.95694212679477   -2.96225821818038
H        -4.10325829797958    4.92564384713308   -3.92989498792556
H        -2.45672155237935   -3.74886858252035    1.87813531514174
O        -2.47553862503063   -4.65096821387431    2.25886955369426
H        -1.53701690862876   -4.89709446700327    2.39508099947937
H        -4.70522145432439   -3.02025406971867   -2.96783026571668
O        -3.85034220939301   -3.25223648111748   -3.36899022297859
H        -3.52509984836812   -4.05027747369209   -2.90661350942104
H         0.30079447106635    1.29775285986571    4.58936080067657
O         0.80892625065304    2.05852033722565    4.26074324403617
H         0.85651906232237    2.71439831377237    4.97059564771908
H        -4.67123123333015   -5.23511125586736   -1.61719236416102
O        -5.38577234591830   -4.89580677247750   -1.05155180683631
H        -5.19597716600419   -5.27442195564162   -0.17464648105551
H         2.31737007041658   -6.53232173875258   -4.08531881506413
O         1.97652889495713   -6.20547225931238   -3.23250416239748
H         2.40599036849009   -6.78260052616113   -2.56891580024238
H         0.46273626134586   -3.42469173289366   -4.04987033020908
O         1.26805227903624   -3.05694609338103   -4.46742663867463
H         0.95323243117883   -2.68185590748667   -5.31614217855304
H         1.92858578067808   -1.82862326414548    2.95114167464292
O         2.08228333544512   -2.75921957769744    2.73161500029329
H         1.39979639231554   -2.96882733959918    2.05993838127441
H        -3.02059871573113   -1.85143416448035   -3.26451240091742
O        -2.59749271279828   -0.96571236461311   -3.19299922688943
H        -3.25000587408455   -0.31810594098802   -3.51474514109757
H        -3.20494471960339    4.91691332008002    1.05066877003654
O        -3.98408271615033    5.29302197524435    0.59401479950446
H        -4.40153437597574    5.84918811271806    1.30016018811111
H         0.84918057453722    2.18152699504455    2.57127352259039
O         0.95415013158548    2.17999348521771    1.60054057906963
H         1.68126413569533    1.55667162722407    1.43727845444539
H         0.18613602603407    5.59891945747813   -0.76796158040247
O         0.71128092223536    6.26187585651071   -1.27166006567254
H         0.85208966700809    7.05931530452312   -0.71217011218936
H         0.32486927517138    6.96489872876761    2.58731537848225
O        -0.03424792688470    6.58789725362993    1.76699004482810
H         0.63012334065029    5.91752791454185    1.50584852430064
H        -2.51434098024205    0.14657594010063    3.29686061832374
O        -2.74081555982494   -0.66888654090901    3.79781246342381
H        -1.98265117776075   -0.71208693236050    4.42253955504798
H        -0.94070416810156    0.47162747197914    5.98992840601312
O        -0.66514556374288   -0.04627429342188    5.21498807091152
H         0.04716871002130   -0.65113513922118    5.50230888274858
H         0.67349134721686   -5.06421424222943    1.93013957673742
O         0.12797729970161   -5.17534508300476    2.73238479114449
H         0.26794063742863   -6.09798978121841    3.00066266305911
H        -2.16169683845480   -8.14428882536118    0.36974233626728
O        -1.83583479393883   -7.66127422587900    1.15650749199660
H        -2.62148739950566   -7.35280161752619    1.61565328240196
H        -0.37392292199754    6.81321687742723   -2.33316106195015
O        -1.11718906346854    7.23661034787439   -2.83420751637519
H        -1.91009317435847    7.10938444795835   -2.27495849062503
H        -1.12686544931675    4.24891564401783    0.55250297534526
O        -0.74943440255116    4.31257849084744   -0.34147665523431
H        -1.45333630310922    4.07458947357135   -0.97839169463561
H        -4.44005156185607    2.68171617209237    3.46257909405526
O        -4.44366219605913    2.84823750705062    4.42787441525847
H        -4.52997083157425    1.96393674509570    4.83310964835069
H         1.97842775471472   -3.66315995178841    4.20687371708550
O         1.90882066107680   -4.13798876410939    5.05820424261555
H         2.41510007994420   -3.60530059497012    5.69289262212730
H         4.65901510983691   -3.26767592116790    0.81652285194713
O         4.50312509197398   -3.18747771307649   -0.15032093570124
H         3.64557798614280   -2.70822278064224   -0.23588720762154
H        -2.73654272434030   -0.79861611505900   -1.40085832417729
O        -3.06989466021426   -0.53339453086514   -0.52699613235158
H        -3.86600956179877   -0.00202625804392   -0.73714273748676
H        -1.61413336253873   -0.79986955160672   -4.67554872962014
O        -1.10290033393377   -0.58116773016025   -5.47589007856152
H        -0.39331298641927    0.01266835557911   -5.18466338949781
H         1.79000722342424   -1.76547820164468   -3.40817806805091
O         1.88032491429169   -1.02140896278617   -2.78138215982407
H         1.10478834016629   -0.44231317149589   -2.91439559696466
H         3.62642355501154   -3.20082136019734    2.52334816312077
O         4.58534483168472   -3.43104353072206    2.45399571007583
H         4.63797820259355   -4.39182907294819    2.57684585449099
H         3.38065771154025   -6.20109358449313    3.08193833967727
O         3.74126796352893   -5.99772040305963    2.18436353243932
H         3.00728597419700   -5.64861457530073    1.63886170228076
H        -3.33850419511018    1.57372764068655   -4.22106701344121
O        -4.18530903360079    1.10410722205064   -4.03624187938729
H        -4.40700417139177    1.24625590974883   -3.08027858973513
H        -5.09378779293836    4.09605033285412    0.02505456661739
O        -5.53396203571859    3.23126780690422   -0.08249755743494
H        -6.46228559994463    3.35363804524190   -0.37015587679539
H         6.71936338631615   -1.25090913628523   -1.36810298887127
O         5.94503591812644   -1.10170756063570   -0.81906225069246
H         5.52333394271996   -1.96933945794981   -0.62690837499224
H         4.58133710000521   -3.22908427245458   -2.49408672453088
O         3.71582471950479   -3.05435574381882   -2.91357007735803
H         3.72173776362046   -3.67015792037563   -3.67218283371206
H         4.38527301765243   -2.38477330491152    5.60072561094977
O         4.03694997819900   -2.85274760666139    6.39012853909089
H         4.37087632636070   -3.75804927344099    6.30677478666804
H        -0.78577284427450    6.25898980364925    5.06340770903797
O        -1.38426895951410    6.83362113286334    5.60079046759870
H        -1.39383698074939    7.71251858181726    5.16275391361422
H         4.68679892220259   -0.20045220235123   -1.47723398068968
O         3.92165797541797    0.34449104296556   -1.74142750834547
H         3.22976422617117   -0.25341321531381   -2.07749943569665
H        -0.73307757867852    4.48035732462239   -4.05602722192807
O        -1.51382638238341    5.02560630038885   -4.26556002482588
H        -1.36271848545483    5.89042530289278   -3.83918162580830
H         0.65978861718833    3.15226942507712   -2.67508268139161
O         0.67215523885596    3.53268016192969   -3.58191114602375
H         0.72109914085204    2.77157459204846   -4.17035020525815
H        -5.38312598755682   -5.22099021546606    1.75240020143345
O        -4.69123112217830   -5.83099946291471    1.42616329041473
H        -3.84657605626509   -5.41210259740118    1.67982404726285
H         7.87810828521941   -1.75080395605908   -4.03560390518864
O         7.61638820087722   -1.44062650972258   -3.13598577316388
H         7.13216244695173   -0.59510228076711   -3.29161767854314
H         3.69831929148876   -5.11939052686838   -5.32550622009443
O         4.45937642396845   -4.74945676730447   -4.83948020935073
H         4.84008507397755   -5.46353795042663   -4.29507212396192
H        -3.82611269455180   -0.05399622109707    4.88301624081741
O        -4.43054731170821    0.40788486279003    5.51410318572755
H        -5.09270177794865   -0.24994929777392    5.80040841047026
H         3.43811611216420   -6.00881756267015   -0.56140258353620
O         4.31291442942414   -5.76064838972357   -0.87248096091468
H         4.38886150628662   -4.79893564898746   -0.72470811540584
H         5.00088472017151   -0.38993819397021   -4.17135777939412
O         4.46594006509091   -1.09867731826319   -4.56646296164936
H         4.13559013854166   -1.68437051769799   -3.85249760267500
H        -1.16930117976529    1.52913379773371   -3.96959918374669
O        -1.81659145727245    2.15296049097732   -4.35532286887385
H        -1.45465366755594    2.48712308572648   -5.19883844378361
H         4.86694856170778   -6.38327926322075   -2.35000550625193
O         5.20321926621762   -6.70550989304913   -3.21530870796154
H         6.01963098977014   -7.18833153840998   -3.02678628738647
H         8.72621959401942   -5.15844066999941   -2.92824746475051
O         8.03173899328394   -5.57663892191771   -2.37428063855725
H         8.06477725929009   -6.53370631175984   -2.47978482376658
H         2.32615201723371    4.65297669191230    0.44835239449699
O         1.74317441730124    4.63292584173167    1.21669588943742
H         1.38355633702314    3.71312328248494    1.28875504127238
H        -4.45914965826010   -2.70399258734231    4.16534177529616
O        -5.35222877437593   -2.36394284849156    3.95613826084987
H        -5.20914992266404   -1.57703619270840    3.38878783834586
H        -5.89764669953644   -3.26463373478462    1.23983845914417
O        -6.36644850407457   -3.80125569906500    1.92321502449695
H        -6.15320076769953   -3.35265710403748    2.76350118002644
H         1.64106641904763    3.37832332636725    6.85107642668940
O         1.02132426996499    3.89660668966092    6.31614310279930
H         0.23613350373649    4.04938521743992    6.88471253418788
H         4.96068121058496   -2.25376716148626    3.59811704449495
O         4.97913775723168   -1.53805443905359    4.26506799191307
H         4.16923639793982   -0.97964717664068    4.10656161071076
H         2.33681756799505   -5.66038677531830    4.79481501138285
O         2.71616732983473   -6.54391763393765    4.53313926329306
H         1.97088487264162   -7.12341315093537    4.35354055023693
H         2.26191401249094   -4.55438719251635   -6.83089227344043
O         2.08860011466837   -5.04540721428725   -6.01774280632256
H         1.82186671838236   -4.35635884391341   -5.36098032810695
H         6.41488342239723   -4.17497364612857   -0.52058603192480
O         7.16536515519984   -4.58053669549838   -0.05512928957112
H         7.67565314109542   -5.00127234196842   -0.77501363942804
H        -1.77302787778584    4.40329019179001    7.67672162168970
O        -0.87601690857615    4.49796648491810    8.06702134809873
H        -0.69315056829951    5.45671272111547    8.09591285372830
H        -5.09978110842707    5.66471925940804   -5.63204512174388
O        -4.49324698751484    4.90038012232740   -5.65187133183606
H        -3.73306804450014    5.11545085983230   -6.21367544372097
H         3.29775956510241   -2.56102750080357   -8.46528695656320
O         3.20501079524173   -3.09640243333885   -7.66636905240318
H         4.07966893088266   -3.07604466644652   -7.23335130067443
H        -0.65168143860909    8.77658776475483   -2.28060424454201
O        -0.52971932011279    9.60282221205051   -1.75795032383312
H         0.22961870251995    9.42489473778566   -1.17842037859491
H         2.02062531971263   -0.99712227319098    5.18451961606933
O         1.44321680737163   -1.52333168690785    5.76718972544414
H         1.53478049340110   -1.18238247447396    6.66629903378305
H         5.20932682259643   -2.07315719376142   -5.70989956139664
O         5.55664211649772   -2.83799843020382   -6.23318175465582
H         5.27893562186287   -3.62949469180456   -5.72004176252901
H         5.64328844882021   -5.30520209831780    4.66075076440447
O         5.11688521434951   -5.22215462073750    5.48504579838437
H         4.39480733335724   -5.85264878118275    5.39351097709655
H        -4.02518231948379    1.06653787928246    6.95889891810885
O        -3.83656221688905    1.53774142176928    7.80583292764449
H        -4.71287928450921    1.92482944811135    8.06378124474607
H        -1.84886851390555    9.56061601996477   -0.75075052227752
O        -2.71172328000948    9.43395284598933   -0.28069460137876
H        -3.31992770571886   10.06500263781954   -0.66909488832412
H        -5.94451921399336    4.65177949300599   -2.98233277545441
O        -6.85190283696258    4.53544277905238   -3.33078376040182
H        -6.75949650940535    3.83569588801933   -4.01042672904222
H         0.06730320329828   -7.12060853814616   -1.20356721149300
O         0.52649868202455   -7.55935949492187   -0.45436301334979
H        -0.15733969965596   -7.75680500426523    0.18888059636649
H        -7.64017468173927    3.75331669379987   -2.02859632576344
O        -7.90571649005575    3.16374565153447   -1.29198659382620
H        -7.76329237750202    2.25627069205475   -1.63539829560563
H         3.91938314920322   -0.98746434900943    6.96860567525621
O         3.92970209210886   -0.02328409247922    6.96390285774918
H         4.74438250905039    0.26702325199283    6.53703711116026
H         2.25557900756541    5.73590177524177   -1.17967390270825
O         3.18997044684486    5.44101468207061   -1.06182024771787
H         3.36951978025011    4.90360305942512   -1.85622632853673
H         6.51742775377772   -6.00607977754645    0.64814198879713
O         6.14477358048885   -6.74375385171299    1.17715803660477
H         5.23933767530774   -6.46624460216532    1.39973657946813
H        -3.91663408859743    4.64642034378539    7.74724093259907
O        -3.34804099439292    4.18492221411890    7.08895924966240
H        -3.54337958752898    3.24151878716446    7.19518072110640
H         5.72942566042549   -8.01881699304378    0.10157996557197
O         5.44363690621229   -8.70237934633528   -0.54058208345686
H         4.61649550941698   -8.37406646691138   -0.93671445533208
H        -0.60981535273171    1.95350140657712    7.66517997324520
O        -1.23990069373307    1.89220619863849    6.92703171654730
H        -2.11034976120139    1.75110846974406    7.31928174668659
H        -6.40796020448084   -0.17223301534412    0.99761327374635
O        -6.72125347996302   -0.25792647668139    0.08279409725338
H        -7.64382770290555   -0.51571838584521    0.09188367736049
H        -5.39233253552289   -3.12412759181358   -0.65647611528114
O        -5.15354401509360   -2.42753914009298   -0.01864959282205
H        -5.71003609865028   -1.64701516495340   -0.21684012430774
H         4.30730413900262    5.50814814867018    0.32908462630289
O         4.63697182775622    5.60466625480549    1.23629710546728
H         3.94134275210780    6.11469211893471    1.68710502638722
H        -9.05372405793485   -1.77297369243530   -2.34111109928380
O        -8.51337488489844   -1.57726638034348   -1.54771184071498
H        -8.65000048979810   -2.32230304717320   -0.91961001353604
H        -5.51090975780702    3.44249161607372   -5.57391777759110
O        -6.03162965876548    2.73165441028621   -5.16379532196174
H        -5.36821248039605    2.14287109069215   -4.74971465104603
H         3.18583892356474   -0.93351502775221   -5.67723920581922
O         2.33182912014393   -1.04985502869045   -6.14745372296916
H         2.41786177503647   -1.89711679077446   -6.62397349635721
H         8.12051793698499   -1.40306322562394   -6.02901873785718
O         8.12477570470510   -2.26871252475051   -5.57567912495251
H         7.26920856570660   -2.66624061059570   -5.83218871128076
H         7.63257361475257    0.93966061243907   -6.30331073965004
O         7.44389915474690    0.09322659980610   -6.72047104359485
H         6.46264037577874    0.04536748322630   -6.76161370298585
H        -7.89072521937834   -3.70705252317867    0.76980310742845
O        -8.60409809522366   -3.64471035635396    0.11961242160734
H        -8.44712828161606   -4.36762029726695   -0.52708280083287
H        -2.41683245988094    8.67634646246440    1.28173498790609
O        -2.27073434747765    8.08468449302057    2.03328799694628
H        -1.50045278315607    7.53112639329684    1.81204951219713
H        -4.46790422098022    6.37097325777233    3.46722411044648
O        -4.63353415786545    6.80015647626182    2.61143856133098
H        -3.86857157622974    7.38542347189716    2.47740511748167
H         3.40484179809572    3.39334903248188   -3.58126644347885
O         3.25274073636398    4.36249403250353   -3.48456144593917
H         2.28856135140736    4.42934423071293   -3.59683691761237
H        -6.12235073399430   -1.64250610950904   -3.50902949140604
O        -6.20713925056603   -2.21969226436160   -2.72379830412671
H        -6.99729586279730   -1.91551621264605   -2.22329386363941
H         6.42729899938840    0.95928348305462    4.74114767305542
O         6.03088981968383    1.49614783154010    5.44424984962716
H         6.22204383010726    2.41555263885968    5.15756391564884
H         1.37291398839413    1.68155276912857   -5.84239448526319
O         1.17377147972145    1.08321814353168   -5.09126756377006
H         1.53670250845616    0.22044196204236   -5.36285635978982
H        -2.55340929801289    2.86865301120995   10.45036814598177
O        -2.34202737013865    1.96155394592891   10.17463299920044
H        -2.93648082793812    1.76615151078697    9.43855734874827
H         7.59306931642626   -0.58304768670706    3.08519371494190
O         6.84251505694266   -0.00756472975169    3.25220412246678
H         6.14788349264281   -0.60875347396510    3.62579448943200
H        -5.86730501747027   -8.15223474044161   -0.31598105610177
O        -4.91492075475878   -8.12870537021339   -0.05560144963833
H        -4.84231759086548   -7.34432695716127    0.50855266121863
H        -5.17554854838981   -0.15117671440100   -4.77321010363864
O        -5.79251731260263   -0.86122834592301   -5.01792792514703
H        -6.62919491721801   -0.41798503456092   -5.21859663156994
H         1.90529555789122   -0.23326177281275   -7.54008539052434
O         1.70874244928166    0.24253331910910   -8.38296727860790
H         2.28753828630745   -0.16136801912217   -9.03502592221510
H         4.89376954873287   -1.42696292896187   -9.31971794470336
O         3.97051497793404   -1.19474609664379   -9.60540291885697
H         3.95468159594192   -1.30853605017931  -10.55502896683062
H         7.51868360830631   -2.66189550536149    4.19425310469956
O         7.66935257878287   -2.69430918936051    3.23526542205396
H         7.17651125318872   -3.48367509881116    2.95820501862106
H         6.67634216955655   -5.97868219886888    2.66203820583738
O         6.73600769518370   -5.30636951759750    3.36618833203988
H         7.60987163796707   -5.39472540980937    3.78759040327985
H        -1.84038037419138    8.87813570082475    3.48911600712674
O        -1.59649905421601    9.17878589003711    4.38987397203872
H        -2.44723922107307    9.31160529652038    4.84156567292428
H        -7.38233791250828    1.54215565441514   -5.31280042776921
O        -7.95937542661718    0.79844895929756   -5.07189811601592
H        -8.86102237287062    1.19875800184808   -4.99977151606061
H         6.94369286013671   -1.12464323207289   -8.40853775340394
O         6.36172072932234   -1.84352924383090   -8.67800421559731
H         6.12899026994680   -2.29646749470369   -7.84907907573522
H        -1.65133313198500    6.21155375669306   -7.03959396128513
O        -2.05210247454860    5.38603219949393   -6.77105972298017
H        -1.80836314710525    5.25084431623878   -5.80688859652581
H        -0.05579470523988    3.21738253767409    9.00284219803448
O         0.13795232618402    2.29614384266130    9.25514914779488
H        -0.66306795280334    2.03177604830818    9.75713138198305
H         6.74333113768194   -2.84378957136251   -2.71630584913762
O         6.21009468819628   -3.58816580048716   -2.37997488936347
H         6.67850277194538   -4.39898824140725   -2.62675336663308
H        -4.07979473981046   -3.10619404294464   -5.00717683503953
O        -4.22787617476249   -2.98879304831802   -5.97234962928453
H        -4.77550603429787   -2.19594575555885   -6.02799622503901
H         1.92450007060483    2.08825394013915    8.45020261505941
O         2.59134273219231    2.20209728868346    7.76330663354428
H         3.01300559384073    1.33172121829697    7.64677565290541
H        -6.94920410250395   -5.29974380174613   -1.51060743878670
O        -7.89111841472907   -5.47661602442738   -1.72330111355259
H        -8.01273205110540   -5.10874728236074   -2.61875262228565
H        -3.86402332071221    5.18280295490193    5.66619796895144
O        -3.82737622205196    5.95310303649921    5.07814336657277
H        -2.89337182161819    6.24580647183876    5.17758264644932
H        -7.89514882600821    0.05021439236307   -2.03761408918348
O        -7.40246750395331    0.77591759189909   -2.44419813119310
H        -7.62546747410390    0.76907633091554   -3.39894038075217
H         5.81564358401854    0.05680440922153    0.40725319767630
O         5.59181245210237    0.77639660562798    1.02972368034983
H         6.09822691450143    0.57772629625244    1.84418396625435
H        -6.26395391171920    3.23652754758524    7.34624108003662
O        -6.14099105423115    2.71445592319141    8.17334680752993
H        -6.74267756854595    1.95511462546275    8.07975833337194
H         2.24685085812195   -8.13523918616598   -0.89233064634218
O         2.92736074941932   -8.12084827395162   -1.58509826595379
H         2.70431303966231   -8.83219134354042   -2.20216517327143
H        -2.74295708256364   -3.99337666468993   -6.25774485715313
O        -1.99171505257680   -4.56208474106522   -6.02418742342179
H        -1.71903043042417   -4.27416614433259   -5.12476970624156
H        -5.68185031831985    3.69342949618509    5.26378247792494
O        -6.33352090778215    4.08804324604249    5.87950731535213
H        -6.16822086830349    5.03186225467811    5.87107559902189
H        -1.03767712174355   -7.16073522346989   -3.22556448893563
O        -0.56574962604298   -6.49343260455055   -2.69360017936099
H         0.34331733607818   -6.42507036421262   -3.07075532429406
H         4.40420813087338    1.92939447884066    5.12484135253146
O         3.46345136974668    2.17070276202474    5.00126782603939
H         3.07528529118108    2.18460894409718    5.88148589852262
H         4.06893944293830    4.56673158256888    6.30518977284819
O         4.15353827560111    5.29912814835648    5.69028951693187
H         3.58916160792246    5.06233109458127    4.91588731996748
H         2.73357679129919    3.53797349088530    3.91700912485408
O         2.55805736523889    4.47891016977080    3.75364967707901
H         2.44357694971786    4.58123579596309    2.78699070978405
H         9.37805964894109    0.13627730510302   -1.05863051125829
O         8.57022072480628    0.29940024348920   -0.56810863132587
H         8.39044412194087   -0.52069497628954   -0.07850750668728
H        -2.16137080987603    5.22595986366109   10.62813443043672
O        -2.88580017390765    4.59802082140546   10.85375965135417
H        -3.10802103500636    4.77250786505150   11.76854533200586
H         7.94490067497886   -3.08565106552350    0.32243266562176
O         8.36641012207103   -2.24075429670434    0.58279821073722
H         8.29590702852523   -2.23935728155016    1.54478355593144
H         5.34108176807158    3.58196645782957    3.53130320171652
O         5.99449234980516    3.84358004460123    4.20179991378498
H         5.58108424498991    4.56097314681715    4.70381509106219
H        -4.26568205778660    4.93584189809009    9.75126753831760
O        -4.89516769880053    5.08999756790080    9.02673189995908
H        -5.50838167170117    4.34258641234380    9.01925672571456
H        -7.01999176201671   -3.51362842416286   -3.56634258734323
O        -7.64179676759314   -4.10936771821348   -4.03204395695950
H        -7.11751708500562   -4.55391841487921   -4.72901321101477
H        -0.03178241701616    6.02926205840765   10.76086500813188
O        -0.89468492754726    6.36317205053588   10.51110421790396
H        -0.77418427883375    6.79718925974749    9.64715719300286
H         2.59171173722622    1.44620981793883   -4.12022737705649
O         3.46956623878254    1.79648838353563   -3.87594931293900
H         3.78524104367504    1.27798484195438   -3.10588749138585
H        -7.02759204560152   -0.29068237142190    7.15255398196074
O        -7.53650435041634    0.48706348165683    7.43373923532124
H        -8.15440970077811    0.67681337970538    6.72668745940299
H        -2.79297044580837   -9.92026703420716   -0.90974745750235
O        -2.72602703887978   -8.97989132391339   -1.07606448684965
H        -3.62589425130994   -8.60946733263978   -0.83643326505066
H       -10.05975695240985    3.05506937960627   -4.96615364976646
O       -10.18002280551696    2.13682701192713   -4.68944141872531
H       -10.40012247729357    2.21732782630113   -3.74051702965368
H        -2.11669932777368   -3.09442764289547    4.56242482953964
O        -2.99358730666563   -3.53237318657695    4.62475942442807
H        -2.97949500574920   -4.14953106958571    3.86752391794388
H        -0.22862180136395   -8.05073964037360    2.42239145357203
O         0.59567403166501   -7.84279121888464    2.87534417507859
H         1.31647006541826   -8.13877880209838    2.29162627525233
H         6.65149267879173   -2.47321179185852    6.38542799089222
O         7.10122575912217   -3.18179236599992    5.92037129983852
H         6.46994768025472   -3.91516273597968    5.87608363513387
H        -5.32829643939586   -2.07759835968340    6.87863548282659
O        -6.00361409409963   -1.57979514569049    6.39275752235941
H        -5.98079414038577   -1.95174387304113    5.48232513088213
H         0.85537157064962    2.99818860344593   -7.13161788524151
O         1.77263073058107    2.66585568025535   -7.18449870007123
H         1.76045349779637    1.92074375993066   -7.81326773280354
H        -3.98932227985328    8.68148308740321    6.65362201531563
O        -3.98327878912429    8.68259959850153    5.69627296455305
H        -4.10896894670104    7.75626830630361    5.42471281331169
H        -2.04687423763800   10.26873229612940   -2.74172919860248
O        -2.94685005414658   10.45303447861748   -3.04687925688814
H        -2.87078057201328   11.08877413742758   -3.75774550267443
H         9.36300952404452   -4.15478126585612    4.04175441196489
O         9.07919072533407   -4.83454307491460    4.66069045711637
H         8.64725834482808   -4.36393938414207    5.38452744221119
H        -0.73852553075983   -6.03394665256800   -5.89872477668972
O        -0.03782870005631   -6.60298618971922   -5.56368907426167
H         0.79963481175164   -6.14253145567448   -5.77579430187690
H         1.81847523217395    8.21009359578415    0.67062858309095
O         1.51969248944897    8.53536763825306   -0.20719098290166
H         2.33682628638233    8.57377078260802   -0.73387442359886
H         3.51514212263394    2.88842430292894   -6.66750625174963
O         4.34039891377668    2.59527815233386   -6.25557866647710
H         4.09059583750522    2.31855523755170   -5.34888308018894
H         3.73290314298779    7.06267947897042   -1.21890985028079
O         3.94136918869838    7.99876796163491   -1.42807409370023
H         4.31450195848304    7.94513081532022   -2.31993245285059
H         4.41166736075433   -0.04609883307468   -7.92393030171637
O         4.78492638363428    0.09637956205159   -7.05222056818878
H         4.60401872080656    1.02781249257759   -6.80626367678492
H         6.01584418844237    1.86277452689629   -0.47299775378909
O         6.58507405093627    2.05788826779261   -1.23133740261510
H         7.40788051656140    1.57598523575602   -1.03537424380316
H         6.65772297640278   -8.49830094094179   -1.63951209668838
O         7.29786961238144   -8.28570239625012   -2.37183622168742
H         7.66669476728339   -9.11911769361095   -2.65943274325809
H        -5.30269307774494   -5.81668805115109   -5.49154533117215
O        -5.91803898691220   -5.14320811897833   -5.80595623994139
H        -5.36599554153011   -4.37362162888182   -6.03574548137213
H         0.64053711511280    7.08575233455848    7.59823737128348
O        -0.26268819678296    7.11330534114326    7.95353310113680
H        -0.81423289750446    7.13248545220688    7.13346768252999
H        -8.90483123336701   -2.85931474295880   -4.18459877475048
O        -9.42387699830968   -2.04927437104406   -4.01641388432147
H        -9.13418239800227   -1.38456595191371   -4.64497345842183
H        -2.43337171102590   -6.03571593129821   -2.20695205200878
O        -3.30664724044974   -5.74128624512199   -2.48239125234372
H        -3.49009019747835   -6.11518553303740   -3.36912151419950
H        -2.99353768456208   -5.93394343905327   -5.47719738789249
O        -3.59561087348089   -6.54567576613548   -5.01003326423910
H        -3.11354244637104   -7.36629867320810   -4.84483344499463
H        -1.37092992436170    3.69618677849229   -7.00817982115083
O        -0.83347573155671    2.93849746333629   -6.73715718814885
H        -1.06905944253243    2.15573711113181   -7.29113095895157
H        -0.18496793228650    0.38940060191850   -8.24790336712396
O        -1.08169994179229    0.62563450469579   -7.96751591939047
H        -1.26192846216674    0.09895066055727   -7.17277446053588
H       -10.42244880871049    4.02493006760467   -2.80042512600428
O       -10.49413875201862    3.24526832625221   -2.23415074712601
H        -9.66648027634944    3.21521502962028   -1.72282016365759
H         4.56028319177820    4.00613422668033    1.72413368671304
O         4.34899240442716    3.08448932166217    1.99827300413969
H         5.06504176592868    2.50833177890001    1.71793872623286
H         6.48789542048420    1.34138479190470   -4.21712948923809
O         6.18017864372409    0.71537368710898   -3.52690624877293
H         6.20811076513605    1.20766236186243   -2.68116630010635
H         9.61191744011216   -2.30124335179482   -0.92484360550604
O         9.89283033434720   -2.08386803822537   -1.82256348183627
H         9.09489774074292   -1.74266783281118   -2.26847286818067
H         9.95671143118909   -3.38868803320956   -3.09694815264825
O         9.69160476655400   -4.03792146604920   -3.77529900143165
H         9.30209480983342   -3.52722667591446   -4.49565076435519
H        -7.76705266069204   -7.50077977779961    0.38949758708223
O        -7.50772598779646   -7.89268920092937   -0.46919498049393
H        -7.72448673079373   -7.19566594456370   -1.10990532016818
H         4.17013856143651    6.02743011168459   -3.81188357038100
O         4.83179482300234    6.72745588945097   -3.72134704010336
H         5.66689115067043    6.27188458735888   -3.58255113758650
H         0.08652793423266   -8.21089889440126   -5.27569163491174
O         0.10832942806116   -9.19407132463753   -5.14630323960683
H         0.26215654096337   -9.55587943425883   -6.01909261271395
H        -2.36013909109105   -8.71720302745913   -2.79112117668741
O        -2.11848999621575   -8.45052851581265   -3.69812644001312
H        -1.47214872486697   -9.07050881827731   -4.05476613633199
H         2.15790898767314  -10.86630062611319   -3.55295844109857
O         2.11479583937963   -9.91164811448173   -3.52686865290359
H         1.33217666281962   -9.63747390836195   -4.05555281063114
H         6.84322339846241    3.27475328277913   -4.56307677439184
O         6.90345171568865    2.59907351540683   -5.26617492729308
H         6.11286379413210    2.73576732370242   -5.81020529287394
H        -3.62459733167233   -3.80107846783166    7.65969985760488
O        -3.74048895263783   -3.01332567769715    7.12987864080198
H        -3.48146345041144   -3.24915874024640    6.21275764276522
H        -0.63335286946840   -3.39552189773330   -6.77211138893119
O        -0.00176915088710   -2.66520434995450   -6.77380436176620
H        -0.48384125525085   -1.89007988233070   -6.43194927219119
H         0.58199244294384    0.36977120115436    8.72475437745366
O         0.59107688107639   -0.34298327762063    8.08192555612335
H        -0.33117269158044   -0.62978574377253    7.98889854678915
H        -5.82030905548813    7.33631064525474   -4.28390559834842
O        -6.32177653058233    6.72042864883438   -4.84947804006708
H        -6.61291608244121    5.98794959500099   -4.26232802041831
H        -4.26624175609215    9.06483281256152   -3.28241707221169
O        -4.80395624398953    8.26938134701764   -3.18124229919017
H        -4.39964826213850    7.78637629346238   -2.44238411711959
H        -9.69895029386930    5.77477400590889   -4.70167596830354
O       -10.23473755269464    4.97074865300598   -4.54295464175933
H       -11.11306469969971    5.17395332494024   -4.86655906132298
H         2.73239372818440    6.42950937228172    6.14428177940402
O         1.77202628119578    6.52739681364041    6.23832059658912
H         1.42728650797866    5.61515324063349    6.13070600584757
H         4.79941988404605    8.47908901954999    0.10470987444841
O         5.11240752290299    8.47608123639132    1.02716197157557
H         5.51765138438901    7.61079734903620    1.15675877913723
H         4.12936768944718   -7.47830970296657   -4.38289098047275
O         3.37257473625904   -7.75934694047382   -4.92886883102417
H         3.08871662399090   -8.60082498852390   -4.55653387043115
H         0.35399594813812    8.58519809385793    4.23501590575879
O         1.03135103397409    7.93992047590099    4.00770240760994
H         1.25331807361464    7.44393440750942    4.82168225690709
H         5.23778107328106    4.13366422058715   -3.15072992646644
O         6.19889896089817    4.10160340478394   -3.09343079463147
H         6.40307943450932    3.51681357355980   -2.34689904659341
H        -2.63701396970892   -1.62567389728659    7.52326504948972
O        -2.12581993139101   -0.83455619906618    7.74817302915423
H        -2.75124420299249   -0.20784259010324    8.12224141959933
H        -9.01310703776719    7.91184488473694   -4.19190699846770
O        -8.94774065885831    7.32932155552185   -4.95008576674505
H        -7.99039491522031    7.16393795356393   -5.08167584498648
H         3.48440489789028   -9.05084404155819    1.04219450942042
O         2.80852999360706   -8.41803565005460    1.29048398852577
H         3.28418806549547   -7.61485181202291    1.57468418450349
H         3.57135654533653    8.09972411390504    1.84274407222877
O         2.77930320661721    7.53728756831792    1.94971195916047
H         2.32990850446398    7.77108891064569    2.77463952993263
N        -8.27684756431612   -6.37149175323360    1.72547723614912
H        -7.61598119871564   -5.65424674115518    1.99951796735699
H        -8.60834638348998   -6.82603050045581    2.56577814317238
H        -9.06436960821492   -5.89915689141490    1.29707106098458
