# Supplementary material for: Computer Generated Realistic Interstellar Icy Grain Models: Physicochemical Properties and Interaction with NH3
Source: ACS Earth Space Chem. 2022 Apr 19;6(5):1286–98. doi: 10.1021/acsearthspacechem.2c00004 (PMC9125691; doi:10.1021/acsearthspacechem.2c00004)
Supplement: Supplementary file 1 — sp2c00004_si_001.zip [file sp2c00004_si_001.zip › NH3_binding_energy_sampling/151-25.5-Y.xyz]

604
 energy: -1022.785364450994 gnorm: 0.000038235561 xtb: 6.3.3 (5b13467)
H         0.20361508452007    2.99517456632848   -0.68494392936485
O         0.72307440561057    2.32469373244906   -1.17894738889885
H         1.66259229955469    2.44885899390896   -0.90587024952565
H        -0.09253297369398   -1.34703734062003    3.13770598049805
O         0.30282889856337   -0.64800793390781    2.59428603532079
H        -0.17063032623737    0.16758315735562    2.82890343584942
H        -2.39841747801264    2.38828692129310   -0.54223249694946
O        -2.18994273802797    1.91491687772536    0.28086414861134
H        -2.21062204468344    0.96769673089918    0.05383645476576
H        -4.67064723855904    0.53170547398073    2.17286542985535
O        -4.99251356533011   -0.40027520643496    2.18436248413053
H        -4.48981166176500   -0.87897855407335    1.51708408206557
H         0.05122555479325   -0.34580309004320    0.93978675370109
O        -0.14579760997009   -0.10707996469092    0.01338020670453
H         0.19790728111937    0.78805406347111   -0.10642071532537
H        -0.18192653965643   -3.61774932164685    3.76072943003045
O        -0.45675573260263   -2.78722832013983    4.18305489582438
H         0.19067713208604   -2.62094695124802    4.88468157107426
H        -4.88482876923043    2.51777695998132    1.32465855248486
O        -4.24749015685297    2.10340099808665    1.93870535046558
H        -3.40501840333093    2.08271114230298    1.42546002192433
H        -3.24120247486969    3.88314948607866   -2.21581996884474
O        -2.50700156780052    3.28118465956410   -1.98534840956496
H        -2.15037594164509    2.99342433301432   -2.84576420842931
H        -0.15559957326057   -3.84031176647304    0.48563906917551
O         0.18855827449718   -3.02539635488093    0.90500387101662
H        -0.59619094151367   -2.53535706968869    1.21775216735959
H        -2.39600033702756   -1.56595296858470    2.45639700256578
O        -2.21013139353952   -2.03179969361447    1.61471252423074
H        -2.46521155262126   -1.44197353752820    0.88614399554001
H         2.05312917241189   -1.48734717566229   -1.13582386802734
O         2.28392048780364   -1.74300353830829   -0.21888363697319
H         1.49262140510865   -2.16703721572249    0.16457879292732
H        -1.39313033475071    1.79262381998991    1.90397450475705
O        -1.48613927451703    1.39391208114875    2.77946661606657
H        -1.46775542042763    2.10512756981530    3.44551899416288
H         0.18273604144332   -2.73724871389412   -1.58599463895160
O        -0.57015507351578   -2.12218379539944   -1.63909631422193
H        -0.38688172887729   -1.39725699264543   -1.00456835009833
H        -3.46325018596997   -2.94256062090753   -0.40618402112602
O        -2.74891562903668   -3.43795392789918   -0.82799025022977
H        -2.03567422659940   -2.81055962832088   -1.04595355834873
H         2.76232357117817    0.07433000558959    2.92127354383525
O         2.86123395157602   -0.11050621820090    3.88259594626668
H         2.95714956074670    0.78122852775517    4.28876259371554
H        -3.50950709925474    6.36313156171129   -0.54261416815958
O        -3.26652203525592    7.02577948493547   -1.24082072566464
H        -3.12188091791112    7.86954079887451   -0.76920829453689
H         3.89298563808686    0.52672722808329    1.17361293112521
O         2.94168725095116    0.34925959779920    1.29007925431203
H         2.70035860551552   -0.40065719922877    0.70918227948140
H        -5.79001171136647    0.84016677612483   -1.61326885274688
O        -4.87778754586795    1.16142401488052   -1.48522676276575
H        -4.98431768629664    1.99025962713244   -0.97316303628650
H        -1.19587071036604    5.36417991102575    2.20794836171036
O        -1.82427980868837    4.62001823051173    2.09071990983868
H        -1.90376491743578    4.20059861257255    2.95265602096087
H         3.49531247146214    2.70909597652089    0.41669791618280
O         3.24679916763956    2.66909339549787   -0.52239382819067
H         3.57504296401314    1.82551424071418   -0.87454003028891
H         1.45504757467909   -4.73652394522083   -2.27092019291091
O         1.52379263503153   -3.96051638315372   -1.69662754703295
H         2.32043595374543   -3.50264402292361   -2.04749246411637
H        -0.93582116219850   -0.11151138544855   -2.56023860853382
O        -0.29754282343623    0.53752502673721   -2.88310426427494
H        -0.03460255238003    1.11787601878112   -2.14550322233038
H         1.66429053537387   -4.72927849760388   -0.19966508870488
O         1.76779330278903   -5.36813067205586    0.54194747653396
H         1.30027925445187   -6.17638339963834    0.24449994298990
H        -1.25569426048273   -3.28976250484598   -2.89713989761290
O        -1.08638674649649   -3.97318628795336   -3.55898767867867
H        -0.96381572859464   -4.82139245964268   -3.09137748443973
H        -2.77421218980281    3.27943975638837    4.69969551046841
O        -1.79305392403744    3.27171384080087    4.66536581969139
H        -1.50187592508774    2.86696721095587    5.50070858036421
H         0.97684087594029    4.98738093952694    4.07239147366905
O         0.03198800423255    5.22418147717533    4.12597421709644
H        -0.44383766419497    4.42276276233071    4.38211655630659
H        -1.76588474965843   -4.67640363821011   -0.39067814846703
O        -1.00350489800581   -5.22188639129025   -0.10720170959022
H        -1.35430612743315   -5.90740455798410    0.47064556555505
H        -3.90204587909498    5.82124960006868   -2.59994538608784
O        -4.25443069834737    4.98788423494021   -2.92941579534374
H        -4.10417314366262    4.95465394678446   -3.89872321514450
H        -2.46052366580719   -3.71559663155351    1.91891918833753
O        -2.48330896416492   -4.62048252091134    2.29298136820175
H        -1.54460892638964   -4.86326910967627    2.43285371767832
H        -4.72369493973633   -2.98691980374446   -2.91356002840107
O        -3.87299919600981   -3.22370070256868   -3.32080177415617
H        -3.54539140131427   -4.01927284353648   -2.85661171810022
H         0.33607286392478    1.33189792507954    4.60545922198753
O         0.84581368304118    2.08995210258123    4.27285373613175
H         0.89815378671052    2.74758545871647    4.98069834543361
H        -4.69396153767362   -5.17947133411812   -1.58954628320256
O        -5.39411377942055   -4.82392999180551   -1.01497408903636
H        -5.18187080979148   -5.18035506302630   -0.13141972900978
H         2.28077634725057   -6.52394535723655   -4.06217035424506
O         1.94520734437125   -6.19454970122647   -3.20828786971757
H         2.37705582679564   -6.77086994689819   -2.54555891626147
H         0.43602673343928   -3.41006169805607   -4.02381580831985
O         1.24044567175525   -3.04670994471475   -4.44675121601183
H         0.92236456264469   -2.67159135447681   -5.29424184224262
H         1.94481236716111   -1.80346180004155    2.96589432443505
O         2.09492794517546   -2.73488808382377    2.74720201533000
H         1.40766051715001   -2.94375117038427    2.08012075141541
H        -3.03773336450853   -1.82366532713257   -3.22365854813316
O        -2.61095026712758   -0.93975648734682   -3.15697316996151
H        -3.26313757632688   -0.28963888745592   -3.47535949441487
H        -3.17748060544051    4.95412186220754    1.07819173959035
O        -3.95771527343286    5.33174845077735    0.62488313666012
H        -4.36996355112170    5.89072103723708    1.33161133861156
H         0.87609688328173    2.20930646083570    2.58273283291216
O         0.97632749459845    2.20560691466449    1.61149248041763
H         1.70021787326381    1.57927642047633    1.44577072664788
H         0.20578389555896    5.62131769699240   -0.76062313338784
O         0.73102741099288    6.28131536638392   -1.26819534446779
H         0.87645044360812    7.07974866633376   -0.71145471844356
H         0.36734649150909    6.99444289654632    2.59095063067294
O         0.00278970011123    6.61690494657407    1.77333315840681
H         0.66340558749594    5.94365821907440    1.51016220862993
H        -2.48945174546269    0.18660206286882    3.33086900915656
O        -2.71532857387891   -0.62722668738730    3.83451165543429
H        -1.95455145693686   -0.67169515300548    4.45562926285489
H        -0.90050358765161    0.51262958637688    6.01486796971315
O        -0.62975898844762   -0.00715591405461    5.23952139142291
H         0.08121216607971   -0.61434947485779    5.52467700043678
H         0.67348863587559   -5.03671735443010    1.95956395039932
O         0.13074066132705   -5.14463042205532    2.76395465308165
H         0.27062047883912   -6.06633799002706    3.03485178501393
H        -2.17173716307583   -8.11308969821449    0.42404912126304
O        -1.84689488504237   -7.62818242714114    1.21010885746792
H        -2.63152171121852   -7.31305169294673    1.66635572268290
H        -0.35896828194444    6.83389020805668   -2.32545920819540
O        -1.10321769906895    7.25893254246735   -2.82320817759063
H        -1.89385045871637    7.13524971601028   -2.25977374822365
H        -1.10408491576462    4.27864337249042    0.56984063319523
O        -0.73107892261214    4.33888083442828   -0.32622585873714
H        -1.43944096662958    4.10203826987428   -0.95881815412773
H        -4.40638121845824    2.72833614541556    3.50204659074744
O        -4.40395048167173    2.89679366557588    4.46706368689977
H        -4.49104014555920    2.01338398909271    4.87444503701234
H         1.99587283313718   -3.63491012488486    4.22517652729056
O         1.93041468079544   -4.10833372591390    5.07765049506455
H         2.44040199385686   -3.57506800575925    5.70883753289667
H         4.65920333607013   -3.25579365783546    0.81953235723823
O         4.49845620585525   -3.17739079704076   -0.14667855994575
H         3.64193183402183   -2.69545289138791   -0.22861813928526
H        -2.73970234930428   -0.76744436675875   -1.36376249580269
O        -3.06571584736279   -0.49811006668704   -0.48857280049231
H        -3.86294469807511    0.03325251011374   -0.69441258607107
H        -1.63583613647936   -0.77976797201739   -4.64401043192972
O        -1.12759884782641   -0.56575541935682   -5.44763084357355
H        -0.41536943304973    0.02754802190977   -5.16177860469247
H         1.77225130033678   -1.75355816171099   -3.39294607984250
O         1.86844888661480   -1.00857001307510   -2.76832484744607
H         1.09380628394355   -0.42728361333329   -2.89797863097224
H         3.63619596826551   -3.18169292704368    2.53176853542471
O         4.59402352736433   -3.41539680924283    2.45761915293651
H         4.64421529665689   -4.37595902138370    2.58275980703543
H         3.38386693531016   -6.18008408934823    3.09852693464828
O         3.74027320271413   -5.98065533434711    2.19832193522743
H         3.00474821166151   -5.62940150999916    1.65626454929709
H        -3.35045448445772    1.59944414128999   -4.18540448946638
O        -4.19586004815131    1.13004382260092   -3.99406474294589
H        -4.41352562482590    1.27811954413011   -3.03801416134088
H        -5.07465921932672    4.13705530323790    0.06338594723109
O        -5.51799556520908    3.27333067674405   -0.03880389767404
H        -6.44745813526569    3.39803969599540   -0.32250750391313
H         6.71411155558308   -1.25055356275586   -1.38090390819999
O         5.94345377535171   -1.09773567999423   -0.82774878061759
H         5.51984913185090   -1.96348677419928   -0.63140327107387
H         4.56376095839082   -3.22414382250127   -2.49067088643565
O         3.69659981101813   -3.04772165558079   -2.90594501218367
H         3.69645260010576   -3.66505621154209   -3.66325263514147
H         4.41446170652637   -2.36118179782900    5.60308734799276
O         4.06953800192316   -2.82621906227144    6.39569578782558
H         4.39948026441463   -3.73293628707045    6.31225770359488
H        -0.73213518730026    6.29748945140092    5.07467329166202
O        -1.32560594553912    6.87536473618677    5.61417549427489
H        -1.33508832302341    7.75318563255958    5.17396677191814
H         4.68432587059778   -0.19384445389289   -1.48111795699055
O         3.91970459642169    0.35301750140621   -1.74262635886104
H         3.22383002332145   -0.24325710008375   -2.07334248943706
H        -0.73420063568261    4.49900152148483   -4.04080493302242
O        -1.51445549008592    5.04570052314631   -4.24766927902418
H        -1.35942666382962    5.91106642656579   -3.82399415178010
H         0.66151056018751    3.16917868168172   -2.66456898105001
O         0.67106381670723    3.54747466132952   -3.57230030191658
H         0.71321423017938    2.78495491438596   -4.15937622577301
H        -5.42162332997600   -5.20441327215417    1.77646267155522
O        -4.72829219593320   -5.80217330849295    1.41986252716366
H        -3.88539768259329   -5.39092309783339    1.69045944472936
H         7.85670214275637   -1.75966812115289   -4.05354182466590
O         7.60096621420971   -1.44682136886508   -3.15318030174095
H         7.11847636613513   -0.60005609486837   -3.30793765731560
H         3.65929408537580   -5.11805259218170   -5.31313348514963
O         4.42431883272670   -4.74961224239772   -4.83227291076835
H         4.80563216953952   -5.46352118429507   -4.28809985287613
H        -3.79390616919340   -0.00641426919190    4.92488059478302
O        -4.39210219883942    0.45932178894549    5.55882806567349
H        -5.05529092191556   -0.19604204777831    5.84976040146392
H         3.42276647989353   -5.99568536224580   -0.54543823485935
O         4.29640950431981   -5.75104441190063   -0.86256156877271
H         4.37625162104147   -4.78924731874332   -0.71692877330593
H         4.98301359752499   -0.38989632740634   -4.17680339846075
O         4.44411560881806   -1.09818192614126   -4.56738149922761
H         4.11546132460120   -1.68077564053695   -3.85014124579479
H        -1.17925477789620    1.54912932060123   -3.94592673055834
O        -1.82702651795923    2.17348619994655   -4.32962765268576
H        -1.46887434402422    2.50555629649633   -5.17551407584615
H         4.84030748663668   -6.37879244158519   -2.34127202032368
O         5.17059952446664   -6.70452406212221   -3.20764002794798
H         5.98696771136902   -7.18867459324329   -3.02252316818284
H         8.70026398191121   -5.16744188037244   -2.94314661647609
O         8.00754252315347   -5.58228845071295   -2.38445751570991
H         8.03710290017252   -6.53968796184021   -2.48784558459473
H         2.34941467730673    4.67145380530185    0.44623876119834
O         1.77111128700938    4.65488491055004    1.21817114716370
H         1.40852912995295    3.73651083924149    1.29402965025442
H        -4.43896924362028   -2.65454774184103    4.21730201227527
O        -5.33135727143290   -2.31014354532596    4.01589959891339
H        -5.19059407647841   -1.52869238091673    3.44163103148347
H        -5.87449051131926   -3.20354110833133    1.30320579617749
O        -6.34044222513982   -3.75885388036451    1.97097685528593
H        -6.14825980568374   -3.32606937361833    2.82210010829078
H         1.69513137835712    3.41308390311523    6.85554454247391
O         1.07435592852044    3.93244036947220    6.32289030155816
H         0.29253098585224    4.08865755482930    6.89515192970035
H         4.97922170488783   -2.23642291767659    3.59706320290760
O         5.00385094263778   -1.51934191871836    4.26227072285591
H         4.19472045828487   -0.95863489406778    4.10707773884670
H         2.35185025935658   -5.63187392624005    4.81564530392949
O         2.72668473850975   -6.51749491064502    4.55400076307663
H         1.97824441384681   -7.09465388496726    4.38006769095164
H         2.21651160178382   -4.55196293942352   -6.81180988534930
O         2.04589502149318   -5.04075464975980   -5.99672746802278
H         1.78497107633875   -4.34918281801525   -5.34009324110408
H         6.40505004161380   -4.17141146050094   -0.52481138076604
O         7.15677571937507   -4.57853474981145   -0.06271001860765
H         7.66180930966170   -5.00223275248041   -0.78452517022662
H        -1.71104201646603    4.45032124879979    7.69751585551711
O        -0.81159920687371    4.54333685181147    8.08276310290784
H        -0.62578851471633    5.50157501206009    8.10827403100845
H        -5.10918742978863    5.69048347408935   -5.59302789204526
O        -4.50222486890870    4.92532424806211   -5.61602708072074
H        -3.74667351837073    5.13845049101878   -6.18407985440670
H         3.24955240810055   -2.56548710931944   -8.45630020107750
O         3.15979301672961   -3.09935446977809   -7.65602509220238
H         4.03672869500793   -3.08008335912626   -7.22757605797611
H        -0.63048178915778    8.79826560392203   -2.27570879663545
O        -0.50233209202016    9.62546677467842   -1.75592160873249
H         0.25925576219727    9.44615913659814   -1.17990271310488
H         2.05184463164569   -0.96698970699152    5.19681553150436
O         1.47692314612615   -1.49095686069333    5.78391990541543
H         1.57316031616386   -1.14743691040219    6.68156726123785
H         5.17780743016469   -2.07727422968669   -5.71259647155263
O         5.51983374356761   -2.84440982762555   -6.23613426517778
H         5.24253257674024   -3.63381577373932   -5.71965248931922
H         5.65791144234960   -5.28789305197755    4.66296156880905
O         5.13654953659411   -5.20158564685115    5.49007070316108
H         4.41161812104767   -5.82954372436576    5.40374425397523
H        -3.97740655682199    1.11919927357658    6.99933208156096
O        -3.78256536138697    1.59237935609254    7.84403695094950
H        -4.65644474657826    1.98212153896957    8.10590964692946
H        -1.81666494654898    9.58979143134059   -0.74118976417515
O        -2.67684527598157    9.46742114598252   -0.26533250420076
H        -3.28584992686702   10.09817240272931   -0.65309491793963
H        -5.93787523764866    4.68890157734870   -2.93953148004087
O        -6.84926589590489    4.57252492018388   -3.27571620840961
H        -6.76787541515471    3.87618014426153   -3.95932745264466
H         0.04424336419085   -7.09829547208165   -1.16635273293387
O         0.50667111048811   -7.53802494323913   -0.41980647954491
H        -0.17300555695467   -7.73007181922233    0.22934497821849
H        -7.63125403717802    3.79921551964935   -1.97120954365517
O        -7.89693448906730    3.21057824408592   -1.23242116538672
H        -7.75791370269730    2.30334677170793   -1.57617660457588
H         3.96018245486303   -0.95951593586212    6.97030587759790
O         3.97395791731370    0.00460434154008    6.96378920660313
H         4.78700644993558    0.29129808858447    6.53142873287635
H         2.27346771362883    5.75107701839567   -1.18348880962170
O         3.20775323464810    5.45354274894765   -1.07031028115237
H         3.38098048707057    4.91370229291904   -1.86443572008902
H         6.50823416816900   -6.00025302510417    0.64726994704264
O         6.13609007759538   -6.73577249534693    1.17968493862569
H         5.23282769303407   -6.45479423375350    1.40685608306302
H        -3.85345152151328    4.70066039850712    7.77899025832254
O        -3.28956023896623    4.23599128423115    7.11902392235100
H        -3.48763729593815    3.29339761917888    7.22796458711541
H         5.71155196858412   -8.01152195417714    0.10941463256681
O         5.42019626389635   -8.69566301131455   -0.52973540108606
H         4.59206643212388   -8.36532823086756   -0.92212010786648
H        -0.55586655951382    1.99691852752071    7.68511924961677
O        -1.18997732905656    1.93649191460488    6.95046159004502
H        -2.05886293491622    1.79867526240937    7.34740327485858
H        -6.39509745730018   -0.12560585099255    1.05430190584774
O        -6.71794382931059   -0.20683867855070    0.14205364447556
H        -7.63781830144997   -0.47313399705188    0.16167954374357
H        -5.40120429174683   -3.07076109756031   -0.60219645403831
O        -5.14579744896888   -2.37132675684464    0.02533128725176
H        -5.71121354350487   -1.59478459166594   -0.16097255388421
H         4.33247970689199    5.52011138751259    0.31436213005407
O         4.66772326296311    5.61758919014875    1.21945836448518
H         3.97614132846566    6.13067409835838    1.67306120335374
H        -9.06711654240970   -1.73256760825227   -2.26264346598919
O        -8.52103976865651   -1.53264098620577   -1.47496915022557
H        -8.64839257771723   -2.27107932933248   -0.83926104493648
H        -5.52712030040821    3.47309851715635   -5.52929287838760
O        -6.04485381940787    2.76136197625924   -5.11699322336075
H        -5.37969122544548    2.17414917117834   -4.70503715682097
H         3.15820479941010   -0.93139153103840   -5.67143134270642
O         2.30133583683601   -1.04637666180717   -6.13672135206059
H         2.38214264458954   -1.89483736412775   -6.61187117026334
H         8.08926972256422   -1.41715226735518   -6.04904654726699
O         8.09339748110497   -2.28192463433295   -5.59399108122894
H         7.23509339459971   -2.67716376827770   -5.84482469212251
H         7.60719554549223    0.92634970018628   -6.32592154019903
O         7.41362291044527    0.07960643972081   -6.74022800977396
H         6.43197098544657    0.03485784474089   -6.77589515023969
H        -7.89233249215624   -3.68850190012814    0.91741198071322
O        -8.57132215940067   -3.57793755024203    0.23406035355074
H        -8.47630560652459   -4.33682546403239   -0.36898245442296
H        -2.37649054064501    8.71157310324956    1.29647062547244
O        -2.22756791915648    8.12149228438158    2.04878022142630
H        -1.46064035832754    7.56474562848758    1.82405153961363
H        -4.42238282611851    6.41759605567532    3.49835945453384
O        -4.59154294195205    6.84566343480371    2.64276843067848
H        -3.82542355850735    7.42799694445510    2.50285650677084
H         3.40235221240394    3.39948482179858   -3.58638627282907
O         3.25406847155689    4.36929986291801   -3.49109068724901
H         2.28941886870585    4.43900316455082   -3.59807268448866
H        -6.13948003669088   -1.60421095881769   -3.45299816737888
O        -6.22599356622768   -2.18479101322418   -2.66994789253054
H        -7.00658441832784   -1.87290266887214   -2.15984496376188
H         6.46231929248615    0.97446603535996    4.72486611424446
O         6.07181447845260    1.51401414529237    5.42918927882098
H         6.26369291719173    2.43225907276024    5.13917810279339
H         1.35248547433184    1.68930830762610   -5.83255239946953
O         1.15580423680330    1.09308635037623   -5.07907850190843
H         1.51446153790382    0.22864484466654   -5.35070993003412
H        -2.48132217675782    2.92450282714485   10.47847966956930
O        -2.27405848386950    2.01614760400705   10.20385839732179
H        -2.87299124500572    1.82071825556921    9.47135542468271
H         7.61423768115404   -0.57541534229466    3.06628349868310
O         6.86645415519486    0.00286030783174    3.23594383315442
H         6.17180291898149   -0.59514336410673    3.61468726718024
H        -5.71420451111950   -8.05930080926124   -0.72105020858764
O        -4.97960297297505   -8.13283775066076   -0.07498266219888
H        -4.97864588655769   -7.31613966437039    0.44793271615347
H        -5.19517879387545   -0.12077449054621   -4.72363917408190
O        -5.81692753620943   -0.82868683033258   -4.96311022488337
H        -6.65203975149341   -0.38044076771390   -5.16070071940248
H         1.86959884142382   -0.23115790601049   -7.52882378026427
O         1.67008704671600    0.24305568407580   -8.37184748494850
H         2.24419610915666   -0.16409671494475   -9.02598183789379
H         4.84462599943135   -1.43839626558314   -9.32202487094657
O         3.92050307199072   -1.20423083133396   -9.60321488867251
H         3.89933334417570   -1.31904095132016  -10.55260123211216
H         7.53909985598455   -2.65133343690830    4.18037193625048
O         7.68490124821803   -2.68669572667495    3.22072973039564
H         7.18758062263131   -3.47476215651334    2.94805948561096
H         6.67827418581637   -5.96902210609648    2.66012859806961
O         6.74377026035186   -5.29539437216740    3.36244053764964
H         7.61961532345014   -5.38534634902816    3.77934010314924
H        -1.78692635171191    8.91651496248094    3.50011850144256
O        -1.53723038553742    9.21840948952387    4.39895402257376
H        -2.38514125375060    9.35484903573692    4.85483628252919
H        -7.40187832350175    1.58120253580352   -5.25243681379184
O        -7.97597672780156    0.83647937353760   -5.00673350847457
H        -8.88199716150911    1.23153717813216   -4.93910990873841
H         6.90022959074195   -1.14020610846335   -8.42278314910027
O         6.31491685513017   -1.85815232692438   -8.68750849123283
H         6.08504814706030   -2.30822228622176   -7.85621968562219
H        -1.66419977222613    6.22665690953769   -7.02306194130120
O        -2.06342215275441    5.40124036062070   -6.75202660749005
H        -1.81771610746764    5.26837218400888   -5.78821329995606
H         0.00944502557970    3.26218876596803    9.01666807219619
O         0.20206947694153    2.34111382699419    9.27049582486774
H        -0.59731731338223    2.08016023096481    9.77689387353249
H         6.72568688260904   -2.84611915204097   -2.72557830078216
O         6.19208813298159   -3.58819493127773   -2.38472838480384
H         6.65681392197672   -4.40091962569830   -2.63207338978030
H        -4.11050478769919   -3.07979692395518   -4.95707834876887
O        -4.26566591231525   -2.96551612052921   -5.92149996693699
H        -4.80820985618148   -2.16906598708234   -5.97611900683457
H         1.98299480090803    2.12574310117242    8.45579843598649
O         2.64687329744123    2.23597601284621    7.76542643611300
H         3.06478387794867    1.36388121891336    7.64835067325901
H        -6.94920484456545   -5.19914149591372   -1.40995551821059
O        -7.86668777199058   -5.46297802209215   -1.65509226501211
H        -7.99826980701683   -5.05893127167912   -2.53772684074272
H        -3.81047699767018    5.23220315404307    5.69650839605021
O        -3.77455914680118    6.00143284353408    5.10701317503050
H        -2.83904342431070    6.29108742658644    5.20046552134920
H        -7.89875054548766    0.09427172172063   -1.97384557149247
O        -7.40783021283682    0.81794312064932   -2.38527517313313
H        -7.63397215806384    0.81006161030548   -3.33977453627196
H         5.82427326569615    0.06411710264673    0.39654338103993
O         5.60632205908626    0.78597036771003    1.01841311399802
H         6.11622659439035    0.58752972293500    1.83071285478964
H        -6.20739086977026    3.29703170105697    7.39391873790343
O        -6.08184723870748    2.77681659297071    8.22174072545033
H        -6.68581169669014    2.01858344635717    8.13259907172294
H         2.22378701999250   -8.11912180680026   -0.86465570110916
O         2.90007017071802   -8.10856458466356   -1.56162869197150
H         2.67106789270556   -8.82062627767669   -2.17555916421722
H        -2.78335470520427   -3.97374636924130   -6.21274411691353
O        -2.03267940726401   -4.54440318859598   -5.98212399312441
H        -1.75391680359956   -4.25503468574693   -5.08501225956189
H        -5.63515255278390    3.74765477697275    5.30746638125747
O        -6.28212941004707    4.14630882028818    5.92565676665243
H        -6.11352786444037    5.08951303152451    5.91385798093499
H        -1.07116483091144   -7.13926680746082   -3.18457687509627
O        -0.59502097929452   -6.47270931288980   -2.65569092308307
H         0.31279338391480   -6.40783678544360   -3.03661182101444
H         4.44437291630483    1.95158641643024    5.11778916650710
O         3.50382388843502    2.19560178781070    4.99862479430121
H         3.12019718344777    2.21274217178494    5.88077178617550
H         4.12358166089735    4.59267105223400    6.29381724764183
O         4.20771917730301    5.32326392993466    5.67670819550380
H         3.63816933882984    5.08672350570450    4.90594351873630
H         2.77202563161702    3.56279372406221    3.91519181545961
O         2.59919926809438    4.50402466992612    3.75074271711277
H         2.47934140250783    4.60453863528948    2.78449762544778
H         9.37889597501887    0.12901568606253   -1.08888331439511
O         8.57426066501981    0.29583701391495   -0.59437989902775
H         8.39445809808497   -0.52247068818753   -0.10183417420143
H        -2.08067775542306    5.28120125397657   10.64895910618637
O        -2.80575414764359    4.65605108067796   10.88009101547067
H        -3.02240774877567    4.83328911381594   11.79566726955274
H         7.94298557585688   -3.08503712046149    0.30737624174634
O         8.36897855289917   -2.24112750939741    0.56350510713777
H         8.30327495865028   -2.23705824051406    1.52582966554809
H         5.37777042160392    3.59767351704733    3.51525737335876
O         6.03572033359536    3.85870904001719    4.18158441644658
H         5.62708403183474    4.57832026016268    4.68438363203112
H        -4.19097569015822    4.99522074951189    9.78423096765214
O        -4.82407996029021    5.15021482086432    9.06307527499493
H        -5.43936354387904    4.40443117122790    9.05997877191893
H        -7.04563997726427   -3.47143629995738   -3.49704965611143
O        -7.67004998895214   -4.07943847385667   -3.94556089008901
H        -7.15149877657318   -4.52339121228966   -4.64856071806647
H         0.05209725865440    6.07776993561749   10.76822633439234
O        -0.81096229935132    6.41442745065104   10.52273116473528
H        -0.69389161282654    6.84570563216876    9.65691177609344
H         2.57996479577689    1.45398600525533   -4.11647280788096
O         3.46057263073479    1.80147178912525   -3.87810420441619
H         3.77839123617999    1.28408439561407   -3.10821822273661
H        -6.98253188224368   -0.22782750955500    7.21280959588247
O        -7.48754832367831    0.55249445089370    7.49463295751261
H        -8.10926145675994    0.74073614121612    6.79053407065912
H        -2.80745766720059   -9.89255677266375   -0.85231035207407
O        -2.73989195745237   -8.95107068301760   -1.01124624810192
H        -3.64373561818354   -8.58038767825321   -0.76967565003341
H       -10.06119422118191    3.00265367995050   -4.99901320199918
O       -10.23907394234784    2.10573379694859   -4.67686001803119
H       -10.41735776600932    2.24664132431323   -3.72850887310857
H        -2.09387059476229   -3.05483277702345    4.60002362369900
O        -2.97101287468315   -3.49061280234512    4.66965507389323
H        -2.96846715309216   -4.10719607028376    3.91232884180410
H        -0.23424548027703   -8.01867368675625    2.46403706182871
O         0.59380340767428   -7.81415734368494    2.91165915279314
H         1.30978895813034   -8.11288813738130    2.32352185568378
H         6.68458208100112   -2.45518680025188    6.37567881808825
O         7.12955422545530   -3.16639849072168    5.91002753279882
H         6.49549111414623   -3.89765324703089    5.87078099535216
H        -5.29141941172355   -2.02043588002481    6.93333327128651
O        -5.96597349324626   -1.51873637013345    6.45065874994661
H        -5.95163689262919   -1.89417477395165    5.54078026008238
H         0.83212230748779    3.00466431021522   -7.12164454657649
O         1.74812751146757    2.66918366660840   -7.17898503127838
H         1.72984630303550    1.92295649521204   -7.80615724242340
H        -3.91946314399539    8.73326083081821    6.67701594748346
O        -3.91850116005003    8.73265818864808    5.71964994839446
H        -4.04850610448326    7.80622253068957    5.45041166945461
H        -2.02196014050415   10.29431229422896   -2.73303683675290
O        -2.92346627567301   10.48166045948241   -3.03155302325202
H        -2.85074359940207   11.11360636876504   -3.74615046993412
H         9.37778036213265   -4.15045661851838    4.02137788945739
O         9.09544272403408   -4.82807119574841    4.64334856815014
H         8.66859724827748   -4.35460561870307    5.36835690530481
H        -0.78318807652547   -6.01987318006493   -5.85989766163000
O        -0.08244315078140   -6.59072961607214   -5.52804153130686
H         0.75526524939340   -6.13285201067766   -5.74510085117419
H         1.85429352491103    8.23053086379032    0.66352115530416
O         1.55197056632022    8.55506023813427   -0.21327676265355
H         2.36622073674630    8.58956443514875   -0.74459734596569
H         3.49405853149617    2.88730677530815   -6.67204634531339
O         4.32065413202863    2.59216106846283   -6.26415056808993
H         4.07490633988752    2.31866527367561   -5.35534649394772
H         3.75466921812607    7.07295467934279   -1.23403247539245
O         3.96548621965831    8.00786065279054   -1.44626323379686
H         4.33304880346719    7.95111977817307   -2.34022037442818
H         4.37427184310297   -0.05253596356651   -7.92678232075931
O         4.75304000350642    0.09044155673220   -7.05753799796351
H         4.57625025446762    1.02295897372919   -6.81238177041913
H         6.02513940229472    1.86766456322318   -0.48908940492092
O         6.59097897111130    2.05908291192769   -1.25091567043238
H         7.41329518291931    1.57514290973941   -1.05811774490840
H         6.62875952302382   -8.49765245683956   -1.63565145328066
O         7.26558086098441   -8.28877064457207   -2.37197015827408
H         7.63104002783772   -9.12385859745091   -2.65896134697218
H        -5.34954624484359   -5.78797455766151   -5.42240039629767
O        -5.96386509261992   -5.11245473809067   -5.73523734914229
H        -5.40898126674226   -4.34671597408260   -5.97167043824076
H         0.71045244749609    7.12525846807827    7.59984246367701
O        -0.19069511572189    7.15675859461957    7.96004624852117
H        -0.74661119605084    7.17559432642250    7.14285236887302
H        -8.92944314994352   -2.81580471616678   -4.11017733598974
O        -9.44666584319994   -2.00512706404253   -3.94231646764971
H        -9.15525764181554   -1.34084812522856   -4.57083334868883
H        -2.45621720951831   -6.00659081658554   -2.16128823952296
O        -3.33360456387193   -5.71647203699349   -2.42833882771744
H        -3.52308875922395   -6.08855351103610   -3.31471278113172
H        -3.03513464854677   -5.91138623999218   -5.42640200852085
O        -3.63780725079434   -6.51881635503896   -4.95454699648511
H        -3.15988047594781   -7.34171670052269   -4.78939670100384
H        -1.39033778497872    3.71060495615871   -6.98709810165713
O        -0.85394149704410    2.95105646424343   -6.71850627761266
H        -1.09655104593302    2.16851163712505   -7.26930614924460
H        -0.22247947364203    0.39644648990667   -8.22657547364002
O        -1.11728217783685    0.63523840938662   -7.94239802430965
H        -1.29433191117175    0.11191889749971   -7.14474979141829
H       -10.17320779837060    4.07967806344126   -2.93233150919395
O       -10.43174339342307    3.40962927428080   -2.27621442304660
H        -9.65811066093595    3.31373782820784   -1.69555989807919
H         4.58833114014740    4.02048531688004    1.71141997451586
O         4.37603831352223    3.10006036014524    1.98892906351842
H         5.08866332060849    2.52117016666677    1.70559533782968
H         6.47527220246759    1.33637934795551   -4.23440074989375
O         6.16968684232052    0.71266249299598   -3.54115493498587
H         6.20332967345991    1.20682429162927   -2.69668656204311
H         9.60572042569632   -2.30869076776235   -0.95090022450532
O         9.88233441131610   -2.09465806144641   -1.85076348232584
H         9.08309054872185   -1.75161831723088   -2.29295977730847
H         9.93514779844180   -3.40219445750459   -3.12248973076255
O         9.66450979815522   -4.05207140486365   -3.79806981043397
H         9.27253189372339   -3.54167540201192   -4.51730568949892
H        -7.75797109937588   -8.56657714278418   -1.68352599624547
O        -7.01735305604692   -7.97562074604267   -1.81141426235159
H        -7.39027629442058   -7.06075529621643   -1.79983717110131
H         4.17443596346831    6.03072850623787   -3.82698070565010
O         4.83900012246330    6.72870999700944   -3.74195349522800
H         5.67328733924522    6.27069465118693   -3.60645404799512
H         0.03846825722266   -8.19773445625499   -5.23675436870201
O         0.05752741643000   -9.18086528065836   -5.10553987256073
H         0.20658374353688   -9.54462722987842   -5.97834999965982
H        -2.39313742485982   -8.69191898545848   -2.73691126160576
O        -2.15934361486700   -8.42847210549087   -3.64653921680937
H        -1.51536293426370   -9.04910886139283   -4.00632896295949
H         2.11099716942644  -10.85614806588649   -3.51998968750029
O         2.07017145325989   -9.90140449855260   -3.49463998004529
H         1.28592373819776   -9.62565319020457   -4.02002587919846
H         6.83467444602340    3.26769236566481   -4.58657226754568
O         6.88909273989863    2.59036717864365   -5.28861272827686
H         6.09588870851311    2.72834997394235   -5.82852527667349
H        -3.59109451415871   -3.74907362388637    7.70733016099195
O        -3.70238625684447   -2.96011692519257    7.17835176212503
H        -3.45262025473973   -3.19898204664524    6.25955340689460
H        -0.67486485167832   -3.38342277690472   -6.74015873548076
O        -0.04067667129492   -2.65546691842635   -6.74694771344810
H        -0.51797913918459   -1.87778596346271   -6.40392854221359
H         0.63669137274592    0.41203158050391    8.74143669601503
O         0.64025931634424   -0.30242442366826    8.10044192678221
H        -0.28351154002739   -0.58631687526234    8.01280523257420
H        -5.81208380217226    7.37020834700651   -4.24721278009598
O        -6.31097823112838    6.75165943152710   -4.81132436426222
H        -6.61334836589219    6.02615440733799   -4.22171384419052
H        -4.24805374509241    9.09714777564534   -3.25708474707780
O        -4.78765596328604    8.30379076527545   -3.15100826720168
H        -4.38141867145271    7.82033288833975   -2.41381105568170
H        -9.61237446412588    5.74387238988165   -4.78674922492236
O        -9.98373672384375    4.85843200790561   -4.62800157516387
H       -10.95200837624923    4.94576412349396   -4.67024186894653
H         2.79238466224307    6.45920850951579    6.13589921846513
O         1.83291367402234    6.56037117608301    6.23524046844411
H         1.48458053633411    5.64902865930217    6.13135557913408
H         4.83285855566691    8.48888557591490    0.08067373312862
O         5.15140423691892    8.48709832162552    1.00124385347154
H         5.55398852722273    7.62054841085091    1.13065376043947
H         4.08819820160462   -7.47591965281130   -4.36767789311637
O         3.32767826541729   -7.75644188490451   -4.90878284240438
H         3.04339085799006   -8.59587257575070   -4.53223648869286
H         0.41021038252347    8.61811792549609    4.23467396433501
O         1.08482704721424    7.97063509898823    4.00543718061841
H         1.30914806854937    7.47544273036111    4.81922235883776
H         5.23983410765389    4.13511537064606   -3.16750733183351
O         6.20117121606030    4.09970604162758   -3.11557293727287
H         6.40739133596117    3.51619944516450   -2.36860785503384
H        -2.59382483569385   -1.57595963343921    7.56207260706316
O        -2.07926540573776   -0.78571665462422    7.78289878093402
H        -2.70155839229255   -0.15657328028941    8.15809972916899
H        -9.00900554250228    7.94784960711828   -4.13741423587111
O        -8.93713485932974    7.38812942013962   -4.91168682501916
H        -7.98209849948459    7.21359853434524   -5.03592905401712
H         3.46902021687588   -9.03410945065309    1.06462412860231
O         2.79555352130992   -8.39929410839724    1.31432073449569
H         3.27432602701076   -7.59658823682368    1.59497354919071
H         3.61319895155501    8.11740249272408    1.82648822124519
O         2.82031014644846    7.55736031443222    1.93906130615483
H         2.37568922415295    7.79457114646392    2.76560564119188
N       -12.68793500309323    4.35016171017018   -4.21640447917354
H       -12.85068462210990    3.53908956315945   -4.80096220365660
H       -13.56556587096632    4.84389819986760   -4.11756337230053
H       -12.41870040143039    4.00518825713947   -3.30078812223484
