# Supplementary material for: Computer Generated Realistic Interstellar Icy Grain Models: Physicochemical Properties and Interaction with NH3
Source: ACS Earth Space Chem. 2022 Apr 19;6(5):1286–98. doi: 10.1021/acsearthspacechem.2c00004 (PMC9125691; doi:10.1021/acsearthspacechem.2c00004)
Supplement: Supplementary file 1 — sp2c00004_si_001.zip [file sp2c00004_si_001.zip › NH3_binding_energy_sampling/152-37.0-Y.xyz]

604
 energy: -1022.788664132073 gnorm: 0.000016570559 xtb: 6.3.3 (5b13467)
H         0.18076871409440    2.97352100079027   -0.69318493307562
O         0.70574811676213    2.30740999438466   -1.18703201846713
H         1.64363691626540    2.43661817864138   -0.91125666281180
H        -0.09445494909062   -1.36193706302176    3.13644325216333
O         0.30060001016032   -0.66245875193015    2.59366077366643
H        -0.18059127623147    0.15095302765702    2.82232101032709
H        -2.42330783400975    2.35145638861098   -0.55184762647853
O        -2.21546171001438    1.88381295763994    0.27400712201501
H        -2.23035936331030    0.93585365421594    0.05083404631366
H        -4.69523069337244    0.53714491689172    2.20142970360660
O        -5.00343351041620   -0.40297092037838    2.18919903409188
H        -4.47393422375432   -0.85997376166323    1.52798468093384
H         0.04730022757389   -0.36517519741884    0.93808265364473
O        -0.14613629595428   -0.13061426785073    0.00984951049178
H         0.18581891655082    0.76889351158312   -0.10861521522826
H        -0.17066563102048   -3.63294527385323    3.76456657176602
O        -0.45136061323627   -2.80373377908744    4.18549319659639
H         0.19459284095498   -2.63164866832679    4.88697005367532
H        -4.94850281004080    2.56622214901967    1.50195261621751
O        -4.25614000298918    2.09748463330463    2.00164743757531
H        -3.46722493709042    2.09111877568715    1.41458496375209
H        -3.26956660453693    3.83309774177760   -2.22707895969727
O        -2.52441754517714    3.24480819050031   -1.99990562779813
H        -2.16979420527400    2.95485385535623   -2.86029720169540
H        -0.13812618921571   -3.86121116657626    0.48979127245086
O         0.20100113130006   -3.04381980270274    0.90834255190551
H        -0.58715730640975   -2.55739827057167    1.21871949903921
H        -2.39498975862222   -1.59590791830101    2.45288631304674
O        -2.20335735233869   -2.06290929228760    1.61317387896184
H        -2.46408055255371   -1.47804435530854    0.88231662755374
H         2.05857790888233   -1.49799558734901   -1.13261652275761
O         2.29035550592435   -1.75127071613903   -0.21531310484204
H         1.50062441462328   -2.17822988621085    0.16835810126345
H        -1.43551464703718    1.76030912450095    1.89414026647150
O        -1.49236812711410    1.36466442545740    2.77426825545359
H        -1.49433900556677    2.08140224245870    3.43391142178132
H         0.19659810221566   -2.76049852093868   -1.58295278444384
O        -0.55959201260625   -2.14995204417376   -1.63953995506730
H        -0.38241162895778   -1.42286803656476   -1.00575682062744
H        -3.45046131958915   -2.98621349606955   -0.40793327247887
O        -2.73196737860904   -3.47774923070176   -0.82790165948419
H        -2.02301287004214   -2.84575641294147   -1.04597322146262
H         2.75181008221974    0.07488949462128    2.92254597493373
O         2.85222199715290   -0.10663209772831    3.88434772055353
H         2.94028878664031    0.78686600826501    4.28804890139499
H        -3.53690630881459    6.32166085529038   -0.57009366897187
O        -3.31185315982509    6.98908089109096   -1.27044384349593
H        -3.16756802713288    7.83211169996648   -0.79751514802581
H         3.88319496971981    0.53074616996784    1.17506065294700
O         2.93293548131445    0.34796624398548    1.29076968146852
H         2.69622225716900   -0.40431479354606    0.71098742753211
H        -5.79756689153010    0.77108172367443   -1.62434439049747
O        -4.88274884708814    1.08803944689568   -1.50998740411148
H        -4.98093119567264    1.92203813498260   -0.99777660656729
H        -1.23051225842663    5.33698760642270    2.20043640310884
O        -1.85380454945814    4.58954589498406    2.07922576852301
H        -1.94193993373661    4.16745746572342    2.93901072421142
H         3.47236924740442    2.70931179593353    0.41382236007701
O         3.22722986937963    2.66725739830551   -0.52597233969287
H         3.55977266123217    1.82435916407791   -0.87577689693539
H         1.48230306621249   -4.75325351599549   -2.26265064257757
O         1.54570398691742   -3.97595777422760   -1.68953977036860
H         2.33968725677212   -3.51350761211041   -2.04013689814995
H        -0.93691362753954   -0.14300974907694   -2.56469434008778
O        -0.30146229438441    0.50889545336502   -2.88755471784417
H        -0.04390261785597    1.09205766929150   -2.15030292937400
H         1.68828801240550   -4.74062941293548   -0.19083707762883
O         1.79528716433282   -5.37781858767005    0.55172119882373
H         1.33243269773700   -6.18912529761456    0.25533650317373
H        -1.23660375009699   -3.32396425092029   -2.89593253623152
O        -1.06131952441618   -4.00781609023558   -3.55588240306686
H        -0.93512981681662   -4.85415417891321   -3.08595365684737
H        -2.80364038274914    3.24371395623970    4.68656570769698
O        -1.82097877894370    3.25186596697713    4.65195323896066
H        -1.52701421114725    2.84821375207619    5.48644484462960
H         0.93503266394074    4.97970443796314    4.06167107854007
O        -0.01088881712918    5.21292042994083    4.11497490155526
H        -0.48397708382325    4.40829107570233    4.36754321773297
H        -1.74179171755793   -4.70847498207161   -0.38704871682011
O        -0.97662817995610   -5.24952461640852   -0.10192859549698
H        -1.32443087443802   -5.93535374885674    0.47731049516825
H        -3.93593954897819    5.76993150516682   -2.62029550572003
O        -4.28969561387153    4.93714812159468   -2.94937095687732
H        -4.13201992822357    4.89940604803083   -3.91672225377664
H        -2.44600008342977   -3.74713507395771    1.91979939138783
O        -2.46353572605304   -4.65162398665268    2.29557714502476
H        -1.52370424330453   -4.88837161961739    2.43713525339361
H        -4.70618552228557   -3.04188281727420   -2.91768247827988
O        -3.85347360981142   -3.27490744622268   -3.32327930422817
H        -3.52209182951969   -4.06711035578075   -2.85614390311895
H         0.31603731645315    1.32206740857805    4.59764637679405
O         0.82664841931404    2.08082304085212    4.26797767156654
H         0.86884457360196    2.74105722848696    4.97373313969517
H        -4.66457298864891   -5.23339509944324   -1.58932905976458
O        -5.36833507378509   -4.88171173249772   -1.01708216902333
H        -5.15503573991981   -5.23323309027861   -0.13199570684668
H         2.32162770300089   -6.53881551088746   -4.04955805998129
O         1.98308127613837   -6.20981356914613   -3.19675945313538
H         2.41722239461908   -6.78229686122970   -2.53225323215229
H         0.45779135912397   -3.43632462188623   -4.01925626765570
O         1.26059792779802   -3.06916963769501   -4.44221089617667
H         0.94100786719416   -2.69752256017614   -5.29062053257157
H         1.94509502755855   -1.80730008385489    2.96905431244348
O         2.10262442871272   -2.73810641034456    2.75260063320080
H         1.41757659921183   -2.95281471072762    2.08497699687463
H        -3.02684293861291   -1.86909790838314   -3.22826204849860
O        -2.60463226555151   -0.98268697315404   -3.16556122114994
H        -3.26198218183104   -0.33728058475003   -3.48201277841556
H        -3.17559880194919    4.90964329768878    1.05668853745199
O        -3.95098874055760    5.29251576430619    0.59722639727619
H        -4.38055851094334    5.82330704624219    1.30880411250298
H         0.85143195291791    2.19754652047347    2.57521499050511
O         0.95863454277504    2.19604881923493    1.60475431108213
H         1.68437026233018    1.57108303841462    1.44255233751994
H         0.16720446087966    5.59877888944948   -0.77542902768331
O         0.68898207785830    6.26234319227820   -1.28256753047536
H         0.82855256375061    7.06167139775886   -0.72600557489315
H         0.31661153455930    6.98144540884868    2.57465455222656
O        -0.04736109590434    6.60154358497425    1.75803847876295
H         0.61624829361419    5.93061666710127    1.49551291401153
H        -2.50307078286974    0.16002019854041    3.32272343160675
O        -2.72342945357310   -0.65528093150993    3.82818225058330
H        -1.96245201538075   -0.69397086881335    4.44900501300744
H        -0.91645250307526    0.49775604800846    6.00957313266972
O        -0.64177953421880   -0.02224243338456    5.23611535839341
H         0.07241562448156   -0.62455549956744    5.52298573230840
H         0.69632717384162   -5.04980920110265    1.96730736656306
O         0.15369172377816   -5.15981303551209    2.77142817572609
H         0.29851917518793   -6.08026945934741    3.04381760387214
H        -2.12783954289895   -8.14661636936054    0.43375722743154
O        -1.80690827852161   -7.65890187196575    1.21967121252467
H        -2.59408101399281   -7.34659827979712    1.67353430401514
H        -0.40053901866258    6.80589964932473   -2.34272504269336
O        -1.14597737017233    7.22641551026966   -2.84311543269543
H        -1.93739938057548    7.09808768178226   -2.28149948981377
H        -1.13249409269286    4.24832038558181    0.55723797862446
O        -0.76165141944912    4.31482160531604   -0.33907263456006
H        -1.46741436479625    4.06851236032896   -0.97131225198465
H        -4.51683306788435    2.79550324167714    3.56936937541952
O        -4.42460138352175    2.88759914082435    4.54051279280401
H        -4.50663635366822    1.97951447108268    4.89073420619583
H         2.00654786644413   -3.63579044215273    4.23193258323487
O         1.94362959256685   -4.10826155123720    5.08520120216414
H         2.44849697334997   -3.57001847205864    5.71617404504563
H         4.67263426680500   -3.24695624378101    0.82961488035282
O         4.51322082502646   -3.17135481296703   -0.13704561906237
H         3.65363238871486   -2.69505705049652   -0.22126468607323
H        -2.73687300306018   -0.80868204113444   -1.36737377120770
O        -3.06603711189241   -0.54070174383007   -0.49341277991113
H        -3.86643620918458   -0.01371412008941   -0.70319939555222
H        -1.63018553463307   -0.81980401822942   -4.64874535987412
O        -1.12098404473056   -0.60435983946152   -5.45176039096110
H        -0.41303639741935   -0.00659701495817   -5.16485151276079
H         1.78260111638820   -1.77039911955371   -3.38975575821165
O         1.87406037937390   -1.02322934240608   -2.76709323036419
H         1.09527692022148   -0.44761314994487   -2.89766637457229
H         3.64664544803499   -3.17541255002016    2.54018074402691
O         4.60603460926646   -3.40373272286615    2.46797122644166
H         4.66145375574168   -4.36377744653060    2.59492452259795
H         3.41199649541875   -6.17462602522072    3.11245097846492
O         3.76860637351146   -5.97469452604202    2.21243340530193
H         3.03171094301005   -5.62901133928044    1.66857767428016
H        -3.36127683368887    1.54999354715458   -4.19496316344356
O        -4.20581207714908    1.07841991440449   -4.00874392521333
H        -4.42544996298072    1.21667512050217   -3.04901556820006
H        -5.01244547638683    4.06670834083567    0.02422990908150
O        -5.45464071696274    3.21141174466588   -0.12565242672068
H        -6.38610322372629    3.35103312261087   -0.37462593415947
H         6.71854076124803   -1.23377148465877   -1.37158597475680
O         5.94631674535470   -1.08430166013405   -0.81973655904531
H         5.52737346721332   -1.95216325289299   -0.62232319314685
H         4.58199440891571   -3.22214918984768   -2.48072464887850
O         3.71461160845495   -3.05163349385252   -2.89791689428250
H         3.71911297264090   -3.67067735605687   -3.65377458650556
H         4.41573843250338   -2.34449494593108    5.61093811596781
O         4.07335229211163   -2.80980208166344    6.40449092384932
H         4.40797926894979   -3.71495083909796    6.32272281492987
H        -0.78047957539858    6.28074715921151    5.05845249887829
O        -1.37802108188360    6.85859619969356    5.59506479681786
H        -1.39118846855021    7.73462115740201    5.15182243820413
H         4.68233855228444   -0.18948234251775   -1.47685631406371
O         3.91515807610927    0.35252814808363   -1.74088798253949
H         3.22297016130039   -0.24848278658057   -2.07094381521451
H        -0.76148140536270    4.46419003877313   -4.05363583779580
O        -1.54325881237996    5.00780202431006   -4.26400908362792
H        -1.39255722995853    5.87414132668268   -3.84091729843284
H         0.64040077663750    3.14734497833966   -2.67274690186035
O         0.64917053292899    3.52403418679855   -3.58147887798260
H         0.69696355345497    2.76018823194790   -4.16642224910966
H        -5.39734721973930   -5.25460733746727    1.77495251306797
O        -4.69985194297050   -5.85008523806913    1.42220595888488
H        -3.86010596266346   -5.43217475119782    1.69211915561504
H         7.86825758144289   -1.74070416087838   -4.04171273364102
O         7.60957238005446   -1.42761237187847   -3.14230448489158
H         7.12188231744239   -0.58425025064098   -3.29927630367530
H         3.69319723145159   -5.12691536325303   -5.30081390175945
O         4.45558710487396   -4.75309678553494   -4.81984795081242
H         4.84009641119442   -5.46360368433360   -4.27349661016563
H        -3.80606572080281   -0.03974019487796    4.91368044049717
O        -4.40563797178002    0.41892391319121    5.55218161529086
H        -5.06659605705500   -0.24015277225735    5.83876216552794
H         3.45490164013523   -5.99675331335417   -0.53160779868845
O         4.32763737169137   -5.74774581654826   -0.84795809045959
H         4.40144215318440   -4.78517292523556   -0.70425007957180
H         4.98622698017520   -0.38886081543413   -4.17164435790547
O         4.45253268492447   -1.10121267456217   -4.56190038718066
H         4.12601624138690   -1.68438143326423   -3.84403594759737
H        -1.18829473066601    1.51268234802415   -3.95273564035280
O        -1.83830746842717    2.13282206292676   -4.33976424804509
H        -1.48007796301385    2.46410788015423   -5.18564801681126
H         4.87731577276114   -6.37487587873555   -2.32469769416484
O         5.21110064750218   -6.70017445589321   -3.18992584792680
H         6.02987676673236   -7.17933608948256   -3.00251385172641
H         8.73096387564918   -5.14122425849841   -2.92358726683329
O         8.04008060184156   -5.55925507742274   -2.36505023353638
H         8.07540381680069   -6.51663156603415   -2.46675216548444
H         2.31431355731797    4.66559716332689    0.43841787370204
O         1.73418984546706    4.64832346016523    1.20887552622910
H         1.37864025921334    3.72677579067996    1.28723029415350
H        -4.43598022492008   -2.68887013058044    4.20945444580575
O        -5.32932539646638   -2.34830244459998    4.00601643084496
H        -5.19271719251880   -1.56647958959442    3.43080146941887
H        -5.86128463029474   -3.25819439529118    1.29687842598963
O        -6.32439094453820   -3.81537820459849    1.96597573435541
H        -6.13742443212405   -3.37771492967282    2.81548286453123
H         1.66019661741347    3.41536132300437    6.84800975551002
O         1.03712680162519    3.93146471435334    6.31476436575854
H         0.25297610829236    4.08115629656665    6.88502411524165
H         4.98232996327424   -2.22034680832525    3.60560298511685
O         5.00206965543961   -1.50176953781653    4.26938229356196
H         4.18969205611193   -0.94616772893675    4.11199516956843
H         2.37438828645203   -5.62946464097558    4.82671852155915
O         2.75497783688548   -6.51344706497186    4.56772258047934
H         2.01021107692245   -7.09521935585893    4.39331708210367
H         2.24912955337658   -4.57290125280621   -6.80255368153284
O         2.08063691887932   -5.06109323004648   -5.98670101000825
H         1.81415167262764   -4.36986726539704   -5.33181704612281
H         6.42600159939721   -4.15454473048230   -0.51011554941633
O         7.17975691164974   -4.55607385078268   -0.04641594749369
H         7.68819913647967   -4.97811645836174   -0.76677929138918
H        -1.75351882235577    4.43226997875757    7.68379495424566
O        -0.85619205329134    4.53272547854888    8.07153655988522
H        -0.67584130040328    5.49189326890633    8.09403181091796
H        -5.13708392323431    5.62946487770908   -5.61908174337564
O        -4.52912092717188    4.86666864772146   -5.63871917531646
H        -3.77087024304589    5.08172752103782   -6.20309073395024
H         3.27277972482944   -2.58312186661030   -8.44941633694466
O         3.18509996907637   -3.11623475314707   -7.64844229356690
H         4.06112914553763   -3.09071387385932   -7.21849437622992
H        -0.68608346777498    8.76819985745456   -2.29591702239397
O        -0.56495188825790    9.59710461063032   -1.77668350868124
H         0.19815265638393    9.42397550594184   -1.20056459092340
H         2.04510333331126   -0.96561885772252    5.19801800632433
O         1.47389725066097   -1.49256823412259    5.78615912640794
H         1.56651150528312   -1.14590278863239    6.68289443557601
H         5.19388259788751   -2.07798222703106   -5.70376961198374
O         5.54147667150577   -2.84391951599462   -6.22544524461576
H         5.26805824161188   -3.63407410055535   -5.70795124029386
H         5.67812968975418   -5.26548997015801    4.67835984837765
O         5.15537675986780   -5.18105096150531    5.50476607528861
H         4.43402289196568   -5.81312266734374    5.41832110226356
H        -3.99809545659534    1.08584917743439    6.98849064018629
O        -3.81014115377203    1.56435983512902    7.83248913624124
H        -4.68675698689275    1.94787872264835    8.09013357283266
H        -1.87689203159944    9.55538357600882   -0.76261071597419
O        -2.73824094700883    9.43127654085251   -0.28838222793023
H        -3.34846847409213   10.05652285802058   -0.68311819180206
H        -5.96941154847737    4.62359702456199   -2.95749095584667
O        -6.87872618337658    4.50521841339579   -3.30075433947866
H        -6.78791843058095    3.80141214952141   -3.97648563097650
H         0.08432136909559   -7.12139208631460   -1.15540327202155
O         0.54831842879203   -7.55713085743206   -0.40744580376413
H        -0.13122625885248   -7.75162192470973    0.24115402477065
H        -7.65281991821143    3.73148508311774   -1.97969575628477
O        -7.91302510565537    3.15385045051356   -1.23200367371563
H        -7.77028591831756    2.24271135232615   -1.56397741568893
H         3.95046031071914   -0.94283246258334    6.97459240466579
O         3.95924588315386    0.02137283828899    6.96744937062478
H         4.77061178098331    0.31181883427291    6.53444290189810
H         2.23491128790515    5.74098563850183   -1.19435932632132
O         3.17110020735339    5.45048059898638   -1.07966890501994
H         3.34862876197974    4.90930535154327   -1.87197496757199
H         6.53853602340135   -5.98043730579851    0.66532718501656
O         6.17029263312116   -6.71717920980733    1.19873325339659
H         5.26495121995382   -6.44135259261147    1.42407529168945
H        -3.89744458455432    4.66755147839685    7.76503783516236
O        -3.33074327033864    4.20686412813072    7.10508531238028
H        -3.52054663988424    3.26226980376890    7.21295987218329
H         5.75482541041874   -7.99753852607822    0.13031552450273
O         5.46873429877810   -8.68472200146171   -0.50794870656995
H         4.63899913367576   -8.36041591668704   -0.90204898314603
H        -0.58297360054377    1.98513701530242    7.67831776533709
O        -1.21576352642110    1.92276931039967    6.94288341322398
H        -2.08420281375225    1.77800881831176    7.33771590690791
H        -6.37259673112315   -0.15940070486577    1.03603409237825
O        -6.71630488478672   -0.26877884106742    0.13316992398610
H        -7.63394588216003   -0.53800135974231    0.18172374495359
H        -5.38882075629594   -3.12347324256931   -0.60870193546281
O        -5.13649346236674   -2.42587141220431    0.02153424978536
H        -5.70485331321380   -1.65046214601494   -0.16211707702668
H         4.29306594067531    5.52560053112926    0.30661725778157
O         4.62681844737000    5.62780380510693    1.21175589099995
H         3.93090504328970    6.13632394327952    1.66368547494518
H        -9.05862509752018   -1.81263321528366   -2.27574469440205
O        -8.51225390215779   -1.60896377868251   -1.48950764161351
H        -8.63828851696855   -2.34469012500561   -0.85092110975905
H        -5.54317788307636    3.40550755631071   -5.54667193885828
O        -6.06075841268054    2.69594408556364   -5.13081522160847
H        -5.39379102577766    2.11076500899274   -4.71610290267915
H         3.16712391967375   -0.94442468643162   -5.66777911992716
O         2.31190353763433   -1.06507371494263   -6.13470570239050
H         2.39808883732794   -1.91437914191294   -6.60734924121213
H         8.10157152126792   -1.40067884656305   -6.03747903692136
O         8.11044529744705   -2.26458123417723   -5.58087007213984
H         7.25479055156894   -2.66546323564027   -5.83193272587049
H         7.60570959505365    0.93933827266430   -6.31934307366077
O         7.41809769944459    0.09075270396905   -6.73261147414091
H         6.43678321890770    0.03971204316800   -6.76946733008427
H        -7.87528003623462   -3.75611718982076    0.90979124564595
O        -8.55526631319608   -3.65172587065534    0.22652547816749
H        -8.45420783058333   -4.41023590595089   -0.37582798340195
H        -2.44568063451545    8.67302993177134    1.27809497838687
O        -2.30639675198928    8.07802507006495    2.02829410636854
H        -1.52892470951374    7.53224105088351    1.81138846856097
H        -4.43838625763636    6.33936698620413    3.51206311426382
O        -4.65580448900755    6.74775921468099    2.65426723850825
H        -3.91987939883801    7.36113288059076    2.48931951380635
H         3.38188874941957    3.39199347743720   -3.59078808034527
O         3.22727409232413    4.36113603878020   -3.49790594958721
H         2.26223974576466    4.42405056918378   -3.60598029219167
H        -6.12965000491094   -1.66979910422014   -3.46117354501228
O        -6.21414227203583   -2.25051449114735   -2.67844720547378
H        -6.99653062334913   -1.94139206534478   -2.16834946277507
H         6.44445852463229    1.00155019086965    4.72921664304491
O         6.05028963255983    1.54030400751389    5.43213310591510
H         6.23665008686767    2.45902150015851    5.14017265070847
H         1.34636151988278    1.66502189022525   -5.83688774699346
O         1.15209173763284    1.06948732123493   -5.08245984352255
H         1.51576158302945    0.20633934189814   -5.35155819371150
H        -2.52055767253768    2.90918897590520   10.46531891575858
O        -2.30720182292604    2.00141044423508   10.19380105272887
H        -2.90280022356315    1.79994616678149    9.46018912038866
H         7.60790114293102   -0.54470866484063    3.07549768961447
O         6.85663797505367    0.02965242145655    3.24308848000941
H         6.16477563203257   -0.57175747950731    3.62176741633784
H        -5.66885281748051   -8.11648257892925   -0.71681956783632
O        -4.93478620127644   -8.18455122145318   -0.06945172304782
H        -4.93944511583079   -7.36664800244900    0.45168004895464
H        -5.19210046921765   -0.18234376988433   -4.73310053903427
O        -5.80793345009297   -0.89504342724430   -4.97449631212480
H        -6.64649001599185   -0.45430963767942   -5.17259511146971
H         1.87692158150588   -0.25554336344636   -7.52856248011007
O         1.67595142523636    0.21591513199418   -8.37288776257363
H         2.25348575266867   -0.18928440997243   -9.02522660455533
H         4.86215108171956   -1.44810661942494   -9.31498272191194
O         3.93715664242736   -1.21978307199437   -9.59818590196577
H         3.91792666818346   -1.33766488872761  -10.54723030335060
H         7.54396915249494   -2.61844472637844    4.19336577697593
O         7.69181313982885   -2.65491835355893    3.23407543949622
H         7.19931179762811   -3.44625439290848    2.96208455500736
H         6.70558570375511   -5.94418789247786    2.67828573478508
O         6.76620900591943   -5.26886382799291    3.37942531400963
H         7.64194138248580   -5.35289832697125    3.79768185762381
H        -1.85844182772829    8.88777032572453    3.47494096511953
O        -1.60936538911324    9.19620073097589    4.37165840309402
H        -2.45722166431267    9.32897636746856    4.82836118812661
H        -7.40620490446967    1.50107586274403   -5.27043118334395
O        -7.98087905558293    0.75587593004922   -5.02804263118873
H        -8.88253565020573    1.15375176942935   -4.95281466106890
H         6.91440419774488   -1.13571968050391   -8.41328486270211
O         6.33398879296005   -1.85778149196529   -8.67759511042914
H         6.10547351081620   -2.30757914020049   -7.84574552724596
H        -1.69522736279631    6.18091781202473   -7.04091984182193
O        -2.09350486733634    5.35573055938364   -6.76774492405051
H        -1.84524587502927    5.22449856483882   -5.80394590613823
H        -0.02795047770661    3.25758692584538    9.00781281297930
O         0.16991749414828    2.33856510895893    9.26473167594888
H        -0.62877508139047    2.07350519659256    9.76976876098920
H         6.74203540005646   -2.83149541584682   -2.71322722174789
O         6.21252420403644   -3.57614492308220   -2.37172815607824
H         6.68231131332615   -4.38654860864565   -2.61703861927698
H        -4.08939014224132   -3.13608160780227   -4.95988109630688
O        -4.24350093628979   -3.02431415117365   -5.92488434141039
H        -4.79117309801556   -2.23147883032401   -5.98124056706726
H         1.95292631628890    2.13204497155347    8.45173548463295
O         2.61698353149086    2.24597590477809    7.76220867919040
H         3.04066704355478    1.37640611556862    7.64659807466596
H        -6.92031852770757   -5.26576579892900   -1.41293073162708
O        -7.83550934089675   -5.53645749138232   -1.65929871671060
H        -7.96852975232464   -5.13399511719749   -2.54242398857001
H        -3.83209701763894    5.17851784781644    5.67050419875846
O        -3.81405487518697    5.96477641922006    5.10209590460601
H        -2.88097836072883    6.26515802277216    5.19509757785613
H        -7.90228110663772    0.02520161290164   -1.98099988494048
O        -7.42121261655237    0.75562485466063   -2.39301294172970
H        -7.64281313921998    0.73869583861924   -3.34702805119451
H         5.81822433872566    0.07937537787304    0.40189684557933
O         5.59556885723087    0.80144385794432    1.02185886245079
H         6.10504240720802    0.60726873098155    1.83543993947902
H        -6.25675267137826    3.25394298159350    7.36455274281772
O        -6.12228587287622    2.73974084530720    8.19545184060284
H        -6.71692678369383    1.97351638372782    8.11297413635411
H         2.26917843259509   -8.12803279345558   -0.84908046913704
O         2.94680463086551   -8.11519734534276   -1.54474812281506
H         2.72277445400403   -8.82963262611870   -2.15774621537569
H        -2.75505603068940   -4.02401382496533   -6.21165402645962
O        -2.00074928519470   -4.58920490421185   -5.97929023127339
H        -1.72546076193223   -4.29668923107585   -5.08207336521706
H        -5.64274776164565    3.70999784202920    5.33662398864036
O        -6.34091879172062    4.11850743390759    5.90006552660120
H        -6.10907896936930    5.04575240822147    5.97399428988617
H        -1.02787288653689   -7.17322895784691   -3.17516410852390
O        -0.55629221450651   -6.50294486576729   -2.64691978106491
H         0.35139239833900   -6.43291107557184   -3.02697232476772
H         4.42044050453649    1.96727448688563    5.11743725387055
O         3.47906295678313    2.20678083408914    4.99644274254214
H         3.09326196276380    2.22165505812700    5.87761340557117
H         4.08166078224495    4.60860660286727    6.28727120246135
O         4.16065012167704    5.33935365096159    5.66964357885089
H         3.59458396594000    5.09689499194922    4.89807943969471
H         2.73807254932889    3.56642405028118    3.90934567499325
O         2.56030953959541    4.50642549906201    3.74269962956199
H         2.44113978944201    4.60377221657204    2.77599169693743
H         9.37447925572129    0.16259827618690   -1.07865512264440
O         8.56849360285901    0.32598782318154   -0.58520322516761
H         8.39247383817515   -0.49255455457498   -0.09165362077011
H        -2.13459945339793    5.26847638724440   10.63190690692120
O        -2.85804551799797    4.64107855667068   10.86224057187587
H        -3.07409838841782    4.81570771489310   11.77849443833376
H         7.95623046822928   -3.05716418815821    0.32172458194173
O         8.37686346934578   -2.21024105216244    0.57684902256479
H         8.30956176731250   -2.20470543802705    1.53905708219481
H         5.34569482498584    3.61553482441541    3.51314826237358
O         6.00106749348955    3.88266612555331    4.17973746550775
H         5.58699052322279    4.60059423974002    4.68032071578394
H        -4.24290525541016    4.96906415745310    9.76411388597858
O        -4.87736210186050    5.11529611017818    9.04211422167017
H        -5.48507371054383    4.36315002400111    9.04189602909141
H        -7.02467757817553   -3.54251681868466   -3.50322234714903
O        -7.64393129911829   -4.15583262665980   -3.95194711377608
H        -7.12149566029394   -4.59743895583848   -4.65332432374055
H        -0.00680588906029    6.07608975952395   10.75438997974411
O        -0.87083121890831    6.40827263421025   10.50615418390822
H        -0.75348091087485    6.83836243159065    9.63981439545385
H         2.57218618498989    1.44080207518264   -4.11827032568469
O         3.45044039110842    1.79403923832452   -3.87951930728086
H         3.77003903406457    1.27995693894231   -3.10807603127023
H        -6.99378343718216   -0.27886236078809    7.20245584571691
O        -7.50513426513023    0.49988411029269    7.47796882955164
H        -8.13101897160169    0.67330426495395    6.77388296582633
H        -2.75131649967770   -9.93230922386470   -0.84019563428730
O        -2.68901942210826   -8.99078628023605   -1.00100418553603
H        -3.59547721652980   -8.62489229613569   -0.76121804130171
H       -10.08736875141100    3.00918479928827   -4.91795726195337
O       -10.20563741882332    2.09153069709650   -4.63857260362419
H       -10.42101258908243    2.17282104332684   -3.68913291114129
H        -2.08810761295388   -3.07939744132180    4.59979332845275
O        -2.96288495132716   -3.51999613073497    4.66924958780153
H        -2.95545912893268   -4.13785909297744    3.91292681005508
H        -0.19376047131128   -8.03628641966499    2.47606005759457
O         0.63244075050651   -7.82657098721260    2.92474363171869
H         1.35098766605522   -8.12165117622819    2.33792432842072
H         6.68493299070386   -2.42331468136406    6.38675403991166
O         7.13526178948279   -3.13280820124668    5.92362104141740
H         6.50558541165936   -3.86786936671045    5.88451703872747
H        -5.29496925174112   -2.06248859125790    6.92515823127818
O        -5.97316662273344   -1.56602064870778    6.44210441306319
H        -5.95367200496313   -1.93966424039426    5.53135626982402
H         0.81966113775303    2.97431798972107   -7.12928110803793
O         1.73796406609343    2.64514138764539   -7.18548300675414
H         1.72496972418171    1.89677643451318   -7.81028809413394
H        -3.98007518113900    8.70575533310989    6.65037664303870
O        -3.99070180955961    8.69773544510544    5.69306937179085
H        -4.10686888839312    7.76711231291794    5.43305405901753
H        -2.08689220208146   10.25436735149871   -2.75806921990470
O        -2.98860328660051   10.43615070675900   -3.05977204682467
H        -2.91646823041618   11.06768016101059   -3.77480861198314
H         9.39187447394588   -4.10644048679080    4.03985562660698
O         9.11343964830005   -4.78457295547538    4.66302475126173
H         8.68206793564477   -4.31240977730741    5.38620631133062
H        -0.74311103692923   -6.05703776162951   -5.85192950557669
O        -0.03918633954856   -6.62316142362330   -5.51865422700469
H         0.79592626971437   -6.16037473891001   -5.73516528275446
H         1.79786465983919    8.22182838003324    0.64681478245038
O         1.49477195839060    8.54396152344952   -0.23067525299285
H         2.30951563176018    8.58099310430469   -0.76113857516342
H         3.48121938892683    2.87412356194470   -6.67543050426108
O         4.30907607302174    2.58521247989875   -6.26565401045147
H         4.06358588136606    2.31166100775706   -5.35673293434447
H         3.70786948862705    7.07219915469371   -1.24525065969323
O         3.91316166495794    8.00808783382536   -1.45909892682627
H         4.28290991290934    7.95146985415309   -2.35218057185244
H         4.38103088240372   -0.06247234996515   -7.92308639361405
O         4.75820576773033    0.08468689120930   -7.05385691325289
H         4.57503485743569    1.01641868400762   -6.81050909960053
H         6.00922219519486    1.88234411757422   -0.48727877339127
O         6.57533501258913    2.07588067213839   -1.24840060364776
H         7.40007647626320    1.59700783552028   -1.05328310069002
H         6.67747453896895   -8.48147488202166   -1.61236426390798
O         7.31429848825988   -8.27048084455777   -2.34814205987011
H         7.68422892940212   -9.10419439880035   -2.63339537065412
H        -5.31103882367208   -5.85207707610718   -5.42198794552070
O        -5.92873392143723   -5.18134792455799   -5.73840438366426
H        -5.37828988311393   -4.41221843795875   -5.97409419225623
H         0.65226814334297    7.12179406458382    7.58471037755630
O        -0.24981340460718    7.15028170030270    7.94314835319731
H        -0.80377007815401    7.16383928564138    7.12489015630029
H        -8.91051169735354   -2.90020510977077   -4.12149665310978
O        -9.43339301105345   -2.09270965270765   -3.95642817582187
H        -9.14523691869549   -1.42717966530810   -4.58492515418958
H        -2.42081845849645   -6.04727129775298   -2.15602724777346
O        -3.29949516226204   -5.76313852497479   -2.42510139047425
H        -3.48569405384889   -6.13791443854921   -3.31090160163239
H        -2.99593949488784   -5.96147482518559   -5.42242320540140
O        -3.59552588263483   -6.57196126496442   -4.95070648458964
H        -3.11265029767319   -7.39138680605057   -4.78282401498432
H        -1.40843971954309    3.66628518972384   -7.00035210863445
O        -0.86643483559301    2.91178589822376   -6.72966693292806
H        -1.10314470066634    2.12559216369595   -7.27818447087929
H        -0.21806658494122    0.35762494193028   -8.23038950560460
O        -1.11457981721485    0.59207017682232   -7.94792324586571
H        -1.28965067078296    0.06909699687627   -7.14942733211417
H       -10.44189989185556    3.98700811573632   -2.76130051283976
O       -10.50984932860077    3.21557569350157   -2.18321771385686
H        -9.67576511241785    3.18762345128001   -1.68235405478536
H         4.55692183958296    4.03029527254093    1.70717545733994
O         4.34989807076214    3.10970089421022    1.98746546154527
H         5.06530048067900    2.53376355954234    1.70505340207592
H         6.46834012175737    1.34649213517610   -4.23038202578766
O         6.16558987895662    0.72225731792813   -3.53645621625377
H         6.19475008082940    1.21815775407821   -2.69282978081436
H         9.61594649669125   -2.27316935673408   -0.93551724184320
O         9.89275459618100   -2.05897790654287   -1.83529822777465
H         9.09205297410290   -1.72181434488712   -2.27940020147663
H         9.95523113639504   -3.36866607047609   -3.10430656037838
O         9.68989633754349   -4.02146132256494   -3.77918337721448
H         9.29552158723533   -3.51488895787871   -4.49981177631080
H        -7.70853689511140   -8.63786831918890   -1.68075530222395
O        -6.97085181704092   -8.04338907572181   -1.80927669065523
H        -7.34890512991660   -7.13037222389756   -1.80022840585162
H         4.13811069450267    6.02741727713733   -3.83518683978502
O         4.79825465258623    6.72973308948146   -3.75101799502009
H         5.63501791790565    6.27698559417354   -3.61298451634826
H         0.09097483183907   -8.22867703783364   -5.22379525990498
O         0.11626009520646   -9.21144985797220   -5.09089662077909
H         0.26847027600136   -9.57569733486028   -5.96295182494436
H        -2.34142640896625   -8.73265820601973   -2.72638607489163
O        -2.10746006452277   -8.46998486682134   -3.63624139630039
H        -1.45920146725339   -9.08762557535633   -3.99337919724110
H         2.17688680099277  -10.87117859719958   -3.49898263753181
O         2.13082320507095   -9.91661422700261   -3.47597813076925
H         1.34559499149505   -9.64647646380111   -4.00287399592732
H         6.81619434154049    3.27935883009700   -4.58579723242385
O         6.87605990655263    2.60128252042077   -5.28665605075301
H         6.08256781789456    2.73293528190491   -5.82772876538351
H        -3.58444425211353   -3.77743130026416    7.70553384856892
O        -3.70008337763611   -2.98973239071366    7.17559378132725
H        -3.44775473515824   -3.22828633332711    6.25720505539860
H        -0.64939607963361   -3.42174190994275   -6.73716772727435
O        -0.01970577199620   -2.68983755879942   -6.74520375257938
H        -0.50211830356892   -1.91462757869421   -6.40359715250609
H         0.61642938220842    0.41112017249195    8.73915435251209
O         0.62562349599774   -0.30423046789693    8.09930113381957
H        -0.29604642325727   -0.59440151441145    8.01032162227042
H        -5.85900703402572    7.30372116454168   -4.27205514676994
O        -6.36175098153495    6.68468014952839   -4.83304549250157
H        -6.64591177131068    5.95200275237391   -4.24240389742071
H        -4.30593149725389    9.04158424690490   -3.28671809647878
O        -4.84389755410061    8.24762628811680   -3.17611733974329
H        -4.42914808600282    7.76564496605431   -2.44211628930945
H        -9.73323038600086    5.73071720326592   -4.66804989760317
O       -10.26715098874386    4.92688765960505   -4.50182066596988
H       -11.14553903597736    5.12430343193489   -4.82878559932811
H         2.73867720887189    6.46657432183737    6.12447997286073
O         1.77839340344752    6.56248038827398    6.22225914070371
H         1.43624678239988    5.64841421523618    6.11984577124808
H         4.77563790843975    8.49699746434630    0.06814441108588
O         5.09282999016097    8.49920586337407    0.98920248130181
H         5.50020184604023    7.63521517500533    1.12103947835509
H         4.13520383930100   -7.48048601380991   -4.35000062189983
O         3.37763084526488   -7.76686983730218   -4.89215979846290
H         3.09747553912136   -8.60706804891616   -4.51421964414653
H         0.34831619603220    8.60812744267716    4.21680711082614
O         1.02585514575264    7.96339348532587    3.98937276800076
H         1.25266814037988    7.47064006052280    4.80415274396777
H         5.21409988993656    4.13944063398887   -3.17089773969168
O         6.17556145256400    4.11052354077405   -3.11727719968327
H         6.38425359211169    3.52935813859461   -2.36913148213348
H        -2.59938928125724   -1.59879723466640    7.55761634695110
O        -2.09053307013651   -0.80526080824091    7.78009452957136
H        -2.71835850328730   -0.17943911021034    8.15126616130495
H        -9.05038569227976    7.87265060853556   -4.17270593397740
O        -8.98762901053038    7.28591687718151   -4.92780114534924
H        -8.03027783670859    7.12123074415902   -5.06225180735106
H         3.51796165546140   -9.03178480051477    1.08400832993692
O         2.84016890094671   -8.40091354582975    1.33194760940819
H         3.31333949830811   -7.59452544910384    1.61152701180233
H         3.55616432663303    8.12142477936220    1.81225065873082
O         2.76575521023404    7.55777555207495    1.92475757703704
H         2.31989944075051    7.79290266157941    2.75108853040075
N        -6.47462106286983    3.96369920705139    2.56446666364689
H        -6.14709481459955    4.92207255347274    2.54115106380638
H        -6.89910931493326    3.82146060064170    3.47251776444795
H        -7.21195690077670    3.88037968431783    1.87600389204507
