# Supplementary material for: Computer Generated Realistic Interstellar Icy Grain Models: Physicochemical Properties and Interaction with NH3
Source: ACS Earth Space Chem. 2022 Apr 19;6(5):1286–98. doi: 10.1021/acsearthspacechem.2c00004 (PMC9125691; doi:10.1021/acsearthspacechem.2c00004)
Supplement: Supplementary file 1 — sp2c00004_si_001.zip [file sp2c00004_si_001.zip › NH3_binding_energy_sampling/153-16.8-Y.xyz]

604
 energy: -1022.780473149623 gnorm: 0.000027482836 xtb: 6.3.3 (5b13467)
H         0.18855450743762    2.96823065585149   -0.69542160716925
O         0.71192331110397    2.30001124468169   -1.18824256019376
H         1.65063875882267    2.42977502826790   -0.91445415908079
H        -0.08527820935451   -1.36713731593198    3.13653538901367
O         0.30565016517379   -0.66709890470043    2.59114001695063
H        -0.17203687387519    0.14634891812366    2.82450990408199
H        -2.41025223143593    2.34659069941836   -0.55351327941591
O        -2.19998768870545    1.87657679747787    0.27086188269312
H        -2.21395425567373    0.92867228980769    0.04641297683453
H        -4.67377836049840    0.48306927917973    2.16483553912433
O        -4.99125736374558   -0.45034822479564    2.17645513730445
H        -4.48328818940820   -0.92795378861630    1.51244712362989
H         0.05368844001270   -0.37008518042598    0.93626767028454
O        -0.14463501648683   -0.13407939046961    0.00932491819456
H         0.19518077841206    0.76231567165773   -0.11204719466858
H        -0.16216466090528   -3.63700629159624    3.76448097380766
O        -0.44207262041925   -2.80695861698190    4.18441423932898
H         0.20367545059726   -2.63548166440668    4.88638501124741
H        -4.89868071274216    2.46607551190071    1.31193712671586
O        -4.25942067495325    2.05653006153336    1.92684627553345
H        -3.41624395527142    2.03973072258342    1.41469539377794
H        -3.26122757391671    3.83253641404814   -2.23034436940713
O        -2.52374249144630    3.23558497819269   -1.99898754125180
H        -2.16426081855636    2.94833008530465   -2.85841260461095
H        -0.13243110546894   -3.86668657212821    0.48992776255195
O         0.20648915585519   -3.04850437757097    0.90717401932445
H        -0.58115797342636   -2.56268472879094    1.21906295311856
H        -2.38688434549757   -1.60090161433623    2.45445873746530
O        -2.19868941322290   -2.06758349679405    1.61359953696053
H        -2.45573025142430   -1.48022811910707    0.88387542082577
H         2.06379208586436   -1.50452635683464   -1.13541510507929
O         2.29523577647810   -1.75655635674660   -0.21771659868043
H         1.50634255356186   -2.18460187275937    0.16618463329323
H        -1.40240461125314    1.76285447521673    1.89521207434196
O        -1.49509618978295    1.36521371219683    2.77112303294509
H        -1.48076279402392    2.07760147074462    3.43613492277903
H         0.20085125854960   -2.76602525226435   -1.58416373252033
O        -0.55560846914014   -2.15535137624357   -1.63898731886500
H        -0.37665735218554   -1.42822977231238   -1.00566714955541
H        -3.44387416455199   -2.98956204221890   -0.40531360207771
O        -2.72779080388233   -3.48168580751636   -0.82785337760244
H        -2.01692962819872   -2.85128782526806   -1.04506694085030
H         2.76133130722745    0.07045099589023    2.91861499121824
O         2.86034292925226   -0.11184639792292    3.88034851407581
H         2.95117537482004    0.78119545369984    4.28485351892291
H        -3.54461519510917    6.31524031639719   -0.56266319050425
O        -3.30670018424626    6.97742184815980   -1.26333288734174
H        -3.16550279296238    7.82302005640756   -0.79364085072109
H         3.89054647279864    0.52534258078335    1.17088770039674
O         2.94006853411000    0.34292476516704    1.28672648895644
H         2.70368175108417   -0.40995652829500    0.70768794758982
H        -5.79226502756045    0.77672734996978   -1.62203549596689
O        -4.88199102334310    1.10398232025954   -1.49589154660041
H        -4.99301462567263    1.93304820561984   -0.98512063830838
H        -1.22690175104359    5.33559451217064    2.19125620996011
O        -1.85112962694144    4.58771682035615    2.07489042622727
H        -1.92860719179566    4.16959035972635    2.93771453931334
H         3.48081046260543    2.70382013794892    0.40865363406722
O         3.23258443316723    2.66001364002261   -0.53042577195741
H         3.56647326723370    1.81774637786429   -0.88044521199776
H         1.48537550120910   -4.75961126899918   -2.26372825879978
O         1.54864625585827   -3.98152412810014   -1.69156508227875
H         2.34330841709273   -3.52020148216884   -2.04249655527028
H        -0.93144181784902   -0.14919198587587   -2.56404190970677
O        -0.29822783166895    0.50375744716567   -2.88882625608215
H        -0.03785680998003    1.08669056125755   -2.15226299608397
H         1.69288682565707   -4.74649904810660   -0.19249054992433
O         1.79932317582330   -5.38289999477726    0.55071402118414
H         1.33707563740202   -6.19474065565538    0.25476504727414
H        -1.23264577538059   -3.32992865961975   -2.89425600838068
O        -1.06079811944849   -4.01357501520162   -3.55518527788352
H        -0.93224832897600   -4.86025575311563   -3.08614007574254
H        -2.79466851266429    3.24734557688222    4.68670683667502
O        -1.81346385222942    3.24497402756106    4.65261093271006
H        -1.52047831157131    2.84402078858360    5.48922533036459
H         0.94665607204617    4.97550488995083    4.05794105351591
O         0.00033524522638    5.20678966051396    4.10968572547815
H        -0.47083013526911    4.40333167448290    4.36811459410272
H        -1.73775192955531   -4.71398699140995   -0.38568960984998
O        -0.97228292739175   -5.25410737003260   -0.10074332822338
H        -1.31889823256315   -5.94064397959232    0.47850606814459
H        -3.93262093722030    5.76579328329182   -2.61740927148839
O        -4.28250246693390    4.93131246758343   -2.94727166347277
H        -4.12690926835571    4.89648676787638   -3.91535339124567
H        -2.43897870235852   -3.75200924910325    1.92157959924494
O        -2.45711083570897   -4.65649996776165    2.29669707925603
H        -1.51713659879549   -4.89355326981751    2.43831932976568
H        -4.70316182725946   -3.04794891024042   -2.91295981713934
O        -3.85153652289396   -3.27967452798028   -3.32058819541275
H        -3.51786363056486   -4.07212628186025   -2.85489427744967
H         0.32677460357169    1.31749065819859    4.59870136184206
O         0.83183672890837    2.07792863547993    4.26434316495306
H         0.88050094405996    2.73718609951642    4.97098698572975
H        -4.66012683067730   -5.23764014071191   -1.58485932729976
O        -5.36284508150415   -4.88455090774505   -1.01170112141527
H        -5.14956853037088   -5.23734561285306   -0.12660085739735
H         2.32225240739731   -6.54630583336205   -4.05022869114793
O         1.98389892399351   -6.21680342391080   -3.19741707588659
H         2.41869015211779   -6.78921956848234   -2.53311826602364
H         0.45958803774966   -3.44286233255113   -4.02030949953432
O         1.26201627176260   -3.07535916393373   -4.44323372042535
H         0.94285453910510   -2.70426129685153   -5.29202693011896
H         1.95470146189987   -1.81207685181128    2.96703429069545
O         2.11013716065235   -2.74305759591427    2.75024213396217
H         1.42451722231926   -2.95735482425345    2.08330237132822
H        -3.02346091289533   -1.87498685454255   -3.22570689202110
O        -2.60253024032827   -0.98818127453503   -3.16082563374593
H        -3.25797368701420   -0.34279383757338   -3.48119682526952
H        -3.20519053117026    4.91181297168320    1.06103613265773
O        -3.98745176559052    5.28392418981377    0.60633096677149
H        -4.40286985259030    5.84215721464967    1.31220075510462
H         0.86304932526756    2.19363722869263    2.57422058249684
O         0.96373046766059    2.18820530436521    1.60297379572095
H         1.69158841113329    1.56590526976570    1.43925784227005
H         0.17555479044808    5.59449408557946   -0.77684123818556
O         0.69633779496274    6.25654207287418   -1.28624245823459
H         0.83792537339802    7.05680376947946   -0.73092953883190
H         0.32652706039828    6.97571658913163    2.57158499482575
O        -0.03526098180271    6.59435755231436    1.75443651490262
H         0.62948094193467    5.92431224743523    1.49345000153558
H        -2.49118250179880    0.15318684901666    3.32474163561541
O        -2.71263509530637   -0.66118480996101    3.82937356075174
H        -1.95237021206099   -0.69972302935052    4.45161869511058
H        -0.90628018834340    0.49419217467088    6.00886301723994
O        -0.63198779208468   -0.02561885888520    5.23471463929079
H         0.08225920633248   -0.62808537144087    5.52185349574249
H         0.70250823055410   -5.05498537520290    1.96695470005924
O         0.15927090235753   -5.16417068831629    2.77084085689956
H         0.30463981574656   -6.08433863595694    3.04423882259678
H        -2.12409211225294   -8.15112902651247    0.43624134849417
O        -1.80248100422839   -7.66177424422082    1.22086110973901
H        -2.58901817630665   -7.35138622170452    1.67700562497727
H        -0.39534176701972    6.80028922121764   -2.34479383575839
O        -1.14217877736335    7.21918545747801   -2.84439670051832
H        -1.93197562137639    7.09279869994632   -2.28057798643017
H        -1.12744147756040    4.24705741050369    0.55596448322441
O        -0.75460523897155    4.30754435883436   -0.34023372668379
H        -1.46106857875060    4.06514679142419   -0.97246000878216
H        -4.42302673259623    2.68399086450766    3.48930732747677
O        -4.42184416568026    2.85471473379645    4.45372860049469
H        -4.50444496356884    1.97182512608462    4.86329405952188
H         2.01545130989794   -3.64045117008797    4.23033216706158
O         1.95173380437749   -4.11230178757544    5.08374883899824
H         2.45848345854167   -3.57501478678492    5.71416639504932
H         4.67878139969495   -3.25359286263086    0.82558557666718
O         4.51813109421913   -3.17812675167334   -0.14091942780170
H         3.65897468156207   -2.70135540313643   -0.22437366048078
H        -2.73256588459170   -0.81272412478345   -1.36782095355442
O        -3.06127656495133   -0.54343548495450   -0.49370655613638
H        -3.86103628906648   -0.01681518571272   -0.70100201519782
H        -1.62618992460417   -0.82588724035910   -4.64724269304294
O        -1.11985563687061   -0.60997101665956   -5.45142402694816
H        -0.41037820022735   -0.01273338457924   -5.16666682032714
H         1.78609405048062   -1.77728653015015   -3.39212258559246
O         1.87717696904101   -1.03020734853900   -2.76919812898233
H         1.09955636914576   -0.45368649675889   -2.90100125775518
H         3.65417742398449   -3.18167282813443    2.53696412388113
O         4.61334048414955   -3.40987935629932    2.46374017164614
H         4.66918982289800   -4.36982762707363    2.59126797047661
H         3.41870750029396   -6.18013195086628    3.11019246705531
O         3.77449489243809   -5.98046322137941    2.20975129270133
H         3.03727661823198   -5.63476381700899    1.66654443220344
H        -3.35544023911088    1.54405721575962   -4.19558444357813
O        -4.20003167918119    1.07257387659081   -4.00435639960695
H        -4.41745792886072    1.21967526134637   -3.04792457668833
H        -5.09609326063710    4.08199926767052    0.04824094300134
O        -5.53431304693661    3.21566442823375   -0.05556457316656
H        -6.46481864842825    3.33484704638182   -0.33658825311815
H         6.72356322811478   -1.24119431585544   -1.37777865168899
O         5.95128324928869   -1.09158831827018   -0.82598263170801
H         5.53290475595444   -1.95943276123883   -0.62768455622398
H         4.58521287587590   -3.22968359205128   -2.48477368732347
O         3.71727785057313   -3.05916831615817   -2.90102320096771
H         3.72142401040002   -3.67830338665362   -3.65689191676493
H         4.42559260973045   -2.34991744726787    5.60699299265800
O         4.08244148097409   -2.81520079956985    6.40018626650930
H         4.41796782187110   -3.72010104135683    6.31926039420360
H        -0.77033704814216    6.27788533010049    5.05604850297828
O        -1.36764786217602    6.85343997201265    5.59371407611198
H        -1.38160987939185    7.73033043623938    5.15189356465749
H         4.68784204063569   -0.19630916282013   -1.48186047515917
O         3.92011481311057    0.34544358999240   -1.74517180019424
H         3.22810390697172   -0.25580426991914   -2.07481645327950
H        -0.75644942484209    4.45909305032630   -4.05559091130396
O        -1.53980718128835    5.00108960354077   -4.26390070298096
H        -1.38909366420326    5.86823248393746   -3.84194201807600
H         0.64643771050769    3.14071763695128   -2.67535179431619
O         0.65312292267201    3.51690233579186   -3.58408775786281
H         0.70164026943646    2.75325976129946   -4.16922595586453
H        -5.39197549510754   -5.25786573019871    1.78088143605896
O        -4.69509021482584   -5.85093153115434    1.42367696882301
H        -3.85442964063045   -5.43575839393503    1.69552607015366
H         7.87081965084379   -1.74979523513496   -4.04865513049865
O         7.61244449225982   -1.43641267051096   -3.14922193597753
H         7.12537435555553   -0.59276710058241   -3.30621438202681
H         3.69377185412008   -5.13536551534446   -5.30359070591236
O         4.45597001834808   -4.76105055960566   -4.82289906355399
H         4.84140821253767   -5.47151855002738   -4.27702575841747
H        -3.79585990272658   -0.04411923942519    4.91839809203917
O        -4.39728832139893    0.41986974974154    5.55027162004199
H        -5.05675130144606   -0.23863255810896    5.84291322685459
H         3.45897705427147   -6.00363059983451   -0.53399265809541
O         4.33116457044803   -5.75444300874137   -0.85152062937951
H         4.40557508686659   -4.79197784093353   -0.70762530836153
H         4.98945460836609   -0.39693160188158   -4.17688090722869
O         4.45438877025093   -1.10882500468031   -4.56619973799986
H         4.12916887626046   -1.69208020641560   -3.84791649030617
H        -1.18478947779243    1.50716822194749   -3.95386421461747
O        -1.83629784711591    2.12641873728656   -4.34000031386952
H        -1.47862847615917    2.45871972064691   -5.18608841069798
H         4.87988874726052   -6.38244017527038   -2.32839569671241
O         5.21259868207611   -6.70794522703231   -3.19389033573864
H         6.03153083469756   -7.18720370041974   -3.00720795065403
H         8.73312759010849   -5.15023212199250   -2.93019817511927
O         8.04222267659596   -5.56774009633203   -2.37123473680351
H         8.07754760935393   -6.52521008515810   -2.47230296787879
H         2.32375595844007    4.65932261068764    0.43339613568038
O         1.74434726271058    4.64131214090525    1.20445075628122
H         1.38758294247785    3.72085809169673    1.28258534883748
H        -4.42511079652572   -2.69742686623150    4.21604792616448
O        -5.31933225495060   -2.35921489057351    4.01222670477603
H        -5.18277514186125   -1.57744996308491    3.43759926894184
H        -5.85524825836606   -3.26016881360285    1.30256543090813
O        -6.32063180320463   -3.81562894243013    1.97030886309818
H        -6.13027707613373   -3.38141022834961    2.82121130704225
H         1.67220172253394    3.41146765516903    6.84484766704755
O         1.04882144710916    3.92603342136455    6.31054745901480
H         0.26577783210712    4.07906418684071    6.88210978208059
H         4.99108976732746   -2.22624677358831    3.60100546818908
O         5.01102339283609   -1.50750959447233    4.26456851123686
H         4.19877316508187   -0.95194526768308    4.10770456426681
H         2.38227318910441   -5.63413379240438    4.82545211711263
O         2.76239474924692   -6.51799383036204    4.56563832017990
H         2.01747490908368   -7.10005115076465    4.39294945727327
H         2.24883640773519   -4.58040343843463   -6.80465966782139
O         2.07996682288658   -5.06838270151142   -5.98872484313851
H         1.81519724081615   -4.37703371787877   -5.33360311927441
H         6.43065067718704   -4.16206854136028   -0.51580001274532
O         7.18438151617743   -4.56373768709057   -0.05224644943670
H         7.69237922588150   -4.98623678172602   -0.77270166677982
H        -1.74054957946261    4.43095124469606    7.68239041281630
O        -0.84171132043139    4.52994266875471    8.06758818250448
H        -0.66157503130859    5.48927519240300    8.09166422544894
H        -5.13408776219432    5.62455174324579   -5.61583390503654
O        -4.52615651854915    4.86125738673511   -5.63575968840852
H        -3.76891685755033    5.07617396221383   -6.20163554883462
H         3.27140641422638   -2.59178313839033   -8.45281963936170
O         3.18383179425395   -3.12385590055268   -7.65109994782508
H         4.06053538272919   -3.09916057090895   -7.22235881105182
H        -0.67775301471836    8.76320463042781   -2.29979538975219
O        -0.55553317762828    9.59202754059710   -1.78142316403122
H         0.20693624788632    9.41865624696863   -1.20460306216192
H         2.05530702659923   -0.97021102781205    5.19627610965909
O         1.48261264264437   -1.49604786541245    5.78382774573344
H         1.57636379934672   -1.15036019379420    6.68092951584380
H         5.19478790753675   -2.08646042470865   -5.70887731766842
O         5.54130826377516   -2.85278149790716   -6.23055025491849
H         5.26853605661026   -3.64264866762616   -5.71235611516640
H         5.68655155737917   -5.27143335850979    4.67405955709396
O         5.16395644724294   -5.18604428758831    5.50048128032067
H         4.44296839312836   -5.81867651056791    5.41534094615340
H        -3.98723942348229    1.08528667625414    6.99018111245939
O        -3.79544272203041    1.56174249293747    7.83360902290708
H        -4.67184632396667    1.94689561945943    8.09428349457330
H        -1.86987675510580    9.55094965623313   -0.76768256775900
O        -2.73021497571291    9.42389320955191   -0.29319723697197
H        -3.34183921421841   10.05198096962437   -0.68100356231636
H        -5.96319212199686    4.62177617297193   -2.95789205852435
O        -6.87200794085578    4.50101366406180   -3.30130219102052
H        -6.78102479514431    3.79891664036489   -3.97846653465336
H         0.08701617621555   -7.12691122620118   -1.15487330982562
O         0.55158415928147   -7.56206996054850   -0.40710866844434
H        -0.12720224924707   -7.75704248314141    0.24209225501797
H        -7.65189585985163    3.72349885886442   -1.99190130826012
O        -7.91328933786424    3.13649715690081   -1.25171590279889
H        -7.76901418956990    2.22807598359197   -1.59067319871691
H         3.96233901140070   -0.94781595968836    6.97095467022793
O         3.97035765631553    0.01634833056900    6.96175214744877
H         4.78233135722410    0.30669526877311    6.52982996281956
H         2.24249392792966    5.73501009068067   -1.19913309253967
O         3.17820568415736    5.44304558868899   -1.08452727050763
H         3.35537471838144    4.90249352200918   -1.87727072079879
H         6.54360813137934   -5.98769410370324    0.66054185060848
O         6.17522729742862   -6.72416634994280    1.19420970315895
H         5.27028844387440   -6.44785521748190    1.42032705646398
H        -3.88427240291493    4.66910023381134    7.76196049512964
O        -3.31739829974289    4.20638914420126    7.10303930564321
H        -3.50998066533237    3.26288853725879    7.21423496233617
H         5.75879233431189   -8.00477789435593    0.12657905528810
O         5.47172997157961   -8.69187225728039   -0.51132453107886
H         4.64201922781435   -8.36716075092727   -0.90496925331388
H        -0.57118419523749    1.98420651916832    7.67607829157915
O        -1.20438703375003    1.91847534112425    6.94103494166843
H        -2.07272425697916    1.77659023191742    7.33783036667493
H        -6.39254416353153   -0.18576542855938    1.04488881128231
O        -6.71579171767412   -0.27340075328030    0.13313620190947
H        -7.63543855537051   -0.53991130254967    0.15630717645220
H        -5.38157983032683   -3.12979835951949   -0.60353910271969
O        -5.13045326455355   -2.42707501195999    0.02176637689384
H        -5.70095795713478   -1.65431705176171   -0.16469189921119
H         4.30190066300111    5.51928048796479    0.30086517416702
O         4.63574633214077    5.62066589149273    1.20599889786835
H         3.94096786862931    6.13081564656653    1.65799380892197
H        -9.06388303352710   -1.81823838065419   -2.26657829301022
O        -8.51205035443870   -1.61261079946020   -1.48545766677635
H        -8.63408097900935   -2.34509509473566   -0.84131065033879
H        -5.53970452304107    3.40159831218860   -5.54583668365166
O        -6.05603440088420    2.69011421911176   -5.13105822634248
H        -5.38841956222523    2.10636053607674   -4.71673916592978
H         3.16863936862449   -0.95196588934126   -5.67152888759444
O         2.31262415143263   -1.07293120294225   -6.13699549838748
H         2.39908933512280   -1.92184231657123   -6.61050006866745
H         8.10276885636893   -1.41030527173497   -6.04486138083097
O         8.11139400223509   -2.27394005997055   -5.58775889957554
H         7.25571970468934   -2.67483044080867   -5.83843308200266
H         7.60741782502877    0.92979657956352   -6.32720428682150
O         7.41881984754986    0.08107144243841   -6.73973321574110
H         6.43752595643366    0.03057543325562   -6.77587356229629
H        -7.87513889895582   -3.74396846708079    0.92409578723141
O        -8.54549387022880   -3.64790402820816    0.23007258786553
H        -8.42271256890579   -4.40594463935390   -0.36952837246981
H        -2.42567914072565    8.67427507497972    1.27147129931225
O        -2.27452350519385    8.08626733553443    2.02485580846286
H        -1.50376656753486    7.53380409831804    1.80254922559687
H        -4.46059838195181    6.37319669758320    3.47697028083099
O        -4.63112467353736    6.79808327812699    2.61994462185242
H        -3.86840935792084    7.38489421513746    2.48006209117552
H         3.38639629092901    3.38469979438071   -3.59587053266191
O         3.23221214409656    4.35384095745086   -3.50291922879835
H         2.26734837377712    4.41783329960130   -3.61067546855161
H        -6.12589131017158   -1.67255589828642   -3.45876846580014
O        -6.21649213206639   -2.25687583386453   -2.67876731650130
H        -6.99520654121955   -1.94299527151380   -2.16665508816622
H         6.45484757548296    0.99559221654471    4.72273448338774
O         6.06048754782683    1.53448168605795    5.42540984780761
H         6.24766336367581    2.45313829718805    5.13376475266972
H         1.34806564286147    1.65760572840644   -5.83957382095766
O         1.15353584868487    1.06183521352332   -5.08518747032138
H         1.51825847709554    0.19909211134862   -5.35438796700056
H        -2.50373059029675    2.90671403141240   10.46633962144357
O        -2.29078516969283    1.99913413512362   10.19348644509484
H        -2.88846307833565    1.79854942940203    9.46136684789031
H         7.61675256715497   -0.55109617022399    3.06831387109529
O         6.86541234823047    0.02315277101518    3.23597793828677
H         6.17412821672596   -0.57807092806302    3.61578394358024
H        -5.66819387118389   -8.11926589303038   -0.71050630484923
O        -4.93208459530933   -8.18681042712013   -0.06658148854121
H        -4.93630380407151   -7.37036397124031    0.45667516548090
H        -5.18994098878022   -0.18706510705621   -4.73069184007329
O        -5.80765313826432   -0.89935673892446   -4.96782896779560
H        -6.64525577118607   -0.45767656381081   -5.16845348432021
H         1.87743692611557   -0.26341581439701   -7.53128013932740
O         1.67525446544861    0.20790785696617   -8.37534234492897
H         2.25229530266831   -0.19701912030877   -9.02833626003068
H         4.86028434084959   -1.45723839909709   -9.31989696956310
O         3.93498654688577   -1.22890921311811   -9.60218176629652
H         3.91519944833073   -1.34629611427863  -10.55129810727360
H         7.55288683132718   -2.62514763160724    4.18689286616141
O         7.69917613098198   -2.66157320755410    3.22735462108141
H         7.20693181639935   -3.45335670416315    2.95623268176845
H         6.71215426589344   -5.95110487005695    2.67350110070490
O         6.77321832282092   -5.27539117529746    3.37418026634652
H         7.64924506068557   -5.35940447692793    3.79202688960635
H        -1.83938465877039    8.88735314341212    3.47526951126017
O        -1.59180922510829    9.19279775508799    4.37336216815385
H        -2.44064337469770    9.32512410059214    4.82882063058437
H        -7.40404483419462    1.49647753621602   -5.26716864317596
O        -7.97946019888913    0.75336037414805   -5.02009600833318
H        -8.88063659675006    1.15513618687668   -4.94520410268361
H         6.91376358178605   -1.14546612693219   -8.42005265262233
O         6.33231918026700   -1.86702004672148   -8.68347705266239
H         6.10489466982830   -2.31689016335318   -7.85142471885466
H        -1.69404991508063    6.17415233114135   -7.04255004577945
O        -2.09119644847873    5.34877487588412   -6.76822225039446
H        -1.84227738867505    5.21883341339135   -5.80460747585829
H        -0.01391972288099    3.25561448521398    9.00534300566239
O         0.18375260278561    2.33613421861679    9.26096728518004
H        -0.61435841995484    2.07174901205191    9.76766734284679
H         6.74512435368934   -2.83985233180243   -2.71908390365387
O         6.21535120696589   -3.58418494189288   -2.37719863190246
H         6.68514807874748   -4.39478365615110   -2.62206668313849
H        -4.08792006263129   -3.14083506727863   -4.95703622395727
O        -4.24476411846248   -3.03039101585545   -5.92169783246436
H        -4.78989691216678   -2.23603453531001   -5.97915406259110
H         1.96650893385117    2.12943620414428    8.44815719472539
O         2.63002463092279    2.24184138879904    7.75776432846978
H         3.05312630336012    1.37192605615841    7.64316843261882
H        -6.90664428398806   -5.26319252816221   -1.40509691966510
O        -7.82656116064736   -5.51336110152402   -1.65655035131226
H        -7.94090463962693   -5.11592580881361   -2.54514319931673
H        -3.84323027036934    5.19650977745898    5.67819739498898
O        -3.81106388038317    5.96430374792781    5.08652106428015
H        -2.87737264781075    6.25966250601126    5.18053502797287
H        -7.89837522126326    0.02072626261079   -1.98120897679521
O        -7.40794681283737    0.74274119233507   -2.39622536169556
H        -7.63670713046112    0.73254410617050   -3.34952514286747
H         5.82492502047035    0.07203643127709    0.39602137821763
O         5.60223845191314    0.79394557717513    1.01615753290372
H         6.11284807076822    0.60024366732366    1.82922348599351
H        -6.22996916307696    3.25097660867025    7.37858531533554
O        -6.10144902106299    2.73327881138807    8.20745413150140
H        -6.70130354560136    1.97156685705449    8.11985811402019
H         2.27271925066594   -8.13470402493442   -0.84933376339854
O         2.94883985243137   -8.12128509493703   -1.54638949280282
H         2.72460771654551   -8.83634591431452   -2.15862350917772
H        -2.75464956338646   -4.02959386265477   -6.21038665340974
O        -2.00138237849152   -4.59566705293230   -5.97754187261315
H        -1.72442281658032   -4.30282341299089   -5.08097137261600
H        -5.65873013532228    3.70059781413138    5.29146209835096
O        -6.30839225986120    4.09686961085118    5.90817738528586
H        -6.14539210983684    5.04101070997825    5.89463464142418
H        -1.02658638032421   -7.17873351116472   -3.17385944726039
O        -0.55511822874355   -6.50764251715973   -2.64647535829234
H         0.35299885657276   -6.43909022688345   -3.02624883117151
H         4.43096801030920    1.96193742615879    5.11214151136504
O         3.48907684177530    2.20029052224786    4.99176244816535
H         3.10486598227371    2.21711597948697    5.87368860595253
H         4.09436134982805    4.60376745659593    6.28227099768189
O         4.17462614927170    5.33339136321781    5.66349835394196
H         3.60689489028361    5.09187078732655    4.89302237276212
H         2.75029723638737    3.56083410831087    3.90509390531140
O         2.57198298646334    4.50063843402310    3.73824286988240
H         2.45239311872381    4.59830052023244    2.77175916837550
H         9.38013185886047    0.15435909461872   -1.08710437395364
O         8.57389201620799    0.31738252585009   -0.59394340936517
H         8.39881403408837   -0.50074970433450   -0.09939108320689
H        -2.11683111547169    5.26600178846072   10.63192625470102
O        -2.83844960357567    4.63717623722560   10.86375869213298
H        -3.05693283303049    4.81506835781720   11.77878391153191
H         7.96180229366798   -3.06502465843836    0.31518700404862
O         8.38244576163606   -2.21794232668886    0.56968065844754
H         8.31639642082307   -2.21229914357653    1.53198249714986
H         5.35580405259314    3.60992960882882    3.50673990278905
O         6.01196066377094    3.87630239901490    4.17261854269996
H         5.59897952832933    4.59456813538334    4.67379675165061
H        -4.22483775394761    4.96615008667109    9.76633974813157
O        -4.85796508323860    5.11582228630359    9.04407566465896
H        -5.46936946850543    4.36683082445340    9.04250162675008
H        -7.02160748958778   -3.53629490521043   -3.51022007856639
O        -7.63783860354020   -4.15133245357303   -3.96220344320726
H        -7.10850835992354   -4.59421218090118   -4.65933561207244
H         0.01142770199518    6.07521647872207   10.75080290765696
O        -0.85341172874040    6.40613160045432   10.50378010740110
H        -0.73818445637551    6.83646983484669    9.63729542171600
H         2.57571785581974    1.43296456562228   -4.12196999625755
O         3.45384045125035    1.78653527678174   -3.88383118826049
H         3.77463110806171    1.27253851097822   -3.11280328557336
H        -6.98493753435860   -0.27856280561641    7.20462640508300
O        -7.49373273166528    0.50012003178327    7.48391078835296
H        -8.11712776553345    0.68239118500848    6.77971336874638
H        -2.74829600185883   -9.93683997091273   -0.83679592667984
O        -2.68623723400670   -8.99528911460187   -0.99775127656798
H        -3.59234219882428   -8.62964246689815   -0.75819470381520
H       -10.08409855481235    3.00274436269915   -4.91670681538866
O       -10.20018010619247    2.08623126924188   -4.63231076883120
H       -10.41592317354298    2.17487230831099   -3.68269761117891
H        -2.07785467655434   -3.08320334080608    4.60117866830896
O        -2.95272715959542   -3.52352396219858    4.67075109462165
H        -2.94592852597293   -4.14235255422196    3.91540819202149
H        -0.18827482070179   -8.04118440572711    2.47751233132273
O         0.63827144412003   -7.83016453605953    2.92482803339666
H         1.35640031547557   -8.12656316397807    2.33810429148964
H         6.69574448681356   -2.42911954045576    6.38139998258263
O         7.14496315331069   -3.13859789430601    5.91719628857367
H         6.51531795176886   -3.87373473421507    5.87941969834658
H        -5.28298861387429   -2.06223537086925    6.93020305863574
O        -5.95946012792115   -1.56501350715436    6.44558569590063
H        -5.94346593743388   -1.94314577306182    5.53705645485213
H         0.82104302707048    2.96729901606213   -7.13218565865307
O         1.73877435177522    2.63682549441468   -7.18784799153730
H         1.72556455483782    1.88906844412221   -7.81342259871849
H        -3.97273819645217    8.69928851560564    6.65072061276236
O        -3.97083410066829    8.69607388373358    5.69335635963674
H        -4.09563632351587    7.76819081415000    5.42666533727508
H        -2.07930533177443   10.24965205886773   -2.76074098365719
O        -2.98114742221940   10.42996585885535   -3.06275761227191
H        -2.91006882678212   11.06311635193966   -3.77644003025488
H         9.40030819174920   -4.11402318722816    4.03248517972667
O         9.12103572067863   -4.79190974148224    4.65553367519004
H         8.69136273971318   -4.31932942786348    5.37944304115219
H        -0.74301281886855   -6.06350801940386   -5.85200047429386
O        -0.03953710576216   -6.62932920558081   -5.51750197175814
H         0.79589560685181   -6.16765299173547   -5.73526542086998
H         1.80763981107666    8.21623536622938    0.64226275713805
O         1.50389410009513    8.53666413649799   -0.23566927000926
H         2.31849730705654    8.57501855389567   -0.76624751079492
H         3.48333649436262    2.86651641491692   -6.68023765361748
O         4.31122821838315    2.57699330792321   -6.27109613667192
H         4.06657961007740    2.30390068292398   -5.36189346574705
H         3.71618657204956    7.06538396160711   -1.25132017321370
O         3.92115807328004    8.00104478140656   -1.46573978397261
H         4.29019456028782    7.94440932400654   -2.35910150961067
H         4.38139722405774   -0.07125384602751   -7.92814501532535
O         4.75809008024210    0.07578471816786   -7.05868287910450
H         4.57628195678459    1.00791436565213   -6.81597160169216
H         6.01612478347340    1.87469984023541   -0.49328438005022
O         6.58108625777613    2.06776543127753   -1.25535413605180
H         7.40616918367741    1.58909256468015   -1.06109609057373
H         6.67997870970580   -8.48942403267719   -1.61693817392064
O         7.31581852919251   -8.27832563208068   -2.35344049257860
H         7.68668824261231   -9.11180686176453   -2.63817848369922
H        -5.31133525194739   -5.85755069711704   -5.41763369130431
O        -5.92892781934176   -5.18481383524184   -5.73047684263911
H        -5.37738569364894   -4.41771565938618   -5.97109809549537
H         0.66588660916757    7.11964206483161    7.58033006785443
O        -0.23565952994938    7.14666342584833    7.93984142676324
H        -0.79124869857274    7.16050168629667    7.12243600105003
H        -8.89376733350585   -2.89189614263588   -4.12840660470077
O        -9.45236708586470   -2.11123740478668   -3.94633523300091
H        -9.20331685490325   -1.42451649272791   -4.56823036982139
H        -2.41948691873003   -6.05143401163779   -2.15351686393905
O        -3.29795631605817   -5.76645143128716   -2.42273102276088
H        -3.48415166989401   -6.14260674311609   -3.30809869705260
H        -2.99616213420476   -5.96729701571264   -5.41960179837622
O        -3.59659103780431   -6.57618819453573   -4.94672277320767
H        -3.11470505692628   -7.39645270796614   -4.77940355580599
H        -1.40633860468753    3.66025000585199   -7.00103966342533
O        -0.86600944697592    2.90480880530539   -6.72934594925147
H        -1.10222462867906    2.11929203351029   -7.27896924383805
H        -0.21779153149148    0.35103845338591   -8.23198993231468
O        -1.11406369141981    0.58546172095849   -7.94854308852103
H        -1.28835809219317    0.06237211813987   -7.15015206391599
H       -10.43904633422611    3.98431420000594   -2.75124958148432
O       -10.50460593816970    3.20459168553396   -2.18429299320673
H        -9.67599864081539    3.18081575953830   -1.67399982908821
H         4.56546170217916    4.02413295990369    1.70133434050415
O         4.35771084843493    3.10304485745665    1.97998435770269
H         5.07426969417105    2.52768541064315    1.69936202979508
H         6.47172443861972    1.33790006757824   -4.23728029876300
O         6.16883268428507    0.71409054258896   -3.54293970200131
H         6.19954780044540    1.21012304842111   -2.69944872766683
H         9.62089055898055   -2.28189632355058   -0.94365671907563
O         9.89679476324928   -2.06815003443384   -1.84380159618957
H         9.09590457803919   -1.73073873140716   -2.28726080477982
H         9.95810560467346   -3.37825578799455   -3.11266378561211
O         9.69138244919916   -4.03113451622462   -3.78688837240664
H         9.29725848175346   -3.52457389890640   -4.50764097529900
H        -7.71272108642513   -8.63422809280611   -1.72296990143480
O        -6.97404647867582   -8.03292942609647   -1.80655857783040
H        -7.35691410217790   -7.12404737328617   -1.79230936110381
H         4.14371114854018    6.01963734447295   -3.84179562787376
O         4.80393629603551    6.72179311045051   -3.75768043968180
H         5.64090722393315    6.26911652258380   -3.62073379311373
H         0.09056004168511   -8.23540778827936   -5.22296317215658
O         0.11455464686522   -9.21798068393137   -5.08922470544793
H         0.26644049722633   -9.58332995538187   -5.96088998665084
H        -2.33998299834769   -8.73809971492019   -2.72395665099441
O        -2.10756289374010   -8.47445312670265   -3.63388918514991
H        -1.46013445065035   -9.09220758937341   -3.99260647405875
H         2.17747303690411  -10.87785634838907   -3.49884796481296
O         2.13076770283430   -9.92331396555739   -3.47563474711013
H         1.34512714286980   -9.65358742878650   -4.00196562715818
H         6.82039596872774    3.27050232958012   -4.59343146478854
O         6.87896570287427    2.59188777340593   -5.29386578928345
H         6.08550495076901    2.72429597877634   -5.83473748192172
H        -3.57359810412484   -3.77900820377241    7.70923362015593
O        -3.68855258328237   -2.99194253235875    7.17822146340685
H        -3.43692615674514   -3.23169508346738    6.26026513007994
H        -0.64917679166416   -3.42862876785486   -6.73758815736607
O        -0.01964488563301   -2.69669985527851   -6.74538969222010
H        -0.50173478957822   -1.92118740416556   -6.40440683130322
H         0.62993674141424    0.40825982999629    8.73680622994770
O         0.63784275944857   -0.30718394221524    8.09695249551648
H        -0.28420578076166   -0.59676962543984    8.00977607527464
H        -5.85194246344073    7.30082202513435   -4.27215182874365
O        -6.35448037626938    6.68090636160616   -4.83242607635789
H        -6.64122702335211    5.95082190436991   -4.24032674820635
H        -4.29809949194415    9.03755844544046   -3.28562589394581
O        -4.83295964186442    8.24093923649460   -3.17856733058650
H        -4.42405244456178    7.76265131332068   -2.43914837230188
H        -9.72906227159805    5.72638115920872   -4.66454252550652
O       -10.26155702406181    4.92112856548288   -4.50081195425661
H       -11.14255544863259    5.12166878803946   -4.81881342899447
H         2.75247099427593    6.46231788916644    6.11931510431122
O         1.79231348720890    6.55815222649689    6.21726893625396
H         1.44941598304138    5.64446879239302    6.11579144170197
H         4.78534712356892    8.49036400995027    0.06089181487509
O         5.10278218507404    8.49228145772938    0.98180607494270
H         5.51079332293503    7.62860130927132    1.11339223530930
H         4.13535728256559   -7.48834752976764   -4.35282473693840
O         3.37644090424821   -7.77404777011783   -4.89348724607755
H         3.09711046047895   -8.61460502929666   -4.51571405256103
H         0.35937542176884    8.60331628460067    4.21188659206186
O         1.03737274340772    7.95885327046508    3.98414126033987
H         1.26444928326352    7.46700735197610    4.79925506716898
H         5.21944844991115    4.13172150250018   -3.17722579859910
O         6.18090494892145    4.10211110345412   -3.12459681383018
H         6.39015146214240    3.52136553091244   -2.37630253151067
H        -2.58841613186683   -1.60070230315538    7.55983141639687
O        -2.07862705984476   -0.80676852552308    7.77848047462209
H        -2.70456415826693   -0.18070230402927    8.15276187038535
H        -9.04641540158815    7.86816341038640   -4.16725383383602
O        -8.98310259028890    7.28181387039826   -4.92265853970163
H        -8.02593391106271    7.11906814393530   -5.05849642882852
H         3.52122867368281   -9.03829444817326    1.08290604055106
O         2.84412861063613   -8.40632263428675    1.32998239261656
H         3.31837453746062   -7.60060554115452    1.60965068893086
H         3.56646770131971    8.11561444210344    1.80655642514718
O         2.77637776916100    7.55164212716535    1.91958363891520
H         2.33026956655924    7.78780052451996    2.74565163328441
N       -10.75497020248327   -4.96470208871911   -3.17454314823447
H       -10.36257125863729   -5.07338366499327   -2.24741990136452
H       -10.93223269702302   -3.97680859910797   -3.31165152770100
H       -10.03545317065858   -5.22824214361774   -3.83672800104271
