# Supplementary material for: Computer Generated Realistic Interstellar Icy Grain Models: Physicochemical Properties and Interaction with NH3
Source: ACS Earth Space Chem. 2022 Apr 19;6(5):1286–98. doi: 10.1021/acsearthspacechem.2c00004 (PMC9125691; doi:10.1021/acsearthspacechem.2c00004)
Supplement: Supplementary file 1 — sp2c00004_si_001.zip [file sp2c00004_si_001.zip › NH3_binding_energy_sampling/154-36.5-N.xyz]

604
 energy: -1022.789900525059 gnorm: 0.000028586648 xtb: 6.3.3 (5b13467)
H         0.18177067390263    2.97364455620144   -0.68817258977874
O         0.70128014606598    2.30232977874610   -1.18088362727976
H         1.64089106992212    2.42754779274206   -0.90811600707896
H        -0.10854977247889   -1.35222933894410    3.15328863592084
O         0.28564808415295   -0.65475447242282    2.60671205484435
H        -0.18858304812109    0.16104995828337    2.83874203032770
H        -2.42004323914331    2.36543700248307   -0.54118972045598
O        -2.20987380773060    1.89655606587823    0.28377412448282
H        -2.23054955150524    0.94803664612865    0.06214078037626
H        -4.68668740923176    0.52200116843623    2.18116189936070
O        -5.00859683323031   -0.40898119021287    2.20133513720573
H        -4.51270935928883   -0.89734959003680    1.53580096497971
H         0.03180256228813   -0.36076214104682    0.95150590846262
O        -0.16539700575210   -0.12542163316236    0.02406817406780
H         0.17811816662404    0.76926574179814   -0.09881751469403
H        -0.19811920869483   -3.61981594339642    3.78697653307586
O        -0.47098455961528   -2.78649864917982    4.20522000594904
H         0.17673707358538   -2.61864089789612    4.90606185008318
H        -4.90506862905584    2.50205223360452    1.32716564956330
O        -4.26573769579074    2.09339907232923    1.94251229907321
H        -3.42403023013215    2.06948522775514    1.42857180440591
H        -3.26588326197809    3.85186704720116   -2.22001110231647
O        -2.53065739465219    3.25217251278749   -1.98863450803138
H        -2.17425948287706    2.96081743177411   -2.84787638875981
H        -0.17308082915380   -3.85843671946190    0.51581648155844
O         0.17210137140990   -3.03953757802981    0.92672954186677
H        -0.61189262504137   -2.54833681187497    1.23970742109858
H        -2.41283870403666   -1.57484289176279    2.47412106474056
O        -2.22266755373591   -2.04052060580690    1.63337927069430
H        -2.48474393210967   -1.45548359522179    0.90376193855241
H         2.03341917910349   -1.50957046592094   -1.12036421352743
O         2.26521422573896   -1.76061484621822   -0.20263965006194
H         1.47491647711105   -2.18434288987880    0.18353983193551
H        -1.41185659808424    1.78204089040118    1.90724676257989
O        -1.50444617518498    1.38720905543068    2.78440383068352
H        -1.48604173804730    2.10112709913161    3.44754411453714
H         0.16390808904681   -2.76260749837457   -1.56349214337080
O        -0.58828709849420   -2.14683000421662   -1.62067630543494
H        -0.40573616458957   -1.42056628468895   -0.98733796552559
H        -3.47589384331277   -2.96795801687421   -0.37462252254214
O        -2.76740401456099   -3.46058574102330   -0.81064069591648
H        -2.05141220160429   -2.83403387907901   -1.02129490535674
H         2.74464274655055    0.07067863092663    2.92885467766303
O         2.84477296280636   -0.10946429593238    3.89084057987253
H         2.94026463895007    0.78408823088818    4.29291572192325
H        -3.53412646752561    6.33978421386727   -0.55777251306682
O        -3.29386040156749    6.99938563274952   -1.26025058877897
H        -3.14777349078783    7.84513443839070   -0.79242251521635
H         3.87393476536172    0.51595699512614    1.17844029967050
O         2.92265568438417    0.33907495683328    1.29580862351231
H         2.68141340174417   -0.41429160499808    0.71934409226942
H        -5.81187378675387    0.80943782823891   -1.59925912805664
O        -4.89941142889521    1.13344008631916   -1.47857566307223
H        -5.00544521416050    1.96360113424592   -0.96853496262925
H        -1.21753366820695    5.35453458627812    2.19553388605508
O        -1.84577370239082    4.60976907320178    2.08145201497933
H        -1.92440575378904    4.19357402674080    2.94511518674037
H         3.47403207635324    2.69486559199540    0.41198840303589
O         3.22473031357145    2.65056368078226   -0.52677502991080
H         3.55347756315555    1.80562201662242   -0.87524811090744
H         1.43731370828780   -4.76443155737436   -2.24070246223554
O         1.50444220063152   -3.98436777112292   -1.67171022459383
H         2.30140837362643   -3.52838226513180   -2.02392648711775
H        -0.95581869266463   -0.14279732785828   -2.54714640414554
O        -0.32108645529254    0.50693375213207   -2.87528718470611
H        -0.05625575236888    1.09003938612998   -2.14038439877998
H         1.64701096003949   -4.74782597591750   -0.16949058333397
O         1.75339110371231   -5.38342198691759    0.57386438599088
H         1.28398899445639   -6.19330249436851    0.28219947333707
H        -1.27426072679662   -3.32260378920108   -2.87004542257925
O        -1.10919945773131   -4.00817856546953   -3.53084441578141
H        -0.98189786976079   -4.85491992025515   -3.06040425842740
H        -2.79271420627805    3.27956076668306    4.69736348468058
O        -1.81149838542024    3.27308955827245    4.66221737668042
H        -1.51930912832421    2.87186946113126    5.49895036027633
H         0.95675739380096    4.98759272584627    4.05973061895579
O         0.01175128433267    5.22401443490604    4.11239685484478
H        -0.46330741693363    4.42350548732833    4.37295190114762
H        -1.78646856924103   -4.70078408671993   -0.35293322392618
O        -1.02373061863583   -5.24194851955132   -0.06379019229243
H        -1.37616467785437   -5.93262086200273    0.50811568807443
H        -3.92767110384900    5.78785083150358   -2.61054557506617
O        -4.28223553762574    4.95449266445426   -2.93818988474062
H        -4.12819481856789    4.91667933303026   -3.90632860185486
H        -2.47578155175880   -3.71691963878321    1.95126866654854
O        -2.49649395439321   -4.61016249602395    2.35106222411344
H        -1.55776858267813   -4.86517038460506    2.47143366343577
H        -4.74374733670533   -3.01610688953261   -2.88196666300177
O        -3.89806391446702   -3.26476113874543   -3.29312158760774
H        -3.56679045635941   -4.05305247823893   -2.81803967648893
H         0.31924225369670    1.33391725818396    4.60917778155355
O         0.82770590804051    2.09126422477816    4.27271904240332
H         0.88041429443796    2.75165406948908    4.97794924660329
H        -4.69048219938133   -5.20752038031918   -1.43396733943201
O        -5.36969507373796   -4.91620921184708   -0.79986940999527
H        -5.07349207049429   -5.30014150072797    0.04749636198627
H         2.26327297362556   -6.55904769954025   -4.02411204407367
O         1.92657082187825   -6.22612178368140   -3.17203691548717
H         2.35912686561426   -6.79904977451153   -2.50654717986454
H         0.41541604852352   -3.44607504652724   -3.99834967017693
O         1.21892640991157   -3.08393459684631   -4.42368365995428
H         0.90111389017302   -2.71218874007889   -5.27236209998487
H         1.92776201578754   -1.80768270828067    2.98237345523570
O         2.07939993216065   -2.73962319214923    2.76726286872180
H         1.39137674727529   -2.95300590122927    2.10239907155121
H        -3.05861747477425   -1.85976990530093   -3.20284344177047
O        -2.63310115339258   -0.97552181634549   -3.14291337285896
H        -3.28620008007083   -0.32650505733175   -3.46130596053988
H        -3.19964887098025    4.93825696843712    1.06863226827757
O        -3.98022099802337    5.31399252448939    0.61402907351267
H        -4.39214195550500    5.87536626302015    1.31934454050498
H         0.85676914039976    2.20281743207165    2.58218454133660
O         0.95665164437743    2.19531022451033    1.61085019588198
H         1.68063133346037    1.56836535741559    1.44761679418731
H         0.18185480406086    5.59969808791685   -0.77554813001867
O         0.70534848809274    6.25808708925943   -1.28704277060405
H         0.85162906283026    7.05872988471942   -0.73356326427594
H         0.34482479115618    6.98763228071224    2.56973761878214
O        -0.01999442521327    6.60662420991071    1.75379875611602
H         0.64068191023520    5.93230738416029    1.49345365621401
H        -2.50655102540119    0.18165248739004    3.34210537745219
O        -2.73182824617140   -0.62973007222647    3.84959576615989
H        -1.97052626109119   -0.67221339791475    4.47002383963572
H        -0.91568243712383    0.51982621997121    6.02348513487858
O        -0.64479297346380   -0.00233563226321    5.24984749330323
H         0.06626719347869   -0.60855873035655    5.53697073033987
H         0.65902681442228   -5.04750357109223    1.99116333323636
O         0.11826894742212   -5.15007345197711    2.79728470773488
H         0.25295231937053   -6.07266030665049    3.06908733400034
H        -2.14970658443927   -8.14793269427677    0.46328955805065
O        -1.85487036297297   -7.66070753983095    1.25886731213323
H        -2.67322414827594   -7.30660551733536    1.63519317465125
H        -0.38506242518226    6.80495744297693   -2.34522094157912
O        -1.13046547463741    7.22652333503017   -2.84475850810637
H        -1.92010579066264    7.10532613961922   -2.27951329146557
H        -1.12594606151517    4.26188081298043    0.56222594125435
O        -0.75405286853401    4.31883550580127   -0.33461562450154
H        -1.46257948595126    4.07823324745910   -0.96523105536192
H        -4.42529990551946    2.72208942050373    3.50379800112594
O        -4.42196984772080    2.89479357989360    4.46799149142482
H        -4.50849693226615    2.01301467337948    4.87916520035229
H         1.98121021746114   -3.63402031615422    4.24970510835990
O         1.91732576552662   -4.10289242090809    5.10471710167911
H         2.42749959117641   -3.56620568031226    5.73267581045011
H         4.64245558497017   -3.26739122107933    0.84075950599105
O         4.48137243573468   -3.19269329844261   -0.12582619349985
H         3.62415075136775   -2.71236949547407   -0.20903802814288
H        -2.75922946530368   -0.79375656337438   -1.34809404900343
O        -3.08491401989244   -0.51948733577928   -0.47472623756808
H        -3.88355106708531    0.00927267115971   -0.68100746090014
H        -1.65772017574308   -0.81984307793649   -4.62843635267710
O        -1.15144346865344   -0.60942866174108   -5.43428209591277
H        -0.43881088569387   -0.01456058491667   -5.15213685189056
H         1.75160934192269   -1.78579413205980   -3.37595435888159
O         1.84760818057020   -1.03706756345698   -2.75596978998510
H         1.07212743255586   -0.45763318592655   -2.88726362076505
H         3.62065528202131   -3.18615856531722    2.55307675987409
O         4.57860087583888   -3.41956930161089    2.47912479055485
H         4.62872204612040   -4.37976222010627    2.60825794303219
H         3.37063987865045   -6.18245276096593    3.13363300251025
O         3.72714671084712   -5.98499189387982    2.23293544448266
H         2.99031522445862   -5.63877156726398    1.68939116340010
H        -3.37494959383667    1.55917144519240   -4.17953934729450
O        -4.22107725031160    1.09143933471739   -3.98630800827359
H        -4.43747607602273    1.24243186212219   -3.02981612861878
H        -5.09658366284891    4.11604242272908    0.06005286082513
O        -5.53871743873215    3.25160599661937   -0.04149717370916
H        -6.46940132822715    3.37399135831463   -0.32080333938249
H         6.69442822986466   -1.27037957798310   -1.36995857572814
O         5.92359359405294   -1.11527805727732   -0.81770912978451
H         5.50093711842369   -1.98050411269879   -0.61646357031993
H         4.54450861267821   -3.24989837338453   -2.46964201585946
O         3.67716486029998   -3.07570829520294   -2.88562225392480
H         3.67711391432018   -3.69708839593098   -3.63959314875672
H         4.40097977275067   -2.35187066130501    5.62005037510060
O         4.05750508855128   -2.81314895911703    6.41540290423016
H         4.38692198287087   -3.72039308056108    6.33538004245711
H        -0.75219318239401    6.30082391538117    5.05740091250137
O        -1.34569907154130    6.88076489974811    5.59463633074762
H        -1.35589337521134    7.75662786642974    5.15075023230978
H         4.66386298665118   -0.21518916443441   -1.47366926607743
O         3.89873559566754    0.32999344391280   -1.73756320758076
H         3.20302251340377   -0.26855117915131   -2.06429496460962
H        -0.76039575540034    4.46169782892652   -4.05023132559826
O        -1.54105618062261    5.00737396330246   -4.25914104590658
H        -1.38556830203344    5.87452743674474   -3.83891575444095
H         0.63769299041070    3.13954696803500   -2.66905986239913
O         0.64500196712555    3.51356302369039   -3.57880835501725
H         0.68866693404746    2.74823674503042   -4.16209096504425
H        -5.12265478766313   -6.27762360670050    1.89694004813900
O        -4.31448706830300   -6.23962218508964    1.32152485660429
H        -3.72061270615826   -5.55983883639375    1.69926182697446
H         7.83546954045832   -1.79021920397943   -4.04163646185885
O         7.58015543639777   -1.47349435858765   -3.14257592295505
H         7.09682737075846   -0.62790705586724   -3.30059963933339
H         3.63982266310060   -5.15808141655060   -5.28280682843536
O         4.40448170848287   -4.78598341242950   -4.80454084262749
H         4.78732023096238   -5.49679882602712   -4.25713635120826
H        -3.80974738201977   -0.00601406069728    4.93864573570863
O        -4.40775416951020    0.46255982106666    5.57076660242647
H        -5.07029303763910   -0.19167302387560    5.86513564265493
H         3.40703646141209   -6.01410565717243   -0.51022540222666
O         4.27970913910035   -5.77005928678127   -0.83080203690314
H         4.35935052223839   -4.80781863926739   -0.68868817273392
H         4.96040410924009   -0.42343555233472   -4.16886514989807
O         4.42121338009886   -1.13337809632316   -4.55605128410777
H         4.09425578526540   -1.71360192276871   -3.83594843595377
H        -1.20378351844123    1.51229832664509   -3.94081395757267
O        -1.85270813780368    2.13353334102124   -4.32820066940049
H        -1.49408043491902    2.46242208905479   -5.17510178025673
H         4.82332852569544   -6.40400904046890   -2.30675461791872
O         5.15392702929779   -6.73229258058721   -3.17210507675000
H         5.97018073984829   -7.21601856259949   -2.98517516350845
H         8.68234219635994   -5.19252587728495   -2.91691446926133
O         7.99017505330181   -5.60518543587597   -2.35602947352055
H         8.02025173435227   -6.56306789995480   -2.45500456952399
H         2.32708906614856    4.65636329514637    0.43393490946304
O         1.74870730549030    4.64322558740567    1.20582101673733
H         1.38748871109383    3.72465071010730    1.28676793118439
H        -4.45230637916531   -2.65735650876799    4.24521459556355
O        -5.33330056079492   -2.27771291042535    4.06010074365818
H        -5.17215768066555   -1.50189247340039    3.48249178358280
H        -6.07367291994957   -3.07630252687897    1.36658971592829
O        -6.70311215456267   -3.42187942238559    2.03367692987257
H        -6.38576562032791   -3.05041876950919    2.87438450232000
H         1.67840367190671    3.42609988220678    6.84911059503405
O         1.05697969946641    3.94296342752762    6.31473971924441
H         0.27536284892737    4.10078448647906    6.88688431558418
H         4.96374076841555   -2.23585077983837    3.61316098315415
O         4.98869970404414   -1.51542177376922    4.27482432252956
H         4.17890821001454   -0.95625999640586    4.11804049618340
H         2.33834543882371   -5.62861797303954    4.84821297033565
O         2.71407805960467   -6.51475880878369    4.59045251968552
H         1.96591686959984   -7.09281161644733    4.41752797415719
H         2.19607542134184   -4.59789846722377   -6.78334813834742
O         2.02455891619833   -5.08363503586703   -5.96664271027165
H         1.76517777895704   -4.38992598932573   -5.31189515714525
H         6.38778925935961   -4.18766947921311   -0.50084028251333
O         7.14064201783383   -4.59164006385771   -0.03790345937702
H         7.64521535833591   -5.01842852647029   -0.75818699113534
H        -1.72803412631217    4.46460219916290    7.68913962805124
O        -0.82831074962879    4.56008550602103    8.07319915178570
H        -0.64325250241712    5.51851355047387    8.09446001587917
H        -5.13413033542705    5.64604557992060   -5.60696973071753
O        -4.53001866931882    4.87969325910700   -5.62644099791352
H        -3.77240149203462    5.08968065838674   -6.19360136542497
H         3.22593071371675   -2.61858020639909   -8.43733014638747
O         3.13640128602926   -3.14864830310387   -7.63448798658767
H         4.01374917676719   -3.12755439396844   -7.20669544625984
H        -0.65748173858779    8.76927179658193   -2.30423087160758
O        -0.53017988727381    9.59875649637226   -1.78810924300631
H         0.23208724258455    9.42271729139705   -1.21181027598546
H         2.03705818642240   -0.96103662072741    5.20954981434609
O         1.46293366390364   -1.48245703276947    5.79958384036312
H         1.55985303176500   -1.13496944739957    6.69558870510549
H         5.15525270980238   -2.11718852406369   -5.69721688376031
O         5.49688376052623   -2.88634892048686   -6.21801711890519
H         5.22124725070891   -3.67371197325697   -5.69745170825776
H         5.64501318640614   -5.28184260474312    4.69203319767627
O         5.12440623739137   -5.19233086079178    5.51923513506608
H         4.39954588414795   -5.82085028782971    5.43604456584051
H        -3.99245002626777    1.12885308638911    7.00748514366175
O        -3.79724598092726    1.60624847863746    7.84983448442210
H        -4.67139732811093    1.99616451927864    8.11063845107507
H        -1.84326308684480    9.56659113006599   -0.77219571139023
O        -2.70353637009007    9.44519293032124   -0.29616922408099
H        -3.31258731148802   10.07522515745990   -0.68485949645937
H        -5.96477830989120    4.65314407417403   -2.94549737008028
O        -6.87437184621237    4.53711056348440   -3.28831836017322
H        -6.78819012087440    3.83226499620814   -3.96317077646229
H         0.02740900921188   -7.12203027037568   -1.12172102072403
O         0.49219877920017   -7.55522813642032   -0.37399956531624
H        -0.18797631780853   -7.74697249504224    0.27627109151644
H        -7.65687453411334    3.76521177241156   -1.97530714018852
O        -7.92005094454439    3.18182375171778   -1.23318910532055
H        -7.78106647150963    2.27137864823047   -1.56975325959779
H         3.94632119449229   -0.94443724753487    6.98150456248657
O         3.95961418841905    0.01968344360700    6.97080359509570
H         4.77215620735993    0.30479778910286    6.53649477954649
H         2.24891632613972    5.72882431092996   -1.20087157861076
O         3.18344075040291    5.43267950097209   -1.08719178562615
H         3.35662861981111    4.88923117350969   -1.87880517614761
H         6.49292684344402   -6.01117066628829    0.67926081205421
O         6.12183011836404   -6.74450184500740    1.21520899593421
H         5.21850537343408   -6.46329753253498    1.44220041438982
H        -3.87065153760475    4.71384064183055    7.77107859166763
O        -3.30684316188413    4.24689585090414    7.11262917077628
H        -3.50404987744332    3.30458019324255    7.22590275681820
H         5.69743550105897   -8.02525354723771    0.15053736184548
O         5.40682655054307   -8.71181057941775   -0.48631640172749
H         4.57712685437880   -8.38474351279440   -0.87816625703960
H        -0.57108481609255    2.01195926915887    7.68667619351839
O        -1.20574683855914    1.94836669008321    6.95278941056152
H        -2.07418876587734    1.81120816608524    7.35098196899923
H        -6.41103587364883   -0.15301163509122    1.06517982168873
O        -6.73582321028390   -0.23388465892187    0.15368124491874
H        -7.65737110974621   -0.49329609579208    0.18060061185926
H        -5.39471700766548   -3.17210265336210   -0.46552982062697
O        -5.14350390958951   -2.40829615014069    0.08413543260480
H        -5.70793171774008   -1.65265178726964   -0.17021036183206
H         4.30934278512025    5.50607127145418    0.29659789814341
O         4.64517359821713    5.60807222974732    1.20092264859888
H         3.95343906944016    6.12234877304747    1.65289562988472
H        -9.08704096107267   -1.75117977203204   -2.24614279519314
O        -8.52597964966702   -1.56232952764407   -1.46727255367268
H        -8.69822515294689   -2.28285480953902   -0.81435284933827
H        -5.55031514599806    3.42560281070325   -5.53136062255433
O        -6.06982250686959    2.71746179794211   -5.11488335319631
H        -5.40523676291183    2.13120479890662   -4.69940999086371
H         3.13467196516879   -0.97250789394042   -5.65929838872926
O         2.27749654459570   -1.09040841152755   -6.12362564723086
H         2.35963199426118   -1.94074563446297   -6.59528434326264
H         8.06602236816383   -1.45636785373062   -6.03905094092941
O         8.07107406736576   -2.31909286450365   -5.58020900916536
H         7.21296564749438   -2.71620920910945   -5.82846633176338
H         7.58219246396188    0.88542224819156   -6.32564634759435
O         7.38877532295930    0.03691970244680   -6.73641481264684
H         6.40720123101454   -0.00888567818506   -6.77070513074688
H        -8.13992344770460   -3.52473948991997    0.94841190934663
O        -8.80849071050807   -3.54661492932807    0.24480785214274
H        -8.61615390437742   -4.32897145650860   -0.30441008803878
H        -2.40064095055018    8.69721848145253    1.26969469345713
O        -2.25131491254339    8.11029636161716    2.02426755757043
H        -1.48383432053278    7.55322516981858    1.80206647818444
H        -4.44422142149572    6.41133731911207    3.48313837723423
O        -4.61383582125412    6.83555785533184    2.62560912576611
H        -3.84813765580047    7.41784348746002    2.48327186902371
H         3.37749684028275    3.36745226728943   -3.59393181048333
O         3.22835172687628    4.33758322108904   -3.50324472588359
H         2.26360802999526    4.40609582686296   -3.60942562011264
H        -6.16054078103536   -1.64181205155461   -3.42677614366803
O        -6.24754191363220   -2.22503851383840   -2.64588046970719
H        -7.02849034291674   -1.90858677242959   -2.13328898507088
H         6.44557765243897    0.98121296054736    4.72567517475025
O         6.05524849138226    1.52390558603113    5.42768888383652
H         6.24665387514484    2.44085290455094    5.13348968905273
H         1.32714846826164    1.64558519304055   -5.83099402211664
O         1.13009759918841    1.05238003154634   -5.07529903131671
H         1.49081321892785    0.18738859276027   -5.34250510184204
H        -2.49519778010141    2.95050902599277   10.47735724132739
O        -2.28740264756842    2.04111690815980   10.20664969840836
H        -2.88670114585569    1.84195542171843    9.47541848009590
H         7.59712420242691   -0.57519433673957    3.07314016849085
O         6.84914840959676    0.00348839838723    3.24063037414127
H         6.15514385292104   -0.59337160038077    3.62259534478683
H        -5.53017733529279   -7.89050318200465   -1.30220129447890
O        -5.05509203648752   -8.18869783279126   -0.49904438672918
H        -4.93119241742047   -7.42261012200708    0.07950730136569
H        -5.21878407861907   -0.16419210432798   -4.70773217543612
O        -5.83971033986965   -0.87405977038067   -4.94433066598977
H        -6.67558628306641   -0.42746959287063   -5.14235071339157
H         1.84460779758910   -0.28170214061200   -7.51894901501976
O         1.64310005206231    0.18826341706042   -8.36397301357486
H         2.21772595607639   -0.22056420570202   -9.01667376064949
H         4.81887916296287   -1.49427893354976   -9.30909510142850
O         3.89430042178135   -1.26204271547724   -9.59078220058948
H         3.87276508319132   -1.38161508876453  -10.53957522265903
H         7.52454018221256   -2.64598230764305    4.19628425752319
O         7.66966478892523   -2.68536133112837    3.23668463748042
H         7.17270764813570   -3.47506517760031    2.96797840964945
H         6.66458260741218   -5.97075933933091    2.69172571281060
O         6.73069152701964   -5.29372148347683    3.39070086176491
H         7.60674956172303   -5.38184228404683    3.80743506100290
H        -1.81025320909347    8.91221977609210    3.47219100837744
O        -1.56002846545270    9.21860941536855    4.36924897014856
H        -2.40762644607827    9.35595013879803    4.82552724084679
H        -7.42437528985765    1.53125810112236   -5.24649527864884
O        -8.00194972854493    0.78956836717220   -5.00029808081332
H        -8.90167376824539    1.19393919328453   -4.92234357000166
H         6.87505997177999   -1.19090765256280   -8.41296112556330
O         6.28956045819143   -1.91004126227565   -8.67404531484426
H         6.06107363888739   -2.35693279019213   -7.84064651134243
H        -1.69326816278844    6.17492954759765   -7.03970958153782
O        -2.09402301159649    5.35200470821261   -6.76327552086828
H        -1.84469540120972    5.22300532774599   -5.79954454468626
H        -0.00565238195012    3.28353756753579    9.01229232443394
O         0.18786060798745    2.36378552657407    9.27011919837626
H        -0.61102311833008    2.10445132375903    9.77816921817738
H         6.70628306776956   -2.87176795263265   -2.70795713990717
O         6.17304555533223   -3.61258655000733   -2.36399974926335
H         6.63839090967281   -4.42619403993766   -2.60735695356772
H        -4.13397462253885   -3.12384125040499   -4.92779730262678
O        -4.29911002117144   -3.01945676906299   -5.89194893630173
H        -4.83159931215599   -2.21643930654214   -5.95053368504573
H         1.96834875586147    2.14587768528430    8.45483163962709
O         2.63157974859220    2.25365626947473    7.76343964716593
H         3.05004165824765    1.38133608408017    7.64988551282405
H        -6.98167689172102   -5.20494627784355   -1.22073687815578
O        -7.88283861158936   -5.44601890353700   -1.52487461468318
H        -8.00684223578517   -4.97915759869624   -2.37511769949227
H        -3.82977174865330    5.23639857834799    5.68590848095985
O        -3.79452731347279    6.00309704964920    5.09298487404206
H        -2.85911171200988    6.29354071771729    5.18481131369468
H        -7.91978432625732    0.06433290585119   -1.95583099563048
O        -7.42843025519730    0.78525000526095   -2.37343673582657
H        -7.65924808712291    0.77203877557247   -3.32557826804350
H         5.80489870537202    0.05151621634530    0.40197549079449
O         5.58709620555377    0.77611696829287    1.02071161062350
H         6.09760603400293    0.58133401539732    1.83359655402715
H        -6.22403681497399    3.30647043314029    7.39409111680825
O        -6.09743888258740    2.79004025432554    8.22407700286002
H        -6.70096561873367    2.03092373514368    8.13855348359855
H         2.20823169470107   -8.13938595833094   -0.82023186805566
O         2.88415312237234   -8.13130894204047   -1.51791401744150
H         2.65591063391852   -8.84683057222126   -2.12807843750263
H        -2.80730832203226   -4.02244185953799   -6.17943255526420
O        -2.06285830137816   -4.59838459705954   -5.94285615274665
H        -1.77582179524121   -4.29953722023578   -5.05092729031312
H        -5.65356283038224    3.74831788614935    5.30525290855944
O        -6.30010064565038    4.14954500099834    5.92219223871050
H        -6.13223338295813    5.09278478719775    5.90603244084834
H        -1.09096242904742   -7.17353498847255   -3.13823407068353
O        -0.61625200384988   -6.49849754368496   -2.61893707095494
H         0.29280757723998   -6.44010239472321   -2.99758187704080
H         4.42728377525944    1.95883289937613    5.11575816700640
O         3.48660367562953    2.20225069386436    4.99625362499652
H         3.10355436553897    2.22234058495471    5.87860523083886
H         4.10569786709872    4.60483939179271    6.28033144027946
O         4.18870786923793    5.33281632544970    5.65997483278327
H         3.61874879534986    5.09239692529688    4.89076705658639
H         2.75283998565666    3.56367630763804    3.90754754519366
O         2.57927287405926    4.50403706746860    3.73875008473841
H         2.45870368066946    4.59998485080792    2.77222002462817
H         9.35844881728385    0.11239307106188   -1.08646652352970
O         8.55393571946512    0.28091480036148   -0.59234354270742
H         8.37513110682244   -0.53525758889266   -0.09584091911295
H        -2.09599254604935    5.30832922775773   10.63714169091973
O        -2.82042812970091    4.68371977321157   10.87157726541126
H        -3.03650194197630    4.86477333460898   11.78654356498014
H         7.92590023899503   -3.09633550794673    0.32489459437857
O         8.35129491710746   -2.25083890035595    0.57692688800237
H         8.28649514645292   -2.24283997017354    1.53930677850961
H         5.35823299753105    3.59843270808054    3.50540761076373
O         6.01674871091536    3.86329347564353    4.16958931386150
H         5.60784956649562    4.58450834726734    4.66986995953675
H        -4.20691418359228    5.01686075272565    9.77529622965136
O        -4.84060269695994    5.16829512519689    9.05391167239799
H        -5.45540504448322    4.42208077330147    9.05449321614594
H        -7.06570740641808   -3.49531362876739   -3.46343164256472
O        -7.68598906161068   -4.13012430709601   -3.88215396037294
H        -7.18258851529442   -4.56588265199978   -4.59694169873038
H         0.03636417906688    6.10683282796820   10.75133295634084
O        -0.82702618151596    6.44196941239243   10.50492421797974
H        -0.71080979690337    6.86945548980191    9.63713928703709
H         2.55614310314370    1.41862833925211   -4.11422772599298
O         3.43644507900331    1.76823372014898   -3.87863057868777
H         3.75582421284093    1.25445389927139   -3.10676613438545
H        -6.99593303103285   -0.21873523366718    7.22939485230010
O        -7.50242046708638    0.56196566194300    7.50824295849817
H        -8.12389227164243    0.74693626714408    6.80304781690938
H        -2.78374128827793   -9.92891564647867   -0.79675134332816
O        -2.70143559841847   -8.99150527056496   -0.96981505528135
H        -3.64123284064008   -8.62505731716484   -0.83469231087126
H       -10.09587916247528    3.05273609060309   -4.89390511404509
O       -10.21598379432326    2.13659605452554   -4.61009481092698
H       -10.43043036473488    2.22486410276932   -3.66033509397283
H        -2.10982639672937   -3.05110047685337    4.63039343708364
O        -2.98522395608347   -3.48897458482402    4.70559543752357
H        -2.98255256582628   -4.10444505983170    3.94606179662108
H        -0.25402990632461   -8.02216570733953    2.50994471647536
O         0.57640545905678   -7.81890052676047    2.95560337497781
H         1.29001009683040   -8.12105553325629    2.36700303446721
H         6.67113840529470   -2.44110299166539    6.39142041814494
O         7.11652669337439   -3.15383990350832    5.92850191433165
H         6.48303323516484   -3.88579712704496    5.89277487939960
H        -5.30139853700460   -2.00948902858511    6.96052929797504
O        -5.98102624296202   -1.51265941556947    6.48029827099357
H        -5.95899490786827   -1.88325522256110    5.56756638976172
H         0.80516254164147    2.95509285006627   -7.12569982818301
O         1.72113112469163    2.61989232873309   -7.18226546193658
H         1.70306648198768    1.87068529711110   -7.80592410884469
H        -3.93996416186462    8.74182850518296    6.65114450050588
O        -3.93981622315170    8.73672568670244    5.69378462983432
H        -4.06937954648890    7.80885679164542    5.42919647646896
H        -2.05199879982841   10.26181153624465   -2.76642519401584
O        -2.95324695837680   10.44632919375925   -3.06770112149440
H        -2.87967514063966   11.07730756389477   -3.78304795894125
H         9.36413152317809   -4.14411903636685    4.04256583117978
O         9.08321440711394   -4.81921910630886    4.66789342494033
H         8.65610946979630   -4.34302494860208    5.39095809509315
H        -0.80203904109997   -6.06265169582897   -5.82457100110665
O        -0.10180672870055   -6.63250571844926   -5.49066975126688
H         0.73636744857622   -6.17582171876456   -5.70859826305060
H         1.82921030877150    8.21638076275509    0.63546544669475
O         1.52598578954916    8.53665283758900   -0.24271407451716
H         2.34002011692738    8.56939329268512   -0.77451735475110
H         3.46744272879135    2.84198069701234   -6.67722150140384
O         4.29442461179476    2.54904427133630   -6.26869481244532
H         4.04971614314432    2.27923090782951   -5.35848669390846
H         3.72925041041087    7.05172044668041   -1.25817404749501
O         3.93879444955065    7.98583056273175   -1.47505541104353
H         4.30621646357796    7.92521174284660   -2.36881245872172
H         4.34879417264434   -0.10278121754636   -7.91998341778097
O         4.72752583838538    0.04409138830579   -7.05140562603577
H         4.55086763417620    0.97764956636854   -6.81029515789621
H         6.00403068124001    1.85118432274217   -0.49183726131060
O         6.56896368348398    2.03971666940983   -1.25509353746710
H         7.39180194622516    1.55719344458003   -1.06079347551464
H         6.61400448073650   -8.51790481345835   -1.59335489056124
O         7.25026093629251   -8.31206921242905   -2.33118428176624
H         7.61544319382066   -9.14844132422896   -2.61477995798382
H        -5.31481027070477   -5.83868978144078   -5.43470594246368
O        -5.97228905667157   -5.17407070803191   -5.67433754131425
H        -5.44969128029618   -4.39040518893764   -5.93008124764754
H         0.69181914109436    7.14088084924032    7.57769458436675
O        -0.20905403345111    7.17357982467784    7.93844445702510
H        -0.76569207401018    7.18817132129205    7.12172924241830
H        -8.95340614787009   -2.85713210579898   -4.08319514315121
O        -9.46641966846085   -2.04360867471966   -3.92410156240671
H        -9.17509656413655   -1.38383741198053   -4.55706105367684
H        -2.48955961640437   -6.03144095506303   -2.10455188036546
O        -3.36581804733579   -5.74362875619224   -2.37926847123694
H        -3.54339538232829   -6.12680482668121   -3.26163714020565
H        -3.05878748739951   -5.96081768030399   -5.37663611032882
O        -3.66725283842320   -6.56811067394967   -4.90933118698305
H        -3.18394675806799   -7.38664013973922   -4.72988007455598
H        -1.41841042872207    3.65968375773955   -6.99291609485490
O        -0.88148644902291    2.90192787867072   -6.72081283294722
H        -1.12299629394842    2.11657583692364   -7.26810001224994
H        -0.24848035862556    0.34172452637492   -8.21804855019021
O        -1.14360282398676    0.58031921342038   -7.93437096319631
H        -1.31859388549858    0.06103494855223   -7.13367211233684
H       -10.44273205420023    4.03907324366553   -2.73154631770685
O       -10.51272800669308    3.26185116267978   -2.16179910903389
H        -9.68302764605859    3.23325317388747   -1.65347985066461
H         4.56763641993788    4.01266374759161    1.70007724509161
O         4.35549528706189    3.09344595530724    1.98137186630957
H         5.06838387673154    2.51347974603926    1.70085762443166
H         6.45160484952607    1.30390155122632   -4.23505552005393
O         6.14645802552297    0.68313429938577   -3.53904617006229
H         6.18089348944427    1.18071748659292   -2.69657789796510
H         9.58710875881705   -2.32446496299874   -0.93790320641503
O         9.86298700747004   -2.11384564774440   -1.83881520012743
H         9.06315894795838   -1.77347773440316   -2.28193074319543
H         9.91582340052273   -3.42692476208443   -3.10479863092976
O         9.64525588356890   -4.07983231575030   -3.77747442715822
H         9.25231885270933   -3.57286164480175   -4.49857083530989
H        -6.08636699463557   -6.96120210743593   -3.50300936053354
O        -6.37002198946545   -7.38583191991583   -2.69159787626663
H        -7.08371871682235   -6.83355254766251   -2.31496388811253
H         4.14781000908820    5.99801860386938   -3.84677332938240
O         4.81179627554483    6.69697803075121   -3.76560220678006
H         5.64654620200152    6.24032259438531   -3.62828274675131
H         0.02110567141420   -8.23930452458005   -5.19064042253790
O         0.03830178826971   -9.22143158111609   -5.05533586356276
H         0.19074470536895   -9.58954014160108   -5.92573785454985
H        -2.39845450786713   -8.72742745586833   -2.67872069335616
O        -2.18245351749801   -8.46238247135788   -3.59529539986020
H        -1.53937595874589   -9.08108364777971   -3.95991020456890
H         2.09648691035145  -10.88805251850990   -3.46170253275007
O         2.05781633218747   -9.93295184795549   -3.44590015580382
H         1.27008447157505   -9.66119957705596   -3.96773492616128
H         6.80944035239041    3.23381704204957   -4.59609744634345
O         6.86370870910352    2.55355262709259   -5.29529819938405
H         6.06999053186781    2.68861426521888   -5.83512323544998
H        -3.59727560468656   -3.73588370873656    7.73777941863473
O        -3.71512581814723   -2.94988906236836    7.20593336813856
H        -3.46478657909979   -3.19039894205129    6.28705078108974
H        -0.69803738480651   -3.43283175825640   -6.71479899033973
O        -0.06549475895842   -2.70418693152773   -6.72532453628745
H        -0.54204394564622   -1.92508652873376   -6.38427198080384
H         0.62294494171194    0.43262449269034    8.74937182959995
O         0.62682937942709   -0.28446212878641    8.11134526884753
H        -0.29664991274166   -0.56986256052305    8.02555081043607
H        -5.84181008520103    7.32868546915517   -4.26605512064834
O        -6.34817309001572    6.71022464930894   -4.82446581511165
H        -6.63761218257169    5.98256698700115   -4.23044406351852
H        -4.27752825843791    9.05992267359763   -3.28547812196573
O        -4.81640976274297    8.26635728300912   -3.17604720089953
H        -4.40900290596555    7.78740637788337   -2.43619311312128
H        -9.72675672150618    5.77388620414967   -4.64990536181850
O       -10.26324572466892    4.97186020976428   -4.48362224926984
H       -11.14373976082877    5.17606043733606   -4.80062442221736
H         2.77296783430335    6.46977504127318    6.11522933447903
O         1.81346743973798    6.57083316737529    6.21441826174058
H         1.46574639874079    5.65866666193528    6.11540520723736
H         4.80752137578541    8.47407001178246    0.04935670290205
O         5.12652076286117    8.47660338933497    0.96972455055788
H         5.52989467889805    7.61097086755262    1.10284231205854
H         4.07124122200781   -7.51022854646834   -4.32773828134041
O         3.31058619460378   -7.79291283058291   -4.86756732466760
H         3.02702290880257   -8.63120727490906   -4.48777473621916
H         0.38802312946024    8.61863414028482    4.20646305846436
O         1.06271515669098    7.97052934587819    3.97924892394080
H         1.28823797141843    7.47907971206136    4.79504397544087
H         5.21496197647856    4.10616041191887   -3.17955373489460
O         6.17633835813018    4.07181552452082   -3.12829218477385
H         6.38370999123271    3.49169061828422   -2.37896886950540
H        -2.60718014711788   -1.56304940359630    7.58046631027661
O        -2.09274243133168   -0.77175484100284    7.79813561620515
H        -2.71526902424362   -0.14123221827005    8.17061448824340
H        -9.03293988741335    7.91246779366902   -4.15784462321559
O        -8.97342914402262    7.32509216720241   -4.91276485775446
H        -8.01727192987339    7.15652974533547   -5.04887527196719
H         3.45807144643068   -9.04509080605066    1.11199023935479
O         2.78400206133092   -8.40986927256689    1.35876325881477
H         3.26138230181146   -7.60581594366236    1.63700769959946
H         3.58924728007102    8.10954889839340    1.79768732132869
O         2.79644245606571    7.54990802208096    1.91292414605763
H         2.35270071938938    7.78997267233414    2.73914394255532
N        -6.65544711367286   -6.22142473920693    2.54705876407553
H        -6.83295166463180   -6.43390601127168    3.51902860553400
H        -7.33243647384243   -6.72660228211699    1.99033535739212
H        -6.82667990813953   -5.22336043986307    2.40699786482340
