# Supplementary material for: Computer Generated Realistic Interstellar Icy Grain Models: Physicochemical Properties and Interaction with NH3
Source: ACS Earth Space Chem. 2022 Apr 19;6(5):1286–98. doi: 10.1021/acsearthspacechem.2c00004 (PMC9125691; doi:10.1021/acsearthspacechem.2c00004)
Supplement: Supplementary file 1 — sp2c00004_si_001.zip [file sp2c00004_si_001.zip › NH3_binding_energy_sampling/155-25.5-N.xyz]

604
 energy: -1022.785364984714 gnorm: 0.000046520245 xtb: 6.3.3 (5b13467)
H         0.17871642695321    2.96428004525614   -0.69178626898595
O         0.70344754082369    2.29700466009419   -1.18455485247432
H         1.64218230647982    2.43025329165353   -0.91306944255841
H        -0.07406736877373   -1.36939666751050    3.14364457034168
O         0.31438687525045   -0.66845795112162    2.59770781765572
H        -0.16596432324268    0.14358259113056    2.83062321383412
H        -2.41766015840930    2.33480584882825   -0.54392701795280
O        -2.20395058129027    1.86566706185471    0.28024800657128
H        -2.21652829484959    0.91765169424998    0.05595656209808
H        -4.66986782413968    0.46599327818347    2.17945622856866
O        -4.98346898307657   -0.46875630665931    2.19403260337294
H        -4.47739980772652   -0.94491284995841    1.52747657369040
H         0.05799377992961   -0.37324057441321    0.94268406956121
O        -0.14234682770110   -0.13892238513342    0.01586442386788
H         0.19328855811321    0.75886033471177   -0.10695449918766
H        -0.14256087474966   -3.63901176144696    3.77327380683750
O        -0.42418397706123   -2.80974442205121    4.19358314200106
H         0.22265580150838   -2.63573038383105    4.89388039367059
H        -4.90270990216644    2.44765025325882    1.32586021136761
O        -4.26093688846993    2.04069860153643    1.94024687784329
H        -3.41897702492708    2.02598507795174    1.42595251889745
H        -3.27581557801578    3.81733100210184   -2.22067232407055
O        -2.53600593749413    3.22257178984424   -1.98944451903959
H        -2.17795739915648    2.93549838170641   -2.84950046159695
H        -0.11848247325612   -3.87073570439213    0.49880607414523
O         0.21898896735766   -3.05160042783274    0.91537679331998
H        -0.56966261676106   -2.56763390568599    1.22776338946627
H        -2.37638854596589   -1.61063679931628    2.46599254207377
O        -2.18748623510952   -2.07723130409177    1.62539945589201
H        -2.44871404262385   -1.49177754279869    0.89548373299689
H         2.06724406609706   -1.50297905334959   -1.13228467028941
O         2.30146888374682   -1.75395062140258   -0.21492067703470
H         1.51444876631822   -2.18386896457631    0.17078967581637
H        -1.40398415559315    1.75508773973285    1.90265397116022
O        -1.49234125682047    1.35808130382451    2.77940165186222
H        -1.47938987719202    2.07133697025793    3.44339644719163
H         0.20740795025923   -2.77066775247365   -1.57642451105916
O        -0.55096782650154   -2.16244444118878   -1.63028415500481
H        -0.37329034407283   -1.43410181602322   -0.99808076765822
H        -3.43509835624777   -3.00484247866157   -0.39123224357427
O        -2.71695288662399   -3.49510260058976   -0.81256312100199
H        -2.00957474572248   -2.86205019562186   -1.03325599542270
H         2.76781681678821    0.07654563108409    2.91939688229528
O         2.86959476072837   -0.10464839263320    3.88111349677300
H         2.95814119483256    0.78906154762062    4.28460311947270
H        -3.56389155973042    6.29964956487387   -0.55420589779255
O        -3.32768301724752    6.96240932195176   -1.25462575364720
H        -3.18991249680991    7.80877360948427   -0.78562420652040
H         3.89217564004336    0.53390944065499    1.16896762401444
O         2.94263527831222    0.34837094736386    1.28718916850151
H         2.70720502698998   -0.40531743740126    0.70875710836571
H        -5.79679907490581    0.75366478459996   -1.60607293492608
O        -4.88729069687575    1.08335168536718   -1.48014815093814
H        -5.00048643431961    1.91268145585979   -0.97032979769051
H        -1.23796689476942    5.32911091240857    2.19615777365206
O        -1.85990824698749    4.57907898114317    2.08188010159238
H        -1.93456488272885    4.16144917720368    2.94511655826798
H         3.47422949339786    2.71049413880109    0.40633812028057
O         3.22486619037027    2.66559726571814   -0.53230769443314
H         3.56010886646575    1.82394794766858   -0.88247135494547
H         1.49647750371014   -4.76056900340757   -2.25730042149426
O         1.55909032794351   -3.98233789591419   -1.68531944429680
H         2.35119664761888   -3.51844432609715   -2.03853865816863
H        -0.93559746082476   -0.15773849632259   -2.55669810998207
O        -0.30350901921883    0.49599511111126   -2.88225584238963
H        -0.04476180665546    1.08075861806760   -2.14666075316363
H         1.70831778651617   -4.74552831589970   -0.18635040457790
O         1.81842503543487   -5.38130802838814    0.55694973560303
H         1.35769679499664   -6.19451451091868    0.26242917909477
H        -1.22776584549220   -3.33964796672323   -2.88409000990471
O        -1.05327017520164   -4.02344360489943   -3.54420278222835
H        -0.92259532692093   -4.86918791267242   -3.07433283563010
H        -2.79457033882955    3.23764549593860    4.69592517480546
O        -1.81342822366986    3.23849682833142    4.66032651670779
H        -1.51760368359498    2.83874463002190    5.49644205854142
H         0.94040501984230    4.97689313457920    4.05881102829501
O        -0.00643756443773    5.20547721429066    4.11295403512848
H        -0.47481885081904    4.40062081332747    4.37202161258684
H        -1.72243781044499   -4.72354995513389   -0.37300270576953
O        -0.95489300536095   -5.26144871809709   -0.08897325677371
H        -1.29886519990012   -5.94838387165523    0.49129214642268
H        -3.95427592407527    5.74840612975441   -2.60945358336579
O        -4.29972653021793    4.91102775956732   -2.93608041055304
H        -4.15039273325592    4.87633224967003   -3.90548233061379
H        -2.42257307165314   -3.76229970942183    1.93474759526750
O        -2.43686757520064   -4.66627261455868    2.31142860111723
H        -1.49587554652551   -4.90034520840864    2.45075547559664
H        -4.69833049392624   -3.06754387130529   -2.89681860444203
O        -3.84609541867484   -3.29795573090737   -3.30449629313389
H        -3.51086534619805   -4.08926771622124   -2.83847063406158
H         0.33270536117747    1.31742700191776    4.60317230327693
O         0.83527721308383    2.07900836019171    4.26772616912787
H         0.88271725886859    2.73910405462059    4.97362115287814
H        -4.64749007480978   -5.25593756352853   -1.56657994027265
O        -5.35001608117885   -4.90495211721836   -0.99210418122019
H        -5.13349138503308   -5.25695285700687   -0.10781579846971
H         2.33568107329748   -6.54574987749128   -4.04451752988338
O         1.99831164099387   -6.21688535935841   -3.19113934272818
H         2.43609606549805   -6.78745954510843   -2.52733424545505
H         0.46350001479894   -3.44820809748994   -4.01263934895870
O         1.26412434423244   -3.07896594241986   -4.43766829416861
H         0.94164048480654   -2.70911111602416   -5.28580894543130
H         1.96701466001161   -1.80826932576902    2.97045922302736
O         2.12508378964114   -2.73895539829036    2.75423348520176
H         1.43883286998127   -2.95580259464315    2.08865408758984
H        -3.02313173534468   -1.89031948343987   -3.21245337362842
O        -2.60410443987683   -1.00247964772391   -3.14885813911621
H        -3.26243493493628   -0.35907918363868   -3.46824138552323
H        -3.21731736537084    4.89828850194741    1.07018571537582
O        -4.00145363966015    5.26768885829936    0.61682826787220
H        -4.41771022439499    5.82502910034476    1.32249682790089
H         0.86233930429648    2.19377551511590    2.57723565747736
O         0.96133666579290    2.18816891206780    1.60587822814317
H         1.69053100628884    1.56779720340828    1.44099397796005
H         0.15754499606582    5.59010893426315   -0.77497497828580
O         0.67626340088879    6.25327034456495   -1.28512626587766
H         0.81533954183162    7.05455236083385   -0.73086148203667
H         0.31125983547080    6.97422458224173    2.57244149751186
O        -0.05099462979202    6.59112715495892    1.75638790175870
H         0.61521929810325    5.92300327357025    1.49427470199263
H        -2.48421392663866    0.14353427908085    3.33557828034379
O        -2.70223204218067   -0.67081475903166    3.84183619520377
H        -1.94029304536275   -0.70677219182240    4.46208003110762
H        -0.89475828835094    0.49130030406015    6.01653768314122
O        -0.62042340884827   -0.02828989769177    5.24232349737542
H         0.09626010472613   -0.62835063684073    5.52827833778416
H         0.72305570524846   -5.05552144303151    1.97504775001463
O         0.18232404156577   -5.16592015047674    2.78045915996390
H         0.33070169535238   -6.08557403581080    3.05380336647926
H        -2.09680858869934   -8.16133760105803    0.45207514947939
O        -1.77525705742822   -7.67132001436881    1.23631714055530
H        -2.56205346783879   -7.36183701560030    1.69269356689856
H        -0.41993764827680    6.79314134965654   -2.34252924479260
O        -1.16856313999229    7.21015278231247   -2.84051190120404
H        -1.95734013816012    7.08109915575603   -2.27568709347585
H        -1.13867863323161    4.23972218769132    0.56104109652011
O        -0.76737793792683    4.30069028747033   -0.33568392683088
H        -1.47442798930579    4.05577488080611   -0.96666598614034
H        -4.42333927108425    2.66868406694636    3.50200517850292
O        -4.42116223969001    2.83992779484378    4.46653174686681
H        -4.49989986575687    1.95695455904354    4.87655216788871
H         2.03590580620227   -3.63557354823039    4.23490472920707
O         1.97573467614164   -4.10710741262134    5.08881459315202
H         2.48179993259113   -3.56754477926727    5.71780328620461
H         4.69138350360002   -3.24268759272288    0.82469331672754
O         4.52870369673199   -3.16848189239052   -0.14152556245349
H         3.66784228368101   -2.69437849942256   -0.22371646511434
H        -2.73206045382129   -0.82616411932609   -1.35598257483023
O        -3.05931714992365   -0.55721877508183   -0.48113590379195
H        -3.86147901208087   -0.03352039680081   -0.68744273970656
H        -1.63235671486042   -0.83814091401396   -4.63762702973388
O        -1.12707559641670   -0.62193791128758   -5.44252281034625
H        -0.41975012299454   -0.02154867250885   -5.15930287121688
H         1.78582232358959   -1.77814779438585   -3.38826224405634
O         1.87622871847899   -1.03054437788439   -2.76590413090535
H         1.09630315347729   -0.45651114929747   -2.89620232008620
H         3.66996701859754   -3.17272551438358    2.53805445004798
O         4.62972941289290   -3.39815760839646    2.46331418663550
H         4.68858197850448   -4.35787510826528    2.59113417145111
H         3.44491456455923   -6.17159024648775    3.11371272501540
O         3.79838165612671   -5.97160200991263    2.21247405228891
H         3.05907809785732   -5.62842714450964    1.67038111767995
H        -3.36737232360028    1.52713189208455   -4.18356985143401
O        -4.20834456301267    1.05082273931496   -3.98978820810830
H        -4.42608945736681    1.19970301596353   -3.03388341041733
H        -5.10847146613076    4.06157292543883    0.06022983037127
O        -5.54429563448724    3.19367832211479   -0.03893474510787
H        -6.47518962769824    3.30936506395806   -0.32170658435588
H         6.72562607503365   -1.22567162675686   -1.38416429311304
O         5.95435901849624   -1.07808821641340   -0.83043914483498
H         5.53868851122133   -1.94698630230444   -0.63105759815252
H         4.59139635429326   -3.22138577505931   -2.48545836013119
O         3.72217435727614   -3.05383188083490   -2.90009474038378
H         3.72651260571596   -3.67331641529698   -3.65563353693788
H         4.44489347602086   -2.33655055214954    5.60598764691051
O         4.10512585937531   -2.80234340009637    6.40037781525480
H         4.44296840098622   -3.70634309744983    6.31909468139235
H        -0.77880567367364    6.27470074186030    5.05958928632779
O        -1.37667380786451    6.84885047922691    5.59821437383541
H        -1.39448868280927    7.72528538615324    5.15551031493018
H         4.68644035669249   -0.18725022130974   -1.48473333392093
O         3.91667331103988    0.35207365764566   -1.74679734728724
H         3.22567233694951   -0.25128230599554   -2.07488182185752
H        -0.77670619685149    4.45010969190525   -4.05070276936511
O        -1.56203857731794    4.98928987616177   -4.25808838111009
H        -1.41411610939918    5.85720656752239   -3.83710210232576
H         0.63250010909335    3.13664384999824   -2.67250467438372
O         0.63752726207496    3.51240182061857   -3.58132603789375
H         0.68567424618344    2.74860277536481   -4.16627284187062
H        -5.37056427901099   -5.27765465787583    1.80043552514631
O        -4.67242811730013   -5.87027878837165    1.44464004502646
H        -3.83285872034583   -5.45081067645689    1.71295080666922
H         7.86923164741471   -1.73232582564069   -4.05683629444420
O         7.61189679393676   -1.41917016076024   -3.15703760486096
H         7.12173345486735   -0.57715505733493   -3.31358092751139
H         3.70009174665206   -5.13130907853351   -5.30130741272874
O         4.46244369567269   -4.75473773461201   -4.82250242030038
H         4.85076039880704   -5.46368369825121   -4.27679701045446
H        -3.78485636894782   -0.05644375157801    4.93184055496957
O        -4.38633463884932    0.40580077461595    5.56523895251234
H        -5.04331941038245   -0.25456845925429    5.85891678862318
H         3.47748327648848   -5.99731595784060   -0.53081290379337
O         4.34851793592405   -5.74586723652551   -0.84978145110889
H         4.42003276076641   -4.78298758717639   -0.70700438155901
H         4.98337810061333   -0.38839006997631   -4.18023301883354
O         4.45026596205508   -1.10253026501905   -4.56807650028739
H         4.12770447612406   -1.68595033916961   -3.84874399343308
H        -1.19550810222718    1.49670249021905   -3.94680422724806
O        -1.84927297003843    2.11420229767871   -4.33143611780762
H        -1.49516602677854    2.44699528258572   -5.17874054623711
H         4.89604387534970   -6.37302122811957   -2.32740521452450
O         5.22808913852423   -6.69830172160373   -3.19327207888059
H         6.04894695368742   -7.17467977402053   -3.00784624256634
H         8.74435024386419   -5.12930577298363   -2.93781161796433
O         8.05604437232665   -5.54865787722191   -2.37703308842912
H         8.09394642352907   -6.50605166716555   -2.47771923444778
H         2.31105166697442    4.66271257998022    0.43178171439889
O         1.73390358725865    4.64324332171640    1.20451081868166
H         1.37956823913738    3.72191613910035    1.28347070001646
H        -4.40736821600561   -2.71220166546858    4.23268427180688
O        -5.30302790616371   -2.37628130405801    4.03147443950092
H        -5.16992611047494   -1.59526880681858    3.45478820582152
H        -5.84172711005341   -3.28223465821193    1.32206232392449
O        -6.30188920800176   -3.83972510748859    1.99203071401479
H        -6.11244432130161   -3.40281975850835    2.84166008091158
H         1.67618749766262    3.41700602418394    6.84550747691382
O         1.05015454936895    3.92931931204332    6.31218597299214
H         0.26771616451343    4.08025726872875    6.88502550011343
H         5.00594678040450   -2.21255756587689    3.59887600464123
O         5.02508522370254   -1.49338013711463    4.26199827565742
H         4.21082427101686   -0.94030175997049    4.10626638295976
H         2.41030148329740   -5.62760753179402    4.83061254085593
O         2.79262024345060   -6.51062520504215    4.57100733947593
H         2.04909260464523   -7.09487820241496    4.39970838470414
H         2.25042750627465   -4.58231489183193   -6.79969522528039
O         2.08519038522254   -5.07025588924307   -5.98299292554452
H         1.81900539467940   -4.37913583417060   -5.32799952463302
H         6.44353119034135   -4.14667847775593   -0.51932079450785
O         7.19942581207478   -4.54580932688536   -0.05704720559826
H         7.70725639346471   -4.96709307473787   -0.77831298081511
H        -1.73794407303738    4.42648382340247    7.68898419871002
O        -0.83886445052360    4.52855559606583    8.07278200534161
H        -0.66150651569995    5.48846862742330    8.09531173173684
H        -5.16406290519071    5.59838124533337   -5.60061120420725
O        -4.55036211654468    4.83857795267144   -5.62216437049310
H        -3.79747010034564    5.05673423206488   -6.19183580418044
H         3.26372056752425   -2.59151204612467   -8.45121887732018
O         3.17971923613852   -3.12384320941447   -7.64928944982418
H         4.05700533955289   -3.09558812822420   -7.22206139567551
H        -0.70875553979373    8.75517453075836   -2.29803855054198
O        -0.58726984390895    9.58496281156594   -1.78078311678656
H         0.17661886579924    9.41405731179165   -1.20525672879377
H         2.06951620369161   -0.96448711772095    5.19883914544946
O         1.50000480222534   -1.49182657866411    5.78819313407331
H         1.59435981265472   -1.14489723975794    6.68472797899458
H         5.19111116099201   -2.07837987142891   -5.71145669016467
O         5.53924756119583   -2.84395441053787   -6.23324493291799
H         5.26960232547485   -3.63430067766887   -5.71415068134012
H         5.71298658630390   -5.25482921928288    4.67259798959765
O         5.19195230805640   -5.17076915778785    5.50014512238711
H         4.47249395856261   -5.80535826053787    5.41656466467097
H        -3.97563593477481    1.07345376288757    7.00330539083737
O        -3.78390249323842    1.55076205531170    7.84639753461663
H        -4.66085751771299    1.93350826025482    8.10830340726261
H        -1.89992857123746    9.54057668991667   -0.76423185132995
O        -2.75837981995975    9.41195610018774   -0.28690205606380
H        -3.37344031530407   10.03618974250382   -0.67565470356479
H        -5.98043890606669    4.59711716868677   -2.94314964292881
O        -6.89121627131381    4.47169087759051   -3.27776148024864
H        -6.80450721040197    3.77416895796411   -3.95954151177878
H         0.10805403849153   -7.13154889036424   -1.14413242582020
O         0.57531777263709   -7.56502421165946   -0.39693944239283
H        -0.10179542175847   -7.76121401867909    0.25365030980364
H        -7.66440003263153    3.69529198690881   -1.97010141477088
O        -7.92414381138150    3.10647064657934   -1.22932258570709
H        -7.77754912355451    2.19947458472071   -1.57058580558526
H         3.97999358153336   -0.93503783480905    6.96979163541712
O         3.98522800536272    0.02914389502936    6.96050002621320
H         4.79514921303484    0.32177568527128    6.52625225529432
H         2.22345081448295    5.73694878884135   -1.20093793828575
O         3.16047270774109    5.44800666002754   -1.08812813547708
H         3.33745079086466    4.90744697274777   -1.88093687567442
H         6.56440589685686   -5.97116581210808    0.65784619522572
O         6.19947195345522   -6.70841671494723    1.19285079994908
H         5.29405202478549   -6.43478804118582    1.42040501093369
H        -3.88238018671106    4.65809300497967    7.77255790081827
O        -3.31525108063560    4.19653901222289    7.11318056828746
H        -3.50483385562100    3.25254582336210    7.22507903044198
H         5.78486094212094   -7.99094003299502    0.12678965613454
O         5.49874823504136   -8.67946273750065   -0.51001891234957
H         4.66722160439116   -8.35759464910334   -0.90225719683872
H        -0.56111618453387    1.98337053634672    7.68208220303389
O        -1.19561512796414    1.91522923855478    6.94843502566370
H        -2.06273348067026    1.77087138399570    7.34691235734771
H        -6.38986961928775   -0.20976340757937    1.06504571347651
O        -6.71317456397721   -0.29642486494555    0.15345949023426
H        -7.63061578158827   -0.57083906722830    0.17505263660678
H        -5.37208527215169   -3.15074416610425   -0.58432948101234
O        -5.12207901933959   -2.44727058071224    0.04085587166073
H        -5.69458724150086   -1.67630666653920   -0.14694032351208
H         4.28635327710615    5.52849884419839    0.29486833052060
O         4.62188568033430    5.63153671758568    1.19924150237906
H         3.92637437597268    6.13978288518660    1.65228317128187
H        -9.05183361898961   -1.84978609506314   -2.24379818104441
O        -8.50654418653759   -1.64277753213308   -1.45739842120212
H        -8.62653424215526   -2.38049737386222   -0.81943165534456
H        -5.56226239745389    3.37758758098128   -5.52996061839857
O        -6.07315202667691    2.66253377955241   -5.11488044485589
H        -5.40229550377447    2.08236885693950   -4.70216775587803
H         3.16150716477928   -0.95029537428889   -5.67091160544731
O         2.30509220231863   -1.07418590878229   -6.13474352466372
H         2.39278746586372   -1.92326416296825   -6.60756991521165
H         8.09618785659505   -1.39349705305602   -6.05361653113274
O         8.10855339827457   -2.25688674094464   -5.59609499631519
H         7.25345913887623   -2.66042364875395   -5.84467311827508
H         7.59303489236669    0.94484743682853   -6.33655603335004
O         7.40642657349023    0.09524008190871   -6.74818678600071
H         6.42516543500226    0.04170535966015   -6.78243052173619
H        -7.85569612971870   -3.78613246044744    0.94030586321602
O        -8.53651644324759   -3.68353342181359    0.25753521994402
H        -8.43557038493424   -4.44327714341825   -0.34346443543380
H        -2.44932954374324    8.66329155520831    1.27666380494704
O        -2.29422566062533    8.07670914980335    2.03045928819742
H        -1.52268649470527    7.52613039711224    1.80631997605923
H        -4.47199751837563    6.35763374936046    3.48778831363332
O        -4.64604336994219    6.78172219478682    2.63119552290587
H        -3.88529423530197    7.37041510426310    2.48861490243055
H         3.36999951591460    3.38854034290568   -3.59857449469838
O         3.21326294996641    4.35727490031208   -3.50586093668653
H         2.24789657872034    4.41813540945777   -3.61177033240857
H        -6.12698837482549   -1.69896807369439   -3.43834662275789
O        -6.20735135774918   -2.27803371822825   -2.65351964491471
H        -6.99002423400939   -1.97160318399594   -2.14329822600685
H         6.46201870322139    1.01454379558447    4.71555056964409
O         6.06766511062026    1.55264587937605    5.41883540977407
H         6.25105077280468    2.47171119663135    5.12594454044201
H         1.33246356537410    1.65385771265895   -5.83714562800646
O         1.14203215838814    1.05808275777876   -5.08171583439666
H         1.50798157668279    0.19607339226565   -5.35134369127566
H        -2.49110647709985    2.90189810045865   10.47531026354761
O        -2.27616421975694    1.99462852683319   10.20301322010419
H        -2.87428868585059    1.79180536542597    9.47186112970965
H         7.62547134603197   -0.52983347906408    3.05988748990884
O         6.87281951891366    0.04228976331392    3.22887773303869
H         6.18397614297790   -0.56074675409284    3.61024048541225
H        -5.64108570266804   -8.14217757114231   -0.68851524697127
O        -4.90502837312301   -8.20735653182268   -0.04320683123814
H        -4.91062676850493   -7.38918349579512    0.47736832540861
H        -5.19748798157971   -0.21089843474676   -4.71446959278974
O        -5.81324966234662   -0.92497068257356   -4.95109372808336
H        -6.65255621446943   -0.48469335670042   -5.14886770718852
H         1.86436301439861   -0.26681627021097   -7.52860168182368
O         1.65957703226094    0.20319418925352   -8.37271350418889
H         2.23641994836710   -0.20074623573264   -9.02643625414376
H         4.84762970835546   -1.45287532584495   -9.32224651300246
O         3.92112629953290   -1.22763100911517   -9.60289509366743
H         3.89976519292347   -1.34535125927898  -10.55192195668934
H         7.57014323800850   -2.60313164071676    4.18000251034602
O         7.71502036178835   -2.63996126045342    3.22027559429751
H         7.22433672784917   -3.43317206407442    2.95051294528919
H         6.73675631255381   -5.93265490942247    2.67038233070049
O         6.79719426197274   -5.25646171962383    3.37067989458494
H         7.67433754005950   -5.33746668629295    3.78668313912035
H        -1.85876242151475    8.87976512153193    3.47893997663545
O        -1.61058991487415    9.18643497938378    4.37657955693236
H        -2.45908623637785    9.31667967634957    4.83318335759450
H        -7.41986472378196    1.47003104474275   -5.24518975805819
O        -7.98689869256590    0.72089801073128   -4.99653187602595
H        -8.89647998761227    1.10776716294480   -4.92926728895519
H         6.90169463083866   -1.13389294814771   -8.42656406833390
O         6.32240238212616   -1.85772183173588   -8.68847489849205
H         6.09759569496824   -2.30744310048202   -7.85560859700791
H        -1.72580247437013    6.16090134682985   -7.03666637483664
O        -2.11735327135297    5.33277219506376   -6.76273205487575
H        -1.86923771547895    5.20486185846432   -5.79886695198436
H        -0.00530776986684    3.25740862202837    9.00926796145146
O         0.19578515639952    2.33880476461169    9.26547044588978
H        -0.60060515508612    2.07224612242301    9.77366671514769
H         6.74958968045648   -2.82492532483507   -2.72428582823626
O         6.22301692942237   -3.57070921725973   -2.38061639446892
H         6.69459672764767   -4.37999917352492   -2.62624724238701
H        -4.08697072819829   -3.16085534296874   -4.94086903060776
O        -4.24437927099979   -3.05072095820371   -5.90540797862217
H        -4.79402873510092   -2.25926568218062   -5.96158749362136
H         1.97749777880650    2.13686081047847    8.44905583071428
O         2.63948178905920    2.25098001638353    7.75749725826078
H         3.06494297774612    1.38228389526164    7.64236568480948
H        -6.90223918421986   -5.29503981049932   -1.38396723510251
O        -7.81766442547288   -5.56768809533896   -1.62714065194889
H        -7.95395592371339   -5.16735544074268   -2.51075488879978
H        -3.84679178603805    5.18401577058059    5.68851029365635
O        -3.81844569469698    5.95183821031236    5.09677149260869
H        -2.88540868555274    6.25002215401414    5.18816354661141
H        -7.89931484592826   -0.01187374582400   -1.96175038905496
O        -7.41537086246285    0.71496734135490   -2.37585134232491
H        -7.64264453714897    0.70233512443755   -3.33004717892184
H         5.82647634815454    0.08616903330167    0.39068733671674
O         5.60294980081303    0.80785141604807    1.01077358346432
H         6.11563511688172    0.61626204299108    1.82296811375698
H        -6.22429955226230    3.23259917794518    7.39459406273692
O        -6.09308923087842    2.71589313746758    8.22373313926761
H        -6.69043419634844    1.95209416096007    8.13755519314506
H         2.29693326244716   -8.13218458636275   -0.84238290728740
O         2.97219695274314   -8.11764448325222   -1.54027189915161
H         2.74871462720838   -8.83346344530055   -2.15186312301259
H        -2.75358817208752   -4.04663535909853   -6.19571504056830
O        -1.99759266215130   -4.60996221769998   -5.96445097617148
H        -1.72025070488609   -4.31556862780154   -5.06853578379120
H        -5.65875596899117    3.68227431762520    5.30611566471505
O        -6.30844992420009    4.07696239569426    5.92400212302889
H        -6.14820688348351    5.02158193137007    5.90930050660063
H        -1.00954966122129   -7.18817672377237   -3.16076132623387
O        -0.53864157902355   -6.51591681180263   -2.63441081393619
H         0.36807205578031   -6.44411323358178   -3.01670787027047
H         4.43600887706067    1.97489329246884    5.10832178337477
O         3.49318745051829    2.21024923127082    4.98970001534917
H         3.11056211527106    2.22652210758511    5.87229822207863
H         4.09337839644051    4.61641165920100    6.27721954044862
O         4.17024901548099    5.34594661265049    5.65791508272249
H         3.60182198677326    5.10216544600137    4.88857901346632
H         2.74792567167692    3.56779550822315    3.90332449953602
O         2.56656119339473    4.50698459396272    3.73641390209513
H         2.44457439918669    4.60366153161484    2.77004360000595
H         9.37847293689754    0.17825120073145   -1.09958857171024
O         8.57302298203184    0.33936260612708   -0.60451830017071
H         8.40111150510744   -0.47908175173041   -0.10938849955865
H        -2.11111726780630    5.26252919447589   10.63852442213256
O        -2.83033399382178    4.63165440251177   10.87239377150798
H        -3.04736741182787    4.80959435279447   11.78774382832524
H         7.97286038396436   -3.04435770580065    0.30773454299863
O         8.39169885671120   -2.19598152828951    0.56089064006158
H         8.32720071962822   -2.18973189440033    1.52328521542089
H         5.35274018603831    3.62457875056633    3.49986852077086
O         6.00921167291551    3.89333624283520    4.16458186435704
H         5.59487216216056    4.61074536870053    4.66585722999090
H        -4.21991137142097    4.95541166584861    9.77739100475505
O        -4.85528995419710    5.10272828076261    9.05662608172880
H        -5.46395437622005    4.35152652738664    9.05647171697040
H        -7.01664603314623   -3.57426158059194   -3.47586797693177
O        -7.63622203765758   -4.18905999449515   -3.92180755740960
H        -7.11467576888238   -4.63041259031123   -4.62422727615715
H         0.01467956032641    6.07827151663573   10.75271282658854
O        -0.85164157009217    6.40657186645490   10.50738774727263
H        -0.73950638999127    6.83638553109422    9.64018797683366
H         2.56418247246860    1.43432755517671   -4.12201765558722
O         3.44198554268835    1.79027589121861   -3.88580187906143
H         3.76536511671392    1.27793339752745   -3.11485796996551
H        -6.96844520294005   -0.29948718001383    7.22458484067970
O        -7.47998294176341    0.47714478869659    7.50483592545340
H        -8.10424877335058    0.65785130377752    6.80102191721869
H        -2.71839910810160   -9.95001535629966   -0.81835493812922
O        -2.65937192952275   -9.00842828537083   -0.98006806018793
H        -3.56614942375439   -8.64506352511498   -0.73837151657211
H       -10.09381282796382    2.86570186168628   -4.99784936406169
O       -10.26220598752133    1.96908420877547   -4.67000587947384
H       -10.43962021819093    2.11369042899278   -3.72202290402548
H        -2.05832516917510   -3.09062697556138    4.61347087369694
O        -2.93148987066801   -3.53394110011230    4.68549534997041
H        -2.92446000524189   -4.15265377463933    3.92993535529761
H        -0.15759869859147   -8.04393084210343    2.48923712357078
O         0.66918398570776   -7.83081219099577    2.93518396495960
H         1.38702634276709   -8.12488453486368    2.34696234777383
H         6.71675629504128   -2.40825230619615    6.37586160507786
O         7.16740470863208   -3.11683344111609    5.91166131445320
H         6.53978689223496   -3.85377746020787    5.87533616256669
H        -5.26189666094772   -2.07786028591547    6.94801160910040
O        -5.94148412017167   -1.58353272585113    6.46479141430361
H        -5.92499888802224   -1.96144192803585    5.55597239334341
H         0.79881358430039    2.96085541216180   -7.12931321644279
O         1.71767714434863    2.63332363678801   -7.18689660810697
H         1.70518843845342    1.88516750437342   -7.81190869883319
H        -3.98549474580677    8.68677586675388    6.65914707581887
O        -3.98576339477287    8.68342916619942    5.70178624050116
H        -4.10791375541555    7.75511018594489    5.43537280943927
H        -2.11401938982119   10.23754309621910   -2.75780446124082
O        -3.01752894156152   10.41601465368044   -3.05569961562145
H        -2.95132855265191   11.04656028481135   -3.77216675283488
H         9.42181636356558   -4.08638022759409    4.02287823185119
O         9.14628658979455   -4.76467826742448    4.64715248735518
H         8.71620411285240   -4.29292907381592    5.37136619013003
H        -0.73493648768427   -6.07396387452106   -5.83965044118283
O        -0.02874118089187   -6.63764378938376   -5.50708182924455
H         0.80460235457538   -6.17299962058963   -5.72655294088645
H         1.78472667567554    8.21788234362274    0.63953403144666
O         1.47841159686022    8.53720130092172   -0.23779156275449
H         2.29163995185546    8.57738674087529   -0.77027676689044
H         3.46226158131123    2.86833968059296   -6.68287865440681
O         4.29196196206879    2.58169055395179   -6.27522740990398
H         4.04981516817796    2.30863950834180   -5.36532382135594
H         3.69282663881530    7.07171849684322   -1.25719778518840
O         3.89508374826782    8.00784104519441   -1.47237671532458
H         4.26198407827843    7.95178938767596   -2.36664930644581
H         4.36683827202781   -0.06718934918624   -7.93035857026609
O         4.74544886227263    0.08162886941552   -7.06203235092649
H         4.56072490894308    1.01324343710006   -6.81930463970334
H         6.01023452795348    1.88887926167443   -0.50036103683202
O         6.57337347118481    2.08310624692829   -1.26347676940555
H         7.40018987920711    1.60701837579440   -1.07037585211154
H         6.70408604100602   -8.47394281311795   -1.61808277004876
O         7.33808238638371   -8.26155044916139   -2.35583345418216
H         7.71054857043565   -9.09419301485436   -2.64091514677101
H        -5.30260102980196   -5.88121875315222   -5.39681684040039
O        -5.92327542309057   -5.21205831025588   -5.71077204795323
H        -5.37549743786618   -4.44212325595709   -5.95012844821359
H         0.65965584545668    7.12244668687766    7.58048352817328
O        -0.24127136339776    7.14700448973706    7.94177707342603
H        -0.79838348427041    7.15858534462795    7.12526360006654
H        -8.90697102502385   -2.93708784526782   -4.08839363037167
O        -9.43111679718701   -2.13054345404523   -3.92212690004612
H        -9.14646204974421   -1.46550767694675   -4.55293573972066
H        -2.40325163979603   -6.06486692820575   -2.13889797360126
O        -3.28351404718052   -5.78328604802638   -2.40562474877871
H        -3.47084155242230   -6.15957384965792   -3.29068130163092
H        -2.98719398351592   -5.98415901055984   -5.40350687522817
O        -3.58385774250262   -6.59553871129218   -4.92912205878831
H        -3.09845726440810   -7.41370269450204   -4.76225091499030
H        -1.42963571878363    3.64748568980802   -6.99386720792160
O        -0.88619153012854    2.89349026251525   -6.72380228333476
H        -1.12257016587935    2.10725004006471   -7.27204485687427
H        -0.23408687323419    0.34024719938997   -8.22539757330434
O        -1.13059605967009    0.57193586864809   -7.94072072129282
H        -1.30198377527139    0.04935147291707   -7.14135560026385
H       -10.20554517237846    3.95081614524013   -2.93443572891882
O       -10.45931927383593    3.28209142811373   -2.27501467874919
H        -9.68516631027468    3.19442096336499   -1.69372105745123
H         4.55726727599610    4.03521042493149    1.69586838258286
O         4.35348295816169    3.11374417185129    1.97628430943707
H         5.07083916508966    2.54036886985739    1.69367541091884
H         6.46022361071101    1.35084844043767   -4.24472843832956
O         6.16106186511228    0.72644611527539   -3.54930199740016
H         6.19141982168992    1.22330696861126   -2.70629428103338
H         9.62703709540266   -2.25694922289894   -0.95493975543253
O         9.90058619051138   -2.04306039315431   -1.85577371908688
H         9.09776864685795   -1.70837591598200   -2.29789816742016
H         9.96332992270657   -3.35372489029830   -3.12382602277021
O         9.69758188370917   -4.00790623422814   -3.79718899151681
H         9.30017747703505   -3.50306408978313   -4.51736589781511
H        -7.68152113050516   -8.67027299421205   -1.64685468855715
O        -6.94632757112268   -8.07315563712790   -1.77739531261741
H        -7.32732116650859   -7.16159606339683   -1.76794316771209
H         4.11845853086449    6.02581009391515   -3.84770401302894
O         4.77692764045260    6.72988512607454   -3.76554823662666
H         5.61541000356419    6.27966040330976   -3.62983478937564
H         0.10676302227265   -8.24267411162374   -5.21136392681273
O         0.13469043073540   -9.22521746108681   -5.07736366185862
H         0.28583346507646   -9.59015032562118   -5.94932561250748
H        -2.31714954607746   -8.75117458569522   -2.70692334955983
O        -2.08686782953139   -8.48827904852172   -3.61760569338807
H        -1.43788656695264   -9.10422580129118   -3.97646882271718
H         2.20494883739291  -10.87771050999455   -3.48973284151570
O         2.15570664980141   -9.92329698344238   -3.46705696732420
H         1.36837251268141   -9.65600362880673   -3.99219853348826
H         6.80206661182905    3.28424774911051   -4.60289209998187
O         6.86156880263452    2.60541705366409   -5.30306407266060
H         6.06648135450050    2.73482951151640   -5.84232559249798
H        -3.54534485422554   -3.78915760399814    7.72471230760569
O        -3.66429497394362   -3.00273941549473    7.19362497776702
H        -3.41360498560903   -3.24202424586681    6.27518701023095
H        -0.65108378878846   -3.43919405892689   -6.72758787326285
O        -0.02337302515944   -2.70567811332667   -6.73728682599510
H        -0.50709999080725   -1.93126990869070   -6.39586869134952
H         0.64678322790916    0.41213016690362    8.74136204373399
O         0.65584321418579   -0.30409598461269    8.10240052162783
H        -0.26549022237743   -0.59640513415020    8.01679924448572
H        -5.88005225954383    7.27570951605828   -4.25860930612525
O        -6.37415451079433    6.65116096889479   -4.82032212749737
H        -6.66934239963938    5.92469101450722   -4.22828760369068
H        -4.33012704650853    9.01923521360344   -3.27550099856892
O        -4.86249772112860    8.22140481696428   -3.16647165905083
H        -4.45106978377319    7.74372300571507   -2.42838947776433
H        -9.66548665820218    5.61314411484942   -4.79297783324183
O       -10.02903480448072    4.72462695654882   -4.63350538628237
H       -10.99820130179900    4.80495825043161   -4.66991491111776
H         2.74551068164420    6.47064037735202    6.11571578075872
O         1.78531040716670    6.56359579398384    6.21602637720299
H         1.44492417232563    5.64891210548035    6.11520639272539
H         4.76013648876125    8.50090090321492    0.05203589628686
O         5.07986674516720    8.50457226324702    0.97218973020601
H         5.49027645389510    7.64199519996294    1.10354585082394
H         4.15106189247878   -7.48256982233993   -4.34967795058173
O         3.39235644990845   -7.77136091379453   -4.88897707518046
H         3.11599598460323   -8.61219000552463   -4.50966056439225
H         0.34187635648140    8.60292626492993    4.21145881590548
O         1.02189610360775    7.96077741093065    3.98318579690671
H         1.25164419040760    7.46992996013604    4.79808878947966
H         5.20144061021615    4.14159691539499   -3.18421456573258
O         6.16311937478830    4.11484050702116   -3.13344555147139
H         6.37545901121731    3.53532888789760   -2.38508574583394
H        -2.56753212798676   -1.60773752659591    7.57193538996627
O        -2.05970437179570   -0.81233769932850    7.78981128655863
H        -2.68705332583048   -0.18765487296312    8.16404373528057
H        -9.08204320542862    7.82506258366085   -4.14630578424713
O        -9.00595482310926    7.26394327550746   -4.91915854939509
H        -8.04953511701243    7.09771613394417   -5.04405802299961
H         3.55269737667761   -9.03058095805200    1.08786826685865
O         2.87396311567368   -8.40103026921030    1.33662906091192
H         3.34597660070010   -7.59332196477946    1.61436237251853
H         3.54606165776673    8.12365439994814    1.80050454231719
O         2.75830416626797    7.55694750088737    1.91572051812194
H         2.31267006684688    7.79258543102533    2.74216884936510
N       -12.72812018701408    4.20559305759565   -4.20143741796606
H       -12.89693379197373    3.39336937858634   -4.78264965996857
H       -13.60470368216459    4.69950050143642   -4.09439392287108
H       -12.44919494077140    3.86260599262158   -3.28796927421997
