# Supplementary material for: Computer Generated Realistic Interstellar Icy Grain Models: Physicochemical Properties and Interaction with NH3
Source: ACS Earth Space Chem. 2022 Apr 19;6(5):1286–98. doi: 10.1021/acsearthspacechem.2c00004 (PMC9125691; doi:10.1021/acsearthspacechem.2c00004)
Supplement: Supplementary file 1 — sp2c00004_si_001.zip [file sp2c00004_si_001.zip › NH3_binding_energy_sampling/156-43.1-N.xyz]

604
 energy: -1022.791176524688 gnorm: 0.000044181871 xtb: 6.3.3 (5b13467)
H         0.18196071106535    2.97056769146946   -0.68055989418424
O         0.70589265469255    2.30760292245369   -1.17893588705703
H         1.64426485852520    2.43463099325116   -0.90345456587134
H        -0.08823189137797   -1.36560008544464    3.14226930794077
O         0.31009471179615   -0.66227915841654    2.60628879470273
H        -0.17880473321048    0.14636997667090    2.83399865462967
H        -2.41213853601662    2.34222309198548   -0.53977290323430
O        -2.19896450544972    1.87691720905739    0.28584195128517
H        -2.22373150979175    0.92642924772865    0.06995100149628
H        -4.72174494531817    0.48068785062493    2.13983854799931
O        -4.86362906668263   -0.47339569688085    2.27599913467241
H        -4.71716738451843   -0.90894107127662    1.43434176291593
H         0.04815490107779   -0.37007789101333    0.94999704869984
O        -0.13758248497585   -0.13456323700163    0.02019202841551
H         0.18961910960561    0.76673070264342   -0.09417074797458
H        -0.15981562773477   -3.63602730361449    3.77550134332307
O        -0.43565162435736   -2.80562162982238    4.19658191383421
H         0.21042425392831   -2.63633969748751    4.89807690732116
H        -4.91089401890981    2.51966847861611    1.18877175059327
O        -4.32340816101113    2.12279411731359    1.85705090524915
H        -3.45328550839405    2.05873032225450    1.39917107518638
H        -3.27329961626429    3.83192027803112   -2.21220498044040
O        -2.53177810570910    3.24041074421349   -1.98285351692764
H        -2.17443521322917    2.95040301707644   -2.84228875624465
H        -0.13356224031377   -3.86274947267006    0.50151449161393
O         0.20760676228776   -3.04546934129242    0.91776163799271
H        -0.58124165331381   -2.55920708433333    1.23159470763378
H        -2.40599828585690   -1.61098688315612    2.46806582320418
O        -2.18048360172554   -2.06808708861026    1.63197856570679
H        -2.48012996714833   -1.49028793620189    0.91102418717263
H         2.05775937672671   -1.50008903607182   -1.12488318179029
O         2.29288564470795   -1.75394854861165   -0.20890833727525
H         1.50354868071677   -2.18039893283720    0.17736482006922
H        -1.41550870077303    1.75998577281459    1.90799757444939
O        -1.49726521102725    1.36507309816202    2.78591084898015
H        -1.48109144306761    2.07742442599225    3.44884048263217
H         0.19520981773829   -2.76246117616545   -1.57124573290653
O        -0.55941594302096   -2.15036429613510   -1.63017556204289
H        -0.38438431995565   -1.42664516629934   -0.99178430299873
H        -3.44402963971904   -2.99515669486070   -0.38101006873809
O        -2.73156418724710   -3.48120398145696   -0.81757376923870
H        -2.02255624394230   -2.84666910320316   -1.02712112778443
H         2.75912567174377    0.07186250977823    2.92805027281110
O         2.86398426535193   -0.10878429438039    3.88947396382607
H         2.95194344190460    0.78468293117644    4.29273504077786
H        -3.54263472124712    6.32151782313858   -0.54315066841705
O        -3.31562971564528    6.98301503125525   -1.24757923065106
H        -3.16987519615420    7.82824978744025   -0.77829854206904
H         3.88741703358210    0.52817530698675    1.17795564208256
O         2.93721432654325    0.34663246919355    1.29503685938995
H         2.69878818322111   -0.40676207267672    0.71719037801065
H        -5.76147644246796    0.71111752425378   -1.46946354656148
O        -4.86759258495877    1.09634992374964   -1.50179603386198
H        -4.95380103436183    1.96721253943361   -1.06429287982049
H        -1.22934607943069    5.33494929406455    2.21010840746893
O        -1.85642986317774    4.58954834041442    2.09369393224504
H        -1.93164046171290    4.16658124819956    2.95450121182558
H         3.47466656402230    2.70673193957682    0.41822771788722
O         3.22789662850216    2.66536565828274   -0.52121712705138
H         3.55942976224159    1.82228433136819   -0.87173692120980
H         1.48055131917031   -4.75541756374808   -2.25524248527524
O         1.54487582867829   -3.97788613437160   -1.68271195598395
H         2.33800258910736   -3.51517176546762   -2.03434411877976
H        -0.93784604716063   -0.14767813400150   -2.54877581405462
O        -0.30807370554502    0.50790010393781   -2.87536858766214
H        -0.04642131679676    1.08862760022430   -2.13764739676274
H         1.69052451674486   -4.74267799008938   -0.18372284807710
O         1.80155891389343   -5.38118117750885    0.55695283402737
H         1.33631415143052   -6.19163219932209    0.26238131533774
H        -1.23958758536924   -3.32670660412827   -2.88094822499873
O        -1.06691410465055   -4.00975333275172   -3.54266752004391
H        -0.93883953819198   -4.85626986606266   -3.07338882223302
H        -2.80216287350436    3.23714373606344    4.69648516279926
O        -1.82159203180130    3.25115655677317    4.67054877626289
H        -1.52623591842107    2.84260954830380    5.50254993553794
H         0.94476993558556    4.97629001649840    4.07171027877004
O        -0.00164775366674    5.20765903712837    4.12582219290800
H        -0.47173644520734    4.40330751143848    4.38323183301289
H        -1.73986019382142   -4.70944771335465   -0.37253954275273
O        -0.97437099875679   -5.25313709922377   -0.09204775616020
H        -1.32076629716230   -5.93562168829694    0.49185839193808
H        -3.94042313382948    5.76755684095974   -2.59875925602954
O        -4.29856754538978    4.93594702749087   -2.92678337740368
H        -4.14033068643106    4.89647986720221   -3.89410699887606
H        -2.44028927293256   -3.74363850136418    1.93933643318530
O        -2.45725786531011   -4.65355927575924    2.30621592215863
H        -1.51808107460374   -4.88882972581394    2.45032244856604
H        -4.70777772186261   -3.04699379315909   -2.89339984211815
O        -3.85849903121910   -3.27891990365461   -3.30503457371941
H        -3.52280525334511   -4.06932775983716   -2.83707927874063
H         0.33059038379661    1.31874791067006    4.60787358806997
O         0.83360990255097    2.08239230155381    4.27529291775050
H         0.88134541737180    2.73862035302438    4.98422336865538
H        -4.66515715452904   -5.23664802869666   -1.56754611529887
O        -5.37025671878313   -4.88540446576341   -0.99663479889879
H        -5.15412456734801   -5.23292774894079   -0.11003809679072
H         2.31663464490334   -6.54062486398284   -4.04434809687507
O         1.97969882454822   -6.21163279630069   -3.19098242437734
H         2.41514616066362   -6.78389851534678   -2.52710394475006
H         0.45173917095839   -3.43817170814946   -4.00868402875721
O         1.25333067267663   -3.07109111010351   -4.43415160265390
H         0.93164865533715   -2.69922230819550   -5.28150668281956
H         1.95191446376978   -1.81088567771136    2.97636913065327
O         2.11180553026229   -2.74080640470831    2.75798880998848
H         1.42385004033843   -2.95603538708476    2.09300450788033
H        -3.03072888378836   -1.87405122772220   -3.21099587680765
O        -2.60918915021065   -0.98685922215289   -3.15336646835248
H        -3.26755381539666   -0.34236363404650   -3.46736740271020
H        -3.19947072686999    4.91652845221035    1.08627085044607
O        -3.97628419409406    5.30244036783293    0.63159459445450
H        -4.39680449467324    5.85056746137056    1.34251702961465
H         0.85897788189594    2.19439303968339    2.58540712468040
O         0.96322415870783    2.19401501834295    1.61440997819685
H         1.68766677222000    1.56784545005700    1.45022693653357
H         0.16686865597431    5.59663829854856   -0.76267081434624
O         0.68606113536267    6.26037222201841   -1.27199081368400
H         0.82844898242303    7.05943778291511   -0.71550360767460
H         0.32270748021707    6.97671274210772    2.58723871637433
O        -0.04166630219062    6.59657836320523    1.77072298427264
H         0.62225648139681    5.92617214569399    1.50742796806345
H        -2.50732370516966    0.12925126490725    3.34094658042436
O        -2.69753284170017   -0.67509814254831    3.86908693790676
H        -1.92690429834543   -0.69475641018342    4.47650296404265
H        -0.89552489116607    0.49428880453661    6.02741477823214
O        -0.61204439092874   -0.01614325296962    5.25116291751335
H         0.09460098446027   -0.62752147392626    5.53671718020242
H         0.70444786174441   -5.05240763384054    1.97651641713176
O         0.16451576100129   -5.16313056278010    2.78201861121972
H         0.30932225603565   -6.08353720368744    3.05381779720753
H        -2.12345684824176   -8.14941277741223    0.44890783935858
O        -1.79990450938481   -7.66352580784742    1.23456746484113
H        -2.58523599022122   -7.34877128888697    1.69002794970153
H        -0.40479445106218    6.80362439732481   -2.32883774114446
O        -1.15217153760422    7.22339451493966   -2.82764297303816
H        -1.94136471985522    7.09521687566625   -2.26353495410969
H        -1.13313845741634    4.24559202643274    0.57228664073651
O        -0.76327007378026    4.31301795960312   -0.32443343005405
H        -1.46850399738920    4.06520498330007   -0.95594054643385
H        -4.41985877453727    2.65020558324176    3.44694918138907
O        -4.42737654642996    2.81643787023598    4.41376152249991
H        -4.48849173087199    1.92936333276168    4.82205145996129
H         2.01834634212627   -3.63882325148824    4.23798306865934
O         1.96039715693878   -4.11237914061395    5.09105661531762
H         2.46360708696630   -3.57228437694924    5.72152737384842
H         4.67703797573480   -3.24889184879667    0.83028495990619
O         4.51603590951860   -3.17268762812564   -0.13615215718403
H         3.65563654387433   -2.69705538610245   -0.21809152242856
H        -2.73264113867528   -0.81205488979503   -1.35989055096694
O        -3.05102122647421   -0.54297516063397   -0.48292187146221
H        -3.85572121999709   -0.02222444956826   -0.67560971294068
H        -1.63712632987213   -0.82288049009690   -4.63398330854812
O        -1.13114436819300   -0.60518579990215   -5.43857708862074
H        -0.42175611959216   -0.00876648960771   -5.15232751206355
H         1.77747792266435   -1.77218275912691   -3.38207120621274
O         1.87093113987362   -1.02366851762048   -2.76145660405194
H         1.09064527346629   -0.44977106408162   -2.88866219694530
H         3.65474160524107   -3.17736082515083    2.54286341561975
O         4.61419570622683   -3.40582729429931    2.46849317113153
H         4.66957700516290   -4.36587210774915    2.59544315789290
H         3.42231065918761   -6.17722667601246    3.11537736061205
O         3.77720037898386   -5.97730271362114    2.21453878651766
H         3.03908518501546   -5.63134775267326    1.67248595261759
H        -3.36695452389646    1.54555477969327   -4.17968980805184
O        -4.21460708754493    1.07541498477788   -4.00065999647902
H        -4.43609328197949    1.20475487656032   -3.04043994469606
H        -5.01214643872803    4.15617423988122   -0.03878064631707
O        -5.45873955349916    3.30597271892267   -0.22278116060302
H        -6.39207227212485    3.44713083853345   -0.46275582879464
H         6.71782611873104   -1.23518540329892   -1.37480582644680
O         5.94665991938673   -1.08544926632694   -0.82160775847474
H         5.52802139376994   -1.95334476639487   -0.62292388893185
H         4.57927511606254   -3.22310514075241   -2.47984013401164
O         3.71139738757062   -3.05232065534875   -2.89584448262674
H         3.71413633722899   -3.67193665428801   -3.65115970623550
H         4.43158063061002   -2.34684065291419    5.61201763741264
O         4.09272385695987   -2.81152910106819    6.40732533896219
H         4.42501827498916   -3.71734295574318    6.32379310578873
H        -0.77221032955027    6.27608685584562    5.07324872859155
O        -1.37020428705232    6.85208776980826    5.61046494356555
H        -1.38233039611837    7.72922482316680    5.16958128387352
H         4.68117232150893   -0.19070076049811   -1.47550906104511
O         3.91371962635454    0.35145652599622   -1.73859732895184
H         3.22050509556958   -0.24986752099231   -2.06598910577287
H        -0.77020134654208    4.46130299491714   -4.03970610197338
O        -1.55307744813205    5.00495933754424   -4.24698614739976
H        -1.39980761325715    5.87155649406366   -3.82517350837798
H         0.63633457714199    3.14526016881281   -2.66221407501484
O         0.64097212593768    3.52226883045925   -3.57123865761203
H         0.68943486353096    2.75825282025663   -4.15592754795112
H        -5.39130935610592   -5.25519022135687    1.79709115789524
O        -4.69578199146948   -5.85156817393767    1.44011164952678
H        -3.85516831212388   -5.43416586856820    1.70913068546742
H         7.86190475702179   -1.74090375546854   -4.04792979340069
O         7.60536289859642   -1.42794131872487   -3.14794223201350
H         7.11686037735862   -0.58483368967557   -3.30348776115573
H         3.68477508741821   -5.12808394563951   -5.29815403295538
O         4.44838865363185   -4.75408446487908   -4.81935188317808
H         4.83408131585604   -5.46437187213337   -4.27347276733127
H        -3.78376816584971   -0.05331075887838    4.92657661038229
O        -4.37848032579407    0.41562324117965    5.56723924889831
H        -5.04689345713032   -0.23813265228310    5.84723079851747
H         3.45731851116977   -5.99823036567866   -0.52824680874354
O         4.32906356653116   -5.74919007845666   -0.84759708686382
H         4.40309623358282   -4.78670062377521   -0.70337743532150
H         4.97907539127439   -0.38994685341980   -4.17118212395562
O         4.44462392081259   -1.10208349892795   -4.56074036764955
H         4.11985502787632   -1.68573125054777   -3.84225567166485
H        -1.19678142834606    1.50971294751219   -3.93643532840681
O        -1.84751820694172    2.13051457449181   -4.32232007665603
H        -1.49055145087142    2.46122250634085   -5.16905035429552
H         4.87538076876433   -6.37609071663904   -2.32518166167027
O         5.20760378669632   -6.70103908191918   -3.19124696543121
H         6.02677610548698   -7.18016464432388   -3.00553505997021
H         8.72780979738529   -5.14171784485044   -2.93241448239308
O         8.03822426832240   -5.55987059780512   -2.37246722430035
H         8.07334651273182   -6.51725382372468   -2.47424546452015
H         2.31704341960411    4.66256736394892    0.44558122049692
O         1.73783125327015    4.64553732164582    1.21668055902524
H         1.38353507439360    3.72343498780067    1.29678840198545
H        -4.42936236590996   -2.70207502302557    4.23412696203585
O        -5.32514778114592   -2.36629196347621    4.03834598866446
H        -5.17963329306475   -1.58765883979343    3.45629881053432
H        -5.85416844544009   -3.26393802158994    1.32732075257381
O        -6.31978548742215   -3.82148255636984    1.99267777700464
H        -6.12931260806545   -3.38046832237797    2.84124114464182
H         1.67600582057344    3.41170097769312    6.85675553771073
O         1.05213122640739    3.92866797730322    6.32521446531194
H         0.26854248246320    4.07700374407183    6.89658615187842
H         4.99275550245782   -2.22272794464179    3.60542075832822
O         5.01458734157188   -1.50378428083421    4.26878597342903
H         4.20137015002192   -0.94864812625646    4.11376855865450
H         2.38937196116665   -5.63264424779748    4.83141778174989
O         2.76930745991954   -6.51686537468084    4.57167833853770
H         2.02375996108714   -7.09810564834185    4.39873075633997
H         2.23728944009889   -4.57371676171145   -6.79668635078025
O         2.07047536328205   -5.06224974557161   -5.98072492699616
H         1.80547172613807   -4.37138504107242   -5.32478759860425
H         6.42769461955059   -4.15584579626435   -0.51299703329282
O         7.18302370552612   -4.55699687294755   -0.05155387552096
H         7.68963792193984   -4.97889679107705   -0.77322843411260
H        -1.73773062486902    4.42874442678632    7.69805969480568
O        -0.84019125723034    4.52884019823053    8.08475876357867
H        -0.65944402273869    5.48791690934202    8.10729184910654
H        -5.14758760188600    5.62776878460749   -5.59554376705951
O        -4.54104841763982    4.86412072294785   -5.61544298207898
H        -3.78302789392892    5.07848144530691   -6.18082649199817
H         3.25712097544374   -2.58335772091011   -8.44550567046465
O         3.17101834521258   -3.11671998828714   -7.64456286196121
H         4.04790234214452   -3.09129993450897   -7.21626580246845
H        -0.68979267545908    8.76608271085555   -2.28177512591380
O        -0.56830002460515    9.59477075836638   -1.76257366862418
H         0.19580628333271    9.42168296942415   -1.18761205888740
H         2.06055347108270   -0.96912884068898    5.20498802551765
O         1.49394949882259   -1.49786979312420    5.79587733502160
H         1.58630337706953   -1.14883837660850    6.69163773392183
H         5.18378231373846   -2.07861959910899   -5.70396338240060
O         5.53029213030773   -2.84429164508569   -6.22682526584001
H         5.25836135879172   -3.63465565689755   -5.70876080043792
H         5.69160821023069   -5.26782257602067    4.67621817051094
O         5.17127911510600   -5.18385107726409    5.50410582426697
H         4.44920699475468   -5.81533338708338    5.41903688677656
H        -3.98134218933367    1.08132944760987    7.00515829595004
O        -3.79197719625767    1.55972641237657    7.85004139321940
H        -4.66819245896008    1.94028150779176    8.11176381814238
H        -1.87890573930306    9.55247009824516   -0.74760716424258
O        -2.73935100713499    9.42542132746020   -0.27249079836542
H        -3.35089977095793   10.05356354170581   -0.66030749306849
H        -5.97550361946364    4.62110465576659   -2.93063224671331
O        -6.88742121566813    4.49965163432003   -3.26726684853970
H        -6.79597326302749    3.79808603641513   -3.94584618645120
H         0.08477140460067   -7.12326642711296   -1.14461938955781
O         0.55066701273638   -7.56047176904712   -0.39888485178960
H        -0.12701500895975   -7.75370193262306    0.25213828729195
H        -7.69619278017141    3.75916445661124   -1.96077354164671
O        -7.94701547056538    3.16868666386855   -1.21765072828454
H        -7.80162033368453    2.26362618693960   -1.57682533311662
H         3.96788478046741   -0.94537783093468    6.97711167753575
O         3.97715457391304    0.01887470730277    6.97055454975003
H         4.78738991705015    0.30904377928232    6.53532100952220
H         2.23333598561301    5.73867937145047   -1.18713277528439
O         3.16974373900530    5.44875479809905   -1.07457252818399
H         3.34578500523048    4.90729758716689   -1.86702500560084
H         6.54314358516214   -5.98194756256876    0.66138881497440
O         6.17633716806226   -6.71899399496504    1.19526001355368
H         5.27149231889108   -6.44332524275759    1.42315963022624
H        -3.88247363513381    4.66275021023017    7.78323886030033
O        -3.31986052082894    4.20214666526703    7.11942563704342
H        -3.50513669793825    3.25709529317871    7.23400883513253
H         5.75891504799311   -7.99896917408248    0.12752303049732
O         5.47192453842067   -8.68594706326940   -0.51062655862889
H         4.64086521275751   -8.36200356165286   -0.90230326433290
H        -0.56589521683964    1.98256333974754    7.69040116008639
O        -1.20108232032866    1.92263302328671    6.95694652755347
H        -2.06761793438747    1.77180026637500    7.35376727102796
H        -6.85266026384272    0.42389585217740    0.71226925524405
O        -6.64994131719180   -0.26413067240466    0.04076822643659
H        -7.49355000264753   -0.65076016803382   -0.20938758939670
H        -5.39223476462134   -3.11808374082175   -0.58563741222637
O        -5.12424731392744   -2.43276687514423    0.05141505983882
H        -5.69416920887614   -1.65219153575886   -0.09425884484336
H         4.29479556937530    5.52376121144664    0.30971525450779
O         4.63058167676703    5.62642223775176    1.21399286549722
H         3.93530743034668    6.13407864763853    1.66778947871994
H        -9.06090763406053   -1.82356527206414   -2.24250807325134
O        -8.52390979911248   -1.61459047928493   -1.44941528880597
H        -8.64282882846570   -2.35994000654817   -0.81535427288368
H        -5.55449946551125    3.40459228555978   -5.52115103164141
O        -6.07122323494513    2.69675227963301   -5.10101276369650
H        -5.40123991895732    2.10868909446945   -4.69349261880598
H         3.15683815346567   -0.94545018668080   -5.66306226038484
O         2.30081728015154   -1.06562127689904   -6.12883737729187
H         2.38589348275148   -1.91520335922392   -6.60118108678969
H         8.09056231128038   -1.40059224180350   -6.04426393005197
O         8.10071294650821   -2.26462283379868   -5.58798630475929
H         7.24449780595730   -2.66562535965441   -5.83692041537261
H         7.59375610430248    0.93939494069271   -6.32428114125865
O         7.40541690700057    0.09104968489478   -6.73770868660507
H         6.42405141853350    0.03959137302493   -6.77201575427172
H        -7.87307298634997   -3.74725410614913    0.93424593738708
O        -8.55241353702103   -3.65340441835908    0.24777663957167
H        -8.44844507237407   -4.41801804513370   -0.34651844625867
H        -2.43279081739993    8.67399660327172    1.29201593115589
O        -2.28377713173635    8.08421412817658    2.04439855648833
H        -1.51146948086134    7.53301959611904    1.82286061827414
H        -4.45998030480146    6.37079057721246    3.50275424929899
O        -4.63797325629194    6.79607339328270    2.64707669377980
H        -3.87593021510911    7.38334014222478    2.50268866431509
H         3.37515747674866    3.39054988093540   -3.58602543912808
O         3.22021416409153    4.35971158959660   -3.49299878893331
H         2.25494810660840    4.42218432657569   -3.59876904983509
H        -6.13189863361174   -1.67236787354699   -3.44133179078443
O        -6.21741085556368   -2.25001102358647   -2.65580845163294
H        -6.99865901015216   -1.94228743112476   -2.14899274587200
H         6.45665069545733    0.99945008207281    4.72665566271096
O         6.06409640513890    1.53831692249977    5.43040263753125
H         6.24978295555083    2.45699576085975    5.13811153548681
H         1.33548819315628    1.66344997071216   -5.82797181718658
O         1.14222396842380    1.06791764507963   -5.07344181837900
H         1.50617146834745    0.20490127965532   -5.34277818698978
H        -2.49657748995883    2.90372621320240   10.48257143496223
O        -2.28332799583600    1.99614389798799   10.21040036573319
H        -2.88044222113045    1.79422602287151    9.47811390543815
H         7.61685841499601   -0.54634505924035    3.07020176731998
O         6.86601958000235    0.02809284839012    3.23941245245715
H         6.17484454470991   -0.57357385093557    3.61940789998222
H        -5.66598426758397   -8.11954147962593   -0.69349557426242
O        -4.93114429544402   -8.18764129677757   -0.04745802478977
H        -4.93443621625535   -7.36934232314501    0.47358634159351
H        -5.19832246130123   -0.18635285883915   -4.71254270936723
O        -5.81762027366001   -0.89835211742326   -4.94844521045231
H        -6.65453670208793   -0.45620520805917   -5.14891383386570
H         1.86260905175402   -0.25629127072280   -7.52106620239347
O         1.65928193048549    0.21527880804288   -8.36491960913007
H         2.23572423398123   -0.18949728036722   -9.01851162411961
H         4.84408904148877   -1.44782387765800   -9.31425144682516
O         3.91851728496868   -1.21935777546527   -9.59564852831746
H         3.89731448128115   -1.33781515705532  -10.54457066140152
H         7.55594379331863   -2.62006096254038    4.18765069312138
O         7.70213067886964   -2.65647702788172    3.22808115882668
H         7.20880047299965   -3.44763707044788    2.95700632710229
H         6.71499303155207   -5.94585086882520    2.67378591922238
O         6.77742889112048   -5.27045780299468    3.37465474792533
H         7.65392588883805   -5.35472203717973    3.79112480002978
H        -1.84444421615690    8.88675963423289    3.49410917630820
O        -1.59651682905904    9.19303368767848    4.39173764870699
H        -2.44480902626321    9.32408650043836    4.84836996673967
H        -7.40684592678494    1.50586876709704   -5.26099914393917
O        -7.98262579403220    0.76187457961320   -5.01626430935533
H        -8.88500853003583    1.15676197676142   -4.94043079834641
H         6.89818678212289   -1.13558174888133   -8.41715614765069
O         6.31718782208637   -1.85756308441569   -8.68041532849691
H         6.09061815218558   -2.30764520189675   -7.84814161648468
H        -1.71067993213288    6.17838680724758   -7.02438841367269
O        -2.10986842835282    5.35428637743674   -6.74919383905659
H        -1.85729324963665    5.22240299517462   -5.78650635449608
H        -0.00760348851433    3.25382105927997    9.01976243053396
O         0.19178124537685    2.33512754162539    9.27629440403392
H        -0.60584864523087    2.06904505452018    9.78254313391083
H         6.73894497110219   -2.83236621481754   -2.71707204595504
O         6.21022966810620   -3.57715316666501   -2.37484076237216
H         6.67968471340558   -4.38748633580912   -2.62093382322995
H        -4.09706890496345   -3.13966651135271   -4.93970894087413
O        -4.25445407398264   -3.02745797822890   -5.90432062526639
H        -4.80127439210537   -2.23419669014487   -5.95937187294472
H         1.97274102687629    2.12835274196604    8.45902530710197
O         2.63557173424472    2.24280767451924    7.76835998326210
H         3.05906625355874    1.37325758391101    7.65159142332870
H        -6.91867398583883   -5.27151994164920   -1.38689577445591
O        -7.83584420396457   -5.53975669970345   -1.63154585161829
H        -7.97000955767082   -5.13878737930502   -2.51463018148870
H        -3.83585730999249    5.19321826938414    5.70235105410371
O        -3.81252033992872    5.96029955923640    5.10868370779608
H        -2.87890671123817    6.25891077143667    5.19752022742554
H        -8.02622737052005    0.08453610791103   -2.02368414005135
O        -7.49419324831039    0.80334914939715   -2.38462955995066
H        -7.65922141850424    0.80290299738871   -3.35055956818733
H         5.82109719966084    0.07781981305941    0.40075025550532
O         5.60027567345687    0.80018336784067    1.02102277041140
H         6.11115579559970    0.60554687366119    1.83365316891589
H        -6.23309501204414    3.24059169088750    7.38783791544200
O        -6.10522710592181    2.73462192396289    8.22295578319669
H        -6.69714022659059    1.96593222286580    8.14041646689462
H         2.27133409052455   -8.12970910483314   -0.84390652579484
O         2.94729568407856   -8.11698751832038   -1.54127011086204
H         2.72175710652345   -8.83144619801161   -2.15361894446241
H        -2.76522140789269   -4.02633300198912   -6.19437748956618
O        -2.01027567558338   -4.59113331842478   -5.96379641634044
H        -1.73317392448546   -4.29916607317491   -5.06675297813395
H        -5.63837945410326    3.64655043381096    5.28205111506268
O        -6.29881083810014    4.05311447458450    5.88251141276394
H        -6.10620403190811    4.99204651324060    5.88794485776477
H        -1.03125197839086   -7.17543988808215   -3.16321758950022
O        -0.55888783235775   -6.50477997046632   -2.63642091665834
H         0.34833814182299   -6.43501217802770   -3.01741578317641
H         4.43297714698409    1.96497958632466    5.11959467524500
O         3.49148755941004    2.20518719162715    5.00089242416191
H         3.10755703009135    2.21850808288140    5.88292911066029
H         4.09641551826714    4.60559529604644    6.29085680437975
O         4.17411613232857    5.33642011096920    5.67313689883966
H         3.60629370215377    5.09399200435489    4.90289166866653
H         2.74755587375000    3.56384098201226    3.91600269799142
O         2.56973598076167    4.50389905959398    3.74929884462535
H         2.44870039624308    4.60075914149111    2.78291009781007
H         9.37427067077071    0.16187221778037   -1.08782979038844
O         8.56936910728151    0.32535428163185   -0.59265546901581
H         8.39437966875870   -0.49320552530635   -0.09871511878921
H        -2.11001123771832    5.26332874156190   10.64911550958365
O        -2.83218255927579    4.63526556282828   10.88141738723851
H        -3.04680251039671    4.81034072413605   11.79789711060517
H         7.95974425177531   -3.05800691520509    0.31506734919314
O         8.38098352398872   -2.21110190287131    0.56935161329533
H         8.31556926843970   -2.20572910318503    1.53171392426057
H         5.35457715058938    3.61332176447287    3.51379936410946
O         6.01174141926824    3.88119877793901    4.17828853247826
H         5.59818552611895    4.59824993811623    4.68058109927792
H        -4.21961567172706    4.96195438676813    9.78651220367130
O        -4.85515537567901    5.11004816371135    9.06587884575870
H        -5.46401897785646    4.35890230985324    9.06521983968522
H        -7.02761077511958   -3.54739395431501   -3.47796689314990
O        -7.65078389476700   -4.15598090258623   -3.92675884683886
H        -7.12940930827394   -4.60024108399458   -4.62780479066396
H         0.01773468794895    6.07177559471025   10.76647234159853
O        -0.84694153235051    6.40405167214517   10.52063698337100
H        -0.73218395444479    6.83397110195582    9.65387683352555
H         2.56504804556826    1.43906137990059   -4.11167783641590
O         3.44354216219988    1.79298352746719   -3.87518338007128
H         3.76529765401460    1.27854096184050   -3.10465181802105
H        -6.97198235437000   -0.28520442107390    7.22922174502534
O        -7.48561006847987    0.49148654932232    7.50871364913951
H        -8.11167697857016    0.66595441286999    6.80521841422078
H        -2.74931068855097   -9.93507097103259   -0.82441971925436
O        -2.68819242028603   -8.99374668823735   -0.98679715085715
H        -3.59352802088883   -8.62775864291730   -0.74314889314115
H       -10.09682054921740    3.00711363775420   -4.88456243184593
O       -10.21005001551037    2.08870499026581   -4.60552008353216
H       -10.42947991279727    2.16728888969519   -3.65735398728965
H        -2.07756588791723   -3.08125732702109    4.61424102579952
O        -2.94458150756362   -3.53388016128224    4.69293865626789
H        -2.94402069056764   -4.14172977115730    3.92915718860260
H        -0.18459743475698   -8.03892711991731    2.48680038314590
O         0.64311453362205   -7.83092933035791    2.93352112475049
H         1.35979275406225   -8.12492991887435    2.34404994698426
H         6.70153706663988   -2.42587950020982    6.38296089536931
O         7.15140493897343   -3.13504066457288    5.91882539939997
H         6.52170276551721   -3.87017332220988    5.88071221220761
H        -5.28030047897765   -2.06053762697987    6.94533474407116
O        -5.95922125114741   -1.56510247388232    6.46283980359757
H        -5.93502411326481   -1.93883619268712    5.54988114494771
H         0.80530246159945    2.97291506828162   -7.11909718784748
O         1.72352657164617    2.64441213829429   -7.17772379593457
H         1.70955663558763    1.89559609541463   -7.80205029621082
H        -3.96933670247087    8.69770738718704    6.67263533331551
O        -3.97504462344851    8.69323250127398    5.71525726099190
H        -4.09648308012598    7.76428806259703    5.45092556726028
H        -2.09392070111274   10.25136226722563   -2.74040299732389
O        -2.99606121317709   10.43163773768265   -3.04177234029203
H        -2.92519801100639   11.06546842724340   -3.75487803578415
H         9.40372104486010   -4.10741064337429    4.02988725317955
O         9.12755380033344   -4.78585878963720    4.65372062009531
H         8.69691583619374   -4.31416611054605    5.37766519341774
H        -0.75248996016584   -6.05860077621404   -5.83969829743077
O        -0.04778693077030   -6.62514976019873   -5.50893267903210
H         0.78684087088733   -6.16189546283327   -5.72628911465719
H         1.79965187683015    8.21943277792834    0.65581535577315
O         1.49438155742780    8.54109753069351   -0.22126952747578
H         2.30819034788661    8.57879434754251   -0.75317990127257
H         3.46803680231679    2.87350048805547   -6.67083768889420
O         4.29682110176095    2.58475501615299   -6.26295534771605
H         4.05346872067665    2.31063718868135   -5.35356371580598
H         3.70596346542729    7.07053115672129   -1.24061183799511
O         3.91002917137503    8.00655676990502   -1.45508253948326
H         4.27825978486648    7.94998832910023   -2.34879633922286
H         4.36567689570983   -0.06278200205292   -7.92124805443099
O         4.74482751794330    0.08440610349710   -7.05290213497868
H         4.56200750346412    1.01597602405272   -6.80886876399392
H         6.01000345985395    1.88077010333974   -0.48869043756912
O         6.57432735649947    2.07493778269482   -1.25105335241284
H         7.39954599743535    1.59606674365268   -1.05788492602194
H         6.67780520191300   -8.48216751740489   -1.61726351236953
O         7.31317060564218   -8.27116873192858   -2.35443220039121
H         7.68234664816810   -9.10493953840067   -2.64046638178837
H        -5.32072946701558   -5.85497291530877   -5.39860645076637
O        -5.93925939896231   -5.18383145911980   -5.71288400261408
H        -5.38850873700161   -4.41548524276580   -5.95061380344609
H         0.66789250586464    7.11847692770672    7.59499202473639
O        -0.23332876403221    7.14653609147412    7.95553885251171
H        -0.78979680959249    7.15925925338826    7.13890093174545
H        -8.91842915859141   -2.90506400539490   -4.08571482621820
O        -9.43587816397992   -2.09413324245448   -3.91670005945331
H        -9.15326251559210   -1.43409830763598   -4.55354604279893
H        -2.42285218583096   -6.04912446200840   -2.13885897785519
O        -3.30168883080037   -5.76529948567008   -2.40794394326501
H        -3.48883778842386   -6.14121090662326   -3.29277853364834
H        -3.00398280366229   -5.96410462709857   -5.40532759088502
O        -3.60359769412656   -6.57468617539105   -4.93386880868840
H        -3.12000203323766   -7.39362057384846   -4.76517456717379
H        -1.42348095791610    3.66381648575122   -6.98540368134540
O        -0.88095796821350    2.90982134625641   -6.71483826622588
H        -1.11709499934497    2.12327962725501   -7.26333513535069
H        -0.23410294086682    0.35677305563102   -8.21823482022350
O        -1.13008643613472    0.59094816735913   -7.93366716133851
H        -1.30270760663882    0.06763256196766   -7.13477058259166
H       -10.48487934134327    3.98720743556001   -2.74196868567055
O       -10.54138223912042    3.22294959521701   -2.15265029801744
H        -9.70155497051264    3.20859079779063   -1.66237494063159
H         4.56252352554754    4.02803930257685    1.70937850520915
O         4.35546496097321    3.10761143559563    1.98968710111057
H         5.07019697184708    2.53130441667763    1.70624494793094
H         6.46103298242543    1.34603356608343   -4.23270645252505
O         6.15970721331900    0.72164022591758   -3.53842753340600
H         6.19070830726976    1.21710575872189   -2.69457739318365
H         9.61652686307500   -2.27364792577093   -0.94561992627677
O         9.89138007181260   -2.05916381864642   -1.84595577280435
H         9.08957867186727   -1.72215034032217   -2.28818038342606
H         9.95121799711037   -3.36860600296553   -3.11528859160043
O         9.68485540764210   -4.02124988416784   -3.78992030904370
H         9.28849392000235   -3.51461547659001   -4.50939943937419
H        -7.70790965008539   -8.64217809181360   -1.65222459169012
O        -6.97115075200010   -8.04762692399166   -1.78568615658767
H        -7.34878704354243   -7.13486349436166   -1.77371672090813
H         4.13062378408294    6.02598350348549   -3.83167443545485
O         4.79060673605663    6.72863918171537   -3.74908550215045
H         5.62782547341676    6.27622555617333   -3.61262637467697
H         0.08320408093556   -8.23055213251445   -5.21362617814956
O         0.10880935600639   -9.21335416268249   -5.08127009751690
H         0.25978294781780   -9.57714900663758   -5.95372472666281
H        -2.34412729081154   -8.73461434876451   -2.71139129374888
O        -2.11267071775143   -8.47247184479632   -3.62217381186049
H        -1.46443037601125   -9.08972739157412   -3.97998213739879
H         2.17316853205150  -10.87287770969982   -3.49369955215395
O         2.12774933711660   -9.91826497225573   -3.47153932443383
H         1.34088426998197   -9.64814840945595   -3.99592851765342
H         6.80757781702511    3.27902648309870   -4.58858368710291
O         6.86617374032793    2.60137073049545   -5.28995062430200
H         6.07129682972103    2.73270722664153   -5.82902461159704
H        -3.56504342648782   -3.78241394773594    7.72262624960267
O        -3.68041214545392   -2.99241857714236    7.19604760745156
H        -3.43250442240979   -3.22930655371690    6.27581001858535
H        -0.66122682427084   -3.42349994380370   -6.72425581327644
O        -0.03243756244709   -2.69084339325419   -6.73477284239694
H        -0.51411331363710   -1.91616243596120   -6.39097795657835
H         0.63681118756174    0.40730302384515    8.74976705466698
O         0.64561448105106   -0.30720575863259    8.10902984082871
H        -0.27586655585118   -0.59917503945699    8.02244382516125
H        -5.86671666247186    7.30163944264343   -4.24607917848684
O        -6.37242605602864    6.68224744080730   -4.80443180941397
H        -6.65447944599717    5.95096835441610   -4.21246854477838
H        -4.31376742352565    9.03776431161770   -3.26442936117135
O        -4.85001752629786    8.24264034004634   -3.15306193941515
H        -4.43458693426420    7.76307513801250   -2.41789564332350
H        -9.74422577891260    5.72633012794237   -4.62902514509113
O       -10.27826226187773    4.92230941873918   -4.46154704152779
H       -11.15514057067044    5.11883244753193   -4.79311394554147
H         2.75253393495762    6.46327647621016    6.13128276121720
O         1.79241213244281    6.55907470379520    6.23064381573620
H         1.45032147322741    5.64473909877730    6.12974710408745
H         4.77629853370451    8.49519933787299    0.07073978039754
O         5.09529523981553    8.49740625921346    0.99112751546757
H         5.50308264603620    7.63347402331502    1.12217911275339
H         4.12939847127790   -7.48147930739832   -4.34877806676034
O         3.37108484520653   -7.76814293392173   -4.88981036269847
H         3.09153093458592   -8.60816643732011   -4.51101602056882
H         0.35696012406856    8.60398004365472    4.22942277469461
O         1.03445990769971    7.95983173355723    3.99985064252321
H         1.26339875168723    7.46706756931823    4.81407605504760
H         5.20844485273813    4.13805235135550   -3.16999379270155
O         6.17001508621365    4.10979017922359   -3.11842516547241
H         6.38059172244975    3.52828197933527   -2.37100819868112
H        -2.57858958591711   -1.60317290791213    7.57285035742222
O        -2.06963986264952   -0.80999535543898    7.79785703668586
H        -2.69923574444543   -0.18492427350708    8.16726965944752
H        -9.05990672761297    7.86971080264020   -4.14003328941579
O        -8.99976112543421    7.27793505529352   -4.89141513847003
H        -8.04250932486728    7.11711585866196   -5.03126253872466
H         3.52558289389191   -9.03367601499740    1.08603878600093
O         2.84759971535986   -8.40336171019365    1.33476394748284
H         3.32035658089609   -7.59669867532083    1.61438232114152
H         3.56027079077934    8.11912523038079    1.81769905268256
O         2.76971853711473    7.55589402010204    1.93113937461077
H         2.32587446058845    7.79017666040426    2.75886949909695
N        -7.59285291669536    1.73385180690808    1.61410946253277
H        -7.92776444384964    2.37340242688133    0.90301495364915
H        -7.02357418995124    2.25608706905533    2.26621594444769
H        -8.39744574729944    1.38381440199569    2.11613868543438
