# Supplementary material for: Computer Generated Realistic Interstellar Icy Grain Models: Physicochemical Properties and Interaction with NH3
Source: ACS Earth Space Chem. 2022 Apr 19;6(5):1286–98. doi: 10.1021/acsearthspacechem.2c00004 (PMC9125691; doi:10.1021/acsearthspacechem.2c00004)
Supplement: Supplementary file 1 — sp2c00004_si_001.zip [file sp2c00004_si_001.zip › NH3_binding_energy_sampling/157-16.5-N.xyz]

604
 energy: -1022.780675543103 gnorm: 0.000041053113 xtb: 6.3.3 (5b13467)
H         0.20222157529033    2.98475896381509   -0.69854777207274
O         0.72461059149655    2.31546350702873   -1.19088825724289
H         1.66282777202021    2.44060577827645   -0.91334460107024
H        -0.10434467337202   -1.35798840651655    3.12261274059230
O         0.29167373975198   -0.65829217346893    2.58045375784295
H        -0.18360676256690    0.15657099868224    2.81372717732933
H        -2.39974438684118    2.37369627714002   -0.56782827603717
O        -2.19472700795364    1.90103158449179    0.25636890319332
H        -2.21173837606615    0.95367092286267    0.02963727549827
H        -4.68120808456711    0.51377636161921    2.13774168843554
O        -5.00326363436948   -0.41814504499487    2.14586020384436
H        -4.49439015268100   -0.89678219498884    1.48321948290075
H         0.04717162780307   -0.35657375903382    0.92520600000134
O        -0.14678696144764   -0.11754927450479   -0.00186051213036
H         0.19740443362342    0.77758217736330   -0.12006482277676
H        -0.19330361376227   -3.62879116284001    3.74517498367652
O        -0.47120746249585   -2.79851082380719    4.16601669703233
H         0.17268174179675   -2.63144423786843    4.87073895535556
H        -4.89454759934678    2.49955785335318    1.28859394024773
O        -4.25938382600845    2.08598981153216    1.90501656574548
H        -3.41437514675590    2.06666086740116    1.39587846301965
H        -3.23818192421425    3.86687822674916   -2.24459542446294
O        -2.50392206518266    3.26660190930540   -2.01165868076556
H        -2.14255688963580    2.97942023156744   -2.87035690582486
H        -0.15205843129672   -3.85139924170793    0.47038204332005
O         0.18879497455668   -3.03555969575472    0.89074149905891
H        -0.59802847980875   -2.54713055483499    1.20057937912529
H        -2.40439182039936   -1.58036361526027    2.43136762565051
O        -2.21491140841270   -2.04591201348005    1.59024569626429
H        -2.46675744272139   -1.45605301791939    0.86070634235434
H         2.06016387292965   -1.49496855936440   -1.14152270022848
O         2.28710001433230   -1.74988522740784   -0.22347533640141
H         1.49498560972142   -2.17557375445869    0.15644003693630
H        -1.40358112513010    1.78025837434760    1.88331644154800
O        -1.50134077571641    1.38119397996610    2.75804027592566
H        -1.48634154133776    2.09205671466270    3.42463966592569
H         0.19358953943719   -2.74758890566592   -1.60012959584135
O        -0.55987512128335   -2.13338620228573   -1.65641335010474
H        -0.38028406016082   -1.40858505281384   -1.02070229606129
H        -3.45642900793886   -2.95836549719159   -0.43563269010413
O        -2.74029937773222   -3.45250678209518   -0.85559770060988
H        -2.02644855125499   -2.82446273235382   -1.06963862707980
H         2.74907558840397    0.06806944359949    2.91861844893046
O         2.84373544824160   -0.11668377784977    3.88033456026627
H         2.93678221099443    0.77507984019842    4.28710042451089
H        -3.51733435696348    6.34715001744074   -0.57242719952767
O        -3.27407805140642    7.00993518265875   -1.27066940061344
H        -3.13098443641899    7.85383956392582   -0.79853339442621
H         3.88674165589096    0.52205771712101    1.17614234522555
O         2.93507856114540    0.34344220596447    1.28805423672927
H         2.69765440435389   -0.40716198313255    0.70644022495610
H        -5.78421563615069    0.82039969964812   -1.65312787914754
O        -4.87325517434727    1.14364218620816   -1.52202516416132
H        -4.98276332955585    1.97198903738018   -1.00995428820459
H        -1.21414871631702    5.35162175126230    2.18801436185743
O        -1.84120399793326    4.60674144649562    2.06771773108024
H        -1.92353473421462    4.18693548312457    2.92927145351258
H         3.48910103398454    2.70387300679764    0.41726787783352
O         3.24432807939653    2.66331892518856   -0.52284660323254
H         3.57583879890761    1.82037537538289   -0.87352999524681
H         1.47211132225018   -4.74499036285895   -2.27915780016828
O         1.53680297125912   -3.96853121610971   -1.70494337869888
H         2.33457502650994   -3.50977380432980   -2.05208403042152
H        -0.92404501606461   -0.12393423790206   -2.57865259531901
O        -0.28671263378938    0.52710136105164   -2.89931344258522
H        -0.02684544393300    1.10719006611391   -2.16038523811381
H         1.67206033141506   -4.73743255133498   -0.20712635901818
O         1.77315400116557   -5.37593082839501    0.53503262959148
H         1.30841204986512   -6.18509499743094    0.23556793514820
H        -1.23781474845889   -3.30268143720480   -2.91696592559713
O        -1.06511778429074   -3.98546461523150   -3.57852915692210
H        -0.94281786512592   -4.83378017748071   -3.11082900934124
H        -2.80009659425413    3.26452272854503    4.67296486250931
O        -1.81881151486085    3.25816415272180    4.64255604759949
H        -1.53061594844846    2.85403072433737    5.47930351636522
H         0.95082969307799    4.97826786203587    4.06203277868480
O         0.00530224358325    5.21344618511454    4.11082566114644
H        -0.47018734889283    4.41138076501724    4.36562730314073
H        -1.75742061368418   -4.69007665645250   -0.41319994918917
O        -0.99529893944563   -5.23382448819100   -0.12612317232746
H        -1.34729444581344   -5.92049373464806    0.44972189449103
H        -3.89979042510282    5.80390419410911   -2.62989304752881
O        -4.25224076360049    4.97173221828935   -2.96279246234824
H        -4.09306262296701    4.93814134679273   -3.93034824294819
H        -2.46341564166575   -3.73019750037775    1.89342627613246
O        -2.48677681761784   -4.63512623297651    2.26714075512498
H        -1.54834811557603   -4.87670096812584    2.41123184954274
H        -4.70585718015984   -3.00567904327165   -2.94862517399596
O        -3.85331844608472   -3.24020399106634   -3.35275414585238
H        -3.52592372612054   -4.03567394826188   -2.88791835668838
H         0.31352229938586    1.32166202497956    4.59233868315173
O         0.82293448276979    2.08078000364208    4.26158677179067
H         0.87180464691698    2.73819676129257    4.96991489461494
H        -4.67695043782096   -5.19844267950919   -1.62529334177707
O        -5.37871414544786   -4.84146861017566   -1.05343549464310
H        -5.17205015960692   -5.19950190794426   -0.16887678237412
H         2.30839394975565   -6.53123799545752   -4.06662469737520
O         1.96852506557012   -6.20209451950816   -3.21430484696065
H         2.39817673348375   -6.77795321685227   -2.54967982131592
H         0.45876630289075   -3.42012178832803   -4.03663604048690
O         1.26430312853435   -3.05499079795064   -4.45585637454581
H         0.94955417124999   -2.68085495763206   -5.30498544921942
H         1.93429148284464   -1.81111017554565    2.95978088696282
O         2.08668085490582   -2.74225243387357    2.74156528088526
H         1.40267745568438   -2.95224525557592    2.07155654893024
H        -3.02065765487823   -1.83935637877625   -3.25170845607048
O        -2.59626035009033   -0.95432656481497   -3.18305437750901
H        -3.24803930971191   -0.30595119322213   -3.50477688719974
H        -3.18994811412458    4.93869676716145    1.04939737892696
O        -3.96896825449926    5.31512603844070    0.59267154833140
H        -4.38459523744173    5.87355621771967    1.29823743786855
H         0.86110953862493    2.20002544082219    2.57185301155796
O         0.96544507947427    2.19642607828708    1.60099462332822
H         1.69119388904802    1.57132070027000    1.43855847149897
H         0.20051878216853    5.61115133215991   -0.77425973555853
O         0.72599746229755    6.27218046889329   -1.28017741615523
H         0.86885530435485    7.07056115540584   -0.72251837016016
H         0.34475620446448    6.98432732061368    2.57784826527573
O        -0.01561605432727    6.60633477589335    1.75851900146423
H         0.64725431167262    5.93405466851290    1.49847572119596
H        -2.50445415489485    0.17220404505357    3.30522865406504
O        -2.73150625041128   -0.64218377197935    3.80735092901529
H        -1.97364153294662   -0.68559040321083    4.43218982469202
H        -0.92828843033549    0.50043547925145    5.99607069523788
O        -0.65330027594420   -0.01872702190966    5.22175851694896
H         0.05732104957651   -0.62488688189237    5.51015595622746
H         0.67223450195523   -5.04649013146809    1.94779836821366
O         0.12580762238978   -5.15503068348442    2.74960970892740
H         0.26598275716642   -6.07651487413382    3.02129011306109
H        -2.16157817719456   -8.12728612440014    0.39951451168133
O        -1.84080008684400   -7.64101913930089    1.18649002834542
H        -2.62789191547090   -7.32832125778104    1.64010770004002
H        -0.35934550535830    6.82284927860744   -2.34159495926440
O        -1.10251103613564    7.24613034320178   -2.84299182031485
H        -1.89496573674596    7.12167068392604   -2.28249934821250
H        -1.11317917233559    4.26627209993408    0.55067607317936
O        -0.73671246388779    4.32735283225369   -0.34394306035822
H        -1.44171939934511    4.08914601078079   -0.97942989194492
H        -4.42618539489967    2.71065865233464    3.46818441847355
O        -4.42815988822808    2.87927745319975    4.43299182570667
H        -4.51580766684660    1.99581542475298    4.84028066683328
H         1.98259102393601   -3.64253108292970    4.21925890958127
O         1.91372507728113   -4.11589984463523    5.07144294646753
H         2.42039453117804   -3.58213816376727    5.70489019159184
H         4.66034929338655   -3.25932988693529    0.82541823652312
O         4.50371800528725   -3.18098286494001   -0.14150739354190
H         3.64683484897807   -2.70049586209498   -0.22716044193621
H        -2.73241957644933   -0.78253494366750   -1.39044210488211
O        -3.06300612651050   -0.51348226903889   -0.51688694022368
H        -3.85991845357505    0.01661554404792   -0.72619755511336
H        -1.61395698199303   -0.79313255969957   -4.66585041255322
O        -1.10342351265235   -0.57732637433928   -5.46744349407250
H        -0.39255859960973    0.01613123227836   -5.17842608529584
H         1.78972074067274   -1.76160127307810   -3.39980992116105
O         1.88179910907138   -1.01620579427511   -2.77497010518457
H         1.10698931167407   -0.43623678005602   -2.90830202121084
H         3.62963728727293   -3.18687602680909    2.53307878077017
O         4.58811883059713   -3.41895800633780    2.46304031027253
H         4.63935558781526   -4.37944744908233    2.58850784533593
H         3.37939860191676   -6.18555950803439    3.09874030466407
O         3.73947815332595   -5.98530851528187    2.20015022455267
H         3.00572115570498   -5.63546972545623    1.65485909483446
H        -3.33435867777639    1.58361938399706   -4.21522589885659
O        -4.18183380916633    1.11581787438288   -4.02839420048559
H        -4.40208859077625    1.26097300379274   -3.07251553140809
H        -5.08038410273930    4.11920490076490    0.02773823722675
O        -5.52224950591588    3.25510409351195   -0.07931546095117
H        -6.45090028110905    3.37902616217310   -0.36395474921823
H         6.72185156332998   -1.25078545521889   -1.36581848425168
O         5.94822698731737   -1.09907707226988   -0.81649098211700
H         5.52536106709619   -1.96556857380050   -0.62173554786204
H         4.57938015403827   -3.22776283368490   -2.48524911994460
O         3.71379499556091   -3.05257032522699   -2.90440387665191
H         3.71803142953602   -3.67010549066454   -3.66158108274078
H         4.39302951826806   -2.36517062662829    5.60781472721037
O         4.04503788548689   -2.83068751449518    6.39876131686021
H         4.37691638486324   -3.73686340184005    6.31701370988828
H        -0.76441871001591    6.28562881021098    5.05663045099327
O        -1.36133973784997    6.86253640022011    5.59331095389401
H        -1.36988843730847    7.74044510118775    5.15339182145674
H         4.69094684228991   -0.19708480215480   -1.47519402907547
O         3.92653861353215    0.34853218236510   -1.74014904213018
H         3.23320418204478   -0.24903937894391   -2.07375121532914
H        -0.72398265912671    4.48686556448734   -4.05899037555171
O        -1.50413314723724    5.03281270109845   -4.26905300958682
H        -1.35126681362383    5.89831410462556   -3.84457863543945
H         0.66819070255485    3.15962215663152   -2.67643964871550
O         0.67996277824236    3.53786423107691   -3.58426506677570
H         0.72735483270155    2.77529663008500   -4.17091458560445
H        -5.42292959644655   -5.22321787949725    1.73818568688640
O        -4.72678209161299   -5.81803889949352    1.38307495220422
H        -3.88551957794679   -5.40687648198067    1.65894393506477
H         7.87699785808970   -1.75829347672990   -4.03349651445138
O         7.61665662043259   -1.44577493893724   -3.13432980027399
H         7.13366909781590   -0.59977371946008   -3.29126356007128
H         3.69043210200355   -5.12325249527230   -5.31160853307415
O         4.45253201126306   -4.75334422415667   -4.82729589901998
H         4.83277256525319   -5.46667527358145   -4.28153472701737
H        -3.81591921049616   -0.02310815076781    4.89357578123967
O        -4.41793023052407    0.44197606988405    5.52417279717588
H        -5.08108007868684   -0.21454616390028    5.81291474197728
H         3.43409564602437   -6.00120180331048   -0.54496194656417
O         4.30862486716236   -5.75502912684887   -0.85840913739650
H         4.38642440523688   -4.79318223797268   -0.71225988226814
H         5.00185266916671   -0.39302548334684   -4.16946813660028
O         4.46532843368938   -1.10179287817203   -4.56242903888995
H         4.13484834043386   -1.68526794695893   -3.84670457624416
H        -1.16503385805312    1.53655176890482   -3.96544123120071
O        -1.81205953302872    2.15996961469970   -4.35238452154361
H        -1.45007755152020    2.49211399119553   -5.19665967059282
H         4.86014183975713   -6.38204973915936   -2.33470723164778
O         5.19483525044988   -6.70698380485696   -3.19965529810812
H         6.01097255403991   -7.19017405699481   -3.01093124915352
H         8.72079382356121   -5.16482058670344   -2.91936103895571
O         8.02611310127681   -5.58062080662686   -2.36383807132383
H         8.05767561538649   -6.53800455784516   -2.46695842996035
H         2.34018983540072    4.66427582419169    0.44200755562717
O         1.75782255231758    4.64704487376314    1.21085159683101
H         1.39691535659341    3.72790646179617    1.28559985194859
H        -4.45389174405961   -2.67247928780046    4.18281024996961
O        -5.34586215210576   -2.32984244113225    3.97638783626614
H        -5.20360300902339   -1.54744570765367    3.40406364540806
H        -5.87630164408946   -3.22245851252498    1.26195608595253
O        -6.34814124666072   -3.77621409531602    1.92671417452151
H        -6.15717971554611   -3.34586265066751    2.77939553466755
H         1.65930353956517    3.40499500157219    6.84817729418389
O         1.04011223578285    3.92342166666160    6.31273309910774
H         0.25555959497434    4.07841347614408    6.88166512235791
H         4.96653801430733   -2.23950687009553    3.60427482344074
O         4.98704500910943   -1.52229222580716    4.26949088037313
H         4.17773042905447   -0.96297858664300    4.11080798624201
H         2.33876806297244   -5.63904146320889    4.81131273972328
O         2.71620593886151   -6.52390361216858    4.55105961683539
H         1.96951479524263   -7.10241087257519    4.37410183281668
H         2.25339012859540   -4.55904845155773   -6.81683848159995
O         2.07976541102748   -5.04808096075134   -6.00254804769460
H         1.81514300295909   -4.35709007886182   -5.34694873323941
H         6.41343132203769   -4.17225885536446   -0.51135431256872
O         7.16377063050471   -4.57806362988815   -0.04589366088350
H         7.67263825379092   -5.00114351655038   -0.76538998931482
H        -1.75228270312366    4.43704361781802    7.67514437793977
O        -0.85454153791458    4.53140185959961    8.06401451417396
H        -0.67041583372382    5.48989952009764    8.09083584800691
H        -5.09035089510338    5.67476538382941   -5.63320714535769
O        -4.48536812852174    4.90920161530670   -5.65231985102964
H        -3.72514791437636    5.12187267179468   -6.21500921967034
H         3.29064052350876   -2.57108040653936   -8.45672401952331
O         3.19787367980754   -3.10462537761525   -7.65658321268073
H         4.07300734110204   -3.08454638060345   -7.22444352619481
H        -0.63372927765591    8.78681208587146   -2.29325032816999
O        -0.50996379009812    9.61399834202559   -1.77258784961027
H         0.24961351870448    9.43611428829661   -1.19332680637786
H         2.03012262185381   -0.97458993028590    5.19125878210949
O         1.45299498023282   -1.49921840765102    5.77554551919256
H         1.54491696779435   -1.15593739653288    6.67374991342603
H         5.20583274480680   -2.08001445351735   -5.70446872444705
O         5.55120288145702   -2.84660677689964   -6.22651386854483
H         5.27301312486770   -3.63647482995473   -5.71116961332170
H         5.64512114668216   -5.28989732343572    4.67315279368968
O         5.11984282572330   -5.20416315863452    5.49783848198176
H         4.39646791995717   -5.83349704923363    5.40853482400351
H        -4.01039372837737    1.10244517504732    6.96703336685428
O        -3.81982822980895    1.57620152326971    7.81227740187109
H        -4.69555818579864    1.96442603026593    8.07052459464434
H        -1.82819610436680    9.57618693991243   -0.76390057729166
O        -2.69085159603714    9.45179389659032   -0.29290004961385
H        -3.29834515503982   10.08326174625924   -0.68170772094857
H        -5.93410455793355    4.66923871827872   -2.98036836222013
O        -6.84218349435240    4.55297602190412   -3.32726204346814
H        -6.75116238106251    3.85207468734027   -4.00592445507497
H         0.05994219140844   -7.10891412996091   -1.18094462132082
O         0.51985739834745   -7.54752889287627   -0.43225749822246
H        -0.16237522013819   -7.74119552192528    0.21373092813694
H        -7.62989896876405    3.77586347346738   -2.02298204072210
O        -7.89757282078614    3.18813884650537   -1.28548864553450
H        -7.75466066248896    2.28004394141792   -1.62611182263059
H         3.93050357461987   -0.96414952655485    6.97315017488136
O         3.94267331584429   -0.00000416080021    6.96622650346651
H         4.75743831634427    0.28783739679584    6.53789809508067
H         2.26962043423218    5.74387187337048   -1.18843933225847
O         3.20367532028654    5.44778447549032   -1.07097987504201
H         3.38152214109332    4.90817513123444   -1.86423414518808
H         6.51426082968323   -6.00092611037223    0.66130130185708
O         6.14083256321531   -6.73697599694278    1.19202786815426
H         5.23617469401888   -6.45739038407765    1.41527004720281
H        -3.89528422836062    4.68401934784413    7.74724790698514
O        -3.32795165542686    4.22040595353926    7.08937246526863
H        -3.52477729910634    3.27745661453922    7.19780586063114
H         5.72297366749106   -8.01347159317838    0.11988630742251
O         5.43549632326303   -8.69792847276026   -0.52064648612745
H         4.60855590060764   -8.36894116332756   -0.91661211900256
H        -0.59318138100668    1.98536351227957    7.66778828765548
O        -1.22392716303455    1.92406807754444    6.93025923499328
H        -2.09430343707321    1.78481168274915    7.32347733546399
H        -6.39742939789867   -0.14544250155325    1.01039811660616
O        -6.71891368769803   -0.22784579549667    0.09747555253805
H        -7.63984165687530   -0.48947873157154    0.11698750526328
H        -5.39227881767319   -3.09056083862107   -0.64087514792734
O        -5.14255569569536   -2.38973605855813   -0.01250163796336
H        -5.70765822041535   -1.61415569436802   -0.20224228423203
H         4.32244430783323    5.51614060663757    0.31879393799570
O         4.65332709437765    5.61419273027917    1.22538658975649
H         3.95896585413940    6.12619703408641    1.67590980492087
H        -9.07376690677465   -1.80671513774787   -2.28634985235693
O        -8.51079622778748   -1.56751479053062   -1.52180398085860
H        -8.60421432095474   -2.29956814906092   -0.87114219908796
H        -5.50454334008753    3.45392645860763   -5.56990517491668
O        -6.02603882235043    2.74478871125763   -5.15782150937305
H        -5.36331556534063    2.15568804603545   -4.74304209711127
H         3.18435945716750   -0.93709237846851   -5.67218642804424
O         2.32966721790884   -1.05322225387673   -6.14127249068771
H         2.41404768960804   -1.90158834594083   -6.61610846100739
H         8.11786530437454   -1.41539970444698   -6.02804626497229
O         8.12117013209198   -2.28007549584715   -5.57284980292546
H         7.26472055632482   -2.67677560285393   -5.82757828663678
H         7.63345802286023    0.92741243046875   -6.30700986977213
O         7.44288392614293    0.08041806518738   -6.72217533686939
H         6.46151692984833    0.03410560690738   -6.76209713149852
H        -7.90227727345157   -3.71580380456456    0.87719395473497
O        -8.56664113357242   -3.61533678592094    0.17780170813195
H        -8.44478840201632   -4.37646029892472   -0.42257672041021
H        -2.39535073703237    8.69737519181844    1.27119753139981
O        -2.24957382840062    8.10706887862866    2.02384411414445
H        -1.48031186366812    7.55183022936683    1.80323187106550
H        -4.44820061268559    6.40005098240680    3.46393695651079
O        -4.61381678237166    6.82758393492822    2.60726246271788
H        -3.84807456974650    7.41141465727226    2.47146423049483
H         3.41262172058988    3.39407734734848   -3.58606590906106
O         3.26218074498717    4.36367428194840   -3.49151848617575
H         2.29799193998153    4.43190144164326   -3.60277855354588
H        -6.12081246942514   -1.62468008268580   -3.49704075500950
O        -6.21183864723922   -2.20478242163381   -2.71387686570259
H        -6.99357664203888   -1.89157397555162   -2.20712653183894
H         6.43961784488717    0.97363079013754    4.73867896179387
O         6.04493786846749    1.51267783635422    5.44106097488782
H         6.23710220081135    2.43115405423588    5.15211472494889
H         1.37554786465998    1.68056862847755   -5.84127862973868
O         1.17587779769119    1.08409037851074   -5.08883172423012
H         1.53760283911351    0.22027318744081   -5.35865517433494
H        -2.53236647919374    2.90989834786364   10.45281654747577
O        -2.32223914004955    2.00202080545624   10.17878811086736
H        -2.91794944587584    1.80555758024271    9.44395420535690
H         7.60122170801505   -0.57426582047649    3.08516053271897
O         6.85171796449192    0.00280544479264    3.25135408227902
H         6.15644949390006   -0.59635609379463    3.62714599051886
H        -5.69996328388976   -8.07940679712304   -0.76107979006972
O        -4.96642120771877   -8.15039978996021   -0.11303726850841
H        -4.97056332059143   -7.33471388770057    0.41109666890392
H        -5.17553073934142   -0.13850150998299   -4.76122577689886
O        -5.79388150933402   -0.84876852266320   -5.00231850910574
H        -6.63121187428174   -0.40597630218692   -5.20268711950494
H         1.90301401032368   -0.23890934815390   -7.53524649092803
O         1.70614944508441    0.23518156358386   -8.37903222666715
H         2.28382229527560   -0.17091954212362   -9.03072680701019
H         4.88756699834160   -1.44137922602980   -9.31529984432358
O         3.96435237726322   -1.20843011356938   -9.60059438078641
H         3.94757878863253   -1.32381972221933  -10.55000826538811
H         7.52440095350270   -2.65048052583678    4.19888862825193
O         7.67423922319752   -2.68541512815460    3.23984531629731
H         7.17962085009411   -3.47446095644241    2.96506916198144
H         6.67534845601792   -5.96945885006523    2.67493997567820
O         6.73669694205234   -5.29558034923468    3.37737877642540
H         7.61077885225339   -5.38428388127371    3.79828195526123
H        -1.81650383325115    8.90309577867236    3.47763959229497
O        -1.57107526362881    9.20554563010094    4.37733947371927
H        -2.42106663444990    9.34040840457217    4.82987617543279
H        -7.37779577490817    1.55953103941637   -5.30294978340667
O        -7.95552397186233    0.81792663864134   -5.05801776005503
H        -8.85657588384949    1.21749214398399   -4.98855971965119
H         6.93893696047984   -1.14032984719606   -8.40703745427418
O         6.35549420750800   -1.85885355960666   -8.67429898540072
H         6.12294602872903   -2.30956449337655   -7.84410786157564
H        -1.64278660546385    6.21268185228805   -7.04553273898945
O        -2.04461247245591    5.38845045813094   -6.77461443169801
H        -1.79985004365652    5.25511278854123   -5.81037957460725
H        -0.03561072634043    3.25151220217423    9.00198571130989
O         0.15723270861598    2.33065768525934    9.25633280117902
H        -0.64388307392735    2.06849426467690    9.75941573720310
H         6.74177033482967   -2.84653119310513   -2.71057026049556
O         6.20763912954190   -3.58935276719504   -2.37222924825689
H         6.67481840499456   -4.40141124197645   -2.61724804434233
H        -4.08382709981452   -3.09676388996647   -4.99019342212313
O        -4.23513681593421   -2.98257565908585   -5.95520743041222
H        -4.77888370419322   -2.18715120197004   -6.01220574542317
H         1.94213984290083    2.11815654583200    8.44972662057284
O         2.60872508746855    2.22934682868851    7.76210404610368
H         3.02858927522729    1.35791104796708    7.64709799337341
H        -6.92182104024868   -5.22479626958509   -1.44652247636971
O        -7.84393119583099   -5.48703999442701   -1.67750060701966
H        -7.98717393345739   -5.09570972412962   -2.56263602795314
H        -3.84407871477478    5.21588835214532    5.66482786186007
O        -3.80654429244399    5.98487986990491    5.07502169509072
H        -2.87195512371424    6.27606893243127    5.17311367097140
H        -7.89132355226613    0.07168419531037   -2.02313433153588
O        -7.39879598673425    0.79476097727962   -2.43316154547328
H        -7.62114394943269    0.78701726175502   -3.38880260257466
H         5.82209415538223    0.06235483151074    0.40755349017507
O         5.60018304756793    0.78385169105548    1.02846189144534
H         6.10688599375642    0.58615125977902    1.84299965896314
H        -6.24552785946012    3.27670957906791    7.35179958545740
O        -6.12234095239703    2.75672635624805    8.18004185605391
H        -6.72494726083461    1.99765929479573    8.08854453689641
H         2.23988809437405   -8.12648982919438   -0.86951950409642
O         2.91895600526278   -8.11456126490340   -1.56375114748818
H         2.69393150204012   -8.82717220324682   -2.17855373739833
H        -2.74987685971662   -3.98859049326416   -6.24002800573472
O        -1.99922271921585   -4.55780717149672   -6.00608562882169
H        -1.72502842721483   -4.26841854941462   -5.10758617411789
H        -5.66445185980012    3.72846026077591    5.26796863566120
O        -6.31502169971628    4.12614075106417    5.88285781419400
H        -6.14756917016740    5.06954744034931    5.87246514473722
H        -1.04650066360669   -7.15166971279417   -3.20374733971870
O        -0.57383816169803   -6.48378435496645   -2.67326509941779
H         0.33569491603268   -6.41805791526718   -3.04995089164666
H         4.41840575874075    1.94767784572239    5.12258998700742
O         3.47801044299515    2.19038474407536    4.99925108416493
H         3.09055042993510    2.20674667028745    5.87975844074199
H         4.08856136008257    4.58830526896343    6.29732228162535
O         4.17413323534998    5.31901087481569    5.68053916292047
H         3.60835808665152    5.08153856726060    4.90736290238445
H         2.74904690157719    3.55635146266026    3.91282783702450
O         2.57528972459713    4.49726549842459    3.74740545589320
H         2.45978385799245    4.59753836999274    2.78068507738662
H         9.38316525123549    0.13287806091482   -1.06208943303985
O         8.57587128558231    0.29831586186257   -0.57146031441599
H         8.39539349823432   -0.52020646422014   -0.07949298549394
H        -2.13613348668992    5.26715951158241   10.62511435375613
O        -2.86130265515615    4.64091597504347   10.85283148384840
H        -3.08237333125949    4.81761802121940   11.76746545764672
H         7.94604200310507   -3.08348288344951    0.32772052967283
O         8.36936550034787   -2.23878269761712    0.58570872741808
H         8.29963910132809   -2.23498755921027    1.54775772959601
H         5.35624960897878    3.59527730204920    3.52435160669099
O         6.01099243926389    3.85745825522210    4.19329481108652
H         5.59912681168320    4.57634347641522    4.69448974812260
H        -4.24209623240951    4.97814319056725    9.75095704096158
O        -4.87193340991642    5.13204384193917    9.02670234102487
H        -5.48638761414982    4.38557220180846    9.02118450911839
H        -7.01913308400562   -3.49892029451196   -3.53742780147684
O        -7.63671471550019   -4.12076450368810   -3.97668456973076
H        -7.11885277483248   -4.55706317174842   -4.68568533425303
H        -0.00497880165956    6.06705493217422   10.75380919543825
O        -0.86745514615251    6.40222956008016   10.50427720851683
H        -0.74711896889887    6.83395615449322    9.63917611451966
H         2.59573840683843    1.44699844336802   -4.11963705266282
O         3.47444504272780    1.79636073924929   -3.87732673019005
H         3.79010181417454    1.27922849674823   -3.10628402333949
H        -7.01447107672819   -0.24931649781466    7.16738686004453
O        -7.52111079646895    0.53089244920591    7.44638817482498
H        -8.14111065222646    0.71719651821203    6.74026815244523
H        -2.78883322154150   -9.90738847038713   -0.87986106900941
O        -2.72175141419845   -8.96574108457237   -1.03814517298102
H        -3.62748938240329   -8.59665124718034   -0.80077326478592
H       -10.05469500425776    3.06953239304612   -4.95900973068593
O       -10.17889469263490    2.15412514994648   -4.67449592599151
H       -10.39406168579021    2.24566621230955   -3.72503355102937
H        -2.10972276189841   -3.06874221328169    4.57600602437070
O        -2.98677383818828   -3.50536489203088    4.64130188264038
H        -2.97959825069933   -4.12266834160445    3.88463637382447
H        -0.23308977131104   -8.02989027841543    2.44841381592398
O         0.59267722816334   -7.82346049056048    2.89934178336458
H         1.31169057819667   -8.12156984863868    2.31458849585418
H         6.65982019998345   -2.45570056921222    6.39058422857958
O         7.10785842440632   -3.16603626077732    5.92655130740136
H         6.47525837165147   -3.89841484445501    5.88467902123793
H        -5.31921622744562   -2.03945690518284    6.89523265471957
O        -5.99174324031489   -1.53832666845059    6.40912857469908
H        -5.97378137967765   -1.91463112992117    5.49986162136223
H         0.85879723397623    2.99522292552448   -7.13293147752568
O         1.77540811732368    2.66119057386123   -7.18601749023846
H         1.76136043144627    1.91473011146059   -7.81313036371753
H        -3.96244983363973    8.71703085615236    6.64465753250407
O        -3.95721017477093    8.71591743274427    5.68729939104448
H        -4.08474197436291    7.78912200677628    5.41811370838912
H        -2.02726917186195   10.28014803645719   -2.75617099906311
O        -2.92718498997865   10.46501898686185   -3.06117506515341
H        -2.85067300646962   11.09937105683518   -3.77322768917813
H         9.36611075339903   -4.14676226463996    4.04806893298493
O         9.08177230743584   -4.82481831043425    4.66863610816125
H         8.65126130207142   -4.35203014481745    5.39191026249684
H        -0.74827049240533   -6.03164136585927   -5.87844334784334
O        -0.04827583025576   -6.60121669967797   -5.54292518533461
H         0.78980121329576   -6.14244175713189   -5.75647630613267
H         1.83830559760366    8.22286370828732    0.65683432632076
O         1.53921686111980    8.54658945704525   -0.22148631279729
H         2.35594994991098    8.58258088468355   -0.74894949558885
H         3.51891010509648    2.88221222378573   -6.67123547924734
O         4.34407578175943    2.58843817531137   -6.25960512672144
H         4.09483534060171    2.31428106209560   -5.35196177864824
H         3.74907242130849    7.06814926256132   -1.23212811219886
O         3.95880403761555    8.00341935851803   -1.44368792349943
H         4.33095719270612    7.94716558367730   -2.33578330426797
H         4.40924166949893   -0.05653642724692   -7.92222976285072
O         4.78348054519661    0.08709805978500   -7.05113772068793
H         4.60451711305457    1.01939878821266   -6.80699798975540
H         6.02425073754210    1.86612237553438   -0.47704596893516
O         6.59294189595875    2.05856145140605   -1.23649629614241
H         7.41522007332981    1.57589787037664   -1.04022650938238
H         6.64867206783240   -8.49814338555433   -1.62120935098008
O         7.28829572739798   -8.28813348996041   -2.35476326357223
H         7.65651046308919   -9.12259088664123   -2.64008378297230
H        -5.31839930481561   -5.80704901871463   -5.46020700174338
O        -5.93215032206636   -5.13126033581878   -5.77382259990672
H        -5.37681899347407   -4.36572803199121   -6.00974917301805
H         0.66583531409821    7.11573679481281    7.58813720433556
O        -0.23693995690961    7.14582902780957    7.94431933111037
H        -0.78937068402196    7.16378107162152    7.12485394995922
H        -8.99316333718830   -3.02588624972906   -4.04538938935906
O        -9.60205780534270   -2.27989891145113   -3.86484733548220
H        -9.48763284733168   -1.64158410906615   -4.57078391837489
H        -2.43807643576126   -6.02112314558949   -2.18683501780825
O        -3.31411191391313   -5.73125087933688   -2.45861110951951
H        -3.49936528343183   -6.10472735757389   -3.34536406705899
H        -3.00220092579785   -5.92700613337709   -5.45467415253590
O        -3.60644892084593   -6.53451887940980   -4.98508874472661
H        -3.12869563455101   -7.35718244763807   -4.81794854588253
H        -1.36620918736043    3.69719337720806   -7.00870303864368
O        -0.82985591863271    2.93907365825621   -6.73668249818105
H        -1.06734460883471    2.15558898885101   -7.28873617139785
H        -0.18696599329733    0.38573842605942   -8.24237285542017
O        -1.08320356048338    0.62361730413186   -7.96174942097092
H        -1.26299216607668    0.09933031874308   -7.16532179575948
H       -10.41402110980720    4.04954921928102   -2.79133175234831
O       -10.48460588108322    3.26915230137501   -2.22580355191499
H        -9.65688394570559    3.24121623168910   -1.71396739137774
H         4.57447674477705    4.01679951844279    1.71691297957420
O         4.36182117457988    3.09603911114652    1.99289239998179
H         5.07688142898369    2.51819987572022    1.71353012596691
H         6.49167156922087    1.33569772718623   -4.22046565681783
O         6.18360080492155    0.71165335914296   -3.52863519978337
H         6.21317483845514    1.20569466488791   -2.68394404282689
H         9.61314007474801   -2.30462389884731   -0.92314306271881
O         9.89335916788535   -2.08998960795057   -1.82174428530632
H         9.09554068099951   -1.74830233631098   -2.26747695919890
H         9.95387780228341   -3.39757347904000   -3.09329913740515
O         9.68702180152070   -4.04783491069632   -3.76999242700934
H         9.29764778090227   -3.53805105871227   -4.49105616896131
H        -7.73661317789924   -8.59061018219225   -1.73376130872555
O        -6.99679700712127   -7.99736853337590   -1.85604078438375
H        -7.37389430745448   -7.08477834389842   -1.83812390960942
H         4.18193654072511    6.02632721443741   -3.82328153034328
O         4.84479394134308    6.72551680451157   -3.73515690154493
H         5.67931541446707    6.26898551940912   -3.59606325743601
H         0.07386648133786   -8.20839632386947   -5.25128537640884
O         0.09376495994325   -9.19138085245437   -5.11982676448028
H         0.24697143627115   -9.55521990555297   -5.99188475815631
H        -2.36837601099997   -8.70628915210130   -2.76228653790803
O        -2.13042673880346   -8.44174493424912   -3.67058054192564
H        -1.48469476378760   -9.06197300663575   -4.02794582151854
H         2.14310562757042  -10.86342081996721   -3.52522928815767
O         2.10066449305513   -9.90872241675098   -3.50028713020223
H         1.31812422467092   -9.63442672676812   -4.02893716943946
H         6.84977483067619    3.26761112549386   -4.57102105050236
O         6.90818050072284    2.59034540042385   -5.27276856314521
H         6.11727197348778    2.72719757576241   -5.81627425420650
H        -3.62011302434594   -3.76510803838042    7.67677999457594
O        -3.72967767797268   -2.97635483996286    7.14713086350097
H        -3.47559651049500   -3.21518362177835    6.22957451688959
H        -0.63991779079190   -3.39523104467654   -6.75784916727217
O        -0.00719749986145   -2.66594045544827   -6.76190327140689
H        -0.48741883540026   -1.88924024706856   -6.42098126006980
H         0.59720318850749    0.40208018314494    8.72956041278030
O         0.60454631000157   -0.31195363492960    8.08813498653121
H        -0.31835221901713   -0.59751791159330    7.99680860279006
H        -5.80671478964932    7.35055977223878   -4.28818808164651
O        -6.31000627545983    6.73417719573402   -4.85166956436935
H        -6.60163169429857    6.00372147380662   -4.26238935967951
H        -4.24914321741913    9.07858238370934   -3.29211821345600
O        -4.78789401010642    8.28410983553791   -3.18869172440414
H        -4.38361932878318    7.80234536110142   -2.44897290556259
H        -9.68894787987222    5.79310058697302   -4.69793944180305
O       -10.22587212265375    4.99005514135081   -4.53764708239200
H       -11.10423996773001    5.19508540358840   -4.85997905689023
H         2.75509556008997    6.45285036514758    6.13350582971948
O         1.79498756488353    6.55254426956065    6.22809656654858
H         1.44863843858098    5.64053712517605    6.12326659225047
H         4.81927929468330    8.48569218016665    0.08725277116141
O         5.13327625326110    8.48426517932779    1.00935016966548
H         5.53710888305818    7.61856208008948    1.14055300266341
H         4.11861839657322   -7.48034613000902   -4.36434499190948
O         3.36071177256020   -7.76168383125936   -4.90867723994911
H         3.07617353340697   -8.60177457378862   -4.53375625361662
H         0.37826242165768    8.60815626785557    4.22191824819247
O         1.05439914490580    7.96135885371360    3.99528090882916
H         1.27633326078699    7.46672284466466    4.81012472002994
H         5.24720521768559    4.13237950533237   -3.15893521671173
O         6.20832745890125    4.09869936985174   -3.10269883141742
H         6.41229808631633    3.51535152991124   -2.35496911001657
H        -2.62503905376335   -1.59074322563103    7.53596756559563
O        -2.11279961546009   -0.79941249293324    7.75833608027067
H        -2.73754698251289   -0.17160006312968    8.13166350049815
H        -8.99904056525575    7.93115044374388   -4.19424789465035
O        -8.93558902197598    7.34586047501831   -4.95046556451858
H        -7.97856260057264    7.17943006795067   -5.08317917441801
H         3.47756898823044   -9.03963162115910    1.06541475718035
O         2.80224038997537   -8.40544161339565    1.31164173460247
H         3.27877968793161   -7.60228822148663    1.59469933472271
H         3.59230045326419    8.11223758309451    1.82749352473295
O         2.79939107611096    7.55140417582425    1.93630560602339
H         2.35121986742994    7.78758341753125    2.76124342649652
N       -11.40725102561663   -3.54642479091159   -1.48836199003863
H       -10.66846286211287   -3.62980007920288   -0.80060528447875
H       -11.98557776768441   -2.76167207510452   -1.21543774000278
H       -10.97974270388643   -3.30738821010319   -2.37525162246219
