# Supplementary material for: Computer Generated Realistic Interstellar Icy Grain Models: Physicochemical Properties and Interaction with NH3
Source: ACS Earth Space Chem. 2022 Apr 19;6(5):1286–98. doi: 10.1021/acsearthspacechem.2c00004 (PMC9125691; doi:10.1021/acsearthspacechem.2c00004)
Supplement: Supplementary file 1 — sp2c00004_si_001.zip [file sp2c00004_si_001.zip › NH3_binding_energy_sampling/158-39.5-Y.xyz]

604
 energy: -1022.790440959280 gnorm: 0.000044662718 xtb: 6.3.3 (5b13467)
H         0.18422373899049    2.96830788017778   -0.68302268678603
O         0.70752253305065    2.30130454034559   -1.17746554623057
H         1.64642891697128    2.43123559590685   -0.90519759960711
H        -0.07973789388587   -1.36777575493404    3.14777553943935
O         0.31190935848651   -0.66694290195837    2.60390008740836
H        -0.16794265366666    0.14550907407675    2.83648575654162
H        -2.41365188574625    2.34493361552969   -0.53608174041285
O        -2.19887564309567    1.87497818780428    0.28716943027016
H        -2.21893299127016    0.92667338322474    0.06284245862449
H        -4.60645674684734    0.47651821231632    2.19689851354414
O        -4.91433831702908   -0.45795160445731    2.21654524638318
H        -4.44578088461620   -0.93353879658171    1.52335589350918
H         0.05517666763291   -0.37039959758491    0.94880106699823
O        -0.14240410085139   -0.13511698165073    0.02163661468186
H         0.19288426222912    0.76288204329563   -0.09936491662957
H        -0.15378134436975   -3.63764280502580    3.77630278611875
O        -0.43237038317931   -2.80781254529972    4.19739667833911
H         0.21485741872112   -2.63659684075379    4.89786827775793
H        -4.89864590949870    2.46297531030696    1.33377363778669
O        -4.25239687171944    2.06357042068213    1.94826321777646
H        -3.41264020887890    2.04458456356046    1.43090175936889
H        -3.26934288170165    3.83006333559829   -2.21034974387735
O        -2.52895859269239    3.23606201973434   -1.98079508137613
H        -2.17300026073073    2.94699438155644   -2.84110216132881
H        -0.13020028880266   -3.86644139886398    0.50158958815895
O         0.20997476172200   -3.04892696006466    0.91905481349007
H        -0.57764107591131   -2.56304625244673    1.23184259104912
H        -2.38405403765131   -1.60364730113436    2.47092596160205
O        -2.19100663243974   -2.06856938418643    1.63037508472893
H        -2.45462802926525   -1.48368347749597    0.90078339009541
H         2.06124151600154   -1.50321649726172   -1.12729032242071
O         2.29529246595072   -1.75572036980577   -0.21033878707480
H         1.50699019877574   -2.18367573908085    0.17523287470049
H        -1.40205908264340    1.76043487656346    1.90995718787113
O        -1.48971826898355    1.36348269520109    2.78673484183370
H        -1.47578700817511    2.07637947938784    3.45084175488859
H         0.19758920854519   -2.76610238966685   -1.57218494465662
O        -0.55934983536393   -2.15618530243047   -1.62575077446919
H        -0.37982673913854   -1.42877965167682   -0.99311416190401
H        -3.45388776546756   -2.99019350256652   -0.38933916895900
O        -2.73324305076084   -3.48162815933668   -0.80376368176368
H        -2.02455391549811   -2.85068140228910   -1.02655884965481
H         2.76593302202377    0.07091703465949    2.92550354493709
O         2.86812213435954   -0.11089422413525    3.88705721335680
H         2.95833848177670    0.78237056914948    4.29096473127564
H        -3.54998245214478    6.31290513845878   -0.54301566631201
O        -3.31386253004277    6.97612184842533   -1.24362773311620
H        -3.17243403608189    7.82119342915947   -0.77340243556368
H         3.89160349276994    0.52689101761021    1.17515358279981
O         2.94161514683119    0.34393516717998    1.29330857969409
H         2.70390956360902   -0.40881859035619    0.71448779200747
H        -5.79738545758706    0.76497840687886   -1.58548215040432
O        -4.88616225156218    1.09884275647057   -1.47284769936880
H        -4.99785996378843    1.92813280919557   -0.96373612257797
H        -1.22617398382710    5.33424199914925    2.20731214987318
O        -1.85040665977263    4.58644052707393    2.09184385533397
H        -1.92642305740487    4.16735069360750    2.95428383349507
H         3.47899181943895    2.70516375433218    0.41453440869197
O         3.23014515439920    2.66222377126924   -0.52431157854411
H         3.56258859146247    1.81968372942492   -0.87508607745290
H         1.48227335334237   -4.75840822888408   -2.25506440678652
O         1.54733250812531   -3.98098695632982   -1.68230173386953
H         2.34028369968559   -3.51862545562313   -2.03535811178988
H        -0.93853284192532   -0.14939307887584   -2.55111926417907
O        -0.30448723180932    0.50305828216485   -2.87575479034217
H        -0.04458779674080    1.08613339031372   -2.13931350819089
H         1.69429652566266   -4.74561849365977   -0.18408768239121
O         1.80338259771745   -5.38262065533158    0.55832564167168
H         1.33995782825163   -6.19412981755738    0.26334181703346
H        -1.23907023992027   -3.33016456596383   -2.88104386942310
O        -1.06393316269628   -4.01379261389689   -3.54123078405336
H        -0.93725723655442   -4.86020159965364   -3.07163379434468
H        -2.78861273934564    3.24413884875992    4.70444090879621
O        -1.80738765920637    3.24425215032339    4.66929548150333
H        -1.51233776436105    2.84214546871015    5.50450810919730
H         0.95118938115942    4.97511349880066    4.06901177741596
O         0.00499371819837    5.20641660188351    4.12344037372279
H        -0.46570062308610    4.40250040651464    4.38141049511210
H        -1.73747238101201   -4.71450601383709   -0.37002250906234
O        -0.97089827323265   -5.25440778999955   -0.08794038459695
H        -1.31619463797669   -5.94066176509826    0.49241945222802
H        -3.94143719473272    5.76381142389766   -2.59687394963135
O        -4.29210652316739    4.92928394634981   -2.92541493888827
H        -4.13906875667454    4.89371496623771   -3.89381058393420
H        -2.43437424938219   -3.75310529058727    1.93786731373712
O        -2.45017926806636   -4.65744081853182    2.31383406924192
H        -1.50997755060832   -4.89368249021980    2.45312351560831
H        -4.70691521454091   -3.04680011735894   -2.89704745257277
O        -3.85304362751007   -3.28137554283082   -3.30186725274217
H        -3.52438139717215   -4.07396712958626   -2.83401487449257
H         0.33486553709027    1.31701663721458    4.60970019819310
O         0.83957956211177    2.07786259541301    4.27532650198537
H         0.88797069579515    2.73701794040155    4.98192123564114
H        -4.66527300620480   -5.23887263865497   -1.56433739863535
O        -5.36817937065826   -4.88667613591552   -0.99242253326042
H        -5.15148930481941   -5.23290108087990   -0.10717892193786
H         2.31732284396846   -6.54423030090333   -4.04398971379761
O         1.98119804073892   -6.21506153002418   -3.19030134206222
H         2.41719048465208   -6.78739843733922   -2.52689666974545
H         0.45293050096647   -3.44201566308698   -4.00906603171359
O         1.25448861476838   -3.07454085266062   -4.43425680157449
H         0.93234840428438   -2.70325678656084   -5.28187753390858
H         1.96003694221405   -1.81186956601940    2.97495039928303
O         2.11653211697471   -2.74262084161251    2.75785922542705
H         1.42941706000632   -2.95742422805573    2.09235165686188
H        -3.03006544885989   -1.87630089392817   -3.20757625501950
O        -2.60818199585975   -0.98918079981166   -3.14521873970014
H        -3.26657927559647   -0.34468585124781   -3.46131487041405
H        -3.20674990943166    4.90953536310336    1.07999580775294
O        -3.98910567220957    5.28305424472548    0.62681264056242
H        -4.40419016284763    5.83959404305054    1.33365101619042
H         0.86588693015712    2.19340221741385    2.58491614001387
O         0.96570645474787    2.18924511940061    1.61360073315539
H         1.69256236810130    1.56624263099137    1.44825010583185
H         0.16945728764708    5.59411656842663   -0.76467969192529
O         0.68936299391764    6.25692196755343   -1.27434937385154
H         0.83082940331781    7.05691095429755   -0.71890453255096
H         0.32736307121304    6.97532599711309    2.58418072447451
O        -0.03595355234251    6.59442179473212    1.76758880985141
H         0.62804898682526    5.92418815185329    1.50504638987659
H        -2.48538386411793    0.14826747680630    3.34397950127828
O        -2.70181240259628   -0.66456100343663    3.85247732879035
H        -1.93914786645648   -0.70133821613152    4.47083953289447
H        -0.89361639281631    0.49303677466828    6.02395711556895
O        -0.61874735342028   -0.02509029767755    5.24913164434270
H         0.09481281976417   -0.62896934214785    5.53446448450471
H         0.70865471188569   -5.05483477446687    1.97693542056965
O         0.16847179491935   -5.16455428044119    2.78272206051260
H         0.31377425434188   -6.08499618095351    3.05485759175405
H        -2.11946433597972   -8.15206214956087    0.45177621596157
O        -1.79640074033599   -7.66438799489804    1.23682174183602
H        -2.58245039378190   -7.35176335710342    1.69248000828068
H        -0.40500962169340    6.80016064335387   -2.33061526059266
O        -1.15287429797636    7.21951171191420   -2.82825113054609
H        -1.94171144524984    7.09164263308928   -2.26327343256917
H        -1.12977090537055    4.24593673094614    0.57080522739759
O        -0.75844812592994    4.30788242539424   -0.32585006917628
H        -1.46570238374428    4.06407206129739   -0.95701407223374
H        -4.41817502221809    2.68167163836080    3.51098830791070
O        -4.41613648645001    2.85112512980603    4.47604466608821
H        -4.49654861958897    1.96723531263223    4.88393567644299
H         2.02475047032285   -3.64025483841129    4.23777903735009
O         1.96427235377183   -4.11247361091469    5.09132709589907
H         2.47103933554945   -3.57418877767054    5.72075173950868
H         4.68115416164644   -3.25115662661866    0.82789394829512
O         4.51887130367980   -3.17557296976491   -0.13828911555162
H         3.65897479992222   -2.69947748708375   -0.22005060855526
H        -2.73656985314053   -0.81400924664573   -1.35020850459798
O        -3.05989324726251   -0.54271822005116   -0.47483507488054
H        -3.86633307845773   -0.02430725432962   -0.67970337407004
H        -1.63748366582687   -0.82633437108348   -4.63264404694444
O        -1.13093303659217   -0.61035230708594   -5.43711336288846
H        -0.42214298911398   -0.01251770738752   -5.15248387147155
H         1.77901234438182   -1.77588074614204   -3.38350092351120
O         1.87181993963815   -1.02864042754548   -2.76104123094020
H         1.09276982951171   -0.45310276221637   -2.89003252279141
H         3.66002334029756   -3.17989345339272    2.54130166163745
O         4.61927594695371   -3.40783342201131    2.46643865967893
H         4.67541610604434   -4.36784172686608    2.59335804950631
H         3.42744226536037   -6.17881620599256    3.11454168557621
O         3.78152269705644   -5.97899672210306    2.21349813607591
H         3.04304301572696   -5.63354280489370    1.67164690319990
H        -3.36763619467898    1.54361436861656   -4.17327067125879
O        -4.21114238344280    1.07172879894666   -3.98178044116882
H        -4.42884429926133    1.21495171876036   -3.02406277235631
H        -5.10200039580028    4.07928971909666    0.06971410004999
O        -5.53816305764632    3.21223295059011   -0.03161207829046
H        -6.47017820689666    3.32705604281985   -0.31008216383954
H         6.72042041695844   -1.23768320437495   -1.37941252438880
O         5.94969897756983   -1.08837891887828   -0.82541073643674
H         5.53158629773573   -1.95632846950037   -0.62668534469356
H         4.58124234506170   -3.22679667895929   -2.48221756034055
O         3.71262554599760   -3.05646904048419   -2.89691714155667
H         3.71508091085156   -3.67559370046271   -3.65273138813471
H         4.43753481163039   -2.34825000867959    5.60979881247310
O         4.09725908906276   -2.81359065753964    6.40421856341076
H         4.43203386072835   -3.71862673771912    6.32178516025122
H        -0.76457401238669    6.27630941641638    5.07103738550407
O        -1.36093200772192    6.85178604401194    5.61006978950715
H        -1.37632728126285    7.72852623703533    5.16805396115724
H         4.68378871859168   -0.19388193097633   -1.47901374892331
O         3.91560361097035    0.34780815531547   -1.74082035194451
H         3.22280169537525   -0.25348281631980   -2.06904794151600
H        -0.76829674147898    4.45876927792376   -4.04094345007362
O        -1.55157908196434    5.00118941043670   -4.24846910765687
H        -1.40081530887230    5.86790286948084   -3.82598499481636
H         0.63804218855909    3.14150290105839   -2.66389532567965
O         0.64373113932345    3.51816471605630   -3.57252471709622
H         0.69020406689045    2.75446662638711   -4.15778316931705
H        -5.38654633221445   -5.25747816114474    1.79829170811539
O        -4.69013285404526   -5.85677642859736    1.45041598858677
H        -3.84970326976494   -5.43758110713552    1.71545287036857
H         7.86270259745486   -1.74472924805614   -4.05259092986853
O         7.60639933523367   -1.43160362225772   -3.15250714527271
H         7.11815980739753   -0.58833513379062   -3.30825605919105
H         3.68494696457046   -5.13196097545348   -5.29950119231001
O         4.44861420847456   -4.75794062182726   -4.82069685738764
H         4.83481454293285   -5.46832560619224   -4.27538800397079
H        -3.78655934441197   -0.04723606298286    4.93721212435496
O        -4.38555757247059    0.41593230024535    5.57317103159853
H        -5.04562528833271   -0.24252812583855    5.86331685377031
H         3.46032558585383   -6.00146473186002   -0.52984591438497
O         4.33212532419472   -5.75209677643328   -0.84846652594221
H         4.40592590720356   -4.78948458992003   -0.70507244810835
H         4.98012562615875   -0.39351589478579   -4.17462046678882
O         4.44538008262476   -1.10599073301530   -4.56321409253505
H         4.12113487632247   -1.68920580649857   -3.84437340319895
H        -1.19434759365774    1.50661800282953   -3.93878530385989
O        -1.84582109205724    2.12699012748802   -4.32295904205845
H        -1.49063713888717    2.45849056590827   -5.17015088303140
H         4.87780774745060   -6.37938747630695   -2.32661791536093
O         5.20920272743495   -6.70472934791279   -3.19274448672271
H         6.02877234196651   -7.18340584974141   -3.00763875684387
H         8.72935678437639   -5.14496184457703   -2.93639298777285
O         8.04013639399909   -5.56299584129605   -2.37581037144068
H         8.07542345092775   -6.52040297010212   -2.47732608020981
H         2.32083527801501    4.66044033907959    0.44164027366661
O         1.74356805939925    4.64221051523284    1.21427013580593
H         1.38719131936586    3.72146243634884    1.29290829781974
H        -4.42096386481223   -2.70082549663856    4.23418961552529
O        -5.31559739200281   -2.36209898856311    4.03444946755320
H        -5.17653359579598   -1.58278448071906    3.45600217172684
H        -5.86086959866457   -3.25344478908110    1.29694843472829
O        -6.31782271068244   -3.81415403045915    1.97086052198871
H        -6.13157764296318   -3.37139661605235    2.81750364795009
H         1.68341047946250    3.41125528852044    6.85427266003307
O         1.05877365876888    3.92608529873852    6.32171606088544
H         0.27650956126861    4.07778760454986    6.89448094701175
H         4.99850885355811   -2.22417139822875    3.60282603230022
O         5.01981893766178   -1.50546212104528    4.26642297309166
H         4.20686527934976   -0.95021519645724    4.11128553858352
H         2.39451470286706   -5.63367581112283    4.83176191264162
O         2.77457045768316   -6.51757619343654    4.57171632253385
H         2.02942314359447   -7.09954454371244    4.39959824966446
H         2.23653647053360   -4.57839828267258   -6.79730143924298
O         2.07060045854707   -5.06652947814769   -5.98089010753911
H         1.80567377882552   -4.37530997850289   -5.32537299184380
H         6.43100202565466   -4.15849877959096   -0.51667052355679
O         7.18609649901715   -4.55978834269882   -0.05494891708057
H         7.69267247686082   -4.98179548731600   -0.77665322108226
H        -1.72818212103138    4.42842101192841    7.69878090249164
O        -0.82907388877241    4.52813511244227    8.08307038085879
H        -0.64919932553650    5.48752412922754    8.10592158241842
H        -5.14942651740364    5.62251161243722   -5.59243208941167
O        -4.54053041748404    4.86021666223594   -5.61362620960767
H        -3.78469472737900    5.07555832603342   -6.18102629524101
H         3.25504992101161   -2.58855275914052   -8.44730014439055
O         3.16976984336549   -3.12154696619620   -7.64599668241884
H         4.04701896571699   -3.09581205860731   -7.21856389732178
H        -0.68900019953495    8.76266478922354   -2.28464341684113
O        -0.56567303250103    9.59193399222285   -1.76692347351867
H         0.19790656833662    9.41863102913910   -1.19156230203759
H         2.06575157670338   -0.96997429243540    5.20386154868317
O         1.49589828085441   -1.49676854336519    5.79337711731526
H         1.59074165671145   -1.15012183965099    6.68992660164160
H         5.18372567073112   -2.08274179920647   -5.70716640088935
O         5.53005107494752   -2.84867966216868   -6.22966801672474
H         5.25827229194915   -3.63881830753526   -5.71128520039670
H         5.69788407657193   -5.26907289405193    4.67406257026755
O         5.17735156453768   -5.18456897326057    5.50186411091225
H         4.45598632069679   -5.81692139799840    5.41759364788955
H        -3.97389350853633    1.08125913711076    7.01038741512639
O        -3.78130565526750    1.55759760899492    7.85422024458177
H        -4.65702613774241    1.94213153543547    8.11639935205281
H        -1.87762451228140    9.54982689934605   -0.75009703181045
O        -2.73673341890615    9.42310224183085   -0.27329982171588
H        -3.34980065510391   10.04973679225322   -0.66117740367873
H        -5.97364216032268    4.61725328538900   -2.93223372222575
O        -6.88223195824000    4.49837336267604   -3.27637468654651
H        -6.79204526252630    3.79411613213673   -3.95179097381257
H         0.08806421829091   -7.12680495560925   -1.14373563692920
O         0.55418792853756   -7.56220501086755   -0.39685855014578
H        -0.12360595809916   -7.75686627250604    0.25352914439460
H        -7.65941397438793    3.71510220144799   -1.96466892101395
O        -7.92269554037440    3.13353850900949   -1.22151970006159
H        -7.77578996164892    2.22081163334031   -1.55210574288851
H         3.97600875480671   -0.94663959530979    6.97473522809876
O         3.98406486338930    0.01755382244925    6.96678264889401
H         4.79445092949541    0.30834513834832    6.53218182906650
H         2.23571670492948    5.73626673882992   -1.19042488803862
O         3.17209994968745    5.44537006983906   -1.07807325975117
H         3.34765384137896    4.90455234283622   -1.87104799014165
H         6.54727908090523   -5.98425971280448    0.65876761165718
O         6.18062125594672   -6.72100044082095    1.19326524536483
H         5.27583506398614   -6.44533462577286    1.42103437869071
H        -3.87218738697059    4.66540066040534    7.78279521235872
O        -3.30633775773485    4.20315017152055    7.12296373594357
H        -3.49790060647921    3.25942713805916    7.23383137897043
H         5.76267419719648   -8.00153814948981    0.12606492829698
O         5.47496551936676   -8.68879715502445   -0.51138929052262
H         4.64403521260617   -8.36467562365864   -0.90311996121311
H        -0.55748692480911    1.98236981452986    7.69001072379869
O        -1.19232693824096    1.91740169642616    6.95646137989599
H        -2.05968638308013    1.77380760401809    7.35458547299401
H        -6.28392490052239   -0.07631380329447    1.04846916653728
O        -6.71903977653173   -0.25688757185882    0.20290583535839
H        -7.64689803610297   -0.46143658608121    0.43399983185518
H        -5.42896544420279   -3.05364287191811   -0.62080798875802
O        -5.16933348964408   -2.39396592226769    0.04159963209187
H        -5.77492379611127   -1.62200315676153   -0.06745015380850
H         4.29825300653165    5.52146961983735    0.30510223375113
O         4.63430008601407    5.62334752163946    1.20940310355352
H         3.93987637525111    6.13246045534303    1.66308062128661
H        -9.03256268397986   -1.84353790511806   -2.29278968780201
O        -8.47610976175665   -1.63740252398329   -1.51380817320350
H        -8.60168874050891   -2.34592975411218   -0.85311242478929
H        -5.55320572823332    3.39795097544555   -5.52152882422419
O        -6.06964159993269    2.68766779002241   -5.10540650795901
H        -5.40246092706766    2.10298694583589   -4.69127801652976
H         3.15690167530569   -0.94960043192478   -5.66558266692690
O         2.30035211009634   -1.07046962815390   -6.12998698554484
H         2.38536929543627   -1.91976337065863   -6.60287968771113
H         8.09037859208393   -1.40485327672089   -6.04907343519391
O         8.10069830711919   -2.26867937635665   -5.59235065445132
H         7.24446677913228   -2.66981092473354   -5.84102840871223
H         7.59315289664295    0.93503935407729   -6.32990848565946
O         7.40449974393119    0.08632965127840   -6.74244770497016
H         6.42309149272305    0.03514596301065   -6.77655958139581
H        -7.85086356388129   -3.76438531664553    0.92767664719351
O        -8.57411011470984   -3.67370950623196    0.28505665921084
H        -8.46874253379496   -4.41583636778050   -0.33793784827015
H        -2.42890828446401    8.67234217445129    1.29004544889520
O        -2.27553646237243    8.08483138530078    2.04337163873857
H        -1.50541851390549    7.53222899455170    1.81901461140611
H        -4.45780826539559    6.36983480995290    3.49932282461101
O        -4.63096554207546    6.79592422778061    2.64350419184574
H        -3.86815477322638    7.38204562739484    2.50141495778050
H         3.37638364280671    3.38703655554080   -3.58981057678627
O         3.22191810408728    4.35615216395245   -3.49650356216532
H         2.25664472357254    4.41915705989664   -3.60208350595581
H        -6.12725234274083   -1.67930604307851   -3.43949946071474
O        -6.20656224253857   -2.26581151207117   -2.66160510403214
H        -6.98773056912038   -1.95325356662343   -2.14371655902069
H         6.46292221517967    0.99841111364629    4.72202503423758
O         6.07026108076477    1.53705913303926    5.42585269419328
H         6.25576846331095    2.45584703081618    5.13348538496170
H         1.33489453866038    1.65942169484444   -5.82969355209459
O         1.14300624234266    1.06384039059511   -5.07464284383037
H         1.50617231103512    0.20080499688480   -5.34484207335692
H        -2.48520397036796    2.90365899320514   10.48376988540984
O        -2.27266677368655    1.99594587472014   10.21115940514129
H        -2.87084819791872    1.79508659804608    9.47949100699511
H         7.62229719379301   -0.54767572288679    3.06512990179359
O         6.87122385306657    0.02634794566695    3.23469659725908
H         6.18072653352199   -0.57525918224257    3.61547847547706
H        -5.66325681177872   -8.12234422505897   -0.68867991106406
O        -4.92823908173299   -8.19089384624553   -0.04280568940176
H        -4.93084245399705   -7.37205797240035    0.47714189371425
H        -5.19928731205905   -0.18786111532888   -4.70919581305832
O        -5.81416495642929   -0.89990064820805   -4.95350451438680
H        -6.65517898011243   -0.45993682329832   -5.14295443310288
H         1.86141545584853   -0.26110326683054   -7.52272960062312
O         1.65797087647628    0.21027008162214   -8.36649922507827
H         2.23373796411400   -0.19481832609961   -9.02046320682693
H         4.84182323621126   -1.45304242969712   -9.31740803373254
O         3.91592782796558   -1.22518229482923   -9.59800795626372
H         3.89420652666459   -1.34264410454534  -10.54705075319784
H         7.56177956519363   -2.62161359280966    4.18354017207738
O         7.70682420549695   -2.65812427838822    3.22382583911887
H         7.21383869901452   -3.44967325098455    2.95334247624682
H         6.71984939920884   -5.94775716252370    2.67121769263637
O         6.78224950938123   -5.27232056526050    3.37209339896814
H         7.65918125490787   -5.35604656593507    3.78790700718443
H        -1.83811756104639    8.88551311273453    3.49250853458038
O        -1.58938638678130    9.19127561733814    4.39028111527803
H        -2.43760753263078    9.32268410384531    4.84707319386507
H        -7.41950522946473    1.48823683651199   -5.23151041648958
O        -7.99351732329281    0.74293508150826   -4.98855922300235
H        -8.89359487794389    1.14316464248469   -4.91194720460186
H         6.89651857773192   -1.14035682719839   -8.42156444486826
O         6.31548608392322   -1.86255193931492   -8.68415279947365
H         6.08941929114158   -2.31232733126672   -7.85162746314493
H        -1.71178397533914    6.17477743615103   -7.02531164992052
O        -2.10816327857941    5.34897347485006   -6.75123791781480
H        -1.85778764155520    5.21823333998551   -5.78801724218033
H         0.00149203238648    3.25397095140955    9.01806071699943
O         0.20047338970881    2.33482696113216    9.27393789966021
H        -0.59666475085380    2.06966295108111    9.78162330811624
H         6.74044689827868   -2.83568481333096   -2.72083294158512
O         6.21209771262779   -3.58039298832382   -2.37765913915920
H         6.68145239743015   -4.39071830512581   -2.62407562296336
H        -4.09676559761579   -3.14328908982105   -4.93666126184320
O        -4.25374910951780   -3.03186695580268   -5.90143534290990
H        -4.80159217447703   -2.23897284739984   -5.95631182583958
H         1.98145366272941    2.12881773689592    8.45677994266309
O         2.64379453941607    2.24209938547153    7.76543723733050
H         3.06702061853847    1.37242206902040    7.64929748346149
H        -6.91888646945141   -5.27029863394528   -1.37812004084448
O        -7.83780500542440   -5.53639946168480   -1.62003782935327
H        -7.96919083396435   -5.13883299501743   -2.50577321597936
H        -3.83530257085583    5.19290545740081    5.69867919496262
O        -3.80524475981077    5.96178273839239    5.10836723535331
H        -2.87122410744077    6.25692026287667    5.19956413938936
H        -7.85557528401836    0.01046045075159   -1.88532731275812
O        -7.41172099923361    0.74217445466566   -2.33958589674563
H        -7.66274528628559    0.70016792848257   -3.28388820214192
H         5.82473597034247    0.07524749474336    0.39653005404941
O         5.60339475957114    0.79720280310669    1.01709940351781
H         6.11541446753719    0.60344506183475    1.82919002978839
H        -6.21776892924732    3.24612036697082    7.40324558801984
O        -6.08846046016882    2.72883880883537    8.23240745257942
H        -6.68676402512322    1.96599454299457    8.14583240258847
H         2.27410023336331   -8.13303571103243   -0.84309335526771
O         2.94978742888165   -8.12002583584073   -1.54064356809726
H         2.72427576820044   -8.83458315415840   -2.15295562058026
H        -2.76611754679923   -4.03086609320193   -6.19213125671992
O        -2.01055923986412   -4.59550419694828   -5.96220415332475
H        -1.73327396645343   -4.30302747408889   -5.06561263219560
H        -5.65130558961577    3.69493889792573    5.31557796589850
O        -6.30065241917912    4.09112058429027    5.93328887200593
H        -6.13659393644267    5.03513061217678    5.92041776382479
H        -1.02961948889508   -7.17910791324403   -3.16026841355312
O        -0.55644968860088   -6.50892158527244   -2.63331194974381
H         0.35002449711852   -6.43857167562544   -3.01611697151632
H         4.43946830305826    1.96361559923413    5.11581018036276
O         3.49739249282413    2.20194044467424    4.99744899946940
H         3.11462236627124    2.21790384094650    5.87997555423773
H         4.10348107510256    4.60502976854865    6.28670581636067
O         4.18199049901691    5.33502586777871    5.66814118624888
H         3.61305545856919    5.09313291460312    4.89855668209365
H         2.75492508616915    3.56187117901421    3.91223870236239
O         2.57624761444855    4.50172297103443    3.74599601982719
H         2.45431180620276    4.59925189077641    2.77971370218809
H         9.37686027546838    0.15936324246158   -1.09397269710208
O         8.57207819152172    0.32243758809804   -0.59845760674478
H         8.39782738850939   -0.49603731882336   -0.10417237353509
H        -2.09914858232983    5.26327035643855   10.64892458980330
O        -2.82010102708149    4.63421396802054   10.88240384841886
H        -3.03611818120370    4.81167285671120   11.79808398196425
H         7.96320795238097   -3.06059230503412    0.31084633425228
O         8.38442175711460   -2.21357493270126    0.56468916068107
H         8.31977127964050   -2.20790835767821    1.52707901766762
H         5.36020387992377    3.61214649459731    3.50863232124863
O         6.01745567571752    3.87904574065025    4.17336518954898
H         5.60472243252403    4.59686498712722    4.67535311065812
H        -4.20871544232287    4.96210536907541    9.78775961912844
O        -4.84428220198540    5.11156161839614    9.06758141979659
H        -5.45416455801692    4.36137534285599    9.06668029286252
H        -7.02755532881397   -3.54821486315964   -3.47195211673240
O        -7.64917651212478   -4.16308975795982   -3.91775853845819
H        -7.12856580170620   -4.60477956971315   -4.62032586715515
H         0.02850872027720    6.07322353209646   10.76379506415966
O        -0.83684940610657    6.40435970244875   10.51886488006158
H        -0.72353454231028    6.83429024693728    9.65186214298316
H         2.56576116013336    1.43545912802805   -4.11477860793871
O         3.44450348304498    1.78906112153117   -3.87834986705939
H         3.76648624745239    1.27508451975983   -3.10785120941166
H        -6.96924410436641   -0.28462607645916    7.23063495372454
O        -7.48076568873508    0.49140710119608    7.51343477690503
H        -8.10161956551788    0.67810615683834    6.80831458629020
H        -2.74614552990885   -9.93829070998574   -0.81983179289309
O        -2.68461645275464   -8.99680527696997   -0.98110497948713
H        -3.59037269727151   -8.63088497652694   -0.73876178967922
H       -10.09587811286189    2.99948478506276   -4.88084757033058
O       -10.21552167530841    2.08315553905227   -4.59771388316462
H       -10.42473043858612    2.16934040676943   -3.64701811576303
H        -2.06873663913967   -3.08485870733936    4.61704697067052
O        -2.94188269326024   -3.52755953077183    4.69018316076502
H        -2.93759561616135   -4.14373766362731    3.93255274872817
H        -0.18002146093219   -8.04115330973021    2.48874691406442
O         0.64748583046760   -7.83134619272933    2.93499754653420
H         1.36435032507161   -8.12634847575455    2.34611187168203
H         6.70894745384803   -2.42649001152888    6.37949793521163
O         7.15799614006921   -3.13586875637060    5.91495167322797
H         6.52840969939686   -3.87110582999996    5.87779826345252
H        -5.27055060780938   -2.06532894963042    6.95094979001702
O        -5.95038493739319   -1.57097595590485    6.46809324920903
H        -5.92980370199258   -1.94599598926887    5.55721611013492
H         0.80412385375045    2.96857348419850   -7.12078263432053
O         1.72230614379743    2.63945158692302   -7.17925205922753
H         1.70788068987565    1.89121491377776   -7.80418557136928
H        -3.96457625323677    8.69538268816306    6.67258120913906
O        -3.96608472041023    8.69285890409869    5.71520937819305
H        -4.08973733101818    7.76484574334783    5.44823940618102
H        -2.09174701480455   10.24841738475496   -2.74257054605512
O        -2.99422045384584   10.42932999540368   -3.04238615988555
H        -2.92444542932306   11.06143396217088   -3.75712543255550
H         9.40962907087122   -4.10931585706522    4.02506705009394
O         9.13287822583807   -4.78744048472678    4.64899146059682
H         8.70359321732714   -4.31527265597988    5.37340997059132
H        -0.75250171588177   -6.06333429367721   -5.83785847295491
O        -0.04746247770160   -6.62930701841100   -5.50662529073977
H         0.78687704858168   -6.16624057042843   -5.72543137188351
H         1.80312408499036    8.21698112132002    0.65199710694885
O         1.49768076437350    8.53811281847915   -0.22503722751364
H         2.31108561799090    8.57621208969304   -0.75742759085355
H         3.46717362495515    2.86903777841650   -6.67450129009401
O         4.29623743863901    2.58026861383758   -6.26707361153582
H         4.05342242733324    2.30681436327709   -5.35742396182580
H         3.70842964311580    7.06756631484260   -1.24558392525183
O         3.91294072402221    8.00338142038444   -1.46019138010000
H         4.27990936582003    7.94687998892162   -2.35441258654334
H         4.36428797538461   -0.06764986754078   -7.92438469945193
O         4.74368847814317    0.07970021869042   -7.05614917837810
H         4.56104345334241    1.01145644141507   -6.81251145468350
H         6.01296004996879    1.87817546220975   -0.49322791475564
O         6.57671607434581    2.07179681403792   -1.25606612158444
H         7.40221487068025    1.59326217459882   -1.06334428567798
H         6.68062128733902   -8.48537050735048   -1.61914750606290
O         7.31538916799952   -8.27410825526394   -2.35661844316252
H         7.68529554160538   -9.10759614942178   -2.64255149839183
H        -5.31946623250583   -5.85910730099869   -5.39496436211924
O        -5.93846541091159   -5.18888196882958   -5.70988438139649
H        -5.38892114871143   -4.41937988310077   -5.94669197062506
H         0.67618081671577    7.11847058759131    7.59239975681640
O        -0.22466250465693    7.14540834856128    7.95377610669598
H        -0.78173980101496    7.15871588092986    7.13726620724555
H        -8.90809447978279   -2.91014734621293   -4.10217843787857
O        -9.44202009316542   -2.10826211115292   -3.94224278358393
H        -9.14633382185691   -1.43345304871300   -4.55721169347845
H        -2.41888895119128   -6.05392874151752   -2.13770127868883
O        -3.29859584965472   -5.77029363542078   -2.40354489642379
H        -3.48782261054893   -6.14447444909262   -3.28877321272789
H        -3.00414183038828   -5.96808388664531   -5.40223534138360
O        -3.60226455990545   -6.57896871847327   -4.92926404773077
H        -3.11846789737375   -7.39796747078626   -4.76212732533835
H        -1.42347736781821    3.66017427428342   -6.98529527909246
O        -0.88098033590892    2.90556673271380   -6.71576307925616
H        -1.11886668649717    2.11950272353085   -7.26393888371585
H        -0.23557690851884    0.35160761032895   -8.21874572239425
O        -1.13130520489052    0.58594403262246   -7.93373435254257
H        -1.30425481477970    0.06274656726602   -7.13495706650448
H       -10.44950047682844    3.97453376511025   -2.71411984621548
O       -10.51474218521735    3.19898762398920   -2.14138624932045
H        -9.67864254658234    3.17309318838892   -1.64201204049463
H         4.56587703275766    4.02631819174363    1.70495995293012
O         4.35978124457267    3.10534801282529    1.98502127589394
H         5.07527926051662    2.53007737999251    1.70151562592922
H         6.46153610570045    1.34215792192833   -4.23777889616405
O         6.16088437421279    0.71794316822618   -3.54290028774929
H         6.19238204672556    1.21396075757036   -2.69943478587896
H         9.61930641888364   -2.27639439937007   -0.95123137342041
O         9.89344186577660   -2.06232783847991   -1.85185577070776
H         9.09139604471862   -1.72538568317286   -2.29369200776043
H         9.95271423646147   -3.37215317698261   -3.12095167364218
O         9.68552456315313   -4.02509278680895   -3.79495033740689
H         9.28910686738444   -3.51868470540762   -4.51457189837230
H        -7.70736030675710   -8.64338663352489   -1.64878981778042
O        -6.97087402164057   -8.04748419169106   -1.77744516361898
H        -7.34907640565294   -7.13492617731097   -1.76561694904763
H         4.13138573161324    6.02253101717425   -3.83679266207074
O         4.79157287123043    6.72500717135530   -3.75450902950304
H         5.62888948254055    6.27257992813438   -3.61883780735724
H         0.08383105136316   -8.23469279304748   -5.21171607673980
O         0.10983733867941   -9.21745667711880   -5.07873245349100
H         0.25971799304499   -9.58177323653811   -5.95116131045524
H        -2.34148202108207   -8.73878105774402   -2.70754743929181
O        -2.11007056387042   -8.47643436911094   -3.61812774028873
H        -1.46249222214762   -9.09386380329219   -3.97682029797436
H         2.17516952593460  -10.87643286325357   -3.49232460536734
O         2.12885768426375   -9.92188576502146   -3.46920882612184
H         1.34212181994570   -9.65199306280125   -3.99399806300789
H         6.80803832524880    3.27503226848073   -4.59437676617709
O         6.86600263942676    2.59682785076436   -5.29527611470148
H         6.07103975759472    2.72838052067646   -5.83420532384773
H        -3.55622201447209   -3.78231929759112    7.72718461496187
O        -3.67428482488901   -2.99492207815853    7.19732059056261
H        -3.42425394669092   -3.23354489108458    6.27828238241780
H        -0.66192541468968   -3.42796346561122   -6.72377109015451
O        -0.03244943492267   -2.69584727864817   -6.73364365280592
H        -0.51427300036141   -1.92078610245677   -6.39094971935172
H         0.64620989361077    0.40742861769129    8.74788301259715
O         0.65372837099761   -0.30836625516463    8.10844764508845
H        -0.26825319269097   -0.59853600990999    8.02238067223540
H        -5.86697162252633    7.29687837387862   -4.24617489660297
O        -6.37066953718161    6.67768471400540   -4.80603052997602
H        -6.65412231678687    5.94538430834264   -4.21435588325662
H        -4.31071141421582    9.03529521830764   -3.26283412275053
O        -4.84568155707735    8.23896478100574   -3.15458962167745
H        -4.43460397426314    7.75970079521584   -2.41694673452419
H        -9.74241379422465    5.72147459242113   -4.62963757992774
O       -10.27582520230332    4.91742599629460   -4.46290004274089
H       -11.15558695036705    5.11648570711291   -4.78501481714720
H         2.76020392828634    6.46270090511927    6.12690778217808
O         1.80025000876191    6.55816354022335    6.22738676559490
H         1.45756704614630    5.64434940351192    6.12591658664590
H         4.77952913741690    8.49283065663607    0.06466388705897
O         5.09948337103806    8.49515468378256    0.98473551100757
H         5.50737992852648    7.63128588091986    1.11556029045101
H         4.13016822755375   -7.48541825538058   -4.34966489789350
O         3.37107017211064   -7.77208751616122   -4.88952559741212
H         3.09219395416705   -8.61225327737729   -4.51057223575721
H         0.36188906445373    8.60254601195508    4.22481237509575
O         1.04047209668790    7.95914134369289    3.99588901271684
H         1.26895549867959    7.46674317693828    4.81025563984682
H         5.20971956647669    4.13498787874986   -3.17505436273921
O         6.17133120213978    4.10612234775212   -3.12420604534489
H         6.38225900025228    3.52523497835261   -2.37648457380930
H        -2.57301418184067   -1.60353842933377    7.57625064951782
O        -2.06295522965780   -0.81007393793493    7.79628005847532
H        -2.68912936962684   -0.18378032119905    8.16973274327595
H        -9.06008974916811    7.86269640605464   -4.13519539323634
O        -8.99835211349119    7.27770249720628   -4.89177955684200
H        -8.04124530893095    7.11385972374901   -5.02837374657810
H         3.52831085805727   -9.03622732682724    1.08618913285949
O         2.85102808663165   -8.40550180296346    1.33588151280314
H         3.32477614729658   -7.59898325431614    1.61409464079226
H         3.56461445168119    8.11736584850518    1.81291713865905
O         2.77518166790454    7.55288231097387    1.92742964492504
H         2.33047034080112    7.78853480480443    2.75436586235105
N        -9.19210854446946   -0.81194350838472    1.25324704679862
H        -9.27472464957699   -1.81983753565452    1.18514762357048
H        -9.89488335107481   -0.40497555104983    0.65004878708748
H        -9.40206177054949   -0.54201659455251    2.20458125108102
