# Supplementary material for: Computer Generated Realistic Interstellar Icy Grain Models: Physicochemical Properties and Interaction with NH3
Source: ACS Earth Space Chem. 2022 Apr 19;6(5):1286–98. doi: 10.1021/acsearthspacechem.2c00004 (PMC9125691; doi:10.1021/acsearthspacechem.2c00004)
Supplement: Supplementary file 1 — sp2c00004_si_001.zip [file sp2c00004_si_001.zip › NH3_binding_energy_sampling/159-25.5-N.xyz]

604
 energy: -1022.785365576162 gnorm: 0.000026361818 xtb: 6.3.3 (5b13467)
H         0.18258459183760    2.97359671149727   -0.65833490407840
O         0.70221642340547    2.30683745755155   -1.15716958933916
H         1.64324253002305    2.43731507841753   -0.89235361502908
H        -0.05016333095951   -1.37180436583543    3.16508152790344
O         0.33560370360050   -0.66991339896812    2.61846311052975
H        -0.14131233468877    0.14235043977724    2.85757810848852
H        -2.41388831487935    2.34891856943676   -0.49288648758782
O        -2.19492795846151    1.87671031821276    0.32815188176892
H        -2.21115112140821    0.92944555600147    0.10094388515774
H        -4.64932687287194    0.47597683174111    2.24144897782960
O        -4.96471794718927   -0.45817966744100    2.25542302747465
H        -4.46467806736970   -0.93322302459144    1.58354436435672
H         0.06734600426384   -0.36888539449755    0.96636497097325
O        -0.13950197879095   -0.13119569813721    0.04183628630331
H         0.19704535488652    0.76629027943982   -0.08065594566483
H        -0.11856168392821   -3.64327942539430    3.78797942570664
O        -0.39530561939173   -2.81479194550473    4.21304047908315
H         0.25715185639194   -2.64432912871541    4.90898589352641
H        -4.88453148947496    2.46082363477368    1.39594709824307
O        -4.23898285683396    2.05060369637515    2.00417781028020
H        -3.40095743835510    2.03582943947757    1.48350119720698
H        -3.28161059714639    3.83854046524549   -2.15837981202148
O        -2.54130199096920    3.24154059674097   -1.93463662780786
H        -2.19034204411780    2.95649544900443   -2.79828076105664
H        -0.11965161726979   -3.86457409117104    0.51270043348943
O         0.22263353640465   -3.04746506464282    0.92932266517839
H        -0.56264670539128   -2.56290009890120    1.24918710820434
H        -2.35801687810131   -1.60620769286274    2.50405676469771
O        -2.17641217778659   -2.07049305992696    1.66058184059605
H        -2.44194005115748   -1.48218184479516    0.93452558563946
H         2.05856914661923   -1.49604908651175   -1.12729038616627
O         2.29919087873878   -1.75043078720810   -0.21252520482932
H         1.51422047490235   -2.17998089651857    0.17774547368511
H        -1.38299241218618    1.75931881039864    1.94411245178358
O        -1.46553841912116    1.35969190867747    2.82023617801034
H        -1.44612326072694    2.07079493034282    3.48637847204590
H         0.19284288436187   -2.75853759027796   -1.56141686014184
O        -0.56466859375636   -2.14860987421546   -1.60761482965385
H        -0.38073603968789   -1.42265429722572   -0.97445536919954
H        -3.44110232098781   -2.98911941520315   -0.34952087186775
O        -2.72715932937038   -3.47948389405839   -0.77781622232134
H        -2.02016857129359   -2.84716365671076   -1.00182110623702
H         2.79291053222665    0.06907879273931    2.92399778684634
O         2.90156793683416   -0.11539305697041    3.88433735501511
H         2.99498389512555    0.77684261844366    4.28998698212437
H        -3.55202120196915    6.31609019126663   -0.48189827522025
O        -3.31973898136689    6.98060933870021   -1.18196502136454
H        -3.17670523499966    7.82518567880142   -0.71132110777223
H         3.90497654819103    0.52976123528466    1.16659680097675
O         2.95597605010611    0.34576975108671    1.29139050828862
H         2.71464418932975   -0.40558365304274    0.71235406888584
H        -5.80416854133002    0.77803978174289   -1.53453176187104
O        -4.89306409410483    1.10548072025474   -1.41442133887810
H        -5.00071752914682    1.93340307742536   -0.90112306189655
H        -1.20742379072610    5.33204215933152    2.24773384068780
O        -1.83174726549282    4.58364309242905    2.13576563603055
H        -1.90075398084760    4.16340712108998    2.99820675524942
H         3.48575624258939    2.70961647225771    0.41407784578932
O         3.22923474217762    2.66822984548853   -0.52279786554724
H         3.56009825210201    1.82702559103737   -0.87815945524438
H         1.47265425744121   -4.74886180491560   -2.25833193588441
O         1.54117446999612   -3.97259273156555   -1.68436559406354
H         2.33154472650972   -3.50917746544610   -2.04207253742091
H        -0.95216007364437   -0.14017541305632   -2.52471213405825
O        -0.32120186824145    0.51331036481507   -2.85294698155745
H        -0.05571632779030    1.09519346264174   -2.11746799788924
H         1.70013529830502   -4.74087555464738   -0.18900143414185
O         1.81453983277677   -5.37925230483066    0.55141764937805
H         1.34993549697925   -6.19057613307101    0.25779463894180
H        -1.25331496092390   -3.32042050830193   -2.86001908221810
O        -1.08520395619603   -4.00245458822959   -3.52360256729032
H        -0.95272731220320   -4.84995925702575   -3.05742403281337
H        -2.74942799852552    3.23575247709134    4.75250154709440
O        -1.76858183841340    3.23473118292096    4.70950488305305
H        -1.46728285987613    2.83170702611706    5.54208687289250
H         0.98420002757011    4.96945392856155    4.09276235724826
O         0.03826410743630    5.19978514540533    4.15477789754182
H        -0.42980324255847    4.39505586525416    4.41480591821482
H        -1.73187790396128   -4.71134328668441   -0.34968901887981
O        -0.96331989464853   -5.25170482452633   -0.07317330408209
H        -1.30431861239600   -5.93979129526846    0.50748289749444
H        -3.95902012649232    5.77222443570632   -2.53589181331995
O        -4.30862220286049    4.93658556601437   -2.86255745660997
H        -4.16669655845920    4.90469326068976   -3.83316725139094
H        -2.41262050061219   -3.75606094535365    1.96632766546735
O        -2.42592944984348   -4.66120342188015    2.34022607327902
H        -1.48439688748446   -4.89762876209460    2.47170315383726
H        -4.72331479590367   -3.04124111348744   -2.84569156341354
O        -3.87465091371927   -3.27207669654299   -3.26051851796613
H        -3.53754341455215   -4.06555162586974   -2.79955270480513
H         0.37311578294677    1.30950534384401    4.63004179461830
O         0.87470728394693    2.07113448239024    4.29324009035771
H         0.92881888252934    2.72887268145519    5.00085392599130
H        -4.66693182206988   -5.23398159841152   -1.52284612860085
O        -5.36438605315108   -4.88341296824187   -0.94197227381369
H        -5.14192321390143   -5.23867558962699   -0.06046699794834
H         2.29469649558839   -6.53001460051641   -4.05750595525324
O         1.96444550369267   -6.20319845266182   -3.20056429164300
H         2.40605104591124   -6.77677861928518   -2.54190041763983
H         0.42916379884267   -3.42879891561083   -4.00163759185456
O         1.22731882554293   -3.05982869813867   -4.43151898281064
H         0.89921225591666   -2.68660874709504   -5.27602101881055
H         1.98865201561557   -1.81425939785615    2.97509897286976
O         2.14317727625218   -2.74456764117142    2.75472638751248
H         1.45148508695093   -2.95789289678829    2.09365637257581
H        -3.04812900940795   -1.86641236531194   -3.17021603070228
O        -2.62681070881385   -0.97963361022297   -3.10695354691396
H        -3.28620663217841   -0.33387738042567   -3.41930963935806
H        -3.19608670852096    4.90884547344618    1.13536310167553
O        -3.98285506975578    5.28128686557252    0.68911035632351
H        -4.39264425656846    5.83720357726843    1.39966820546466
H         0.88925444299680    2.19125415676707    2.60296591678084
O         0.98091574893494    2.18855413533929    1.63087623581008
H         1.70756976041921    1.56723449614950    1.45852056832660
H         0.16617510795787    5.59971295939772   -0.73300168747009
O         0.68239322934916    6.26345081823509   -1.24493644010045
H         0.82728474624668    7.06267133169224   -0.68918764113231
H         0.34796545450201    6.97280172509555    2.61754856343773
O        -0.02121645697536    6.59305267464571    1.80303611901474
H         0.64162854781583    5.92441970619415    1.53377767531574
H        -2.45568628661607    0.14538556570753    3.38001069010854
O        -2.67154866530155   -0.67013449957924    3.88530645612446
H        -1.90502973495901   -0.70961877177569    4.49966393213022
H        -0.84534814394255    0.48135490137534    6.04999275904050
O        -0.57792500016286   -0.03631323763263    5.27208149849008
H         0.13966082022571   -0.63873748181530    5.55070822987388
H         0.73056722357168   -5.05577968448835    1.97877585178589
O         0.19569524658989   -5.16766040049025    2.78788627360988
H         0.34424466258705   -6.08848252150648    3.05717487340805
H        -2.10707004935675   -8.15098663021583    0.46724421075195
O        -1.77860940335690   -7.66413481190483    1.25059400990378
H        -2.56130568889176   -7.35451611591019    1.71387652308744
H        -0.42064328915661    6.80892318402369   -2.29231466212664
O        -1.17214414625066    7.22904415626873   -2.78330260394641
H        -1.95690416860110    7.09978318423816   -2.21295454530239
H        -1.12270633426098    4.24769378539427    0.60845233830191
O        -0.75805142801328    4.31077573518880   -0.29084944094032
H        -1.47034096284456    4.06931428704827   -0.91725481459609
H        -4.38831655733181    2.67392052843575    3.56910175336965
O        -4.37851311825317    2.84207264173250    4.53412552143611
H        -4.45597024737375    1.95795386567232    4.94191456543263
H         2.06332450136148   -3.64573580905537    4.23316654489253
O         2.00862988838306   -4.11987542320253    5.08600079092526
H         2.52052700903089   -3.58335320364265    5.71286710147196
H         4.69381387472376   -3.24732635168339    0.80428150517893
O         4.52400800191994   -3.16970260395162   -0.16044123264987
H         3.66352690501549   -2.69359322631557   -0.23462717060178
H        -2.74088618295201   -0.80879237567665   -1.31260580905511
O        -3.06098684527969   -0.54198458527350   -0.43446433977100
H        -3.86360447673544   -0.01600141550804   -0.63304470476067
H        -1.66598670048094   -0.81250316214169   -4.60247960591544
O        -1.16634086667720   -0.59475733170839   -5.41047208193389
H        -0.45567450564132    0.00329255883782   -5.13068727441551
H         1.75958241788632   -1.76343070609000   -3.38194528231167
O         1.85621063226217   -1.01800941508553   -2.75790700895777
H         1.07650632415929   -0.44197954145547   -2.88048805297308
H         3.68549192178835   -3.18077442576957    2.52551523793981
O         4.64419866587522   -3.40791458745286    2.44281842727763
H         4.70204038630632   -4.36815440133977    2.56713300825452
H         3.45863390179057   -6.18100327892955    3.09330617150399
O         3.80570568281378   -5.97885181632444    2.19006651737656
H         3.06304202774763   -5.63244551133085    1.65466331778073
H        -3.39267347620859    1.55481625569420   -4.12780869436904
O        -4.23313036477226    1.07958724172888   -3.92920004948966
H        -4.44336087676500    1.22585892056282   -2.97121113882475
H        -5.09652351649834    4.07919601415663    0.13703906594862
O        -5.53484144771318    3.21249704809478    0.03843104930054
H        -6.46760004154188    3.33094980113711   -0.23697993633201
H         6.71547913401442   -1.22738585308778   -1.41343275207670
O         5.94871464720241   -1.08001212250668   -0.85343191398270
H         5.53277628663007   -1.94869853391517   -0.65369006463173
H         4.56891687992617   -3.21523345654507   -2.50493715075659
O         3.69693752812994   -3.04459530439501   -2.91246650670221
H         3.69431115605192   -3.66166469840261   -3.66998607628718
H         4.48523833741900   -2.35599356528051    5.59015685768624
O         4.15052450233766   -2.82363431303665    6.38560546882265
H         4.48588289382722   -3.72805457526496    6.29889211458954
H        -0.72475044774628    6.26753735384021    5.11061335939195
O        -1.31736097318883    6.84117301284800    5.65555903309081
H        -1.33671595277299    7.71905342110647    5.21579290977881
H         4.67772797382522   -0.18451638330373   -1.49530296793098
O         3.90711438175421    0.35720350212725   -1.74983029984131
H         3.21242416625641   -0.24369484499031   -2.07461348607039
H        -0.79507997496891    4.47209996304030   -4.00519622177751
O        -1.58084545122451    5.01353031471565   -4.20493561838211
H        -1.42797724847857    5.87979399705968   -3.78231366011977
H         0.62178209705828    3.15137585178451   -2.64186018192182
O         0.62072024749814    3.53002705617826   -3.54949253938072
H         0.66289274140686    2.76800671876159   -4.13721533656325
H        -5.36464178521631   -5.26499963094286    1.84944390696023
O        -4.67042650583109   -5.85790009538169    1.48650724796256
H        -3.82799954683985   -5.44099457468760    1.74980609223933
H         7.83785903997080   -1.72780440437183   -4.09625899974953
O         7.58795977075475   -1.41700950589111   -3.19355075158316
H         7.09835802317336   -0.57350463068961   -3.34370781899024
H         3.65248768749016   -5.11433256611605   -5.32004384967449
O         4.41920062776646   -4.74084156305569   -4.84581322202997
H         4.81016520775148   -5.45231358906329   -4.30530974927342
H        -3.74466099861770   -0.05705778096629    4.98539862893997
O        -4.34039498387354    0.40437738355922    5.62478768271371
H        -4.99650241035968   -0.25559324483977    5.92130926461620
H         3.46407965534540   -5.99513841947925   -0.55078938380238
O         4.33319933216729   -5.74443850238362   -0.87551868593810
H         4.40776434325288   -4.78216758997762   -0.73022221636612
H         4.95391945992239   -0.37763144838854   -4.19359695011751
O         4.41643747432850   -1.08944964057688   -4.57967770743798
H         4.09810966387972   -1.67450736134419   -3.85979084335607
H        -1.21914858088379    1.51922684577243   -3.90754506053822
O        -1.87452727971140    2.13927750556165   -4.28526371617588
H        -1.52613639100051    2.47406335737833   -5.13415126498055
H         4.86828020786227   -6.36797114118839   -2.35922139760404
O         5.19311905481607   -6.69115394555481   -3.22860016384488
H         6.01437296864566   -7.16978559725820   -3.05089087148001
H         8.71441768745111   -5.13011521611378   -2.99469147626527
O         8.02950336034853   -5.54986317857347   -2.43006938099686
H         8.06467885889721   -6.50700449219156   -2.53408868438280
H         2.32681134124415    4.66409999338198    0.45451087326828
O         1.75547019028868    4.64332842581809    1.23150952287741
H         1.39984900906406    3.72247454038552    1.31020706756230
H        -4.37787497651850   -2.70929617701843    4.28250908720926
O        -5.27433528637781   -2.37091889909360    4.08913617414405
H        -5.14398383974102   -1.58833877453925    3.51394847687162
H        -5.83530234593577   -3.26711145972840    1.38099346807786
O        -6.29153975976602   -3.82580884222712    2.05263856044030
H        -6.09480236806932   -3.39200550814195    2.90219996181101
H         1.73777093234035    3.39917266501387    6.86884798906863
O         1.10878712209310    3.91445797783648    6.34189972802416
H         0.33100073231575    4.06514866372450    6.92110401698166
H         5.03139852441290   -2.22671674967909    3.57927610174960
O         5.05701344507919   -1.50970429207090    4.24452045780436
H         4.24273801797529   -0.95447952460499    4.09670088213031
H         2.43811398684516   -5.64041907880751    4.81968717969335
O         2.81665259623131   -6.52337486275935    4.55439534224277
H         2.07065755191033   -7.10556803064071    4.38685161390800
H         2.19269395179590   -4.55760764321119   -6.80569463475780
O         2.03262152997886   -5.04782226684791   -5.98932827034788
H         1.77279955329653   -4.35826312437292   -5.33014643124556
H         6.43392139813384   -4.15056465021972   -0.55578694866088
O         7.19245882660489   -4.55270414721834   -0.10050348698212
H         7.69397303292654   -4.97270644259656   -0.82691775851460
H        -1.66782588054926    4.41286699543928    7.74127296553175
O        -0.76567099858955    4.51188914869954    8.11859922017247
H        -0.58618015105874    5.47136388289719    8.14284279441025
H        -5.19164383378215    5.63420696872128   -5.51825602749051
O        -4.57968124643063    4.87323001332163   -5.54689412977716
H        -3.83066321267286    5.09169745474263   -6.12153075335406
H         3.19758909598857   -2.56359228039014   -8.45846605696176
O         3.11855277991957   -3.09832198131597   -7.65763610653288
H         3.99908895615766   -3.07320160761808   -7.23694473600097
H        -0.70509259358554    8.77138484005924   -2.23940054673694
O        -0.57800661942516    9.59926752059985   -1.72043898306039
H         0.18984815620450    9.42497315752089   -1.15124170532526
H         2.10968254397822   -0.97781848850321    5.20531720403419
O         1.54355375805888   -1.50588654761258    5.79727143991697
H         1.64537343173802   -1.16201623527215    6.69416842561775
H         5.14664019056369   -2.06313211529026   -5.73171260315361
O         5.48925378654444   -2.82774210105727   -6.25855007712339
H         5.22191391853708   -3.61919236709730   -5.73994828588375
H         5.74026940654115   -5.27383224441549    4.63793970848613
O         5.22566908615063   -5.19137018233515    5.46966348000250
H         4.50429489818407   -5.82422164687784    5.38949053611310
H        -3.91749862328948    1.06659221748673    7.06183016228313
O        -3.71843479065376    1.54081140540661    7.90496681041676
H        -4.59260322247662    1.92449447900210    8.17470044749594
H        -1.88305061403365    9.55429376379820   -0.69415167201405
O        -2.73813991694214    9.42589244063049   -0.21076720756203
H        -3.35483382396543   10.05260296004066   -0.59288868236770
H        -5.99000428730778    4.62609924486475   -2.85792488445092
O        -6.90352766352413    4.50361610114745   -3.18607584055689
H        -6.82340566951266    3.80808489190851   -3.87067848295348
H         0.08780275474647   -7.12056991239910   -1.14227058167646
O         0.55979611052660   -7.55738140863780   -0.40000970960070
H        -0.11279411480205   -7.75427578905874    0.25504383282650
H        -7.66860218586647    3.72459257535472   -1.87503932557453
O        -7.92369255058640    3.13388565119411   -1.13415326222381
H        -7.78158956746804    2.22772467601468   -1.47950428907783
H         4.03351181889763   -0.95790853693783    6.96188316746847
O         4.04066398691835    0.00628540736047    6.95563690256433
H         4.84787789196440    0.29866044101172    6.51620611065005
H         2.22910600530416    5.74372532662265   -1.17406848541838
O         3.16635963966100    5.45252961528112   -1.06925770644367
H         3.33624305452915    4.91414690663764   -1.86509382526374
H         6.55992376740607   -5.97905098449518    0.61461851732097
O         6.19752206052393   -6.71726879377446    1.15001069110033
H         5.29440803101075   -6.44253383693764    1.38526389116083
H        -3.81109036033823    4.64855739818018    7.84176395207409
O        -3.24989607769970    4.18796508739828    7.17666134036859
H        -3.44056848876536    3.24400553901415    7.28697917653652
H         5.77225551135018   -7.99553007218109    0.08303209373788
O         5.47993697018541   -8.68143159020546   -0.55378711345627
H         4.64613912178255   -8.35662511781234   -0.93871296134509
H        -0.49609937737593    1.96740737628900    7.71771482548173
O        -1.13624935061768    1.90290057381628    6.98866290172019
H        -2.00063384522861    1.75902763043071    7.39320967415979
H        -6.37907709382439   -0.19271618167773    1.13790786037498
O        -6.70940094872306   -0.27583639319051    0.22851190064155
H        -7.62722934916610   -0.54841018835671    0.25614188506739
H        -5.37978788579829   -3.13047092474403   -0.52846055567394
O        -5.12362175233595   -2.42951632779665    0.09705947942010
H        -5.69595163321466   -1.65679480378247   -0.08393880785213
H         4.30279580939704    5.52631018913123    0.30545289820398
O         4.64535131816668    5.62577726031031    1.20759008960476
H         3.95431862189780    6.13397766601461    1.66748478157343
H        -9.06927199445643   -1.81675132711560   -2.15595210379620
O        -8.51761624112742   -1.61338669843245   -1.37304962439911
H        -8.63432734974813   -2.35288750652486   -0.73653901777061
H        -5.59383621435256    3.41401464859463   -5.45170440148090
O        -6.10305355538925    2.69865654792490   -5.03509045354425
H        -5.43029796760042    2.11582490810995   -4.62928504001956
H         3.11971164000408   -0.93106910426938   -5.67226040348340
O         2.25957210229301   -1.05174508653458   -6.13001323653540
H         2.34196211040752   -1.89948182127624   -6.60618250842998
H         8.05044797721519   -1.38305091621419   -6.09360396317918
O         8.06449199909717   -2.24792587733146   -5.63894247822574
H         7.20671960955453   -2.64892718896335   -5.88234115536530
H         7.54997389586527    0.95720070305347   -6.36529418840209
O         7.35852693799225    0.10929300370510   -6.77820449299409
H         6.37692628300988    0.05785949565706   -6.80521863770048
H        -7.85312063713229   -3.76570415738378    1.01285173000918
O        -8.53886187814383   -3.65954678610100    0.33557174062156
H        -8.44400610246099   -4.41756466113018   -0.26858974738240
H        -2.41884792796754    8.67159785408017    1.34802595427962
O        -2.25926578684612    8.08229535103709    2.09875871366772
H        -1.49057125800986    7.53087211510433    1.86704871792824
H        -4.42951294267563    6.36298491901718    3.56699866223332
O        -4.60914215105382    6.79016803242092    2.71310072255207
H        -3.84828062412291    7.37776632724901    2.56665724744066
H         3.35272934011007    3.40068206714872   -3.58775734904524
O         3.19868216506484    4.36943127701577   -3.49077656859525
H         2.23267171575345    4.43258459654579   -3.58920574045721
H        -6.15320634539754   -1.66804475747018   -3.37205306714865
O        -6.22883333105751   -2.24946365641315   -2.58849946820076
H        -7.00700560056067   -1.94308396790368   -2.07140555831816
H         6.50246752412123    0.99383627041057    4.69519984035753
O         6.11453475336692    1.53048545336705    5.40314960665666
H         6.29759149454910    2.45010921824046    5.11180808036936
H         1.29482271073230    1.67730539733366   -5.81639449924353
O         1.10885740493404    1.07949950081611   -5.06145587359025
H         1.47100887256008    0.21762127614372   -5.33657491252680
H        -2.40308458589120    2.88090915450221   10.52833439175009
O        -2.19206408872615    1.97408040487514   10.25153843039296
H        -2.79609749279237    1.77480962848465    9.52427764446882
H         7.65023216910964   -0.54759478196812    3.02589338218246
O         6.90005191673644    0.02551017870648    3.20238100747554
H         6.21286418883830   -0.57734348491321    3.58700473528849
H        -5.65979881669159   -8.12099169020895   -0.64650235510525
O        -4.91903309736758   -8.18972771628446   -0.00697617535414
H        -4.91902713499829   -7.37321409783416    0.51622773774787
H        -5.23030725322144   -0.17777838227437   -4.65041275064557
O        -5.84931434732723   -0.88982892485317   -4.88465513846625
H        -6.68917316605298   -0.44721719245814   -5.07469344308481
H         1.81001098410638   -0.23901421692281   -7.51792360295957
O         1.59981887731498    0.23409086711789   -8.35897203763425
H         2.17089947919135   -0.16891474873625   -9.01830518005532
H         4.77723053642480   -1.42532150713693   -9.33778286349375
O         3.84908430215332   -1.19739386000044   -9.61072978718303
H         3.82035686273713   -1.31201778195068  -10.55994130725193
H         7.59908696438722   -2.62434265604932    4.13978898759603
O         7.73667751902028   -2.65841076652903    3.17888842443818
H         7.24232043459084   -3.44973948587737    2.91030613629515
H         6.74752254134293   -5.94732897588275    2.62590953882746
O         6.81462502750642   -5.27350333601278    3.32787976354343
H         7.69471253536919   -5.35761762197499    3.73699264922620
H        -1.81124738392700    8.87982805469868    3.54645830726831
O        -1.55568692213767    9.18312227069238    4.44317179842036
H        -2.40044842475770    9.31362344226729    4.90657666343418
H        -7.45318866173393    1.50934789151621   -5.15897825171213
O        -8.01998803249070    0.76066138065242   -4.90844812337061
H        -8.92813170298937    1.14932620001150   -4.83284724962371
H         6.83863294643039   -1.11344228441397   -8.45663901088764
O         6.25589643034640   -1.83526036928597   -8.71647229148557
H         6.03644873597989   -2.28717230081876   -7.88336684558100
H        -1.76314980546064    6.19435658646464   -6.97844797060162
O        -2.15431961976333    5.36614718414663   -6.70421081678519
H        -1.89921151597104    5.23465056145616   -5.74265655052061
H         0.07231238833643    3.23606514119762    9.04471456076815
O         0.27344743819091    2.31624166846478    9.29647000250910
H        -0.51963535313332    2.04967311207976    9.80980765392493
H         6.72605640436855   -2.82238935492685   -2.75878113224112
O         6.20056196297882   -3.56820101749158   -2.41352316870212
H         6.66861560989046   -4.37765436669869   -2.66528173452437
H        -4.12757031319590   -3.12925471514678   -4.89458258105182
O        -4.29202934896091   -3.01571519760918   -5.85754991386696
H        -4.84045566915550   -2.22296761646428   -5.90705658548891
H         2.04853302571004    2.11329713372814    8.46598983033581
O         2.70552228473991    2.22828669980387    7.76982775116524
H         3.12831430313633    1.35910027093796    7.64871864343135
H        -6.92031558282886   -5.26909561867166   -1.32335022705648
O        -7.83810413442677   -5.53911206108241   -1.56047710204610
H        -7.98023362380911   -5.13567606596621   -2.44175670801512
H        -3.79014123260020    5.18106775261461    5.75919099642746
O        -3.76468097191775    5.95072235602221    5.16970573146551
H        -2.83037104179960    6.24671785739695    5.25500231835743
H        -7.91089887502085    0.01791652725792   -1.87675432812412
O        -7.42854959396364    0.74505530004400   -2.29219235831540
H        -7.66310135370228    0.73598585209082   -3.24466167582869
H         5.83243004198910    0.08059173988472    0.37232171337586
O         5.61506785350605    0.80073866379929    0.99637233326245
H         6.13346833949106    0.60551318843066    1.80406019475171
H        -6.15871081433588    3.22903036053769    7.47694920220299
O        -6.02231521481296    2.70940978442723    8.30342575163360
H        -6.62185815940915    1.94710268778288    8.21932515776064
H         2.27683554478091   -8.12660169432287   -0.86023608707383
O         2.94684795954702   -8.11119958425224   -1.56314996235687
H         2.71729216224989   -8.82460334381152   -2.17531334384741
H        -2.80551157011682   -4.01371440641312   -6.16226730356186
O        -2.04895049562827   -4.57930987619519   -5.93851190934038
H        -1.76425587494109   -4.28834615950862   -5.04378301683624
H        -5.60801187439385    3.68423650655866    5.38570230527194
O        -6.25221283808437    4.07826279107131    6.00973180396474
H        -6.09015708792833    5.02259903885611    5.99681681551028
H        -1.04508867732208   -7.16848139603725   -3.15057993021253
O        -0.56884653150328   -6.49886546821031   -2.62566003180272
H         0.33510330539278   -6.42767604366600   -3.01455846801226
H         4.48145097411923    1.95702737813005    5.10630222668585
O         3.53824712914695    2.19467564385521    4.99555035169175
H         3.16232097711185    2.20889816755407    5.88105787435030
H         4.15305975844261    4.59548690785214    6.28615557992143
O         4.22676068778849    5.32684051869881    5.66861306708456
H         3.65204565812773    5.08667927380002    4.90281864296240
H         2.78759817278499    3.55719911704181    3.91915491484335
O         2.60691121826445    4.49728361481991    3.75660826255480
H         2.47783986717658    4.59729811561299    2.79149873594158
H         9.37326636884274    0.17023441361546   -1.14442167119036
O         8.57191833477957    0.33140284474077   -0.64275735814838
H         8.40205155362276   -0.48828057979052   -0.14897337376759
H        -2.01703182625786    5.24023152357535   10.69619000983272
O        -2.73575789356542    4.61007204633664   10.93347159761533
H        -2.94551736017173    4.78552389785268   11.85099529233251
H         7.97169751803079   -3.05399613114001    0.26320662559634
O         8.39418597690473   -2.20729193136472    0.51589514936114
H         8.33694252022579   -2.20398326773555    1.47876301080261
H         5.38941197083445    3.60999033184347    3.49623710754906
O         6.05142733880438    3.87528916590434    4.15682872183138
H         5.64235067633965    4.59192916956310    4.66349829293442
H        -4.13288706030200    4.94014375538742    9.85002219054777
O        -4.77337976480028    5.09105554173449    9.13454701829132
H        -5.38356637845824    4.34109235495768    9.13659132067223
H        -7.04696376760403   -3.54140396614668   -3.40883773541106
O        -7.67114082501653   -4.15351700844524   -3.85204712649238
H        -7.15581038117937   -4.59367577908465   -4.55978273868529
H         0.11123322478501    6.05129124383353   10.79692843997577
O        -0.75623705459342    6.38213386776301   10.55919646231700
H        -0.64976269370607    6.81448753188755    9.69254580316139
H         2.53897772790490    1.44979208418684   -4.11132560219328
O         3.41926578730087    1.80320222689479   -3.88060449416851
H         3.74739539896830    1.28773819325268   -3.11376043195971
H        -6.91136603359932   -0.30097676868058    7.30131483222136
O        -7.41918129285758    0.47578996300477    7.58789161003611
H        -8.04836137215892    0.66001649666146    6.88938609138950
H        -2.74189180731692   -9.93432720344789   -0.80414742415363
O        -2.68215354715775   -8.99234941451270   -0.96330394210435
H        -3.58633541978834   -8.62792133792393   -0.71361528010150
H       -10.12299558362012    2.91091379887279   -4.88387176479377
O       -10.28988343435296    2.01289382457306   -4.55908510288671
H       -10.46019025086293    2.15314131742820   -3.60915142736094
H        -2.02680798451709   -3.09370337430202    4.64435366353496
O        -2.90031243175828   -3.53547391391099    4.72155227870870
H        -2.90024887441000   -4.15177911665645    3.96399485201170
H        -0.15231971730161   -8.04402938134937    2.49007544252048
O         0.67823706908116   -7.83401625972923    2.93044769049600
H         1.39101943808877   -8.12766044117038    2.33589300367271
H         6.76269325528873   -2.43476114018379    6.34263151534532
O         7.20837574391074   -3.14276872802308    5.87279577710112
H         6.57898892870411   -3.87831655287385    5.83885833204062
H        -5.21060260764719   -2.08191335705670    7.00621268373590
O        -5.89279914396378   -1.58466594891811    6.52971151221612
H        -5.88394142409394   -1.95969794389538    5.61959495289778
H         0.75411990813701    2.98950472012351   -7.10033872489691
O         1.67184951349163    2.66030013698976   -7.16589395925763
H         1.65311959838824    1.91417062913035   -7.79317012589777
H        -3.91433565115580    8.68097647811696    6.74199336274800
O        -3.92183024918185    8.68069738285155    5.78465598157440
H        -4.04788729473042    7.75348563833048    5.51621408271960
H        -2.11073204062373   10.25806161444329   -2.68382561225269
O        -3.01609589285728   10.43933635326798   -2.97430982245967
H        -2.95400418551095   11.07201151226310   -3.68926444077293
H         9.44648553006676   -4.11083865970870    3.96397524381900
O         9.17427898048365   -4.79057044202380    4.58814836860552
H         8.75063861121705   -4.32026774811680    5.31708439192852
H        -0.78839723368924   -6.04626298739375   -5.82790124330275
O        -0.08087141361269   -6.61243668441694   -5.50247244652240
H         0.75174466433606   -6.14878148061947   -5.72674110325117
H         1.80936218470092    8.21964499898015    0.67754664278047
O         1.49709805307711    8.54239253751536   -0.19642037442032
H         2.30636900471793    8.58262942262814   -0.73489715763854
H         3.42066312673248    2.89016038938545   -6.67430921423742
O         4.25282477380883    2.60053011971527   -6.27384463008199
H         4.01698481305694    2.32505662211719   -5.36301492232677
H         3.70075226182665    7.07568919418371   -1.23716996896626
O         3.90330318969726    8.01208270067897   -1.45088777620577
H         4.26333407430905    7.95814749365132   -2.34807788783307
H         4.30979158863642   -0.04319382827221   -7.93792281052754
O         4.69523739411821    0.10207863603536   -7.07200054382984
H         4.51426161287425    1.03328639015075   -6.82492891879469
H         6.01316228730240    1.88576358954220   -0.51434916071989
O         6.57093272496481    2.08129211888178   -1.28106621925978
H         7.39819963452482    1.60290653056301   -1.09572895245828
H         6.67730324296591   -8.47481441409016   -1.67025659484304
O         7.30615586720308   -8.26134846074940   -2.41208869880032
H         7.67475117220675   -9.09382854922925   -2.70262385062860
H        -5.35218426631691   -5.84567502126097   -5.35000306989499
O        -5.97383425381902   -5.17425921275103   -5.65713887703351
H        -5.42629952663889   -4.40467236714496   -5.89816407786605
H         0.73441266243060    7.10429585805920    7.62326490285097
O        -0.16371246855092    7.12952779856819    7.99142348864138
H        -0.72693988197659    7.14484619370204    7.17917791367787
H        -8.94053229561716   -2.89843983202630   -4.00505906637947
O        -9.46177058816897   -2.09138078039092   -3.83227840770948
H        -9.18050189418879   -1.42488924959037   -4.46306983860602
H        -2.42873546558387   -6.04562248659313   -2.11465563245081
O        -3.31040505161016   -5.76140721848399   -2.37383375892497
H        -3.50517278879289   -6.13448110192032   -3.25864432427195
H        -3.03711360790877   -5.95328833631241   -5.37449153533861
O        -3.63143580829579   -6.56497258221624   -4.89756815712966
H        -3.14646864070488   -7.38464761212585   -4.73696764220654
H        -1.47182447791474    3.68022093349635   -6.94588718709293
O        -0.92791027759575    2.92426093258426   -6.68233746126110
H        -1.17003320115247    2.14026276193854   -7.23128188008871
H        -0.29239089893321    0.37451597488278   -8.19692924400281
O        -1.18625254114383    0.60710703080267   -7.90476111947414
H        -1.35267732937004    0.08232231521150   -7.10578928900378
H       -10.21917713051453    3.98670795244807   -2.81530814416000
O       -10.46792871019392    3.31536023369287   -2.15670236836027
H        -9.68876911089465    3.22452877262156   -1.58260627079179
H         4.58120307147253    4.02800377131661    1.69960381041024
O         4.37765163618903    3.10606175072525    1.97862235415863
H         5.09167435173416    2.53213834259447    1.68877805118721
H         6.43380232467510    1.35880420587640   -4.26369575397209
O         6.13861599965420    0.73278725047206   -3.56802150429731
H         6.17634641810743    1.22688782092181   -2.72369027723192
H         9.61792447312206   -2.26591210713959   -1.00940210300376
O         9.88510985151571   -2.04969886230826   -1.91159001869289
H         9.07966936618252   -1.71197344482286   -2.34657459883229
H         9.93560069256979   -3.35642487735666   -3.18424347086641
O         9.66344320320151   -4.00790833817312   -3.85766232142795
H         9.26165467884219   -3.49995952617107   -4.57320757188601
H        -7.70848232401260   -8.64188051168516   -1.59108493691552
O        -6.97306849846544   -8.04584459036355   -1.72527634991956
H        -7.35210579931794   -7.13354718452204   -1.71005015614394
H         4.10469418109521    6.03721096717499   -3.83413176065467
O         4.76520759445186    6.73968254047942   -3.75470269413097
H         5.60376387067339    6.28732548197101   -3.62675816965864
H         0.05356438181296   -8.21867489025082   -5.21289343603239
O         0.08048769180358   -9.20169624352988   -5.08223739113810
H         0.22430322483792   -9.56414229669335   -5.95647306772388
H        -2.35243424657403   -8.73026668494605   -2.69186373507956
O        -2.12848563386051   -8.46492963454229   -3.60341723190081
H        -1.48349242692092   -9.08103975371612   -3.96912390992271
H         2.15926012772526  -10.86345395645194   -3.51554277823154
O         2.11215020885181   -9.90901962260284   -3.48945857730902
H         1.32142909563759   -9.63845138656014   -4.00778976801050
H         6.77689913476730    3.29264153021120   -4.61827012227070
O         6.82973387970472    2.61593681441971   -5.32102952790782
H         6.03086825607693    2.74868083359829   -5.85386173707888
H        -3.49175629962830   -3.79916428082258    7.76448625827517
O        -3.61309483153738   -3.01081174247181    7.23681789787211
H        -3.36982595257594   -3.24766483765090    6.31575786213989
H        -0.70583495337455   -3.40884293973723   -6.70805250727821
O        -0.07671300693722   -2.67657261448899   -6.72015878883985
H        -0.55626085301723   -1.90228226366741   -6.37263156135263
H         0.71652576412469    0.39034459677750    8.76283782811141
O         0.71930174772409   -0.32385857949361    8.12155765830663
H        -0.20324978336647   -0.61401848276744    8.04197359990065
H        -5.89404421539760    7.30867700302478   -4.16560725682508
O        -6.39362984764745    6.68691648540882   -4.72555940952208
H        -6.68585881106742    5.95918976069534   -4.13360020975792
H        -4.33315985715354    9.04591764061239   -3.18864902468509
O        -4.86634950483037    8.24883809132898   -3.07814784907711
H        -4.45035214836305    7.76794339589581   -2.34472678103076
H        -9.68904640412165    5.65590868395749   -4.67329396142916
O       -10.05390466696017    4.76823564759955   -4.51215849560956
H       -11.02309442164449    4.85129430413264   -4.54056731816902
H         2.80782417381813    6.45294968741533    6.14072927211643
O         1.84860069883528    6.54753238396174    6.24858133745245
H         1.50558596437251    5.63386904515761    6.14742035299782
H         4.78083399948896    8.49850782679479    0.06851551597681
O         5.10750256263363    8.49858883822313    0.98623642817249
H         5.51711581398988    7.63476350614817    1.11174618891530
H         4.10579712891573   -7.46953212866672   -4.37933642486969
O         3.34245817719475   -7.75505922037406   -4.91381328801202
H         3.06723910830618   -8.59653396583856   -4.53509833956159
H         0.39427581313863    8.59618531676293    4.26146401504468
O         1.07124099714331    7.95339671157327    4.02602466880969
H         1.30611611227360    7.45947733352141    4.83760290199669
H         5.18877970956213    4.14869104224090   -3.18483721066295
O         6.15075724223218    4.11982835142733   -3.14140725500607
H         6.36754382529289    3.53749189938528   -2.39652386393851
H        -2.51065089068073   -1.61925282175308    7.61127910716060
O        -1.99956316748047   -0.82558720223878    7.82785312723737
H        -2.62279183757834   -0.20083074778395    8.20878716159047
H        -9.09383857750754    7.86430653216477   -4.02742494712394
O        -9.02504153523253    7.30523659115178   -4.80244589485838
H        -8.06997550141330    7.13735880977884   -4.93523227777816
H         3.54527571909382   -9.03371195079496    1.05761237714245
O         2.86972714480593   -8.40358742689322    1.31349052129483
H         3.34547497273187   -7.59773039604762    1.59022804501501
H         3.57920590769912    8.11813404038969    1.82488954898108
O         2.79117933607930    7.55265854453070    1.94424054045562
H         2.35227131115518    7.78655476587661    2.77477294599497
N       -12.75118349234508    4.25530355500120   -4.06062771901007
H       -13.62456781849155    4.75228689515785   -3.94230500756057
H       -12.46564907753122    3.90480371734549   -3.15204928409353
H       -12.92880255794207    3.44791930187841   -4.64590337506154
