# Supplementary material for: Computer Generated Realistic Interstellar Icy Grain Models: Physicochemical Properties and Interaction with NH3
Source: ACS Earth Space Chem. 2022 Apr 19;6(5):1286–98. doi: 10.1021/acsearthspacechem.2c00004 (PMC9125691; doi:10.1021/acsearthspacechem.2c00004)
Supplement: Supplementary file 1 — sp2c00004_si_001.zip [file sp2c00004_si_001.zip › NH3_binding_energy_sampling/16-42.4-N.xyz]

604
 energy: -1022.791626564421 gnorm: 0.000037785356 xtb: 6.3.3 (5b13467)
H         0.22303549058128    2.97952266732127   -0.65513496636511
O         0.75293346216780    2.31666974990409   -1.14818506508214
H         1.68586282106822    2.43824874517105   -0.85576474508619
H        -0.08225560859938   -1.36297876384425    3.16637738235697
O         0.31110265826398   -0.66333628866080    2.62272830680579
H        -0.16348402363115    0.15166414871417    2.85572007887852
H        -2.38458953726846    2.36072303357970   -0.52854081915006
O        -2.17923620652177    1.88948345653766    0.29623825784632
H        -2.19137426134737    0.94188063101136    0.07012230629887
H        -4.66254582017816    0.49397650527543    2.17509362453308
O        -4.98041851784300   -0.43922546426145    2.18452461653100
H        -4.47141821150026   -0.91586753505252    1.52054227924862
H         0.07086388133098   -0.36135345304393    0.96684241851080
O        -0.12618990013835   -0.12152826451535    0.04043500578415
H         0.22143682044610    0.77237177795634   -0.07642485331225
H        -0.16286465952254   -3.63297596175817    3.78831999951694
O        -0.44503425770769   -2.80474640411568    4.21023715020582
H         0.19903578220417   -2.63415575860448    4.91393163651354
H        -4.88169967193302    2.47874952277151    1.32510960789242
O        -4.24577447041853    2.06842504122125    1.94286618875308
H        -3.40013292451497    2.05082763546635    1.43455105842152
H        -3.22578848291541    3.85059579851048   -2.20643991435488
O        -2.48944065972433    3.25332021420363   -1.97279502146185
H        -2.12632285305254    2.96677391459840   -2.83092178695055
H        -0.11858923879215   -3.85667478059736    0.51344800788033
O         0.21934527976578   -3.04050877974662    0.93494148796917
H        -0.56871860966178   -2.55339049301600    1.24342435536531
H        -2.37969364587142   -1.59230911392755    2.47143423482373
O        -2.18842187680599   -2.05793601921019    1.63090200204922
H        -2.44051620562384   -1.46874103982372    0.90090733231074
H         2.08860370240692   -1.49375908337325   -1.09690924004647
O         2.31603786972182   -1.75313470967457   -0.18083485109920
H         1.52387858606036   -2.17652706581031    0.20042544213381
H        -1.38700468148055    1.77063703154329    1.92402721688651
O        -1.48828868779970    1.37234916994634    2.79870194024592
H        -1.47351987326798    2.08341179119528    3.46465960829318
H         0.22690958716111   -2.75148206398258   -1.55611879031222
O        -0.52868659460512   -2.14004678382762   -1.61382687806917
H        -0.35203421872212   -1.41431983187414   -0.97800851056499
H        -3.42428132945829   -2.97464304083603   -0.39658906572591
O        -2.70563537242363   -3.46646816396684   -0.81524478397210
H        -1.99371537834915   -2.83585550399926   -1.02834325850587
H         2.77297271449265    0.07117037552323    2.96115033309502
O         2.86131282568852   -0.11255139196058    3.92695291565603
H         2.95213693832141    0.78003503486186    4.32944656305772
H        -3.51475716592455    6.33043007119010   -0.53554868719450
O        -3.27308998193148    6.99438258017582   -1.23346231846361
H        -3.13324995898075    7.83845124679420   -0.76088565314496
H         3.89331184796503    0.53946056336400    1.23329106929245
O         2.93828817998968    0.34433177709295    1.34697881067334
H         2.71727088389054   -0.40196636664731    0.75717862805818
H        -5.76247449697393    0.79570776382983   -1.61679492794661
O        -4.85263263645478    1.12271763336455   -1.48594933143221
H        -4.96564980679129    1.95024055622052   -0.97341566107103
H        -1.21138706484297    5.34291180509242    2.22811997633848
O        -1.83678166752607    4.59696654679756    2.10769796184029
H        -1.91791855555978    4.17585216773055    2.96871987161394
H         3.61929461703338    2.72490446877080    0.48967313115844
O         3.28192832394366    2.66637908982453   -0.42421300179243
H         3.61501611990522    1.83207784398052   -0.78999267830678
H         1.51251863813974   -4.74585919734265   -2.23443166400675
O         1.57336895369567   -3.96960165956453   -1.65983134684650
H         2.36986077707453   -3.50713852742711   -2.00481883699465
H        -0.89757454575559   -0.13138552237647   -2.53586335132147
O        -0.26327273182769    0.52274617304022   -2.85636578364178
H        -0.00349977859940    1.10187993368205   -2.11690993867704
H         1.71041559478350   -4.73627998275412   -0.16099424882968
O         1.81291819732763   -5.37516509450037    0.58076262364181
H         1.35056811776526   -6.18529052426938    0.28080616197378
H        -1.20112246267000   -3.31157140699557   -2.87510157020116
O        -1.02570580509361   -3.99426517959748   -3.53618389765346
H        -0.90137083350385   -4.84174147878764   -3.06766120131128
H        -2.79363545568023    3.25151869720991    4.71130276295676
O        -1.81226693721955    3.25037631134431    4.68285624643708
H        -1.52358633813755    2.84555591396277    5.51901274546346
H         0.95349649091871    4.97643624349163    4.10402466571786
O         0.00773916093242    5.21010333454308    4.15338780597481
H        -0.46647226395474    4.40635465896578    4.40570796624123
H        -1.71937415387574   -4.70032227733258   -0.37164865372091
O        -0.95625790158254   -5.24285933837510   -0.08457654794419
H        -1.30683678600926   -5.92899980834813    0.49261374160886
H        -3.89270229678285    5.78577113786094   -2.59308664365028
O        -4.24245626379845    4.95260689726790   -2.92621858763673
H        -4.08193539853467    4.91895325997417   -3.89348016676609
H        -2.43114902411559   -3.74240063642208    1.93421178321546
O        -2.45162289559484   -4.64745462238758    2.30805836454030
H        -1.51247757891038   -4.88539451290736    2.45339599221907
H        -4.67093593761446   -3.02536740681610   -2.91110391537077
O        -3.81689595212681   -3.25803117232283   -3.31387257923496
H        -3.48791006188659   -4.05178498329594   -2.84742644150456
H         0.32705741788450    1.31849934081657    4.63503131459289
O         0.83230584206151    2.08075396219461    4.30549887472817
H         0.87953651457169    2.73694444418752    5.01459459649008
H        -4.63796588358100   -5.21750966405702   -1.58637813675961
O        -5.34292699069367   -4.86510952312717   -1.01582885233454
H        -5.13403174032251   -5.22036023204890   -0.13099702451553
H         2.35674312420446   -6.52940089283656   -4.02036118528495
O         2.01477451612319   -6.20164473463629   -3.16848673060394
H         2.44579702679699   -6.77530531219283   -2.50296067761760
H         0.49662966374289   -3.42454590864590   -3.99273501006290
O         1.30148858433758   -3.05824092705519   -4.41232899925704
H         0.98603001975987   -2.68389540164498   -5.26101624326796
H         1.96286426401341   -1.80776009564063    3.00289216854365
O         2.11481660223161   -2.74017995394321    2.78874704618412
H         1.43344339443946   -2.95090785658197    2.11657967116076
H        -2.98872539097994   -1.85458262895724   -3.21196715821644
O        -2.56671199962709   -0.96830923795910   -3.14409008397421
H        -3.22064244871308   -0.32204883711897   -3.46545062394334
H        -3.18465557720978    4.92358118310160    1.08691792320290
O        -3.96397847002422    5.29821232234353    0.62919529829432
H        -4.38268585584815    5.85464519242781    1.33423123392865
H         0.87555093977952    2.19745215351640    2.61304369755814
O         0.97857941009760    2.19629509901419    1.64271968814498
H         1.71160883856883    1.57700387013058    1.47874262818057
H         0.20574348833403    5.60567820141301   -0.73331301681504
O         0.72881763117950    6.26936971903271   -1.23861168603447
H         0.86786372040499    7.06771344863724   -0.68053135894154
H         0.34168823450792    6.98023762475430    2.61920064273097
O        -0.01578627491715    6.60207979133656    1.79892073495328
H         0.64847582625023    5.93041835714853    1.53982568345573
H        -2.48639552454823    0.15974103857364    3.34491616463909
O        -2.71167658967147   -0.65469051441854    3.84788145005034
H        -1.95369112599623   -0.69580366388228    4.47265989195595
H        -0.91388297222746    0.49330693248373    6.03793935078036
O        -0.63673082641437   -0.02521242207483    5.26424120356291
H         0.07654797454683   -0.62841687227274    5.55258508354306
H         0.70902440574402   -5.04785200616777    1.99264192247111
O         0.16195122319678   -5.15908975645519    2.79364481971366
H         0.30526331009661   -6.07990531101345    3.06551749143261
H        -2.11310810536017   -8.13860806724689    0.44177397530679
O        -1.79488319930746   -7.65249227541214    1.22973956725864
H        -2.58344174047765   -7.34041812523101    1.68130241090008
H        -0.35653827376344    6.81613185895655   -2.30072896645195
O        -1.10036998583797    7.23756570650560   -2.80305242163236
H        -1.89315612350614    7.10992872924282   -2.24372151949613
H        -1.10446131341348    4.25722471902826    0.59071605519381
O        -0.72770262656608    4.32067791205235   -0.30349108608911
H        -1.43085470846960    4.07868842903808   -0.93947471158739
H        -4.41623495528704    2.69215191650725    3.50508090555331
O        -4.42023493203186    2.86113836790047    4.47001084628620
H        -4.50515273373551    1.97728909829409    4.87707641688078
H         2.01214235822127   -3.63945627696069    4.26479936113608
O         1.94478539300813   -4.11350464836414    5.11705801828620
H         2.44862052782458   -3.57723693142342    5.75058090690252
H         4.69190973234944   -3.24801554149484    0.87422741425824
O         4.53525383958761   -3.17462275031300   -0.09310831871880
H         3.67830270318038   -2.69308201594990   -0.17980604565767
H        -2.70569976208433   -0.79646648541484   -1.35059714560210
O        -3.03821056472854   -0.52827257418652   -0.47764292314215
H        -3.83683268710395   -0.00113903705325   -0.68778313799207
H        -1.58368923533103   -0.80393599326125   -4.62493649823430
O        -1.07262077547318   -0.58692318152427   -5.42600964198569
H        -0.36424466686374    0.00914046039215   -5.13607220465047
H         1.81982093652875   -1.76225057811897   -3.35601981882204
O         1.90913730264142   -1.01659102938722   -2.73169781936548
H         1.13376468096460   -0.43801999329242   -2.86508769895893
H         3.66053170381402   -3.17757382642123    2.58041558716421
O         4.61940148031590   -3.40910241287152    2.51161835564175
H         4.67165757761862   -4.36926052702829    2.63743949267841
H         3.41821872849991   -6.17869468851628    3.14642872160809
O         3.77855775129623   -5.97930108101598    2.24778535624310
H         3.04494731984939   -5.62977905900934    1.70192388266226
H        -3.31235866876343    1.56709774981573   -4.17623137328285
O        -4.15878085201816    1.09695871014318   -3.99071644831128
H        -4.38061397013650    1.24082636990914   -3.03472767572551
H        -5.07174918780493    4.09783511735693    0.06316045865386
O        -5.51027721407755    3.23220065415896   -0.04363755545442
H        -6.43917028762043    3.35213988561297   -0.32972192639745
H         6.74993267331261   -1.25362484168170   -1.33294070264466
O         5.98045180390792   -1.09937718152939   -0.78087090758990
H         5.55254419289836   -1.96138561592381   -0.58015226805731
H         4.61367283628860   -3.21776201124176   -2.43614062536657
O         3.74879530739711   -3.04630720193313   -2.85751268709299
H         3.75628712290164   -3.66392996443378   -3.61428496073089
H         4.41714117239988   -2.35318614540367    5.65460121655509
O         4.07126426037107   -2.81947791216496    6.44677157396689
H         4.40503724125119   -3.72485532824962    6.36493933159708
H        -0.76804242824008    6.27895338421935    5.09733740286178
O        -1.36688519705459    6.85457023612722    5.63335756467906
H        -1.37850413504501    7.73203223012199    5.19274244182417
H         4.71548028120452   -0.17984635397122   -1.42488600138897
O         3.95072195959729    0.35822957148443   -1.70096097373730
H         3.25973896602138   -0.24550000261012   -2.02572163703328
H        -0.71130398549004    4.47840112363551   -4.01773891662120
O        -1.49247010820641    5.02230964273039   -4.22977594168121
H        -1.34312541749329    5.88807553783016   -3.80475997587092
H         0.68687256317324    3.15691761276725   -2.63270124250340
O         0.69514778972585    3.53486052114396   -3.54108298105257
H         0.74574337396354    2.77202914563953   -4.12713205551155
H        -5.38410947072115   -5.24537137668013    1.77531661417901
O        -4.68593401902368   -5.83998816294542    1.42280918054100
H        -3.84658431285430   -5.42448457474025    1.69799369552397
H         7.91023352893125   -1.73806387681215   -3.98133351005077
O         7.65139088255334   -1.42321596708616   -3.08238816450674
H         7.15932907722333   -0.58184337997979   -3.24334105687177
H         3.73522228193044   -5.11691425353470   -5.26386198327580
O         4.49657851507457   -4.74513788346049   -4.77971652878075
H         4.87740314751812   -5.45685281536646   -4.23238915667707
H        -3.79843265890346   -0.03877638593817    4.93174633244425
O        -4.40239179575533    0.42421046751318    5.56251248948696
H        -5.06422774855289   -0.23429094862671    5.84947639062729
H         3.47671504571523   -5.99505490550709   -0.49744639351456
O         4.35089860476135   -5.74638934134629   -0.80997191069513
H         4.42481702886191   -4.78401473013113   -0.66278855464458
H         5.02920295785972   -0.38215293729702   -4.12117398681884
O         4.49722227521536   -1.09404184046266   -4.51541299435912
H         4.16612951363235   -1.67648157932483   -3.79910618794273
H        -1.14302942643911    1.52746435362927   -3.92366763137358
O        -1.79159306967599    2.14837555263488   -4.31237876208086
H        -1.42909829321825    2.48139961959298   -5.15592335379723
H         4.90553212808191   -6.37135900031553   -2.28491854139309
O         5.24267286897609   -6.69570289967498   -3.14936334062480
H         6.05989548014652   -7.17635258330269   -2.95925411483417
H         8.76371522471242   -5.14266772301285   -2.86559387003339
O         8.07011306781460   -5.56027421928673   -2.31066518106125
H         8.10381676125309   -6.51763627897537   -2.41369482708001
H         2.35338404629819    4.66067193072688    0.49106738574910
O         1.76540277384035    4.64816679703298    1.25585922530943
H         1.40955333727012    3.72569700782818    1.33009701836744
H        -4.42713450023286   -2.69028477817776    4.22114771985397
O        -5.32008189824128   -2.35010736640380    4.01498530691605
H        -5.17995517492461   -1.56828491577981    3.44110492048342
H        -5.84397022467497   -3.24676360108236    1.29937217285626
O        -6.31046477857331   -3.80442500917185    1.96473448864303
H        -6.12551601021214   -3.37027213482515    2.81674550780595
H         1.66319889060840    3.40652291420891    6.89210845380020
O         1.04405956358498    3.92525456131699    6.35683825993378
H         0.25726005215525    4.07580315872215    6.92371780558671
H         4.99311585969944   -2.22359635130522    3.65244756365302
O         5.00889239143879   -1.50862752372497    4.31949796598448
H         4.19840206005923   -0.95118321783588    4.15686026013231
H         2.37482103676139   -5.63437381164959    4.85768301464252
O         2.75512873606479   -6.51869282565108    4.59880421079342
H         2.01024181216977   -7.09914138371712    4.42064892508119
H         2.29815501236843   -4.55817447182310   -6.77046373179160
O         2.12557239725910   -5.04773070998990   -5.95630156704134
H         1.85743300264861   -4.35729444539391   -5.30112565852039
H         6.44909385284439   -4.15657285039542   -0.45858448115089
O         7.20221253578316   -4.55830872060855    0.00587927701403
H         7.71176202184622   -4.98074202911081   -0.71333956372734
H        -1.75299726586808    4.42761957649022    7.71489774601988
O        -0.85619382914161    4.52553185287379    8.10526434855213
H        -0.67549715019547    5.48455094858134    8.13143467561373
H        -5.07978441003778    5.65204953193227   -5.59762170201853
O        -4.47234726494556    4.88844711395297   -5.61618473428030
H        -3.71198198656691    5.10369537115558   -6.17766152380762
H         3.33115585455485   -2.56673614666102   -8.40957113008594
O         3.23964545693321   -3.10134472920276   -7.61004599853001
H         4.11380755172475   -3.07748806237766   -7.17629166256763
H        -0.63817962728660    8.77899395090041   -2.25340900001048
O        -0.51720502718961    9.60724593792207   -1.73348778783858
H         0.24213566698542    9.43152551323309   -1.15316000686749
H         2.04994034769302   -0.97149814655851    5.23400480451646
O         1.47460677985949   -1.49752279546638    5.81978342491600
H         1.56552929510017   -1.15319383081039    6.71752279712056
H         5.24155618234639   -2.06896851876968   -5.65471845260230
O         5.59099131907509   -2.83427597895740   -6.17657547026794
H         5.31379084462234   -3.62509359751624   -5.66209185170365
H         5.67922566243967   -5.27486428435491    4.72330429471115
O         5.15378758920536   -5.19182610178642    5.54806401171060
H         4.43149062313822   -5.82218978033155    5.45727317275356
H        -3.99900413814723    1.08612026860066    7.00480792225051
O        -3.81117674594634    1.56070993833406    7.85045214828085
H        -4.68850999545165    1.94592262153678    8.10734873443885
H        -1.83602512256997    9.56512803051993   -0.72568093042095
O        -2.69854654120538    9.43872646543364   -0.25495339122712
H        -3.30800979291790   10.06721049445017   -0.64551485946470
H        -5.92336551553089    4.64417082402986   -2.94547063669205
O        -6.83034302978666    4.52596865681375   -3.29449219345034
H        -6.73661182178818    3.82426677943528   -3.97187823965926
H         0.10670787367717   -7.11350342587335   -1.13645483846645
O         0.56709443949044   -7.55163611097971   -0.38777575524982
H        -0.11505099576535   -7.74603186303140    0.25809156155144
H        -7.61755240966695    3.74519530889534   -1.99019116697344
O        -7.88319855297585    3.15755514907300   -1.25219823456187
H        -7.73831029402367    2.24917551748655   -1.59186247076904
H         3.94748085861768   -0.95417964122135    7.01914380738237
O         3.95948145445127    0.01011161427314    7.01564122321548
H         4.77181714003580    0.29870684499877    6.58362181929776
H         2.27476314971121    5.74457521889066   -1.14394436718349
O         3.21096439729734    5.45591373068478   -1.02739888905945
H         3.39093389051771    4.91226326972188   -1.81705258562635
H         6.55530001916166   -5.98406364689236    0.71282105084627
O         6.18395310499682   -6.72145549145244    1.24291984092360
H         5.27802262442755   -6.44484340051242    1.46526140010004
H        -3.89696211158803    4.66813991810413    7.78434568849844
O        -3.32687866889740    4.20641674201442    7.12769204937660
H        -3.52094872790370    3.26278693929818    7.23543055545063
H         5.77138011770000   -7.99933769734000    0.17072516178277
O         5.48740868293529   -8.68483682090132   -0.47033782363785
H         4.65938677550719   -8.35895098383176   -0.86679225818191
H        -0.58567580751358    1.97981251674363    7.70943355081302
O        -1.21545081914064    1.91759847132200    6.97134556964807
H        -2.08580146234436    1.77471664752357    7.36324817976264
H        -6.37826577888384   -0.17157893314915    1.04666841125595
O        -6.69515398808020   -0.25347057154681    0.13238060722299
H        -7.61391616351314   -0.52430236485211    0.14651292781125
H        -5.36090742847912   -3.11198228145897   -0.60338472909689
O        -5.11217275021701   -2.41103156538637    0.02510975461569
H        -5.68061440309493   -1.63749727236355   -0.16431940022644
H         4.33438891250808    5.55900033952260    0.36060463951309
O         4.65716125004174    5.70060262892982    1.26392964884307
H         3.93480560847557    6.18603559262645    1.70059234918224
H        -9.02461815257158   -1.78986685512473   -2.28390192766974
O        -8.48061418212347   -1.58942426023659   -1.49497471653272
H        -8.61091917859708   -2.32687889582468   -0.85882276490839
H        -5.48741801738474    3.42911569451242   -5.53390550437732
O        -6.00711101425807    2.71816088634152   -5.12268160043907
H        -5.34268437959460    2.13196809308525   -4.70627673150782
H         3.21646095898985   -0.93301836131255   -5.62471117288158
O         2.36324980675106   -1.05125466818254   -6.09627892032384
H         2.45010093535789   -1.89997115907423   -6.56973588162354
H         8.15144132637190   -1.39524974645144   -5.97579629964920
O         8.15747824193204   -2.25980025309824   -5.52033086226948
H         7.30217922434293   -2.65904371535013   -5.77579874836536
H         7.65954550517271    0.94651663474600   -6.25556570334805
O         7.47310444141035    0.09885575607865   -6.67107967330224
H         6.49177455331949    0.04871328424877   -6.71206405697390
H        -7.85730701494524   -3.74163668319767    0.90258536200283
O        -8.53269175279839   -3.63401881429090    0.21528260617234
H        -8.43140737989311   -4.39258100063094   -0.38698242318414
H        -2.40261924109942    8.68474532880759    1.30926596490125
O        -2.25508984834648    8.09570428731386    2.06256766232883
H        -1.48447836164993    7.54215091875560    1.84232215370788
H        -4.45046404715695    6.38129355250037    3.50005425557353
O        -4.61659146262319    6.80887437379309    2.64353853439767
H        -3.85214804568697    7.39444425537138    2.50823590252146
H         3.42909043462277    3.39909593168174   -3.54027233549473
O         3.27538958585424    4.36875686281620   -3.44696342587918
H         2.31085266298730    4.43310396303640   -3.55788381454481
H        -6.09064130289552   -1.64991672951707   -3.45819728699469
O        -6.17791262098692   -2.23041591070745   -2.67561939391287
H        -6.96388739166848   -1.92323990487325   -2.17011201386635
H         6.44079467044368    1.00387752008996    4.76352297075533
O         6.05951825921568    1.53954580356556    5.47711902576744
H         6.24428466821667    2.46008082735317    5.19153191087694
H         1.39917771446233    1.67904221540310   -5.79726717913969
O         1.19947404159610    1.08206726423680   -5.04556349800744
H         1.56568106311948    0.21966156943372   -5.31353926265893
H        -2.53128907678176    2.89904576049843   10.49171442431781
O        -2.31783720970824    1.99172341140395   10.21857032449035
H        -2.91166626577821    1.79300365846067    9.48275862131167
H         7.61565951089858   -0.55609187709735    3.13150846301491
O         6.87548559353448    0.03070692607336    3.30370194777774
H         6.17339462740045   -0.56444477587514    3.66825799899263
H        -5.64943731425738   -8.10190987277022   -0.72311256824607
O        -4.91799123663015   -8.17192057832316   -0.07303581135065
H        -4.92376615498722   -7.35511927926268    0.44974152226037
H        -5.14589042842029   -0.16146650167142   -4.72433804822761
O        -5.76205392623763   -0.87268683326012   -4.96824988107341
H        -6.59909990929798   -0.43046461939663   -5.16963951643744
H         1.93491817954950   -0.23876052418673   -7.49011915677454
O         1.73767899082733    0.23428484810850   -8.33452150666636
H         2.31727926976529   -0.17049386750567   -8.98527838691273
H         4.92546778058503   -1.43225706483518   -9.26668644242930
O         4.00204550790343   -1.20202977917270   -9.55330987469722
H         3.98648835790373   -1.31826318029027  -10.50262351382467
H         7.55045584246232   -2.62754225139569    4.24910870354074
O         7.70536541985518   -2.66573127298246    3.29098478644122
H         7.20945255778505   -3.45394513116519    3.01615024734743
H         6.71395100155288   -5.95187110647060    2.72633829218636
O         6.77298116667568   -5.27790432893725    3.42881256737858
H         7.64673677869699   -5.36395754197987    3.85047551186549
H        -1.82689785062792    8.89295949968573    3.51622586705987
O        -1.58342390600039    9.19670434584646    4.41613527921851
H        -2.43444976144656    9.32847002112413    4.86768104244368
H        -7.35563862501799    1.52646555536943   -5.26821956438406
O        -7.93197760699281    0.78215771750759   -5.02722152905567
H        -8.83385907807935    1.18194914931671   -4.95483782367381
H         6.97426972937320   -1.12426216303276   -8.35613145809721
O         6.39431679757371   -1.84533418445896   -8.62403943055147
H         6.16150117828824   -2.29604316474118   -7.79383460934490
H        -1.63187715514579    6.20132354689335   -7.00568185980579
O        -2.03160279657838    5.37583521157228   -6.73552846495260
H        -1.78749917567880    5.24294082168812   -5.77092968243475
H        -0.03420929653412    3.24852657063459    9.04366206620901
O         0.16206414342801    2.32880156863871    9.29948228018910
H        -0.63910766221955    2.06366206503331    9.80087536093636
H         6.77574121769358   -2.83181903444535   -2.66295233861619
O         6.24479787911378   -3.57578591836044   -2.32377325303157
H         6.71421557906377   -4.38687314142744   -2.56705497386729
H        -4.04581465250261   -3.11601193292617   -4.95119351236376
O        -4.19580207708347   -3.00221079627275   -5.91658508383196
H        -4.74243099415285   -2.20882083938505   -5.97407724364650
H         1.94766565518321    2.12078421074790    8.49415867121967
O         2.61569599603690    2.23486856927602    7.80842138007143
H         3.03775361876911    1.36451334792300    7.69268582096706
H        -6.89415702860234   -5.24777013274851   -1.41936316313153
O        -7.80866282177638   -5.51677134367666   -1.66972744751445
H        -7.93782092480921   -5.11307016507440   -2.55281778919949
H        -3.84518906884818    5.19953000343090    5.70156423787758
O        -3.80938275266516    5.96926233344600    5.11260764218964
H        -2.87567008075670    6.26263493018028    5.21123424781569
H        -7.86676026339871    0.04257959734895   -1.98786369799519
O        -7.37529238225514    0.76681262075277   -2.39828457776036
H        -7.59878348491624    0.75676544126701   -3.35261453015161
H         5.80883318668454    0.01051936693277    0.46465580306969
O         5.53147943731646    0.73121061253250    1.05761744550570
H         6.05364200441840    0.63557828875403    1.87316085514020
H        -6.24184909503162    3.25307962520531    7.38655968789788
O        -6.11838805340795    2.73387443755048    8.21529256633037
H        -6.71807470429325    1.97257317027686    8.12280313268670
H         2.28965994449144   -8.12376854566909   -0.82250975862643
O         2.96989693515001   -8.11066905163935   -1.51563581960713
H         2.74722504282103   -8.82374980862571   -2.13066646338572
H        -2.70749878969071   -4.00366692040836   -6.19918301043628
O        -1.95506059781119   -4.57032032484508   -5.96455467259183
H        -1.68304783734040   -4.27983138725166   -5.06567387069475
H        -5.66021775575687    3.70589323631572    5.30323847538383
O        -6.31214623859520    4.10202466262579    5.91787438531494
H        -6.14816066777920    5.04601637542477    5.90636191903495
H        -0.99723542300175   -7.16032059282316   -3.16117133017617
O        -0.52728172824526   -6.49130984504556   -2.62994737305181
H         0.38241606089405   -6.42226732982754   -3.00546213340114
H         4.42894258388730    1.95866340085953    5.16638169974153
O         3.48866252315561    2.20321088146972    5.04602824664059
H         3.10044788228447    2.21217859886994    5.92613128889749
H         4.08635546947209    4.59827112791801    6.34328561709206
O         4.17752220320231    5.32582716006148    5.72348445674452
H         3.61016682001563    5.08838669091543    4.95076439886671
H         2.75835952350519    3.56103392397666    3.95630466928628
O         2.58312345306413    4.50162531836840    3.78972164218081
H         2.46511024261204    4.60072538222113    2.82265070076841
H         9.38749751153968    0.18618607338061   -0.92628962294041
O         8.63319179345087    0.37631943074286   -0.36439393375125
H         8.40457210214879   -0.47260635356636    0.05237658189688
H        -2.14284115507848    5.25786372750088   10.66400056786448
O        -2.86606359594054    4.62930152544425   10.89131135642535
H        -3.08871645230371    4.80555757132130   11.80562789220022
H         7.97754690784438   -3.06051479570222    0.37863908147390
O         8.39874640691521   -2.21525281580055    0.63879173473667
H         8.32595860927013   -2.21425349795141    1.60085448720691
H         5.40936260192159    3.61874410801659    3.56825978771746
O         6.04788577123128    3.90012205236954    4.25169257215893
H         5.60182077276701    4.59701887295806    4.75578199937111
H        -4.24715052945664    4.96112019633702    9.78764941291588
O        -4.87690717423733    5.11340486784622    9.06303482241548
H        -5.48858178581451    4.36463428533089    9.05622632516072
H        -6.98704424973181   -3.52161552144388   -3.50721725627900
O        -7.60561564331337   -4.13270088047727   -3.95944174555463
H        -7.08115351823783   -4.57418303687641   -4.65947158281829
H        -0.01458527886277    6.06419167152295   10.79490401777364
O        -0.87757318480745    6.39755342835210   10.54472584977104
H        -0.75777604306624    6.82870120382333    9.67924498080711
H         2.61964223879415    1.45058101543161   -4.07232555180526
O         3.49733572655114    1.80247268894235   -3.83133121246712
H         3.81207579550780    1.28768057236800   -3.05638805838353
H        -6.99896080747673   -0.27516299927637    7.20186661961531
O        -7.50905075337415    0.50292576410755    7.48077479784807
H        -8.12800681414461    0.68778010995093    6.77332616863025
H        -2.73342333812647   -9.92133383281510   -0.83773393314589
O        -2.66942868298700   -8.97963248050196   -0.99685206394908
H        -3.57630207939395   -8.61306518042499   -0.76009998749571
H       -10.03545516202997    3.03579485754130   -4.92593072758671
O       -10.15470136151674    2.11807610739518   -4.64697915985386
H       -10.37458777769243    2.20105700569158   -3.69809049899322
H        -2.08230673136266   -3.07961608436690    4.61707884893222
O        -2.95798626796884   -3.51931262117957    4.68193793589536
H        -2.94828127825874   -4.13589219384541    3.92467704129291
H        -0.18734736223809   -8.03441796257291    2.49235347728531
O         0.63724741801057   -7.82656154562729    2.94479068863289
H         1.35786919428811   -8.12142702019288    2.36041709365053
H         6.68288309349789   -2.43688471085258    6.43940659020901
O         7.13503694313810   -3.14676624142236    5.97862130268953
H         6.50394664465927   -3.88032908435108    5.93464481038769
H        -5.29768283306916   -2.05981592893243    6.93215653293656
O        -5.97190101022759   -1.56122333055434    6.44582596255505
H        -5.95085997877548   -1.93666180593725    5.53602586197785
H         0.88021355065219    2.99168882265749   -7.08948237610786
O         1.79829385888275    2.66159003766490   -7.14276117662136
H         1.78674064375284    1.91411907448516   -7.76866571867861
H        -3.97629156750942    8.70012629598624    6.68115349401612
O        -3.96937472799072    8.69945904100189    5.72380794225124
H        -4.09364602002324    7.77230117989642    5.45410924700166
H        -2.03519786640536   10.26781593811133   -2.71808963498363
O        -2.93528575156891   10.45059564944325   -3.02392139296500
H        -2.85962025770861   11.08407564461064   -3.73683530320383
H         9.39613572117152   -4.11962712899912    4.10204169880677
O         9.11624498006099   -4.79868717046716    4.72353054586682
H         8.68075999615460   -4.32770871470028    5.44505883599072
H        -0.69972178294565   -6.03999982216765   -5.83478476846167
O         0.00194792641145   -6.60770755030251   -5.49952083940666
H         0.83863920947975   -6.14563888384549   -5.71153566443404
H         1.83002348136555    8.22559797733505    0.69790341472614
O         1.53304065829395    8.54853999167957   -0.18128789695690
H         2.35093374460164    8.58507202205059   -0.70681450677306
H         3.54063989032256    2.88695906126475   -6.62432207389194
O         4.36641103703276    2.59643430335984   -6.21149251875283
H         4.11618490245680    2.32075373451910   -5.30411854009248
H         3.74844549678329    7.07520618225602   -1.18776355588608
O         3.95709266264566    8.01135336954421   -1.39875378929294
H         4.32880803531728    7.95627883494849   -2.29083913992345
H         4.44046151349437   -0.04817011132165   -7.87423147197081
O         4.81510888063332    0.09692205490227   -7.00356441417961
H         4.63166222405192    1.02817564365388   -6.75855821098407
H         6.00333057505437    1.87982505834788   -0.39673481137363
O         6.56850121532735    2.02205658857229   -1.17401036908725
H         7.39168247837718    1.56022043234133   -0.94073113300819
H         6.70064709123904   -8.48123804450436   -1.56891707972581
O         7.34117900704368   -8.26974823054653   -2.30149301265041
H         7.71113521042442   -9.10351193217410   -2.58657758309239
H        -5.26923261850353   -5.82988107697046   -5.42289927557897
O        -5.88475765832133   -5.15749612479749   -5.74009401537908
H        -5.33221970539565   -4.38905351921447   -5.97297072380932
H         0.65658745883856    7.11451609645497    7.63000454703983
O        -0.24656699833098    7.14260626392284    7.98512776344966
H        -0.79820338666613    7.15774757542676    7.16493871507838
H        -8.87059418088284   -2.87513949968003   -4.13149447364941
O        -9.39177470497197   -2.06670669449790   -3.96576766667775
H        -9.10211914942425   -1.40109352239819   -4.59348114303325
H        -2.39325947518099   -6.03391911765561   -2.14550341344271
O        -3.27045888999601   -5.74805814486055   -2.41775898980566
H        -3.45328545867856   -6.12142677452705   -3.30489228808295
H        -2.95423523047376   -5.94232721785764   -5.41399817526736
O        -3.55677182632837   -6.55252711912490   -4.94567549679326
H        -3.07588101666938   -7.37303489981335   -4.77721111832771
H        -1.34763081127592    3.68635054761154   -6.96837299737594
O        -0.80842885631431    2.93034961765836   -6.69621884487244
H        -1.04332218747953    2.14571077121042   -7.24769312677666
H        -0.15630712814222    0.37855708419269   -8.19964140246875
O        -1.05380259828960    0.61339567995706   -7.92054666709436
H        -1.23263587311589    0.08919217482453   -7.12376326067015
H       -10.39975392237158    4.01106744828171   -2.76240953575521
O       -10.47064544715859    3.23196402025962   -2.19531862723348
H        -9.64339633287985    3.20408785189510   -1.68296479902921
H         4.58453373299158    4.10671111413129    1.78243609829253
O         4.51377664622472    3.15522068665048    2.00879031470245
H         5.37352639299502    2.77495456235785    1.75827088555202
H         6.51511686719417    1.35133795225049   -4.16876532484243
O         6.21089438573001    0.72092260761802   -3.48226854395211
H         6.22907501366626    1.20876366552860   -2.63174329993053
H         9.64337754943336   -2.27308646088415   -0.86716532405457
O         9.92582531869405   -2.05090821161990   -1.76330087582054
H         9.12577496938959   -1.72189719152448   -2.21427868387921
H         9.99209642979660   -3.36723310626746   -3.03856702475849
O         9.72829906643599   -4.01924277463422   -3.71422238771197
H         9.33699788605484   -3.51252682126855   -4.43649423578480
H        -7.68548118093246   -8.61897094344078   -1.69657455137870
O        -6.94675242477722   -8.02486272943737   -1.82078838073767
H        -7.32395490820550   -7.11161387529544   -1.81144183514560
H         4.18951623929117    6.03278715957167   -3.77605956611636
O         4.85116332684725    6.73365454175673   -3.68983637236858
H         5.68623274134184    6.27982066118633   -3.54770020235085
H         0.12883209709551   -8.21391842043895   -5.20662602233050
O         0.15205990203058   -9.19694135188224   -5.07527837191614
H         0.30756589697171   -9.55996610360522   -5.94726282151774
H        -2.31439054370604   -8.71899299136303   -2.72026701655524
O        -2.07678970842126   -8.45496430201916   -3.62878861392882
H        -1.42768950589800   -9.07259899368867   -3.98445239182250
H         2.20409024136634  -10.86218058849382   -3.47766081079904
O         2.15926365047233   -9.90758721617133   -3.45338659196767
H         1.37644237104340   -9.63552448320771   -3.98282261627397
H         6.86623910699192    3.28359227120116   -4.51513289904952
O         6.93006545840835    2.61212570297094   -5.22126568748173
H         6.13756558052710    2.74343997686355   -5.76404530802614
H        -3.59344853927042   -3.78026887189221    7.71582907309922
O        -3.70540283899043   -2.99174393720814    7.18635587042205
H        -3.44956081043750   -3.22944188353157    6.26886182585999
H        -0.59916067852046   -3.40314943929049   -6.71498656388173
O         0.03119583907971   -2.67180393272519   -6.71941004626208
H        -0.45151640978007   -1.89666850067010   -6.37821785215064
H         0.60787551445239    0.40167725487387    8.77308505291542
O         0.61923306437751   -0.31277253008239    8.13225157912874
H        -0.30240574141262   -0.60172119346932    8.03891939812813
H        -5.80345477565797    7.32558274398021   -4.25349122211510
O        -6.30400298230517    6.70780467559737   -4.81781876726323
H        -6.59358199851050    5.97585079190568   -4.22907644033440
H        -4.25222003508249    9.05919730846347   -3.25598061993638
O        -4.78888180394882    8.26328048681814   -3.15306698842165
H        -4.38384732353424    7.78236936555044   -2.41315317279029
H        -9.67894562017952    5.75708130996877   -4.66871579984871
O       -10.21339809496767    4.95244690584459   -4.50857667814572
H       -11.09241993739898    5.15394436262899   -4.83131202668229
H         2.75060678903034    6.45833311548647    6.17701139641232
O         1.79044453909075    6.55440121005945    6.27165453157125
H         1.44674027940810    5.64109505956435    6.16667381215200
H         4.81033424255017    8.49974440653355    0.13309220870388
O         5.12814324792825    8.50407088181190    1.05372269670228
H         5.51953696772521    7.63251343382889    1.19003824197397
H         4.17032627840495   -7.47258592797199   -4.31510602656348
O         3.41469607558249   -7.75715310415876   -4.86092577011597
H         3.13176140369461   -8.59749423342242   -4.48537135443354
H         0.36697298730512    8.60490636256785    4.26339626221192
O         1.04721077180854    7.96164887779573    4.03881909413594
H         1.26807715231581    7.46657945703593    4.85363236297720
H         5.26027022358204    4.13182135935636   -3.08587889377478
O         6.21920128706004    4.07814425600221   -3.01314207772816
H         6.39457484550132    3.46807772058262   -2.27759549747278
H        -2.60544160895227   -1.60229746469645    7.57568669315955
O        -2.09619822167972   -0.80956263806179    7.79996685078468
H        -2.72412976429803   -0.18340170605816    8.17069504609210
H        -8.99718882131693    7.89591852900383   -4.16317216929774
O        -8.93054446123250    7.31254853805422   -4.92059640664388
H        -7.97282363121633    7.14792210290539   -5.05095324554853
H         3.52886766943330   -9.03248178764296    1.11388414964190
O         2.85057409454311   -8.40130670380498    1.35957370293502
H         3.32334805857795   -7.59580472937986    1.64284675789503
H         3.57980290677788    8.12722487449860    1.87270656141064
O         2.78776976828591    7.56488654600101    1.97965960396396
H         2.33994773571188    7.79318697227625    2.80706716685627
N         7.26870612272945    2.97880993471113    1.57907866534482
H         7.94444081647710    2.25374853521300    1.37531953441603
H         7.41204785763932    3.27938829197500    2.53577804008228
H         7.47338367849560    3.76809733731046    0.98033309908329
