# Supplementary material for: Computer Generated Realistic Interstellar Icy Grain Models: Physicochemical Properties and Interaction with NH3
Source: ACS Earth Space Chem. 2022 Apr 19;6(5):1286–98. doi: 10.1021/acsearthspacechem.2c00004 (PMC9125691; doi:10.1021/acsearthspacechem.2c00004)
Supplement: Supplementary file 1 — sp2c00004_si_001.zip [file sp2c00004_si_001.zip › NH3_binding_energy_sampling/160-39.5-N.xyz]

604
 energy: -1022.790441003882 gnorm: 0.000044210152 xtb: 6.3.3 (5b13467)
H         0.17028661175327    2.95754036793144   -0.69855007573581
O         0.69727521416503    2.29212472993521   -1.19120973508077
H         1.63463696922725    2.42377786941992   -0.91448094063177
H        -0.10218685939312   -1.38279678282311    3.12682475520267
O         0.29048750944024   -0.68061023372072    2.58544125722752
H        -0.19215781674805    0.13059829352148    2.81658301145387
H        -2.42691345713246    2.32853797509889   -0.56421343960799
O        -2.21494571847787    1.85824068140793    0.25956939438326
H        -2.23196665575670    0.91011209783118    0.03424893078143
H        -4.62840138249338    0.45285145813167    2.15679956806238
O        -4.93439879619758   -0.48227745628043    2.17416172701521
H        -4.46181888669872   -0.95617430528619    1.48254907693200
H         0.04076809825435   -0.38300804030419    0.92946030132997
O        -0.15300438844154   -0.14725157772444    0.00161201495458
H         0.18091532041737    0.75157987191815   -0.11696834205850
H        -0.17432555951910   -3.65342283266752    3.75283097927729
O        -0.45661001518484   -2.82458996999434    4.17342774281874
H         0.18701004243547   -2.65268959392520    4.87704872625048
H        -4.92076347948525    2.43952292044657    1.29424899574996
O        -4.27651590501565    2.04089364786452    1.91133668339458
H        -3.43434038301242    2.02417321135141    1.39784491140208
H        -3.27800183793008    3.81348247576644   -2.24099416699283
O        -2.53743553067553    3.22081668601598   -2.00859204236303
H        -2.17689097502730    2.93334210553021   -2.86752177386761
H        -0.13513330723966   -3.87899797113940    0.47804374242921
O         0.20137944791535   -3.06117190107688    0.89785928179952
H        -0.58869874189295   -2.57725879761700    1.20747260870896
H        -2.40286417425484   -1.62288692581921    2.43911056531800
O        -2.20492713563408   -2.08658096159327    1.59901863245512
H        -2.46642879863642   -1.50154592175151    0.86878439018541
H         2.05879722236126   -1.50957813366058   -1.13842289652833
O         2.28914527446236   -1.76247159122085   -0.22064212660836
H         1.49997946814659   -2.19246511865364    0.16087421026477
H        -1.42539698465388    1.74381107088559    1.88591264223953
O        -1.51625739576142    1.34582588353411    2.76189525390554
H        -1.50690975411597    2.05810739180170    3.42674188260601
H         0.19988856101154   -2.77596926671279   -1.59312797774142
O        -0.55807480332657   -2.16758988680215   -1.64962651757695
H        -0.38302642957127   -1.44043184933213   -1.01545195923134
H        -3.45652553231070   -3.00890188456001   -0.42738370900822
O        -2.73295479610131   -3.49841123701604   -0.83895723417456
H        -2.02456028758518   -2.86576495591302   -1.05785254410240
H         2.74142813141166    0.06212193669826    2.91908772783748
O         2.83955949407584   -0.12040736820298    3.88092787744796
H         2.92601746794170    0.77265269641097    4.28610707524705
H        -3.57159936904303    6.29410605056654   -0.57259634080168
O        -3.33364900590924    6.95849764304423   -1.27147363812116
H        -3.19618482172731    7.80341063978798   -0.79978935035161
H         3.87420512973744    0.52216553588790    1.17439793670616
O         2.92407008342723    0.33709003334528    1.28798364373484
H         2.69063641570430   -0.41560578097826    0.70735188927725
H        -5.80245017135062    0.74246280189160   -1.63075766610240
O        -4.89245963987765    1.07809806560455   -1.51354589604317
H        -5.00823801024849    1.90667505235544   -1.00418228877755
H        -1.25845503029621    5.31769417640423    2.18750339115216
O        -1.88055946430693    4.56868509722731    2.06843272305795
H        -1.95967251084628    4.14860087156073    2.93011026198341
H         3.46049847620189    2.70030083201919    0.41396629034470
O         3.21608324885945    2.65774220463444   -0.52606042647537
H         3.55192828149368    1.81624612907788   -0.87609997297187
H         1.49194341458648   -4.76488907669247   -2.27198081027342
O         1.55270441118816   -3.98788057428663   -1.69818684346000
H         2.34630551380218   -3.52351145552069   -2.04712429449275
H        -0.93722586886873   -0.16071195957755   -2.57479763416233
O        -0.30307163681244    0.49338948550385   -2.89587959416352
H        -0.04781063945538    1.07630358260246   -2.15768986642877
H         1.69436458675597   -4.75365451529046   -0.20003920312286
O         1.80137327692523   -5.39114423953625    0.54225804206553
H         1.34103285961649   -6.20334444070991    0.24436113183384
H        -1.22949847476590   -3.34179157297843   -2.90916274085921
O        -1.04986539118289   -4.02440586208824   -3.56918979804057
H        -0.92357533073942   -4.87100343532564   -3.09982850695317
H        -2.82798079880981    3.22187413804315    4.67537807976606
O        -1.84660590727742    3.22409692705349    4.64476945458467
H        -1.55456804543888    2.82180433976704    5.48095060911513
H         0.91104382894430    4.96135967707597    4.05890042371727
O        -0.03588056973401    5.19061125512114    4.10917635232686
H        -0.50605878419523    4.38545302494671    4.36419761321616
H        -1.73656629509958   -4.72961595478924   -0.40180233409758
O        -0.97016265305854   -5.26816672668971   -0.11670252652151
H        -1.31667961950408   -5.95570733563756    0.46140387270032
H        -3.95240160471651    5.74617440172566   -2.62876424374607
O        -4.29977900619561    4.91122654061767   -2.95972597152444
H        -4.14219376652764    4.87692361246055   -3.92743773540877
H        -2.44615697476250   -3.77192056759822    1.90377543130859
O        -2.46177832966321   -4.67665601664405    2.27878690120817
H        -1.52173008176312   -4.91103905634212    2.42219353749613
H        -4.69782843687111   -3.06575740540022   -2.94093411654993
O        -3.84158934118895   -3.29811641439812   -3.34201289076742
H        -3.51341720256499   -4.09047113875661   -2.87341504230143
H         0.29997285434237    1.30145055645374    4.59322423361254
O         0.80461940395537    2.06368210216842    4.26191830636855
H         0.84834695156670    2.72225448263518    4.96936015759739
H        -4.65771726171897   -5.25900123720240   -1.61012230373461
O        -5.36399082135327   -4.90881700326885   -1.04113094658920
H        -5.15066986732911   -5.25544756617811   -0.15523123897421
H         2.33902310315186   -6.54720968327197   -4.05874204557591
O         1.99826494910352   -6.21957479547815   -3.20630116453424
H         2.43239589252686   -6.79163373478202   -2.54143730373084
H         0.46793059564501   -3.44897634218013   -4.02945919128298
O         1.27066264863851   -3.07939158968237   -4.45058527760501
H         0.95165688369387   -2.70796985385942   -5.29933019645679
H         1.93929933575327   -1.82241265241562    2.96300637817794
O         2.09876858476802   -2.75261965117944    2.74574646912422
H         1.41518887887046   -2.96823119980736    2.07686828119552
H        -3.02203936429961   -1.89140129425178   -3.24257769564802
O        -2.60232957414702   -1.00345199631266   -3.17741791816053
H        -3.26061781051360   -0.36004540926038   -3.49594517546917
H        -3.23289764996203    4.88989232532408    1.05063973893271
O        -4.01393993124649    5.26219661772648    0.59420306525973
H        -4.43346160859655    5.81717499317169    1.29964923330656
H         0.83848619570841    2.18091493382159    2.57175894870642
O         0.94280095279355    2.17790910614721    1.60091153005353
H         1.67173113533088    1.55660453783847    1.43832625385146
H         0.15033679383240    5.58339357334935   -0.77775620207150
O         0.67118724771812    6.24778718491018   -1.28438379911616
H         0.80839183678631    7.04753654377879   -0.72752637614248
H         0.28984858533888    6.96168915678807    2.57311950986444
O        -0.06888440494950    6.58080876040801    1.75449245463515
H         0.59774214169407    5.91223460006718    1.49437966119621
H        -2.51192053885926    0.12796646957288    3.31336364547797
O        -2.72897145153240   -0.68580598925900    3.82008218329261
H        -1.96909186027889   -0.72156973496710    4.44192253949761
H        -0.93327993131313    0.47350490070016    6.00100171797725
O        -0.65373496121298   -0.04328663130333    5.22695776550785
H         0.05977387568763   -0.64593493846417    5.51500781563002
H         0.69941160710066   -5.06704835291200    1.95610847993580
O         0.15575167120599   -5.17868520751265    2.75928902321453
H         0.30173622932995   -6.09908332253330    3.03120756396253
H        -2.11506605226263   -8.16876310959598    0.41492922138247
O        -1.79666734015509   -7.68116694596510    1.20192645085846
H        -2.58547500850656   -7.37064471134116    1.65424427587432
H        -0.41944035446358    6.78973629257578   -2.34517370601707
O        -1.16588507794371    7.20798609592610   -2.84585999178925
H        -1.95705054800741    7.07790557419650   -2.28465568834339
H        -1.15218766302454    4.23117694746816    0.55041595770863
O        -0.77685812887597    4.29477389386078   -0.34445404465530
H        -1.48067108183532    4.05008326678875   -0.97911351443387
H        -4.45081720004558    2.65712217266577    3.47387202792589
O        -4.45359404520194    2.82564466913740    4.43908930788607
H        -4.53401996663336    1.94119161356051    4.84575582966348
H         2.00205305705932   -3.65187802469102    4.22436608488066
O         1.93863117812476   -4.12505168607416    5.07717141611477
H         2.44134066656928   -3.58630683008337    5.70944951959760
H         4.67334883032011   -3.25386951302446    0.82716752872961
O         4.51536990452219   -3.17769033688648   -0.13968187814124
H         3.65485307822868   -2.70333529121047   -0.22495711995263
H        -2.73937204751905   -0.83027933265434   -1.38285915333429
O        -3.06731171358116   -0.56053611025708   -0.50872635703680
H        -3.87388683572729   -0.04362150568728   -0.71681011499663
H        -1.62511945962277   -0.83711322052135   -4.66018556604267
O        -1.11531283422719   -0.61928487992935   -5.46209550511605
H        -0.40912273594327   -0.02021742404140   -5.17362196487393
H         1.78757447783956   -1.78064455136654   -3.39618002120700
O         1.87591976997272   -1.03381851108692   -2.77257493024134
H         1.09626298376627   -0.45979767592604   -2.90461753612687
H         3.64416464699238   -3.18642289282103    2.53590712468818
O         4.60423347132665   -3.41226163556025    2.46525728824446
H         4.66182089043574   -4.37227136707120    2.59151512609052
H         3.41529003557463   -6.18638771044240    3.10518858351345
O         3.77310351585808   -5.98494077950622    2.20598377776700
H         3.03640309641094   -5.64052469597085    1.66105884769801
H        -3.36238870812168    1.52872873089578   -4.20653503597987
O        -4.20577053003888    1.05487866185675   -4.01938802241162
H        -4.42819663845950    1.19672051799238   -3.06255559945338
H        -5.12169600618933    4.05662535414208    0.03081561739929
O        -5.55554648564855    3.18874742260268   -0.07337289672112
H        -6.48651041520326    3.30187180369708   -0.35601831020788
H         6.71852201728884   -1.23395417284262   -1.36875753105287
O         5.94493293372343   -1.08681422029433   -0.81818392270647
H         5.52774708707580   -1.95583703567197   -0.62222176110605
H         4.58867560547225   -3.22651226203215   -2.48334491143601
O         3.72162499911279   -3.05761810480557   -2.90189101280339
H         3.72888301527839   -3.67600424540267   -3.65827871418325
H         4.40573864499058   -2.35610795599518    5.60876127946493
O         4.06277455127635   -2.82293520506187    6.40114998024630
H         4.39984540433888   -3.72718088479999    6.31940271547545
H        -0.81208129900887    6.25795890321895    5.05423207870668
O        -1.41213973696209    6.83165177979091    5.59105452568363
H        -1.42734972030730    7.70878536032974    5.14981349473862
H         4.68016582436052   -0.19436112785175   -1.47676854778058
O         3.91205451953768    0.34595954146006   -1.74160529005851
H         3.22205461940035   -0.25647397561666   -2.07361719604878
H        -0.76986184486934    4.44924115518175   -4.05940616966140
O        -1.55332642268543    4.99020255624657   -4.27002960920251
H        -1.40635365853767    5.85682390614464   -3.84602293384312
H         0.63287601752894    3.13361110218770   -2.67713760286282
O         0.64197183216806    3.51116687611321   -3.58536856154024
H         0.69276215937843    2.74813771279002   -4.17114020807215
H        -5.39446044657782   -5.28237977327788    1.74908123938461
O        -4.69518076358351   -5.87988551299997    1.40388408685870
H        -3.85687498710885   -5.45916758870349    1.67319922918401
H         7.87421047354473   -1.73599714607912   -4.03711341073542
O         7.61308887863753   -1.42428345160767   -3.13792526745475
H         7.12379141427685   -0.58189771153221   -3.29512344793704
H         3.70944068937834   -5.13083594396212   -5.30656638434361
O         4.47009234737178   -4.75566697119054   -4.82387616898868
H         4.85527373244524   -5.46576412211427   -4.27747256394722
H        -3.82002516762084   -0.07182293531677    4.90037505398834
O        -4.42292621358951    0.38946203577668    5.53401111778789
H        -5.08293468502600   -0.27067000554868    5.82047015596124
H         3.46463035533092   -6.00543165537056   -0.53883318994520
O         4.33736115697676   -5.75391359477525   -0.85318627697725
H         4.40846213239690   -4.79128745970919   -0.70852659146968
H         4.98937278042017   -0.39075816346012   -4.17117051925041
O         4.45793589494066   -1.10398394100464   -4.56291343736925
H         4.13161220445541   -1.68857841023125   -3.84613678647313
H        -1.19013221902835    1.49609952699682   -3.96204521102481
O        -1.84114158160208    2.11545824684732   -4.34863490872428
H        -1.48274905674806    2.44853236261138   -5.19385649850510
H         4.89119418693303   -6.37861927895781   -2.32939829289224
O         5.22727404822537   -6.70242044602944   -3.19429615443012
H         6.04699241207340   -7.17954198943028   -3.00586501713377
H         8.74290140025130   -5.13547068192892   -2.92017555880080
O         8.05197832841207   -5.55550083170785   -2.36319233116696
H         8.08976485178927   -6.51273302274836   -2.46545630377496
H         2.29809515170992    4.65309305301476    0.43759820948944
O         1.71730220981777    4.63289773573206    1.20753215056482
H         1.36251642259944    3.71132296190123    1.28364093975674
H        -4.44555778767832   -2.72607737446851    4.19189144811121
O        -5.33996905748441   -2.38904076149725    3.98833677185853
H        -5.19987021491368   -1.60886691962886    3.41129772781674
H        -5.87071789925302   -3.27881691327630    1.24740302736113
O        -6.32954853021196   -3.84116602334419    1.91866564780620
H        -6.14814678156024   -3.39884374216372    2.76658776951679
H         1.63369985924931    3.39635766770135    6.84601391261841
O         1.01044104410305    3.91038116715331    6.31106924205934
H         0.22522022469474    4.05987643651634    6.88035794507599
H         4.97570596088848   -2.22890239808357    3.60451941556001
O         4.99242994829718   -1.51079223427706    4.26889610138176
H         4.17902721521178   -0.95711481809711    4.11053635657235
H         2.37328682199519   -5.64508873895986    4.81813923056771
O         2.75641147335525   -6.52793169040155    4.55900519950374
H         2.01330174159957   -7.11130738939436    4.38288885015351
H         2.26680154345749   -4.57888592313421   -6.81051205657669
O         2.09812317209560   -5.06815596981660   -5.99534512786238
H         1.82871698651225   -4.37813016304531   -5.34039662621399
H         6.43130365805292   -4.15620942662304   -0.51016581822408
O         7.18510550315849   -4.55634797792904   -0.04534342975389
H         7.69590166467292   -4.97658712902147   -0.76510235955775
H        -1.78390331455584    4.40549310219701    7.67572289862516
O        -0.88679228834327    4.50673320573616    8.06425764869501
H        -0.70905646462050    5.46647728172499    8.08886159176402
H        -5.14623440682653    5.60522547497011   -5.63000645009853
O        -4.53563672797012    4.84423765334997   -5.64912062252071
H        -3.77764412615358    5.06172544243453   -6.21281347197005
H         3.28871285831283   -2.58529688784954   -8.45387990623089
O         3.20085297171624   -3.11923999803280   -7.65348693993533
H         4.07606162599949   -3.09207309196272   -7.22197804856128
H        -0.70779564243631    8.75159045867497   -2.29863474787292
O        -0.58861690620696    9.58061640225999   -1.77955579913277
H         0.17266170599100    9.40836943050534   -1.20083804090483
H         2.03293722550252   -0.98245347729110    5.19318890902174
O         1.46148337783654   -1.51102134084456    5.77955901210943
H         1.55145031206877   -1.16504376447091    6.67686928829926
H         5.20361679691640   -2.07806627201853   -5.70438206071069
O         5.55398002901913   -2.84276377547791   -6.22600791641513
H         5.28148398329845   -3.63397687749291   -5.70964446971033
H         5.67657229482653   -5.27336019454310    4.67605982108157
O         5.15203791076837   -5.19074977507864    5.50152282242853
H         4.43241431511743   -5.82454836880172    5.41331788747065
H        -4.01931966269814    1.05426100134493    6.97375065026481
O        -3.83163774099041    1.53019088108571    7.81891866699819
H        -4.70937169829517    1.91261998009220    8.07741777321621
H        -1.90515916696059    9.53475263718565   -0.76884340878161
O        -2.76619120262148    9.40575138646896   -0.29614352388634
H        -3.37878539893723   10.03146508005248   -0.68624880129354
H        -5.98060394869674    4.59565289602646   -2.97461368096558
O        -6.88733945140118    4.47518075275919   -3.32306500199197
H        -6.79253765201967    3.77177208457065   -3.99873464549506
H         0.09762889716607   -7.13730145322636   -1.16938154875027
O         0.56121910714032   -7.57243603015772   -0.42077524547910
H        -0.11915765838772   -7.76916133434438    0.22628612855586
H        -7.66890807147565    3.68899103631996   -2.01572268016762
O        -7.93439201903685    3.10615454146855   -1.27435466709380
H        -7.78403568495083    2.19405863751711   -1.60510954638067
H         3.93494383067922   -0.95679881999476    6.97289461967277
O         3.94098642763832    0.00741672187107    6.96589170511336
H         4.75275988278927    0.30034282693846    6.53533283453388
H         2.21824031370999    5.73032866069503   -1.19381784084487
O         3.15470402406079    5.44129195431881   -1.07741204768649
H         3.33506626606955    4.90161754474839   -1.87008646463957
H         6.54601725844045   -5.98285639933313    0.66404733015310
O         6.17845516532752   -6.72088768340389    1.19613825907006
H         5.27204469360407   -6.44735477804398    1.41998727865074
H        -3.92877064973214    4.63786240049544    7.75005420340472
O        -3.35890096327075    4.17744760452239    7.09240254316459
H        -3.54897741972896    3.23321528993352    7.20147766604206
H         5.76815254778752   -8.00127497978908    0.12579437951037
O         5.48484988843804   -8.68851881758363   -0.51364629513094
H         4.65505299320297   -8.36577410846313   -0.90890051575363
H        -0.60800393043506    1.96193181165963    7.67001687501167
O        -1.23930889288795    1.89633247965316    6.93347922729173
H        -2.10819252421382    1.75052146793854    7.32745242440606
H        -6.29985758861938   -0.10236369209521    1.00047416372717
O        -6.73073891398257   -0.28304685199400    0.15277149709761
H        -7.65916046395507   -0.48998988238935    0.37944248768964
H        -5.43057683727040   -3.07592275592149   -0.66822744564529
O        -5.17541497263914   -2.41644745776650   -0.00389965256558
H        -5.78227976663474   -1.64574424346636   -0.11476000947081
H         4.27429382073964    5.51843554484741    0.31102319584033
O         4.60594264252025    5.62014271029300    1.21696547998413
H         3.90835636382571    6.12735012469949    1.66791734358893
H        -9.02874638115069   -1.87227374788935   -2.35551028689026
O        -8.47631778493871   -1.66577528502839   -1.57376470428019
H        -8.60345053755983   -2.37523938047059   -0.91436770973739
H        -5.54563610029987    3.37975135895726   -5.56310313695015
O        -6.06247551988072    2.66796461048531   -5.15005949263186
H        -5.39597396229659    2.08430659845609   -4.73340559112840
H         3.17423464441669   -0.94924866711837   -5.67106995876401
O         2.32009865028338   -1.07147905594563   -6.13954580122776
H         2.40910125874843   -1.92013234609389   -6.61285546017915
H         8.11038864989859   -1.39370841676630   -6.03219848649184
O         8.12042291820242   -2.25795065319401   -5.57625748418724
H         7.26620343037167   -2.66065096287162   -5.82927980807312
H         7.60951234696659    0.94540485027371   -6.31308431266718
O         7.42456285947935    0.09669562690938   -6.72729802490224
H         6.44343352162178    0.04347359600348   -6.76599715673570
H        -7.85785544333864   -3.79382159962364    0.86847594317761
O        -8.57835439107187   -3.70408076663117    0.22264456112403
H        -8.46852433732419   -4.44536060561385   -0.40059423541964
H        -2.46400170044327    8.65412985881051    1.26788765431216
O        -2.31286749417115    8.06621553900311    2.02135119596029
H        -1.54055385876129    7.51545808452804    1.80002568121730
H        -4.49820590142855    6.34520261438199    3.46555695505807
O        -4.66830908161911    6.77175357616496    2.60935563952226
H        -3.90609294229225    7.35962315960375    2.47135591477677
H         3.37494732489526    3.38583045322844   -3.59015650685476
O         3.21799946760084    4.35452609483667   -3.49662950121405
H         2.25309404163684    4.41559434051326   -3.60661625579733
H        -6.11854414700927   -1.70072890144689   -3.48863382074901
O        -6.20017558263459   -2.28814228204819   -2.71166532871811
H        -6.98441591786711   -1.97777749842645   -2.19710606405671
H         6.42810597318233    0.99568219384715    4.73356417685419
O         6.03106080114281    1.53282074438985    5.43608474352083
H         6.21597402876033    2.45227998383169    5.14545696961654
H         1.34748902753023    1.65607671640516   -5.84110108421729
O         1.15337401316809    1.05935735978622   -5.08751941947631
H         1.51962023240648    0.19735668878020   -5.35686264890745
H        -2.55055247329469    2.87643923832334   10.45571962058776
O        -2.33483500384610    1.96944239658340   10.18322304646966
H        -2.92920518374466    1.76802697727917    9.44860744592119
H         7.59839641334376   -0.54634242246315    3.08056334724229
O         6.84533116259950    0.02592539708969    3.24720530015813
H         6.15436336846889   -0.57750929413340    3.62422413101433
H        -5.65360947268179   -8.14542886837572   -0.74186304288765
O        -4.92144161805899   -8.21304980795561   -0.09266301361465
H        -4.92817807340751   -7.39472166049248    0.42804696471098
H        -5.18787366531932   -0.20608213303642   -4.75258766635040
O        -5.80010195905668   -0.91918839766273   -5.00041065753294
H        -6.64116094803304   -0.48082444627468   -5.19333814664970
H         1.88589616848821   -0.26167997145174   -7.53352109867896
O         1.68534915108019    0.21006913714161   -8.37777462309199
H         2.26498093646255   -0.19318023644961   -9.02945739569489
H         4.87706238511098   -1.44563030587497   -9.31556425526472
O         3.95200444024838   -1.21940357180740   -9.60021481943808
H         3.93489438751191   -1.33600263692020  -10.54945797102300
H         7.53710632180497   -2.62148979297045    4.19669248496272
O         7.68665031615537   -2.65675919471022    3.23762250507521
H         7.19660500681093   -3.44909149633973    2.96410718387145
H         6.70921102706003   -5.94793902385075    2.67730811339864
O         6.76694291740639   -5.27304977396967    3.37911060835153
H         7.64211858366728   -5.35532650361421    3.79889404803420
H        -1.88384384573051    8.86641591233851    3.47326129232535
O        -1.63990963694621    9.17183339846235    4.37246622737153
H        -2.49050787299740    9.30100634387736    4.82546015920767
H        -7.40920637526802    1.46578585935024   -5.28353287717075
O        -7.98275568135703    0.71904250043577   -5.04393147548969
H        -8.88402525572086    1.11729692763740   -4.97112355565910
H         6.92694484046255   -1.12943174521261   -8.40991942972883
O         6.34866163174573   -1.85259658379916   -8.67588634385848
H         6.11970283486636   -2.30365709490567   -7.84484806475238
H        -1.70318937355076    6.16613913274718   -7.04645746030189
O        -2.09908032068980    5.33923459566783   -6.77500860724042
H        -1.85287928766752    5.20809317745777   -5.81076714125268
H        -0.05785798731193    3.23342241420703    9.00185526635877
O         0.14188320874400    2.31445250524807    9.25776556896941
H        -0.65702708150630    2.04711566020127    9.76151075413643
H         6.74813000094036   -2.83060901111854   -2.71160243667639
O         6.21977516610605   -3.57676279424036   -2.37159146988931
H         6.69197745185736   -4.38585650973074   -2.61661000696447
H        -4.07807192282516   -3.15897252813246   -4.97778257073928
O        -4.23080868602668   -3.04693098830934   -5.94316551855594
H        -4.78008214804943   -2.25515250546603   -5.99981542466373
H         1.92705432239177    2.11299924112287    8.44865476933145
O         2.59233405707784    2.22834747819071    7.76048270391211
H         3.01794065381414    1.35968220067776    7.64547439367629
H        -6.91206340990269   -5.29538182546115   -1.43437634896667
O        -7.82928945045907   -5.56319880013138   -1.68080148882982
H        -7.95742696243748   -5.16504979227312   -2.56675174492099
H        -3.88337502831184    5.16746213414505    5.66663795880334
O        -3.85221907561033    5.93697250014798    5.07720827161567
H        -2.91925687151859    6.23399460659156    5.17300378808052
H        -7.85762717409687   -0.01616497318856   -1.94072766539332
O        -7.41315818524092    0.71685354844903   -2.39226946545023
H        -7.65981525033697    0.67527749525239   -3.33773959409502
H         5.81186649447958    0.07536193731595    0.40428222044163
O         5.58613047687664    0.79624630085040    1.02451376874180
H         6.09480306901933    0.60278638203422    1.83877581504736
H        -6.26956370605464    3.21399619125294    7.35830950493555
O        -6.14299192792700    2.69618540864851    8.18756329325935
H        -6.73927300255388    1.93216316403065    8.09749081012074
H         2.28437984376088   -8.13919996557188   -0.85960444352214
O         2.96325233975488   -8.12408670722792   -1.55401242643308
H         2.74208558264801   -8.83852605280962   -2.16804443863825
H        -2.73975421006673   -4.04252668290527   -6.22794437305027
O        -1.98405995139760   -4.60577251768504   -5.99507004038130
H        -1.71157047493339   -4.31360507677707   -5.09690972050623
H        -5.69441542107668    3.66603279922009    5.27371188821974
O        -6.34744268471030    4.06024498467956    5.88879721197828
H        -6.18532535189621    5.00461145265737    5.87758790371050
H        -1.01061359598704   -7.19000968930459   -3.19110361302023
O        -0.54130135916318   -6.51933280119589   -2.66132899522327
H         0.36678309680831   -6.44670721916052   -3.03986989577977
H         4.40081941902824    1.95623136430860    5.11891911871522
O         3.45879642512381    2.19267310071499    4.99643268209354
H         3.07192248996434    2.20698337657234    5.87719650900050
H         4.05384433677082    4.59578512810267    6.29077610098471
O         4.13364763925212    5.32655336845119    5.67328965947414
H         3.56879530423237    5.08419764491192    4.90084822890566
H         2.71847455047234    3.55208633893542    3.90910890356726
O         2.53857446052293    4.49171889522521    3.74294518721716
H         2.42089810008314    4.58992804783848    2.77620391570617
H         9.37065791920690    0.16842918209567   -1.06970066094069
O         8.56323190587396    0.32930984456468   -0.57778228083128
H         8.38845762366606   -0.48999344645544   -0.08505751695799
H        -2.17025912392791    5.23670045823675   10.62491896494375
O        -2.89094908453536    4.60589669966534   10.85446060132202
H        -3.11156989531406    4.78201266368032   11.76930197136164
H         7.95735145823058   -3.05587201293020    0.32547609212964
O         8.37557807265451   -2.20820497081679    0.58207426855205
H         8.30648438587093   -2.20361418407888    1.54416093828189
H         5.32547504651475    3.60825497505573    3.51759633749389
O         5.97908265411026    3.87590228489990    4.18561350521667
H         5.56251262841275    4.59235808516722    4.68637877488539
H        -4.27518473181620    4.93191142946156    9.75372569879525
O        -4.90773281979664    5.08072296574634    9.03076177386983
H        -5.51601489198680    4.32925104290639    9.02632158265776
H        -7.01471060694040   -3.57149627439793   -3.52703089798713
O        -7.63296630197234   -4.18725117429215   -3.97629153324721
H        -7.10818646596005   -4.62716145624536   -4.67687176108323
H        -0.04487404898729    6.05103588010095   10.75039666677047
O        -0.90979090687668    6.38057984771864   10.50178812578368
H        -0.79338340514245    6.81158888121065    9.63573105700814
H         2.57089322764649    1.43305227297693   -4.12073583560640
O         3.44778201696509    1.78828159593101   -3.87990619040852
H         3.76728856504618    1.27423851232882   -3.10842121167543
H        -7.01275499729247   -0.31815938161328    7.17884166169167
O        -7.52722207320455    0.45651511832747    7.46001840946785
H        -8.14520551326773    0.64258149112636    6.75221428366095
H        -2.73208441821188   -9.95507785424392   -0.86127115577633
O        -2.67180890951743   -9.01330876046340   -1.02135693299582
H        -3.57944986163395   -8.64954225727913   -0.78285033190278
H       -10.09035576849614    2.97105759415809   -4.94381307958987
O       -10.20936254531089    2.05420558272633   -4.66210409031665
H       -10.42314552645218    2.13903681882780   -3.71230367596943
H        -2.09431373052624   -3.10549504131276    4.58523509580092
O        -2.96684247705993   -3.55012104890642    4.65392580379687
H        -2.95776310442730   -4.16554279565185    3.89572345028702
H        -0.18529372949577   -8.05573177792900    2.46094395048645
O         0.63969648300430   -7.84460743259165    2.91121578946264
H         1.35989771756850   -8.13752519520336    2.32536894052868
H         6.67372366891164   -2.43029782250888    6.38887363879274
O         7.12641391567802   -3.13827389104861    5.92572400121801
H         6.49856607287641   -3.87480521042180    5.88495978911269
H        -5.30901992889529   -2.09499885842825    6.90530312446605
O        -5.98766008264163   -1.60161480896860    6.41978298684645
H        -5.96208581115475   -1.97571452203229    5.50865412213352
H         0.81991624925147    2.96535229951781   -7.13337474817886
O         1.73905370167656    2.63822813545171   -7.18791187855495
H         1.72910351054732    1.89056818146016   -7.81362236857706
H        -4.02456276409873    8.66871374914296    6.64328839167175
O        -4.02164185529765    8.66711389445617    5.68591783535933
H        -4.14209583348278    7.73910049123803    5.41748990123634
H        -2.11155598952339   10.23481612699437   -2.76161585870824
O        -3.01301578831415   10.41411468843528   -3.06542403007734
H        -2.94127766779343   11.04705515477589   -3.77922792769283
H         9.38881084104387   -4.10513042767864    4.04533407220044
O         9.11061630919909   -4.78444187393150    4.66732225693846
H         8.67699177981909   -4.31388370425971    5.39020196301059
H        -0.72349416973550   -6.07106404369315   -5.86631157301604
O        -0.01879367298187   -6.63586565036898   -5.53237004246973
H         0.81556367386663   -6.17082489704710   -5.74687908564714
H         1.77188694181232    8.20833083674199    0.64896786818403
O         1.46981865268139    8.52966315290955   -0.22916135670535
H         2.28559192741840    8.56999706741350   -0.75774968784362
H         3.48108063390233    2.87101314485609   -6.67488269695382
O         4.30886396558101    2.58359930227425   -6.26390881764861
H         4.06243182407979    2.30874711585520   -5.35565401592414
H         3.68836673170330    7.06477972575190   -1.24088858509533
O         3.89188514015794    8.00123241921920   -1.45365143390811
H         4.26309949550798    7.94637303967957   -2.34622098706431
H         4.39017485894631   -0.06255693860781   -7.92342496144853
O         4.76525032315065    0.08475012746777   -7.05330542240954
H         4.57950298066888    1.01587848628866   -6.80961348870719
H         6.00037984829877    1.87955191066700   -0.48286264483221
O         6.56723854860917    2.07509327897648   -1.24290650132724
H         7.39285521873449    1.59813095945734   -1.04682271494512
H         6.69518272602135   -8.48146389287310   -1.61561680605674
O         7.33289361998213   -8.26815530176047   -2.34995282737321
H         7.70587857587520   -9.10058621073401   -2.63496496847203
H        -5.29287860966302   -5.87691086672510   -5.44433374701297
O        -5.91183054503202   -5.20768988038511   -5.76147533898419
H        -5.36282534767734   -4.43679568040616   -5.99498615500883
H         0.61522441890948    7.10072139961637    7.58303191463790
O        -0.28733400881888    7.12540197529790    7.94026623732516
H        -0.84065934888312    7.13832819211782    7.12120307884979
H        -8.89366624261255   -2.93679835184386   -4.16534149033845
O        -9.43001799722791   -2.13619735842931   -4.00709745557929
H        -9.13293344879231   -1.46016675952931   -4.62004725572793
H        -2.40697233807321   -6.06876131437768   -2.17389399158420
O        -3.28603931388407   -5.78672360795233   -2.44352689411448
H        -3.47038474202362   -6.16044595221719   -3.32997779758635
H        -2.97731160312480   -5.98098601149671   -5.44100978243298
O        -3.57632119446875   -6.59359382661916   -4.97139970213828
H        -3.09156815715322   -7.41172915822290   -4.80281149753520
H        -1.40974659236633    3.65211350242644   -7.00751952231008
O        -0.86690629847830    2.89839207390462   -6.73620497585500
H        -1.10059005316632    2.11236029087343   -7.28623184636629
H        -0.20915917981230    0.34726304233849   -8.23863756135681
O        -1.10668923986368    0.57942858201545   -7.95754439099418
H        -1.28221572044443    0.05509599498264   -7.16007444595778
H       -10.45605171657080    3.94326718138749   -2.77779703825031
O       -10.52229134134223    3.16702603514917   -2.20612063672038
H        -9.68845604912086    3.14241378607205   -1.70291006378098
H         4.53861389500355    4.02249535786993    1.71067607116649
O         4.33317407134216    3.10081805257962    1.98888734776838
H         5.05119593457608    2.52733902139498    1.70814629421903
H         6.46737574066587    1.34810124539737   -4.22581972087827
O         6.16484361136251    0.72257997066470   -3.53293554337730
H         6.19139457558007    1.21784706404291   -2.68885923611232
H         9.61759123293687   -2.26695047837818   -0.92818161401231
O         9.89543021846946   -2.05143435989118   -1.82732406606527
H         9.09472186722203   -1.71575986382717   -2.27253856689692
H         9.96333795166815   -3.35990106790605   -3.09738876457631
O         9.70064492551660   -4.01275252737624   -3.77323781620252
H         9.30648569542691   -3.50648808762989   -4.49419976138149
H        -7.69215051195215   -8.66985790758072   -1.71190173535742
O        -6.95633724311605   -8.07228276401163   -1.83658757243817
H        -7.33651566682869   -7.16053569856039   -1.82563806576770
H         4.12550004125771    6.02315251160809   -3.83111453766753
O         4.78381207448596    6.72694171111338   -3.74511147731315
H         5.62144775763672    6.27615295905793   -3.60599936680703
H         0.11453314819421   -8.24125572986875   -5.23839423328425
O         0.14200672944059   -9.22409092183739   -5.10623549412923
H         0.29668643407803   -9.58724284803220   -5.97831221854042
H        -2.32124874732818   -8.75288951126403   -2.74594539013475
O        -2.08618719403699   -8.48917285391765   -3.65519427282448
H        -1.43565431999275   -9.10488704853210   -4.01148093021095
H         2.20349545276279  -10.88023414140413   -3.51188936413458
O         2.15505953222863   -9.92580964871812   -3.48807665815790
H         1.37018524370439   -9.65707140456335   -4.01623498670332
H         6.81143586681403    3.28204850190445   -4.57895746649924
O         6.87407072322076    2.60464599617989   -5.28023027457591
H         6.08133073283015    2.73504351383763   -5.82270252528175
H        -3.59466670193446   -3.80911680905060    7.68780383230082
O        -3.71194427673631   -3.02145444374450    7.15815933810847
H        -3.45717480257855   -3.25865768187149    6.24005600827538
H        -0.63440056439673   -3.43464519626173   -6.74928324714906
O        -0.00643715295186   -2.70119193398311   -6.75553143280494
H        -0.49148315723950   -1.92748342912715   -6.41433166562464
H         0.59412745527392    0.38851080964448    8.73193263402105
O         0.60611246002059   -0.32663941241970    8.09184433736330
H        -0.31484413149012   -0.61867986959591    8.00124933397197
H        -5.87353269771614    7.27676863471839   -4.28548019137367
O        -6.37332806345483    6.65705224792719   -4.84824783276738
H        -6.65795932649286    5.92358598019823   -4.25858758474170
H        -4.32551536308823    9.01751296685747   -3.29329125298988
O        -4.85929720051062    8.21995286042779   -3.18828274241554
H        -4.45061677718972    7.74084082322277   -2.44921000967296
H        -9.74382143628931    5.69355207286454   -4.68835105130958
O       -10.27629281837320    4.88821547345610   -4.52485760860134
H       -11.15497755421536    5.08572958393202   -4.85084101927409
H         2.70737609596143    6.45077510576830    6.12656017567978
O         1.74676805684611    6.54410978675977    6.22269193827560
H         1.40649624051557    5.62967092479889    6.11876386642665
H         4.75038265989641    8.49103540991012    0.07566134964945
O         5.06607777517230    8.49314457021164    0.99720347845008
H         5.47519370879866    7.63001325614326    1.12908405030178
H         4.15525100084943   -7.48426830392928   -4.35693741346456
O         3.39926319631343   -7.77201590233648   -4.90057566277937
H         3.12041785374878   -8.61313582862513   -4.52372224146763
H         0.31335140468547    8.58738857484456    4.21545239983042
O         0.99434409328158    7.94563973035227    3.98905042334707
H         1.22010597913033    7.45293806656752    4.80399243457745
H         5.20476053159035    4.13725545813450   -3.16620837111552
O         6.16618591914856    4.11036281094342   -3.11094898984992
H         6.37488463939958    3.52920419166101   -2.36281282152095
H        -2.61538328846128   -1.62811518248955    7.54350767919478
O        -2.10802962424879   -0.83378594758033    7.76664976855521
H        -2.73724856237133   -0.20918115971290    8.13780624197132
H        -9.06832272204570    7.83573187222492   -4.18871317148114
O        -9.00185361861035    7.25160142559556   -4.94556356526686
H        -8.04378196738091    7.08991308597476   -5.07789151191353
H         3.53157458425299   -9.04160678875687    1.07458567703608
O         2.85181189399780   -8.41255369849934    1.32174545286237
H         3.32256194598147   -7.60531094764780    1.60293156584857
H         3.52820211503516    8.11131195658548    1.81791873479358
O         2.73944598384135    7.54505085921383    1.92824109434043
H         2.29042206375667    7.77896243505852    2.75333912515232
N        -9.20746024831653   -0.84519170227128    1.19090447127976
H        -9.90828628073837   -0.43922650056387    0.58475716158603
H        -9.42282820270816   -0.57704742835362    2.14153411014413
H        -9.28720895462044   -1.85320491148783    1.12110871938920
