# Supplementary material for: Computer Generated Realistic Interstellar Icy Grain Models: Physicochemical Properties and Interaction with NH3
Source: ACS Earth Space Chem. 2022 Apr 19;6(5):1286–98. doi: 10.1021/acsearthspacechem.2c00004 (PMC9125691; doi:10.1021/acsearthspacechem.2c00004)
Supplement: Supplementary file 1 — sp2c00004_si_001.zip [file sp2c00004_si_001.zip › NH3_binding_energy_sampling/161-41.8-Y.xyz]

604
 energy: -1022.791072128093 gnorm: 0.000021895094 xtb: 6.3.3 (5b13467)
H         0.17749489346620    2.96843770313113   -0.69349371506951
O         0.70189653770520    2.30214630589901   -1.18745715651532
H         1.64021541397877    2.43185032308399   -0.91296966612615
H        -0.09311234786380   -1.36758829484241    3.13645519939977
O         0.29951571098888   -0.66624779480184    2.59386252227886
H        -0.18167312548771    0.14564956087641    2.82543213002070
H        -2.42091961251692    2.34296715750407   -0.55249620099902
O        -2.20867285339897    1.87452596978560    0.27215590815677
H        -2.22615151862640    0.92594489265286    0.04835735341850
H        -4.67197883213767    0.47651619996392    2.17352937267905
O        -4.97393302718989   -0.45977603393708    2.19967412267965
H        -4.49337848539034   -0.93580431696815    1.51466441332409
H         0.04548822726360   -0.37038965615170    0.93822164158999
O        -0.14977109788489   -0.13460857724194    0.01068708457978
H         0.18583674994197    0.76329407676628   -0.10932796218322
H        -0.16800035527472   -3.63718580260529    3.76529925071068
O        -0.44704955480899   -2.80702165361265    4.18548516051556
H         0.19830066447913   -2.63620485778972    4.88774874640079
H        -4.91077854211332    2.46082044940041    1.31378986077895
O        -4.26790688705391    2.05856147120209    1.92795440580557
H        -3.42608035643281    2.03839103076803    1.41362591269871
H        -3.27332399714021    3.82885369240496   -2.22909906858026
O        -2.53271866153651    3.23667117578576   -1.99745768473075
H        -2.17560953375954    2.94543476709493   -2.85662482539500
H        -0.13765641645941   -3.86647021723365    0.49098541598013
O         0.20158620593342   -3.04851289431140    0.90857503582934
H        -0.58705627672427   -2.56313116688712    1.21981298228359
H        -2.39644766338033   -1.60439442518672    2.45511600295503
O        -2.20063453521608   -2.06911359408746    1.61538309108587
H        -2.46571440363703   -1.48551925668690    0.88507527608471
H         2.05636047446469   -1.50259350559454   -1.13370262749556
O         2.28870155551074   -1.75467487015664   -0.21623703422830
H         1.49980357161986   -2.18315562303750    0.16773729593264
H        -1.41389428213215    1.76038590485802    1.89598255885028
O        -1.50338369348271    1.36371082392721    2.77266075962406
H        -1.49093537554874    2.07642031498431    3.43688862128795
H         0.19460180444453   -2.76583871442113   -1.58255907379065
O        -0.56102170335015   -2.15466404077781   -1.63936925465120
H        -0.38446924052384   -1.42869812917776   -1.00438965965771
H        -3.45465766763599   -2.99457937301266   -0.40706556516153
O        -2.73274661034169   -3.48440049534727   -0.82359559230076
H        -2.02574348697911   -2.85096408598858   -1.04259433659434
H         2.75221815138473    0.07225292570249    2.92028780574495
O         2.85269629625365   -0.10924301304738    3.88206326048968
H         2.94167651481088    0.78404350002617    4.28603990749837
H        -3.55834181121152    6.31188214036182   -0.56119128075008
O        -3.32249087289272    6.97485659241947   -1.26184248346410
H        -3.18063427143110    7.82014039342466   -0.79183614570393
H         3.88140663761134    0.52833898332831    1.17225485153967
O         2.93115350200986    0.34545589247555    1.28825728451948
H         2.69484743865170   -0.40774410787383    0.70935826590117
H        -5.74111173792140    0.74139692262075   -1.53307059363536
O        -4.84657212066472    1.12846631667076   -1.48482337103668
H        -4.97345551057407    1.96079956121804   -0.98542994981121
H        -1.24037174437825    5.33398778969853    2.19330555056115
O        -1.86513201357599    4.58675098696840    2.07665297218374
H        -1.94148920485106    4.16680269083795    2.93871299991223
H         3.46968292838552    2.70637861849043    0.41059355453029
O         3.22279936555211    2.66345946525721   -0.52877784910532
H         3.55617677183433    1.82093965802253   -0.87881689821529
H         1.48075674846110   -4.75797808378443   -2.26232189349815
O         1.54463517029936   -3.98039345651923   -1.68966099594492
H         2.33810523589109   -3.51791398344483   -2.04121033359403
H        -0.94040961008878   -0.15032716257574   -2.56369028888331
O        -0.30696756468741    0.50321726109263   -2.88746368868146
H        -0.04827708527880    1.08574218061604   -2.15024007942767
H         1.68850041325221   -4.74499340592631   -0.19097322253145
O         1.79686256087531   -5.38203615409174    0.55145891493436
H         1.33372499092168   -6.19352199466883    0.25585571227610
H        -1.24012248518006   -3.33104959966291   -2.89387654422412
O        -1.06284724112064   -4.01422767989926   -3.55396726702551
H        -0.93716676047372   -4.86069342858148   -3.08412791905359
H        -2.80709922480509    3.24344511635537    4.68783901792972
O        -1.82586727326680    3.24463457170980    4.65445786083895
H        -1.53212695435013    2.84225043440042    5.49006922175817
H         0.93338328170147    4.97600627949923    4.05972211703498
O        -0.01307754119716    5.20692322523697    4.11181843376507
H        -0.48380197588646    4.40286010831830    4.36936035957864
H        -1.74169040792769   -4.71441410593365   -0.38427401167887
O        -0.97581307128922   -5.25492396444895   -0.09978811571782
H        -1.32317902213148   -5.94079866718666    0.47970309082864
H        -3.94526639967805    5.76204818775886   -2.61619777965187
O        -4.29789311381761    4.92863484347786   -2.94573466182806
H        -4.13999305930435    4.89181038914701   -3.91340204023528
H        -2.44503412428899   -3.75365981351617    1.92209705870160
O        -2.46079928372487   -4.65784556886822    2.29852450251577
H        -1.52084012583630   -4.89354751029227    2.43963072181546
H        -4.70908481450186   -3.04866835328505   -2.91427390037977
O        -3.85503459791243   -3.28188314247344   -3.31933606873551
H        -3.52497501719033   -4.07422136159839   -2.85184894529676
H         0.31739000864254    1.31753583920299    4.59937609544435
O         0.82211901958857    2.07885664103315    4.26593169629527
H         0.86922779996109    2.73774093061461    4.97283071968249
H        -4.66498744328777   -5.24232522716541   -1.58390450992825
O        -5.36892650658860   -4.89105444174759   -1.01212196742774
H        -5.15564166190554   -5.24031842627219   -0.12632366184296
H         2.32033614471086   -6.54373180300148   -4.04948346905752
O         1.98252655005977   -6.21437007944591   -3.19655815269833
H         2.41701599883566   -6.78666107758158   -2.53213232011898
H         0.45474731132101   -3.44206625480805   -4.01845435152385
O         1.25698130384822   -3.07427166404760   -4.44223038512063
H         0.93628761097651   -2.70338700080551   -5.29053514008947
H         1.94667826580089   -1.81092249143078    2.96825797933777
O         2.10427706610356   -2.74151114953520    2.75136891674068
H         1.41837220973600   -2.95681803358400    2.08468765638062
H        -3.03082453466920   -1.87791628836501   -3.22393931756721
O        -2.60933662128422   -0.99047937998954   -3.16177294739555
H        -3.26748059746613   -0.34656396262901   -3.47880467918202
H        -3.21910149027432    4.90765979280237    1.06157146164044
O        -4.00155567103528    5.28114700168968    0.60804556433492
H        -4.41522204636222    5.83902433088303    1.31499429286369
H         0.85224080042665    2.19396796232861    2.57564435510566
O         0.95430429643014    2.19026467894599    1.60454023237329
H         1.68139834421391    1.56708209174854    1.44070685151573
H         0.16180837364061    5.59427255590079   -0.77562814408895
O         0.68188250637891    6.25748785824909   -1.28462150429115
H         0.82267367342066    7.05731629580331   -0.72873218151713
H         0.31204441643677    6.97570986092736    2.57342137655319
O        -0.04974878425842    6.59475025477771    1.75614650333996
H         0.61504859659834    5.92467975946940    1.49495181558641
H        -2.50117083514340    0.14842021460167    3.32672647053315
O        -2.71907304210553   -0.66440086334846    3.83453601414986
H        -1.95765054432602   -0.70166094830259    4.45459304149574
H        -0.91426268084201    0.49293345830195    6.01113313782035
O        -0.63749727281851   -0.02455697291133    5.23659005628880
H         0.07548021037659   -0.62841301744998    5.52350082060469
H         0.69879760529952   -5.05440553483756    1.96791171966062
O         0.15767310234850   -5.16383364681613    2.77306393841367
H         0.30188817749891   -6.08443016675230    3.04523283157090
H        -2.12565981196390   -8.15251608354284    0.43724459486079
O        -1.80409081819366   -7.66478616801947    1.22287552271462
H        -2.59115473937739   -7.35215381027723    1.67683985338132
H        -0.40969652972423    6.80007183343358   -2.34281124459521
O        -1.15691217631380    7.21908619713497   -2.84210796791340
H        -1.94659687440126    7.09092240336172   -2.27870883181760
H        -1.13991180959084    4.24540333383882    0.55755391765631
O        -0.76693459029078    4.30835761385896   -0.33831140504084
H        -1.47225581364694    4.06334892903302   -0.97113129128749
H        -4.43369406331595    2.67892520328410    3.49122202172069
O        -4.43439991750820    2.84978774021215    4.45588406333121
H        -4.51477783010626    1.96592170378196    4.86446438806686
H         2.00961619197688   -3.63911105878146    4.23136883707172
O         1.94777264604345   -4.11117798360100    5.08489281812991
H         2.45280161018029   -3.57252972455352    5.71534265810523
H         4.67293657175273   -3.24938311822655    0.82701211392148
O         4.51276508312483   -3.17368465745746   -0.13953125049231
H         3.65272207952431   -2.69814406547886   -0.22306828783715
H        -2.73997931236043   -0.81650817672987   -1.36605338105208
O        -3.06308851275920   -0.54654467784803   -0.49037089282803
H        -3.86564372609114   -0.02174812160508   -0.69473625649893
H        -1.63523530760092   -0.82755312041937   -4.64670712609043
O        -1.12754490068742   -0.61064763394843   -5.45028082006542
H        -0.41909243869617   -0.01326314675253   -5.16393875351501
H         1.77895005026328   -1.77551521274833   -3.39035523075816
O         1.87057096763746   -1.02766919324422   -2.76841325541303
H         1.09116923315799   -0.45299952463421   -2.89866427617901
H         3.64825698276302   -3.17827482768321    2.53822262487018
O         4.60777664163866   -3.40587402682885    2.46541759337968
H         4.66383414394287   -4.36589476821550    2.59247363417259
H         3.41548587331654   -6.17725856524322    3.11129331561534
O         3.77151063640795   -5.97718575046985    2.21105353255809
H         3.03393792678141   -5.63231972914111    1.66755464705966
H        -3.36737935039711    1.54116360969163   -4.19238611593439
O        -4.21281643266725    1.07172067498486   -4.00309507665058
H        -4.42959934523361    1.21607446634741   -3.04539207001299
H        -5.12500544566058    4.08960206322208    0.05745688342104
O        -5.56313896172366    3.22328186544830   -0.04548222317406
H        -6.48791214313951    3.33529078470133   -0.33964592250119
H         6.71608997289043   -1.23545419873417   -1.37620940378690
O         5.94412868275527   -1.08617708689375   -0.82393458863070
H         5.52585945212127   -1.95425621711155   -0.62585177897251
H         4.57987719863170   -3.22529004083314   -2.48337096337283
O         3.71219960540376   -3.05507672009513   -2.90006650973429
H         3.71625814950656   -3.67453938716035   -3.65559866593982
H         4.41934357123925   -2.34606276076891    5.60824110783292
O         4.07777858927146   -2.81120679910325    6.40219032098947
H         4.41259377604520   -3.71629798076386    6.32046162244768
H        -0.78476286515887    6.27645543907310    5.05804619970096
O        -1.38271507521514    6.85186984840241    5.59548795847781
H        -1.39686794474473    7.72863504258772    5.15365836423871
H         4.67932099827380   -0.19219095806843   -1.48019078110290
O         3.91156231856319    0.34929721506034   -1.74373533818567
H         3.21960507299227   -0.25234102419376   -2.07318717201525
H        -0.76946164289077    4.45785165739244   -4.05387325827560
O        -1.55241076558739    5.00046590602521   -4.26271606982370
H        -1.40175884041618    5.86724197164050   -3.84036556806877
H         0.63490010778471    3.14159858692013   -2.67380339069580
O         0.64175460913315    3.51828534685852   -3.58250626550740
H         0.69035602670366    2.75443518069974   -4.16743260869244
H        -5.39654057422598   -5.26005526494153    1.77772354978905
O        -4.69857638268553   -5.85809446150856    1.42793147335218
H        -3.85934599089921   -5.43890856318293    1.69639463329201
H         7.86407854554852   -1.74230845653463   -4.04706950982556
O         7.60588189275624   -1.42910295257786   -3.14756230605464
H         7.11760752419004   -0.58609204236757   -3.30438431814083
H         3.68999116854184   -5.13102821175649   -5.30224202332436
O         4.45262829063986   -4.75667541713891   -4.82203381120292
H         4.83787846814755   -5.46687306935819   -4.27578624915911
H        -3.80488787559430   -0.04768659809608    4.91881819196835
O        -4.40472304364880    0.41587897571474    5.55344026540451
H        -5.06544302698680   -0.24300255250496    5.84246007347897
H         3.45584310402874   -6.00019037579067   -0.53301117760794
O         4.32823257916257   -5.75055634937065   -0.84989603351186
H         4.40135016636231   -4.78792923913108   -0.70643609128359
H         4.98127933643644   -0.39218096099590   -4.17512841216450
O         4.44746501126181   -1.10469377035066   -4.56487520099051
H         4.12200097749491   -1.68815502809365   -3.84670741614260
H        -1.19500440456400    1.50566764447411   -3.95170803444184
O        -1.84558683088394    2.12613488584870   -4.33757382770826
H        -1.48833329992962    2.45718727400404   -5.18404495468829
H         4.87706698175629   -6.37784351118019   -2.32686946679201
O         5.21054603832870   -6.70294354579890   -3.19229935188558
H         6.02975520249264   -7.18153021042182   -3.00538945790815
H         8.72955217272622   -5.14225373781742   -2.92878262942532
O         8.03932069434227   -5.56037742818045   -2.36956000377048
H         8.07501983985568   -6.51779985756019   -2.47088975070054
H         2.31086031130264    4.66131657733937    0.43530207280062
O         1.73148583794989    4.64328641142706    1.20634781094920
H         1.37585209753323    3.72213092354713    1.28478814658306
H        -4.43187805707421   -2.70224696272822    4.21763509982413
O        -5.32682966136190   -2.36416816636376    4.01955003517530
H        -5.19246082676650   -1.58570850089462    3.43889717796029
H        -5.86493962459651   -3.26287800826433    1.29983155064765
O        -6.32140023746389   -3.82537052523480    1.96872090964502
H        -6.13838905401793   -3.38589516885613    2.81777655839919
H         1.66055170702030    3.41259147625082    6.84650740834479
O         1.03693016690712    3.92746590496140    6.31274831411605
H         0.25332918539647    4.07850813536676    6.88384821153350
H         4.98425150126475   -2.22209796242854    3.60243599235270
O         5.00409030506128   -1.50315723817251    4.26586948857489
H         4.19119003153296   -0.94833668913479    4.10912074413752
H         2.37879760917254   -5.63243616368976    4.82626141626343
O         2.75977602895905   -6.51616170621308    4.56709267635736
H         2.01516197667269   -7.09837328976012    4.39341459624059
H         2.24442003912221   -4.57801154084140   -6.80314156886814
O         2.07712273620116   -5.06612626964018   -5.98701920373458
H         1.81049224652188   -4.37505876554484   -5.33203677870274
H         6.42583359167679   -4.15628424024314   -0.51378707209469
O         7.18026367098100   -4.55708143154832   -0.05056259636857
H         7.68835413146337   -4.97911489991310   -0.77117878454549
H        -1.75343811726666    4.42864020918615    7.68384332514811
O        -0.85516183307706    4.52883328285566    8.06989272828071
H        -0.67569241734960    5.48821982736558    8.09324732993253
H        -5.14620634535997    5.62113312272614   -5.61560023335733
O        -4.53802591918145    4.85854366670270   -5.63448572536290
H        -3.78039408929762    5.07334739070039   -6.19996514831087
H         3.26586051088862   -2.58794158196263   -8.45122095948624
O         3.17895869698099   -3.12080594670822   -7.65002381017656
H         4.05530469617544   -3.09499011086671   -7.22074565086126
H        -0.69440474957392    8.76255268224551   -2.29760858998607
O        -0.57301942730387    9.59171216600896   -1.77929452097341
H         0.18976019026594    9.41886398276984   -1.20263858408649
H         2.04779670683810   -0.96862414104369    5.19744340157370
O         1.47687489399223   -1.49549277485157    5.78579843265666
H         1.56961919571036   -1.14877116645596    6.68252528169528
H         5.18855869459386   -2.08142450210794   -5.70712503203073
O         5.53626585708716   -2.84724324718863   -6.22887260731711
H         5.26363667067019   -3.63746730940936   -5.71099588870818
H         5.68236364994211   -5.26660783953715    4.67540111352983
O         5.16018923256826   -5.18213564916848    5.50215635210459
H         4.43914309160350   -5.81468455927597    5.41650761564525
H        -3.99639692844340    1.08058532288529    6.99132082982979
O        -3.80557741317551    1.55819611922316    7.83498445382253
H        -4.68232492893053    1.94135602528455    8.09555590866824
H        -1.88664048724618    9.54907590004740   -0.76570783077881
O        -2.74714772189657    9.42172951658049   -0.29133448520936
H        -3.35897497328679   10.04910907202095   -0.67992179416286
H        -5.97498589763615    4.61677033331476   -2.95652100794157
O        -6.88467836485510    4.49404137320642   -3.29764959649815
H        -6.79146428540031    3.79233236787422   -3.97623344612100
H         0.08509572326004   -7.12660845986098   -1.15359377137956
O         0.54991349884031   -7.56191511416877   -0.40586452208273
H        -0.12925083081296   -7.75667253337134    0.24311031442164
H        -7.65656568245980    3.70569298422685   -2.00639879947532
O        -7.93587995420795    3.10261545958013   -1.28475164737994
H        -7.74238392966800    2.19945650389971   -1.63124814096308
H         3.95422539197843   -0.94441116570486    6.97221383279174
O         3.96210730801756    0.01979953696819    6.96411378298105
H         4.77337209089941    0.31061538126250    6.53119394993228
H         2.22876399512782    5.73696916168472   -1.19737449759817
O         3.16493792808020    5.44657866977549   -1.08298468850049
H         3.34242860768516    4.90556645053948   -1.87542610632246
H         6.54025523369297   -5.98189622826808    0.66199073613868
O         6.17279267030140   -6.71867543738026    1.19583129903026
H         5.26741409260080   -6.44333096715843    1.42172528305851
H        -3.89767305532299    4.66472562390796    7.76358771555038
O        -3.33066639406269    4.20304648276504    7.10434462387415
H        -3.52132976630618    3.25904194121596    7.21547539831031
H         5.75742922923986   -7.99946477398140    0.12774312840708
O         5.47141259290415   -8.68676848976878   -0.51040653652349
H         4.64098603327689   -8.36313841528683   -0.90365373700588
H        -0.58167800023812    1.98282610437837    7.67773960049307
O        -1.21497547022801    1.91836429736210    6.94283235161891
H        -2.08302906156147    1.77375780094421    7.33913034727432
H        -6.31497413734996   -0.14580409984478    1.00714143310625
O        -6.64783838069468   -0.22580450214990    0.10245044947774
H        -7.60128424938456   -0.01053244219290    0.14814132925983
H        -5.39396252466650   -3.12639863653758   -0.60317212898074
O        -5.13623382234818   -2.42873318800549    0.02417429015207
H        -5.72430223388969   -1.66323968431476   -0.14211457477939
H         4.28829008137007    5.52308744714844    0.30260757166803
O         4.62238398246752    5.62538608725258    1.20756661507166
H         3.92675359232794    6.13407628478125    1.65980036752624
H        -9.04028011733423   -1.83194728336207   -2.30580066774320
O        -8.48989640463661   -1.58150734381088   -1.53697057286052
H        -8.60410423480458   -2.26679770971721   -0.84408995254921
H        -5.55004969270108    3.39590803170266   -5.54415094502804
O        -6.06828822606690    2.68812051558260   -5.12603058333041
H        -5.40194856371185    2.10143758403692   -4.71185832696137
H         3.16127172759045   -0.94892896341196   -5.66976259720283
O         2.30578980159330   -1.06982752227873   -6.13616027590781
H         2.39187939486869   -1.91931371039306   -6.60854341948127
H         8.09572781935567   -1.40255967674718   -6.04315688702786
O         8.10538644723096   -2.26631473594309   -5.58631698815619
H         7.24980308912369   -2.66779618369651   -5.83668085942501
H         7.59835346121307    0.93719712666921   -6.32512771696779
O         7.41083416983919    0.08844543083725   -6.73808425406494
H         6.42952480627862    0.03682936840755   -6.77411160552052
H        -7.88533171640616   -3.70639295028483    0.89516932919909
O        -8.56114069977562   -3.61162309396089    0.20751711311705
H        -8.45253790994404   -4.37345452363452   -0.38812735025502
H        -2.44156351530693    8.67189355811156    1.27332197261405
O        -2.29075006472727    8.08385532179584    2.02671526505073
H        -1.51931089682030    7.53191555585152    1.80488436613800
H        -4.47435635275004    6.36877720321675    3.47885382634007
O        -4.64638781165774    6.79431733515200    2.62234137678255
H        -3.88354858247885    7.38096945482453    2.48186506745184
H         3.37507102453147    3.38798745869061   -3.59395557719556
O         3.21994408330588    4.35709789986700   -3.50107786710740
H         2.25489353563594    4.41963368747317   -3.60873386368900
H        -6.13154230004833   -1.68131627846934   -3.45681731233206
O        -6.21247513773320   -2.26626601365033   -2.67809911302881
H        -6.99297038905382   -1.95291400380296   -2.16121264565630
H         6.44524559964501    1.00111169165516    4.72442129318110
O         6.05094807641438    1.53983537782782    5.42729217998606
H         6.23693858095144    2.45858665126438    5.13524463731629
H         1.33896699261723    1.65938175903020   -5.83794642970313
O         1.14556193174401    1.06398308599309   -5.08321781457881
H         1.50951610593813    0.20093369406669   -5.35243387079306
H        -2.51571925591316    2.90389038214891   10.46741822625085
O        -2.30193788420284    1.99636996547166   10.19524678632752
H        -2.89867364157152    1.79488680255191    9.46253851280998
H         7.60854872858184   -0.54465082503213    3.07006297107975
O         6.85696145662858    0.02918606849340    3.23801316203477
H         6.16586200794483   -0.57269431723081    3.61738096010151
H        -5.66734651009869   -8.12410148330786   -0.71088829276385
O        -4.93262572318554   -8.19198217716699   -0.06416956756145
H        -4.93754377556257   -7.37381900746124    0.45690695714394
H        -5.19713445017994   -0.19068870235157   -4.72961463356041
O        -5.81029141501276   -0.90358005545339   -4.97580807436878
H        -6.65042823144286   -0.46495881603464   -5.17034260722966
H         1.86946110872362   -0.26097961637982   -7.52967212471108
O         1.66755402263687    0.21039174023223   -8.37387804784418
H         2.24477479118569   -0.19460591944804   -9.02662769917690
H         4.85395396136341   -1.45208158776555   -9.31810705377402
O         3.92865117305657   -1.22420222564833   -9.60070169676461
H         3.90882302132696   -1.34232728307727  -10.54970336824498
H         7.54644216896103   -2.61855349665702    4.18851872694138
O         7.69350230116493   -2.65502262961221    3.22910581227479
H         7.20137292691392   -3.44679172638886    2.95766431275152
H         6.70869301046617   -5.94508663176645    2.67476052694248
O         6.76957748234469   -5.26947766161256    3.37561499550349
H         7.64561409020279   -5.35305878093143    3.79329660706739
H        -1.85610324341694    8.88534151731508    3.47703803364674
O        -1.60937566394021    9.19152400293533    4.37512558541221
H        -2.45849401712145    9.32241093987754    4.83039287230669
H        -7.41124454000030    1.49062091112222   -5.26868999984077
O        -7.98615032157320    0.74466968787333   -5.02943712994888
H        -8.88696136482996    1.14096996504162   -4.95019966526954
H         6.90671013076361   -1.13872930526260   -8.41804120114692
O         6.32636174102117   -1.86104872389696   -8.68178938226669
H         6.09875852517241   -2.31090667294752   -7.84971142020731
H        -1.70676454469890    6.17333916224315   -7.04046874413090
O        -2.10471214444404    5.34829832795582   -6.76633548408839
H        -1.85489214064940    5.21725836079827   -5.80295462763652
H        -0.02584803881839    3.25494299641301    9.00695429565518
O         0.17303311288684    2.33597048496332    9.26335625133675
H        -0.62510956728797    2.07043021504993    9.76929518481071
H         6.73948218219080   -2.83358667214429   -2.71753624121206
O         6.21063560535172   -3.57838105490353   -2.37540067515995
H         6.68070339275416   -4.38863488674440   -2.62070048476204
H        -4.09349465099123   -3.14521137916160   -4.95518275281036
O        -4.24747236759803   -3.03350511269004   -5.92042797478057
H        -4.79639734228577   -2.24143452513724   -5.97630019221524
H         1.95564866610055    2.13038019773772    8.44976214695907
O         2.61936727070745    2.24394199150262    7.75977370374241
H         3.04315581225585    1.37439014701912    7.64459792255245
H        -6.92207647563423   -5.27361108110150   -1.40462710412855
O        -7.83656380857245   -5.54537025265547   -1.65219618259917
H        -7.96898459734054   -5.14372925410161   -2.53546421838605
H        -3.85626325928209    5.19244615050101    5.67930568745038
O        -3.82549691220321    5.96117520081129    5.08865113379699
H        -2.89169248687208    6.25660756823829    5.18196111459140
H        -7.82647625951691    0.01106310218360   -1.97267785934305
O        -7.37362682735421    0.75043048228295   -2.40655571192462
H        -7.62127213318339    0.72218957275305   -3.35215953184830
H         5.81628036943672    0.07739861562011    0.39771421780179
O         5.59353961238229    0.79942706481187    1.01773004231822
H         6.10388622516846    0.60576190044180    1.83091525333537
H        -6.24289211090475    3.24424242370543    7.37863380610151
O        -6.11472291457154    2.72776857790326    8.20820847559511
H        -6.71204515499942    1.96404103221900    8.12034563237279
H         2.27079189643065   -8.13211956492682   -0.84861587410468
O         2.94805150119265   -8.11906387552343   -1.54467420561109
H         2.72396511616519   -8.83371683573117   -2.15740582194998
H        -2.75960609196990   -4.03225733324622   -6.20809503914466
O        -2.00389936150912   -4.59617729714168   -5.97691442379428
H        -1.72887308479413   -4.30396263231479   -5.07950949562788
H        -5.67095947832395    3.69343923845801    5.29310886909589
O        -6.32337505047460    4.09068666390150    5.90692756260073
H        -6.15599438101504    5.03416101002043    5.89769613107645
H        -1.02848944043041   -7.17968355397753   -3.17228701282100
O        -0.55646533494875   -6.50901342447488   -2.64487845260943
H         0.35069552840274   -6.43861145166896   -3.02584996082544
H         4.42065477322152    1.96575841768732    5.11391237535057
O         3.47882605087348    2.20415292649530    4.99362010101284
H         3.09418911322364    2.21953179002022    5.87535208047291
H         4.08149928712770    4.60712951124985    6.28389477855565
O         4.16074797625956    5.33720860830922    5.66551322018475
H         3.59360899381863    5.09488031746786    4.89476893466390
H         2.73802121236359    3.56339484910248    3.90690980581622
O         2.55922958639607    4.50314632496009    3.74003446067155
H         2.43947601674845    4.60037178608065    2.77348824518907
H         9.37147474316730    0.16252457699602   -1.08550888543867
O         8.56563436857927    0.32547808550701   -0.59167035953820
H         8.39060742211867   -0.49301374766523   -0.09766080893987
H        -2.13064012272529    5.26374884227940   10.63326180007279
O        -2.85205548004390    4.63468119013752   10.86511564652602
H        -3.06975743135960    4.81164411935860   11.78049744567507
H         7.95603265478238   -3.05767955588531    0.31664792328953
O         8.37641219087253   -2.21046572264807    0.57130098791599
H         8.30978854900722   -2.20482502987105    1.53355982661036
H         5.34412574205468    3.61438878359257    3.50858339845839
O         6.00002041081635    3.88185043397099    4.17441139635059
H         5.58594853782033    4.59941203268401    4.67563463223296
H        -4.23858309541027    4.96161018208745    9.76761530012730
O        -4.87269236385428    5.11069305238526    9.04605946272481
H        -5.48215761704546    4.36011046013121    9.04401748059108
H        -7.02782622865156   -3.55092511131562   -3.49533263972884
O        -7.64784766487904   -4.16309217195931   -3.94652808625933
H        -7.12495744431793   -4.60558348024576   -4.64669763542555
H        -0.00338594836859    6.07417455318767   10.75254773559188
O        -0.86820557378085    6.40527490701081   10.50566836641328
H        -0.75302902361394    6.83512924644364    9.63890483922701
H         2.56629693647048    1.43597259535881   -4.12038727213654
O         3.44428177002590    1.79022539992798   -3.88212990597747
H         3.76501896553669    1.27619654108933   -3.11108192280745
H        -6.99173254504215   -0.28589772474890    7.20599155350078
O        -7.50349929366371    0.49113688881757    7.48587624835299
H        -8.12519239098204    0.67264081558025    6.78008061537427
H        -2.74944170262689   -9.93874432115473   -0.83563969466777
O        -2.68758861399948   -8.99730772210516   -0.99707500278263
H        -3.59416403923908   -8.63150906180225   -0.75623299638320
H       -10.09435507944442    2.99750433162424   -4.91225038674553
O       -10.21331549671117    2.08078766174588   -4.63011385506106
H       -10.42664548731333    2.16369479262813   -3.68073013861694
H        -2.08352270220286   -3.08566693702067    4.60218327527466
O        -2.95635406986026   -3.52894486790418    4.67422359641105
H        -2.95171749123374   -4.14458082481726    3.91609178901138
H        -0.19037679435050   -8.04069291842255    2.47844048889338
O         0.63633502056082   -7.83070149603348    2.92612520369750
H         1.35426521397823   -8.12564256916913    2.33855921901839
H         6.68890822095957   -2.42362035968310    6.38277081545339
O         7.13925338108287   -3.13277075635335    5.91913024868287
H         6.51004036066838   -3.86827581225349    5.88067913184584
H        -5.29092442774141   -2.06644027824884    6.93030333943452
O        -5.96850354736783   -1.56971508723482    6.44689330284591
H        -5.94925892393806   -1.94603806137635    5.53637930340631
H         0.81031997504345    2.96821810715156   -7.13033190834052
O         1.72874397256809    2.63965002610800   -7.18696680398856
H         1.71597233913048    1.89107007495589   -7.81158393225181
H        -3.98812623762613    8.69536359413327    6.65248327605131
O        -3.98898140424487    8.69209572998179    5.69509873695551
H        -4.11089908951317    7.76362831031658    5.42887317500778
H        -2.09744261451212   10.24748885645870   -2.75865560811955
O        -2.99924675489295   10.42757079204721   -3.06106400045620
H        -2.92783210012697   11.06049468194814   -3.77491893540602
H         9.39510493474925   -4.10554902619327    4.03400029902053
O         9.11743727524788   -4.78372753832260    4.65745341388727
H         8.68634585486738   -4.31170830657434    5.38089397666412
H        -0.74614228480508   -6.06386271674667   -5.84965114149374
O        -0.04156771505832   -6.62965162246692   -5.51712838728054
H         0.79306527177100   -6.16632661052016   -5.73409299933595
H         1.79150285256443    8.21786318737896    0.64404259573753
O         1.48760986739256    8.53874069193499   -0.23370026025494
H         2.30217437061233    8.57704771359689   -0.76435370042390
H         3.47245741984228    2.86976147679118   -6.67839320505678
O         4.30078493597591    2.58150505703975   -6.26915494780664
H         4.05618567326466    2.30779061980169   -5.36004486575708
H         3.70113432785530    7.06888680729597   -1.24938761705577
O         3.90543059384413    8.00480966838152   -1.46377784843758
H         4.27459977576531    7.94825525252739   -2.35710203101549
H         4.37310679358727   -0.06680999317898   -7.92619618318202
O         4.75068179287408    0.08087818638499   -7.05722467347168
H         4.56720758217445    1.01255787151663   -6.81407581175214
H         6.00584899779559    1.88019469329686   -0.49180293097365
O         6.57108296227390    2.07415341564554   -1.25347591194408
H         7.39631755603847    1.59580199185974   -1.05910449880416
H         6.67918916442461   -8.48303902335353   -1.61553224933232
O         7.31551879477136   -8.27165996181998   -2.35166381324988
H         7.68611592342425   -9.10511104003902   -2.63681104959505
H        -5.31425236559832   -5.86133381142170   -5.41586309476731
O        -5.93207726103626   -5.19129230626328   -5.73339729520740
H        -5.38198353045369   -4.42176858497766   -5.96848310875315
H         0.65066059896165    7.11956055399725    7.58219419550609
O        -0.25095006065204    7.14655758215442    7.94166148852704
H        -0.80638381170088    7.15929345273035    7.12413054812801
H        -8.90925897773761   -2.91355553782632   -4.12346764048527
O        -9.44084000048209   -2.10900667295771   -3.96934103837247
H        -9.14194848288598   -1.44036657464395   -4.58936609323805
H        -2.42058918973587   -6.05478854848027   -2.15254994180981
O        -3.29909256944230   -5.77030129369500   -2.42150783242581
H        -3.48667618536970   -6.14583572321679   -3.30651406935956
H        -2.99835520477671   -5.96968844855152   -5.41880412297244
O        -3.59739360322858   -6.58051966372814   -4.94705522417946
H        -3.11389888283743   -7.39940354637562   -4.77845221878919
H        -1.41823437179192    3.65875144280401   -6.99984458496808
O        -0.87591964603390    2.90476896184480   -6.72857178721478
H        -1.11168289962150    2.11818852277536   -7.27713284001345
H        -0.22631444922069    0.35097120935580   -8.23007892055533
O        -1.12259183095084    0.58534242297582   -7.94674956910192
H        -1.29706136107873    0.06179277922147   -7.14847960992630
H       -10.49819295961073    3.96017964419735   -2.74428399993468
O       -10.51597413932278    3.18754188063782   -2.16473520893577
H        -9.64060767265236    3.17264599796286   -1.73343425569151
H         4.55370054862720    4.02807258232772    1.70314076281925
O         4.34698591929587    3.10717403214079    1.98277336556781
H         5.06321109571151    2.53190324691535    1.70105303076923
H         6.46232499155478    1.34413602594249   -4.23536716718017
O         6.16031068180984    0.71996054476422   -3.54108879877571
H         6.19002297549187    1.21595545463987   -2.69755278376503
H         9.61445970748943   -2.27311657613066   -0.94203214759769
O         9.89042296911096   -2.05886393747829   -1.84205854266923
H         9.08913058027190   -1.72239110770299   -2.28560663474649
H         9.95271937668691   -3.36888354421788   -3.11096820016333
O         9.68718523607334   -4.02195360382760   -3.78548340468865
H         9.29202284285321   -3.51577085178050   -4.50594655510941
H        -7.70788858938053   -8.64639839656032   -1.67147175339329
O        -6.97049245229826   -8.05216993715669   -1.80292228772940
H        -7.34842543195079   -7.13872791669986   -1.79246910997628
H         4.12982882807666    6.02362955680084   -3.83962803246589
O         4.78946881929075    6.72645983070179   -3.75595876388774
H         5.62671177039161    6.27439567493778   -3.61857558107705
H         0.08954388440291   -8.23504486773214   -5.22148579816843
O         0.11588030735444   -9.21776095065985   -5.08848394376486
H         0.26745400811415   -9.58201941763851   -5.96064044997018
H        -2.34132063461136   -8.73939328847464   -2.72220685742899
O        -2.10734806194875   -8.47703629975692   -3.63223554556458
H        -1.45925928075504   -9.09484673231950   -3.98926349002830
H         2.17818187111054  -10.87584200691868   -3.49742621224863
O         2.13196644999780   -9.92126699011474   -3.47506321013127
H         1.34599645692781   -9.65170388998346   -4.00119129386069
H         6.80890508733313    3.27714129176748   -4.59142211905445
O         6.86856449311336    2.59896576429090   -5.29218527992108
H         6.07463817540176    2.73009588413915   -5.83272954790271
H        -3.57936105305257   -3.78345527949332    7.70898518056921
O        -3.69395447830712   -2.99517727202803    7.17971082098518
H        -3.44369104888950   -3.23404160095186    6.26084572152972
H        -0.65447524542256   -3.42874851220721   -6.73538366281016
O        -0.02547258961541   -2.69615306599528   -6.74446316925740
H        -0.50839152333915   -1.92146083246470   -6.40254953542510
H         0.62025530373238    0.40844559427490    8.73852793425486
O         0.62940444362061   -0.30701063398628    8.09876280684611
H        -0.29223425838546   -0.59788779083249    8.01101117147453
H        -5.86745934135461    7.29541342176804   -4.26966495368627
O        -6.37122238013056    6.67591323302223   -4.82937409726951
H        -6.65475520322308    5.94435537892397   -4.23786926321703
H        -4.31506159983634    9.03324209056804   -3.28421290462322
O        -4.85028778400473    8.23704728740169   -3.17570476258309
H        -4.43906770271462    7.75829554886731   -2.43775013924169
H        -9.74530531849819    5.71541393761530   -4.65414748406290
O       -10.28145555014481    4.91342816476031   -4.48463176344074
H       -11.15536259005449    5.10992656824820   -4.82374104773072
H         2.73776088317658    6.46433322725572    6.12120695166078
O         1.77752199596794    6.55955796680664    6.21934933163437
H         1.43550590931405    5.64545829110776    6.11774035370326
H         4.76903778923872    8.49460161249406    0.06290214043153
O         5.08682291247986    8.49710426370699    0.98371456711563
H         5.49495423483355    7.63347908336446    1.11548773450967
H         4.13404237386355   -7.48432018007334   -4.35124739977788
O         3.37628298760722   -7.77122387586607   -4.89284873969691
H         3.09665501970911   -8.61138029630017   -4.51440298263604
H         0.34298214322292    8.60327953980625    4.21421497660075
O         1.02183384444844    7.95979857975528    3.98643557564880
H         1.24918728367970    7.46762228768382    4.80131941033480
H         5.20735953676679    4.13644568665757   -3.17547838281189
O         6.16886309523736    4.10822231951638   -3.12250882074854
H         6.37850637840772    3.52726328697375   -2.37445908832523
H        -2.59505456329686   -1.60378330325905    7.56032386811610
O        -2.08621020018010   -0.80961402248854    7.78102646877453
H        -2.71386747670100   -0.18421281919763    8.15341603866201
H        -9.06198522216575    7.86010461468763   -4.16691720044208
O        -9.00004483263477    7.27027935889385   -4.91972050781006
H        -8.04251507770093    7.10928327930800   -5.05700409694031
H         3.52158739530552   -9.03482925728861    1.08337834115152
O         2.84359027134959   -8.40427532088288    1.33152690312491
H         3.31640041425061   -7.59759832866471    1.61077577111376
H         3.55057441488090    8.11881748479547    1.80853438574610
O         2.76073910689041    7.55449429782679    1.92130675208461
H         2.31467477292066    7.78973140070856    2.74762188199310
N        -9.21374560117559    0.68297906146036    0.34942040902677
H        -9.19953892800896    1.66881008621595    0.12027976171466
H        -9.69214647470470    0.57256657016924    1.23293031366515
H        -9.75958499159784    0.20810981504729   -0.35830056848105
