# Supplementary material for: Computer Generated Realistic Interstellar Icy Grain Models: Physicochemical Properties and Interaction with NH3
Source: ACS Earth Space Chem. 2022 Apr 19;6(5):1286–98. doi: 10.1021/acsearthspacechem.2c00004 (PMC9125691; doi:10.1021/acsearthspacechem.2c00004)
Supplement: Supplementary file 1 — sp2c00004_si_001.zip [file sp2c00004_si_001.zip › NH3_binding_energy_sampling/17-30.7-N.xyz]

604
 energy: -1022.785882968578 gnorm: 0.000039808014 xtb: 6.3.3 (5b13467)
H         0.21244408341180    2.98319485481120   -0.69580061024939
O         0.73889485063636    2.31838578116166   -1.18964476292569
H         1.67687225236583    2.45075311740003   -0.91464566111215
H        -0.05099615635842   -1.36406125965485    3.12318378935178
O         0.33888873808020   -0.66082021072742    2.58128500001118
H        -0.14297494843819    0.14996504229031    2.81525846262234
H        -2.38447282966241    2.35109359933191   -0.55952749407165
O        -2.17375418595162    1.87968645266750    0.26396464042660
H        -2.18395742553245    0.93231719726582    0.03654838203963
H        -4.64461696019160    0.47117617519176    2.14997918427957
O        -4.95744270936405   -0.46372114561328    2.16020539848605
H        -4.44921077065939   -0.93722675967336    1.49341324305857
H         0.08800467647958   -0.36018286044976    0.92599826862258
O        -0.11092498741174   -0.12208017274581   -0.00013620531377
H         0.22658675422003    0.77547797127777   -0.11924388300780
H        -0.11998885270009   -3.63565473944880    3.74451466692288
O        -0.40372921076853   -2.80829493923526    4.16710905109505
H         0.24075447888351   -2.63622783931197    4.87002991614731
H        -4.87619526429966    2.45561113312473    1.30250829532815
O        -4.23596952670627    2.04765507954749    1.91751695306401
H        -3.39230579974777    2.03486110021425    1.40592552937815
H        -3.23858824569755    3.83829507941484   -2.23353867489344
O        -2.49861983977258    3.24437432474597   -2.00258793081685
H        -2.13725627091362    2.95999914750248   -2.86228893444431
H        -0.08432028064252   -3.85600315137216    0.46924676854931
O         0.25068530885438   -3.03854180419162    0.89083338509621
H        -0.53948145643729   -2.55610031231741    1.20157203800803
H        -2.35101512250829   -1.60450507835257    2.43692418952430
O        -2.15896643340783   -2.06812041038511    1.59543435562567
H        -2.41775569055894   -1.48027960579691    0.86659042044086
H         2.10711633878838   -1.48148382983215   -1.14587440312945
O         2.33611819615074   -1.73390445314535   -0.22738105634655
H         1.54820598449528   -2.16686649997399    0.15245673578860
H        -1.37847417488999    1.76379164685353    1.88861880787233
O        -1.47019479822290    1.36389199984714    2.76366866163101
H        -1.45967301209511    2.07479489677634    3.43018489220077
H         0.24868057074766   -2.74815967147170   -1.60160447460066
O        -0.51106031981451   -2.14132468746147   -1.65455734392554
H        -0.33547541584167   -1.41472002435984   -1.01981916626211
H        -3.39868194441124   -2.98950310427221   -0.42875363821462
O        -2.67873189280832   -3.47789176397864   -0.84918323821484
H        -1.97083448059553   -2.84374553738333   -1.06527836266120
H         2.79089085328291    0.08454453481581    2.91358166492424
O         2.88914054661836   -0.09968749299824    3.87525146525565
H         2.97566603961250    0.79272636120554    4.28186605719840
H        -3.53375502291557    6.31541391119568   -0.55969460618910
O        -3.29745538366976    6.98085251993307   -1.25789683516115
H        -3.16003599402502    7.82536013101854   -0.78529307554770
H         3.92034183973522    0.54894589019641    1.16866260416998
O         2.97057293838763    0.36241086166795    1.28367655036056
H         2.73765475560983   -0.38922274908286    0.70117237179599
H        -5.75882225365227    0.77058674234359   -1.63795173912500
O        -4.85011079134529    1.10162568632023   -1.50934293972414
H        -4.96553539925938    1.92838470507378   -0.99611624330522
H        -1.21641535712489    5.33684426661607    2.19529900922367
O        -1.83794679181230    4.58723081032944    2.07613257427193
H        -1.91491218659198    4.16602072882122    2.93746389915468
H         3.50375077140040    2.72725517224081    0.41216828955360
O         3.25730605141900    2.68609131046756   -0.52730602047269
H         3.59436423917886    1.84598262924099   -0.88002509653123
H         1.54138103163174   -4.73324253724306   -2.28565506839986
O         1.60107015301913   -3.95931271729534   -1.70829077715708
H         2.39556979656852   -3.49133340395639   -2.05509631615029
H        -0.89376909417651   -0.13341006122883   -2.57510850063147
O        -0.26370336157038    0.52388269230854   -2.89721417619307
H        -0.00540210189150    1.10464626323366   -2.15835584698830
H         1.74610040212336   -4.72669980706599   -0.21338381098753
O         1.85379736804317   -5.36514385567373    0.52860765042364
H         1.39429201841389   -6.17729490914322    0.22992141343534
H        -1.18215174646473   -3.31373625011184   -2.91488065086775
O        -1.00723218345467   -3.99564707143701   -3.57684791940060
H        -0.87615137544476   -4.84233926979264   -3.10918265960637
H        -2.78018024773657    3.23557454324443    4.68224627002292
O        -1.79889760339871    3.23772748797282    4.65000759788548
H        -1.50557140838917    2.83500019982900    5.48558453193970
H         0.95573887328535    4.97984185422481    4.06393917276395
O         0.00852749660068    5.20765805985624    4.11558752597607
H        -0.46010708502945    4.40153831830076    4.37030491482605
H        -1.68470007521111   -4.70701169499791   -0.41072973193935
O        -0.91798994167841   -5.24585604070731   -0.12611391808344
H        -1.26374665875999   -5.93450213214798    0.45099813013756
H        -3.91621845343410    5.77039209120165   -2.61659698614829
O        -4.26301181303847    4.93568671579407   -2.94899897217036
H        -4.10576970561374    4.90359085278980   -3.91689912484942
H        -2.39364030257986   -3.75439438319958    1.89797298367244
O        -2.40838220798692   -4.65966774951711    2.27154086716249
H        -1.46768147734888   -4.89336726900110    2.41317063776226
H        -4.65360182455974   -3.04443050028481   -2.93864545252829
O        -3.79980129218238   -3.27264611107743   -3.34443107204642
H        -3.46527918518635   -4.06518138895079   -2.87999802542349
H         0.34891833236600    1.31799184205577    4.59350657776752
O         0.85171280080507    2.08135771880688    4.26245490719972
H         0.89655683681064    2.73878253323324    4.97097199666144
H        -4.60546123744615   -5.23723569274677   -1.61595164943919
O        -5.31004765330057   -4.88865952079722   -1.04260890043056
H        -5.09647114744744   -5.24373013333733   -0.15886768545934
H         2.39465786687968   -6.50737257572548   -4.07509691200046
O         2.04628074569946   -6.19021447498924   -3.22286762022338
H         2.48219568525422   -6.76065782068549   -2.55795219893227
H         0.51156896972178   -3.41648358141769   -4.03916487527889
O         1.31420283244749   -3.04615673533826   -4.45850835399566
H         0.99774546425382   -2.67213591881818   -5.30687366861375
H         1.99107214315415   -1.80085825557742    2.95525551420659
O         2.15008412894810   -2.73091675690546    2.73704375767260
H         1.46681909938155   -2.94560174451413    2.06764497645017
H        -2.97808652972018   -1.86537169567618   -3.24429673866710
O        -2.56049729997178   -0.97709390717472   -3.17599247147838
H        -3.21801713416380   -0.33371991865832   -3.49589138224508
H        -3.19145502892580    4.90878298984262    1.06062861862945
O        -3.97420439598545    5.27973178126304    0.60586110916707
H        -4.39302080361075    5.83394852387000    1.31266465426825
H         0.88501192488626    2.20176320853710    2.57242759527380
O         0.98732944630578    2.19992370091797    1.60142868638922
H         1.71737870911690    1.58036192319486    1.43670006021825
H         0.18912211784405    5.60929691722080   -0.77043954301420
O         0.70812989323612    6.27511601466899   -1.27685255115275
H         0.84570619531140    7.07403703538443   -0.71883686173645
H         0.33044229462940    6.98178899507912    2.58240214165900
O        -0.02890792082592    6.60156003263850    1.76371271735217
H         0.63854283963418    5.93457727325849    1.50156732429281
H        -2.46291393257400    0.14650341497136    3.31226798324629
O        -2.68203867505744   -0.66966045864410    3.81503993241505
H        -1.92213950866131   -0.70733032914854    4.43764069603024
H        -0.88283182431724    0.48602894452912    5.99988437881785
O        -0.60536524477047   -0.03047906880762    5.22475014705005
H         0.11070233376203   -0.63114689752722    5.51095279510891
H         0.75284688000756   -5.04522251399530    1.94433053408050
O         0.20965919479395   -5.15907796442003    2.74761528568711
H         0.35768074188480   -6.07950500760186    3.01826565926917
H        -2.05939830731365   -8.14784651561764    0.40111054537933
O        -1.74074683388292   -7.66087372036725    1.18840195765839
H        -2.52933614115865   -7.35296391662516    1.64279753046696
H        -0.38372698645807    6.81752372293847   -2.33551985630042
O        -1.13133723525668    7.23562643902128   -2.83473899263762
H        -1.92155359421251    7.10391049838798   -2.27274694548585
H        -1.11077917951820    4.25322115971269    0.55685225799044
O        -0.73675107733803    4.31851480943205   -0.33842439312443
H        -1.44090364334184    4.07431773095160   -0.97268490691901
H        -4.40435861668629    2.66956481959494    3.48097160751465
O        -4.40547997666159    2.83760714688096    4.44602094178418
H        -4.48513252929829    1.95313331759770    4.85272938717636
H         2.05664765403391   -3.63250695281469    4.21375771259101
O         1.99430492912219   -4.10725217362588    5.06580909476001
H         2.49755015431405   -3.56924953263262    5.69837684476722
H         4.72383372669109   -3.22543704471173    0.81558782424283
O         4.56375163367880   -3.14950153409525   -0.15036242449273
H         3.70357698168890   -2.67458542249386   -0.23584108873948
H        -2.69380417111299   -0.80714854293643   -1.38319502807709
O        -3.02421342244736   -0.54106525202333   -0.50865146224302
H        -3.82632772582137   -0.01791581217511   -0.71581332042784
H        -1.58245183461406   -0.80659221678195   -4.66118301501790
O        -1.07616392133849   -0.58586019614316   -5.46402252548775
H        -0.36833345881149    0.01207557968449   -5.17645742506333
H         1.83378060293455   -1.74704244090819   -3.40279394469958
O         1.91698836300566   -1.00173535881840   -2.77681347570681
H         1.13811347968224   -0.42819669268327   -2.91083822834034
H         3.69599155632588   -3.16271524913549    2.52488323091273
O         4.65628674857040   -3.38732396096021    2.45447563569904
H         4.71527193368664   -4.34753009388723    2.57726695866686
H         3.47128461415724   -6.16349688848989    3.08812163135590
O         3.82770691188724   -5.96163563673479    2.18843378483183
H         3.09055714139973   -5.61535189498768    1.64514325779024
H        -3.32100854435192    1.55567291683057   -4.20513030265802
O        -4.16457984071525    1.08123644818851   -4.01694629626254
H        -4.38381598391764    1.22348269879481   -3.06023098239206
H        -5.07824276566804    4.07470418150006    0.04251344668260
O        -5.51292657516221    3.20697232510883   -0.06322706618460
H        -6.44331198085234    3.32267809297148   -0.34634211121854
H         6.76171836413674   -1.20089709192675   -1.38443156547466
O         5.99206563434904   -1.05473663228293   -0.82754682827969
H         5.57519837994962   -1.92393260238434   -0.63386510909281
H         4.63376546478578   -3.16598521570640   -2.46673130569605
O         3.76394800998707   -2.98935501348387   -2.87556009969804
H         3.77104680464340   -3.59444294878540   -3.64675667781838
H         4.46005245029367   -2.33639982877429    5.59771453468100
O         4.11817443759856   -2.80525761530925    6.38947781519389
H         4.45670566878788   -3.70876202890154    6.30598786809250
H        -0.76769152153391    6.27278247575424    5.06342964296821
O        -1.36783892648015    6.84476340650902    5.60190636235562
H        -1.38453860781508    7.72269054683306    5.16229183838385
H         4.72452262077382   -0.16216503396446   -1.48549820099713
O         3.95471180157557    0.37764549819814   -1.74624374517814
H         3.26676767819844   -0.22581448594611   -2.08096901150990
H        -0.73369374401471    4.47930634923879   -4.05353859803164
O        -1.51839224050350    5.01960877135066   -4.26162244705739
H        -1.37124539846631    5.88587998926636   -3.83690882159244
H         0.67228798588035    3.16270445755882   -2.67503745777347
O         0.67858976291619    3.54168652891635   -3.58256886682129
H         0.73157280480996    2.77981000533938   -4.16971131860654
H        -5.33988017663494   -5.27145113230056    1.74820879955906
O        -4.64000627773721   -5.86253327028561    1.39304177238003
H        -3.80180823374795   -5.44307337572710    1.66552297414708
H         7.92021623563065   -1.69954185500934   -4.04253334801563
O         7.65323976545580   -1.39020772434072   -3.14232124081683
H         7.16440908582570   -0.54881517867963   -3.30242918831809
H         3.71099982890014   -5.05379046508161   -5.30319132457753
O         4.44243021959707   -4.65701738176498   -4.79653758696203
H         4.86011122922255   -5.35624611293642   -4.27224340454281
H        -3.76883853805686   -0.05985594948924    4.90333138064171
O        -4.37266410797353    0.39983327225052    5.53635310603162
H        -5.03037942158312   -0.26195341059762    5.82530096022658
H         3.51721632956894   -5.97496998953061   -0.55846651921125
O         4.38847723488437   -5.72241848246286   -0.87603880958783
H         4.46077036730934   -4.76041714351391   -0.72529285008584
H         5.03105894468301   -0.35326449392884   -4.17974065185942
O         4.49607272657447   -1.06323693449989   -4.57066436310973
H         4.17682758627845   -1.65082802494976   -3.85389123656771
H        -1.15128512108419    1.52592522830969   -3.96036478375161
O        -1.80395833992422    2.14474631797708   -4.34551561692945
H        -1.44624650958605    2.47967589433554   -5.19050156803716
H         4.99211865936199   -6.30698006844481   -2.34789292905207
O         5.36934316717570   -6.62114362763487   -3.20011019055086
H         6.14859155694246   -7.14530379381272   -2.96421931727069
H         8.83286496421255   -5.05992004630881   -2.91249232764958
O         8.15843493255650   -5.51816376276950   -2.36537009683999
H         8.25913239292041   -6.47068919496467   -2.45103913403543
H         2.33919168199253    4.67912796231310    0.44071690933679
O         1.75894405581707    4.65690234497532    1.21107877695204
H         1.40554409975530    3.73479115611575    1.28593507892336
H        -4.38691929182368   -2.71365559081397    4.19280139100173
O        -5.28212051196328   -2.37763158729373    3.98991455264535
H        -5.14779604250717   -1.59465074480238    3.41622310683523
H        -5.81102074313114   -3.27463158130146    1.27540627118427
O        -6.27228584231718   -3.83522544560584    1.94195576815538
H        -6.08680768906046   -3.40071804339533    2.79365445558667
H         1.68316635825205    3.41081100677502    6.84770966997728
O         1.05861346811148    3.92471576344921    6.31417094502305
H         0.27402848826938    4.07279923629790    6.88479124184492
H         5.02771210047478   -2.20513767417047    3.59347104415807
O         5.04418949801584   -1.48824356430482    4.25920349669985
H         4.23021175406148   -0.93507392920399    4.10219817236248
H         2.43083589756294   -5.62613581262010    4.80371248428582
O         2.81459443243485   -6.50814992367222    4.54238414605834
H         2.07186712733337   -7.09209333044732    4.36660124555539
H         2.30863143831518   -4.53482581539814   -6.82659058791428
O         2.12282898408091   -5.03201370549569   -6.01930989896560
H         1.86451810427414   -4.34330561022850   -5.35831314293453
H         6.48456806012408   -4.12102373872151   -0.53646946850902
O         7.23327223746068   -4.52494508497251   -0.06567202831222
H         7.74814441206591   -4.93856428247272   -0.78654118860338
H        -1.73472218057717    4.41479375042413    7.68302134151254
O        -0.83705056402476    4.51626185557136    8.07031893586183
H        -0.66048462648365    5.47618101634924    8.09674328201711
H        -5.11281928968211    5.63336619941135   -5.61706558381272
O        -4.50192513849797    4.87261157646742   -5.63814135669277
H        -3.74448665446435    5.09185502501184   -6.20209527469402
H         3.33160464191448   -2.54721209841898   -8.45934517037367
O         3.24190420036552   -3.08504618845874   -7.66235711877924
H         4.11825239063733   -3.05110151633252   -7.22318262623056
H        -0.67402354744802    8.77903253896892   -2.28526987216723
O        -0.55546626899331    9.60714237362355   -1.76465920342041
H         0.20679035808393    9.43483294590111   -1.18722057578312
H         2.08519115070435   -0.96477060838086    5.18695998046938
O         1.51420543194086   -1.49452973911227    5.77276437573051
H         1.60529799530219   -1.15049108637595    6.67074087773922
H         5.24853457391133   -2.03839767253712   -5.73711685033626
O         5.57683006253206   -2.78874284273105   -6.28548381838100
H         5.41278136375933   -3.58759652654234   -5.74306048170146
H         5.73317919508575   -5.25064245180097    4.65864750910811
O         5.20962412803028   -5.17027147049558    5.48488969533850
H         4.49046210456761   -5.80451937114931    5.39631147580371
H        -3.96748079500729    1.06266779162066    6.97803526103535
O        -3.77893163464770    1.53735925257902    7.82335581347300
H        -4.65717499043702    1.91840650044448    8.08357462923071
H        -1.87085358437676    9.55807938831083   -0.75285086969513
O        -2.73132818442598    9.42697187376545   -0.27964250426338
H        -3.34489721697232   10.05318891262849   -0.66739636583259
H        -5.94254178212372    4.61939256135336   -2.96286684998472
O        -6.85019584076365    4.49695382804797   -3.30867557145480
H        -6.75539738661917    3.79640733949599   -3.98711328609459
H         0.15032297796819   -7.11079630777970   -1.18405074336860
O         0.61572908689368   -7.54757400946938   -0.43754241555616
H        -0.06335179577256   -7.74544942887854    0.21054954948957
H        -7.62916085091743    3.71156711607386   -2.00243099804877
O        -7.88935168594297    3.12201991188777   -1.26396690401593
H        -7.74145975239734    2.21465123474329   -1.60499596519393
H         3.98952881148955   -0.93997538939869    6.96465265735362
O         3.99431609821579    0.02423455958782    6.95922552065947
H         4.80526199455943    0.31896118166819    6.52829617584808
H         2.25642150824613    5.75895196495917   -1.18905536284596
O         3.19309961952014    5.47067454546022   -1.07372531756407
H         3.37349979543069    4.93267223813330   -1.86768958781845
H         6.59946320931214   -5.95011372769501    0.64270650520082
O         6.23344296372154   -6.69136836253251    1.17263347915947
H         5.32755906954763   -6.41892186302756    1.39993828317371
H        -3.87960036736866    4.64468251753021    7.75998250859689
O        -3.30980195307144    4.18598612905477    7.10090738859978
H        -3.49905399267712    3.24143543030766    7.20882371136902
H         5.82476204303375   -7.96857355690681    0.10399350322091
O         5.54350204958089   -8.65466550974764   -0.53836796426614
H         4.71163152015851   -8.33324383961374   -0.93034380923810
H        -0.55605027003667    1.97256256577800    7.67163749804995
O        -1.18797411296203    1.90679627513045    6.93558366190033
H        -2.05636219047321    1.76025038757694    7.33052006450450
H        -6.36123725412973   -0.20170210074630    1.02724187849791
O        -6.68037798599196   -0.28472319439495    0.11390367950996
H        -7.59790356155660   -0.55960148882127    0.13054721424530
H        -5.33507482436185   -3.13598310134608   -0.62874406454844
O        -5.08748532895078   -2.43432184423286   -0.00056707797265
H        -5.66040783348575   -1.66343946726298   -0.18749153131266
H         4.31448996988124    5.54674632857187    0.31335601008182
O         4.64663826740876    5.64743331606002    1.21924172373813
H         3.94891660153111    6.15320160045996    1.67153281334118
H        -9.01082817340567   -1.83001550946617   -2.29573608306039
O        -8.46513335540967   -1.62764937007793   -1.50844573947995
H        -8.58976899448764   -2.36624352680753   -0.87252821716178
H        -5.50973704939247    3.40840147923260   -5.55372091943295
O        -6.02461260254176    2.69464474484167   -5.14122430232032
H        -5.35590418022706    2.11129454283026   -4.72773824785690
H         3.21497364160953   -0.91411374919610   -5.67754265072153
O         2.36033740674930   -1.03549549228795   -6.14670883376790
H         2.45378948732784   -1.88350738941050   -6.62120833408664
H         8.07801543514088   -1.37028549163431   -6.04402660626879
O         8.21397855553777   -2.21129252334339   -5.56222123227737
H         7.45567263820615   -2.77501721066851   -5.79936309663967
H         7.64770466252945    0.97454879815309   -6.32195686571059
O         7.45865903146693    0.12851978010452   -6.74026008074068
H         6.47695020425155    0.07909559392646   -6.77777449045570
H        -7.82325401023390   -3.77895154302598    0.88518651739445
O        -8.50144557945514   -3.67397295426986    0.20027520255425
H        -8.39865111738982   -4.43153466082869   -0.40298227669131
H        -2.42643248694597    8.67352974152964    1.28305466513692
O        -2.27402966145382    8.08427605884380    2.03521507144941
H        -1.50110913057699    7.53501289092737    1.81231639438987
H        -4.45584583045909    6.35861875353245    3.47903391192269
O        -4.62694804548664    6.78576361389851    2.62328287350610
H        -3.86591337224814    7.37532858647499    2.48585930846028
H         3.41275382602367    3.42012921416602   -3.59030970620638
O         3.25458325574916    4.38861777781222   -3.49444455162652
H         2.28972341882629    4.44875578188655   -3.60413793997092
H        -6.08156670478283   -1.67527932821021   -3.47991109358087
O        -6.16343260246065   -2.25674670718709   -2.69741250216162
H        -6.94918889937973   -1.95365869907708   -2.18912475538611
H         6.47774863603810    1.01909693009915    4.72596050527312
O         6.08082352016673    1.55453860508234    5.42987387160491
H         6.26445709282668    2.47469417818342    5.14056733214665
H         1.38468630832189    1.69035021185438   -5.84203587027270
O         1.19116925666941    1.09170630853760   -5.08988735297472
H         1.56070560678015    0.23124971332107   -5.36094711242882
H        -2.49633137219672    2.87999235292552   10.46136827001443
O        -2.27971299480610    1.97384515243891   10.18670727365385
H        -2.87515474863578    1.77307507241482    9.45278059330552
H         7.64807547110338   -0.51863360290097    3.06867495303316
O         6.89467334601996    0.05234975701490    3.23807623846519
H         6.20475982014453   -0.55260010675256    3.61426980234801
H        -5.59995681874765   -8.12730105587978   -0.75156125912909
O        -4.86581225889525   -8.19428601097373   -0.10415322694845
H        -4.87385332148018   -7.37795694427147    0.41934399475236
H        -5.14830412181366   -0.18129318332908   -4.74821196685380
O        -5.76206724294025   -0.89526657540871   -4.99017911794664
H        -6.60177710006633   -0.45678509384176   -5.18864816168456
H         1.92483104269902   -0.22398317246205   -7.53765839365167
O         1.72114531863680    0.24950236311210   -8.38080282866684
H         2.30158568056006   -0.15093572599039   -9.03361021147099
H         4.91790286425863   -1.40415129960475   -9.32243651925386
O         3.99349615808724   -1.17142835516067   -9.60763195136724
H         3.97518071580888   -1.28839442924834  -10.55674521009948
H         7.58993310118792   -2.59613862174342    4.18194891552286
O         7.73920920906310   -2.62966026090511    3.22279004137904
H         7.24916190687463   -3.42131132265789    2.94760838847584
H         6.76502056663653   -5.92038201578797    2.65659175119614
O         6.82200190047428   -5.24782749770716    3.36042940060436
H         7.69794663433928   -5.32889812581476    3.77887339125700
H        -1.84418500865140    8.88267345007098    3.48822247968679
O        -1.59938455421853    9.18676776411957    4.38760033098358
H        -2.44952157842166    9.31428623668691    4.84196325166026
H        -7.36792055912736    1.49657651633154   -5.28314662955871
O        -7.93987860682448    0.74937727475723   -5.04060500709215
H        -8.84340888378728    1.14484192991854   -4.96496017342289
H         6.96465308279909   -1.09115392641128   -8.43293208716684
O         6.39106793313243   -1.81905833555937   -8.69510486178570
H         6.15432013659137   -2.25651756075546   -7.85562387888468
H        -1.67226960126888    6.19998631060617   -7.03656894651666
O        -2.06773755484613    5.37274618773386   -6.76548194152931
H        -1.81939282995136    5.24007735167121   -5.80202016490528
H        -0.00573007352478    3.24238847163205    9.00516229424551
O         0.19520734440125    2.32310479712798    9.25901046820162
H        -0.60283724189895    2.05416907865544    9.76336828974859
H         6.78649363505349   -2.79852643234558   -2.73326307927650
O         6.26812240478263   -3.54686504086641   -2.38158309688365
H         6.69566373558301   -4.34849235190502   -2.70784255391030
H        -4.03492338167265   -3.13022387356353   -4.98110543475187
O        -4.18918635575088   -3.01660511984495   -5.94578737254950
H        -4.73942362581901   -2.22554353773979   -6.00084945991832
H         1.97973498521302    2.12513910811942    8.44787680302827
O         2.64407453828848    2.24229033569898    7.75909135215268
H         3.07056567780773    1.37432107685749    7.64224149747876
H        -6.86084335133724   -5.27850153428561   -1.44124723294205
O        -7.77481874598781   -5.55185177909498   -1.68870460094232
H        -7.90899220653742   -5.14797739603754   -2.57100238251757
H        -3.83737762723238    5.17802414980320    5.67766300179446
O        -3.80730426190051    5.94802490596293    5.08878443906214
H        -2.87472419039375    6.24624244223884    5.18462822979530
H        -7.86079043073686    0.00769599037801   -2.00232525108197
O        -7.37405905065637    0.73453606660877   -2.41373889264969
H        -7.60077419147009    0.72432364590595   -3.36734306696763
H         5.85762486938772    0.10554428766733    0.39523526799231
O         5.63138804526160    0.82462996192478    1.01762699180982
H         6.14184932852930    0.63062638148401    1.83045855787071
H        -6.21911346288803    3.21868865425778    7.36918559166422
O        -6.09025726280956    2.69924562015797    8.19695958882308
H        -6.68679812079956    1.93531668062469    8.10597262129831
H         2.34083021135123   -8.10927243805083   -0.87823268701539
O         3.01813423203810   -8.09480029767699   -1.57448349728807
H         2.79273599507096   -8.80876780853296   -2.18768920372014
H        -2.69674295718125   -4.01072824898776   -6.23428522816370
O        -1.94227992742797   -4.57551948572950   -6.00175187338784
H        -1.66707783953034   -4.28286519589059   -5.10459681203097
H        -5.64674046805883    3.67607873739847    5.28419939648198
O        -6.29850343706671    4.06839415120320    5.90136877940980
H        -6.13911540538256    5.01318612733466    5.89017258360143
H        -0.96157065826828   -7.16144849482723   -3.20425723433922
O        -0.49245224935089   -6.49130792988686   -2.67363818047506
H         0.41446884257802   -6.41661748113276   -3.05370248832551
H         4.44990672778787    1.97681306147884    5.11491139026296
O         3.50735193540942    2.21211560778000    4.99407971906836
H         3.12173247148607    2.22468575452753    5.87541646942519
H         4.10146461853055    4.61387168585883    6.29179224843763
O         4.17950854971917    5.34587166368843    5.67554647546234
H         3.61420321185431    5.10412045419928    4.90326204408487
H         2.76490555324529    3.57271725595967    3.90979928286331
O         2.58314944956151    4.51231935833277    3.74552428210970
H         2.46470505699231    4.61213032458603    2.77904049951379
H         9.41357885296451    0.20503220680884   -1.08364959801805
O         8.60919857431530    0.36535650796817   -0.58651728487691
H         8.43387291881564   -0.45664799374097   -0.09867076211538
H        -2.11848565543239    5.24042025367714   10.63414330988233
O        -2.83798800547288    4.60820740638103   10.86337806950985
H        -3.05834752614020    4.78279456561442   11.77857585753211
H         8.00523421226841   -3.02380305952554    0.30820582137725
O         8.42543081529883   -2.17755972103689    0.56662975110953
H         8.35580602892343   -2.17354672146258    1.52860332621753
H         5.37128310358413    3.63247725282273    3.51531295142105
O         6.02497545473626    3.89954959986219    4.18353682668009
H         5.60826016440420    4.61501158313752    4.68555164353543
H        -4.22423485540504    4.93458596354353    9.76472551233101
O        -4.85717952371366    5.08415729647846    9.04230466478966
H        -5.46535268418673    4.33254765417978    9.03726253100056
H        -6.96921602710694   -3.55113766812808   -3.52736869729173
O        -7.58634235281170   -4.16501380822142   -3.97778712043593
H        -7.06219762877885   -4.60329564962507   -4.68007841022803
H         0.00632017934929    6.05711519764172   10.75845039695721
O        -0.85929417791786    6.38595443868505   10.51135878087693
H        -0.74445120686051    6.81868226254005    9.64596780267571
H         2.61095593295765    1.46592880882918   -4.12358617696225
O         3.48606752843234    1.82431476072044   -3.88169981751658
H         3.80893683583067    1.30712923622335   -3.11363920599013
H        -6.96018891935635   -0.31312005171830    7.18415069589299
O        -7.47292663233765    0.46235933071449    7.46536163417450
H        -8.09523896834623    0.64483000392817    6.76024325487620
H        -2.67592693297500   -9.93257549523604   -0.87737883790210
O        -2.61664538700429   -8.99048204704678   -1.03599215907994
H        -3.52453665218342   -8.62828788664588   -0.79598165502171
H       -10.05368936396038    2.99283895105114   -4.93057224485759
O       -10.16760698169575    2.07435250613720   -4.65189402969373
H       -10.38464849167026    2.15561131494665   -3.70220372281283
H        -2.03896343001744   -3.09181958331009    4.58027804970762
O        -2.91198015378664   -3.53609312297788    4.64787764913784
H        -2.90207842345963   -4.15194824180351    3.89002457143053
H        -0.12765067193933   -8.03594938940938    2.44514681245315
O         0.69760353400892   -7.82459105524215    2.89480276624777
H         1.41747502105406   -8.11552774341898    2.30764587442439
H         6.72930452617067   -2.40932795350629    6.37491705194499
O         7.18212788727545   -3.11641742810286    5.91053681880768
H         6.55475664372579   -3.85329424387789    5.86917973781717
H        -5.25123566656889   -2.08942219422820    6.90731500015265
O        -5.92935664065784   -1.59364000000090    6.42357332518795
H        -5.90981422685808   -1.96839030007232    5.51349152578435
H         0.85412547755204    3.00174319598616   -7.13209624209510
O         1.77344278006673    2.67607233001986   -7.18803366260646
H         1.76436035746173    1.92856871184099   -7.81421022983749
H        -3.98151943032744    8.67728739714763    6.66018315776563
O        -3.97868554698436    8.67717031115446    5.70281411681451
H        -4.09908165936233    7.74956414805012    5.43302451896867
H        -2.08013467486865   10.26143097973763   -2.74417014952031
O        -2.98214290596768   10.43994820858381   -3.04682052979422
H        -2.91197489153194   11.07453350471252   -3.75932057548131
H         9.44324064000594   -4.07685702675270    4.02580551342492
O         9.16691950387916   -4.75796892458718    4.64669400416566
H         8.73328954102503   -4.28941966978557    5.37090468170605
H        -0.68210940822724   -6.04069003705763   -5.87567618049685
O         0.02499363764957   -6.60439900336846   -5.54501582989913
H         0.85615070626039   -6.13399393939969   -5.76269799483715
H         1.80938602645339    8.23341447820786    0.65860418972830
O         1.50584342602991    8.55575038001316   -0.21866818538126
H         2.32100002489470    8.59789258665280   -0.74813883287590
H         3.51539970154901    2.91127530000414   -6.67568855702922
O         4.34438964851004    2.62662325626845   -6.26551668353448
H         4.09964924476433    2.34669465977177   -5.35840649532058
H         3.72498843169225    7.09508568773571   -1.23525739474750
O         3.92693009284811    8.03218795383092   -1.44669751346472
H         4.29751073520632    7.97905783518543   -2.33968602642067
H         4.42616204034387   -0.02145669632597   -7.93072803739167
O         4.80257354021928    0.12926762791892   -7.06184840841738
H         4.61492566111716    1.05913850158866   -6.81722838511353
H         6.04346665426254    1.91113485847369   -0.48785473353334
O         6.60990359385576    2.11051765357300   -1.24709796907626
H         7.43566536940957    1.63255603261284   -1.05407414589140
H         6.76917547575011   -8.46163237878624   -1.62139887845075
O         7.40975224953162   -8.26151802913629   -2.35761617295544
H         7.74440778896581   -9.10579685995575   -2.65566261707635
H        -5.24694840910345   -5.84966374406689   -5.45066199963064
O        -5.86682873728736   -5.18005519639360   -5.76519176629250
H        -5.31882455262133   -4.40871698221035   -5.99935749289191
H         0.66151405260026    7.11284373342770    7.59207860780009
O        -0.24064815277172    7.13578411732432    7.95040604555316
H        -0.79499664539985    7.14956962760992    7.13207814932636
H        -8.85793867180470   -2.91321082058246   -4.14471060744530
O        -9.38236899809548   -2.10742501574199   -3.97643729122361
H        -9.09816141270439   -1.43991756784880   -4.60463801292014
H        -2.35864923598553   -6.04235312751112   -2.18356386508400
O        -3.23842302337175   -5.76105243566531   -2.45208794149187
H        -3.42248867489245   -6.13403448258376   -3.33918500120946
H        -2.93219961563645   -5.95056586923887   -5.44942320320970
O        -3.52972965264277   -6.56472123380059   -4.97947138835329
H        -3.04393190583146   -7.38282607156386   -4.81386015814559
H        -1.37660024785468    3.68606395410209   -7.00245708841142
O        -0.83339986127111    2.93245091229811   -6.73184487528781
H        -1.06517362814063    2.14705191424669   -7.28371699524729
H        -0.17227122427445    0.38537411888927   -8.23992430235156
O        -1.07013513644224    0.61586135842936   -7.95791986402784
H        -1.24388100862380    0.09004690995354   -7.16113075462188
H       -10.41526008447094    3.96469691633441   -2.76502272811773
O       -10.48043919311156    3.18480665058033   -2.19831203249406
H        -9.65136404616579    3.16059832437275   -1.68875834375903
H         4.58185202243680    4.04871926666199    1.71011770869172
O         4.37776166702175    3.12652982850417    1.98758190387768
H         5.09567727202949    2.55407713499504    1.70434707716921
H         6.50749425595448    1.38634276337201   -4.23269875365651
O         6.20627328162439    0.76102069416810   -3.53943184962720
H         6.23343932329043    1.25553225195158   -2.69541478084711
H         9.66333091474030   -2.23025918868923   -0.94175052242028
O         9.94199567955774   -2.01300914740471   -1.84013587028015
H         9.13966694848891   -1.68099497539347   -2.28703486622385
H        10.05222722871360   -3.31530356075575   -3.08424297420293
O         9.79465964963792   -3.94330434326799   -3.78626964617686
H         9.37150872274855   -3.40141515846669   -4.46611947908565
H        -7.63695039038883   -8.65327258174566   -1.71831475264430
O        -6.90140513448326   -8.05561819326078   -1.84441064310809
H        -7.28293661902960   -7.14415441462762   -1.83326284758395
H         4.16040672489233    6.05830434776754   -3.82781117357468
O         4.81783454693708    6.76284274642801   -3.74092117808623
H         5.65612625239106    6.31254491937034   -3.60398445663120
H         0.16160734548011   -8.20771901697046   -5.25467830167382
O         0.19437003819192   -9.19083442005462   -5.12366103212558
H         0.34358244107909   -9.55279376472658   -5.99713772234911
H        -2.26910138431643   -8.72672271460448   -2.76033595525206
O        -2.03538359440636   -8.46131895429250   -3.66949017278783
H        -1.38425802524055   -9.07559952787334   -4.02710834735147
H         2.25681390190286  -10.84588291751861   -3.53490820123685
O         2.21551996359287   -9.89084377631206   -3.51415598553656
H         1.43066442492695   -9.61985302223739   -4.04142570517430
H         6.84802728214664    3.32188171346631   -4.58377874329093
O         6.91155138644374    2.64607048723589   -5.28625180092551
H         6.11768984087114    2.77492750332498   -5.82732367242018
H        -3.53627160730629   -3.80234666593347    7.68378311984958
O        -3.65356609672867   -3.01397088276341    7.15525052465877
H        -3.39987720959299   -3.24982310755826    6.23674206841986
H        -0.59283778986752   -3.39993342399453   -6.75704743904761
O         0.03327277953885   -2.66526361890537   -6.76287687500575
H        -0.45167254505009   -1.89275347618105   -6.41941639621164
H         0.64921187586290    0.39861449170610    8.72963138454283
O         0.66113011557559   -0.31543303557583    8.08828508345013
H        -0.25967733895073   -0.60813249257047    7.99835496818650
H        -5.83977621807865    7.30244803657081   -4.26911495805061
O        -6.33940850004683    6.68270958343473   -4.83211737099937
H        -6.62346707977243    5.94898311921578   -4.24296242055996
H        -4.29336498459909    9.04259672376362   -3.27560266478391
O        -4.82588503074173    8.24405605998574   -3.17138814017973
H        -4.41598500819866    7.76461394983582   -2.43322414021807
H        -9.70926123382496    5.71565228760275   -4.67229348353922
O       -10.23933216123689    4.90833521159785   -4.51099395994905
H       -11.12036438490213    5.10592898208736   -4.83064762992791
H         2.75269984766934    6.46760620547531    6.13225168129480
O         1.79207714516906    6.55970444770730    6.22952381325237
H         1.45270558036902    5.64509164414755    6.12446813977106
H         4.78671133572922    8.52037444654094    0.08243229260876
O         5.10318576358718    8.52125457677142    1.00372848478156
H         5.51366587091480    7.65845788390912    1.13359404281067
H         4.26648397175252   -7.42417969657418   -4.31829963205962
O         3.52541290296977   -7.72472943240327   -4.87641035685636
H         3.23792415639134   -8.56284951009650   -4.49953553690639
H         0.35417789374457    8.60484711235208    4.22745816929332
O         1.03541320427742    7.96404409618173    3.99909902558100
H         1.26284075645965    7.47039444409579    4.81300069071537
H         5.24228554118310    4.17196100464658   -3.16760272045531
O         6.20373254821868    4.14799104718402   -3.11212334433184
H         6.41407128064331    3.56448770610864   -2.36628590545960
H        -2.55931992030297   -1.61952028997213    7.54205993004143
O        -2.05289440343660   -0.82451080965861    7.76464101101790
H        -2.68216788984051   -0.20162828839942    8.13864974966741
H        -9.03588235322220    7.85747161004933   -4.16751143154939
O        -8.96914108161799    7.27479684492729   -4.92546229997923
H        -8.01108927869038    7.11497023739855   -5.05935766431825
H         3.58907855568886   -9.01533805919717    1.05448748792087
O         2.90850531357975   -8.38707638245091    1.30095076059346
H         3.37810093476007   -7.57962079924040    1.58419876970361
H         3.56687626414921    8.13627156557673    1.82532200107447
O         2.77869932941601    7.56914581305741    1.93567866258404
H         2.33055224942831    7.80116253126878    2.76177474040015
N         7.30086405368349   -5.07378681045954   -5.48242613786073
H         6.95751731932279   -5.75807148822496   -4.82064702637583
H         8.31056037783851   -5.07060455619460   -5.41681062611395
H         7.05709437359928   -5.39909631241710   -6.40873088123414
