# Supplementary material for: Computer Generated Realistic Interstellar Icy Grain Models: Physicochemical Properties and Interaction with NH3
Source: ACS Earth Space Chem. 2022 Apr 19;6(5):1286–98. doi: 10.1021/acsearthspacechem.2c00004 (PMC9125691; doi:10.1021/acsearthspacechem.2c00004)
Supplement: Supplementary file 1 — sp2c00004_si_001.zip [file sp2c00004_si_001.zip › NH3_binding_energy_sampling/18-34.2-Y.xyz]

604
 energy: -1022.788529165193 gnorm: 0.000024116961 xtb: 6.3.3 (5b13467)
H         0.19606470382081    2.97801104405681   -0.68900539303495
O         0.72225935057715    2.30989582417457   -1.17887045963596
H         1.66028390381648    2.44392674736881   -0.90478306142486
H        -0.06568742869632   -1.34272943205412    3.16022758532244
O         0.32342793555304   -0.64332774297273    2.61274827389724
H        -0.15786194948821    0.16917412906805    2.84198979214382
H        -2.40092823975238    2.34751730456188   -0.54648277341235
O        -2.18923985770388    1.88173715900415    0.27993116678427
H        -2.20040189270944    0.93280864879783    0.05926478859017
H        -4.65961276074849    0.48685415857394    2.17752397813621
O        -4.97266202601346   -0.44786030266364    2.19435851583086
H        -4.46491017505860   -0.92617517225712    1.53065778614868
H         0.07158971154043   -0.35419288238246    0.95617675741800
O        -0.12657146758623   -0.12254503594160    0.02815994562689
H         0.21000431088009    0.77459066252840   -0.09648482277053
H        -0.13494038431599   -3.61011311366003    3.79736312699979
O        -0.41796087783081   -2.77953355170390    4.21415376439925
H         0.22696967572119   -2.60327966098478    4.91562404738292
H        -4.89118972860705    2.46549129927871    1.31641982327565
O        -4.25067549550529    2.06152561406499    1.93376487027101
H        -3.40728392437515    2.04516126410578    1.42196400064151
H        -3.25575522089140    3.82343766144684   -2.23002845615876
O        -2.51579335941419    3.23077646812079   -1.99565300596915
H        -2.15510387598597    2.94066044135620   -2.85362238671737
H        -0.10203763375187   -3.85319139032966    0.52360368658890
O         0.23367944920070   -3.03222946875811    0.93796853572144
H        -0.55606739463977   -2.54789382808040    1.24698701555959
H        -2.36618351980144   -1.58744460200829    2.47732023632951
O        -2.17481778612682   -2.05671418159784    1.63875021190743
H        -2.43423957334109   -1.47377996965393    0.90624227916088
H         2.08744027860150   -1.48973672712560   -1.10918175211782
O         2.31899724521833   -1.73714764614305   -0.19027496419085
H         1.53129563585030   -2.16645895201836    0.19458952198682
H        -1.39310243492681    1.77715356743158    1.90512289165701
O        -1.48460059565627    1.38309907484048    2.78281391718032
H        -1.47337273469912    2.09845483713355    3.44460244719085
H         0.22929653900437   -2.75972088022260   -1.55442033487565
O        -0.52902065937246   -2.15175517083994   -1.61262976063912
H        -0.35348576862521   -1.42166461165439   -0.98185801688371
H        -3.41629226047022   -2.99186941833435   -0.37821262955856
O        -2.69666005416284   -3.48295099775980   -0.79610604776465
H        -1.98892235666977   -2.85032865874431   -1.01667336949152
H         2.77614933066915    0.10384432987847    2.93876311127960
O         2.87571075689221   -0.07405648657298    3.90135759123519
H         2.96279857754258    0.82118253485467    4.30196296204449
H        -3.54910066784832    6.31206432731348   -0.57304427108849
O        -3.31301645304643    6.97251707723942   -1.27605383701146
H        -3.17518315054866    7.82030196000492   -0.80942409747650
H         3.90525463333918    0.55564461156124    1.19024289890078
O         2.95525133262292    0.37059520155155    1.30613953966842
H         2.72196513024153   -0.38550357215247    0.72997847463389
H        -5.77623170320107    0.76041298740340   -1.61160563156334
O        -4.86731358524288    1.09215044831931   -1.48603573800189
H        -4.98224946777583    1.92247449423059   -0.97841458015935
H        -1.23011686953544    5.35190812000373    2.18701309618450
O        -1.85176399893385    4.60153238877776    2.07322366292354
H        -1.92839851831032    4.18636664368329    2.93753231658303
H         3.48837106561513    2.72958410640488    0.41865633274037
O         3.24107380005363    2.68129136425616   -0.52044616865634
H         3.57807608544648    1.83873285412951   -0.86685231229232
H         1.52145497615824   -4.75134037742931   -2.22495618192876
O         1.58162643758083   -3.97100851833058   -1.65561112071917
H         2.37488668488638   -3.50808096896093   -2.00765875395344
H        -0.91169984103307   -0.15111484252446   -2.54606674841639
O        -0.28031452078844    0.50275786492682   -2.87271467376335
H        -0.02286239619120    1.08949946078147   -2.13820254250646
H         1.72699804280672   -4.72909248341670   -0.15374167464542
O         1.83511589413028   -5.36233642443779    0.59202000069189
H         1.37579052497633   -6.17680723183069    0.29896185800073
H        -1.20186161580855   -3.33408491760062   -2.86375225679724
O        -1.02526551920292   -4.01989646038287   -3.52119643654008
H        -0.89547860808994   -4.86402145509788   -3.04813487069184
H        -2.79272310588485    3.26823012414250    4.68945688336478
O        -1.81146842612000    3.26974309822365    4.65637449271582
H        -1.51760700371419    2.87289028934844    5.49458477708852
H         0.94319236435268    5.00729681783739    4.05658237887141
O        -0.00397261381979    5.23556139707084    4.10700209776258
H        -0.47252481345767    4.43139168009325    4.36793262107037
H        -1.70310680646767   -4.70972306507364   -0.34953208317238
O        -0.93608105624230   -5.24640582451271   -0.06181702230336
H        -1.28121524002212   -5.93111885582208    0.52038545473284
H        -3.93322512049032    5.75299554874390   -2.62579762344563
O        -4.28014554718752    4.91600374144406   -2.95230491782796
H        -4.12380107632122    4.87743308476498   -3.92010208556050
H        -2.40984921005106   -3.74093336026023    1.95325398736952
O        -2.42463144856497   -4.64364809716152    2.33282310091503
H        -1.48392263261222   -4.87676305555835    2.47565574120414
H        -4.67271714013603   -3.06354891761282   -2.88705898582436
O        -3.81907476895868   -3.29469718108302   -3.29161180107460
H        -3.48485824793370   -4.08436961254263   -2.82199693345291
H         0.33581929131948    1.34936243040507    4.61176000684758
O         0.83832757906306    2.11032994156043    4.27483396183447
H         0.88422197361104    2.77253780621073    4.97887235950614
H        -4.62428799862302   -5.24744610608034   -1.54906841824533
O        -5.32831673514939   -4.89457673071896   -0.97768579217092
H        -5.11436103669686   -5.24368552912117   -0.09163384924111
H         2.36618207299608   -6.54220490073779   -4.00379945430467
O         2.02623766002246   -6.21083874463710   -3.15244932065340
H         2.46308826204576   -6.77818037100037   -2.48538059032511
H         0.49253089708129   -3.44557101414646   -3.98737526451510
O         1.29400110742989   -3.07733379310173   -4.41169144150310
H         0.97359812863354   -2.71061652745331   -5.26192803446925
H         1.97542971458263   -1.78132414726654    2.99425063506989
O         2.13313690838931   -2.71297524786003    2.78223589769960
H         1.44940628515746   -2.93181894371027    2.11479220524956
H        -2.99713947573780   -1.88706525695809   -3.20189871431069
O        -2.57891625715744   -0.99847366092804   -3.14072159648162
H        -3.23696837557026   -0.35714206168070   -3.46375567499648
H        -3.20602252313239    4.91654435078688    1.05668514198761
O        -3.98898963813824    5.28446643080521    0.59983349419347
H        -4.40718282975305    5.84371307176830    1.30311090314289
H         0.87064726282050    2.21907561508752    2.58415765094232
O         0.97226159572190    2.21023676605270    1.61307013487803
H         1.70234053038633    1.58973238693583    1.45237608601784
H         0.17359004714309    5.60365483563339   -0.78133971247200
O         0.69246460060061    6.26565621469689   -1.29284474756497
H         0.83066833312863    7.06850993047392   -0.74051728252200
H         0.31729618366781    6.99910648949541    2.56170612901845
O        -0.04264333501652    6.61332157587239    1.74584123491894
H         0.62450252257111    5.94442851159437    1.48796180860533
H        -2.47722989623015    0.16969237094384    3.34055953972874
O        -2.69600596779778   -0.64308090309304    3.84889606460084
H        -1.93579767002427   -0.67653195580628    4.47136943191016
H        -0.89514087642322    0.52728624303544    6.02460405091483
O        -0.61828819713841    0.00539916220579    5.25280769895016
H         0.09773624836386   -0.59349458734713    5.54264473956768
H         0.73620460170238   -5.03245159546769    2.00635451748900
O         0.19305878249983   -5.14044105442517    2.81044998064886
H         0.34178523336909   -6.05872550822947    3.08808448649556
H        -2.07795692732088   -8.14462899607726    0.48628035957980
O        -1.75854822380711   -7.65208374173120    1.26980785431279
H        -2.54664588309646   -7.34114311465811    1.72296819206027
H        -0.40021041983156    6.80115410461530   -2.35439004498284
O        -1.14809061306792    7.21561238517826   -2.85618338705992
H        -1.93793460807513    7.08835384859506   -2.29259579466653
H        -1.12564935093441    4.25707182913524    0.55602754105295
O        -0.75226125709695    4.31565516029391   -0.34003503906892
H        -1.45720342729683    4.06770468566787   -0.97190654911457
H        -4.41790880059718    2.69427636987134    3.49317188535043
O        -4.41826191588978    2.86894735420820    4.45700276595342
H        -4.49788290859903    1.98734186145429    4.86990009253997
H         2.04194959820775   -3.60495889736672    4.26544104576776
O         1.97952123504706   -4.07336182347207    5.12090665396937
H         2.48590200276120   -3.53297269914751    5.74876272800330
H         4.71027006127882   -3.22073792260888    0.86098181600553
O         4.54732456207794   -3.15153641778154   -0.10579219512890
H         3.68687170663735   -2.67769148277753   -0.19097561099230
H        -2.71145259323429   -0.81624847131639   -1.34835082225678
O        -3.04100864614021   -0.54390400856203   -0.47548055957725
H        -3.84333357265336   -0.02216727417285   -0.68551672427275
H        -1.60268146653248   -0.83882487240034   -4.62707343817697
O        -1.09579519793011   -0.62435896529440   -5.43142975754949
H        -0.38893606828964   -0.02343564610240   -5.14808808859518
H         1.81240460409176   -1.77280333122816   -3.36513928928955
O         1.90046669432942   -1.02271906597601   -2.74546284614832
H         1.12066652269680   -0.44973941946889   -2.87998386409535
H         3.67856843353107   -3.14737038303847    2.57149771379301
O         4.63884799111509   -3.37041329110716    2.50017519999261
H         4.70088250555247   -4.32830890131046    2.63444911747729
H         3.45349339584380   -6.14325278610628    3.15717919656997
O         3.80950479586973   -5.94532647479839    2.25583657121435
H         3.07156185965595   -5.60399257678991    1.71086772605979
H        -3.34023317259306    1.52737786060397   -4.18562103492023
O        -4.18341371093410    1.05410016858373   -3.99359173081658
H        -4.40230775515883    1.20313988580871   -3.03775343145871
H        -5.09368650123024    4.07591917882523    0.04563659385955
O        -5.52853932621702    3.20755283496220   -0.05416055498648
H        -6.45919275823891    3.32155952714249   -0.33715690346669
H         6.74764846694721   -1.21059901384195   -1.34608092004278
O         5.97167444273750   -1.06145407493809   -0.79945046298875
H         5.55804833917532   -1.93026302317743   -0.59556908200417
H         4.61555333292504   -3.21087458481254   -2.44968374587907
O         3.74736127182263   -3.04560895025405   -2.86748871660177
H         3.75460359402424   -3.66784302523215   -3.62067492319436
H         4.43971973347252   -2.30165217610874    5.63370949803071
O         4.10779551720984   -2.76777654834854    6.43111374815302
H         4.45776451024473   -3.66690220722669    6.34722951319109
H        -0.77921480684125    6.30748973366899    5.04821822765040
O        -1.37897535954163    6.88322178682656    5.58306541360581
H        -1.39565798439336    7.75817125204484    5.13754614911394
H         4.70701293297240   -0.17346606804984   -1.45928798717643
O         3.93757040303296    0.36457277322556   -1.72550867678927
H         3.24793888096667   -0.24061050146149   -2.05287643842988
H        -0.75171010764770    4.45151451129597   -4.05592806259970
O        -1.53648105404942    4.99026672337995   -4.26740294942950
H        -1.38920178877920    5.85945967473536   -3.84857020438012
H         0.65480489635157    3.14405902599132   -2.66926969369819
O         0.66103998139589    3.51663464382336   -3.57953184270500
H         0.71246132094257    2.75069913363682   -4.16142669006762
H        -5.35653532783439   -5.25818376787795    1.81578662749620
O        -4.65705688458552   -5.85174275172797    1.46402616095778
H        -3.81854732781499   -5.43081741426163    1.73326469668603
H         7.89824876302311   -1.72574274099724   -4.01681505607906
O         7.63813362876100   -1.41009499747220   -3.11888915357846
H         7.14776425108958   -0.56902397936724   -3.27902803524366
H         3.73356381792114   -5.13179104776269   -5.26134357571891
O         4.49444545750767   -4.75310083735726   -4.78195428980191
H         4.88174724334723   -5.45967794993665   -4.23255084354529
H        -3.78203039954526   -0.02547487301899    4.93389157939955
O        -4.38533906253548    0.43875447323273    5.56399779584010
H        -5.04298459120106   -0.22086086899035    5.85807472915778
H         3.49751733400685   -5.98062865722825   -0.48826376015816
O         4.36729092129778   -5.72922753617438   -0.81057305792564
H         4.44005282202906   -4.76631986373956   -0.66766997565576
H         5.01165195048328   -0.38442310624788   -4.15280646950178
O         4.47955605098579   -1.09978123599053   -4.53990289711878
H         4.15568396094182   -1.68121718465962   -3.81949594163481
H        -1.16958509822412    1.49861857555699   -3.94233888921898
O        -1.82239144891960    2.11463276548005   -4.33144096249767
H        -1.46536444093336    2.44410575265343   -5.17881063174309
H         4.92088319556272   -6.36191998996512   -2.28168437152474
O         5.25661539610349   -6.69172379280740   -3.14451586983825
H         6.07784830827536   -7.16517523594351   -2.95359308998097
H         8.77131658897839   -5.11801162553905   -2.88746148107574
O         8.08089365831914   -5.53680531903620   -2.32861403228603
H         8.12025523599625   -6.49432067076547   -2.42525852828819
H         2.32426072105255    4.68113160239076    0.43457245646346
O         1.74420158469912    4.66439266285399    1.20516146186630
H         1.39075631369490    3.74293431693389    1.28686878601326
H        -4.40117377571860   -2.68388060178164    4.24211747608888
O        -5.29643447860535   -2.34912167197317    4.03741677488980
H        -5.16237040815627   -1.57007180295394    3.45837794486843
H        -5.82745990480343   -3.26452850434060    1.32961418914826
O        -6.28840318175908   -3.82037909431050    2.00027579729998
H        -6.10223326390811   -3.38012953084958    2.84887529795567
H         1.67221149712194    3.45735963482965    6.85045725823340
O         1.04721466503568    3.96742763037003    6.31377515523453
H         0.26321756045429    4.11980940740485    6.88408624885168
H         5.01527521990089   -2.18513308736852    3.63085268907285
O         5.02987755634777   -1.46277989929465    4.29169675865009
H         4.21686337860443   -0.90967718399474    4.13025034511723
H         2.42330210617814   -5.59327252077587    4.87144015602410
O         2.80573291899153   -6.47608331697610    4.61116198496527
H         2.06114787804949   -7.05989780892426    4.44233616404624
H         2.28781317302237   -4.58828120269489   -6.76550873728346
O         2.12028369282044   -5.07358813392066   -5.94771171756216
H         1.85219648629982   -4.38036443704920   -5.29571902955994
H         6.46434457357259   -4.12487433892262   -0.47940110994961
O         7.21812249858245   -4.52601671433993   -0.01580231098961
H         7.72874705675491   -4.94803052554839   -0.73417990943132
H        -1.74493853620246    4.46791827552973    7.68122120530147
O        -0.84697099749662    4.57173852244747    8.06715919321228
H        -0.67009119192973    5.53177792467916    8.08693350983397
H        -5.13188332251520    5.59551635928791   -5.62444342458077
O        -4.52100626258760    4.83456206318804   -5.64076778961328
H        -3.76409325634636    5.04978660750455   -6.20690668241770
H         3.30493908968463   -2.60251005624641   -8.42098053381152
O         3.21875392309167   -3.13221801502982   -7.61756740490809
H         4.09479068375414   -3.10207191811445   -7.18778632723089
H        -0.68978862200627    8.76306492798191   -2.31756742838316
O        -0.57075067007853    9.59461010612629   -1.80270879989312
H         0.19180493709844    9.42616112482685   -1.22451659656615
H         2.07204333571004   -0.92929072620984    5.21959439852588
O         1.50181632749096   -1.45516914382874    5.80956947978905
H         1.59275021534844   -1.10466321902648    6.70507497135632
H         5.22428490790256   -2.07914482509564   -5.67761232548242
O         5.57381506182465   -2.84631022920956   -6.19617881652442
H         5.30357248469243   -3.63498804827590   -5.67490270255320
H         5.83868122302101   -5.17530729939881    4.68889522064793
O         5.26763023688206   -5.09051496024122    5.48515358832214
H         4.56059216966274   -5.73343252377742    5.37151003165731
H        -3.97901469640765    1.11149672143019    7.00089437621219
O        -3.78976999687072    1.59194117463983    7.84276149689526
H        -4.66775089759287    1.97500722475383    8.10096946443749
H        -1.88560149364187    9.55292449327241   -0.78967054795022
O        -2.74583956415789    9.42511407159659   -0.31519263507630
H        -3.35945883177910   10.04899170920727   -0.70662103167689
H        -5.95997043878726    4.60010382943689   -2.96284508095044
O        -6.86784518205872    4.47550573633082   -3.30722567087045
H        -6.77377737935269    3.77028519766165   -3.98086785248573
H         0.13083947504546   -7.11939810270134   -1.10733484261027
O         0.59629848886562   -7.55052573750065   -0.35766141549956
H        -0.08247001384074   -7.74416664382220    0.29200278463492
H        -7.64620082420863    3.69930507232395   -1.99503730574321
O        -7.90586832769360    3.11487859443452   -1.25235292844702
H        -7.75853551317498    2.20516075051118   -1.58728729856530
H         3.97693809329027   -0.89344579620128    6.99651484256582
O         3.98276356609266    0.07044358058072    6.98231674149498
H         4.79427548229252    0.36271797410357    6.55054358460218
H         2.24043694394268    5.74981117895293   -1.20244719309485
O         3.17718742882607    5.46197210768597   -1.08606094235431
H         3.35685868658687    4.91857614768084   -1.87631145068982
H         6.57302373547843   -5.93508015696114    0.70066552980385
O         6.20955554798977   -6.66838533619386    1.24306512328432
H         5.30353362167766   -6.39727669580469    1.47023144584212
H        -3.88974943266182    4.69876927528577    7.75805575961922
O        -3.32057915868608    4.23539905718230    7.10167876115345
H        -3.50988882295067    3.29166146808188    7.21635653441931
H         5.80495449339088   -7.96717157214478    0.18254569198280
O         5.52262072171273   -8.66095669057008   -0.45029205114348
H         4.69205669927492   -8.34300773205594   -0.84820970448872
H        -0.56683473949487    2.02538847391785    7.68583696368292
O        -1.19926974788264    1.95442662360074    6.95066628081113
H        -2.06741834508594    1.81101410986363    7.34728598918531
H        -6.37702360445966   -0.19331566211834    1.06049740572170
O        -6.69679429886161   -0.28261104219933    0.14796687358309
H        -7.61440431262968   -0.55706640493979    0.16719263310194
H        -5.35283206679819   -3.13924200652074   -0.57578198604089
O        -5.10434906228881   -2.43319030301503    0.04712005199620
H        -5.67745550752721   -1.66358818444165   -0.14450898528602
H         4.29951156157716    5.54760566498008    0.29996236577708
O         4.63228351841232    5.65417369442425    1.20488756060500
H         3.93515761017839    6.16334690807451    1.65429341951620
H        -9.02929610645160   -1.84385555213169   -2.24934962860380
O        -8.48282341368786   -1.63628351483439   -1.46394697522736
H        -8.60737861359609   -2.37035187921669   -0.82277351417675
H        -5.52918442402729    3.37128481832191   -5.54564139486778
O        -6.04387117227863    2.66039652701293   -5.12800330384814
H        -5.37513883989871    2.07976751309513   -4.71088518867471
H         3.19402998386821   -0.95194659887060   -5.64642806469764
O         2.33903202731657   -1.07755242289096   -6.11258712047881
H         2.42841821247615   -1.92837511301402   -6.58196623569402
H         8.12997496953052   -1.39417977219629   -6.01433899458189
O         8.14158992540474   -2.25620923287781   -5.55430327969410
H         7.28713255100363   -2.66069537810054   -5.80331882564952
H         7.62673705124056    0.94284433535854   -6.30612807956157
O         7.44155582795053    0.09206001365984   -6.71598621830153
H         6.46046323640793    0.03783142888522   -6.75233215280216
H        -7.84010413832309   -3.77105774916504    0.94419062471223
O        -8.51862076763207   -3.67056670256775    0.25893416496341
H        -8.41652033311083   -4.43238322769106   -0.33906345152360
H        -2.43995398523689    8.68253176228029    1.25257217530639
O        -2.28728107459579    8.09830779471127    2.00857970236920
H        -1.51452694184111    7.54746720316370    1.78907940088523
H        -4.46849084420187    6.38329040171920    3.46579997060393
O        -4.63999545452641    6.80443663827179    2.60714701680618
H        -3.87898885671324    7.39298015810187    2.46526095070323
H         3.39472289141448    3.39394873468282   -3.58852783254355
O         3.23695373801741    4.36294721649677   -3.49984123533550
H         2.27189452365545    4.42281733204589   -3.60841501250533
H        -6.10089671428651   -1.69790224913991   -3.43657229590934
O        -6.18209068973453   -2.27390981872465   -2.65001360284522
H        -6.96757351252705   -1.96737390987158   -2.14328619906029
H         6.46611724693006    1.04757602632702    4.74350438066265
O         6.06571752209707    1.58894844959273    5.44063507839700
H         6.25348169982674    2.50666537699228    5.14683858867889
H         1.36435063964564    1.65052906031747   -5.82689642743642
O         1.17144826657970    1.05731416190975   -5.07017157269258
H         1.53911933721741    0.19463085518038   -5.33545400385340
H        -2.50507855758381    2.95246617047301   10.47059601581720
O        -2.28892790327530    2.04436833059843   10.20205117405856
H        -2.88489207318100    1.83872882134266    9.46990768535200
H         7.64060156898468   -0.49715452035710    3.09321368025220
O         6.88118678424062    0.06605228397128    3.25697321388190
H         6.19318769725094   -0.53616609308729    3.63989703258165
H        -5.61909444951114   -8.13108993954841   -0.66401861031309
O        -4.88453122954861   -8.19374788006058   -0.01666193614358
H        -4.89201074769953   -7.37387487656397    0.50124190173110
H        -5.16812443638191   -0.21295458008883   -4.71573493307125
O        -5.78201653289863   -0.92848023425665   -4.95258674532804
H        -6.62187872383151   -0.49127826885551   -5.15331499900755
H         1.90178989986553   -0.27542386689128   -7.51021028952337
O         1.69879959002828    0.19159561940540   -8.35650404747389
H         2.27781655478622   -0.21417992149239   -9.00719337237765
H         4.89056395801624   -1.46607948129795   -9.29144946254057
O         3.96476554001521   -1.24212568975667   -9.57563044136784
H         3.94614714817518   -1.36377423896694  -10.52421495411854
H         7.45234481273874   -2.50587324127094    4.20873379869118
O         7.76867798396625   -2.65427131613517    3.30100396370901
H         7.45304789514838   -3.55828962547863    3.10818590428651
H         6.77597970862741   -5.85593010876079    2.68439294435894
O         6.95592481998289   -5.24731461110950    3.42503336741623
H         7.78443211371954   -5.58056149756923    3.85273859233320
H        -1.85625508132821    8.90669928423415    3.45588719797296
O        -1.61077520409838    9.21688595931535    4.35296370659711
H        -2.46056523910882    9.34774965437238    4.80703496987342
H        -7.38769204952457    1.46166868329675   -5.26071668725614
O        -7.95955224929734    0.71626526949803   -5.01256382400095
H        -8.86299847319033    1.11242710407505   -4.93908076898185
H         6.94189130385249   -1.14316743574542   -8.39124348764673
O         6.36362747614552   -1.86811696328882   -8.65239026961020
H         6.13671892653996   -2.31507752280307   -7.81859334474156
H        -1.69236224846030    6.15151527430032   -7.05035258527194
O        -2.08701963175454    5.32583355228827   -6.77338418702271
H        -1.83859692236257    5.20032561416331   -5.80899230525121
H        -0.01525547581991    3.30408953001983    9.01033606734033
O         0.18537233260336    2.38641936574026    9.27017243964075
H        -0.61234867396563    2.12135733517719    9.77709257228689
H         6.77501125738740   -2.81384978399290   -2.68449827351107
O         6.24670688770225   -3.55919523555819   -2.34241373921204
H         6.72022453915636   -4.36883173579974   -2.58282078569418
H        -4.05553999063488   -3.16377792407639   -4.92903807311276
O        -4.20978913523324   -3.05652189950740   -5.89445701587645
H        -4.76040695001138   -2.26608857578773   -5.95465649172800
H         1.96960743894816    2.18257175976806    8.45944257994992
O         2.63307573100970    2.29463195541362    7.76898280650049
H         3.05977360882380    1.42610149089273    7.65824415603366
H        -6.87960553057470   -5.28682980395852   -1.37258433930598
O        -7.79382079133675   -5.56156965402306   -1.61750376865941
H        -7.92851870042304   -5.16383819232464   -2.50248820784549
H        -3.84876857635656    5.21775992335478    5.67210519178360
O        -3.81890788082411    5.98357961623270    5.07778104407500
H        -2.88621165616984    6.28231264243649    5.17103013683159
H        -7.87863081576890   -0.00441303729959   -1.96934807857305
O        -7.39186901872746    0.71935856119070   -2.38612835138279
H        -7.61942433627265    0.70268435699552   -3.33944968939213
H         5.84161449617311    0.10600998260703    0.41837066707380
O         5.61599087947124    0.82964220700020    1.03564236799043
H         6.12702872385266    0.64055823408174    1.84928783450460
H        -6.22986709185499    3.27069660544405    7.37870036081857
O        -6.10051733456168    2.75690003016173    8.20990734030166
H        -6.69735256728196    1.99254509310141    8.12464238204531
H         2.31995314579138   -8.11745973776370   -0.79628825007308
O         2.99746017767468   -8.10613120779360   -1.49206688112203
H         2.77445899717700   -8.82329072801420   -2.10225899719358
H        -2.71823327343901   -4.05300335902144   -6.17717827975845
O        -1.96235341095056   -4.61488298927455   -5.94210358111727
H        -1.68786680110843   -4.31756824653035   -5.04626244824958
H        -5.65877218180051    3.71355351943438    5.29023536532748
O        -6.31007089235089    4.11026065551439    5.90504672473669
H        -6.15033235311739    5.05489533569956    5.88739628205783
H        -0.98115562896303   -7.18319920669847   -3.12699671487147
O        -0.51201910175131   -6.50897716679614   -2.60158310839971
H         0.39575074180306   -6.43804028648820   -2.98146327544053
H         4.43751779276577    2.01079851286903    5.12519746246348
O         3.49453132667119    2.24502768695452    5.00359373967939
H         3.11003914186813    2.26437714454722    5.88528394402518
H         4.09095503587314    4.65580790291871    6.28463928312271
O         4.16773409255817    5.38381727419272    5.66353729444272
H         3.60219262737161    5.13659641674206    4.89329842284868
H         2.75207852838154    3.59853641261257    3.91107363959241
O         2.57018260451169    4.53693918062767    3.74016174700536
H         2.45126773506361    4.63011785484561    2.77315148265846
H         9.39903100549851    0.19408341401910   -1.05794784681026
O         8.58853447640390    0.35396274799098   -0.57097416049050
H         8.41886884539060   -0.46058070085895   -0.06840654514285
H        -2.12651862250204    5.31391809840271   10.62681374957058
O        -2.84604814015963    4.68347833975286   10.86086469186638
H        -3.06571277756457    4.86444985875319   11.77499364328213
H         7.98965377882933   -3.02340371387470    0.35576303928558
O         8.40144841540814   -2.17346927096451    0.61368248616579
H         8.33485825469355   -2.17796701898530    1.57617657345843
H         5.35751364344540    3.65530541064495    3.51441426621911
O         6.01208926179394    3.92673869743323    4.17971323239091
H         5.59657715582436    4.64587441499422    4.67734084881056
H        -4.23286612365618    5.00266053589384    9.76097711814729
O        -4.86626718041029    5.14730594974702    9.03793900346471
H        -5.47463324908593    4.39584141375509    9.03859557278514
H        -6.98886794403571   -3.57390481162162   -3.47050123301240
O        -7.60644573485663   -4.19064495867013   -3.91629774250183
H        -7.08295366298651   -4.63394939347234   -4.61589426788371
H        -0.00151918716702    6.13098605231804   10.74410022771966
O        -0.86725132274472    6.45819428078333   10.49525077500166
H        -0.75282243839862    6.88501350607046    9.62688548354050
H         2.59143374387002    1.43737339173343   -4.10725179649330
O         3.46818568155708    1.79498458001598   -3.87008272092718
H         3.79018317523815    1.28521606193358   -3.09665619800837
H        -6.97185446915516   -0.26215279336873    7.21856335509584
O        -7.48421036490221    0.51537336810496    7.49474453751233
H        -8.10696985191445    0.69312373681237    6.78881753885002
H        -2.69544604212173   -9.93791496283045   -0.77983836491463
O        -2.63621071884065   -8.99688084884993   -0.94464257942669
H        -3.54386639365518   -8.63301315178452   -0.70653781600395
H       -10.07283706439269    2.96097037693079   -4.91665177159137
O       -10.18658669981057    2.04443053530527   -4.63156584472446
H       -10.40313505507678    2.13227335669790   -3.68234450443289
H        -2.05290450574250   -3.06000634400515    4.63058745255417
O        -2.92609557624281   -3.50337396727071    4.70175569744618
H        -2.91692906121695   -4.12463343685802    3.94833618792100
H        -0.14362250836621   -8.01930477879575    2.52777363222300
O         0.68163027524846   -7.80477781670916    2.97588234577293
H         1.40145580180659   -8.09971547706834    2.39063365237659
H         6.48653623613788   -2.25074654731977    6.38880022723815
O         7.10091167037405   -2.86985994268246    5.98728290162361
H         6.63494406452637   -3.71485569581960    5.93307209753536
H        -5.26351367291278   -2.04074152919235    6.95280489225855
O        -5.94179232644412   -1.54810512847222    6.46607929052508
H        -5.92304626496683   -1.92919137117376    5.55863533455104
H         0.83363875885680    2.95286023798694   -7.12510447876502
O         1.75274448792335    2.62586385530843   -7.17924609296634
H         1.74250172355455    1.87515667853319   -7.80130594443420
H        -3.99132200834867    8.72375282773509    6.63055796889094
O        -3.98928285854949    8.71694637238682    5.67320989468035
H        -4.11006322823408    7.78750693960251    5.41000678128989
H        -2.09601958345509   10.24262701825835   -2.78559851579368
O        -2.99817110657111   10.41904861548068   -3.08903182181279
H        -2.92838811477832   11.04903102398407   -3.80563847241172
H         9.41292386838219   -3.03115012440609    4.27777824789101
O         9.81454403397734   -3.32065794775096    5.11094070939662
H         9.14530075973303   -3.12816084193555    5.77747223680079
H        -0.69983785812351   -6.07806364496245   -5.80867000781100
O         0.00578050396860   -6.64032343814677   -5.47249540999664
H         0.83945888664804   -6.17591936087953   -5.69121180902337
H         1.79530328453446    8.23707838917205    0.62838227862154
O         1.49116948421517    8.55317176016314   -0.25100589042152
H         2.30602759688135    8.59183407330345   -0.78116659507458
H         3.49585989254813    2.86334404918425   -6.67063335731818
O         4.32451532647996    2.57847993877331   -6.25975793430589
H         4.08016121534889    2.30821544541313   -5.34957722210189
H         3.70941574554378    7.08535615713559   -1.25890883047622
O         3.91127014910696    8.02084599941729   -1.47715146700062
H         4.28132418045884    7.96162962236137   -2.36992741377732
H         4.40514441279352   -0.07583512312529   -7.90586833971460
O         4.78128196883426    0.07594594333017   -7.03699690911814
H         4.59573409925867    1.00826663978077   -6.79777424675605
H         6.02751572313109    1.90572683737001   -0.47793617147344
O         6.59252376930964    2.09771446932160   -1.24023872669404
H         7.41882928564828    1.62219502397016   -1.04336422446632
H         6.72885618947092   -8.45918614906707   -1.55722665286499
O         7.36611021302732   -8.25135961234505   -2.29350410372848
H         7.73103836946325   -9.08675381396693   -2.58028954140782
H        -5.26841111005268   -5.88607768149236   -5.37921158297120
O        -5.88828028984973   -5.21835774616133   -5.69776608148072
H        -5.34024660387669   -4.44892750307320   -5.93784405578873
H         0.65191866633346    7.16458143346206    7.57007669611326
O        -0.25001763083910    7.19012346252087    7.92881834438301
H        -0.80492179248816    7.19850875596224    7.11083834960418
H        -8.87796567879842   -2.93977283980725   -4.09093320856223
O        -9.40197039830493   -2.13266064011851   -3.92780701157034
H        -9.11812182857413   -1.46962657215056   -4.56088223541083
H        -2.37814263136757   -6.05716734959405   -2.11258002752973
O        -3.25765850924905   -5.77669236182554   -2.38289243590643
H        -3.44258788446172   -6.15638046785380   -3.26696165931483
H        -2.95304012538586   -5.98796695674637   -5.37916699185960
O        -3.55073075962323   -6.59793275795727   -4.90435954197751
H        -3.06550113328848   -7.41531061449430   -4.73320171688508
H        -1.39639717757878    3.63833688740826   -6.99868290879422
O        -0.85312876317687    2.88618482351325   -6.72383668933299
H        -1.08646187950446    2.09735087867293   -7.26996302625071
H        -0.19512519099842    0.32827737031171   -8.21487386942379
O        -1.09243560488557    0.56090961908053   -7.93331288212318
H        -1.26581679289449    0.04055293992608   -7.13286485883345
H       -10.43274554459352    3.94780258839191   -2.75750496535465
O       -10.49761214680223    3.17173973145449   -2.18552891116334
H        -9.66832185972773    3.15096373750524   -1.67621011794454
H         4.56763220916008    4.05897432665200    1.70665386959000
O         4.36246537353856    3.13844921772480    1.98888144320703
H         5.08119137501344    2.56420409590662    1.71146551682386
H         6.48795309018089    1.35561050340138   -4.21893590461373
O         6.18647830021265    0.73348071749399   -3.52258617580906
H         6.21501363739697    1.23266994730302   -2.68084047354664
H         9.64740470058894   -2.24046253029569   -0.90455658876180
O         9.92183690337778   -2.03359399445054   -1.80683349749475
H         9.12142711512842   -1.69694966094863   -2.25146505539308
H         9.98923209646229   -3.34448341893891   -3.07108363514551
O         9.72735339412690   -4.00022502207426   -3.74472581836293
H         9.33105127972487   -3.49718174693646   -4.46675801671524
H        -7.65663797651148   -8.66329088817078   -1.62590639849809
O        -6.92109786855997   -8.06661094146031   -1.75656990359099
H        -7.30247778097701   -7.15506493098696   -1.75143969857149
H         4.14286770399558    6.03046018108903   -3.84452679776311
O         4.80061179092246    6.73530242595209   -3.76324875238251
H         5.63893097207792    6.28608217751036   -3.62312485214138
H         0.14112066216146   -8.24412861280282   -5.17092983595897
O         0.16943385954307   -9.22622616449057   -5.03367635908092
H         0.32272866284581   -9.59383462438858   -5.90413468173273
H        -2.28949079456901   -8.74521333469174   -2.67124568751037
O        -2.05661261988740   -8.48551391072805   -3.58221899778405
H        -1.40640521466050   -9.10250507701459   -3.93697297653531
H         2.23463699761142  -10.87279689619309   -3.43491202921652
O         2.18599228139423   -9.91828236626920   -3.41566157376926
H         1.40019285600796   -9.65251994671821   -3.94397228580953
H         6.82991237878049    3.28782131085797   -4.58282873308556
O         6.89161979768251    2.60695590590653   -5.28082534470974
H         6.09783308260587    2.73410973391921   -5.82246803079407
H        -3.54824121834571   -3.74865434615418    7.73989732311547
O        -3.66592494004258   -2.96396233932610    7.20599623918023
H        -3.41289345456540   -3.20617449750160    6.28897289960123
H        -0.61463968957665   -3.44633524805818   -6.70527426221915
O         0.01250671269640   -2.71231414862240   -6.71619028851906
H        -0.47252372626702   -1.93717362607607   -6.37842277289992
H         0.63869580956122    0.45841285010233    8.75390078789911
O         0.65011769755375   -0.26011609667055    8.11753671244464
H        -0.27083691598219   -0.55316814935174    8.03021921965550
H        -5.85735152142925    7.27409872850275   -4.28777432569786
O        -6.35734038974271    6.65047073341898   -4.84615405540693
H        -6.64143376164313    5.92109364493058   -4.25164942616583
H        -4.30993728086703    9.02066692087702   -3.30720450035712
O        -4.84241023662862    8.22285372438514   -3.19730071417277
H        -4.43231606229204    7.74857397607864   -2.45592854871853
H        -9.72764263095015    5.68541360828180   -4.67726101433742
O       -10.25772714550277    4.87930821553955   -4.51009698099323
H       -11.13897765560580    5.07493243227066   -4.83037569328472
H         2.74186683302339    6.50871625025884    6.11346880732190
O         1.78126812608547    6.60182254261987    6.21039542034783
H         1.44166400949135    5.68657902295268    6.11209984032739
H         4.77252886826455    8.51929277112011    0.04827474162971
O         5.08923691362348    8.52632326512828    0.96940810712283
H         5.49997865895685    7.66454574212323    1.10506702571300
H         4.18289198351026   -7.47906745153689   -4.30049121570966
O         3.42613622876724   -7.77044876440250   -4.84119142693769
H         3.14882801964377   -8.60984273806530   -4.45944550882676
H         0.34278842285484    8.63345633108520    4.19556065372676
O         1.02343490085050    7.99070713094074    3.97096725793684
H         1.25159153737849    7.50279304864799    4.78815587351090
H         5.22485960419630    4.14892226584231   -3.17141776803124
O         6.18637538340729    4.12308776889149   -3.11797001823271
H         6.39719224940839    3.54602285072036   -2.36723309856806
H        -2.57113438642126   -1.56709752362996    7.58240162927555
O        -2.06435178254633   -0.77070428131384    7.79915448891421
H        -2.69321022717773   -0.14512654627524    8.16935210172560
H        -9.05337549875882    7.83055271720874   -4.18769551602349
O        -8.98724777483730    7.24256491317471   -4.94158684798880
H        -8.02935706170090    7.08173216817515   -5.07515587890130
H         3.57210934969319   -9.00767776700886    1.14007557319055
O         2.89185987114267   -8.37870112684513    1.38600516144352
H         3.36194813366650   -7.56925757410340    1.66221206761504
H         3.55360247636436    8.14748979494776    1.79452368737554
O         2.76524343462111    7.58141277537145    1.90911634546117
H         2.31783452099421    7.81911410729688    2.73401634074748
N         9.22839340068782   -6.07884216338838    4.57523046905355
H         9.15174223921988   -6.63612190869284    5.41580089032190
H         9.62587218221788   -5.17353584089525    4.83715617266024
H         9.88685432366304   -6.53602170404251    3.95835930037257
