# Supplementary material for: Computer Generated Realistic Interstellar Icy Grain Models: Physicochemical Properties and Interaction with NH3
Source: ACS Earth Space Chem. 2022 Apr 19;6(5):1286–98. doi: 10.1021/acsearthspacechem.2c00004 (PMC9125691; doi:10.1021/acsearthspacechem.2c00004)
Supplement: Supplementary file 1 — sp2c00004_si_001.zip [file sp2c00004_si_001.zip › NH3_binding_energy_sampling/19-33.9-Y.xyz]

604
 energy: -1022.787858887651 gnorm: 0.000037899204 xtb: 6.3.3 (5b13467)
H         0.20339196298435    2.98457902423451   -0.70408536790532
O         0.72299738571506    2.31400952642988   -1.19784084088234
H         1.66483988570232    2.44766213063362   -0.93076614848048
H        -0.06808231084459   -1.34608712934748    3.13255569913316
O         0.32403047781576   -0.64876276835998    2.58493490053130
H        -0.15031384158846    0.16724663953269    2.81668189547546
H        -2.39573682085232    2.36295743537286   -0.55816512247279
O        -2.18628578906687    1.89312687571070    0.26638991701900
H        -2.19852766826740    0.94536016221246    0.04232276886759
H        -4.65594060848240    0.50203945108412    2.16433798889839
O        -4.97273638492154   -0.43175163902349    2.17837303532532
H        -4.46694370387601   -0.90943501778265    1.51276213692465
H         0.07039658705556   -0.35095677096946    0.92952626655905
O        -0.12779053759216   -0.11774074596399    0.00198279612530
H         0.20963431588326    0.78001170730310   -0.11920395610971
H        -0.14176350128963   -3.61636456536449    3.76241649916169
O        -0.42175451780586   -2.78655340452012    4.18245595299187
H         0.22549083287946   -2.61274300806428    4.88240577581159
H        -4.88177408776776    2.48390276167449    1.30979499274997
O        -4.24237885410843    2.07470935796010    1.92470370949225
H        -3.39923788797956    2.05776869366389    1.41206444248966
H        -3.25092615122384    3.84599298151064   -2.23594692056767
O        -2.51435489526354    3.24784881501969   -2.00574871464606
H        -2.15377165923207    2.96250167488486   -2.86503485708654
H        -0.11766425824624   -3.84887080701034    0.48746199910835
O         0.22309757042558   -3.03111311594102    0.90381893320299
H        -0.56359239425723   -2.54357322566669    1.21598386565922
H        -2.36836494382756   -1.58117847210989    2.45266251598330
O        -2.18082580433328   -2.04927159634633    1.61237238997843
H        -2.43960088742499   -1.46296113913137    0.88232355710615
H         2.07544773627999   -1.48897244171825   -1.14359872195891
O         2.31081659316169   -1.74320096656793   -0.22764147132210
H         1.52148120550609   -2.16700440102390    0.16026276278429
H        -1.38139235711288    1.78101868992916    1.88974267567868
O        -1.47838854975100    1.38384745048203    2.76551434057115
H        -1.46053953789054    2.09711541105492    3.42940548727704
H         0.21307710712496   -2.75039901290070   -1.58680137930430
O        -0.54279068912993   -2.13947625115953   -1.64275623918416
H        -0.36356351148001   -1.41116907653397   -1.01038352347554
H        -3.43016523854245   -2.97369228736188   -0.40479363682561
O        -2.71327379918135   -3.46590135871845   -0.82621299048538
H        -2.00397591660017   -2.83463771584832   -1.04580605280289
H         2.78049657484652    0.09041101987236    2.90869789266593
O         2.88183586510338   -0.09238232963974    3.87053296938303
H         2.97110106886201    0.80173683981503    4.27363296248710
H        -3.53175108584019    6.33105198359963   -0.56986458281522
O        -3.29759549051651    6.99310842049965   -1.27207304760547
H        -3.15211732588741    7.83822769570731   -0.80298341338689
H         3.90417434379307    0.55118754165994    1.15700012155812
O         2.95736906932745    0.35692733745005    1.27769623991949
H         2.72180674011764   -0.39396086699712    0.69692027301716
H        -5.77946932225808    0.79125691972049   -1.62103382232979
O        -4.86900567723317    1.11907235815870   -1.49714524631519
H        -4.97907177168556    1.94852140068508   -0.98680625988204
H        -1.20658865315371    5.35477089805787    2.17790444839698
O        -1.83473780738561    4.60854626060044    2.06644162428153
H        -1.90697782880637    4.19086323660184    2.92977200730879
H         3.50226589791773    2.77451404278504    0.33637014613155
O         3.24832830237235    2.68438274795180   -0.60212516203723
H         3.57768006429495    1.82617500968396   -0.91257973096272
H         1.49678660856658   -4.74525699107313   -2.26777173719440
O         1.56129661786621   -3.96710042312473   -1.69603016309542
H         2.35445301223006   -3.50496338821137   -2.04831618540477
H        -0.91955337794047   -0.13252336628312   -2.56827925780079
O        -0.28507415464433    0.51811390228439   -2.89512502128551
H        -0.02415918866396    1.10364046572251   -2.15990469484106
H         1.70711241126311   -4.72956321643333   -0.19600721873821
O         1.81632456419170   -5.36618897819005    0.54660016134104
H         1.35201986719297   -6.17749858144094    0.25259109627788
H        -1.22253840618491   -3.31519765196426   -2.89657414690158
O        -1.04899271536047   -3.99984838070335   -3.55619839174135
H        -0.92236858684038   -4.84576602886023   -3.08556502797669
H        -2.77395476666213    3.26849881454832    4.68089159893870
O        -1.79307906345642    3.26539995599501    4.64573259962266
H        -1.49830331494050    2.86604050377211    5.48220398751708
H         0.96700610857408    4.99824005532217    4.04170328201315
O         0.02011436970801    5.22909638029522    4.10249870680512
H        -0.44839968796327    4.42353104478474    4.35774317768179
H        -1.72297263278637   -4.69683360967110   -0.38510415214104
O        -0.95744846887617   -5.23789546931367   -0.10124469282000
H        -1.30411861601724   -5.92252612651809    0.48012594373256
H        -3.92085220004096    5.77970563462398   -2.62283495601662
O        -4.27234697680867    4.94593483439884   -2.95295897237927
H        -4.11605209486861    4.91013440022550   -3.92062570692457
H        -2.42158582043506   -3.73255852573098    1.92225558775925
O        -2.43870863450938   -4.63693204572904    2.29812753046502
H        -1.49864671623357   -4.87329441358984    2.43905663769106
H        -4.69234618444182   -3.03231666375780   -2.91151043278126
O        -3.84055490562628   -3.26587592012135   -3.31865339565360
H        -3.50830436203364   -4.05770520656806   -2.85140062932818
H         0.34676276772898    1.33911253500938    4.59186453125529
O         0.85359009135382    2.09707843653983    4.25593668545350
H         0.90285970664039    2.75971618497618    4.95929597657243
H        -4.64887262976225   -5.22113164037848   -1.58013742857556
O        -5.35067028826109   -4.86782158156086   -1.00638313199284
H        -5.13592451723621   -5.21980372220764   -0.12165477524135
H         2.33176881513465   -6.53326545769778   -4.05403902328801
O         1.99544420484702   -6.20268909261200   -3.20100670089418
H         2.43028679419722   -6.77470735865616   -2.53652925984104
H         0.46922859818822   -3.42988473557110   -4.02337179542555
O         1.27104444850239   -3.06375003331845   -4.44925086046027
H         0.94892320312377   -2.69303336453486   -5.29713202900132
H         1.97406163561834   -1.79149951754567    2.95927020930282
O         2.12940706170722   -2.72307463378451    2.74389470566377
H         1.44251452534477   -2.93771314944206    2.07832322144509
H        -3.01330547954634   -1.86072219210707   -3.22660597325110
O        -2.59102808623939   -0.97424442881180   -3.16475833464262
H        -3.24779905369023   -0.32892461555229   -3.48263558550040
H        -3.18791295948524    4.93039121752032    1.05422488959726
O        -3.97204735747946    5.30070552905458    0.60054759249347
H        -4.38599260829572    5.85995670097119    1.30625282614454
H         0.88294016686675    2.21440638511595    2.56103535493220
O         0.97513530718472    2.19796547351104    1.58963279614234
H         1.71270319584687    1.58726908833689    1.42831952752599
H         0.19304677516944    5.61287580535614   -0.79428046617394
O         0.70329391767173    6.27497373069379   -1.31327401281867
H         0.85371492032816    7.07172289511699   -0.75565072081884
H         0.34497910015092    6.99436846548893    2.55620113604726
O        -0.02084464708912    6.61094686481406    1.74207767970938
H         0.64608162975444    5.94055316752827    1.48087097266208
H        -2.47195735926468    0.17328451208819    3.32119913206441
O        -2.69322112906517   -0.64061237814952    3.82723055691189
H        -1.93195546120654   -0.67824552457862    4.44830147353508
H        -0.88338010496018    0.51697226527904    6.00317933281182
O        -0.61177151661876   -0.00636759414416    5.23049659313302
H         0.10434821683697   -0.60653182363300    5.51677264455011
H         0.72027861258345   -5.03555552626966    1.96465196805756
O         0.17896033656669   -5.14467119635465    2.76970194167899
H         0.32428023044386   -6.06467457263328    3.04327269936709
H        -2.10868553566584   -8.13349214414880    0.44084940467064
O        -1.78562044478658   -7.64476643612340    1.22522362023692
H        -2.57150110720887   -7.33194894409942    1.68096805893478
H        -0.38633781411112    6.81594183651530   -2.35778563436745
O        -1.13530959324418    7.23369164455612   -2.85917984154105
H        -1.92299617040936    7.10734339662185   -2.29302672672436
H        -1.10877127704299    4.26408344578954    0.54760901299882
O        -0.74016688015627    4.32293624151602   -0.35030055933107
H        -1.44879977436775    4.08095098079423   -0.97921025502128
H        -4.40322384634075    2.70449141651041    3.48586581481642
O        -4.40283556986897    2.87586010812361    4.45034720329254
H        -4.48335405846600    1.99311695896493    4.86032553088819
H         2.03590587789873   -3.61865416134769    4.22463588169729
O         1.97517456738215   -4.09095734153725    5.07815231373430
H         2.48026851687296   -3.55151881322725    5.70797365926711
H         4.69396594710830   -3.23590910268837    0.81640980999450
O         4.53329356588322   -3.16127864794572   -0.15038747848891
H         3.67312682954871   -2.68520807793597   -0.23333195716224
H        -2.71967460209738   -0.79716859346179   -1.37029710216077
O        -3.04734009626756   -0.52831754351663   -0.49582506782184
H        -3.84697972743587   -0.00097233325784   -0.70201226546250
H        -1.61865095346850   -0.81334622575704   -4.65135902654502
O        -1.11133613309084   -0.59933403491969   -5.45581621411913
H        -0.40336061737350   -0.00036223080091   -5.17131336079874
H         1.79419465127285   -1.76357495414882   -3.39957928446248
O         1.88830484826272   -1.01569718069551   -2.77833521783554
H         1.10977230559098   -0.43894149021156   -2.90689647469935
H         3.67249994213123   -3.16084836827901    2.52872039134931
O         4.63150612672255   -3.39059287526157    2.45365109834292
H         4.68623689575454   -4.35033050678115    2.58290175932554
H         3.43787351883400   -6.16008853948698    3.10533502812032
O         3.79263885953178   -5.96189587466510    2.20404522830489
H         3.05473088174162   -5.61610389888285    1.66166376941239
H        -3.34654730441682    1.55711632436448   -4.19826975166318
O        -4.19080874502162    1.08604877851091   -4.00582802117562
H        -4.40700660562170    1.23340225021554   -3.04893990594592
H        -5.08034316089327    4.09849424489940    0.04531814579875
O        -5.51947636321487    3.23238106449792   -0.05772671388482
H        -6.45015944331125    3.35175015934464   -0.33740923800721
H         6.73661702135338   -1.23413118243565   -1.39372840186818
O         5.96707350699554   -1.07980976729730   -0.83987370974270
H         5.54525740915816   -1.94561603487571   -0.63802726543264
H         4.59599878197603   -3.21553704943077   -2.49398068619430
O         3.72858060506889   -3.04441302712305   -2.91059813224317
H         3.73074349072437   -3.66530861689065   -3.66491370470137
H         4.44834415826640   -2.32664183262816    5.59636352767632
O         4.10795477122746   -2.79136364146106    6.39107366026337
H         4.44201638234565   -3.69667567591324    6.30968531139186
H        -0.74860157606228    6.29884204279223    5.04526349277494
O        -1.34554524434791    6.87576973370802    5.58332385576559
H        -1.35920743003959    7.75170139858759    5.13991905210936
H         4.70025645198354   -0.18958707400420   -1.49334884382014
O         3.93702113897026    0.35366384833699   -1.76496342967656
H         3.23890620997291   -0.24497328221967   -2.08634126660115
H        -0.74478616917040    4.47331977049707   -4.06437256089636
O        -1.52904127606038    5.01374680701216   -4.27432849509054
H        -1.37981345402535    5.88105861759762   -3.85119969700945
H         0.65530017942462    3.15493939976286   -2.68230529305107
O         0.66587313755050    3.53207100673629   -3.59087932822265
H         0.71321142943801    2.76911640874618   -4.17654144578457
H        -5.37407402444588   -5.23928725068876    1.78598633953685
O        -4.67751300483244   -5.83452903117451    1.43107322321864
H        -3.83698286803408   -5.41719343722119    1.69963136434621
H         7.88021490605699   -1.74023702468400   -4.06487048965782
O         7.62530661143515   -1.42414912801173   -3.16527985947940
H         7.13493569231364   -0.58331356900642   -3.32355460391306
H         3.70096684503243   -5.12275677959922   -5.31015701611109
O         4.46506880168240   -4.74877948281970   -4.83185824521791
H         4.85006197137229   -5.45876783731371   -4.28510855474143
H        -3.77387197369687   -0.02202215942326    4.91672425707498
O        -4.37418709619454    0.44183163738428    5.55011826537829
H        -5.03368117466849   -0.21621927432611    5.84310729961605
H         3.47315310886758   -5.98702836112489   -0.53889375446705
O         4.34497419656994   -5.73833992682965   -0.85815220024223
H         4.41914631369224   -4.77571940140463   -0.71497323073397
H         4.99522656484470   -0.38586309641559   -4.19064455708290
O         4.46275814870994   -1.09955678118498   -4.57922637866466
H         4.13640479048189   -1.68092437310858   -3.85941925813057
H        -1.17391583334468    1.52105430250330   -3.95917553389024
O        -1.82641755758720    2.13801708387513   -4.34728933264226
H        -1.46841414936456    2.47127489989566   -5.19241193041319
H         4.89104042357439   -6.36785993711592   -2.33503419606618
O         5.22353992482489   -6.69357817488051   -3.20065094612359
H         6.04173234181900   -7.17405532800381   -3.01405256847438
H         8.74417639364404   -5.13762571813207   -2.94344567260238
O         8.05418555285918   -5.55380557320711   -2.38292759903827
H         8.08818151542468   -6.51149549457674   -2.48297611330195
H         2.36417705392258    4.71182487478261    0.45897835564936
O         1.75414996907763    4.66292613554786    1.21161157205937
H         1.41084063260422    3.73900934257282    1.26578755333667
H        -4.40440722832109   -2.67569345347647    4.21822567122430
O        -5.29896264495408   -2.33750849847235    4.01617170786978
H        -5.16325554777609   -1.55690600949724    3.43941881721303
H        -5.83878554419502   -3.24273497705268    1.30701200806539
O        -6.30027876443527   -3.79915192495733    1.97693220268422
H        -6.11067755853497   -3.36195538153063    2.82642237368531
H         1.69660743106912    3.43525949475384    6.83334120981843
O         1.07123422313197    3.94756630727134    6.29971562876025
H         0.28960742711687    4.10221466991834    6.87197465815890
H         5.01048729957911   -2.20417551387587    3.58971277454820
O         5.03221579016486   -1.48491436266925    4.25233351011583
H         4.21880152392545   -0.92920282739914    4.09639624898145
H         2.40479537180528   -5.61190641406870    4.82095063078422
O         2.78430126709468   -6.49652773971709    4.56189668255952
H         2.03872016981180   -7.07821506981318    4.39075551870145
H         2.25335821008486   -4.57075331191389   -6.80949757849973
O         2.08758703002894   -5.05755000891355   -5.99232418251724
H         1.82203171676169   -4.36544063875636   -5.33785961015500
H         6.44420530382687   -4.14607751195597   -0.52498537687379
O         7.20036848679930   -4.54555640595819   -0.06356351677419
H         7.70603844142571   -4.96977747590925   -0.78449448863480
H        -1.71498894503297    4.45561618513192    7.67386789377145
O        -0.81684881070986    4.55473895465072    8.06036990942182
H        -0.63511229032706    5.51397616600819    8.08009354000788
H        -5.12618600086172    5.63611267659020   -5.62098722609751
O        -4.51877443086219    4.87255587724636   -5.64240299878964
H        -3.76129908304274    5.08754980204675   -6.20786471957029
H         3.27464242606203   -2.58317953773694   -8.46114631613836
O         3.18885070608717   -3.11527440322084   -7.65935881235605
H         4.06569222774180   -3.08999617871635   -7.23139278065386
H        -0.66785113628004    8.77670354805664   -2.31381680539487
O        -0.54308281221538    9.60708334555630   -1.79824576463544
H         0.21991247307987    9.43177836134809   -1.22146296263323
H         2.07683030960768   -0.94711961395744    5.18705747049124
O         1.50724745607911   -1.47409250577531    5.77693871120064
H         1.60068152284393   -1.12561792553398    6.67300327905055
H         5.20189411488160   -2.07646970481424   -5.71959806651314
O         5.54964288888229   -2.84250953672383   -6.24116645542381
H         5.27564879234268   -3.63223751759151   -5.72291946324195
H         5.70767567420569   -5.24970844471464    4.66477924556879
O         5.18726254855737   -5.16434891684402    5.49242388608753
H         4.46504170677361   -5.79577533384736    5.40851329381504
H        -3.96252540963648    1.10892974156524    6.98796926402284
O        -3.77016133836848    1.58523439207167    7.83152013399327
H        -4.64601372315841    1.97118292755034    8.09231290424426
H        -1.85485746573617    9.56610913245392   -0.78117966803423
O        -2.71509919853316    9.44101462308467   -0.30571717721976
H        -3.32683770600048   10.06815263062762   -0.69477037642999
H        -5.95235195222149    4.63576142526096   -2.96084755636719
O        -6.86149096267615    4.51513305957739   -3.30368412971593
H        -6.77120505563867    3.81159710296546   -3.97948875764055
H         0.10034384563097   -7.11099668310109   -1.15417392107705
O         0.56601894600874   -7.54615348346003   -0.40698104268424
H        -0.11199287513654   -7.73950870997873    0.24358242328711
H        -7.63967745089565    3.73772285054244   -1.99205798053195
O        -7.90108380771706    3.15181960312817   -1.25115507325724
H        -7.75645430965675    2.24274934099973   -1.58879661289789
H         3.98664113235104   -0.92461093468412    6.95943253169915
O         3.99582424967025    0.03949666388421    6.95186922847355
H         4.80562883174381    0.32999523283111    6.51612705068478
H         2.27766168021876    5.75675119504373   -1.17084291298573
O         3.18786463227791    5.47255526263947   -0.93346694677823
H         3.42901366577349    4.82369515357469   -1.61060300804714
H         6.55894918905265   -5.97009638858273    0.65148938237144
O         6.19152619700402   -6.70624322630728    1.18593578091689
H         5.28691999810538   -6.42971282471474    1.41369660813251
H        -3.85913924175088    4.69360950330953    7.75585088252074
O        -3.29319111850676    4.22992563249887    7.09716707734349
H        -3.48562242186684    3.28659351362605    7.20916188731174
H         5.77341224678758   -7.98773662517593    0.12017042074910
O         5.48626872096191   -8.67519880261682   -0.51733013790636
H         4.65513991775378   -8.35169357903132   -0.90920685727819
H        -0.54555644040749    2.00887679322601    7.66847141350327
O        -1.17999373872532    1.94077674605648    6.93488155578961
H        -2.04788550948389    1.80043904454520    7.33298785299788
H        -6.37726068696968   -0.16831112632361    1.04821247825810
O        -6.69999635105108   -0.25490356856666    0.13635814823415
H        -7.61876019571981   -0.52517121408804    0.15772095927676
H        -5.36823354567322   -3.11290521519044   -0.59946632997362
O        -5.11560728616561   -2.41049696430411    0.02571200553980
H        -5.68588055098832   -1.63764319520436   -0.16156935992153
H         5.15449304001356    5.72709785065796    0.55648500094741
O         4.79964045684114    5.63868577446979    1.46422698201454
H         3.95546372090097    6.11510392419883    1.50219272852322
H        -9.04325538675499   -1.79988112021313   -2.26064598361409
O        -8.49427990525459   -1.59673009516228   -1.47590634879004
H        -8.62008231376374   -2.33209412722520   -0.83650502064256
H        -5.53145759735321    3.41317978937208   -5.54794115722455
O        -6.04774877856501    2.70228033604823   -5.13224427619646
H        -5.38016972671364    2.11856966924836   -4.71755921135656
H         3.17520967408461   -0.94231729904216   -5.68023489229078
O         2.31989343647125   -1.06170847864642   -6.14720331519864
H         2.40342780055404   -1.91234840291372   -6.61775038080650
H         8.10903618809166   -1.40086725098270   -6.06166337157079
O         8.11833826150008   -2.26348801662532   -5.60331260430578
H         7.26180487837485   -2.66467524051968   -5.85188257102774
H         7.61360756588894    0.94118406416493   -6.34578851083157
O         7.42433405204787    0.09226411608068   -6.75640052978814
H         6.44264897469798    0.04081866779734   -6.79219181866837
H        -7.85399402661641   -3.74069294689816    0.92450195793422
O        -8.53386257136353   -3.63608697394228    0.24116281464610
H        -8.43549278778021   -4.39631909273905   -0.35940761673331
H        -2.40685853851111    8.69188899789269    1.25998771633561
O        -2.25629822115738    8.10492853037592    2.01411462094708
H        -1.48531449953494    7.55143131659900    1.79266152711772
H        -4.43996993157090    6.39396814580674    3.46981438788059
O        -4.61263187164030    6.81886374491486    2.61325060282794
H        -3.84884938844298    7.40389651024435    2.47072079588521
H         3.38485972173231    3.37626341853974   -3.54071080548817
O         3.25826287017453    4.34179515939427   -3.39056108717911
H         2.29586694325824    4.43810685324145   -3.48491798742640
H        -6.11670238809898   -1.66012302644465   -3.45364577485197
O        -6.19859484766525   -2.23891167227296   -2.66920171709331
H        -6.98134969323554   -1.93068771238375   -2.15924091942684
H         6.47689949101285    1.01789960699925    4.70564758317439
O         6.08637600356729    1.55689294342225    5.41024746658902
H         6.26758007072700    2.47568224546242    5.11579320600625
H         1.35454746677182    1.66910353805768   -5.84892942134233
O         1.16275506538730    1.07367425227209   -5.09408462828125
H         1.52504714384141    0.21014764624990   -5.36338153682354
H        -2.47437559208669    2.93426089726386   10.45991525118347
O        -2.26265337082157    2.02587170690132   10.18883754715258
H        -2.86037911099465    1.82484940429129    9.45683100508267
H         7.63474953712005   -0.53497067720768    3.05348493259521
O         6.88595145596673    0.04283906275939    3.22018385624765
H         6.19252732902745   -0.55543375426311    3.60144824393082
H        -5.65215364392051   -8.10362414043452   -0.70209548783929
O        -4.91641236039822   -8.17095251455759   -0.05654130986019
H        -4.91986947402830   -7.35267110786545    0.46398953079983
H        -5.18136779997067   -0.17474965849214   -4.72976106507596
O        -5.79811027254604   -0.88735530491791   -4.96830089386225
H        -6.63686766136795   -0.44644533703509   -5.16551945562766
H         1.88139023878978   -0.25377700286623   -7.54014134377368
O         1.68009013794232    0.21730034685015   -8.38456352920177
H         2.25457050327890   -0.19037230997302   -9.03797029960016
H         4.86296603197499   -1.44995116072074   -9.33175977974454
O         3.93783726733591   -1.22015747946665   -9.61264224318250
H         3.91527589272782   -1.34035055770241  -10.56135396173532
H         7.57366564660532   -2.60312133158338    4.17178001315389
O         7.72046276701258   -2.64177021412074    3.21232379576259
H         7.22593855679901   -3.43274503009739    2.94287386190165
H         6.73084006264772   -5.93143056979206    2.66385306419655
O         6.79351783504860   -5.25454863796759    3.36316343366549
H         7.66973531045180   -5.33868456791357    3.78035394717348
H        -1.81968753879320    8.90689226410824    3.46280780961265
O        -1.57347950115545    9.21484238601728    4.36056015099661
H        -2.42265848255823    9.34573468010466    4.81557268675357
H        -7.39597123703577    1.50928713797410   -5.26511221169569
O        -7.97021798752060    0.76505440117171   -5.01881463743437
H        -8.87191292116174    1.16443278306308   -4.94165102556209
H         6.91777067253667   -1.13825874571956   -8.43422196405309
O         6.33595716290862   -1.85987861610655   -8.69618980859051
H         6.10887915304112   -2.30895557714481   -7.86348210155984
H        -1.68846159985010    6.18483537973874   -7.05119236458201
O        -2.08391853913290    5.35870576482575   -6.77675009882270
H        -1.83408456839322    5.22987178358797   -5.81249976034275
H         0.01329438069146    3.28113852688150    8.99529340030203
O         0.21140757473555    2.36215226419562    9.25276705864980
H        -0.58645765039293    2.09841006326191    9.76004729678557
H         6.75621279729963   -2.82783214501119   -2.73282967437955
O         6.22695780490914   -3.57107736878223   -2.38892626896220
H         6.69555950220474   -4.38252943441064   -2.63306700889998
H        -4.07991206010842   -3.12884348644692   -4.95485895788929
O        -4.23569743140100   -3.01817663598840   -5.91970235111768
H        -4.78351067685376   -2.22547525532260   -5.97618837873492
H         1.99247633879484    2.15429785465539    8.43711892390292
O         2.65650047113633    2.26603365239554    7.74718485411181
H         3.07811003782426    1.39568101022896    7.63151933187638
H        -6.90399852996942   -5.25291216261646   -1.39902961986006
O        -7.81961076036768   -5.52388658599117   -1.64309273548285
H        -7.95474843181200   -5.12261421416437   -2.52640599329945
H        -3.81994462404797    5.21922532212252    5.67122903694933
O        -3.78922477748342    5.98735625239420    5.08008423229473
H        -2.85475132557671    6.28189955587300    5.17120836620544
H        -7.88539643158131    0.03471282690231   -1.97733870472610
O        -7.39694666684710    0.75783843382589   -2.39319624423336
H        -7.62662598581972    0.74497505430156   -3.34596877337652
H         5.84019662567540    0.08224801183201    0.38449294839840
O         5.62353813012723    0.81158505274049    0.99691565443309
H         6.12988908976134    0.62225910012267    1.81291675284914
H        -6.20474070231551    3.27530154670128    7.37709645371576
O        -6.07594770050317    2.75840388765421    8.20659201639330
H        -6.67559433557592    1.99645674784471    8.11996626502028
H         2.28604189884896   -8.11804330245164   -0.85126562705948
O         2.96190991920010   -8.10638044515423   -1.54871539025731
H         2.73606724920634   -8.82163964278745   -2.16010234215731
H        -2.74851549677543   -4.01893365450904   -6.20847822374944
O        -1.99366202375751   -4.58380603220847   -5.97708678560037
H        -1.71669332909899   -4.29045903573514   -5.08065758072443
H        -5.63706537327789    3.72203116894541    5.28907864197406
O        -6.28565484540508    4.11933900140126    5.90658316099592
H        -6.12173972925770    5.06332963559386    5.89166641873056
H        -1.01632980632260   -7.16509662220145   -3.17142513627027
O        -0.54328714731623   -6.49402736096654   -2.64545475243835
H         0.36356820122692   -6.42507857215223   -3.02746318946649
H         4.45315146475347    1.98213596585364    5.10062580462832
O         3.51160088874989    2.21837661935329    4.97939784954015
H         3.12695799997575    2.24123266420413    5.86087925773781
H         4.11449594718478    4.62756649184097    6.26126492202556
O         4.19981112595853    5.35666375524401    5.64263011667045
H         3.63157458322773    5.11871158642152    4.86955782548168
H         2.76687532624380    3.58054504563000    3.88856234382626
O         2.58514111210202    4.52046747668844    3.73143760768683
H         2.47001595524715    4.62620201163052    2.76307138759602
H         9.39257457855735    0.16499658751791   -1.10911315549984
O         8.59061236165298    0.33657311001730   -0.61168096742104
H         8.41075208559454   -0.48041479158452   -0.11639619220033
H        -2.08697229802521    5.29405593324185   10.62236425748598
O        -2.80805068741741    4.66535127598571   10.85661969242887
H        -3.02502315865432    4.84478998899400   11.77166810806669
H         7.97732142962479   -3.04597206292697    0.30015307063570
O         8.39877381559352   -2.19857458403607    0.55275721678105
H         8.33349414356179   -2.19220886737405    1.51520896343745
H         5.37148336431586    3.64357962751638    3.48253933826225
O         6.02874477159386    3.89466988906506    4.14904137404855
H         5.62254483540163    4.62116230191403    4.64517376905708
H        -4.19656414643012    4.99225624241127    9.76061335269324
O        -4.83174452648720    5.14167724261112    9.04014690798487
H        -5.44205765120894    4.39180961302913    9.03921518808320
H        -7.01170699646009   -3.53286292701879   -3.49144674608754
O        -7.63229277029400   -4.14622482183241   -3.93791215564354
H        -7.11181576568705   -4.58904615435103   -4.63998633865062
H         0.04058616296464    6.10276159067196   10.73745164568019
O        -0.82431187211483    6.43492302743571   10.49228794855153
H        -0.71041483527506    6.86265153813595    9.62412832228143
H         2.58332945809512    1.44681997700282   -4.13508598433585
O         3.46549635946952    1.79395195669985   -3.90135029098204
H         3.78153217225878    1.28123217972395   -3.12718300838287
H        -6.95996255337943   -0.25451512619255    7.20758357672001
O        -7.46947250097150    0.52346619194857    7.48775140500564
H        -8.09226266655836    0.70650884001945    6.78320077850315
H        -2.73542481206482   -9.92053633305211   -0.82949374896400
O        -2.67316566975211   -8.97928360038994   -0.99192913296675
H        -3.57894046253561   -8.61274970104705   -0.75045470290204
H       -10.07508843274729    3.01693275220068   -4.91087650652168
O       -10.19187896420684    2.09997534684540   -4.62836247666707
H       -10.40566086656010    2.18591200507793   -3.67828755345348
H        -2.05705535194749   -3.06149704269782    4.60069293377691
O        -2.93130981390290   -3.50272598926181    4.67246299360117
H        -2.92596716610212   -4.12114583881056    3.91677540977227
H        -0.17006732225989   -8.02131061037415    2.47914507987896
O         0.65731123318789   -7.81123759703414    2.92546159765264
H         1.37435293262890   -8.10741748551142    2.33741390496534
H         6.71990566110114   -2.40502172693789    6.36693939684116
O         7.16867385222851   -3.11544197894196    5.90362633737713
H         6.53841781392018   -3.85017231442311    5.86761361663517
H        -5.25873872844473   -2.03838056663129    6.93268204665672
O        -5.93683911390648   -1.54246382310032    6.44906392313221
H        -5.92072154235392   -1.92023026028557    5.54019314991583
H         0.82990109583996    2.97841737709406   -7.14028811166091
O         1.74775480578500    2.64789981845560   -7.20026222029444
H         1.73017200101952    1.89863770753636   -7.82378799823275
H        -3.94807483079010    8.72126649743725    6.64178225304905
O        -3.95208334967736    8.71831903523787    5.68440901680707
H        -4.07346046383973    7.78973005708630    5.41818380923206
H        -2.06910841707911   10.26248531481303   -2.77305063994988
O        -2.97047871118041   10.44486500009885   -3.07569038199245
H        -2.89753947440740   11.07615200676380   -3.79079545843711
H         9.42012856657877   -4.09202196963716    4.01756489085298
O         9.14340899980263   -4.76976121452271    4.64190216453736
H         8.71304991876491   -4.29713305424720    5.36542754808324
H        -0.73679156914867   -6.05217169588611   -5.85048140626211
O        -0.03236975522464   -6.61820185455205   -5.51808403021148
H         0.80248072384123   -6.15613287737597   -5.73681233978913
H         1.81226876135071    8.23682081563040    0.61924712207158
O         1.51855874190686    8.55761817901063   -0.26398813970572
H         2.34336657155261    8.57968590529603   -0.78051061390085
H         3.49169939123455    2.87646269926830   -6.69330402978387
O         4.32073621345740    2.59227811664594   -6.28170705549127
H         4.07171783078260    2.31496977450760   -5.37414613096914
H         3.78138289683025    7.04945816044502   -1.09951579023079
O         3.98155345257236    7.97439651766432   -1.37649939889524
H         4.20293073735662    7.87935821035021   -2.31449794011951
H         4.38491140014270   -0.06325595805519   -7.93889686031252
O         4.76657321538444    0.08848717892707   -7.07228932647437
H         4.58007317113219    1.01940645724412   -6.82985111110635
H         6.01781384587985    1.88085027585423   -0.50785638058702
O         6.58423462575691    2.05994777317720   -1.27376253536296
H         7.40748884171590    1.57915380694976   -1.07298163695257
H         6.69235000334625   -8.47384769877157   -1.62390489097716
O         7.32786956466983   -8.26396928005124   -2.36131337715085
H         7.69669561672835   -9.09828942465201   -2.64625539372395
H        -5.30348120345829   -5.84520896771587   -5.41094415704126
O        -5.92151609996495   -5.17449778101377   -5.72672388681667
H        -5.37127697252333   -4.40603318724803   -5.96491195882487
H         0.69099902699156    7.14256907087525    7.56585533098442
O        -0.21010952428729    7.17121044274123    7.92685525618318
H        -0.76634199255920    7.18382413971551    7.10949577276604
H        -8.89950626328861   -2.89015100731488   -4.10610865025617
O        -9.42072494417790   -2.08194301361971   -3.93959217554139
H        -9.13543716757575   -1.41756847260636   -4.57062031785282
H        -2.40689733378485   -6.03719051845416   -2.15056580232667
O        -3.28583747869119   -5.75273551927408   -2.41847779844906
H        -3.47401280923269   -6.12892660884574   -3.30326246737495
H        -2.98840275012907   -5.95547782130071   -5.41622724450126
O        -3.58721682371224   -6.56493966341915   -4.94229978789144
H        -3.10448686397615   -7.38446358061536   -4.77441999868897
H        -1.39824411684107    3.67149252379849   -7.00765470650783
O        -0.85601071288998    2.91605908161269   -6.73934792387355
H        -1.09665777878826    2.13023947049807   -7.28614247904710
H        -0.21472041553230    0.35900222392964   -8.23803406871330
O        -1.11058349461239    0.59379398199083   -7.95414050065610
H        -1.28393443658410    0.07255244313335   -7.15418695617767
H       -10.42703871791580    3.99843765575862   -2.74780639469173
O       -10.49360624587628    3.22068166350925   -2.17836303691195
H        -9.66305279204901    3.19516045819415   -1.67109257633016
H         4.51953846975920    4.05401128517158    1.71616693459612
O         4.29656743854320    3.10577507878997    1.89026926832814
H         5.05709883485624    2.56538512263288    1.66549735655830
H         6.48116400256849    1.35079262547363   -4.25416377694619
O         6.18026718305570    0.72339841190765   -3.56454297880702
H         6.20736396172044    1.20914975545481   -2.71515575380952
H         9.63471951880066   -2.26548379290178   -0.96087807774389
O         9.91041587214583   -2.04838366575393   -1.86041562240843
H         9.10731654608518   -1.71721348607370   -2.30454453785656
H         9.96946145115083   -3.36295400717824   -3.12930984143271
O         9.70218576008687   -4.01666773075234   -3.80225003729806
H         9.30612334768049   -3.51182611458432   -4.52309809325213
H        -7.69370211707575   -8.62556179578698   -1.66086264120782
O        -6.95623582580291   -8.03133212676470   -1.79185391710784
H        -7.33416924314524   -7.11830853877540   -1.78295049967219
H         4.01180265762170    5.99489892100801   -3.72563343101167
O         4.61162019353062    6.75550363536704   -3.78953256667641
H         5.49063284809687    6.38079801205266   -3.86940980282167
H         0.09781484022255   -8.22356238982410   -5.22130510685954
O         0.12325198063830   -9.20611343776790   -5.08718349673347
H         0.27299138658139   -9.57164416565007   -5.95912786548011
H        -2.32945409673004   -8.72339451784503   -2.71798137158830
O        -2.09703212213304   -8.46180474217171   -3.62859322189393
H        -1.45010006216994   -9.08046939476616   -3.98633258740105
H         2.18669407800481  -10.86448386390822   -3.49739232222173
O         2.14141240856605   -9.90982607941391   -3.47621967405210
H         1.35478444251472   -9.64024944407130   -4.00130971928612
H         6.81993851968178    3.29450198896209   -4.60877713551162
O         6.88511832449733    2.62011941340785   -5.30848491853438
H         6.08788090845102    2.73784908435488   -5.84868782898232
H        -3.54762159815391   -3.75488090319750    7.71102485778407
O        -3.66427445882845   -2.96825440442790    7.17976795701236
H        -3.41368570717798   -3.20818846856324    6.26150024063026
H        -0.64385652233852   -3.41782260688922   -6.73923202245754
O        -0.01380958597890   -2.68620901118600   -6.74958125758310
H        -0.49526307314718   -1.91040953814994   -6.40779185834764
H         0.65677094908046    0.43461511240761    8.72811174385659
O         0.66429016410885   -0.28355611632836    8.09124444237694
H        -0.25821648445073   -0.57172002692988    8.00404287455755
H        -5.84302218955428    7.31305728868158   -4.27743688580781
O        -6.34676661894920    6.69319582817743   -4.83682955260286
H        -6.63169476065289    5.96278688447267   -4.24395723346667
H        -4.28774170707835    9.05070880611976   -3.29480104825086
O        -4.82343983608437    8.25486399937407   -3.18643350801230
H        -4.41342445425967    7.77644015202703   -2.44742265881024
H        -9.71959597496784    5.73939979350275   -4.66403022318881
O       -10.25235285150225    4.93468596555056   -4.49854933020223
H       -11.13368749487227    5.13480558171480   -4.81575762811823
H         2.77663636062478    6.48511380373730    6.09922831990249
O         1.81722995329662    6.58083652793889    6.20579396468494
H         1.47351855240594    5.66833666863536    6.09886506451329
H         4.83123912121388    8.50363108939089    0.15504467837135
O         5.15020273690630    8.57985617040121    1.07092215956909
H         5.56670990292369    7.73638507424964    1.28040334733433
H         4.14444670880314   -7.47584018074514   -4.35694216959448
O         3.38579010927038   -7.76236188415040   -4.89747295634029
H         3.10569837694900   -8.60195214786581   -4.51807803667629
H         0.37905922546537    8.62362767189634    4.19815202193714
O         1.05768974870454    7.98050663031946    3.96925413542501
H         1.28691764471819    7.48833521497516    4.78311657391975
H         5.17732365399765    4.14275235841991   -3.15860489182609
O         6.13824193281211    4.09341029600611   -3.07701711716832
H         6.31469472120439    3.42111516997024   -2.39559966094405
H        -2.56346262334291   -1.57610551287913    7.55814617481217
O        -2.05278475080358   -0.78299988485950    7.77749881868056
H        -2.67854937417182   -0.15524581933529    8.14930095428461
H        -9.03720317469858    7.88007255965302   -4.16889552257799
O        -8.97449002455558    7.29489367661073   -4.92527209056516
H        -8.01731007262447    7.13077482845352   -5.06061117906422
H         3.53843564037945   -9.02008509460974    1.08088381831573
O         2.86130027328427   -8.38826084829582    1.32807629521469
H         3.33516328585441   -7.58184662662885    1.60654572996593
H         3.58349498937178    8.13209140674187    1.79902504932076
O         2.77899132530905    7.58560411019927    1.87482568594120
H         2.34595450782320    7.79748443220386    2.71412873053900
N         6.34083929831264    6.08436602996051   -0.78109747127436
H         6.32099437076317    5.44405561891970   -1.56806513573846
H         7.25622686866421    6.01301173220355   -0.35644643988008
H         6.24410810685120    7.02194293336570   -1.15055495204422
