# Supplementary material for: Computer Generated Realistic Interstellar Icy Grain Models: Physicochemical Properties and Interaction with NH3
Source: ACS Earth Space Chem. 2022 Apr 19;6(5):1286–98. doi: 10.1021/acsearthspacechem.2c00004 (PMC9125691; doi:10.1021/acsearthspacechem.2c00004)
Supplement: Supplementary file 1 — sp2c00004_si_001.zip [file sp2c00004_si_001.zip › NH3_binding_energy_sampling/2-35.2-Y.xyz]

604
 energy: -1022.789285919352 gnorm: 0.000038024483 xtb: 6.3.3 (5b13467)
H         0.20178718188953    2.97749408475961   -0.70285812224975
O         0.72494813039608    2.31210321667457   -1.19971914087247
H         1.66409048022801    2.44222748319395   -0.92817886425329
H        -0.05018213623074   -1.36401328555280    3.12436593755614
O         0.33460260498062   -0.66231418421980    2.57660464066668
H        -0.14237008832574    0.14984148852691    2.81527542514886
H        -2.39609011662124    2.35129912071665   -0.55233774494038
O        -2.18095467045086    1.88100132925862    0.27052183849881
H        -2.19535472373798    0.93315226299237    0.04538001047914
H        -4.64566153587888    0.48041103022522    2.17245102150439
O        -4.96114938996067   -0.45348239129664    2.18506898330493
H        -4.45652971412483   -0.92959118257734    1.51739854869547
H         0.07712451083545   -0.36407730171196    0.92479644414638
O        -0.12341465424386   -0.12630214736866   -0.00142997146248
H         0.21407160601385    0.77100271897965   -0.12119057342120
H        -0.12139516590086   -3.63410098472092    3.74954817969823
O        -0.40156722118808   -2.80526806139985    4.17170697528139
H         0.24737225133139   -2.63409107060013    4.87104081245693
H        -4.87716694419044    2.46431087253766    1.32276939051853
O        -4.23471809242037    2.05592448077002    1.93506135688092
H        -3.39354185378558    2.04043311101742    1.41971361758521
H        -3.25534647581402    3.83827205127305   -2.22356395585428
O        -2.51519859040236    3.24321517637840   -1.99604168752656
H        -2.15935877069001    2.95673216558136   -2.85719032657283
H        -0.10483872124979   -3.85995098081494    0.47409941880316
O         0.23418180937432   -3.04073739257423    0.88916893326494
H        -0.55276889146299   -2.55744292391370    1.20663672683760
H        -2.35463642831117   -1.60018349041461    2.45074993361454
O        -2.16918406776023   -2.06512514724198    1.60839922273313
H        -2.43014033781831   -1.47715198762132    0.88061590260735
H         2.08092760573310   -1.49217112607385   -1.15596561669589
O         2.31810183108868   -1.74523804640524   -0.24026834838725
H         1.53175983713903   -2.17465641248676    0.14755999494619
H        -1.37751096635545    1.76638086726591    1.89199285518829
O        -1.46736116975898    1.36766148072301    2.76763182431723
H        -1.45017496079594    2.07878346300077    3.43378660896605
H         0.21854670512241   -2.75578882842811   -1.59903555158338
O        -0.53765456927982   -2.14468864432889   -1.65207296206467
H        -0.35821980789889   -1.41956029775224   -1.01667034937314
H        -3.42093792233550   -2.98672705713021   -0.40764089688575
O        -2.70469532565356   -3.47650626424013   -0.83278980766141
H        -1.99628584273664   -2.84421777052265   -1.05194337373456
H         2.78870912991579    0.08117253136179    2.89673854808532
O         2.88760028172275   -0.10175329328030    3.85765641633337
H         2.98380397525639    0.78966706633138    4.26357853269521
H        -3.53590900661697    6.31835822738709   -0.55181552523042
O        -3.30164228108713    6.98221402330323   -1.25236825539236
H        -3.16016438127862    7.82711354945784   -0.78166628694063
H         3.91475814470825    0.53716832688890    1.14647388414239
O         2.96425725543912    0.35585645600143    1.26202454476609
H         2.72756060342490   -0.39960121792520    0.68658416805249
H        -5.77913194696303    0.77687793594012   -1.60998939412616
O        -4.86900668587264    1.10641899992213   -1.48742396617366
H        -4.97987999573976    1.93402640559386   -0.97448986584581
H        -1.20651796158736    5.33847876439779    2.19288732773652
O        -1.83017114836240    4.59017716564045    2.07728395823192
H        -1.90376882193478    4.16993877652697    2.93947812658979
H         3.49785002738512    2.71678658040499    0.38818672546294
O         3.24888935277034    2.67418701847423   -0.55096655935295
H         3.58018900853793    1.83106280089183   -0.90107542571187
H         1.50437644383184   -4.74655561791557   -2.28679286967400
O         1.56765216311632   -3.96818428833988   -1.71510161300929
H         2.36041196554507   -3.50536148545733   -2.06714316848515
H        -0.92039097748390   -0.13960003479008   -2.57201867298906
O        -0.28934464475538    0.51511663327391   -2.89782835447979
H        -0.02781996442225    1.09705137254608   -2.16095963088071
H         1.71832538240505   -4.73546633197524   -0.21666728042703
O         1.82935980657645   -5.37249275528901    0.52482701588387
H         1.36795788435056   -6.18509330012117    0.23023047614269
H        -1.21901530521640   -3.32001275108800   -2.90546574185884
O        -1.04611391066619   -4.00211170756582   -3.56774682555608
H        -0.91636452317715   -4.84935468588720   -3.10000360700758
H        -2.76185954759815    3.24441574508058    4.69086146417593
O        -1.78082532033332    3.24490434808189    4.65313651706776
H        -1.48359768828977    2.84221003145741    5.48744729389479
H         0.97454434846295    4.97930984754173    4.05057541415478
O         0.02810970991085    5.20949282425298    4.10581996154025
H        -0.44092397204401    4.40489220638944    4.36484326932011
H        -1.71190560176173   -4.70824814871121   -0.39628350683427
O        -0.94441514461101   -5.24798083248287   -0.11593941703842
H        -1.28724845076330   -5.93478014981274    0.46522278638951
H        -3.93067321354280    5.77134143731188   -2.60566664989025
O        -4.28070445441737    4.93685946754466   -2.93524208873527
H        -4.12889606734788    4.90325431530357   -3.90391483697970
H        -2.40542760084453   -3.75061440083727    1.91517378431466
O        -2.42058633146925   -4.65557277508764    2.28913807874938
H        -1.47960451900478   -4.89129929042446    2.42698478360896
H        -4.68910863562231   -3.04205979350015   -2.91139329143709
O        -3.83788945226598   -3.27265575628248   -3.32133754588333
H        -3.50307536888212   -4.06548920884396   -2.85736979035118
H         0.36327667569114    1.31942065351028    4.58824695396693
O         0.86242754810664    2.08319054505569    4.25221421731978
H         0.91545736462600    2.73963712033246    4.96101750324359
H        -4.63915038360933   -5.23334880327619   -1.58534503443347
O        -5.33996293475334   -4.88219223913141   -1.00896882091649
H        -5.12254454403141   -5.23643911903451   -0.12571224437425
H         2.33731363718012   -6.52949610280109   -4.07890683695066
O         2.00204527988188   -6.20092377440941   -3.22472454998709
H         2.43915739583906   -6.77371467105636   -2.56203115052543
H         0.47063921309915   -3.42871118270500   -4.03672848696152
O         1.27048108192030   -3.05941935083708   -4.46357006985553
H         0.94581117475572   -2.68804193251825   -5.31013011621354
H         1.98886965233883   -1.80527222326975    2.94805705110724
O         2.14084475854629   -2.73611533092845    2.72912725150754
H         1.45407397148368   -2.94899144778650    2.06342545059925
H        -3.01254005918689   -1.86741172550300   -3.22758218360586
O        -2.59211719151821   -0.97992954951250   -3.16438436125336
H        -3.25079604413436   -0.33565346449522   -3.48006911866210
H        -3.18836483863343    4.91335747884021    1.06875499267592
O        -3.97244784745890    5.28567340872015    0.61734219235566
H        -4.38640316774488    5.84165945667536    1.32571757355464
H         0.88911999272937    2.19952594982477    2.56278564414129
O         0.98698553296753    2.19648409076873    1.59115192713047
H         1.71449833309843    1.57459003258023    1.42418184012562
H         0.18428472214000    5.60344943364758   -0.78101173545116
O         0.70251819245750    6.26720245642255   -1.29111704415336
H         0.84424604396621    7.06676881024545   -0.73498295999621
H         0.34587274632836    6.98054771658287    2.56904449896327
O        -0.01805265030291    6.60066918290291    1.75218884987805
H         0.64600849127928    5.93106647544661    1.48828114173812
H        -2.45868475743382    0.15247781988242    3.32382060859645
O        -2.67674230392231   -0.66246281051448    3.82880383441741
H        -1.91333167007062   -0.70075414117623    4.44739369453143
H        -0.86351541678155    0.49193312274527    6.00236787625271
O        -0.59146020342675   -0.02496828543359    5.22576366781513
H         0.12575459093136   -0.62689067275871    5.50859510414773
H         0.73901930232544   -5.04850911746249    1.94708748684198
O         0.19705709555262   -5.16006770965379    2.75144875313800
H         0.34689243921644   -6.07951747466297    3.02476955241017
H        -2.08970053311976   -8.14652540261904    0.42226409423367
O        -1.76562910713804   -7.65863115904559    1.20663718511104
H        -2.55065013590833   -7.34910922479328    1.66600540832496
H        -0.39434067229610    6.81075093777643   -2.34465692349739
O        -1.14354522441128    7.22947682179369   -2.84082438929412
H        -1.93116584812966    7.10079256060010   -2.27435759173321
H        -1.11136554250911    4.25251968692037    0.55510576262693
O        -0.74208569580847    4.31538859774221   -0.34243558135099
H        -1.45052179004148    4.07203839122896   -0.97218542632304
H        -4.39362835359411    2.68007542235534    3.49892156164305
O        -4.38946173991289    2.84966979475457    4.46360945221926
H        -4.46853079047734    1.96593694911619    4.87216245071837
H         2.05795541880833   -3.63609326081831    4.20829104885639
O         1.99620069304628   -4.10723389298142    5.06198426702029
H         2.51510992787502   -3.57456928352061    5.68719292610224
H         4.70578080368403   -3.24090596900043    0.79609756142212
O         4.54628671473333   -3.16191756570028   -0.17271837088664
H         3.68484414800855   -2.68875133623887   -0.25231425753376
H        -2.71624199511210   -0.80732184417998   -1.36960257541420
O        -3.04119610652585   -0.53857491589032   -0.49397981919763
H        -3.84366457600972   -0.01454463690897   -0.69736310582981
H        -1.62303574202896   -0.81444764867026   -4.65361331496300
O        -1.11891446044542   -0.59636065315821   -5.45889513333986
H        -0.40986295238438    0.00146764151588   -5.17482851768701
H         1.79575310718927   -1.76169106891171   -3.41188036193639
O         1.88999344111018   -1.01397852041110   -2.79020151175708
H         1.10949477825489   -0.43992348565627   -2.91614766395711
H         3.68355205363636   -3.17551509963683    2.51087673606708
O         4.64155982557695   -3.39726504285068    2.42156756369138
H         4.71461906472527   -4.35322357747112    2.56456427066981
H         3.46282397560118   -6.17131669013072    3.07890060147023
O         3.81093736801371   -5.97574051306023    2.17459483163888
H         3.07212404074842   -5.62340123080122    1.63895323610382
H        -3.35349203140389    1.55320732512942   -4.19094866657911
O        -4.19673357755401    1.08071012413818   -3.99784777102281
H        -4.41102738513934    1.22463383637345   -3.04008350832816
H        -5.08225842476315    4.08225878449843    0.06181173095977
O        -5.51918021812414    3.21533476345877   -0.04119440391960
H        -6.45101912379250    3.33264630108074   -0.31877171749193
H         6.73367440604092   -1.22498383333240   -1.42394927137059
O         5.97398385059564   -1.07862538012753   -0.85453685261717
H         5.55037545116665   -1.94570446528173   -0.65828304062409
H         4.59941950838455   -3.21206463807312   -2.51590135840444
O         3.73180121359214   -3.04002997990134   -2.93150964244072
H         3.73314341850808   -3.65967273371636   -3.68688556650719
H         4.47442855178259   -2.34086841729147    5.57392207936086
O         4.13001449202809   -2.80993982814230    6.36452569701280
H         4.47745219099829   -3.71119630358806    6.28254433176470
H        -0.74051919415895    6.27746461215234    5.05677845007782
O        -1.33653319685428    6.85177590807449    5.59739210659088
H        -1.35341112347690    7.72907316156328    5.15670897206193
H         4.70268981849968   -0.18206042552056   -1.50664219416824
O         3.93623061237258    0.36049689660027   -1.77110900043300
H         3.24154311861949   -0.24018404450066   -2.09668545448821
H        -0.75803251236457    4.47133117265528   -4.05729140679099
O        -1.54252309189452    5.01278969777110   -4.26269233425206
H        -1.39205506486170    5.87929109380760   -3.83943398671580
H         0.65194856772272    3.15371836170996   -2.68423642926778
O         0.65577644460955    3.53131485241934   -3.59261415780122
H         0.70153703222277    2.76824486008767   -4.17871574371632
H        -5.35587464900893   -5.26099912499661    1.78280191231680
O        -4.65937507038759   -5.85370213625235    1.42392492001452
H        -3.81859415228064   -5.43640685647467    1.69208153166933
H         7.88032676389627   -1.72231628207013   -4.09032425877774
O         7.62899934006561   -1.41003391383193   -3.18815100322246
H         7.13655207350950   -0.56828668646466   -3.34255144946780
H         3.70151358780971   -5.11327837231775   -5.33554153587842
O         4.46623078854287   -4.73919929140835   -4.85833775857402
H         4.85320957542446   -5.45007352340164   -4.31404889956855
H        -3.75611174210096   -0.04857465648306    4.92212495155883
O        -4.35615006018719    0.41359074050461    5.55700202204689
H        -5.01339014366920   -0.24656197609605    5.85078696302679
H         3.48898997624201   -5.99002823738143   -0.56202726274009
O         4.35435436566008   -5.73565718465325   -0.89387778279981
H         4.42947547444790   -4.77477910565325   -0.74093426534100
H         4.99354069176887   -0.37551063803872   -4.20644171902271
O         4.46028673448026   -1.08849641990826   -4.59564526114277
H         4.13636839829691   -1.67299369342319   -3.87730788922983
H        -1.18162684688529    1.51846190385925   -3.95776247599207
O        -1.83458025208970    2.13811247448823   -4.34084032085739
H        -1.48070327571266    2.47133048936892   -5.18797267610445
H         4.89891501423925   -6.36398612274346   -2.36815968812124
O         5.23265571820744   -6.68598791676988   -3.23493637239395
H         6.04946823713817   -7.16893844802093   -3.04886234235866
H         8.74838010922883   -5.13116069795776   -2.98774069185808
O         8.06343670001646   -5.54688454161863   -2.42189130414385
H         8.09251237187044   -6.50490856768827   -2.52342935947456
H         2.33836347387396    4.66965903702213    0.42012004922987
O         1.76166664160247    4.65054594955406    1.19301484009381
H         1.40692844744206    3.72913148168603    1.27229970080593
H        -4.38400642562010   -2.70205376984408    4.21862989005821
O        -5.27961887313115   -2.36448385119921    4.01966541675773
H        -5.14655224550564   -1.58243695768141    3.44455303859504
H        -5.82497296209814   -3.26368639972344    1.30959737306563
O        -6.28442605057507   -3.82200650993053    1.97914428655723
H        -6.09295601324594   -3.38712502450748    2.82938007928303
H         1.71357093012494    3.41195538250148    6.83234031548690
O         1.08776447046951    3.92765722941350    6.30173814755726
H         0.30625350601578    4.07737116419188    6.87605531314115
H         5.04608010660677   -2.20323651933455    3.56552174829176
O         5.04925420282954   -1.48726932741593    4.23216153927497
H         4.23346566627049   -0.94101638965289    4.07588593074953
H         2.42987168394348   -5.62856303071562    4.79884879943328
O         2.80740318820870   -6.51224253388214    4.53434916539895
H         2.06182329139895   -7.09426566912963    4.36524391512925
H         2.24948368665539   -4.55973725270463   -6.83011711467792
O         2.08631792805433   -5.04884791804232   -6.01380177213901
H         1.82160325670395   -4.35899043104639   -5.35679253849951
H         6.45098094979115   -4.14237454842303   -0.53997527673393
O         7.21848976443852   -4.54487041900656   -0.10162333182623
H         7.70505791621148   -4.96985297491550   -0.83516210750276
H        -1.69814868993193    4.42558539006446    7.68397226889002
O        -0.79837388927395    4.52590937458449    8.06655883303161
H        -0.61959820445515    5.48536616912171    8.09059036767867
H        -5.14322967686613    5.63252099642646   -5.59963907837269
O        -4.53382311543383    4.87054880127355   -5.62302060870112
H        -3.77920408928958    5.08735961688389   -6.19154477600828
H         3.26401880318673   -2.56675303864423   -8.47935038739895
O         3.18085270746581   -3.10058828828680   -7.67836994061634
H         4.05876345700380   -3.07516896796626   -7.25279733298286
H        -0.67976608464949    8.77305858416703   -2.29612375216832
O        -0.55640754044399    9.60173541414439   -1.77766250319875
H         0.20808617202079    9.42845846377551   -1.20348336690096
H         2.09701075953650   -0.96818591296646    5.17619266604089
O         1.52368659942291   -1.49201130095798    5.76483375343098
H         1.62591814703042   -1.15118607359240    6.66267409332559
H         5.19757168047463   -2.06295841776810   -5.74134149121854
O         5.54585150239292   -2.82767087059338   -6.26438894512265
H         5.27284241833112   -3.61897105892644   -5.74802518951560
H         5.73337349483153   -5.25823226177583    4.64331527347716
O         5.20656062620355   -5.17386801283692    5.46862513170291
H         4.49221432429306   -5.81302527932415    5.38186613458532
H        -3.94171588474398    1.07763790747787    6.99575489998610
O        -3.74794160312584    1.55344688998850    7.83924946270020
H        -4.62398161041217    1.93647490835322    8.10359815014903
H        -1.86697931104496    9.55720905551145   -0.75856469656556
O        -2.72522871988097    9.42853359246403   -0.28087882489923
H        -3.33948444939185   10.05566515809301   -0.66604776981646
H        -5.96128015406287    4.62425577372967   -2.93968115823854
O        -6.87086755181070    4.50363285834263   -3.28090067875744
H        -6.78133788591731    3.80169963000563   -3.95858422309800
H         0.11326289948100   -7.11703817645376   -1.17509669543012
O         0.58174304098024   -7.55373597933704   -0.43088684090374
H        -0.09336369469383   -7.74919345027071    0.22199137286510
H        -7.64491359801206    3.72160900589992   -1.96921681543454
O        -7.90242636017344    3.13376663428416   -1.22853928378415
H        -7.75836694932262    2.22551948040682   -1.56888626087390
H         4.01031193494933   -0.94516731832229    6.94250119846015
O         4.01595991672714    0.01932423308639    6.93723304376108
H         4.82559586399610    0.31143530185918    6.50211158943652
H         2.24928294680133    5.74803695161429   -1.21022677921043
O         3.18640072181166    5.45813329306984   -1.10090820536010
H         3.36037113596563    4.91812291886330   -1.89463070333321
H         6.57447422139858   -5.97392569373685    0.61925058539734
O         6.20293255504919   -6.71963252797680    1.13485469270702
H         5.30606299679305   -6.43664108315384    1.38370176434553
H        -3.84213423476778    4.66033558970405    7.77200585905928
O        -3.27705637778906    4.19972954564849    7.11024135175717
H        -3.46692676555244    3.25558042518015    7.22098242703833
H         5.79039488212597   -7.98937464117098    0.07851253414493
O         5.50497957807422   -8.67503417645485   -0.56382306442579
H         4.67049918116572   -8.35240591517343   -0.94880101929398
H        -0.52419241687476    1.98011770257753    7.66979998163911
O        -1.16063461988019    1.91658875778668    6.93743525672023
H        -2.02682395181903    1.77099874594704    7.33738448533451
H        -6.36920701604246   -0.19025837629490    1.05921360138414
O        -6.69390834695082   -0.27326992931605    0.14775542546126
H        -7.61177709316140   -0.54658584118151    0.17018461236474
H        -5.35884506882343   -3.12921430028997   -0.59728462106626
O        -5.10605043067648   -2.42672735406658    0.02790938640104
H        -5.67862181009320   -1.65512251404227   -0.15686469801888
H         4.31373107278979    5.53402975793116    0.28078888092418
O         4.65278756056296    5.63563515653432    1.18396243556423
H         3.95855116456907    6.14221990302798    1.64075603202083
H        -9.04039290471552   -1.81729526579571   -2.24707677262784
O        -8.48982435481362   -1.61501459575424   -1.46319742436321
H        -8.61282912467592   -2.35228302288556   -0.82532982618274
H        -5.54461487420993    3.40871111557540   -5.53116060724683
O        -6.05890633471582    2.69666109844017   -5.11508587351138
H        -5.38957431098819    2.11237867280571   -4.70401500572713
H         3.16908217223408   -0.93176737664460   -5.69508827716347
O         2.31210820801792   -1.05227089783766   -6.15866164594580
H         2.39636807533419   -1.90127738251682   -6.63216427079625
H         8.10259007914154   -1.38177198802589   -6.08669579594109
O         8.11489148817372   -2.24545802502648   -5.62936144138122
H         7.25861302241583   -2.64747668552048   -5.87797573115002
H         7.60203765237177    0.95838648206423   -6.36545340675059
O         7.41450233551442    0.10877976922936   -6.77665472523450
H         6.43298098995026    0.05681403232369   -6.81092759440665
H        -7.84054970774031   -3.76384409375302    0.93048252116867
O        -8.52194161033896   -3.65832343799885    0.24879459872637
H        -8.42410731366195   -4.41723544565568   -0.35359043782773
H        -2.41376382096152    8.67668251382428    1.28155756533520
O        -2.25879814866186    8.08810346409019    2.03367173865993
H        -1.48822467038235    7.53681926912658    1.80770245046188
H        -4.43699109262047    6.36935260082429    3.49161443093917
O        -4.61145989268981    6.79561209117741    2.63604699382946
H        -3.84989999707301    7.38337766951821    2.49406651916709
H         3.38804750161460    3.40218407042615   -3.61487124601791
O         3.23347152482852    4.37111865893695   -3.52067419870202
H         2.26785327838946    4.43374414595993   -3.62375868699175
H        -6.11722637963353   -1.67057985232018   -3.44697716476467
O        -6.19590124251644   -2.25071160585899   -2.66326706355512
H        -6.97840306173329   -1.94550242435615   -2.15113410012179
H         6.47864380375835    1.00887894918330    4.69700836795679
O         6.09484036871715    1.55272029044203    5.40320986005149
H         6.28227580455152    2.46869470194679    5.10534456481843
H         1.34424264614517    1.67586946617418   -5.85322911837640
O         1.15452519088342    1.07932419098845   -5.09838654211934
H         1.51776968971852    0.21683413837409   -5.37021633480124
H        -2.44862053123581    2.89650705756685   10.46853623845215
O        -2.23564245876567    1.98938155070333   10.19440329632470
H        -2.83495560881394    1.78882900923329    9.46359374650193
H         7.67420009425774   -0.43968886985522    3.06678621456877
O         6.88320629514460    0.08108612296428    3.21464500876228
H         6.21947040111238   -0.56362123881325    3.57781062001898
H        -5.63580610978079   -8.11963120097361   -0.71144491903483
O        -4.89847964228275   -8.18739237655901   -0.06783537879482
H        -4.90169967601073   -7.37039434777835    0.45466064821583
H        -5.18718362307199   -0.18059107533826   -4.72235078620090
O        -5.80348694502391   -0.89354737600548   -4.96060847497851
H        -6.64347877581634   -0.45365908744260   -5.15479335942583
H         1.86950439900953   -0.24200570922944   -7.54956214853149
O         1.66421207640190    0.23031258336111   -8.39231881175292
H         2.23869813962066   -0.17371791560565   -9.04803520696457
H         4.84786611734524   -1.42937370360708   -9.35126013266379
O         3.92141773914093   -1.20149014870626   -9.62949098648045
H         3.89742254160142   -1.31817078297153  -10.57859393459852
H         7.50132881768487   -2.61396855520936    4.09984032403722
O         7.45672704214808   -2.61931922763001    3.13083462382483
H         7.08905067181671   -3.49649550290593    2.92995350827872
H         6.74749410918017   -5.95566051976015    2.64683286936648
O         6.77696777344854   -5.26288715128619    3.32784424820697
H         7.66908572516657   -5.29848047240193    3.74460551594029
H        -1.81968700323487    8.88773130727771    3.48342668497966
O        -1.56929410588624    9.19288314435470    4.38085446357724
H        -2.41666123968819    9.32247341479015    4.83984003496306
H        -7.40579361340308    1.50137405515326   -5.24808422455290
O        -7.97801422971323    0.75573268559339   -5.00154571889721
H        -8.88029991655473    1.15325561513934   -4.92161162088682
H         6.90371720978014   -1.11543477931173   -8.45842375072990
O         6.32343408799176   -1.83841892792276   -8.72032619937100
H         6.09910571068089   -2.28897777049316   -7.88773611834933
H        -1.70920386420739    6.18955678693398   -7.03821087318000
O        -2.10373202393270    5.36282951090591   -6.76421344670454
H        -1.85153685024079    5.23169295148141   -5.80153521602436
H         0.03519390355715    3.25122971332490    8.99899683618792
O         0.23550650318853    2.33204965661598    9.25337902559761
H        -0.56038015414855    2.06525701300364    9.76210429721752
H         6.75880972335280   -2.81884281993233   -2.76559872904818
O         6.23321082222684   -3.56264350512022   -2.41832993119736
H         6.69841621010694   -4.37438402293674   -2.66695081092048
H        -4.08157288515836   -3.13257935208822   -4.95667074694046
O        -4.23985279660857   -3.01958131229988   -5.92083836987193
H        -4.78942190711054   -2.22791690051619   -5.97405712122787
H         2.01618062081234    2.12713416670903    8.43278866767069
O         2.67651783930832    2.24283157605732    7.73998779171626
H         3.10110980716891    1.37386461737603    7.62158149328698
H        -6.89368646658482   -5.26921314290451   -1.39877324819738
O        -7.80964477199690   -5.54063803257411   -1.64104838233613
H        -7.94754323593291   -5.13789915067063   -2.52321966794098
H        -3.80953071312371    5.19078001835337    5.68858620316339
O        -3.78079001531164    5.95991663491525    5.09841650353437
H        -2.84701326218580    6.25596127845468    5.18905446411076
H        -7.88459374885521    0.01835828919652   -1.96228491047244
O        -7.39845437864172    0.74346021891770   -2.37752823514984
H        -7.63040530861614    0.73222208269395   -3.32982405244963
H         5.84663457119555    0.08705177022108    0.36706743059124
O         5.62566193224076    0.81228551208669    0.98295771631758
H         6.13271309376339    0.62092499178060    1.79927791788131
H        -6.18689133311851    3.23914342727602    7.39541214555090
O        -6.05494700993370    2.72086937606254    8.22338946006219
H        -6.65330804521281    1.95786752761100    8.13667004236955
H         2.30526180073027   -8.12135945584314   -0.87799992290735
O         2.97520749675946   -8.10600144153898   -1.58106810014343
H         2.74821338127132   -8.82172838200133   -2.19136719822421
H        -2.75181808580157   -4.01756401412431   -6.21564386699252
O        -1.99538790742250   -4.58157890905694   -5.98755562224553
H        -1.71674333314339   -4.29032883666047   -5.09093513033917
H        -5.62422614938145    3.69205949511928    5.30706867852207
O        -6.27219222591572    4.08701218173818    5.92656971555824
H        -6.10994758340198    5.03129488992969    5.91380997164647
H        -1.00738475373709   -7.16781941321646   -3.19085680750922
O        -0.53485388691308   -6.49659812892304   -2.66473459546692
H         0.37185921499645   -6.42635526911702   -3.04719317560398
H         4.46753250817690    1.96879297530580    5.08863244251873
O         3.52521783892411    2.20909786956842    4.97065599946869
H         3.14359196070587    2.22118095051548    5.85374397206376
H         4.13193670177014    4.60887162609885    6.26190618020898
O         4.20821297062057    5.34001343984842    5.64434738666260
H         3.63781327167158    5.09848465592355    4.87582791797711
H         2.77978175194125    3.56806164171694    3.88993760437223
O         2.59948498802042    4.50781825963544    3.72395758402771
H         2.47597071806491    4.60562063644446    2.75811137133794
H         9.37211528693132    0.12471570130852   -1.05843247105501
O         8.56776965872528    0.28209581181772   -0.56029683986329
H         8.40510715341373   -0.53315482739400   -0.05635462744974
H        -2.06430803428574    5.25649905200260   10.63595911296347
O        -2.78418523358700    4.62645514312624   10.86985076348562
H        -2.99874936545458    4.80225337735815   11.78619091776694
H         8.00256013704517   -3.08861333651731    0.32650769701197
O         8.42036396496883   -2.26096880171441    0.64892951939357
H         8.09085309231819   -2.20381624133591    1.56252794763191
H         5.38292265582935    3.62118064216041    3.48136837898686
O         6.04396276210317    3.89276128051923    4.14008359880228
H         5.62926217915593    4.60578457058855    4.64733724777261
H        -4.17527803001414    4.95401996000647    9.77807637375523
O        -4.81186987426720    5.10400448004093    9.05893246014563
H        -5.42147464231856    4.35352932690952    9.05811155685973
H        -7.00903647040358   -3.54470625971662   -3.48695313577775
O        -7.62998404765525   -4.15750356696938   -3.93351167860687
H        -7.11055574737870   -4.59819445245121   -4.63775131693221
H         0.06272055358442    6.06793487067320   10.74806078541339
O        -0.80313166456897    6.39920935280524   10.50506096122903
H        -0.69160143671116    6.83006228174217    9.63832271052775
H         2.57852452852432    1.45108642733322   -4.14071443726268
O         3.45781027536257    1.80432757332534   -3.90545898156395
H         3.78051445033363    1.28988128802606   -3.13570050791884
H        -6.93609959454192   -0.29131970467367    7.21992254408168
O        -7.44587953717841    0.48561546248188    7.50256446459729
H        -8.07143030189393    0.66824352108789    6.80036492765433
H        -2.71605184589145   -9.93174265800131   -0.85032451594604
O        -2.65632562550317   -8.99009310321772   -1.01141419269921
H        -3.56188459740865   -8.62574513527502   -0.76646666221140
H       -10.08625187709252    3.00420700483975   -4.88354250907716
O       -10.20057191302493    2.08633824581171   -4.60301829764794
H       -10.41259894227275    2.16934047582652   -3.65233746839355
H        -2.03413978760219   -3.08510340737826    4.59430305769574
O        -2.90862285046047   -3.52616741945341    4.66663966658141
H        -2.90386850080368   -4.14408581320791    3.91050528189744
H        -0.14541661675194   -8.03702939429814    2.45480521872302
O         0.68184432801423   -7.82591096641533    2.90062523389445
H         1.39941264862613   -8.11883254821708    2.31135671757524
H         6.74625089166176   -2.41312645091626    6.33675336607542
O         7.21242882644586   -3.10082720578498    5.85681236130788
H         6.60577305711815   -3.85434064839780    5.82042045875260
H        -5.23265156862707   -2.07185753280087    6.93653694224392
O        -5.91223706704355   -1.57518758484831    6.45568044470092
H        -5.89832567455194   -1.95144727235782    5.54614135506859
H         0.81049426751854    2.98633071591858   -7.14158075095217
O         1.72877990615644    2.65784238990076   -7.20206578840133
H         1.71364994717348    1.91053909423835   -7.82809255497364
H        -3.94037295226625    8.69178443071680    6.66680417447502
O        -3.94265953543766    8.69019819722499    5.70942881068367
H        -4.06650783880004    7.76238380351475    5.44183005975812
H        -2.08497520545959   10.25806281148727   -2.74965625209111
O        -2.98811689975367   10.43792637666389   -3.04806936769182
H        -2.92035579694765   11.07168672149080   -3.76152548182621
H         9.63467574724553   -4.46930826342411    3.76551140792138
O         9.13259464978310   -4.93249028112854    4.47517612906829
H         8.86168059841712   -4.26188868179065    5.10998816776175
H        -0.73606841337542   -6.04819536558378   -5.86765321388011
O        -0.03018632071143   -6.61415850652407   -5.53834430078360
H         0.80360219429521   -6.15043777459576   -5.75745949267622
H         1.81733620662259    8.22613491519517    0.63569531580866
O         1.51017472010794    8.54779621997629   -0.24063185588977
H         2.32272577182187    8.58770735186720   -0.77410884229362
H         3.47443331542809    2.88851915704248   -6.70033458485556
O         4.30432533060859    2.59982917830059   -6.29444617707128
H         4.06278430089510    2.32514994057163   -5.38484184465016
H         3.72054263548072    7.08100008948449   -1.26690535063816
O         3.92401697815084    8.01716415829777   -1.48089869329410
H         4.28904390541303    7.96227001795948   -2.37593628972721
H         4.37189466321564   -0.04614573990388   -7.95472453309902
O         4.75389009600002    0.10110108431328   -7.08758139852909
H         4.56954714233783    1.03211774286669   -6.84227212900979
H         6.03097063163930    1.89102372404768   -0.52361231551464
O         6.60084832909867    2.08156477745211   -1.28337049615505
H         7.42144757841055    1.60092085504154   -1.08284024503253
H         6.70628857112182   -8.46639978515584   -1.66503535487123
O         7.34257275692246   -8.25459252639225   -2.40289926580776
H         7.70820466672603   -9.08914886896005   -2.69129992843760
H        -5.30215540139941   -5.84985129274614   -5.41601909478428
O        -5.92198693583742   -5.17916813852743   -5.72839353496514
H        -5.37340145706060   -4.40956594823543   -5.96658374563072
H         0.70395875122967    7.11809464336235    7.57654038528298
O        -0.19621711601123    7.14433663750355    7.93957335862692
H        -0.75490782716939    7.15758110769466    7.12426526743994
H        -8.89966420223358   -2.90333111438634   -4.09529115507939
O        -9.42134455712075   -2.09604202697516   -3.92563707632304
H        -9.13884755612127   -1.43021738596473   -4.55637436000333
H        -2.39757823664826   -6.04451638571489   -2.16317615697458
O        -3.27741888737168   -5.76035303335253   -2.42863292225845
H        -3.46713274280881   -6.13550509508933   -3.31352974859557
H        -2.98663579558467   -5.95671825510059   -5.42726529577479
O        -3.58370685795370   -6.56783596089751   -4.95335940724334
H        -3.09946896096742   -7.38705985747815   -4.78808053105309
H        -1.41747128981710    3.67553202515018   -7.00142417971288
O        -0.87410340694340    2.92087166607028   -6.73365293746503
H        -1.11223225229707    2.13544350784283   -7.28260953955283
H        -0.22937216816925    0.36937674142727   -8.24118877938142
O        -1.12472927190124    0.60258653448963   -7.95411189727941
H        -1.29573054197577    0.07813932501124   -7.15578228845559
H       -10.43425101408975    3.97999394503077   -2.71744024233052
O       -10.49816929836836    3.20090248300469   -2.14951004963300
H        -9.66664759866913    3.17555716063149   -1.64402577822598
H         4.58650120050837    4.03718111008965    1.67838956557594
O         4.37885639466236    3.11574279372074    1.95509224304656
H         5.09580358701746    2.54075579730593    1.67495167171829
H         6.47416649790854    1.36120665212053   -4.27012169209962
O         6.17840141547712    0.73489648086488   -3.57474632456594
H         6.20801948848547    1.23037150586221   -2.73109305199423
H         9.58716935389666   -2.28734852465748   -0.95671471767321
O         9.88113586268124   -2.06728402062072   -1.84766763409447
H         9.09068394361715   -1.72516893845769   -2.30764721015891
H         9.96864877246013   -3.35276531018443   -3.16593635905673
O         9.70539188640334   -4.00070715419886   -3.84410767910431
H         9.30521348552005   -3.49249114317748   -4.56064444873332
H        -7.67871738453956   -8.64265461887137   -1.66661201107866
O        -6.94273888364193   -8.04671133819997   -1.79818009852304
H        -7.32221035523926   -7.13446576653586   -1.78595059566396
H         4.13990356623634    6.03923220033924   -3.86012474043910
O         4.79984609113079    6.74202234437618   -3.77874179402110
H         5.63776095630005    6.29042581240154   -3.64443233655180
H         0.10300877689655   -8.22012604177251   -5.24523337481877
O         0.12975468443294   -9.20293076796975   -5.11366379897495
H         0.27857946276178   -9.56611519995736   -5.98673939794023
H        -2.31703340769187   -8.72946259415751   -2.73721973161940
O        -2.08783098646441   -8.46544040630189   -3.64796561003394
H        -1.44050966764581   -9.08197369797037   -4.00870776814179
H         2.19953974349089  -10.86212026410788   -3.53192616880330
O         2.15364180089245   -9.90751773251732   -3.50989969979839
H         1.36492350271233   -9.63793548146307   -4.03168205702734
H         6.81768558145711    3.29498695742333   -4.62585721334724
O         6.87515951136919    2.61685103881633   -5.32683247305474
H         6.07942860669070    2.74842599529437   -5.86476865994483
H        -3.51626030688340   -3.78712452583958    7.70673350850857
O        -3.63645599820647   -2.99978512268663    7.17728054788809
H        -3.38715188988137   -3.23736180124575    6.25799432737273
H        -0.64928239302685   -3.41232551390433   -6.74988662599649
O        -0.02078980689869   -2.67933512087424   -6.76022650206629
H        -0.50288649484024   -1.90530585407420   -6.41570965817793
H         0.68214598782974    0.40552856460033    8.72516151878373
O         0.68928412095277   -0.30827808489082    8.08361401028067
H        -0.23207772789324   -0.60045596056296    7.99909351605342
H        -5.85920290528206    7.30519530079500   -4.25070491635890
O        -6.36288853378788    6.68562045504916   -4.81025323819845
H        -6.64582263043492    5.95355811945517   -4.21842795331449
H        -4.30372942045054    9.04342648273754   -3.26763793087943
O        -4.83720711319342    8.24600962730210   -3.15984981023075
H        -4.42491126892157    7.76690240991784   -2.42280284503247
H        -9.73437747835090    5.72660210182878   -4.63120220762449
O       -10.26529186111403    4.92066218601392   -4.46599239409181
H       -11.14768606972101    5.11978408891114   -4.78091769475324
H         2.78586153619888    6.46580773959657    6.10702899372289
O         1.82593153840003    6.56045950768974    6.20841400332505
H         1.48412083332917    5.64614464531934    6.10766944584476
H         4.79270940392348    8.50555481656114    0.04338768493190
O         5.11494304451281    8.50733638427100    0.96260159384372
H         5.52250614266910    7.64313136789862    1.09228173344482
H         4.15086365266793   -7.46805707640983   -4.38819434098288
O         3.39169405787591   -7.75460652858236   -4.92811739134306
H         3.11343610604942   -8.59529164821437   -4.54975966393685
H         0.38227425922744    8.60583108429595    4.21155151506042
O         1.06108142095084    7.96345263408882    3.98035898159374
H         1.29153199464944    7.47012308785794    4.79371431402298
H         5.22170615109927    4.15245266561521   -3.20171307749446
O         6.18346963169367    4.12217109584555   -3.15283012793191
H         6.39566029259452    3.54258397561928   -2.40491594106076
H        -2.53652287944223   -1.60723906552706    7.55623436447204
O        -2.02790470125610   -0.81251229222170    7.77470668186376
H        -2.65400578269599   -0.18836062029077    8.15177634953688
H        -9.05358077366203    7.86754482970761   -4.13290643047346
O        -8.99198512088158    7.28379356180555   -4.89046639753044
H        -8.03504941241489    7.12162514891680   -5.02911944553331
H         3.56128268007627   -9.02578454054431    1.05089794496201
O         2.88208600438362   -8.39485825881522    1.29438995773167
H         3.35482972148214   -7.58870514196723    1.57793800579967
H         3.58086819264516    8.12723759472210    1.79391934761683
O         2.79223084837333    7.56179656534463    1.90828612137935
H         2.34846807039931    7.79540467479682    2.73639845553713
N        10.50078028890432   -3.71772417028207    2.42026449960699
H        11.23032310610112   -3.08880871841236    2.72924038883457
H         9.89544088712773   -3.20412780161209    1.78724042527228
H        10.93737523491015   -4.46168000990835    1.89170115575271
