# Supplementary material for: Computer Generated Realistic Interstellar Icy Grain Models: Physicochemical Properties and Interaction with NH3
Source: ACS Earth Space Chem. 2022 Apr 19;6(5):1286–98. doi: 10.1021/acsearthspacechem.2c00004 (PMC9125691; doi:10.1021/acsearthspacechem.2c00004)
Supplement: Supplementary file 1 — sp2c00004_si_001.zip [file sp2c00004_si_001.zip › NH3_binding_energy_sampling/20-11.5-N.xyz]

604
 energy: -1022.778541342048 gnorm: 0.000043580618 xtb: 6.3.3 (5b13467)
H         0.21896803730937    2.96724643140182   -0.67780393016306
O         0.74019773602889    2.29826234236499   -1.17146300050158
H         1.67914438619534    2.42301420383988   -0.89638262065853
H        -0.07897642079377   -1.37555804523658    3.14333741630735
O         0.31621229692228   -0.67550783511214    2.60098789479354
H        -0.15927940167771    0.13898134912062    2.83501429175686
H        -2.38296425738046    2.35654977683111   -0.54116990641493
O        -2.17511409593993    1.88405182485986    0.28242270087986
H        -2.19429366512855    0.93656374090738    0.05577721800598
H        -4.65784642437230    0.49663295648864    2.16965123073744
O        -4.97813140148607   -0.43560866850351    2.18050885517997
H        -4.47425615464787   -0.91374919570623    1.51372491622908
H         0.06750181708178   -0.37404041374901    0.94609338492342
O        -0.12833008415264   -0.13488335422729    0.01949613594084
H         0.21526867328009    0.76028100522845   -0.09960344874420
H        -0.16690799244369   -3.64613445282119    3.76618019255411
O        -0.44340566934153   -2.81578489652950    4.18783179857113
H         0.20218586878755   -2.64920388354251    4.89107024586525
H        -4.87349705994559    2.48240326523199    1.32104730087264
O        -4.23625118695213    2.07002339372089    1.93623467201767
H        -3.39296067824570    2.04977666424306    1.42447186276461
H        -3.22476870955685    3.84992611300463   -2.21578496506740
O        -2.48920589327349    3.25056031344109   -1.98447126495021
H        -2.13079074143154    2.96230371975652   -2.84411387974067
H        -0.13326665019105   -3.86863602143761    0.49135517873597
O         0.20874666425405   -3.05298105982657    0.91116171235848
H        -0.57744141177388   -2.56443829910711    1.22256099937968
H        -2.38126186284327   -1.59762127037669    2.45758290016207
O        -2.19255366506923   -2.06278183911114    1.61619254682584
H        -2.44733944678908   -1.47349626920096    0.88716001706666
H         2.07550300131783   -1.51245169095584   -1.12550271217268
O         2.30439207914175   -1.76717469455578   -0.20785681184240
H         1.51314941593236   -2.19310527394970    0.17363243710453
H        -1.38172690145182    1.76263781085235    1.90723789603309
O        -1.47589902879448    1.36406669314015    2.78259048323161
H        -1.45989534955570    2.07507614521361    3.44884841892557
H         0.20759048620292   -2.76489225873987   -1.57988489771558
O        -0.54579024821497   -2.15046218631724   -1.63453377895654
H        -0.36486322835694   -1.42591496021653   -0.99903376915326
H        -3.44074771923677   -2.97557641819449   -0.40747408470855
O        -2.72448370484950   -3.46957836414276   -0.82766298708963
H        -2.01174386908712   -2.84117143587719   -1.04399950188253
H         2.77406485921323    0.05016002891384    2.93285861673247
O         2.87096877093147   -0.13418807515841    3.89447111742848
H         2.96504575719089    0.75748398655920    4.30080511347164
H        -3.49979482741877    6.33010294104971   -0.54332908275761
O        -3.25739124222200    6.99328955993700   -1.24162062333748
H        -3.11404385688247    7.83699592265149   -0.76946635593525
H         3.90762106151718    0.50381526987617    1.18787408526496
O         2.95600117102390    0.32601372659970    1.30201613844498
H         2.71703844614005   -0.42470964522243    0.72103561057680
H        -5.76997319304836    0.80290959843333   -1.61850888011652
O        -4.85857165721069    1.12672441515134   -1.49002170370927
H        -4.96749864193323    1.95456831277325   -0.97715210417210
H        -1.19058707473948    5.33398849364359    2.21295596667172
O        -1.81757966944627    4.58942592427358    2.09351218108247
H        -1.89874697182273    4.16902287275223    2.95491685592769
H         3.50860436474383    2.68520139178879    0.43001516789304
O         3.26145023071451    2.64603484747591   -0.50939514115993
H         3.59200454574904    1.80329123617573   -0.86181137828048
H         1.48419867174405   -4.76225954697256   -2.26190908459358
O         1.55057952940081   -3.98597929184821   -1.68766188364201
H         2.34755368841159   -3.52730567281814   -2.03683113374592
H        -0.91234332355680   -0.14126238611388   -2.55594565910771
O        -0.27552500909459    0.50977436481500   -2.87773249676581
H        -0.01410618935591    1.08957108984173   -2.13926287462215
H         1.68918085681258   -4.75492586608668   -0.19041704191611
O         1.79188842648265   -5.39350304313528    0.55150239906159
H         1.32630076791688   -6.20253230082946    0.25303736005832
H        -1.22744169365813   -3.31968090787465   -2.89351140440942
O        -1.05559094342004   -4.00248831649905   -3.55527145332680
H        -0.93281312458734   -4.85074294518833   -3.08768610417657
H        -2.77065543164829    3.24711720995699    4.70021366097173
O        -1.78927529834189    3.24196734577464    4.66790444676697
H        -1.49932820851271    2.83680484341815    5.50357252364723
H         0.97935843264594    4.95977224805592    4.08143006891911
O         0.03426019217721    5.19639550456522    4.13141328622382
H        -0.44174707570633    4.39477719236676    4.38719922701031
H        -1.74071450459346   -4.70698789914861   -0.38838850364825
O        -0.97802573235895   -5.25102737134674   -0.10310835708089
H        -1.32903270450612   -5.93744204386879    0.47359370440869
H        -3.88695469056442    5.78725498660994   -2.60019755784052
O        -4.24007351477727    4.95488184361190   -2.93166030446227
H        -4.08401323059387    4.92104186137173   -3.89976227673668
H        -2.44138275133175   -3.74727854279149    1.91975693140366
O        -2.46354790701582   -4.65202272329615    2.29401446107652
H        -1.52480049124213   -4.89361206955637    2.43561270056216
H        -4.69583340635215   -3.02141609924509   -2.91729484784830
O        -3.84365416156629   -3.25649131876754   -3.32265619894102
H        -3.51614767869768   -4.05205666295265   -2.85822323687055
H         0.34281774470553    1.30405965418776    4.61217004700892
O         0.85134499447869    2.06357323877268    4.28064269745887
H         0.90170502346462    2.72040171635506    4.98930470033404
H        -4.66559091572808   -5.21401353486052   -1.59326397444869
O        -5.36703671981976   -4.85897586346698   -1.02002154145457
H        -5.15657076978154   -5.21566945421813   -0.13615255650389
H         2.31619434198499   -6.54847059309817   -4.05156750981872
O         1.97837036116336   -6.21947243370231   -3.19839300001864
H         2.40963302422269   -6.79531528865579   -2.53483297241070
H         0.46697083161194   -3.43724393630832   -4.01695149442194
O         1.27162348674066   -3.07226326681009   -4.43803994361499
H         0.95492464505432   -2.69799089758977   -5.28638528712071
H         1.95894042442610   -1.82888406390862    2.97590382786951
O         2.11084651089762   -2.76000873740405    2.75742261276961
H         1.42528064718474   -2.96999498110826    2.08894563634710
H        -3.01077364013632   -1.85627209947765   -3.22349785308172
O        -2.58572775114513   -0.97130833243289   -3.15614932131655
H        -3.23841000816330   -0.32293811233427   -3.47595014995916
H        -3.16906489035587    4.92141158002118    1.07778421607201
O        -3.94834832547989    5.29903851059796    0.62278530763701
H        -4.36295692641776    5.85666507070905    1.32937824349498
H         0.88547080374319    2.18227381676448    2.59078021856705
O         0.98855480774445    2.18029415428266    1.61978541794129
H         1.71276394732542    1.55381913835067    1.45522346087093
H         0.21648963000746    5.59289790048571   -0.75449067792678
O         0.74194864570443    6.25456206083621   -1.26005027891847
H         0.88349350868195    7.05257560876572   -0.70265193619721
H         0.36936101856253    6.96562643357015    2.59898493063000
O         0.00936706587141    6.59041023525546    1.77844913003229
H         0.66949238370393    5.91548097157686    1.51807202290149
H        -2.47887156332943    0.15478999584204    3.33202079945013
O        -2.70433863172323   -0.65927481344649    3.83518339978424
H        -1.94480881906398   -0.70283605651744    4.45782022808968
H        -0.89583953215848    0.48286585690934    6.01934267458469
O        -0.62211708104196   -0.03546682305604    5.24410602360982
H         0.08860581899514   -0.64237839272537    5.53074317926853
H         0.69441486848132   -5.06394566622150    1.96680080579557
O         0.15025592115903   -5.17239281520683    2.77017454977299
H         0.29064809926369   -6.09400288380916    3.04124853321647
H        -2.14340854652952   -8.14416104243640    0.42523659799687
O        -1.82083866177384   -7.65856815968250    1.21183927342104
H        -2.60690354575174   -7.34489578071744    1.66662532163910
H        -0.34616946326259    6.80547475924190   -2.32016875350464
O        -1.09019656269845    7.22996363325320   -2.81873213983405
H        -1.88161972265176    7.10455495712340   -2.25686039254897
H        -1.09377820611903    4.24877012284894    0.57397625665967
O        -0.71900953856594    4.31111003654156   -0.32120999442662
H        -1.42505174909781    4.07180544550795   -0.95546502408206
H        -4.39972007112733    2.69363294204762    3.49958623072285
O        -4.39870867545823    2.86236041576479    4.46448689473150
H        -4.48602815953475    1.97882745200809    4.87182036207633
H         2.01014531149007   -3.66038421306480    4.23524498537685
O         1.94330962407630   -4.13361247233228    5.08768609435407
H         2.45172443565590   -3.59995928232584    5.71980214358160
H         4.68004194562795   -3.27720886232817    0.83508293549052
O         4.52096109807405   -3.19894357578739   -0.13138430590239
H         3.66404586895516   -2.71821697976381   -0.21503356223467
H        -2.71796763022291   -0.79948210537090   -1.36313140057672
O        -3.04559201582421   -0.52956773825133   -0.48872573219439
H        -3.84402872240806   -0.00081496118606   -0.69598819258638
H        -1.60718869668517   -0.81013510847597   -4.64127202756056
O        -1.09832827706404   -0.59424392789783   -5.44394607113103
H        -0.38669759160524   -0.00099193279382   -5.15644328330625
H         1.79970365655976   -1.77898102390386   -3.38317302857555
O         1.89325455504730   -1.03365916421390   -2.75844723710607
H         1.11816892826413   -0.45368846093663   -2.89002029406740
H         3.65328010817480   -3.20483101250965    2.54521947110670
O         4.61160232518660   -3.43688843471293    2.47319394289249
H         4.66309695351522   -4.39742203711248    2.59820390965372
H         3.40403621856352   -6.20339751432869    3.11131500576456
O         3.76201160642369   -6.00316418385140    2.21192871157209
H         3.02704456320413   -5.65321200795708    1.66831230870750
H        -3.32619475326682    1.56706054612131   -4.18592895381935
O        -4.17324616740840    1.09931747350986   -3.99743158280702
H        -4.39162085123496    1.24383187459191   -3.04082527814937
H        -5.06281169337811    4.10246982584075    0.05998492459756
O        -5.50414603087498    3.23812431437203   -0.04495634838724
H        -6.43372451067035    3.36082356651294   -0.32820564146330
H         6.73662506037161   -1.26792118831994   -1.36058612648830
O         5.96410236554941   -1.11671305613186   -0.80949652620608
H         5.54197026718604   -1.98335671402791   -0.61420259756056
H         4.59136784868272   -3.24545043340721   -2.47536579156305
O         3.72465670122363   -3.07028567286436   -2.89224191557151
H         3.72706449001542   -3.68758877960037   -3.64960666650586
H         4.42407586836946   -2.38328060673928    5.61824932210549
O         4.07792899366417   -2.84867149810248    6.41010705581628
H         4.40944697367978   -3.75491295812313    6.32745363357694
H        -0.73363209934535    6.26787004967975    5.07965360022194
O        -1.32860372283326    6.84532074995305    5.61777495225533
H        -1.33874771003877    7.72305025105172    5.17774634401523
H         4.70560698008512   -0.21436248082186   -1.46547239474277
O         3.94020600474989    0.33114471377434   -1.72791238209480
H         3.24646506254294   -0.26649105988927   -2.06055097475105
H        -0.71498887326548    4.46952039723686   -4.03624482909084
O        -1.49540050793659    5.01589993089056   -4.24433044255880
H        -1.34125177668001    5.88134933891561   -3.82068597362790
H         0.68016309975102    3.14201261690099   -2.65719744256971
O         0.68976219684350    3.52070594344070   -3.56479727652733
H         0.73591564117409    2.75830270970796   -4.15180643176466
H        -5.40012317157114   -5.24033587203247    1.77115257785975
O        -4.70507779017112   -5.83697986370641    1.41593583188469
H        -3.86344320913097   -5.42454055597919    1.68843845543863
H         7.88547020482140   -1.77614319034471   -4.03111237742014
O         7.62684017098750   -1.46389577233627   -3.13139293012088
H         7.14399395019120   -0.61752056953050   -3.28719749883517
H         3.69538698192623   -5.14070926157434   -5.29963790197565
O         4.45865719604352   -4.77099525916388   -4.81704720612960
H         4.84010387304980   -5.48438757862681   -4.27224619264357
H        -3.78641352498223   -0.04008144744776    4.92334243011922
O        -4.38634006343349    0.42513470878889    5.55593111349183
H        -5.04936320966209   -0.23115150931857    5.84556116285168
H         3.45012010381196   -6.01882180887378   -0.53254619578484
O         4.32404018986380   -5.77288808305693   -0.84785520919364
H         4.40233159182039   -4.81101732567608   -0.70204230561978
H         5.01036153578390   -0.41063131625211   -4.16050102265031
O         4.47245714865253   -1.11922908019073   -4.55206973575702
H         4.14381982442167   -1.70269712298598   -3.83557126876490
H        -1.15611741611608    1.51942565663815   -3.94176663647735
O        -1.80367916698443    2.14353231846602   -4.32670136167921
H        -1.44393719535190    2.47515155076635   -5.17216623802534
H         4.87201550244371   -6.39976978888740   -2.32552373248272
O         5.20444537068394   -6.72496590123153   -3.19124757276265
H         6.02119133607069   -7.20790449442306   -3.00455102195753
H         8.73140220088181   -5.18266866389204   -2.91928991236211
O         8.03801083941364   -5.59867040784370   -2.36216931335670
H         8.06940647046653   -6.55600050772368   -2.46554484007518
H         2.35926114707913    4.64585170984992    0.45660660582068
O         1.78019192822861    4.62980434770401    1.22801212238887
H         1.41867947315953    3.71056043869009    1.30391165569939
H        -4.42601908478051   -2.68914952616818    4.21429399855769
O        -5.31842947001484   -2.34582826779342    4.01131035314067
H        -5.17781377734433   -1.56434426494841    3.43719804892053
H        -5.85487188087044   -3.23987757092240    1.29731088770609
O        -6.32070350194372   -3.79620835153104    1.96413309699574
H        -6.13166844015074   -3.36296081176246    2.81566573454978
H         1.69403439484670    3.38733183754248    6.86504859432391
O         1.07404564573677    3.90688017768047    6.33148883884806
H         0.29039709493899    4.06067301420113    6.90205252979965
H         4.99283269978047   -2.25781649979446    3.61338825196020
O         5.01487952843915   -1.54065181411828    4.27868021649033
H         4.20545483563359   -0.98121184435471    4.12173751450165
H         2.36747432075942   -5.65688503545242    4.82639610193676
O         2.74419642517625   -6.54181610381657    4.56541147252462
H         1.99702982232169   -7.12013899855028    4.38985986724513
H         2.25494433850028   -4.57625932264625   -6.80137935257491
O         2.08304648173065   -5.06536851594261   -5.98675511555623
H         1.82009637550749   -4.37432390008261   -5.33051127472968
H         6.42992132680021   -4.19023279180046   -0.50601679511653
O         7.18098927429672   -4.59653030872271   -0.04213459127544
H         7.68835669597791   -5.01932125507013   -0.76287700650955
H        -1.71580259836985    4.41921834703431    7.70045517731923
O        -0.81695200652114    4.51385945971909    8.08690809637248
H        -0.63313830513281    5.47227193735948    8.11369232225555
H        -5.08499475178137    5.65813528414906   -5.60004706613853
O        -4.47983866974093    4.89272135504758   -5.62029288827258
H        -3.72119102698313    5.10530286137621   -6.18511872407180
H         3.28857038387942   -2.58829686430424   -8.44361513131643
O         3.19758933595923   -3.12201350972277   -7.64337793087018
H         4.07372480984079   -3.10187597375752   -7.21320963788594
H        -0.62097834696557    8.76948847326050   -2.27096152207365
O        -0.49521422741708    9.59682692850282   -1.75065568345947
H         0.26587250162575    9.41869743667095   -1.17382335605165
H         2.06044951074894   -0.99248364345833    5.20720265564051
O         1.48462057193579   -1.51684733641545    5.79298493377979
H         1.57892587105240   -1.17369206133423    6.69096013586861
H         5.21023250163000   -2.09748502616249   -5.69600662288479
O         5.55403212967125   -2.86418041072026   -6.21895167964333
H         5.27723887943158   -3.65398199630029   -5.70284535536680
H         5.67362654838075   -5.30804856314388    4.68054782659212
O         5.15023337597030   -5.22231718469920    5.50646938883518
H         4.42660318718783   -5.85157264762613    5.41870489046838
H        -3.97560174493180    1.08532504026231    6.99741846758143
O        -3.78293978836967    1.55938632466937    7.84214326519261
H        -4.65814930733876    1.94736833162168    8.10248645948309
H        -1.81106562370696    9.55923588162327   -0.73866109664019
O        -2.67197771711273    9.43547626555841   -0.26445002083261
H        -3.28101965192911   10.06588858591519   -0.65261807691665
H        -5.92257060291037    4.65232971870787   -2.94520387931545
O        -6.83115036744643    4.53728141676321   -3.29091016824484
H        -6.74231205891005    3.83559954934661   -3.96898903071301
H         0.07447552713615   -7.12614492465275   -1.16052589907803
O         0.53599218730647   -7.56502126398821   -0.41293142608275
H        -0.14480379202857   -7.75834014555686    0.23467348023250
H        -7.61651101000860    3.75891361784294   -1.98414935634965
O        -7.88078377479099    3.17191764167515   -1.24513341712777
H        -7.74090407147441    2.26314856702215   -1.58590304447867
H         3.96484629133856   -0.98199112752906    6.98470453343054
O         3.97722213735954   -0.01782467621686    6.97781226505735
H         4.79108083237996    0.26967539986527    6.54751146532072
H         2.28532880045018    5.72591660803008   -1.17307688888743
O         3.21998472163876    5.43103810288926   -1.05677061747815
H         3.39671746490733    4.89123814873145   -1.85060385646599
H         6.53325316107767   -6.01901872466892    0.66646094389894
O         6.16100580461745   -6.75504033854127    1.19815308321325
H         5.25687968404917   -6.47536581569563    1.42337108863261
H        -3.85843482829769    4.66680852544429    7.77749492919744
O        -3.29236041906042    4.20336351706260    7.11841746333510
H        -3.48924209338859    3.26038278366323    7.22692923336696
H         5.74046437452196   -8.03139896779147    0.12692304447503
O         5.45124892259669   -8.71595837194495   -0.51273476644109
H         4.62358974289654   -8.38668460783874   -0.90695312442807
H        -0.55682580658038    1.96750922758573    7.69020408737211
O        -1.18926218866077    1.90727645390214    6.95407577897063
H        -2.05873622833505    1.76747275260334    7.34914698733251
H        -6.38037790390568   -0.16297157757156    1.04760829799104
O        -6.69987198261028   -0.24354395524183    0.13420970323632
H        -7.61954797371492   -0.51123961749707    0.15065260342520
H        -5.37791972602110   -3.10641701348350   -0.60679325153478
O        -5.12425508900600   -2.40602163077814    0.02045998220116
H        -5.69135404405213   -1.63094122901359   -0.16677719948523
H         4.34226858561579    5.49754130517246    0.32890292286304
O         4.67539473272480    5.60092017960068    1.23440791700988
H         3.97759384464117    6.10489927591889    1.68821556193784
H        -9.04300654896343   -1.77120689422098   -2.27451486793889
O        -8.49544351561082   -1.57293356067142   -1.48743982565835
H        -8.62626086094759   -2.31012921531608   -0.85108674875469
H        -5.49976653142676    3.43666244452682   -5.53561711412694
O        -6.02033807584506    2.72745530693394   -5.12247588532426
H        -5.35650535002612    2.13870771139960   -4.70892898494855
H         3.18902071692306   -0.95435340386537   -5.65891846520462
O         2.33310340938066   -1.07049519069854   -6.12581412407174
H         2.41636485161950   -1.91879283770501   -6.60095804679762
H         8.12171623371514   -1.43322180291396   -6.02615543834095
O         8.12590526879189   -2.29808424584827   -5.57123148899547
H         7.26879413098947   -2.69448518483949   -5.82400286425496
H         7.63707139829572    0.90931548339384   -6.30392076599238
O         7.44517081303722    0.06239755163002   -6.71875311726649
H         6.46375580164116    0.01650069861759   -6.75620593354516
H        -7.87132943038995   -3.72816066539519    0.90744492544073
O        -8.54841443368622   -3.61768190772201    0.22232575296923
H        -8.45216465539997   -4.37656335567636   -0.38038802014709
H        -2.37393321898524    8.68009046034946    1.29803677217214
O        -2.22500756786423    8.09043683458186    2.05064878010304
H        -1.45731724779598    7.53442407280578    1.82701739605120
H        -4.42148135952306    6.38285694167070    3.49571901645172
O        -4.58874667830516    6.81092002228062    2.63965558193051
H        -3.82321761600233    7.39447046245888    2.50219714541510
H         3.42298184534819    3.37678983314847   -3.57240071876168
O         3.27202083244231    4.34618772061314   -3.47601702961985
H         2.30784767272616    4.41423448186644   -3.58712516393490
H        -6.11288895094033   -1.64112012833245   -3.45898934899338
O        -6.19896062875967   -2.22119162461005   -2.67595522486185
H        -6.98257492001042   -1.91193518217490   -2.16799783657002
H         6.46894143418487    0.95492889873569    4.74462753452042
O         6.07551513134564    1.49411317429579    5.44769535362429
H         6.26811680887285    2.41236012562118    5.15865804205988
H         1.38020998530930    1.66340546253964   -5.82354794524956
O         1.18213120274554    1.06699795319074   -5.07059214564650
H         1.54308598167392    0.20312427160280   -5.34131389873927
H        -2.48945041592551    2.89235133499176   10.47973226128357
O        -2.27985023694862    1.98454288698136   10.20515752722201
H        -2.87731680262476    1.78801769264340    9.47173521264414
H         7.62670613788412   -0.59180340735971    3.08795204931845
O         6.87727481166532   -0.01531599671284    3.25650740405264
H         6.18321256565673   -0.61502618367542    3.63348581154348
H        -5.68373150251809   -8.09531094223594   -0.72718702546253
O        -4.95004638474653   -8.16768902987100   -0.07985481225723
H        -4.95157923647976   -7.35119454352433    0.44335162495582
H        -5.16759360998251   -0.15546625258539   -4.72825944966310
O        -5.78699701976608   -0.86459647276103   -4.96981964078559
H        -6.62327918810550   -0.41959320240071   -5.16832738633018
H         1.90341599718236   -0.25605643202726   -7.51878764125381
O         1.70452741518688    0.21803789985108   -8.36210855768447
H         2.28081114793344   -0.18796604735669   -9.01510215622717
H         4.88359555550545   -1.45884168040123   -9.30585105693363
O         3.95970195838871   -1.22586163202859   -9.58905497245441
H         3.94088623080272   -1.34091070012132  -10.53846412111336
H         7.55205997439246   -2.66898534377581    4.20203613846052
O         7.69942694972647   -2.70376675768636    3.24263449839147
H         7.20425963581940   -3.49280634858671    2.96887957743502
H         6.69900881745125   -5.98764094509336    2.67974443426609
O         6.76199950521904   -5.31400867321891    3.38230010981645
H         7.63718763006334   -5.40266985019444    3.80091425496779
H        -1.78904262708855    8.88594377204141    3.50299745360008
O        -1.54016283615027    9.18852952920618    4.40178604317699
H        -2.38872490763830    9.32325403886624    4.85719224749779
H        -7.37358488502164    1.54008575891235   -5.26388531392583
O        -7.95134921462790    0.79770228633470   -5.02047727689911
H        -8.85176495366634    1.20038347367392   -4.94520234520312
H         6.93703245133967   -1.15779561816486   -8.40252908605144
O         6.35295080831531   -1.87631875944578   -8.66848944333907
H         6.12233899663848   -2.32697496787450   -7.83774054501804
H        -1.64003139424194    6.19587597182132   -7.02058993652790
O        -2.04179197827589    5.37190542098057   -6.74877633466259
H        -1.79480271205880    5.23815571593656   -5.78528793063338
H         0.00397398666255    3.23378323374191    9.02312255597403
O         0.19751873835460    2.31302235182136    9.27713260908751
H        -0.60251779658009    2.05073561636089    9.78189186019044
H         6.75315138546052   -2.86422103871460   -2.70555005408035
O         6.21974954925041   -3.60713549171166   -2.36602586483035
H         6.68634109208018   -4.41911377460189   -2.61239130843851
H        -4.07809846011868   -3.11349951751888   -4.95949674265538
O        -4.23082403676819   -2.99885757172080   -5.92429415081102
H        -4.77530618193404   -2.20386734122726   -5.97987753866183
H         1.98039894592389    2.10014860088190    8.46605350490915
O         2.64524035094268    2.21159592004443    7.77677749283593
H         3.06496103315607    1.34017529693806    7.66072440529064
H        -6.92127355891701   -5.23658024015136   -1.41835585658802
O        -7.83753909823637   -5.50235959232950   -1.66540603223202
H        -7.96853699522097   -5.09820276183381   -2.54802162093803
H        -3.81247125242416    5.19855993052605    5.69483802426500
O        -3.77582297992262    5.96788940334797    5.10536018675439
H        -2.84102391385599    6.25849895531357    5.20139649592993
H        -7.87806461122586    0.05712368100288   -1.98214022755526
O        -7.38536055944018    0.77978371028715   -2.39388239689999
H        -7.61239922346512    0.77092243651332   -3.34746629203538
H         5.84111590941244    0.04494901295390    0.41469841002341
O         5.62008320873177    0.76569411523872    1.03693512149625
H         6.12959241693508    0.56786874192133    1.84969223932804
H        -6.20964328334116    3.25965570337330    7.38762665028875
O        -6.08467049234602    2.73972189710929    8.21561509958452
H        -6.68747893562408    1.98061888506215    8.12527156969036
H         2.25482622553726   -8.14394424286802   -0.85436262804406
O         2.93244182722538   -8.13222157658429   -1.55000838148200
H         2.70585315911695   -8.84465520570819   -2.16441540866315
H        -2.74709518320849   -4.00537588838911   -6.21257353554539
O        -1.99578833174240   -4.57460611987647   -5.98060658115096
H        -1.71957093846149   -4.28527903156509   -5.08270978222119
H        -5.63358490359350    3.71141337584758    5.30221789443536
O        -6.28202824920876    4.10937323962105    5.91918316168091
H        -6.11530453376417    5.05287263213016    5.90736974694355
H        -1.03671949817165   -7.16858144545529   -3.18085612445337
O        -0.56260177035658   -6.50116392146019   -2.65116855237289
H         0.34595385112428   -6.43521800159320   -3.03017054299776
H         4.44895362525482    1.92967323541720    5.13283353315674
O         3.50844431944330    2.17362209035667    5.01193093983174
H         3.12299206140782    2.18848334169293    5.89335112632567
H         4.12319107528045    4.57078388187464    6.30831777117010
O         4.20511412229930    5.30231967241735    5.69199081940177
H         3.63846271277149    5.06314544523509    4.92004240887301
H         2.77668677996951    3.53875065960337    3.92817807016595
O         2.60349152045946    4.47976939254004    3.76200138767794
H         2.48463446109224    4.57837017172964    2.79555701654820
H         9.39899928462999    0.11612252494881   -1.06269582451755
O         8.59180286456125    0.27949750727622   -0.57128222680089
H         8.41372534301078   -0.53905397977283   -0.07864431165072
H        -2.09247098762337    5.24965502068313   10.65129898728016
O        -2.81714463701616    4.62352795794808   10.88065471039583
H        -3.03601377180036    4.80003433252081   11.79585457609843
H         7.96452712630316   -3.10200078082078    0.32982826322489
O         8.38848619326538   -2.25739356234662    0.58691848899870
H         8.32115300191225   -2.25350825730442    1.54910778916839
H         5.38330977629123    3.57664410097721    3.53297132405321
O         6.03908206665848    3.83913959971069    4.20064603377645
H         5.62909560184680    4.55863033627118    4.70212396016605
H        -4.20064866902796    4.96071069778590    9.78202079882134
O        -4.83203365366715    5.11500449429183    9.05921706223141
H        -5.44667613278979    4.36865360850874    9.05485063561807
H        -7.01551756754573   -3.50977589630375   -3.50539136504488
O        -7.63775341021892   -4.11860077432817   -3.95548210358379
H        -7.11736430273097   -4.56173373490677   -4.65751749770079
H         0.03913968793258    6.04894285536335   10.77508590951864
O        -0.82367547243994    6.38471281939326   10.52753239030012
H        -0.70521485341571    6.81631971516168    9.66216279680152
H         2.60433788990857    1.42949410895143   -4.10481008087876
O         3.48330797271886    1.77931841299255   -3.86419567294096
H         3.80133487252780    1.26177437522072   -3.09444759896797
H        -6.97942190638022   -0.26593116999469    7.20461437304248
O        -7.48545627400636    0.51418213293586    7.48513629109258
H        -8.10681753749108    0.70080040342637    6.78026849822604
H        -2.77402115594719   -9.92434308778065   -0.85256971464499
O        -2.70735683769699   -8.98273271876757   -1.01119054485389
H        -3.61232315882547   -8.61337764137469   -0.77149677808257
H       -10.04704066275325    3.05835481692664   -4.91180167031465
O       -10.16801364003864    2.14093521094620   -4.63259951913550
H       -10.38468539910641    2.22433524987258   -3.68303168820574
H        -2.08106647152263   -3.08610788165476    4.60169104071181
O        -2.95776676488539   -3.52294162033562    4.66951658777277
H        -2.95295603576695   -4.13961396092998    3.91225563103948
H        -0.21020235651250   -8.04711991877564    2.46933774831508
O         0.61663743350071   -7.84119523135098    2.91854855759026
H         1.33424912920841   -8.13909633855921    2.33196266826889
H         6.69257463119918   -2.47414343107563    6.39568801190186
O         7.13951319166790   -3.18455698647160    5.93073599407041
H         6.50673168826150   -3.91684163385477    5.89009713869031
H        -5.28496656180530   -2.05625936917874    6.92857549772606
O        -5.95872281428497   -1.55486009662930    6.44450411757592
H        -5.94275050445606   -1.93062978182681    5.53478633543737
H         0.86021392204050    2.97804879285450   -7.11404631725400
O         1.77665689201677    2.64398752839010   -7.16911267602426
H         1.76133277450804    1.89757989168356   -7.79626086573161
H        -3.92819579200834    8.69987145186015    6.67526323359606
O        -3.92270394218040    8.69907823453743    5.71791307023287
H        -4.05264355105499    7.77264237135668    5.44855691712449
H        -2.01418557075689   10.26320223019988   -2.73075072562004
O        -2.91513394778045   10.44878438573963   -3.03211157015825
H        -2.84096195884194   11.08200455971788   -3.74543793559014
H         9.39333659704828   -4.16551826458131    4.04653066813083
O         9.11026484578131   -4.84344989453517    4.66782423240356
H         8.68167067477991   -4.37046914472648    5.39209972196332
H        -0.74477847540542   -6.04861599320661   -5.85579037144606
O        -0.04395807120449   -6.61839357318367   -5.52228752329185
H         0.79358684117344   -6.15947392641902   -5.73770780748688
H         1.85693587067724    8.20518395643121    0.67247193602585
O         1.55865745213764    8.53165259778868   -0.20414238276354
H         2.37360145346950    8.56374392564003   -0.73486760129941
H         3.52140105803442    2.86483949677114   -6.65854043021512
O         4.34743970024322    2.57072198139216   -6.24902152399351
H         4.10081223466508    2.29694921436062   -5.34061010032725
H         3.76404956778776    7.04789676345865   -1.22138216453222
O         3.97364355793356    7.98484998121940   -1.42715513814524
H         4.35262590903022    7.93123706583890   -2.31691174501184
H         4.40865212310255   -0.07366463835355   -7.91183301702523
O         4.78463312467844    0.06944634471043   -7.04142415304243
H         4.60693765669207    1.00188119120088   -6.79676758516778
H         6.04178780919064    1.84780210705147   -0.46970587300672
O         6.60750152173265    2.03995124563930   -1.23127365622598
H         7.43126181158886    1.55899223141215   -1.03732984389841
H         6.66191781500495   -8.51621221194586   -1.61633014501964
O         7.29978770469525   -8.30632061511203   -2.35139837680510
H         7.66730281971974   -9.14078800234233   -2.63757080369271
H        -5.31220913652500   -5.82338444956936   -5.42767766075404
O        -5.92655651133866   -5.14863739896545   -5.74210871235189
H        -5.37225746042408   -4.38221557826484   -5.97729461849748
H         0.70291942366814    7.09798027756761    7.60768372054744
O        -0.19889951909473    7.12885785449180    7.96603984242348
H        -0.75352950049865    7.14624347205671    7.14809749286026
H        -8.89935070572250   -2.85675871120649   -4.12284343947394
O        -9.41680380375602   -2.04642837201390   -3.95479097503563
H        -9.12753310752284   -1.38186892251295   -4.58379242660418
H        -2.42557336741663   -6.03801166639671   -2.16054818338012
O        -3.30251413699808   -5.74846150429823   -2.42967275342440
H        -3.48994624184531   -6.12131250129214   -3.31616353317524
H        -2.99760148702360   -5.94356947656894   -5.42689454578437
O        -3.60042276016144   -6.55160847105724   -4.95614061274454
H        -3.12189217987829   -7.37398181035987   -4.79003750206109
H        -1.36443283897914    3.68014040813381   -6.98459757550278
O        -0.82750222129253    2.92210573512332   -6.71360584850227
H        -1.06609946802626    2.13854194104801   -7.26513523946420
H        -0.18813977982543    0.36883184717470   -8.22090557466960
O        -1.08367989892851    0.60690268521618   -7.93817923437829
H        -1.26177778271665    0.08249296089348   -7.14143944482309
H       -10.40048287239808    4.03425747623859   -2.74671816956044
O       -10.47178905121654    3.25523236551388   -2.17954771412737
H        -9.64310576954818    3.22474422706176   -1.66982286280745
H         4.60021694291855    3.99798596547941    1.72659914663114
O         4.38574584141957    3.07881703032893    2.00345177278688
H         5.09896291846109    2.49907127233244    1.72286289555772
H         6.49998073730953    1.31777332985688   -4.21486373882855
O         6.19312292887748    0.69358054284883   -3.52237286753529
H         6.22529980698997    1.18778887552636   -2.67784082695200
H         9.62877864593442   -2.32299996455766   -0.92496669227811
O         9.90663278536224   -2.10957897795307   -1.82455721837026
H         9.10824147542312   -1.76633049829450   -2.26804191224718
H         9.96411061309525   -3.41621985102297   -3.09597897483803
O         9.69558929840795   -4.06640065187157   -3.77217209392620
H         9.30471756118962   -3.55630557623631   -4.49221639518360
H        -7.72454260572020   -8.60535188168156   -1.69392907070746
O        -6.98439766003838   -8.01340025951207   -1.82002340232133
H        -7.35879013941046   -7.09906272011612   -1.80919986141310
H         4.19285403352307    6.00802209299970   -3.81159162506203
O         4.85241139270712    6.70965669374737   -3.71981270554657
H         5.68972525997314    6.25678035509835   -3.58503983746158
H         0.07864601778002   -8.22537922736378   -5.23092424651599
O         0.09880839353418   -9.20844733917998   -5.09970729416474
H         0.25013737878917   -9.57201601932848   -5.97220851003290
H        -2.35752485954611   -8.72311642010018   -2.73610723332993
O        -2.12195064654751   -8.45908702236818   -3.64512756354801
H        -1.47662532008448   -9.07901935340599   -4.00372741533139
H         2.15150492261606  -10.88086405029481   -3.51005439647212
O         2.10917903163871   -9.92618165063536   -3.48470027059963
H         1.32561169978757   -9.65158995162286   -4.01168794999765
H         6.85859568150507    3.24899772087634   -4.56623501150273
O         6.91400768206323    2.57116906253790   -5.26785603091862
H         6.12236035868714    2.70968127640904   -5.80970553746774
H        -3.58419773354670   -3.78251594251125    7.70584627837169
O        -3.69464277006615   -2.99345252209194    7.17684739890953
H        -3.44317768604712   -3.23213998944124    6.25847239559478
H        -0.63827772219170   -3.41213412367441   -6.73546211004750
O        -0.00539782818781   -2.68298304427778   -6.74104910088859
H        -0.48466790564136   -1.90621597258827   -6.39894960954968
H         0.63578072531962    0.38429386517611    8.74927682161733
O         0.64166662978910   -0.32939986088820    8.10749128945549
H        -0.28137758895856   -0.61523413090404    8.01838600708138
H        -5.79814498679818    7.33388642745263   -4.25312182570261
O        -6.30249519104140    6.71771961983834   -4.81574522408027
H        -6.59289104358294    5.98686619910691   -4.22610915187158
H        -4.23754580572793    9.06210394116638   -3.26048306336188
O        -4.77625696164963    8.26779507144352   -3.15583158994475
H        -4.37039383203527    7.78553677914655   -2.41736451187974
H        -9.68057792735017    5.77836040681939   -4.65487999162591
O       -10.21704866467607    4.97543997838664   -4.49294831219213
H       -11.09648214058463    5.17982659472928   -4.81276773469154
H         2.78840241536458    6.43375995464940    6.14881334816807
O         1.82840541726934    6.53523923926798    6.24358753120557
H         1.48115364191978    5.62309517493080    6.14132443019819
H         4.84686886188372    8.42206611089251    0.07154666628056
O         5.18431421229654    8.41986305646553    0.98799653907468
H         5.53811206319649    7.53129699580974    1.12394790905819
H         4.12555367499279   -7.49783249317321   -4.35355072060428
O         3.36640605071067   -7.77927011642540   -4.89611791139115
H         3.08266818481751   -8.61923683773410   -4.52034591023940
H         0.40753200980417    8.58941702632550    4.24175656907953
O         1.08625612723890    7.94536390331380    4.01434330715756
H         1.30723778065660    7.44837963786302    4.82840006339859
H         5.25786530180258    4.11477910848674   -3.15015486541758
O         6.21897655715711    4.07919055177648   -3.09810071225432
H         6.42599265387982    3.49851629763488   -2.34929008959527
H        -2.58906369589272   -1.60804935422262    7.56286701892905
O        -2.07638119958725   -0.81670919789544    7.78433920787652
H        -2.70051453862404   -0.18898668379927    8.15882953224590
H        -8.98955515624657    7.91513160895911   -4.15142150278694
O        -8.92763657711238    7.33124100586114   -4.90883888967083
H        -7.97101889190456    7.16374432889232   -5.04308702275892
H         3.49725752125711   -9.05724255967769    1.07740975057541
O         2.82249100960498   -8.42327505870449    1.32577452435404
H         3.29970098561107   -7.62002072104884    1.60742771116216
H         3.61438789733079    8.09563548525179    1.84952266531075
O         2.82400124571111    7.53525138472975    1.95392894141875
H         2.37206990563502    7.76810975093621    2.77849883501243
N         7.70070717687265   10.11441077243169    0.67438582713172
H         7.42004660120936   11.01128911945602    0.29694486287413
H         8.10451575260344   10.28571184728116    1.58719262023100
H         6.85294223435171    9.57353626495051    0.81987820089772
