# Supplementary material for: Computer Generated Realistic Interstellar Icy Grain Models: Physicochemical Properties and Interaction with NH3
Source: ACS Earth Space Chem. 2022 Apr 19;6(5):1286–98. doi: 10.1021/acsearthspacechem.2c00004 (PMC9125691; doi:10.1021/acsearthspacechem.2c00004)
Supplement: Supplementary file 1 — sp2c00004_si_001.zip [file sp2c00004_si_001.zip › NH3_binding_energy_sampling/21-28.7-N.xyz]

604
 energy: -1022.786893607463 gnorm: 0.000021104387 xtb: 6.3.3 (5b13467)
H         0.21309438152691    2.96532578259794   -0.68712315638103
O         0.74260759117747    2.29780467590383   -1.17430849367643
H         1.67920174777268    2.43375078788100   -0.89602299161806
H        -0.05680352192004   -1.35235504162284    3.16507776519371
O         0.33237083091910   -0.65302242581569    2.61749995798257
H        -0.15050827112935    0.15901886625534    2.84498352189169
H        -2.38336434587137    2.33031342013046   -0.55524196157317
O        -2.17414338990169    1.86569789133798    0.27242728518645
H        -2.18246055975051    0.91657240374775    0.05280561509096
H        -4.65027519094487    0.46790344970037    2.16087725752922
O        -4.96182375826743   -0.46734836824455    2.17683655166916
H        -4.44979916573154   -0.94534252453268    1.51622787914571
H         0.08729973467714   -0.36575642843944    0.96033262313459
O        -0.10695168272693   -0.13548524518674    0.03102097399933
H         0.22850069701691    0.76223347258681   -0.09263733704814
H        -0.12469388652802   -3.61940067452569    3.80394907099985
O        -0.41124256657980   -2.78876967027816    4.21816210553168
H         0.23012008069945   -2.61059188142273    4.92254379304327
H        -4.88168411599136    2.44532261938463    1.29685186421344
O        -4.24318660339490    2.04289119512805    1.91725853543420
H        -3.39742725574141    2.02784267767973    1.40942729995623
H        -3.23368208180213    3.80320069598612   -2.24361587553026
O        -2.49378739926913    3.21182888931749   -2.00572012917321
H        -2.12871919638889    2.92205180397003   -2.86188049999023
H        -0.07843217032711   -3.86541374576253    0.53041006633091
O         0.25425859795344   -3.04327527620073    0.94451864929207
H        -0.53724199209284   -2.56008744229125    1.25096080760046
H        -2.35389303406716   -1.60206960720795    2.47246538952723
O        -2.15858246627258   -2.07170998390321    1.63486600526430
H        -2.41577960197445   -1.48945113526384    0.90108595880983
H         2.11394522729288   -1.49877030930756   -1.09513315655528
O         2.34178906117427   -1.74533679606018   -0.17523786073411
H         1.55330259218918   -2.17527281189161    0.20723543784899
H        -1.38448908359746    1.76434872818702    1.90143204942040
O        -1.47967101292141    1.37059181823927    2.77881769678450
H        -1.47232358075879    2.08628124520145    3.44034244398304
H         0.26115462499632   -2.77232873125660   -1.54644406521615
O        -0.49808823957445   -2.16633514929237   -1.60983211746282
H        -0.32743834912171   -1.43515782845717   -0.97868400995679
H        -3.38938064693727   -3.01103018753817   -0.38645743967830
O        -2.66727855168173   -3.50064906435594   -0.80198411426427
H        -1.95963728729313   -2.86665420446077   -1.01870736554796
H         2.78298605854848    0.09988798649844    2.95411471634514
O         2.87740082135646   -0.07711678716118    3.91723745773258
H         2.96193893600901    0.81825101244378    4.31778594453062
H        -3.53877158287560    6.29267700921775   -0.58994714473117
O        -3.30090322663123    6.95284700783550   -1.29262878589998
H        -3.16666682060863    7.80136434250176   -0.82623904055412
H         3.91919066338462    0.55173121209371    1.21042515706816
O         2.96880208143532    0.36550666806229    1.32173400171036
H         2.73944647849113   -0.39174279844137    0.74578677702653
H        -5.75100023986007    0.73603820687716   -1.63322113011042
O        -4.84318961587292    1.06952253069207   -1.50424005416550
H        -4.96178914116242    1.90016209532448   -0.99787873905780
H        -1.22980125513441    5.33922719073729    2.18080406799146
O        -1.84948133961754    4.58754725040255    2.06486775292504
H        -1.92908482055861    4.17301097605360    2.92923475209561
H         3.50105472721355    2.72424992616159    0.43494725872319
O         3.25760342741208    2.67450121613872   -0.50512022218992
H         3.59810983462726    1.83243427347928   -0.84924273206739
H         1.55752532397423   -4.76165716896603   -2.21189727088551
O         1.61709723843160   -3.98233099079572   -1.64305397355294
H         2.41207870437885   -3.51837187480146   -1.99147288839509
H        -0.88096700155493   -0.16668458052653   -2.54559619053700
O        -0.24885423621649    0.48729484091170   -2.87051009701788
H         0.00443841081810    1.07567547789652   -2.13571841451402
H         1.75263643815660   -4.73832208678407   -0.13735351874978
O         1.85816219307140   -5.37101696462244    0.60857084242863
H         1.40215666595719   -6.18720805154524    0.31505418339094
H        -1.16405122677356   -3.34933089898168   -2.86315500482728
O        -0.98221234532845   -4.03624882690666   -3.51824124051400
H        -0.85595568257319   -4.87909801756476   -3.04236653419820
H        -2.79913273071949    3.25489299295997    4.67841637898677
O        -1.81777314488596    3.25806574031192    4.64935945290467
H        -1.52672254454717    2.86256439833886    5.48922899940523
H         0.93613949251628    5.00024201069796    4.06004980834554
O        -0.01166393189771    5.22674755445288    4.10595527923138
H        -0.47979288636301    4.42196799757675    4.36581494486093
H        -1.67435201931024   -4.72479855490918   -0.34894947618128
O        -0.90745359525431   -5.26130658730530   -0.06038029379356
H        -1.25276900466862   -5.94410435823506    0.52407974826690
H        -3.91312930389318    5.73110295391180   -2.64377173577272
O        -4.25686462890422    4.89314633193282   -2.97122474943193
H        -4.09630344404943    4.85426722255684   -3.93830083665143
H        -2.39160871779038   -3.75580718454921    1.95024757016952
O        -2.40633828724975   -4.65883385196562    2.32901667392729
H        -1.46590049861569   -4.88966824498619    2.47769167400165
H        -4.63512053419409   -3.08630351486640   -2.90122908902746
O        -3.77934365009107   -3.31713131221884   -3.30169265004033
H        -3.44613739824655   -4.10497730607574   -2.82854028348847
H         0.33334290480226    1.34167526569719    4.61583591317020
O         0.83533754891728    2.10354434561353    4.28006877242405
H         0.87750863370859    2.76615647831735    4.98395840184998
H        -4.58847381197285   -5.26966552236283   -1.56035724340245
O        -5.29547812023373   -4.91754002765566   -0.99246376597991
H        -5.08474791702891   -5.26525084744077   -0.10499670675786
H         2.42582924567751   -6.53475155058937   -4.00086545003900
O         2.08057855928408   -6.22717325520384   -3.15105897674372
H         2.50958916769718   -6.79817625190126   -2.47844200245435
H         0.53539035357915   -3.46056228712994   -3.97869075503095
O         1.34004458799135   -3.09739459239305   -4.40159856297126
H         1.02278865661806   -2.72640139053596   -5.25125206161184
H         1.98637515538883   -1.78699925857479    3.00825850370034
O         2.14736974029458   -2.71816501701450    2.79651524877953
H         1.46628396060232   -2.93918169866515    2.12747046678448
H        -2.96063447536449   -1.90739931803404   -3.20961052841227
O        -2.54354828415715   -1.01838877363717   -3.14812734040213
H        -3.20150204139911   -0.37803311351125   -3.47361213848720
H        -3.20001574134168    4.89921712458010    1.04243805712888
O        -3.98174014737636    5.26516591248757    0.58185851710505
H        -4.40393694320756    5.82433803330032    1.28287048840472
H         0.87503646482752    2.21066451547181    2.58960598362631
O         0.98075680620145    2.20101292003015    1.61892397461144
H         1.71294177363714    1.58199140550177    1.46209733389392
H         0.18618400623043    5.59111546689556   -0.78159467151012
O         0.70590876897165    6.25357143090473   -1.29161229377257
H         0.84038292617867    7.05719928205531   -0.73943241651777
H         0.31284275654231    6.98959847069276    2.56071253183461
O        -0.04276901296423    6.60247954540372    1.74357149165315
H         0.62672957992723    5.93458038029755    1.48926903351900
H        -2.47217234705028    0.15569272835577    3.33346214469638
O        -2.69143494986270   -0.65726724566736    3.84125182152642
H        -1.93395968933760   -0.68838946158221    4.46732833126277
H        -0.90240703591680    0.51853934009104    6.02391676410297
O        -0.62143317557630   -0.00327687088113    5.25358993596840
H         0.09488856306918   -0.60040427043633    5.54706745025434
H         0.75662781773138   -5.04136081627684    2.01857310905743
O         0.20896139177807   -5.15014404470873    2.81947517877363
H         0.35975803085122   -6.06752472141694    3.09899475086968
H        -2.04692383848736   -8.15998491190085    0.48800113523334
O        -1.73111075464614   -7.66584450616941    1.27169573197223
H        -2.52101486314225   -7.35668996411623    1.72289497324900
H        -0.38321501893201    6.78610195118125   -2.35826737238654
O        -1.12975770249114    7.19843709002575   -2.86379428739606
H        -1.92172846258547    7.07048112500869   -2.30334869546403
H        -1.11615309057035    4.24322988047623    0.55129402641093
O        -0.73911383804557    4.30141847693258   -0.34330155521911
H        -1.44106594688712    4.05192556636407   -0.97780465815207
H        -4.41822338270024    2.67681757626503    3.47558007764874
O        -4.42300208743056    2.85235719839243    4.43918704940072
H        -4.50273850248177    1.97100029763305    4.85260915451951
H         2.05089582695777   -3.60888994483062    4.28108979518047
O         1.98334906211795   -4.07571687516884    5.13687554079756
H         2.48669608969437   -3.53417433907208    5.76645924611125
H         4.73095325054985   -3.22249658462124    0.88844669152940
O         4.57267688291770   -3.15193408418611   -0.07919100518670
H         3.71145595504947   -2.68034656720198   -0.16827886029959
H        -2.68449430582842   -0.83451801169483   -1.35587375162765
O        -3.01829275762459   -0.56239448612415   -0.48466214939504
H        -3.82060387049910   -0.04203930194798   -0.69827200506104
H        -1.56154828073834   -0.85772064666011   -4.62956660556080
O        -1.05039364668441   -0.64489414086900   -5.43174569112285
H        -0.34708017033904   -0.04065974847294   -5.14638377609541
H         1.85093841348237   -1.78465407513129   -3.35247291828661
O         1.93317551129919   -1.03436197903815   -2.73309580355817
H         1.15295410604024   -0.46275791090301   -2.87161511219080
H         3.69593756266311   -3.15098296014550    2.59374710200260
O         4.65663487619598   -3.37259289282639    2.52537858815781
H         4.71933767774293   -4.33191427453767    2.65634317532349
H         3.47369667185697   -6.14630926355617    3.18314538422986
O         3.83058456197039   -5.94822666628360    2.28346947035779
H         3.09381444431731   -5.60875091111051    1.73741988459982
H        -3.30558286919925    1.50518116038105   -4.19744275687325
O        -4.14828192704501    1.02987387767835   -4.00847404213001
H        -4.37196945240022    1.17991053885955   -3.05382810000672
H        -5.08161714705529    4.05419238747035    0.02404102752649
O        -5.51436864323464    3.18492602745413   -0.07735919720580
H        -6.44411308338213    3.29709478936302   -0.36402148624663
H         6.77516165602446   -1.21166674373143   -1.31475278925941
O         5.99756242057163   -1.06248948239153   -0.77024634881582
H         5.58450387840432   -1.93179068284289   -0.56762949584082
H         4.65320808243327   -3.21786383031242   -2.42272611104058
O         3.78502617202909   -3.05397477319556   -2.84243951167360
H         3.80019717193364   -3.66960970164542   -3.60120621829456
H         4.44652946918165   -2.29884778260320    5.66306828563066
O         4.10132914678537   -2.76251783791849    6.45635749651776
H         4.44353950428932   -3.66554241741694    6.38127538380406
H        -0.79288059066733    6.29809448241200    5.04304273304140
O        -1.39600540404810    6.87316792569230    5.57477895024830
H        -1.41239958350818    7.74771866419908    5.12848194089790
H         4.73392038756054   -0.17774766405900   -1.43523848079299
O         3.96404620811891    0.35811585202698   -1.70509967971468
H         3.27742728990481   -0.24901688987021   -2.03459898295889
H        -0.72294612957448    4.43445805909003   -4.05921369881268
O        -1.50789888808399    4.97135389636745   -4.27461554780847
H        -1.36420685722156    5.84122333352091   -3.85581298534202
H         0.68010199779401    3.13076268615216   -2.66533306158248
O         0.68929280694488    3.50233675405101   -3.57601788452856
H         0.74485590320241    2.73600047142774   -4.15693836281820
H        -5.33489436483662   -5.27899137236599    1.80097126462704
O        -4.63283954026601   -5.87127538639128    1.45208869394661
H        -3.79629422063684   -5.44881891538052    1.72512876642315
H         7.93849695427210   -1.72798347923347   -3.97702990104075
O         7.67252855924054   -1.41123663451522   -3.08127384760867
H         7.18241795674376   -0.57116503142309   -3.24521216858642
H         3.79667501977140   -5.12959525844492   -5.24969849320231
O         4.54613191939456   -4.73880516835242   -4.76644426894311
H         4.92324303986442   -5.42798360642501   -4.18120477178974
H        -3.78345204097723   -0.04058679101589    4.92141214358547
O        -4.39046351396741    0.42318393056824    5.54819013113178
H        -5.04800033432255   -0.23740933959649    5.84035957032877
H         3.51788192428679   -5.98515716408816   -0.43854554442520
O         4.39555460953311   -5.73253157667934   -0.73646952619292
H         4.46571968659884   -4.76664466636033   -0.61250263067650
H         5.04999362483270   -0.39040328198345   -4.12716927423623
O         4.51935661952170   -1.10647059182276   -4.51512448387079
H         4.19644441438551   -1.68865065802136   -3.79514252621464
H        -1.13547956977458    1.48093627899346   -3.94484972011524
O        -1.78810123708707    2.09469968557805   -4.33766900225036
H        -1.42794115945461    2.42470124358082   -5.18349323644827
H         4.92664081549754   -6.28127350615821   -2.19047684822960
O         5.26123041170925   -6.58325847227639   -3.06478136065338
H         6.09174653977368   -7.06901604672290   -2.88558962866840
H         8.80448448441625   -5.13668054690127   -2.84229252311641
O         8.10654545114139   -5.54737184802805   -2.29048211589323
H         8.10981193169312   -6.50338643159452   -2.42828610950053
H         2.33337146834051    4.67348473933764    0.44426479579666
O         1.74989015250068    4.65633290542696    1.21224338817369
H         1.39791147121356    3.73425649873494    1.29333839364672
H        -4.39479447691626   -2.70058046330020    4.22926618307778
O        -5.28981107076157   -2.36797064463013    4.01999365072420
H        -5.15470196181957   -1.58887104506277    3.44130881911355
H        -5.80732325661829   -3.28640426067221    1.31122084011518
O        -6.27002513517804   -3.84274476313669    1.98016858923207
H        -6.08846164085975   -3.40144487980046    2.82928626582831
H         1.65613065651599    3.45383323096071    6.85833494527743
O         1.03266274379222    3.96255408481912    6.31852809136605
H         0.24587974302105    4.11386663980225    6.88530884358817
H         5.02248128892854   -2.18221406538972    3.65960099952445
O         5.03398156312466   -1.45991611652222    4.31965229247001
H         4.21974951781032   -0.90994558507524    4.15537634339380
H         2.42335393462808   -5.59773041197274    4.88981408951777
O         2.80951745627602   -6.48090749756195    4.63767978391514
H         2.06929341761033   -7.06778490269123    4.46159993449900
H         2.34474132388038   -4.60488941498014   -6.74549461824560
O         2.17504932662354   -5.09256240050828   -5.92898497479690
H         1.90331482248166   -4.39644180256863   -5.27914312111336
H         6.49580552109061   -4.12850926850946   -0.44600792991542
O         7.25001414916346   -4.52040824640707    0.02466699189576
H         7.76084796051144   -4.95355696472742   -0.68735759821106
H        -1.76646975761126    4.45910365107646    7.67345812797376
O        -0.87031532593172    4.56495462707943    8.06301898098888
H        -0.69536023998816    5.52532026867103    8.08288264438736
H        -5.09857227249031    5.56869568488606   -5.64747055786270
O        -4.48618858109592    4.80883938183797   -5.66069031399266
H        -3.72729378476933    5.02510479592568   -6.22375181660719
H         3.36435620911788   -2.61903637018109   -8.39902793933964
O         3.27807545907749   -3.15004438103726   -7.59637155594762
H         4.15200459471228   -3.11077090847680   -7.16192781893658
H        -0.67643035590959    8.74751531912102   -2.32446273820401
O        -0.56124564769335    9.57964482200162   -1.80975946393085
H         0.19911919470546    9.41318517291051   -1.22811126980146
H         2.07122730774051   -0.93373290581888    5.23334884424179
O         1.49759611670410   -1.45886040119647    5.82061134898699
H         1.58620275442565   -1.10908000709468    6.71660345237754
H         5.27326634330447   -2.07932936139555   -5.65340653197202
O         5.62541926338384   -2.84484479680371   -6.17218510610196
H         5.35750831900486   -3.63373516718067   -5.64870195566024
H         5.73014181904953   -5.21761498942048    4.74925225235067
O         5.20214666676825   -5.12964294659572    5.57246959811656
H         4.48611550999493   -5.76783838461879    5.48751636759463
H        -3.99142068145473    1.09804555962813    6.98650829307600
O        -3.80671126813271    1.57967817502805    7.82863898999700
H        -4.68650765990591    1.96125469585185    8.08283082308788
H        -1.88043744760088    9.53642887148030   -0.80234690105749
O        -2.74250231167155    9.40726689676735   -0.33159777658672
H        -3.35554276969910   10.02986780141664   -0.72595306260431
H        -5.93609458563390    4.57416812688397   -2.98872426617163
O        -6.84224758405268    4.44748042814059   -3.33684960713013
H        -6.74406907806395    3.74192193567085   -4.00948071238863
H         0.16597480841715   -7.13236335866290   -1.09359325335144
O         0.62876313624667   -7.56229481087750   -0.34255607059071
H        -0.05170178503770   -7.75604962359548    0.30523903055439
H        -7.62485365721049    3.67108151701539   -2.02729180807384
O        -7.88654162589027    3.08670852827366   -1.28528284408562
H        -7.73607629309206    2.17704524959674   -1.61885880020916
H         3.96894917057871   -0.89242025057348    7.01751343789611
O         3.97179197422398    0.07175161837902    7.00384651259975
H         4.78431549822620    0.36424309134017    6.57438988883224
H         2.25447444914799    5.74066881067182   -1.19404840886099
O         3.19123933294739    5.45463687029882   -1.07341398152528
H         3.37538471459654    4.91099280486503   -1.86241884157273
H         6.61469462326091   -5.95220531422771    0.74380501132449
O         6.24945136394569   -6.68704516707636    1.27969723956031
H         5.33714962783914   -6.42225874255211    1.48487262842398
H        -3.91198056181440    4.68603152798295    7.74093120168709
O        -3.33924409188348    4.22320623953525    7.08725241062616
H        -3.52708804030459    3.27918772729075    7.20214865141577
H         5.88292848318127   -8.00959846888604    0.16522229029440
O         5.57036141888461   -8.68997059929619   -0.46205999851651
H         4.74670867389036   -8.34378579745467   -0.84386458930208
H        -0.58369934447802    2.01858640077428    7.68520367988086
O        -1.21296267687611    1.94626082236219    6.94742212069569
H        -2.08242042405040    1.80125706387998    7.34055443592789
H        -6.36125979170472   -0.21638238110273    1.03674028590330
O        -6.67707202943339   -0.30766935618880    0.12298526558114
H        -7.59442330610280   -0.58318477187223    0.13889805765145
H        -5.32522474812992   -3.16171491576372   -0.59247198125398
O        -5.07996232035623   -2.45481684802910    0.03064725118528
H        -5.65396894361491   -1.68640060476920   -0.16330739031418
H         4.30757698886272    5.54360380462438    0.31739374670921
O         4.63624361786127    5.65162296906312    1.22363405496922
H         3.93616640147372    6.15978484196916    1.66959865382200
H        -8.99647498354869   -1.87494386403701   -2.28291849193270
O        -8.45323165012170   -1.66597802857712   -1.49566387444882
H        -8.57962136329609   -2.39936549249050   -0.85407621249063
H        -5.49194124548419    3.34399976746648   -5.56850737106537
O        -6.00693733655453    2.63219943305016   -5.15276212454775
H        -5.33896307840167    2.05337244664754   -4.73212221122426
H         3.23954446351891   -0.96358072685135   -5.62754137536213
O         2.38673870592989   -1.09260470952687   -6.09717607827308
H         2.48114718949159   -1.94300571784089   -6.56585351016619
H         8.17743712093711   -1.39356514748860   -5.97562071015213
O         8.18921980562278   -2.25521981571601   -5.51519257811275
H         7.33692406351929   -2.66207584499445   -5.76687637278796
H         7.67099725543665    0.94064472624840   -6.27106072929294
O         7.48882615138178    0.09005072397323   -6.68262528543511
H         6.50813703368233    0.03304777583299   -6.72136619571055
H        -7.81748748287103   -3.79703955436670    0.91768981556913
O        -8.49294430349941   -3.69837443969594    0.22914270332148
H        -8.38719159282308   -4.46081459568853   -0.36732673353627
H        -2.44181248099968    8.66678605808125    1.23822787394634
O        -2.29133557638395    8.08342956636898    1.99533675091339
H        -1.51654682863812    7.53393060600496    1.77971576458177
H        -4.47556673316545    6.36568434877513    3.44471921591331
O        -4.64409376740912    6.78563091878939    2.58487252081716
H        -3.88366447466509    7.37560039623895    2.44584741461993
H         3.42328666166385    3.38501713851497   -3.57306398593020
O         3.26325535265382    4.35375274869243   -3.48614694520657
H         2.29856482217082    4.41179955651645   -3.59869459439072
H        -6.06333637655632   -1.72424847951387   -3.45774309507793
O        -6.14657766366596   -2.30013304139230   -2.67131799247071
H        -6.93474706661097   -1.99474718493674   -2.16786449089647
H         6.46216352960494    1.05289537568362    4.77273336479044
O         6.06113677248946    1.59376366801751    5.47019008211047
H         6.24580843044280    2.51166634235159    5.17488762136020
H         1.40560844274270    1.63565258908397   -5.81878275532309
O         1.21009740830959    1.04227679596293   -5.06277873237962
H         1.58156754209127    0.18056612373334   -5.32535434445751
H        -2.53569079896862    2.94471794354127   10.46091007976770
O        -2.31666284267734    2.03683641421375   10.19399213157890
H        -2.90919157290490    1.82941204741511    9.45958681345424
H         7.64033342515249   -0.49550564693817    3.13092406260696
O         6.88545517775523    0.07587583261458    3.29287213560215
H         6.19583392695126   -0.52758657003533    3.67202327027034
H        -5.58160274744362   -8.15428028753797   -0.67764872391463
O        -4.84894237283117   -8.21474019530742   -0.02785274105846
H        -4.86060613313435   -7.39497655731375    0.49021869495021
H        -5.12768455445819   -0.23904719351448   -4.73405705022985
O        -5.73888861787665   -0.95605812457489   -4.97341926578289
H        -6.57883886869556   -0.52062061809498   -5.17776517995077
H         1.95441751955989   -0.29110151722660   -7.49777864989531
O         1.75371618661662    0.17409183346126   -8.34550854332912
H         2.33685245270388   -0.23062141508993   -8.99320490431712
H         4.95245392880016   -1.47819680100942   -9.26473492296022
O         4.02670800394046   -1.25833526518957   -9.55320921846754
H         4.01418319341930   -1.37636039674298  -10.50234343198948
H         7.58243356493652   -2.56542757723927    4.26011387254880
O         7.73210299138439   -2.60432838315186    3.30126304516469
H         7.24870836902999   -3.40229357796578    3.03171443300621
H         6.76317337036392   -5.90153014424742    2.75375471794549
O         6.82037280081274   -5.22347741151527    3.45432017063461
H         7.69471405173646   -5.30547670412033    3.87520978337143
H        -1.86802877013430    8.89393979459619    3.44388386664965
O        -1.62688897999059    9.20534202697245    4.34169373856697
H        -2.47882601046067    9.33499789085933    4.79209700473684
H        -7.34804108742035    1.43090354952686   -5.29006636683872
O        -7.91948756246810    0.68457071279437   -5.04376855927794
H        -8.82400433433797    1.07919945465903   -4.97446456935457
H         6.99861068029098   -1.14828534623996   -8.35832878057776
O         6.42349661500296   -1.87516197995225   -8.62109010689517
H         6.19366297553993   -2.32022257666345   -7.78675067900681
H        -1.65420787922080    6.12977700466172   -7.05931641850107
O        -2.04800380328537    5.30336751557811   -6.78327941434488
H        -1.80374570178932    5.17960570606327   -5.81757901822321
H        -0.04030158677411    3.29970012613938    9.01103990768392
O         0.16100670901377    2.38265654265936    9.27246167534074
H        -0.63827344986179    2.11642289013593    9.77627725214533
H         6.81152989346105   -2.82176539829172   -2.64900546807489
O         6.28124067844533   -3.56581897024061   -2.30879655216020
H         6.76099922430424   -4.37668830064840   -2.53910165762356
H        -4.00876529753311   -3.18795887243655   -4.93984529424018
O        -4.15788260026655   -3.08224283943895   -5.90626487537239
H        -4.70983566830361   -2.29296628398809   -5.97011587632754
H         1.94922734215654    2.18106459752916    8.46950903355388
O         2.61550707790817    2.29394115183093    7.78188694906315
H         3.04404969445921    1.42584598866972    7.67354981466883
H        -6.84426903910504   -5.31304542522866   -1.39371409966467
O        -7.75662772848137   -5.59020815374086   -1.64263176792559
H        -7.88849625619649   -5.19316819482952   -2.52831448188878
H        -3.86306444398508    5.20330206868389    5.65473280818677
O        -3.83206191105278    5.96854940543195    5.05970132019002
H        -2.90036475977229    6.26916225390146    5.15680470982790
H        -7.85044926744079   -0.03304568669861   -1.99953003894976
O        -7.36298597144567    0.69102137659058   -2.41497028939253
H        -7.58672073487568    0.67328338659445   -3.36917200114232
H         5.85969588189501    0.10502953416340    0.44719168019241
O         5.62946044904770    0.82840303529357    1.06297923693008
H         6.13730152532712    0.64121111491820    1.87943326848847
H        -6.24796050474616    3.25335790397567    7.35269053702535
O        -6.12114780815444    2.74055211345008    8.18487870484042
H        -6.71620596407246    1.97502175427744    8.09784238704539
H         2.37049353046424   -8.11948067082773   -0.76394576684270
O         3.02488306969280   -8.10153337796686   -1.48114666351864
H         2.80768038271290   -8.84472381572831   -2.06031986209878
H        -2.66421197687284   -4.07706084766655   -6.18117396468421
O        -1.90853331520886   -4.63745356932179   -5.94133383390905
H        -1.63897148430484   -4.33682328002632   -5.04503679548828
H        -5.66862667800029    3.69544159005748    5.26635899617063
O        -6.32345079011844    4.09147350211317    5.87782497554031
H        -6.16514639983214    5.03635250299499    5.86035689845056
H        -0.93691169600795   -7.20144971632965   -3.11859739313894
O        -0.46798966372579   -6.52358989193518   -2.59691547737160
H         0.43762351622684   -6.45288997861961   -2.97606085867414
H         4.43140161603867    2.01072927671943    5.14650039697244
O         3.48887869774095    2.24393435253570    5.02045568908044
H         3.10028544182052    2.26247240402376    5.90041048925501
H         4.07475430911213    4.65632647271519    6.30196277320577
O         4.15350220565397    5.38373590739930    5.68038702896300
H         3.59133234024253    5.13509553405241    4.90810706847918
H         2.74829925052084    3.59473133933189    3.92355239342930
O         2.56548576598905    4.53266248133311    3.75096368304065
H         2.45047833951137    4.62471730446063    2.78339617178415
H         9.42079635629941    0.19789266222163   -1.01884543583609
O         8.61218196204352    0.36097421761674   -0.52941875543379
H         8.43865840866407   -0.45592500944668   -0.03194267675198
H        -2.16218647276967    5.30694460739516   10.61668814118760
O        -2.88161818323382    4.67544716530314   10.84811276831687
H        -3.10539365748550    4.85657053377471   11.76121801044973
H         8.01512701387534   -3.02030357070033    0.39049525608506
O         8.42657089230247   -2.16795753754730    0.64436435863054
H         8.35750076233343   -2.16109327716796    1.60636092205378
H         5.35546130900274    3.65578066944163    3.53803079904053
O         6.00677927693669    3.92957724028889    4.20560486713844
H         5.58716164217523    4.64785585318996    4.70114550607090
H        -4.26419995193713    4.99113715116709    9.74206571966917
O        -4.89471336383606    5.13388609411789    9.01612058003466
H        -5.50173353301554    4.38133579763634    9.01496951614840
H        -6.94761003121956   -3.60201284409083   -3.49376103683703
O        -7.56192924270592   -4.22051884511741   -3.94165177552346
H        -7.03487560243491   -4.66319339104412   -4.63879545937610
H        -0.03916575577556    6.12791027013297   10.74243372976147
O        -0.90437526846288    6.45336236008458   10.48950207761998
H        -0.78695634935925    6.87968348973464    9.62130743114136
H         2.62583951027858    1.42614686736721   -4.09295392157424
O         3.50082301782462    1.78574586033889   -3.85290073933205
H         3.82113200333164    1.27736584263263   -3.07777809130414
H        -6.98267473342197   -0.28101019973861    7.19258236176388
O        -7.49758895361812    0.49588556398604    7.46571431968623
H        -8.11775149302847    0.67171374341035    6.75703096872552
H        -2.65405631844747   -9.95531726318187   -0.77921014226965
O        -2.59681672619727   -9.01474602582141   -0.94751528154244
H        -3.50580696207138   -8.65216908097497   -0.71167569568595
H       -10.03741713661141    2.92548412426959   -4.95904494289427
O       -10.15041472111780    2.00896824045159   -4.67355776816231
H       -10.37142095174313    2.09736154565944   -3.72539438864007
H        -2.04726839562938   -3.07207043013391    4.62803769913990
O        -2.92012770126709   -3.51677212191612    4.69555255405315
H        -2.90656440787583   -4.13910916084908    3.94325351606415
H        -0.11654307356107   -8.03133327360486    2.53704723114518
O         0.70662461246912   -7.81245139982892    2.98664708030968
H         1.42969442124229   -8.10792313775124    2.40558042936692
H         6.71147786722352   -2.36211171100397    6.45000089705460
O         7.16873959503774   -3.07019318093627    5.99163823283561
H         6.54455493438262   -3.80992796637995    5.95199772977133
H        -5.26995577808980   -2.05669301797649    6.93566229070592
O        -5.94692119973768   -1.56568321792625    6.44544333715942
H        -5.92376033458010   -1.94775053931810    5.53858258173441
H         0.87807174918205    2.93594945161319   -7.12038606147976
O         1.79786504989615    2.61016102828695   -7.17011718059990
H         1.79168723485619    1.85931026581634   -7.79193416791624
H        -4.01619690016428    8.70984488233699    6.60945908881255
O        -4.01001290263334    8.70211860730403    5.65213488796399
H        -4.12802845113077    7.77221201461246    5.38933357103042
H        -2.08355634830916   10.22403787890737   -2.79972347168203
O        -2.98470483501379   10.39830344460337   -3.10734266328301
H        -2.91306331435053   11.02814668622765   -3.82388587096696
H         9.43843679091047   -4.04518980749584    4.12031300094098
O         9.16159883407023   -4.71921226015164    4.74854863224925
H         8.72474420251903   -4.24364419329733    5.46602718721822
H        -0.65050850458226   -6.09898910335627   -5.79841335312749
O         0.06167750484983   -6.65672989413660   -5.46816565277339
H         0.88872531540759   -6.18050855496096   -5.68683861858920
H         1.79682383549097    8.22869894038667    0.63266634477545
O         1.49587822160103    8.54334000911425   -0.24834916290492
H         2.31296325111575    8.58320828671460   -0.77498006559481
H         3.53856295632656    2.85220188822839   -6.65411107214570
O         4.36588567372458    2.56866803545936   -6.23972595199723
H         4.11843614494669    2.29894391104687   -5.33021024934241
H         3.72122882942945    7.07895367112580   -1.24531723145766
O         3.92221881591301    8.01461554353289   -1.46354806797262
H         4.29622171771181    7.95535276293303   -2.35467233885497
H         4.45820482566874   -0.08585384432940   -7.88392778536192
O         4.82903939159143    0.06642326532519   -7.01290582937999
H         4.64210903797942    0.99889602051805   -6.77524638824224
H         6.04597591329949    1.90407542404975   -0.44993449124587
O         6.61369783016898    2.09621779801314   -1.21017751904659
H         7.44014716944707    1.62228145886823   -1.00928657226815
H         6.78659947641869   -8.52467764796742   -1.71557853876572
O         7.29999105115574   -8.20352672699344   -2.48900205841438
H         7.06365221309507   -8.77782670951808   -3.24432574170992
H        -5.21494013399328   -5.91270569131064   -5.39279519030854
O        -5.83407585769701   -5.24645107758731   -5.71555769643951
H        -5.28643585378142   -4.47606716727956   -5.95338379640220
H         0.62595014844401    7.16006925011704    7.57021299282262
O        -0.27754574150145    7.18434082635092    7.92505612219652
H        -0.82901003135258    7.19091490704565    7.10475959828391
H        -8.83523485501408   -2.97195258618162   -4.12307922549170
O        -9.36131778078833   -2.16568618867750   -3.96279448007892
H        -9.07608629706894   -1.50255774610111   -4.59514669565765
H        -2.33911820020537   -6.07625267058539   -2.11119307562174
O        -3.21681091444448   -5.79699316625552   -2.38793427223754
H        -3.39724869483523   -6.17850663961235   -3.27200519027272
H        -2.90018600431643   -6.01015834140128   -5.38252453886892
O        -3.49752511046630   -6.62195025132969   -4.90967695863944
H        -3.01110864153119   -7.43800537617876   -4.73618233513658
H        -1.35340737032526    3.61762241661917   -7.00384225900152
O        -0.81020083741711    2.86631549178222   -6.72638151640849
H        -1.04017118352270    2.07693828027374   -7.27291902677364
H        -0.14082934985257    0.30841096210005   -8.21212169811178
O        -1.03999733447796    0.53891716922136   -7.93482709597850
H        -1.21550003265358    0.01948567609447   -7.13426616782725
H       -10.40857789127799    3.91357218606612   -2.80209294443051
O       -10.47423870339857    3.13764214842762   -2.23002606933263
H        -9.64732304610691    3.11913562017251   -1.71679738300933
H         4.57263749149018    4.05648708616650    1.72640179689152
O         4.36766629981599    3.13589828438451    2.00843968636259
H         5.08857411955776    2.56246886490819    1.73495847641211
H         6.52274677471940    1.35253360828270   -4.18874137173687
O         6.21849281360188    0.73054261398346   -3.49358012380391
H         6.24371181046561    1.22978547008504   -2.65175227573101
H         9.67555599714674   -2.23494103846308   -0.86137127908361
O         9.95572030093367   -2.01845171075999   -1.75953429126899
H         9.15393811010786   -1.69319170696119   -2.20990884771507
H        10.02899535082110   -3.34235795392384   -3.02307958533920
O         9.76800363385783   -3.99649560931099   -3.69755185923175
H         9.37696578369839   -3.49262100430517   -4.42147362984410
H        -7.61339951706004   -8.69132990631369   -1.64691882870599
O        -6.87853288082552   -8.09345525964726   -1.77606273460514
H        -7.26174604765107   -7.18260690942633   -1.77303842702258
H         4.16772948252625    6.02263967388745   -3.82816146153102
O         4.82378114226332    6.72878235257444   -3.74469040747547
H         5.66232771266273    6.28130351994223   -3.60040748240152
H         0.19576877123902   -8.26122531813158   -5.15954794563020
O         0.23172440188822   -9.24219853074178   -5.02075739885617
H         0.38243634057092   -9.61181534845058   -5.89069868569432
H        -2.24416872425416   -8.76313000687449   -2.66890443514159
O        -2.00289271946182   -8.50423202913914   -3.57836934973368
H        -1.35256574812431   -9.12413848359969   -3.92725204008902
H         2.22684544762877  -10.90827286834607   -3.34328617046438
O         2.19982357078622   -9.95275124307815   -3.34746802071234
H         1.43985803565861   -9.68049893661138   -3.90857648636787
H         6.86313559693625    3.28482666547229   -4.55261731006271
O         6.92888654537368    2.60372266488758   -5.24999673467220
H         6.13715188603610    2.72908478715703   -5.79498820052757
H        -3.55462797364043   -3.76043196124991    7.73187223476474
O        -3.67198235081687   -2.97672706158422    7.19643212463726
H        -3.41424413641814   -3.21937699791790    6.28090835616556
H        -0.56165319786362   -3.46503587248849   -6.70132640229751
O         0.06629570372343   -2.73177642784600   -6.70930191055191
H        -0.42021391357774   -1.95588789835052   -6.37498449746217
H         0.62003628435913    0.45478848270363    8.76023076536777
O         0.63529862882027   -0.26363303673256    8.12388048422898
H        -0.28456698714356   -0.55895822407734    8.03327995682047
H        -5.83267113902135    7.24722285512556   -4.31566446024212
O        -6.32897314671348    6.62203018173947   -4.87560394097916
H        -6.61450196940615    5.89287807434940   -4.28154712704599
H        -4.29293496591515    8.99745578563976   -3.32988188836054
O        -4.82422363069061    8.19861293804222   -3.22169580280774
H        -4.41658999161971    7.72593358592359   -2.47795394082111
H        -9.69844484629508    5.65079036786515   -4.72031872056436
O       -10.22765538492473    4.84374954324229   -4.55490087177993
H       -11.10799534935946    5.03760737399197   -4.87875024402892
H         2.72329730411462    6.50675443373891    6.12326893747102
O         1.76213590300345    6.59808549450918    6.21584498500779
H         1.42467605088254    5.68205516706085    6.11716262137438
H         4.77606399882353    8.51597569193333    0.06518679956276
O         5.08882174044735    8.52432672479457    0.98765323837931
H         5.50052239544912    7.66340592618871    1.12579972792940
H         4.27499401535145   -7.49462067349323   -4.08269411984670
O         3.67452261555477   -7.94218865134903   -4.71807269350096
H         3.29211814122314   -8.68722520760461   -4.24109055148551
H         0.32846144154083    8.62540592922641    4.19327158305132
O         1.01119026652354    7.98367464261028    3.97208903339325
H         1.23677801366326    7.49690405362732    4.79067864787748
H         5.25039266494202    4.14362846087185   -3.14837886886396
O         6.21171113936322    4.11971403094497   -3.09094009388559
H         6.42059925560689    3.54341033267079   -2.33904716798041
H        -2.58119051539995   -1.57751782771470    7.57646499666017
O        -2.07695792627948   -0.77980706025714    7.79422877444374
H        -2.70839582333732   -0.15530941638454    8.16180871049445
H        -9.03032080963535    7.79771105375009   -4.22970346384145
O        -8.95979042890518    7.20903797642992   -4.98266158331641
H        -8.00104731116368    7.05011180871904   -5.11210905470761
H         3.61034499644321   -9.00887328714301    1.15697014814835
O         2.92505257144051   -8.38286692699918    1.39779434526268
H         3.39227141236484   -7.57492490723388    1.68357614303174
H         3.55028287783806    8.14340364310161    1.80645771003109
O         2.76250328812416    7.57594475682660    1.91809093451519
H         2.31109561802221    7.81349520414099    2.74086784573082
N         6.34792948452068   -9.42582617080692   -4.78388274507280
H         6.17851307073603  -10.42263404311245   -4.81442153771914
H         7.01414908574020   -9.20338785931386   -5.51216113637958
H         5.47738777516639   -8.95116341732001   -5.01123183454321
