# Supplementary material for: Computer Generated Realistic Interstellar Icy Grain Models: Physicochemical Properties and Interaction with NH3
Source: ACS Earth Space Chem. 2022 Apr 19;6(5):1286–98. doi: 10.1021/acsearthspacechem.2c00004 (PMC9125691; doi:10.1021/acsearthspacechem.2c00004)
Supplement: Supplementary file 1 — sp2c00004_si_001.zip [file sp2c00004_si_001.zip › NH3_binding_energy_sampling/22-35.8-Y.xyz]

604
 energy: -1022.789385911563 gnorm: 0.000041145186 xtb: 6.3.3 (5b13467)
H         0.20994171145450    2.94947755472672   -0.68608140938666
O         0.72975352502240    2.27908144532751   -1.17974805597317
H         1.66866608264235    2.40139748383329   -0.90341932883385
H        -0.09926775719287   -1.38809758159597    3.14129600193276
O         0.29502566497540   -0.69023727389342    2.59539618199522
H        -0.17619730839467    0.12624096547253    2.83095447820669
H        -2.39374563250881    2.34580900803733   -0.54884699448902
O        -2.18697646378239    1.87382232443538    0.27520484179092
H        -2.20845522341379    0.92611035725721    0.05021626302556
H        -4.67368063274502    0.49533958758781    2.16456580405278
O        -4.99712773106702   -0.43587449747301    2.17580309414938
H        -4.49318120904375   -0.91640832900548    1.51082092446883
H         0.04842517165921   -0.38998063790237    0.94209874252062
O        -0.14478229303750   -0.15146248244993    0.01453181848738
H         0.20025737237471    0.74319968065366   -0.10394773269040
H        -0.19317215326198   -3.65748836538187    3.76695301485947
O        -0.46829705262390   -2.82593314061354    4.18691119893727
H         0.17802404797377   -2.65990454858593    4.88993749456191
H        -4.88362228105511    2.48078835097345    1.31308002880972
O        -4.24795689619217    2.06694940215794    1.92880178371578
H        -3.40422290740776    2.04421679670162    1.41795103931210
H        -3.23155180374403    3.83945234511334   -2.22508360781938
O        -2.49791737762997    3.23790771620097   -1.99350379369961
H        -2.13984880109536    2.94836152676871   -2.85268325377310
H        -0.16163205645105   -3.88435914066093    0.49146876758211
O         0.18285263957757   -3.06838679052928    0.90836924638197
H        -0.60148484793832   -2.57780250200718    1.22133798356773
H        -2.40192658107424   -1.60484084532722    2.45550237696560
O        -2.21570639625849   -2.07168014873322    1.61429277311885
H        -2.46823911970512   -1.48188666300434    0.88499269001705
H         2.05419082374391   -1.53625674068157   -1.12743814292300
O         2.28517053458316   -1.79289904294418   -0.21110249222135
H         1.49222327233457   -2.21344341824961    0.17304930980541
H        -1.39304029153995    1.75297742445174    1.90093694241295
O        -1.49066217567602    1.35516329403913    2.77615949172935
H        -1.47122267701762    2.06637518101947    3.44220970873592
H         0.18252079358880   -2.78370853136864   -1.58008482563429
O        -0.56833835977537   -2.16659341302909   -1.63728534214718
H        -0.38610535054204   -1.44238967196957   -1.00153965672251
H        -3.46528598863545   -2.98345862596555   -0.40804864000641
O        -2.75078664440932   -3.47949774739013   -0.82894032443798
H        -2.03615484273058   -2.85312170688299   -1.04479278251631
H         2.75434185753173    0.03197370371021    2.92811175336961
O         2.84769767346142   -0.15207607089122    3.88947042727076
H         2.94807734456516    0.73875344400807    4.29596361790624
H        -3.49959868097933    6.32247490331179   -0.55553040024614
O        -3.25601971244575    6.98398004968864   -1.25509949036875
H        -3.10967944951400    7.82784087600256   -0.78398498300366
H         3.89264974562815    0.47838664245649    1.18388195746439
O         2.94010368911480    0.30444356261284    1.29461891512598
H         2.70011742196033   -0.44845647321268    0.71740995757627
H        -5.78464299736241    0.80012981493164   -1.62386477254045
O        -4.87234417447289    1.12175700070284   -1.49649114269292
H        -4.97880128246940    1.95055677047275   -0.98450292187169
H        -1.19302210364618    5.32362158784323    2.20144727979939
O        -1.82244021655061    4.58057053418516    2.08292801236904
H        -1.90408895338965    4.16146058738794    2.94494207403924
H         3.49837089743853    2.66128623792994    0.42243568727030
O         3.25232004898428    2.62017239727856   -0.51754054485951
H         3.57978081992047    1.77515508957746   -0.86660430905680
H         1.45406319321518   -4.78546780421044   -2.26125946081868
O         1.52216730461391   -4.00830916384528   -1.68855765861683
H         2.32004787410119   -3.55171415770804   -2.03700894337085
H        -0.92915708936716   -0.15807131958955   -2.55997117887731
O        -0.29027855935934    0.49050787190085   -2.88270995764809
H        -0.02776958030127    1.07090091471758   -2.14489561139543
H         1.65753715131146   -4.77565077253975   -0.18961941749186
O         1.76120521364703   -5.41417934160932    0.55171032223650
H         1.29241830303925   -6.22214277355201    0.25588425324590
H        -1.25329561197431   -3.33596404884121   -2.89425766450837
O        -1.08236714670532   -4.02003076576330   -3.55506819350590
H        -0.96308883389268   -4.86803163627830   -3.08609037320788
H        -2.77928726912589    3.24389419124130    4.69200952971491
O        -1.79811175001408    3.23558340475019    4.65933025147246
H        -1.50878031936585    2.83095232482806    5.49548957012513
H         0.97512194128948    4.94639787996350    4.07072701278254
O         0.03039191605830    5.18457171356743    4.12100120598327
H        -0.44678149187075    4.38410971114274    4.37790842761476
H        -1.77075603473145   -4.71917196397405   -0.38716981347201
O        -1.00951624614267   -5.26572924436096   -0.10274403760270
H        -1.36176981886082   -5.94901491694323    0.47694944376933
H        -3.88825931306435    5.77810495167076   -2.61125489424889
O        -4.24363278640836    4.94652447608083   -2.94247617404211
H        -4.08701690347701    4.91137732249831   -3.91032561373112
H        -2.46860892384734   -3.75470548689384    1.92029595840353
O        -2.49336515863499   -4.65956985737121    2.29407355503217
H        -1.55528991873558   -4.90308140189533    2.43737925788880
H        -4.72076339026536   -3.02837642462833   -2.91847419326179
O        -3.86933222276511   -3.26660923158995   -3.32366026472028
H        -3.54401968075544   -4.06207307131217   -2.85753535509828
H         0.32943764661790    1.29209287344535    4.60650596449633
O         0.83765539765595    2.05090620293334    4.27288327580152
H         0.89218575922359    2.70753836892335    4.98144803439874
H        -4.69657684158329   -5.21973952163104   -1.59141368561223
O        -5.39727940715051   -4.86231024142038   -1.01884636103338
H        -5.18765370266237   -5.21806235667045   -0.13431751101814
H         2.28141633473220   -6.57611964726803   -4.04846842973250
O         1.94564288594279   -6.24432759217121   -3.19576428714806
H         2.37307816145570   -6.82164265897162   -2.53095940207378
H         0.44117382819121   -3.45988844013466   -4.01665138400837
O         1.24685505354695   -3.09839392453491   -4.43924381074584
H         0.93001934715978   -2.72376600089594   -5.28742517017647
H         1.93773585994192   -1.84745426335713    2.97550717507638
O         2.08422350052964   -2.77929221884782    2.75659119223720
H         1.39795042064263   -2.98649926793550    2.08848309647251
H        -3.03258298098327   -1.86830680807642   -3.22613332454541
O        -2.60469239444193   -0.98458040160464   -3.16094313676455
H        -3.25606806884092   -0.33461443758900   -3.48025117079584
H        -3.17252803567860    4.91511604450789    1.06727650419750
O        -3.95109249239220    5.29382729375748    0.61164502567812
H        -4.36390859379368    5.85371792199060    1.31763950530654
H         0.87377023705087    2.16683804798060    2.58353637597295
O         0.97636876257393    2.16224918243855    1.61239252069780
H         1.69977681843963    1.53463176458478    1.44935119322149
H         0.21551601604445    5.57567688478281   -0.76495295426505
O         0.74185865144464    6.23474354689222   -1.27274012801635
H         0.88786878419266    7.03326578892608   -0.71615373061303
H         0.37135631218381    6.95239948916963    2.58539039193671
O         0.00833836734576    6.57517285064933    1.76688615204734
H         0.66818402764910    5.90003935029072    1.50653076633261
H        -2.49561809075163    0.14895738276004    3.32741862198895
O        -2.72319982056342   -0.66407761351320    3.83129822408612
H        -1.96359545866861   -0.70839223442310    4.45419247189313
H        -0.91179703948356    0.47584427294898    6.01419051042522
O        -0.64022005146807   -0.04391570533118    5.23928033217646
H         0.07033289673709   -0.65171702454020    5.52627562573608
H         0.66451467374185   -5.07966883454005    1.96908004960080
O         0.11776719187576   -5.18646798413924    2.77065338116111
H         0.25783536116162   -6.10712345734705    3.04501246267804
H        -2.18275026499256   -8.15404345171870    0.43037947912363
O        -1.85826484534578   -7.66871027101508    1.21619261370144
H        -2.64290313574532   -7.35217943887883    1.67146405008876
H        -0.34456698716096    6.78727690802508   -2.33214031812577
O        -1.08760520005281    7.21207757117876   -2.83245352702028
H        -1.87919338101746    7.09048833243493   -2.26998925385547
H        -1.09865139619590    4.23626229497624    0.56471534159749
O        -0.72416384595000    4.29542162784810   -0.33092305243025
H        -1.43142344111755    4.05820806841223   -0.96427839461136
H        -4.40966034277552    2.69322845478877    3.49162986218709
O        -4.40906166780798    2.86308652484471    4.45625812840810
H        -4.49793019393741    1.98023810583342    4.86468110059599
H         1.98354394646519   -3.67789335779984    4.23680584434900
O         1.91322260384309   -4.14894035686173    5.08972621074030
H         2.43334448409781   -3.62079756338925    5.71815607351937
H         4.65044786510919   -3.30557038803037    0.84116205137074
O         4.50122015462639   -3.22944438888213   -0.12960169950016
H         3.64480551523916   -2.74759340953288   -0.21715929645546
H        -2.73688222948302   -0.81019665417760   -1.36700401627092
O        -3.06405221298003   -0.53864322940240   -0.49308423773687
H        -3.86083526961338   -0.00759038549701   -0.70071946914227
H        -1.62642465360061   -0.82779974412299   -4.64510325407859
O        -1.11603214318286   -0.61487943384701   -5.44780370483491
H        -0.40365657599112   -0.02252089913125   -5.16049290070530
H         1.77701284477932   -1.80424993702828   -3.38561862433397
O         1.87435893042880   -1.05794793368430   -2.76283777764163
H         1.10000388306189   -0.47647081595778   -2.89325538387403
H         3.62379763816324   -3.23168514399797    2.54725817444096
O         4.58138853437224   -3.45999494394628    2.46285265441509
H         4.64791660266669   -4.41538840795806    2.61242673013129
H         3.37372349389014   -6.22558472283105    3.11448269188541
O         3.72794529752186   -6.03426404986304    2.21120121000405
H         2.99458044378695   -5.67469909327677    1.67276054364870
H        -3.33898111750479    1.55457326905996   -4.19228653791060
O        -4.18710275022847    1.08916440113533   -4.00334907286296
H        -4.40528537741491    1.23555194406602   -3.04683442038500
H        -5.06814258694531    4.09988461064883    0.05066874049132
O        -5.51197733929551    3.23670823567945   -0.05446801814703
H        -6.44130889102353    3.36202084007440   -0.33691744371287
H         6.71272226484012   -1.30525084084528   -1.36881876500782
O         5.94581599660471   -1.15244141831066   -0.81080613755733
H         5.51726798141888   -2.01646180402523   -0.61572299797951
H         4.56689124630218   -3.27748043712545   -2.47364724521683
O         3.70178472350264   -3.09983132961556   -2.89239242581127
H         3.70085388303623   -3.71843127568397   -3.64852380283283
H         4.40224546559993   -2.40442627736163    5.61797133459489
O         4.04679445752674   -2.87010713172876    6.40510485845420
H         4.38925942450505   -3.77402040280834    6.32665343099858
H        -0.73399180539431    6.25958296980295    5.06755366621432
O        -1.32796665785836    6.83910195578873    5.60481705888592
H        -1.33494326910638    7.71639902359521    5.16383847399058
H         4.68757015771960   -0.24644596324132   -1.46738521578150
O         3.92562043552698    0.30121738318020   -1.73431241019807
H         3.22849989939487   -0.29435298123218   -2.06370388699395
H        -0.71940082810558    4.45043659711980   -4.04591651354008
O        -1.49818711243068    4.99845984363189   -4.25554773286951
H        -1.34245059517872    5.86382759574976   -3.83180431931994
H         0.67203087709582    3.12114224991960   -2.66499931807911
O         0.68349598375891    3.49824457799994   -3.57349037728011
H         0.72623682763453    2.73467834090341   -4.15914437816526
H        -5.43123057344420   -5.23996656018914    1.77281695826943
O        -4.73793150414795   -5.83882452663475    1.41786322748242
H        -3.89510722837113   -5.42854540683971    1.69027000948467
H         7.86440679378555   -1.81688391892746   -4.03352635938626
O         7.61172376947993   -1.50292120602123   -3.13259342831762
H         7.12779218994551   -0.65632414095460   -3.28784310275817
H         3.66408703590119   -5.17190937062559   -5.29805444296923
O         4.42986441013379   -4.80549606078075   -4.81626318649562
H         4.80697000740000   -5.52007519890032   -4.27055260960021
H        -3.80322493242695   -0.04041246048358    4.91893688226564
O        -4.40254965851477    0.42714003195320    5.55043868767808
H        -5.06700102842582   -0.22715881151204    5.84108377022196
H         3.41952006446560   -6.04518469685420   -0.52727391602991
O         4.29239983462428   -5.79972197125655   -0.84663266877801
H         4.36922017190569   -4.83731486561739   -0.70296811774539
H         4.99169724776706   -0.44519063602096   -4.16366436634662
O         4.45436158756884   -1.15426764249042   -4.55494532588589
H         4.12164569161012   -1.73462144832684   -3.83764756520005
H        -1.16854844916230    1.50139409398991   -3.94777827120799
O        -1.81437503105416    2.12619009795302   -4.33445767908408
H        -1.45324854204007    2.45634807432220   -5.17974305656659
H         4.83542546700273   -6.43292503614275   -2.32190915727256
O         5.17231206615657   -6.75805055841809   -3.18617154014383
H         5.98363575863933   -7.24817783402181   -2.99517338411147
H         8.70058183342108   -5.23416411067742   -2.92742835451276
O         8.01087220223984   -5.64757488688872   -2.36354798359381
H         8.03037180367717   -6.60547108874076   -2.46949895331728
H         2.35528874412108    4.62388216647233    0.44770146366797
O         1.77424423839597    4.60979948900630    1.21748156417363
H         1.41124308408645    3.69155404745920    1.29496315161464
H        -4.45021350793161   -2.68845892315527    4.21302700795470
O        -5.34181870882226   -2.34343227861356    4.00906259188482
H        -5.19902549231403   -1.56264866774779    3.43455327642854
H        -5.88055272925866   -3.23886695654124    1.29660355947798
O        -6.34812504174906   -3.79312900721188    1.96388540502980
H        -6.15759293148584   -3.35948561807055    2.81498312641525
H         1.68605401155709    3.37373512503171    6.85680168745568
O         1.06735415585411    3.89431183810843    6.32265447006871
H         0.28430455105662    4.05121668463951    6.89296824961846
H         4.98082828997780   -2.27767872192838    3.61103691985837
O         4.99216522192711   -1.56004493492895    4.27558014394351
H         4.18233787901992   -1.00465973540718    4.11636362096447
H         2.33485074481058   -5.67369284787809    4.82866489535400
O         2.70566933758514   -6.56061571984548    4.56469427594136
H         1.95571852739488   -7.13659928079085    4.39440202803923
H         2.22538042553073   -4.60736404964724   -6.79995644208658
O         2.05435396339231   -5.09464290038736   -5.98410507218153
H         1.79112279296928   -4.40208869799015   -5.32917045122013
H         6.39637201395837   -4.24739370278586   -0.43309684747606
O         7.18596899725862   -4.65473663928979   -0.04254365988466
H         7.63491550805354   -5.06294730633260   -0.81249932567757
H        -1.72120012935037    4.41703389461357    7.69023973225718
O        -0.82258278964740    4.50964643554207    8.07742275776865
H        -0.63562578401520    5.46754582170443    8.10219712323055
H        -5.08623261436368    5.64863909957143   -5.61157397693735
O        -4.48331488399333    4.88141210387611   -5.63156661465349
H        -3.72386007438454    5.09157334347877   -6.19614089904490
H         3.26498871138486   -2.62382194773809   -8.44463606464294
O         3.17339181076400   -3.15674948099591   -7.64393032012193
H         4.04926238978791   -3.13797677152334   -7.21389092218661
H        -0.61329122095681    8.75195602491512   -2.28566913784110
O        -0.48566504750993    9.57964921076798   -1.76671591429698
H         0.27437312494069    9.40007892844418   -1.18855056715379
H         2.04064127936447   -1.00999804328732    5.20443514726976
O         1.45936499879127   -1.52883094077454    5.78958915299651
H         1.55976302207480   -1.18908090377697    6.68808016093377
H         5.18862154119735   -2.13489859664701   -5.69668926441900
O         5.53282744675646   -2.90305280545853   -6.21758983836222
H         5.25042495955530   -3.69166443757799   -5.70261354020225
H         5.62223819266999   -5.33203460620270    4.70320519246303
O         5.09658996538777   -5.24733986858463    5.52922527437631
H         4.37643394822016   -5.87891423610858    5.43679139185841
H        -3.98995380299669    1.08821129706524    6.99128917682413
O        -3.79650894747054    1.56259043744518    7.83561406218645
H        -4.67058388202231    1.95328496149347    8.09527176991953
H        -1.80183172938674    9.54673180330040   -0.75454868515771
O        -2.66369616548051    9.42554094122580   -0.28140945678412
H        -3.27044451974712   10.05791566517951   -0.66988840585060
H        -5.92677798059067    4.64844018961467   -2.95567605559392
O        -6.83559121131297    4.53541150549453   -3.30153862271411
H        -6.74856806548397    3.83256841475423   -3.97857773131328
H         0.03750062651703   -7.14399698617736   -1.15577136074542
O         0.49864324023967   -7.58423723849180   -0.40895149986261
H        -0.18164917374341   -7.77389433284786    0.24030808637263
H        -7.62318268266202    3.76065122884907   -1.99370847553843
O        -7.88959385387984    3.17524025154553   -1.25424300743111
H        -7.75157369063874    2.26571355938275   -1.59362314275999
H         3.94458233181412   -1.00292136504067    6.98143441164516
O         3.95846488340843   -0.03846778770568    6.97345605843649
H         4.77399622038353    0.24526758154699    6.54396727178892
H         2.28388264217480    5.70225395745438   -1.18373084017505
O         3.21774616470375    5.40424814763429   -1.06896823873770
H         3.39171088622600    4.86260299379023   -1.86155450948998
H         6.49100781991302   -6.08061726078672    0.66104844690324
O         6.10841251956775   -6.81324382712889    1.18501148000676
H         5.20960312211354   -6.52033888848250    1.41793664967467
H        -3.86352651122341    4.67017469520415    7.76694936387305
O        -3.29902948771771    4.20443813367971    7.10826470128646
H        -3.49761607402190    3.26201795322294    7.21837923369103
H         5.69161123672406   -8.07244059703480    0.12481069902186
O         5.40749487745591   -8.75248607999416   -0.52338662768508
H         4.57627566129005   -8.42376027379679   -0.91084079508272
H        -0.56831736677992    1.96157212191849    7.68298916848728
O        -1.20141075162668    1.90297356310465    6.94727436962291
H        -2.07091808026075    1.76521773886061    7.34277788682104
H        -6.39708462206279   -0.16085409331282    1.04250331341243
O        -6.71753632874157   -0.24185328352561    0.12936643391016
H        -7.63795598429538   -0.50681689797524    0.14702564070360
H        -5.40343568723169   -3.10895320859367   -0.60793313081869
O        -5.14758149555467   -2.40862337066359    0.01840083543835
H        -5.71260687485015   -1.63212085502118   -0.16927194500893
H         4.33907761069692    5.47089215871227    0.31861745819122
O         4.67343820990479    5.56972227028163    1.22382328016814
H         3.98121584168744    6.08290842154621    1.67626212326217
H        -9.06471459824533   -1.76614030098384   -2.27733786444209
O        -8.51642425905572   -1.56843401937102   -1.49069267895361
H        -8.64928374406742   -2.30428365101851   -0.85318683033468
H        -5.50702570211064    3.42845536534755   -5.54452066771819
O        -6.02952008922341    2.72086955213419   -5.13102553642765
H        -5.36738863626128    2.13108866146758   -4.71624749623234
H         3.17002100441508   -0.98658276763638   -5.66155274080658
O         2.31430278374616   -1.10059805573057   -6.12901419104278
H         2.39410519842192   -1.95009338727842   -6.60234844112205
H         8.10183148458205   -1.48023600671576   -6.02698316993265
O         8.10369127674326   -2.34447666551802   -5.57046040228755
H         7.24469914548106   -2.73767952317951   -5.82355409599979
H         7.62275584788962    0.86437244902572   -6.30877672576873
O         7.42976845444523    0.01624403039633   -6.72059805515014
H         6.44804301334424   -0.02670235247942   -6.76010217212214
H        -7.89836149325906   -3.72187625812976    0.90716316856924
O        -8.57516454749935   -3.61071788887054    0.22182092936891
H        -8.48080014365062   -4.37068759976249   -0.37975514903367
H        -2.36676903173692    8.67170993281145    1.28290917379153
O        -2.22088802304264    8.08202660719291    2.03597556908505
H        -1.45383016877106    7.52413677909402    1.81429956132060
H        -4.42126647051448    6.38266962315583    3.48300229917569
O        -4.58759954168509    6.81001610354112    2.62635456241317
H        -3.82031979079274    7.39122708814789    2.48818289023093
H         3.41502710712573    3.34618925907046   -3.58147395090710
O         3.26785220583159    4.31633340338953   -3.48845949381860
H         2.30340202731394    4.38710593269183   -3.59659959309807
H        -6.13413333208047   -1.64498213618574   -3.46188055198963
O        -6.22184695964984   -2.22423583058833   -2.67846494045217
H        -7.00437658081446   -1.91212014459580   -2.17049259149329
H         6.45154668811450    0.92492840723229    4.74237456354380
O         6.06114228360159    1.47078919723592    5.44214492624860
H         6.25867976874264    2.38647472347258    5.14947595143131
H         1.36803827361870    1.63636762188885   -5.82997383849169
O         1.16892278160865    1.04149507152412   -5.07618171214909
H         1.52669619827711    0.17607682203956   -5.34572900686984
H        -2.49939534020982    2.89551362096604   10.47130822758025
O        -2.29282551812440    1.98649943940444   10.19850962433447
H        -2.89007477919820    1.79087890764579    9.46469470548126
H         7.60690597532058   -0.61552496886871    3.08910470593758
O         6.85635756793930   -0.04036519365189    3.25296833990892
H         6.16479073023530   -0.64436464649003    3.63141507269005
H        -5.72258214210503   -8.09700730447770   -0.72199040234851
O        -4.98902058720553   -8.17074733153471   -0.07469170584629
H        -4.98818574219495   -7.35367894247102    0.44772240195354
H        -5.18465891075272   -0.16356625777746   -4.73275362039510
O        -5.80575415197220   -0.87132603005873   -4.97406612298873
H        -6.64091423449826   -0.42428774697908   -5.17277978546901
H         1.88597246064428   -0.28669075344502   -7.52285509541389
O         1.68909552451652    0.18682329808572   -8.36686468728327
H         2.26370160736877   -0.22216772978352   -9.01938972020118
H         4.86344043656663   -1.50030472570179   -9.30852389825500
O         3.94032418773249   -1.26510742333369   -9.59162025139007
H         3.92058555496361   -1.38106184027680  -10.54091311597677
H         7.50963279198612   -2.72468818438090    4.16208902517811
O         7.53561940047732   -2.74547379044035    3.19156731927770
H         7.10760498543398   -3.59092365958779    2.97893903719683
H         6.59936789779374   -6.05720355635547    2.71475560996260
O         6.64845737626512   -5.35631647400963    3.38590958320857
H         7.50973410504638   -5.46663917182200    3.85220226760635
H        -1.78248050624337    8.87840376678767    3.48781016962162
O        -1.53423596282183    9.18166062070519    4.38646597993569
H        -2.38286659169674    9.31876221998946    4.84090840442744
H        -7.38594731389736    1.53720589473492   -5.27068035171774
O        -7.96582068914837    0.79659065861861   -5.02687645890625
H        -8.86507334807367    1.20192418023580   -4.95182400866353
H         6.91727044780247   -1.20314911472021   -8.40506481550201
O         6.33238092677777   -1.92140866414134   -8.66978726571718
H         6.09971356645458   -2.36952263694454   -7.83826018625678
H        -1.64010903418297    6.17558355784166   -7.03235175739129
O        -2.04308314701172    5.35235206306202   -6.76011573996951
H        -1.79710957331123    5.21954146201330   -5.79604600085634
H        -0.00489027338224    3.22826300125326    9.01470774695295
O         0.18604752220174    2.30739691894329    9.27018854597218
H        -0.61464496583505    2.04772687725816    9.77503759038662
H         6.72868497225326   -2.90153786058073   -2.70871706533247
O         6.19835061967266   -3.64151201648928   -2.35936286700422
H         6.65106569891345   -4.45616925967214   -2.61846463182510
H        -4.10325650592866   -3.12495193216985   -4.96036562964179
O        -4.25527540793376   -3.01104570484876   -5.92541434496357
H        -4.79774335541270   -2.21470687723982   -5.98191332826971
H         1.96945553352179    2.08714425192827    8.45920106060980
O         2.63425987025051    2.19659726497412    7.76965242799744
H         3.05195755387016    1.32392041252824    7.65412501308721
H        -6.95228993599678   -5.23605718363225   -1.41670617520177
O        -7.86916349014600   -5.49986621145564   -1.66376143038417
H        -7.99904092564811   -5.09616467555674   -2.54671777295731
H        -3.81544223383172    5.19953677570384    5.68363682477929
O        -3.77703715405389    5.96809835034811    5.09327130338022
H        -2.84125851964740    6.25625095322213    5.18874939966925
H        -7.89472549292863    0.05959043760803   -1.98703987846944
O        -7.40005140291357    0.78023788007907   -2.39993801352157
H        -7.62720107201734    0.77078761758696   -3.35341967383412
H         5.82385602098767    0.01208449434347    0.41367726759832
O         5.60755006099734    0.73671333045624    1.03188946880883
H         6.11157811203323    0.53594276403354    1.84840817733246
H        -6.21845111937074    3.26909636823177    7.37849103038359
O        -6.09528650475695    2.74993739618348    8.20726691179111
H        -6.69981479679978    1.99215613407257    8.11768609416456
H         2.21808838350593   -8.16690008132958   -0.84714564898268
O         2.89247696555018   -8.15820075407601   -1.54626709027687
H         2.66182193155652   -8.87175695873084   -2.15793014981059
H        -2.77450201628858   -4.02196555480885   -6.21210400682510
O        -2.02422618589706   -4.59245887754789   -5.97969751253007
H        -1.74784661330177   -4.30299455802738   -5.08183665552823
H        -5.64095605537811    3.71641455511317    5.29298907993125
O        -6.28879987633793    4.11706735933666    5.90892443423973
H        -6.11836584294081    5.05991655667115    5.89682488174510
H        -1.07339511335872   -7.18605682837233   -3.17673106072892
O        -0.59723969732501   -6.51895538388455   -2.64848813455365
H         0.31130751306727   -6.45607672945063   -3.02728771738606
H         4.43686004858387    1.90612994250073    5.12670787369795
O         3.49723192940659    2.15398900399393    5.00493283546847
H         3.11172100940699    2.17008324989881    5.88630127571887
H         4.11750387098027    4.54975464793257    6.29885510784929
O         4.20293243971431    5.28005109697290    5.68151299361387
H         3.63476743364616    5.04301387098421    4.90998944805343
H         2.76904563935248    3.51946311513557    3.91977449487157
O         2.59752940240444    4.46063253694919    3.75275696417181
H         2.48008232127189    4.55942078664401    2.78624218036972
H         9.38357231832076    0.06963382932212   -1.06311552814698
O         8.57475787212861    0.23666829640793   -0.57623043601346
H         8.39439617153015   -0.57357550824837   -0.07024911422803
H        -2.09572360219832    5.25205313377178   10.63997827663557
O        -2.82227235472984    4.62834683927976   10.87024737366996
H        -3.04008499279342    4.80630743219974   11.78540626268423
H         7.91360698381672   -3.09801354490491    0.31645757500425
O         8.34307963562899   -2.27807877392992    0.62831705838157
H         8.15259349684626   -2.28246329621554    1.57935630027692
H         5.37453951042797    3.55066983160582    3.52487557147711
O         6.03366918012524    3.81506895787729    4.18837713736104
H         5.62341258340425    4.53280387956428    4.69252355519430
H        -4.20464218707555    4.96754198361910    9.77112251463383
O        -4.83612490297279    5.12262877885091    9.04855185504291
H        -5.45218051713046    4.37745592217773    9.04489619478979
H        -7.04183450331749   -3.51134525044069   -3.50597207526944
O        -7.66560110855951   -4.11907679881486   -3.95552114592799
H        -7.14636267788208   -4.56436934058307   -4.65696540140212
H         0.03758871653492    6.04526894119590   10.76303518057218
O        -0.82415033318488    6.38369715844994   10.51531331297599
H        -0.70436131071156    6.81338141455022    9.64910178814328
H         2.59139245798243    1.40161495128094   -4.11071787251169
O         3.47248333511038    1.74740348896012   -3.87160364838623
H         3.78705572031686    1.23121833092378   -3.09953957210183
H        -6.99724854448657   -0.25483008246455    7.20007760889807
O        -7.50175301871243    0.52658192774810    7.47978276998611
H        -8.12201167676944    0.71439226646495    6.77426565200787
H        -2.81813420574050   -9.93411067603625   -0.84496089949789
O        -2.74914895647417   -8.99307591434555   -1.00598123118606
H        -3.65288780861280   -8.62074618167285   -0.76590727719824
H       -10.05527199888854    3.06312387057477   -4.92074729081901
O       -10.17886966627702    2.14637357591719   -4.64048541026843
H       -10.39521476181687    2.23161506664515   -3.69096860047003
H        -2.10580047849532   -3.09154045953635    4.60112484779487
O        -2.98425142000751   -3.52528498578187    4.66896815633874
H        -2.98096749534737   -4.14339168676122    3.91305117027447
H        -0.24935236090016   -8.06032714557366    2.47340431596286
O         0.57773808990489   -7.85645609738936    2.92293284125888
H         1.29528243088551   -8.15619907256909    2.33728301414892
H         6.68079630373088   -2.49701436670638    6.37967320454142
O         7.13870772826998   -3.18884565933754    5.89789914288237
H         6.52720647813650   -3.93807267173129    5.86896684053860
H        -5.30773890208546   -2.05003872236040    6.92623512078662
O        -5.98044971767494   -1.54774791437983    6.44156801278622
H        -5.96504902659373   -1.92449591866909    5.53229045953418
H         0.85237082716520    2.95090322654543   -7.12155244838267
O         1.76802872328100    2.61430889062239   -7.17696338611242
H         1.74984487800570    1.86716550413639   -7.80304022973120
H        -3.92133533868517    8.70186583825426    6.66001564282915
O        -3.91879511545739    8.69991505304821    5.70264111322055
H        -4.04913193075133    7.77308586747316    5.43473356634369
H        -2.00341140607140   10.24877353038922   -2.74696926384559
O        -2.90337614265714   10.43620907452565   -3.05028635562039
H        -2.82638143476557   11.06922460567885   -3.76346670761338
H         9.42042789236714   -4.99520842154648    3.68788271486505
O         9.01421832802395   -5.26334785169843    4.54517756080389
H         8.88871416247673   -4.46773992107245    5.06984727378521
H        -0.77813368875897   -6.06984278308439   -5.85263446550211
O        -0.07851382524166   -6.64132039303186   -5.51942190282779
H         0.76008667225658   -6.18467178213214   -5.73493671669316
H         1.86361894052942    8.18467134396448    0.65934816750685
O         1.56370025416104    8.50848977109054   -0.21871321190750
H         2.37936089490455    8.54131870985647   -0.74794193823402
H         3.51320148363971    2.83035447827648   -6.66622439943716
O         4.33837092808942    2.53405052887116   -6.25627307050277
H         4.09004207096548    2.26252075413992   -5.34753193673433
H         3.76689936335080    7.02253621625264   -1.23277574269573
O         3.97921980835299    7.95685743192511   -1.44614601250452
H         4.34877181988041    7.89840485902313   -2.33911944800713
H         4.39209549289786   -0.11198423011496   -7.91516637301376
O         4.77040847574345    0.03153011504683   -7.04579061596287
H         4.59334816414313    0.96434457014410   -6.80156274917536
H         6.02900347135049    1.81478548406587   -0.47576332635979
O         6.59598103101347    2.00458015570713   -1.23745392554331
H         7.41757547190585    1.52132363442494   -1.04206855389306
H         6.61930803950653   -8.55228440046186   -1.61111837217559
O         7.26683150681568   -8.34411196370573   -2.34047801542025
H         7.61788433249821   -9.18241239115694   -2.63617358736197
H        -5.34470318773703   -5.83180267862660   -5.42533975247559
O        -5.95703227048860   -5.15592538183508   -5.74123134018367
H        -5.40065227194494   -4.39112123302754   -5.97675895772537
H         0.70442819243068    7.08862382955112    7.59461984275367
O        -0.19740937741598    7.12260276069846    7.95287506546738
H        -0.75166013259228    7.14049683042621    7.13464721014436
H        -8.92366236408840   -2.85399026055008   -4.12449270948524
O        -9.43921223365121   -2.04219715049983   -3.95772086557580
H        -9.14778617571188   -1.37899527910441   -4.58715914647379
H        -2.45901956554696   -6.05048380869326   -2.15700167187542
O        -3.33484793875422   -5.75877894664511   -2.42733529323109
H        -3.52321309281042   -6.13250340854352   -3.31313627339510
H        -3.03029995877888   -5.95843455064333   -5.42439454944614
O        -3.63481221535421   -6.56438350576108   -4.95326630381133
H        -3.15851083820417   -7.38772436296466   -4.78560483554533
H        -1.37017705281054    3.65932553452836   -6.99316216718123
O        -0.83488394511156    2.89997132396393   -6.72234712543546
H        -1.07690160761563    2.11655793913357   -7.27240124142043
H        -0.20390707867110    0.34256637976714   -8.22573124671005
O        -1.09879289058264    0.58333087146762   -7.94348825847968
H        -1.27836641516405    0.06081776127940   -7.14578976334984
H       -10.40627555505696    4.04266637894017   -2.75672967987912
O       -10.47977813832963    3.26428739579596   -2.18897711149197
H        -9.65122240102014    3.23209564031304   -1.67904195616115
H         4.59139174992442    3.97202915617711    1.71784664527739
O         4.37462520049338    3.05236780661343    1.99363873331408
H         5.08826591772029    2.47142369346954    1.71717034444652
H         6.48711943117209    1.27769059633501   -4.21962190237055
O         6.18152394415968    0.65424256930843   -3.52599187779081
H         6.21101261569766    1.15052716047514   -2.68241901957459
H         9.56365379126146   -2.35472993257346   -0.89642528777986
O         9.86187749140871   -2.17783089785994   -1.79659200946077
H         9.08066246307174   -1.82134100415474   -2.26110223693101
H         9.93407393750915   -3.46814713752560   -3.09628550678859
O         9.66728546274749   -4.11653059255254   -3.77348246546979
H         9.27638465678432   -3.60587197416049   -4.49343301896379
H        -7.76478664993452   -8.60276166639180   -1.68764423573981
O        -7.02298083533881   -8.01324297685975   -1.81541293500168
H        -7.39469136914281   -7.09775139763382   -1.80552967886495
H         4.19093578063863    5.97629515192201   -3.82344512246359
O         4.85635220924798    6.67350226028814   -3.73883139620775
H         5.68963752816172    6.21475829135978   -3.59979402261116
H         0.03914917416083   -8.24828241490204   -5.22549355566984
O         0.05745917035563   -9.23119899685484   -5.09317799567755
H         0.20647106755772   -9.59620496783722   -5.96546550805076
H        -2.39878744379189   -8.73601410050614   -2.72994860709617
O        -2.16168058000925   -8.47415006347604   -3.63933018260949
H        -1.51834434764188   -9.09690391427665   -3.99642108649142
H         2.10367755012958  -10.90748459306824   -3.50011315589662
O         2.06643208833893   -9.95245519135087   -3.47896798977246
H         1.28267932629917   -9.67629662267849   -4.00498301518918
H         6.84934857163319    3.20836418686474   -4.57389930465945
O         6.90453745178040    2.52978333940724   -5.27479938725068
H         6.11282044652902    2.66854804160318   -5.81675273781595
H        -3.61029930490447   -3.77966723510695    7.70606963027359
O        -3.72095275254923   -2.99159458487385    7.17562674527177
H        -3.46882142085314   -3.23167314382972    6.25781788131575
H        -0.66425478787057   -3.43474908787173   -6.73560841195645
O        -0.02900999000364   -2.70758483595625   -6.74231689680119
H        -0.50613934176149   -1.92903015784288   -6.40099332367131
H         0.61914290495768    0.37689048360237    8.74501762856261
O         0.62318384133703   -0.33704589231525    8.10358336338026
H        -0.30024569409719   -0.62126487132815    8.01470132283086
H        -5.79480261566801    7.32794575878749   -4.26697957772129
O        -6.30083282104398    6.71246970049981   -4.82894922379416
H        -6.59320536421057    5.98316487327359   -4.23833853187959
H        -4.22973713525108    9.05303463624583   -3.27629940772529
O        -4.77056994053438    8.26023861638232   -3.17106034204720
H        -4.36627612571931    7.77794086856638   -2.43166638599580
H        -9.68139139478428    5.78248290392783   -4.66727275763277
O       -10.22005690367607    4.98116197641896   -4.50467207486112
H       -11.09905448095801    5.18780614528050   -4.82422083068872
H         2.78821298970176    6.41797316527584    6.13632937266035
O         1.82858340019322    6.52088788664753    6.23258725703481
H         1.47949650700134    5.60953785360730    6.13022365890004
H         4.84430877000267    8.43829170349990    0.08260462891879
O         5.16119155557597    8.43753723179173    1.00367374644759
H         5.56142336433210    7.57025995823966    1.13565801688933
H         4.08885956814173   -7.53136898056066   -4.34706795635285
O         3.33030570801400   -7.81113431309073   -4.89096586485778
H         3.04210286349858   -8.64926420952746   -4.51432900135932
H         0.41319578238428    8.57792260082309    4.22764255357250
O         1.08740262185752    7.92942755668803    4.00012155088869
H         1.30957552895423    7.43461299951237    4.81487929985509
H         5.25271978936220    4.08066008696941   -3.15951164235698
O         6.21390747906048    4.04266714376809   -3.10614519442501
H         6.41723662653124    3.46100575512774   -2.35697040482057
H        -2.61107047405456   -1.60835074597294    7.56003983680848
O        -2.09664849322823   -0.81800606174490    7.78072786080922
H        -2.71912372634001   -0.18825536203243    8.15448077211680
H        -8.98485642213095    7.91772834469998   -4.16612115936532
O        -8.92431089709524    7.33309058913831   -4.92308245756903
H        -7.96808972903845    7.16275616047343   -5.05673236170329
H         3.45674184059742   -9.08211208480669    1.08966708378973
O         2.78137043259922   -8.44512950816404    1.32769541599886
H         3.25799565868658   -7.64297432622499    1.61583711936696
H         3.62009444259482    8.07081558346936    1.82661209835896
O         2.82583704397416    7.51243724851010    1.93719041327954
H         2.38009245275616    7.75019809224394    2.76303793108699
N         9.77239652560435   -4.72041535156329    1.97617946328345
H        10.52441066261476   -5.31397707267914    1.65345249210843
H        10.01563448612744   -3.76128829454464    1.76318832669307
H         8.94357328496003   -4.95009442832415    1.44054158291739
