# Supplementary material for: Computer Generated Realistic Interstellar Icy Grain Models: Physicochemical Properties and Interaction with NH3
Source: ACS Earth Space Chem. 2022 Apr 19;6(5):1286–98. doi: 10.1021/acsearthspacechem.2c00004 (PMC9125691; doi:10.1021/acsearthspacechem.2c00004)
Supplement: Supplementary file 1 — sp2c00004_si_001.zip [file sp2c00004_si_001.zip › NH3_binding_energy_sampling/23-30.8-Y.xyz]

604
 energy: -1022.786365441131 gnorm: 0.000024912062 xtb: 6.3.3 (5b13467)
H         0.23750133868045    2.97600035158063   -0.68688887422049
O         0.76333609271059    2.30802840656110   -1.17709960714591
H         1.70020133981521    2.43514269422848   -0.89634901028876
H        -0.07269514288677   -1.36371086258464    3.13713768109648
O         0.32419583533575   -0.66321823099017    2.59666001112418
H        -0.15485893262670    0.15034097702078    2.82662927962473
H        -2.36382269722995    2.35845325107048   -0.56531071195330
O        -2.16023822073544    1.88751623597134    0.26017368869696
H        -2.17503136164019    0.93970393888359    0.03449385300644
H        -4.65029990653006    0.49596505334008    2.13400911302644
O        -4.96857048456549   -0.43701722146209    2.14387956265821
H        -4.45916224740865   -0.91468913799671    1.48095059234921
H         0.08454156469730   -0.36414559100757    0.93960231372296
O        -0.10704740674341   -0.12614982803229    0.01185330433877
H         0.23583639626868    0.76939463589431   -0.10632022720597
H        -0.15863342944685   -3.63371438032328    3.76172290591945
O        -0.43982757004044   -2.80384853437198    4.18125188483058
H         0.20141838088001   -2.63485516076182    4.88786081168641
H        -4.86574986487490    2.48028006522302    1.28194528332169
O        -4.23131666811528    2.07004501945268    1.90138531751865
H        -3.38483481404097    2.05138119576379    1.39473212459419
H        -3.19944825791199    3.84758638865646   -2.24681491048637
O        -2.46381970161278    3.25026377264370   -2.01080447448789
H        -2.09921865568983    2.96233259077455   -2.86786151063742
H        -0.10437941344433   -3.85962108478902    0.48751746270523
O         0.23268841948617   -3.04292224478882    0.90925881319568
H        -0.55674949357289   -2.55598713126626    1.21472922158038
H        -2.37036194821101   -1.59210657646787    2.43790224941916
O        -2.17571340366984   -2.05794564838107    1.59830493829274
H        -2.42706468343261   -1.47005213266157    0.86693715332169
H         2.10816568674614   -1.50046422566340   -1.11869933754421
O         2.33177997611072   -1.75270027549358   -0.19884723081061
H         1.53944790093965   -2.18077177412635    0.17779248370331
H        -1.37561055599092    1.76975068746110    1.88978634592022
O        -1.47451731342739    1.37194379153320    2.76497377899977
H        -1.46398231897656    2.08382993081949    3.43042526290175
H         0.24616998600384   -2.75725575484771   -1.58379045727332
O        -0.50932009879650   -2.14557422026195   -1.64187673785122
H        -0.33335347311030   -1.41954935891260   -1.00677647589197
H        -3.40897038168112   -2.97559034269864   -0.43157524165875
O        -2.68935471680332   -3.46883623097824   -0.84675982034640
H        -1.97656133134993   -2.83933452851793   -1.06003276655972
H         2.77804571914812    0.06866258526547    2.94215959720795
O         2.86991170027169   -0.11432793453526    3.90456460946978
H         2.95898179723185    0.77818014367345    4.31030338344163
H        -3.49057535054470    6.32926137160477   -0.57864776000205
O        -3.24631924063410    6.99234329397088   -1.27648686131104
H        -3.10722237018728    7.83673608101892   -0.80422403701679
H         3.92066359007610    0.52343978479011    1.20318573631635
O         2.96905870744720    0.34311021532786    1.31224341890983
H         2.73518757671213   -0.40870529278026    0.73037467864058
H        -5.74035368416312    0.79540630687615   -1.66109759488626
O        -4.83061264785132    1.12183252744208   -1.52793601908185
H        -4.94453944939913    1.94980277211035   -1.01639313201140
H        -1.19523902601186    5.34220293653818    2.19209584626723
O        -1.82017753106289    4.59596313102600    2.07009184227355
H        -1.90483997422846    4.17642787636842    2.93154688749408
H         3.52058894646464    2.70314429044377    0.44083274866469
O         3.28057011876306    2.66225033175233   -0.50039451068065
H         3.61366822450507    1.81889223041502   -0.84889645108558
H         1.53033936279082   -4.75178436410758   -2.25500110084795
O         1.59245105560077   -3.97578080315643   -1.67986973230541
H         2.39000804352914   -3.51549552255277   -2.02649845310945
H        -0.87446997825871   -0.13800777058437   -2.56878357102173
O        -0.23891332625820    0.51561727724789   -2.88783056188099
H         0.01755189873709    1.09569304249262   -2.14790070516300
H         1.72432446093266   -4.74233792051775   -0.18251516435814
O         1.82367656455546   -5.37954793677125    0.56138062242651
H         1.36214110882426   -6.19009962046524    0.26088407792338
H        -1.17977106374614   -3.31722033438201   -2.90353967809280
O        -1.00571240026571   -4.00096050276225   -3.56366671748678
H        -0.88080295922009   -4.84785308957726   -3.09441996081899
H        -2.78533720446622    3.25390671387003    4.67281867216489
O        -1.80385844185755    3.25074619115325    4.64635690945188
H        -1.51772643330613    2.84756017431382    5.48423224030034
H         0.96389486808929    4.97599943298423    4.07403149634674
O         0.01772281745480    5.20937045744733    4.11924005397100
H        -0.45708932611745    4.40643700936302    4.37270729729775
H        -1.70478001153005   -4.70325734692757   -0.40056751125595
O        -0.94257966173889   -5.24494994102137   -0.10966512478558
H        -1.29543220791895   -5.93181944846312    0.46529514722014
H        -3.86391856960603    5.78311503739087   -2.63680963961991
O        -4.21336931106402    4.94980880907177   -2.96989613634098
H        -4.05070522524527    4.91511659326680   -3.93677736913035
H        -2.42174681830654   -3.74276334115935    1.90214978229674
O        -2.44397207621996   -4.64697283707557    2.27774837071948
H        -1.50540820502238   -4.88617287927279    2.42470052177368
H        -4.64921856366831   -3.02828547505158   -2.94846796587909
O        -3.79430507691211   -3.26125378969384   -3.34902977171829
H        -3.46672302774610   -4.05541161112828   -2.88221195526553
H         0.33352208796707    1.31854611837273    4.60555778369489
O         0.84240898063116    2.07870965299173    4.27626398360351
H         0.88676380840895    2.73682448984547    4.98416558398505
H        -4.62130083593478   -5.21854378609347   -1.62237462237120
O        -5.32727848569398   -4.86492586311242   -1.05369237196544
H        -5.12092096002460   -5.22002492179793   -0.16824296450818
H         2.37759561988228   -6.53612427837124   -4.03845023420398
O         2.03382921276762   -6.20976964349602   -3.18665840135536
H         2.46416911736975   -6.78350969705158   -2.52099819052372
H         0.51894618462917   -3.43092460301659   -4.01954937032590
O         1.32779269508365   -3.06518877112735   -4.43065365827988
H         1.02295212434077   -2.69072281189539   -5.28321294627727
H         1.96732074986489   -1.81214620030194    2.98218746877539
O         2.12291006277849   -2.74322185278929    2.76609940936554
H         1.44212639485078   -2.95571778716668    2.09345909181658
H        -2.96507597539399   -1.85908457630276   -3.24593293649962
O        -2.54338593551229   -0.97271642503209   -3.17597881731900
H        -3.19525382860238   -0.32675868794597   -3.50179441540820
H        -3.16582274498142    4.92352287901730    1.04600259773451
O        -3.94353648166632    5.29846486933183    0.58590088521570
H        -4.36352720393032    5.85594948059829    1.28945727111247
H         0.88623074502641    2.19593804964507    2.58643043241168
O         0.99466719229904    2.19233858183401    1.61604492555291
H         1.72176601079503    1.56792140751236    1.45672893268425
H         0.22913167366881    5.60178255625586   -0.76615659802263
O         0.75516343878453    6.26398277969744   -1.27026262451759
H         0.89342608475117    7.06291177639947   -0.71246389090992
H         0.35853338657163    6.97905852377979    2.58549247343615
O         0.00220607236309    6.59994051073840    1.76496009802432
H         0.66708053228150    5.92832217699120    1.50823754411595
H        -2.47744679449233    0.16098033573447    3.30979966904801
O        -2.70415790333001   -0.65294496128570    3.81272494164632
H        -1.94805618189470   -0.69410210114226    4.43969817063849
H        -0.91119669126404    0.49578726084911    6.00618847954780
O        -0.63188323075870   -0.02306562080300    5.23331449279898
H         0.07890471107130   -0.62762037727764    5.52464505764851
H         0.71685748698406   -5.05131579414419    1.96922842834940
O         0.16840093751732   -5.16036440278069    2.76967544418546
H         0.30961500965729   -6.08132916910561    3.04242472225813
H        -2.10357785891899   -8.14041012407331    0.41468267478774
O        -1.78721376663040   -7.65348406337547    1.20299579200609
H        -2.57689399512710   -7.34081418785517    1.65215897433016
H        -0.32762576919237    6.81076911003808   -2.33614312985774
O        -1.06970131830817    7.23231025524733   -2.84066662848736
H        -1.86411390353858    7.10594243106757   -2.28326733431094
H        -1.08601201869706    4.25549266539590    0.55565467372184
O        -0.70637927512733    4.31745169804225   -0.33753284127355
H        -1.40806004476947    4.07571289152913   -0.97548619613599
H        -4.40555938658908    2.69511654001541    3.46292310313049
O        -4.41131894167530    2.86483986481273    4.42764847674156
H        -4.49840681871258    1.98148989089240    4.83536248419040
H         2.01559239759211   -3.64218807599527    4.24392172422515
O         1.94506335917090   -4.11457172227413    5.09659600394578
H         2.44825684728563   -3.57876137770407    5.73100317576526
H         4.70492579860947   -3.25546150441727    0.85947418627840
O         4.55183107489153   -3.17832420467994   -0.10790649286437
H         3.69384228795641   -2.70054612764390   -0.19781178174947
H        -2.68606633529144   -0.79920487911945   -1.38519145009009
O        -3.01986102189543   -0.52920189425737   -0.51305414566413
H        -3.81811296238373   -0.00254885034295   -0.72592161421779
H        -1.55501580401272   -0.81040427303358   -4.65653074895450
O        -1.04486972842669   -0.59140267369296   -5.45728033650745
H        -0.33270270100605   -0.00080456052328   -5.16636775619486
H         1.84839255121041   -1.76881226734251   -3.37847097600045
O         1.93363988839230   -1.02404243389227   -2.75120370397132
H         1.15920883941982   -0.44561838059222   -2.89090373345567
H         3.66773563478810   -3.18417589754596    2.56335671938334
O         4.62711524602568   -3.41392088581714    2.49793975943097
H         4.67987868909267   -4.37437792005836    2.62319546583332
H         3.42283589745356   -6.18261476592399    3.13094178968177
O         3.78574427152256   -5.98230853982583    2.23365213214871
H         3.05311043134544   -5.63509610569402    1.68496207838033
H        -3.28281140301145    1.56287675659271   -4.21534360133940
O        -4.13030499285174    1.09423153240409   -4.03136979826693
H        -4.35418890714771    1.23855025119980   -3.07600330029988
H        -5.05134114420904    4.09860830130887    0.01813349149495
O        -5.49012046178323    3.23314868668510   -0.08885697501924
H        -6.41822757721532    3.35344091941735   -0.37753541220959
H         6.76852250234115   -1.24561310639996   -1.32875041165828
O         5.99452923100125   -1.09424799308719   -0.77979399145531
H         5.57185637581100   -1.96129752589672   -0.58647626538201
H         4.63580438556379   -3.22951659688171   -2.45160196803653
O         3.77034534275617   -3.05751141710249   -2.87188704548394
H         3.77945782558073   -3.67208466187758   -3.63168181879624
H         4.41826821283739   -2.35734779429697    5.63972741499059
O         4.06912081649001   -2.82272308570719    6.43029296712715
H         4.40294593024271   -3.72834803867358    6.35018203580490
H        -0.75800370315503    6.28034248160349    5.06103557394967
O        -1.35803968532782    6.85663342359541    5.59499313378001
H        -1.36720438936004    7.73390889986918    5.15392900090137
H         4.73622561805451   -0.19750106870454   -1.44419417577224
O         3.97104651471760    0.34627217023157   -1.71053006708620
H         3.28078874128052   -0.25294982136051   -2.04849757410108
H        -0.68059882116431    4.47129911303859   -4.05312462292572
O        -1.46064540404383    5.01610764023096   -4.26676628349876
H        -1.31125216296794    5.88198759492868   -3.84209466865888
H         0.70993688834873    3.14930504199928   -2.66430070791692
O         0.72489640592341    3.52685151990382   -3.57241813768070
H         0.77574728077982    2.76346075696016   -4.15792868154314
H        -5.37575026773457   -5.24308179983900    1.73771179473767
O        -4.67718218903672   -5.83854923035711    1.38754187300312
H        -3.83813666462033   -5.42362476317462    1.66433827435121
H         7.93215482844024   -1.75270448977083   -3.99479506409345
O         7.67114015041657   -1.44018760965462   -3.09478261530706
H         7.18689158270155   -0.59579186688971   -3.25296797932899
H         3.76088026437968   -5.12498926028677   -5.28110576099859
O         4.52033755734604   -4.75475259075989   -4.79261098748843
H         4.89906554884989   -5.46797924730217   -4.24659719317295
H        -3.79379146490628   -0.03531661437627    4.89349392925620
O        -4.39876973413394    0.42890757827710    5.52212432077285
H        -5.06185151659738   -0.22876537912749    5.80828816486575
H         3.48966462212440   -6.00166474190977   -0.51325824417735
O         4.36602332181133   -5.75470446347059   -0.82087616098251
H         4.44032848986666   -4.79208226810794   -0.67821601583933
H         5.06132883619959   -0.39646613685146   -4.13051846611475
O         4.52523131511671   -1.10141438018952   -4.52875367026069
H         4.19089675217899   -1.68720794141333   -3.81781641555577
H        -1.11545365940671    1.52052693820945   -3.95791355795360
O        -1.76044609997834    2.14373560691759   -4.34909826390174
H        -1.39374513779423    2.47382067472912   -5.19195874236652
H         4.92353214662108   -6.38157923921740   -2.29587296033740
O         5.26163496731945   -6.70810139535034   -3.15879337127250
H         6.07863652799729   -7.18819036862784   -2.96653537291188
H         8.78300793951355   -5.15474986604870   -2.87016981446526
O         8.08920186244953   -5.57207348957589   -2.31479919673010
H         8.12224749384345   -6.52927277517072   -2.41840129792382
H         2.36703454452927    4.66127826673011    0.45956775761898
O         1.78191416815810    4.64395003919763    1.22626753378687
H         1.42298280767781    3.72386682547992    1.30096635508940
H        -4.42266577324301   -2.68686721193394    4.18360588381575
O        -5.31472816415136   -2.34591939205883    3.97505633439873
H        -5.17259545932084   -1.56482005391210    3.40074701674527
H        -5.83286042862215   -3.24441562172519    1.25876673052330
O        -6.30144338951124   -3.80103204074703    1.92349748162116
H        -6.11828343919745   -3.36638968492880    2.77559685496895
H         1.66616977839425    3.40750380845759    6.86432871329246
O         1.04778622607089    3.92427419419267    6.32634743332857
H         0.26061626399013    4.07748121852359    6.89206648394358
H         4.99841833311601   -2.23275768718554    3.63847122493765
O         5.01503801618559   -1.51458439331727    4.30292520212528
H         4.20496630764920   -0.95745085413834    4.14057398939219
H         2.37460902715662   -5.63704411143417    4.83943828718156
O         2.75528410070956   -6.52135404965772    4.58212652074237
H         2.01070628647171   -7.10159970396783    4.40193278867019
H         2.33509717058285   -4.56772965918079   -6.78620658985140
O         2.15155869405160   -5.06040076980142   -5.97487262184934
H         1.88433915393634   -4.36890874604558   -5.32156761541592
H         6.46564902372490   -4.16552037867622   -0.47085733561719
O         7.21478575610132   -4.56939755421887   -0.00153655227704
H         7.72725148771450   -4.99184796150394   -0.71885234069703
H        -1.75092947662130    4.43214643911758    7.67784569551371
O        -0.85495389753105    4.52928445430718    8.07017621092214
H        -0.67324263993209    5.48821681709949    8.09622205480424
H        -5.04338908649543    5.64797952315678   -5.64403217618439
O        -4.43653128285840    4.88386716318543   -5.66041898049667
H        -3.67459141139726    5.09765169489297   -6.22032288504516
H         3.33053758944843   -2.59958636039250   -8.42625328723469
O         3.25884057873023   -3.13138075282530   -7.61790421661890
H         4.13743084665523   -3.08974217637085   -7.19775370050819
H        -0.60722161890352    8.77384749982646   -2.29084298268906
O        -0.48663999390450    9.60243688715252   -1.77144346895993
H         0.27074242410141    9.42662180682191   -1.18866562795793
H         2.05346078402459   -0.97297681089988    5.21302513475871
O         1.47576039578164   -1.49817126297153    5.79627240382195
H         1.56385510752832   -1.15348189371533    6.69427634497381
H         5.26982339888798   -2.07707344481245   -5.67560723040987
O         5.62375844128170   -2.84133443849012   -6.19402015404517
H         5.34266637752799   -3.63082218584487   -5.68121679931099
H         5.68076430701642   -5.27986634602534    4.71257124494407
O         5.15262467083856   -5.19486984839561    5.53555963891805
H         4.43073352108748   -5.82558702729188    5.44386942237742
H        -3.99829532851850    1.09168972863524    6.96507951592221
O        -3.81203341422657    1.56688584965221    7.81064679272370
H        -4.68966671280153    1.95313410704785    8.06513313126170
H        -1.80853685058384    9.56249024737120   -0.76693642729505
O        -2.67244113114392    9.43690424372441   -0.29869509247253
H        -3.28033620273604   10.06586073661691   -0.69091257991413
H        -5.89472601460974    4.64296182413635   -2.99310988417054
O        -6.80083693702190    4.52541944017504   -3.34451830244039
H        -6.70597499895806    3.82289937457137   -4.02094628767139
H         0.12156455644661   -7.11879755728247   -1.15950482898973
O         0.57932919048611   -7.55566873841016   -0.40829032643046
H        -0.10513458131191   -7.74968602271491    0.23518882307922
H        -7.59201455479658    3.74632126028446   -2.04141152215994
O        -7.85977429492564    3.15963358564766   -1.30344739379375
H        -7.71509417324013    2.25076611303061   -1.64197840611729
H         3.94724572864752   -0.95604510016752    7.00182734705648
O         3.95753823302862    0.00814224656351    6.99470976236427
H         4.77280728886213    0.29734643035214    6.56825704443514
H         2.29954924923597    5.73957525125164   -1.17150324806469
O         3.23427716458303    5.44681951303388   -1.05095141890806
H         3.41563888905496    4.90620014441259   -1.84288378600087
H         6.56611443227787   -5.99286764268181    0.70421826849126
O         6.19306225712196   -6.72896613783092    1.23532396698584
H         5.28651651043244   -6.45173245496328    1.45381096131265
H        -3.89487091093654    4.67436068467029    7.74174943163048
O        -3.32379556874315    4.21147787941442    7.08670992115928
H        -3.51888360456991    3.26814226149850    7.19508823536678
H         5.78131938680806   -8.00790695776905    0.16289527730604
O         5.49759169625986   -8.69436365541813   -0.47712380902281
H         4.67166943079989   -8.36755014209991   -0.87717075043742
H        -0.58589707378532    1.98325254688123    7.67732106077256
O        -1.21385883328510    1.92026048141895    6.93764297511695
H        -2.08532691242890    1.77894499540683    7.32767887585848
H        -6.36409231835533   -0.16912041501505    1.00224931637233
O        -6.67845047970475   -0.25095547939815    0.08714691159942
H        -7.59736021321569   -0.52147155295587    0.09877230337830
H        -5.34460462947503   -3.11195952045944   -0.64251689788531
O        -5.09707453357698   -2.41020079280060   -0.01432239056226
H        -5.66453610467700   -1.63664336051151   -0.20640872194275
H         4.34751192268581    5.51804795310690    0.34254232327405
O         4.67544693695351    5.61858610966234    1.24994662387535
H         3.97781154980990    6.12845451158180    1.69775034381038
H        -9.00331475883181   -1.78763441773502   -2.33353188884100
O        -8.46134029000472   -1.58679706386676   -1.54328655770796
H        -8.59361628781009   -2.32383878721056   -0.90703395866506
H        -5.45325061509649    3.42526125710776   -5.57950888525606
O        -5.97469802358747    2.71537034100163   -5.16874217699120
H        -5.31183762900703    2.12875510273165   -4.75033516224399
H         3.24891177188677   -0.93690840678462   -5.67807062536915
O         2.38324035912122   -1.07041842972656   -6.11708086295785
H         2.47849179477323   -1.91061406349549   -6.60618175105398
H         8.17615381270705   -1.40602027175943   -5.98722748260142
O         8.18352708102821   -2.27037724932599   -5.53147829226709
H         7.32839656975742   -2.66859445111333   -5.79222200817517
H         7.66183426384794    0.94034292708246   -6.24887293786923
O         7.47182287992560    0.09264027869909   -6.66169774781465
H         6.48438242656154    0.03996686595316   -6.69273222944015
H        -7.84558581234723   -3.73791885231051    0.85725873282414
O        -8.51912657426376   -3.63014617932787    0.16819585969650
H        -8.41698833917264   -4.38927365035752   -0.43327417092515
H        -2.38098593829071    8.68419564220239    1.26707981536192
O        -2.23629210432598    8.09533416575952    2.02103045560668
H        -1.46520813220829    7.54132206079018    1.80362832370118
H        -4.43643916030849    6.38431464455356    3.45466129586160
O        -4.59994508181099    6.81104837186838    2.59720305020296
H        -3.83480351622218    7.39610872021674    2.46352076660898
H         3.45515184434762    3.39166779424649   -3.55326361704631
O         3.30277961820519    4.36182718759590   -3.46850265525801
H         2.33879470186230    4.42603268626004   -3.58470767592166
H        -6.06622915531202   -1.65155509021089   -3.50059122891709
O        -6.15604433622168   -2.23087063496398   -2.71743301970935
H        -6.94322200070827   -1.92264161761861   -2.21456049325162
H         6.45975994685263    0.98502424395976    4.77465087639794
O         6.06163450661582    1.52413434825856    5.47508544802923
H         6.25257857113872    2.44265109909492    5.18552873133590
H         1.43668756578342    1.66495633703483   -5.82949640479580
O         1.23748744406757    1.07382353809794   -5.07425530649515
H         1.59802458484057    0.20775549305773   -5.34227620502627
H        -2.53746817987372    2.90635639467200   10.45408079099080
O        -2.32425322066978    1.99859513322671   10.18213564007572
H        -2.91651585988818    1.79988341776630    9.44508128862432
H         7.63087474311753   -0.56197322485112    3.12655511454498
O         6.87979473276309    0.01381567056460    3.29018730559368
H         6.18438424267593   -0.58668419091880    3.66365990314586
H        -5.63734893397992   -8.10159127821957   -0.75883431791226
O        -4.90777604007083   -8.17173271311362   -0.10669902814871
H        -4.91401161678929   -7.35436152672515    0.41511346191392
H        -5.11693062213696   -0.16470926223774   -4.76602758195410
O        -5.73347541086893   -0.87544216508939   -5.01019777275399
H        -6.56953907130018   -0.43266097346799   -5.21432136797749
H         1.98711739688494   -0.25615860339966   -7.52741247598078
O         1.79575138543251    0.19885279188056   -8.38176611184910
H         2.41014379215726   -0.21464814801964   -8.99904452361748
H         4.76111977468436   -1.42021971973184   -9.33069738980941
O         3.83722764697045   -1.39477942046116   -9.68017821224877
H         3.88173013639090   -1.72770023835574  -10.57539184333766
H         7.55512126293292   -2.63698560729282    4.24241571116532
O         7.70904517012914   -2.67238890751871    3.28405723599448
H         7.21703380798435   -3.46255772964101    3.00776202407447
H         6.71946362974297   -5.95866741330311    2.71827141962244
O         6.77707679244991   -5.28456342945013    3.42099982225119
H         7.64998340045561   -5.37112703719731    3.84450022789088
H        -1.81063860289331    8.89370633177302    3.47536060537626
O        -1.56930776925814    9.19803352606630    4.37556907112428
H        -2.42133716652241    9.33084497997924    4.82488665558452
H        -7.32393904095071    1.52471684752413   -5.31664624492768
O        -7.90154916090068    0.78117239175826   -5.07640818135580
H        -8.80328173128758    1.18173250201938   -5.00668832370410
H         6.86735893439564   -1.02425453500046   -8.40625454730937
O         6.29042583349050   -1.74700098170084   -8.67320583585788
H         6.09095584790677   -2.21557540496944   -7.84558849860413
H        -1.59356321093621    6.19459099645430   -7.04190435224051
O        -1.99215099812106    5.36755937038678   -6.77483512357000
H        -1.75128231368905    5.23412457053819   -5.80960070008184
H        -0.03628445087738    3.25226584735246    9.01206683963892
O         0.15803739910968    2.33232070539938    9.26857563930240
H        -0.64444860906508    2.06864114797567    9.76864772131687
H         6.79706992220947   -2.84158907316822   -2.67184717635297
O         6.26571436656781   -3.58479963312521   -2.32991752899704
H         6.73279078183031   -4.39617034139645   -2.57694434154536
H        -4.01911696399412   -3.12050280584277   -4.98748861169167
O        -4.16769307259450   -3.00723469656084   -5.95309996169029
H        -4.71312055251025   -2.21320626570874   -6.01225104713303
H         1.94617888910428    2.12278909472803    8.46821186870929
O         2.61516619059734    2.23510804786527    7.78311914483842
H         3.03744610826516    1.36453480602428    7.67024029895872
H        -6.87789128154911   -5.24684831143018   -1.46087227352199
O        -7.79213784803222   -5.51496148599559   -1.71310436357818
H        -7.91864441570679   -5.11212154536619   -2.59698781132078
H        -3.83751962916485    5.20400510038026    5.65877039332366
O        -3.79954719040418    5.97288410118293    5.06884533142109
H        -2.86587877444983    6.26589156941866    5.16981914477536
H        -7.84449699652876    0.04399824229006   -2.03631507988203
O        -7.35144130550614    0.76753481140796   -2.44608973920445
H        -7.57246346977563    0.75670620246029   -3.40099916427886
H         5.85989792007132    0.06792631471917    0.44213325977043
O         5.63455836819219    0.78981960347386    1.06148780666475
H         6.13867670119139    0.59379178682125    1.87798780126282
H        -6.24010004738741    3.26097116139316    7.33940262907718
O        -6.11902271649303    2.74227882881225    8.16879125470083
H        -6.71924474080738    1.98149418951859    8.07554538991320
H         2.30120673759005   -8.13036288883843   -0.83956317599502
O         2.98418763029010   -8.11865018484077   -1.52991341197934
H         2.76257662237276   -8.83143487867222   -2.14568180639637
H        -2.67931449847304   -4.01114565920498   -6.23082684872294
O        -1.93055526404472   -4.58086724643694   -5.99245884544846
H        -1.65763964873498   -4.28781728199795   -5.09476012268916
H        -5.65284902508077    3.71163886351370    5.25709041245556
O        -6.30602819328482    4.10876666024082    5.86966061076567
H        -6.14111577258265    5.05259880706195    5.85794428301178
H        -0.97788667889056   -7.16582342346524   -3.18639159321357
O        -0.50876276322935   -6.49753269641943   -2.65355345446892
H         0.40171710331955   -6.42873889756031   -3.02783759399961
H         4.43497202439883    1.95493386672928    5.15023220008975
O         3.49461343035492    2.19587977794227    5.02341557966786
H         3.10378515078768    2.21155891735568    5.90242452526538
H         4.09449844909586    4.59589256262359    6.32093824361192
O         4.18039556146956    5.32636478059628    5.70391315374420
H         3.61813648039809    5.08657115113042    4.92883450051573
H         2.76592485894121    3.55850963072338    3.93294776388222
O         2.59068427707374    4.49887170835310    3.76581753482060
H         2.47827544850180    4.59756477163841    2.79855744003976
H         9.42526680459017    0.14401379423086   -1.01659719996514
O         8.61798631236328    0.31045779938262   -0.52616701817112
H         8.43596625502217   -0.50866100938010   -0.03565236747000
H        -2.14734752444803    5.26491259886998   10.62530374996622
O        -2.87178522514358    4.63719464743178   10.85125575172782
H        -3.09645560749169    4.81437356635901   11.76490795958768
H         7.99185989485231   -3.07254791773621    0.37220679595828
O         8.41259117281919   -2.22680115686689    0.63134188874912
H         8.33903590233663   -2.22248604274193    1.59305941226272
H         5.37486478402695    3.60275323353391    3.55380586266676
O         6.02653733895449    3.86778236918067    4.22472428503356
H         5.61063615898318    4.58581764337390    4.72376455778412
H        -4.24966402279451    4.96951585222864    9.74393179139789
O        -4.87745717177821    5.12152099718736    9.01753159915605
H        -5.48983170303018    4.37334057024269    9.01007657168957
H        -6.96412619212734   -3.52246632060222   -3.55031378729806
O        -7.58224284741223   -4.13319023663536   -4.00355170718430
H        -7.05629333014516   -4.57595568783960   -4.70178455060779
H        -0.01872761654483    6.06966577002250   10.76087985071928
O        -0.88093012738502    6.40313245869930   10.50812314011211
H        -0.75849267309506    6.83373166592555    9.64272668737523
H         2.64929126716829    1.43802825705545   -4.09880469660100
O         3.52134050097961    1.79551936403440   -3.84339141122079
H         3.83707332146322    1.27386226728124   -3.07555466920952
H        -6.99983903576911   -0.26679207881140    7.15585372149052
O        -7.50984237174495    0.51207413272833    7.43269377860508
H        -8.12703441802039    0.69669174626014    6.72364585773488
H        -2.72244513991453   -9.92376697498021   -0.86454337359552
O        -2.65711511181847   -8.98215426837849   -1.02361535871106
H        -3.56437059891189   -8.61471864004244   -0.79010266128504
H       -10.00325864978034    3.03676752260265   -4.98219192523806
O       -10.12401597600122    2.11933821180486   -4.70295300836282
H       -10.34622168942394    2.20307129653568   -3.75468498545150
H        -2.07911792518303   -3.07757220763258    4.58552982063757
O        -2.95514608235572   -3.51652135022348    4.64868841440971
H        -2.94416515108964   -4.13388119844534    3.89199013119025
H        -0.18254101054378   -8.03609722131838    2.46946961303983
O         0.64087093856997   -7.82803802026105    2.92397884351773
H         1.36292475741729   -8.12431523551200    2.34201886739029
H         6.68209871601179   -2.44175625367224    6.43042668877939
O         7.13405019466084   -3.15161498756742    5.96946445584926
H         6.50324073291166   -3.88542586987392    5.92530696305875
H        -5.29937776339964   -2.05316880004787    6.89193576021912
O        -5.97174753231085   -1.55420569356028    6.40343764617218
H        -5.94903215689588   -1.93062826917666    5.49409352696944
H         0.93806389125885    2.93789394277575   -7.16429563654601
O         1.85789108740408    2.61504559053188   -7.20798593413599
H         1.85788653714565    1.83566776680678   -7.80000576801813
H        -3.96765451183894    8.70563606499137    6.63483553684968
O        -3.95901118768981    8.70389728492602    5.67750084001051
H        -4.08315335739893    7.77652653318358    5.40856249941161
H        -2.00204542186187   10.26358914374005   -2.76027019918556
O        -2.90111171806469   10.44655044302345   -3.06895158174571
H        -2.82312685727326   11.08010086669566   -3.78153653249025
H         9.40099827129913   -4.12847100293759    4.09899627771041
O         9.11729787398150   -4.80634533177608    4.72006472577844
H         8.68214150907145   -4.33376919453851    5.44068622863734
H        -0.67269609010722   -6.04953953543092   -5.85981686686415
O         0.02819804911796   -6.61634577730572   -5.52159410847773
H         0.86529335440306   -6.15401061429883   -5.73393729597280
H         1.85561563530274    8.21931664083999    0.66860097469549
O         1.55929362154829    8.54204343002943   -0.21104851304666
H         2.37780547329189    8.57872790893455   -0.73556718030846
H         3.55608571038196    2.87011862324542   -6.63064404200062
O         4.39263229133549    2.66662323473717   -6.18699982806064
H         4.13789487139118    2.39705006022261   -5.28149965227758
H         3.77603847297346    7.06715303929692   -1.21253937855257
O         3.98503822810209    8.00254177332497   -1.42500348268671
H         4.36004959153085    7.94563814178901   -2.31580927620718
H         4.72931804535022    0.29008885563785   -7.93747895242141
O         4.83391833401707    0.11926766240701   -6.98685585747863
H         4.65356613829542    0.98778238347669   -6.58396459460143
H         6.06133326383466    1.87110887711543   -0.44277829761771
O         6.63346321780232    2.06580851637970   -1.19912546057989
H         7.45534376939335    1.58349657905842   -0.99974704147776
H         6.71453431267258   -8.49262815471007   -1.57352489762298
O         7.35715192171919   -8.28243946332976   -2.30436397986190
H         7.72563999226334   -9.11689033404737   -2.58929711688354
H        -5.24378031653260   -5.83389278444405   -5.45951599390843
O        -5.85815820695631   -5.16122290275219   -5.77846776605723
H        -5.30430981348561   -4.39356017345400   -6.01092549387114
H         0.66110085896470    7.11654323017147    7.59666911679308
O        -0.24299323394595    7.14533843984236    7.94963260454865
H        -0.79249559298865    7.16072481010960    7.12810367271286
H        -8.84558683542392   -2.87488178743144   -4.17960271633886
O        -9.36644243498273   -2.06576221321854   -4.01601387989347
H        -9.07456862705456   -1.40114360405492   -4.64374870782925
H        -2.37584485497322   -6.03731975505444   -2.17586838061460
O        -3.25252231030890   -5.75123384618946   -2.44962028895695
H        -3.43347349665655   -6.12487391747021   -3.33722315060515
H        -2.93005494210713   -5.94808748559368   -5.44379837882508
O        -3.53420523946141   -6.55796817715763   -4.97647920374892
H        -3.05384133406044   -7.37852587425091   -4.80688298684466
H        -1.30073337673331    3.67425337297802   -7.00438138772574
O        -0.75945701131276    2.91967122002741   -6.73276198963892
H        -0.99852705047819    2.13379754749718   -7.28074381249400
H        -0.10924058994461    0.35678099457133   -8.23189365318847
O        -1.00436468963140    0.60313227764414   -7.95412658998555
H        -1.19174595061955    0.07950937626758   -7.15904660097466
H       -10.37197580047774    4.01409051368091   -2.82055062179610
O       -10.44500750361002    3.23554275116156   -2.25297943853483
H        -9.61910107938037    3.20728682609889   -1.73852220471113
H         4.59896659868846    4.02051842118223    1.74313449939046
O         4.38744891592968    3.09999498785226    2.02028559171819
H         5.10392059399836    2.52278653935839    1.74312465585642
H         6.54609743764754    1.34225156863267   -4.18219909080112
O         6.23597468034068    0.71891050625976   -3.49185037237206
H         6.26144045876671    1.21198908669923   -2.64664740693101
H         9.66091054114023   -2.29081879130640   -0.87465216818830
O         9.94446602499329   -2.07457863377295   -1.77180816425784
H         9.14671333793207   -1.73821767878090   -2.22205183982161
H        10.01177873957158   -3.38421746658511   -3.04321959855957
O         9.74960240275239   -4.03606139300683   -3.72008824418671
H         9.35945534735108   -3.52847244780688   -4.44243438656370
H        -7.67171562268685   -8.61760741506389   -1.73687777031869
O        -6.93214852063145   -8.02422865622386   -1.85953074027140
H        -7.30851396791365   -7.11067427921181   -1.85216322431600
H         4.22099438953405    6.02287989889302   -3.79983236201699
O         4.88218749908079    6.72416088055385   -3.71454535599048
H         5.71640344837751    6.27006861267761   -3.56569559131773
H         0.15269284136611   -8.22161756031621   -5.22859072307992
O         0.17382612213126   -9.20485771773478   -5.09619544148502
H         0.33194020194929   -9.56864143207061   -5.96739580171912
H        -2.29705147342890   -8.72365957125707   -2.74737109292315
O        -2.05799620933549   -8.46045332020258   -3.65561866807084
H        -1.40784171798952   -9.07794536925920   -4.00974859438554
H         2.21999066014833  -10.87121874959221   -3.49272497598621
O         2.17517835361320   -9.91668184856206   -3.46734045245960
H         1.39506494656924   -9.64366293985049   -4.00038910893251
H         6.90417745618047    3.27901352133949   -4.52564151290656
O         6.95857092379626    2.60905539074263   -5.23468093162182
H         6.15993223652927    2.74881570413074   -5.76597755513593
H        -3.59872728259690   -3.77445824579673    7.68120841262715
O        -3.70838246888970   -2.98624491704535    7.15078543015677
H        -3.45069439651368   -3.22510292832315    6.23413397389321
H        -0.57045317969087   -3.41466439002975   -6.74187311817629
O         0.06105185262929   -2.68481205463007   -6.74272371278984
H        -0.42043196688952   -1.90734778433230   -6.40694647947947
H         0.60414116247668    0.40433546192208    8.74516157755564
O         0.61589238209037   -0.31050296151637    8.10471636838203
H        -0.30590878031309   -0.59850591795393    8.00994597453477
H        -5.76920882540637    7.32309595063407   -4.30303703383742
O        -6.26869741660057    6.70530360674599   -4.86826319848124
H        -6.56045293445101    5.97398659194380   -4.27974718461771
H        -4.21886829609648    9.05640242506800   -3.30287813955901
O        -4.75629130392266    8.26086965218741   -3.20104401258947
H        -4.35383970615314    7.78028022623237   -2.45952280202052
H        -9.64489324120407    5.75787392379626   -4.72677079591296
O       -10.18038899167585    4.95383826889807   -4.56719384182831
H       -11.05853057799359    5.15579536776388   -4.89203802678630
H         2.75713470662171    6.45699629661716    6.15042896305096
O         1.79647851360915    6.55476946943256    6.24152881197947
H         1.45256138967870    5.64183151895882    6.13636323166174
H         4.83837450898800    8.48834446845327    0.10944626751185
O         5.14964276086438    8.48920855668223    1.03242037810076
H         5.55376491884666    7.62407279235798    1.16667670712813
H         4.19161171479104   -7.48324948390397   -4.32785973183466
O         3.43688338225549   -7.76896098818005   -4.87422305683625
H         3.15320191128845   -8.60853454933728   -4.49771148291095
H         0.38187833944590    8.60461037879988    4.22809234791816
O         1.06093534316511    7.95974809415322    4.00469127378740
H         1.28075346818650    7.46603611703407    4.82068848146262
H         5.28966457151454    4.13287403148454   -3.12854615828140
O         6.25051776519284    4.10525250404275   -3.06466149708744
H         6.45246245309409    3.52018914274054   -2.31760701021320
H        -2.60846031971343   -1.59756070336047    7.54169605483934
O        -2.09903825214105   -0.80491634328907    7.76596683948010
H        -2.72710716045194   -0.17809405827910    8.13536115961950
H        -8.96265391779784    7.89626572832233   -4.22106197972574
O        -8.89444604236843    7.31255283393314   -4.97808452772532
H        -7.93655061311773    7.14685801541780   -5.10568078838894
H         3.53550206749417   -9.03811550306455    1.10004681115095
O         2.85778418931232   -8.40643946715317    1.34623111708773
H         3.33126939402958   -7.60112459401439    1.62822995378929
H         3.60576883967728    8.11438770897320    1.84624171114168
O         2.81378684524540    7.55188090282138    1.95220916095950
H         2.36187531382250    7.78736313864058    2.77532200597314
N         4.70640097418717    1.54384920115355   -9.35093488096816
H         3.82261086364230    1.61463808309563   -9.83763608060894
H         5.43980339353527    1.46204417657537  -10.04207183324036
H         4.85010711587555    2.40837448020785   -8.84372318454612
