# Supplementary material for: Computer Generated Realistic Interstellar Icy Grain Models: Physicochemical Properties and Interaction with NH3
Source: ACS Earth Space Chem. 2022 Apr 19;6(5):1286–98. doi: 10.1021/acsearthspacechem.2c00004 (PMC9125691; doi:10.1021/acsearthspacechem.2c00004)
Supplement: Supplementary file 1 — sp2c00004_si_001.zip [file sp2c00004_si_001.zip › NH3_binding_energy_sampling/24-46.6-N.xyz]

604
 energy: -1022.793814681230 gnorm: 0.000049233920 xtb: 6.3.3 (5b13467)
H         0.19629206403880    2.98742244843124   -0.69467801093695
O         0.72049295385512    2.31891137375635   -1.18590630956889
H         1.65916346458715    2.45040437490811   -0.91383014903379
H        -0.06776253033666   -1.33938264507394    3.14844320772215
O         0.32102188052584   -0.63863247330659    2.60206592386098
H        -0.15979906795203    0.17337730880662    2.83317899506088
H        -2.40176987785868    2.36233743968187   -0.54887473240208
O        -2.18962054518161    1.89513576640273    0.27667242935478
H        -2.20365210158048    0.94640662956490    0.05450123337151
H        -4.66009916479553    0.50294915849939    2.17582383682230
O        -4.97520113163319   -0.43089541517687    2.19210255188260
H        -4.46998897025889   -0.90977825421141    1.52681697574452
H         0.06717750047981   -0.34751505988139    0.94601349068649
O        -0.13275373647244   -0.11301373965551    0.01910089798578
H         0.20654342881563    0.78298468234889   -0.10527168089462
H        -0.14297092967181   -3.60632512025105    3.78234926069729
O        -0.42311758425971   -2.77523792841457    4.20054103975832
H         0.22396820871341   -2.60476015926284    4.90166739878488
H        -4.88890803204783    2.48333455898215    1.31820047571604
O        -4.24784449291555    2.07799278412845    1.93413117094199
H        -3.40580853977116    2.05960905542845    1.42015288234494
H        -3.25575309209344    3.84260217963862   -2.22907382785224
O        -2.51624847623148    3.24865485238846   -1.99640023745926
H        -2.15818487138482    2.95802279318835   -2.85541016421781
H        -0.11432707313430   -3.84532101527232    0.50901243488605
O         0.22306695630802   -3.02461010558093    0.92267037322561
H        -0.56516257510228   -2.54012114887334    1.23464343350912
H        -2.37135177625809   -1.57708539197411    2.46913647283923
O        -2.18239040093221   -2.04496103075634    1.62955270701061
H        -2.44137809280378   -1.46050759834202    0.89817529258929
H         2.07703008878763   -1.48425288734981   -1.12411285661222
O         2.30897990133715   -1.73108513641401   -0.20522275488112
H         1.52204129289335   -2.16176952835582    0.17980253736770
H        -1.39241131219318    1.78617164964912    1.89964177675716
O        -1.48105059708207    1.39205987270040    2.77766177416479
H        -1.46930189676801    2.10673817449121    3.43981758194274
H         0.21529491826288   -2.74964215746083   -1.56839984644031
O        -0.54137297960151   -2.13919665527411   -1.62476600126447
H        -0.36319102397883   -1.41127426830482   -0.99252079072267
H        -3.42871001717148   -2.97469903221379   -0.38648964953202
O        -2.71114487283229   -3.46664491075863   -0.80669795488462
H        -2.00181376530363   -2.83576565834931   -1.02703570628661
H         2.77313639570797    0.10328004928403    2.92370626046361
O         2.86881695677610   -0.07139914351762    3.88767105884150
H         2.96118003516341    0.82170356324625    4.28627162757802
H        -3.54109575237467    6.32955546228752   -0.56838528487097
O        -3.30421362779604    6.99059115093857   -1.27051561832002
H        -3.16427800208766    7.83742932708715   -0.80289772534147
H         3.90396704030728    0.55221885910555    1.17540564285005
O         2.95313277433930    0.37170317227594    1.29281260447905
H         2.71649092000679   -0.38411756515563    0.71680341568573
H        -5.78231734670360    0.78420974144265   -1.61111137725158
O        -4.87253000703612    1.11397763426695   -1.48642738435109
H        -4.98498164056838    1.94362446085449   -0.97731896719285
H        -1.22019219168782    5.36051851185934    2.18687877991031
O        -1.84322147004841    4.61142675006517    2.07328025730480
H        -1.92036533490661    4.19537412731889    2.93703055913618
H         3.48898852353945    2.72751377832455    0.40802345382496
O         3.24216466439394    2.68373676080904   -0.53071847750113
H         3.57535347855843    1.84055282792636   -0.88018653271693
H         1.50262352692910   -4.74303320912400   -2.24303754899549
O         1.56450832796927   -3.96237797775290   -1.67419768112492
H         2.35916120121096   -3.50191473416798   -2.02617200341468
H        -0.92119366362203   -0.13748495849765   -2.55471027679228
O        -0.28962670790880    0.51633107693710   -2.88127531216225
H        -0.02951438244099    1.10064703032008   -2.14603100505087
H         1.71099703594012   -4.72412796970965   -0.17288488043474
O         1.81792459002278   -5.35763413023928    0.57237242008938
H         1.35819966626404   -6.17168260915733    0.27905225525941
H        -1.21885149948526   -3.31908116229661   -2.87572624549279
O        -1.04513817888330   -4.00388915488072   -3.53488275550577
H        -0.91579987771286   -4.84926821309147   -3.06359666743690
H        -2.78298716823724    3.27669030486983    4.68826242346169
O        -1.80146621032877    3.27700800597371    4.65460717046058
H        -1.50837175192449    2.87701167197437    5.49154239908268
H         0.95551012522344    5.00742536859094    4.05286396264174
O         0.00960700110620    5.23840013148287    4.10576710527206
H        -0.46214603770734    4.43534348284403    4.36478223966339
H        -1.71957790858074   -4.69699153262454   -0.36286859744945
O        -0.95302626886126   -5.23505212283443   -0.07716204367788
H        -1.29777845312006   -5.92040803054534    0.50456848406993
H        -3.92968577996738    5.77425966098236   -2.62150766469114
O        -4.27893629982767    4.93833838149665   -2.94812678163475
H        -4.12466654852707    4.90053390036835   -3.91635414105124
H        -2.42005032688771   -3.72996687201724    1.94216042655561
O        -2.43673804471985   -4.63268779613226    2.32117498083548
H        -1.49606403539160   -4.86873830095698    2.46153019196601
H        -4.68912233137862   -3.04061622788867   -2.89329809512657
O        -3.83666717869602   -3.27264044940081   -3.29971931921975
H        -3.50323421698919   -4.06396627477509   -2.83210809358219
H         0.34209458338182    1.35095571226653    4.60220925669242
O         0.85283244916040    2.10906476501577    4.26945066616674
H         0.89277064234508    2.77201089739556    4.97287417859804
H        -4.64355902058532   -5.22610916465474   -1.55862003600064
O        -5.34591110805389   -4.87229590609073   -0.98562731163045
H        -5.13127743509273   -5.22343733334383   -0.10048615976525
H         2.34049943490943   -6.53367104809549   -4.02519538810841
O         2.00184813664351   -6.20218450774699   -3.17334689675266
H         2.43826098806019   -6.77177142636704   -2.50739010690215
H         0.47372209269058   -3.43251849643016   -4.00220640619523
O         1.27491764842866   -3.06452459193914   -4.42726646729174
H         0.95393966471864   -2.69684325303143   -5.27677452511091
H         1.96981964452747   -1.78153085927400    2.97856359911998
O         2.12762049105820   -2.71188502348924    2.76328236485958
H         1.44199847703261   -2.93000964675788    2.09790835565394
H        -3.01136300032379   -1.86743398373567   -3.20908166495165
O        -2.59144754653727   -0.97957392427726   -3.14717187316772
H        -3.24860221692622   -0.33670758391751   -3.46869796616184
H        -3.19879629639473    4.93078253887284    1.05890811162624
O        -3.98131226475826    5.30160025812668    0.60390570367462
H        -4.39747006262360    5.86047884493982    1.30851716579823
H         0.87425800091884    2.22100480624909    2.57665974882406
O         0.97558104082979    2.21563670890383    1.60569712771254
H         1.70210891048181    1.59162685304934    1.44172361756811
H         0.17908454494551    5.61299330671886   -0.78377261808594
O         0.69950050046964    6.27451055137225   -1.29439701081795
H         0.83950754561965    7.07646186719060   -0.74144285336379
H         0.33198175895964    7.00387200495401    2.56119737496079
O        -0.02995087972928    6.61943811100843    1.74569599066119
H         0.63532662281047    5.94963464952922    1.48555178295576
H        -2.47683658240717    0.17940370907808    3.33505503819763
O        -2.69697875348467   -0.63282245809945    3.84330840368793
H        -1.93533236974261   -0.67008336690272    4.46362395778746
H        -0.89072538474654    0.52905355777637    6.01755436478225
O        -0.61455686816746    0.01183932782547    5.24282461535660
H         0.09841117565972   -0.59279922364340    5.53002617387127
H         0.72369103026273   -5.02843420583747    1.98901282213416
O         0.17897242794147   -5.13607438503979    2.79217385846994
H         0.32820508634007   -6.05435114342315    3.07003744307585
H        -2.10042468841773   -8.13185584801355    0.46845382722835
O        -1.77919136879504   -7.64048469307517    1.25187410483079
H        -2.56582035099305   -7.32925867765720    1.70726739492457
H        -0.39401055505022    6.81400229384874   -2.35410456870965
O        -1.14157824291851    7.23139614144490   -2.85358903856918
H        -1.93099005325428    7.10462955424158   -2.28925194186790
H        -1.12107919972048    4.26735028679004    0.55388962722095
O        -0.74835378789261    4.32701686687949   -0.34227082891042
H        -1.45445527832230    4.08098455415319   -0.97390655360454
H        -4.41143209002124    2.70808453565937    3.49454045692792
O        -4.40883804458118    2.88152010519291    4.45870318846067
H        -4.49069591485686    1.99942214089424    4.87038017571710
H         2.03464634018389   -3.61065729658618    4.24686707414964
O         1.96365118650284   -4.07568883025749    5.10267344609526
H         2.49422261303927   -3.54762603907222    5.72422215715944
H         4.69690021011889   -3.22536748578685    0.83985980577996
O         4.53539567498634   -3.15094645409323   -0.12728359598576
H         3.67540891459158   -2.67671973152202   -0.21049214304490
H        -2.72051088777750   -0.79973028468407   -1.35453045346441
O        -3.04781703028884   -0.52676104078806   -0.48093558892627
H        -3.84983369553250   -0.00396624391218   -0.68927773868920
H        -1.61707076349494   -0.82039430796589   -4.63517046679605
O        -1.11146738746010   -0.60505931992420   -5.44007455997142
H        -0.40231464594922   -0.00687515497150   -5.15681419515175
H         1.79836110779811   -1.76358669222827   -3.37951900019751
O         1.88900169842364   -1.01378552130215   -2.75968727537295
H         1.10984342419791   -0.43974212810707   -2.89218639162218
H         3.67360529816442   -3.15146153677871    2.55195225694312
O         4.63286111542035   -3.37485530586593    2.47533531832005
H         4.69704850084420   -4.33260768828328    2.61327343100453
H         3.44344702412211   -6.14592467211914    3.13404414344441
O         3.79574030585983   -5.95138106205611    2.23092747581377
H         3.05823130966602   -5.60475082686766    1.68977276501932
H        -3.34851207774427    1.54947833688703   -4.18776513812779
O        -4.19269149597340    1.07822498843493   -3.99520341147571
H        -4.40958063680458    1.22590489629409   -3.03875847211193
H        -5.09017482134965    4.09601170253934    0.04940525228263
O        -5.52691095160232    3.22869403885046   -0.05001200452939
H        -6.45772188259925    3.34469996190088   -0.33203220346059
H         6.73698327268162   -1.21564308042972   -1.36805548209989
O         5.96244969280460   -1.06374413118006   -0.82006608242925
H         5.54718132156603   -1.93214555665905   -0.61579161971095
H         4.59945161493916   -3.20952791825146   -2.47058597383294
O         3.73142444059479   -3.04043323292070   -2.88761337684866
H         3.73588225050265   -3.66269664047864   -3.64087349675490
H         4.46303962509573   -2.32941080647144    5.65458065316903
O         4.06275593749095   -2.80700944870199    6.41231429643673
H         4.44136681078041   -3.69829463607649    6.35649551061328
H        -0.76264918925275    6.31134569423757    5.04866439693898
O        -1.35938326732392    6.88767552002707    5.58578615471401
H        -1.37595055290850    7.76314209289161    5.14096545016869
H         4.69899174852700   -0.17322610945746   -1.47646879603343
O         3.93027761929740    0.36759119801103   -1.74012882126103
H         3.23903686273470   -0.23585189418742   -2.06764169485965
H        -0.75354752759948    4.46741801975272   -4.05817845615969
O        -1.53739671350904    5.00841148232056   -4.26735987744097
H        -1.38733699097629    5.87670996476379   -3.84796517543859
H         0.65212478726267    3.15482929235533   -2.67580666495218
O         0.65806654218576    3.52903419460854   -3.58527477967554
H         0.70673009876345    2.76383965350380   -4.16847533471277
H        -5.37045226753410   -5.24012437109508    1.80763158467511
O        -4.67295480996765   -5.83429778398888    1.45340690611437
H        -3.83284403343645   -5.41611926662781    1.72226478614479
H         7.88225576442670   -1.72947964520942   -4.04161363640017
O         7.62460727635560   -1.41347349126808   -3.14311942123192
H         7.13561800325303   -0.57165468003909   -3.30163395591431
H         3.70899875193220   -5.12453299139789   -5.28330479571003
O         4.47122068581868   -4.74737885209235   -4.80507934969482
H         4.85815017774315   -5.45539883493856   -4.25670711421028
H        -3.77945687035957   -0.01491336561538    4.93046008914516
O        -4.38042016366408    0.45001047301417    5.56254171637939
H        -5.03924152937483   -0.20872983952290    5.85634571826941
H         3.48014472714353   -5.97986536091916   -0.50907400288027
O         4.34869051950363   -5.72904266161026   -0.83497402165424
H         4.42428938122758   -4.76710343264668   -0.68894675187726
H         4.99882111329411   -0.38155864548488   -4.17082336317683
O         4.46389123347187   -1.09449600786598   -4.55815326187857
H         4.14073063209230   -1.67722013812816   -3.83814080820288
H        -1.17799153030231    1.51523877119899   -3.94798658212352
O        -1.82965367123055    2.13406706906221   -4.33468321816831
H        -1.47353550298753    2.46322898315788   -5.18259169145666
H         4.89839966528823   -6.36134662549068   -2.30728178957789
O         5.23120165286145   -6.68882505225097   -3.17218659830995
H         6.05075251909415   -7.16646319597528   -2.98388237891605
H         8.74985086563381   -5.12677480263547   -2.91559462412420
O         8.05872661712060   -5.54303230336470   -2.35647090177693
H         8.09597850549547   -6.50097697265757   -2.45234557427632
H         2.32969844467263    4.68476556410256    0.42823144614541
O         1.75349702894043    4.66722416192689    1.20189349378588
H         1.39616333455369    3.74681922556133    1.28066944072606
H        -4.40555039840838   -2.67154193793824    4.23578540331842
O        -5.30039405878384   -2.33384619388795    4.03357644426251
H        -5.16545221389020   -1.55478707521820    3.45490277306653
H        -5.83777745178068   -3.24455809660220    1.32481377935882
O        -6.29941434003126   -3.79982184580023    1.99542899948600
H        -6.11051773271481   -3.36160413054010    2.84439480917199
H         1.68501836452673    3.45085895314778    6.84430444186908
O         1.06263700787278    3.96474497038938    6.30960693769070
H         0.27818483172426    4.11860693551732    6.87972580888281
H         5.01140377396895   -2.21034442417311    3.63853519896308
O         5.01054477997743   -1.47942896475570    4.28924372871808
H         4.19413737409882   -0.94141093384798    4.11310534858898
H         2.40463494273745   -5.59677072509723    4.84834979408714
O         2.78312238722695   -6.48163850837232    4.58764890718425
H         2.03836715530428   -7.06485684162327    4.41931176059745
H         2.26163113389393   -4.57496485838001   -6.78511287484129
O         2.09394766507062   -5.06108739214778   -5.96788703820746
H         1.82916806158253   -4.36851520081548   -5.31408385937573
H         6.44734151502683   -4.13471146163763   -0.49968855044130
O         7.20302706261414   -4.53329117335847   -0.03735566825871
H         7.71042918288991   -4.95780771082652   -0.75647863926051
H        -1.72744548867081    4.46905561375084    7.68111932686593
O        -0.82768054213649    4.57129788898175    8.06414991080623
H        -0.65041534932700    5.53125429351226    8.08594861472857
H        -5.13360200709462    5.62353885363372   -5.61808324191022
O        -4.52422037999068    4.86144756516364   -5.63599943512656
H        -3.76796389115153    5.07553023336521   -6.20344621370961
H         3.28063076235312   -2.58925933074615   -8.43947784883828
O         3.19414131465551   -3.11952829453015   -7.63652908529477
H         4.07099533954032   -3.09275711791083   -7.20806208281983
H        -0.67950482217324    8.77661469224923   -2.31384381145446
O        -0.55764656068933    9.60716015878702   -1.79787727258237
H         0.20561909792797    9.43631468766855   -1.22148399513418
H         2.06851974699633   -0.93700635310736    5.20428192470317
O         1.49487565070445   -1.45673031906389    5.79564068051163
H         1.59144705001880   -1.11074633969653    6.69225422266064
H         5.20505979637481   -2.07457793266182   -5.69843741576811
O         5.55190293965131   -2.84159956206601   -6.21883738441552
H         5.28108242045224   -3.63053713056746   -5.69787133362648
H         5.71742553078578   -5.20449490500764    4.71968220223032
O         5.17492416342765   -5.14025863801009    5.53327308391345
H         4.46795230532706   -5.78444196130905    5.42620957724465
H        -3.97052467153852    1.11932911995058    6.99936773812602
O        -3.77842604439058    1.59880415501715    7.84136446622567
H        -4.65535740524363    1.98300533277790    8.10167905165626
H        -1.87093120730107    9.56703960742718   -0.78292967852433
O        -2.73040902840866    9.44060766010386   -0.30667910793373
H        -3.34351883383703   10.06603832395659   -0.69648176249555
H        -5.95963772897596    4.62612066025930   -2.95649033220997
O        -6.86830064136292    4.50424749270304   -3.29964901433659
H        -6.77691071464287    3.79966024178205   -3.97440074277461
H         0.10775575042109   -7.10917091695346   -1.12664845684952
O         0.57345172569059   -7.54244796253045   -0.37868314113650
H        -0.10393955545847   -7.73564573266258    0.27244202970229
H        -7.64632804722576    3.72782323969681   -1.98734142916927
O        -7.90574351807584    3.14308150424380   -1.24482602448541
H        -7.76138359811303    2.23339262131591   -1.58132544854656
H         3.83191120553685   -1.01137010896123    7.01627796113272
O         3.91060793907375   -0.04751385502381    7.02405577339685
H         4.61092275546414    0.17408317328111    6.40182961633320
H         2.24613010216021    5.75535757923107   -1.20758060454328
O         3.18225922476369    5.46491826200999   -1.09228576961690
H         3.35964434777716    4.92263135503293   -1.88406629942766
H         6.56422951417241   -5.95699011136525    0.68183099675191
O         6.19464386314249   -6.69636998776776    1.20989447361502
H         5.29342153242444   -6.41637904727603    1.44555019775491
H        -3.87152879015925    4.70547824668917    7.76149889884190
O        -3.30332180685528    4.24180598024465    7.10440423509574
H        -3.49601288451360    3.29840633208106    7.21695133046336
H         5.78247092537857   -7.97563214847289    0.15190556295407
O         5.49632499913305   -8.66520127426283   -0.48512022570572
H         4.66568190947183   -8.34224909952052   -0.87779820268381
H        -0.55613671812548    2.02386702345171    7.68060256702879
O        -1.18948035681819    1.95811461500438    6.94619312276704
H        -2.05754823894849    1.81431923282583    7.34310965975735
H        -6.38120180019299   -0.17211130213889    1.06096848772674
O        -6.70256795770775   -0.25825161770189    0.14873923258471
H        -7.62045264739364   -0.53179189535989    0.16865991316867
H        -5.36552899100653   -3.11800255473329   -0.58082979959813
O        -5.11495849597062   -2.41277586131827    0.04230690520382
H        -5.68675572992605   -1.64200623314338   -0.14799829443092
H         4.30751706114410    5.54593811209894    0.29120330035748
O         4.64115032459538    5.64991487452696    1.19622852612926
H         3.94607612931900    6.16144413608148    1.64623235519051
H        -9.04205837496583   -1.81175758281515   -2.24708516513024
O        -8.49409905683938   -1.60629267147393   -1.46214472307200
H        -8.61904308886234   -2.34124082069438   -0.82197070577320
H        -5.53564597782433    3.39997565700105   -5.54177899204261
O        -6.05134250320136    2.68998946586306   -5.12392421760567
H        -5.38325582522127    2.10699864636783   -4.70895655481665
H         3.17748521911974   -0.94271472840339   -5.66225095067723
O         2.32154204041635   -1.06506756541810   -6.12764320593464
H         2.40811106991077   -1.91571672412647   -6.59802086242346
H         8.11146764458707   -1.39513771022665   -6.03948226769596
O         8.12205887994110   -2.25755363878134   -5.58036235260296
H         7.26657578739225   -2.66051654813723   -5.82825525509712
H         7.61313842607639    0.94371061769027   -6.32694535032698
O         7.42541807205574    0.09409433454365   -6.73796260118363
H         6.44417556140129    0.04159266168371   -6.77240225193557
H        -7.85225572404253   -3.74605252640869    0.94168899489712
O        -8.53161073162043   -3.64291757042879    0.25764420588209
H        -8.43214660530113   -4.40417531726059   -0.34158881184768
H        -2.42424644669317    8.69500790673427    1.25906536878453
O        -2.27084175394883    8.10974592519204    2.01421543070059
H        -1.50022112931087    7.55722346889723    1.79187888859130
H        -4.45408394608343    6.39714419944105    3.47234110725685
O        -4.62578846073500    6.82006936848197    2.61468239186404
H        -3.86375536610268    7.40709767677784    2.47233382638042
H         3.39134622059246    3.40024554224845   -3.59860335464238
O         3.23583927833511    4.36956177005151   -3.50739681838413
H         2.27084684641205    4.43154882869806   -3.61551391381183
H        -6.11530392467535   -1.67087983102119   -3.43878179585132
O        -6.19647160959480   -2.24742190750487   -2.65264931684253
H        -6.98066828571330   -1.94009715547779   -2.14452154612088
H         6.48013737811745    1.04791465822815    4.63502365453178
O         6.13932567398665    1.57462842771178    5.37952244216960
H         6.30445764049863    2.49954201910466    5.09067682729882
H         1.35367037768785    1.66423087827319   -5.83632335845560
O         1.16092019863477    1.07070901959984   -5.07984016522965
H         1.52591711029297    0.20734309741604   -5.34699420465484
H        -2.48615895829589    2.95212546460926   10.46947655617253
O        -2.27015780376960    2.04482488455500   10.19817873088282
H        -2.86929435364198    1.84016206397243    9.46824449414838
H         7.59758143229852   -0.55556407202742    3.08284389350589
O         6.85459087141059    0.03471029192984    3.24011280310344
H         6.16407556741183   -0.56148710495765    3.63388081795738
H        -5.64335189649215   -8.10882877565832   -0.67597634581232
O        -4.90815892809407   -8.17405604807463   -0.02970772852124
H        -4.91275463299481   -7.35488604868467    0.48926583157787
H        -5.18123310656205   -0.18611051577110   -4.71746325029575
O        -5.79718415292656   -0.89986194279559   -4.95416911303285
H        -6.63640065096016   -0.46061287399295   -5.15299665955416
H         1.88403897095340   -0.26043535280757   -7.52313444260260
O         1.68076047740759    0.20860296171476   -8.36834902909180
H         2.25762201636151   -0.19774229535601   -9.02062166256986
H         4.86712496072206   -1.45509560032716   -9.31081622188362
O         3.94150120828959   -1.22808317798642   -9.59332232087502
H         3.92095325360358   -1.34922445647035  -10.54193121968965
H         7.63554653728900   -2.59213785571936    4.17953816457239
O         7.72423700296280   -2.60464280660149    3.20541848966193
H         7.22513848024684   -3.39668050281863    2.95124624756490
H         6.73947865726177   -5.91356413345253    2.70098837677841
O         6.79539505613719   -5.23068193914179    3.39277289229014
H         7.66935339777862   -5.30832154685122    3.81793517534618
H        -1.83591934763584    8.91492178708548    3.46164754417781
O        -1.58787725898322    9.22264523644953    4.35895906843317
H        -2.43658358704542    9.35555993746635    4.81451114156163
H        -7.39800998684330    1.49424630539568   -5.25649752093876
O        -7.97108085397972    0.74982422537272   -5.00826812762603
H        -8.87356555441076    1.14772847844855   -4.93292874218556
H         6.92067099109031   -1.13861088333517   -8.41345336769553
O         6.33995575719959   -1.86152412752134   -8.67475608675811
H         6.11360093509319   -2.30952955692049   -7.84130250531523
H        -1.69503743880068    6.17392887025009   -7.04869556655590
O        -2.09135365931706    5.34890267674720   -6.77216241964021
H        -1.84154709824838    5.22119964980841   -5.80852776000362
H         0.00014175476232    3.30230611155118    9.00436495756291
O         0.20362303986712    2.38498319139226    9.26380090312894
H        -0.59393236401564    2.11882885893728    9.77094026386843
H         6.75933776581885   -2.81788490247092   -2.70801115301546
O         6.22950156618932   -3.56169006048576   -2.36581482840865
H         6.70146285130215   -4.37262229425751   -2.60553203046465
H        -4.07540997909624   -3.13921004052208   -4.93653653049483
O        -4.23115846956026   -3.03006465893275   -5.90152652288284
H        -4.78023961326130   -2.23844912072502   -5.95961087936767
H         1.98252544511892    2.18027861350510    8.44642561097204
O         2.65525250145354    2.27603243910292    7.76162466125936
H         3.05309925080945    1.39385184207780    7.65311852801806
H        -6.89865578913187   -5.26080816640155   -1.37855558508717
O        -7.81410112319987   -5.53270294793912   -1.62220053485905
H        -7.94918317897966   -5.13383575090457   -2.50658102237233
H        -3.83353314181391    5.22685713246062    5.67613615510457
O        -3.80261572918844    5.99352418922004    5.08299671782184
H        -2.86932120246336    6.29009862348164    5.17519669637425
H        -7.88684548114984    0.02464015733255   -1.96633605258728
O        -7.39937047120450    0.74818818428044   -2.38274309248147
H        -7.62828733979636    0.73312645801911   -3.33578583820735
H         5.83659234848318    0.10213529073360    0.39972043055919
O         5.61523445170247    0.82533930243778    1.01950935388011
H         6.12344674405860    0.62523499927579    1.83311931709382
H        -6.21592210353969    3.28288535262812    7.38387545017847
O        -6.08609243883037    2.76780597952802    8.21416511412432
H        -6.68482291234583    2.00484683694471    8.12880296726119
H         2.29722486637200   -8.11296275685250   -0.81898176345955
O         2.97052174185499   -8.10016928267711   -1.51875653594251
H         2.74659577477715   -8.81808237803305   -2.12753186004327
H        -2.74215265637385   -4.02956853530256   -6.18798139792271
O        -1.98696061674639   -4.59318534608435   -5.95510627099379
H        -1.71045549020493   -4.29823174729009   -5.05906303942675
H        -5.64717748311378    3.72767746338315    5.29474567971461
O        -6.29600225592577    4.12503192270549    5.91169560820042
H        -6.13541943452250    5.06950065506829    5.89395359013862
H        -1.00688088503960   -7.16778134899939   -3.14528605503358
O        -0.53618988651079   -6.49454119047116   -2.62013382088526
H         0.37204201203859   -6.42615149233033   -2.99989347880717
H         4.48316835749187    2.00848821379689    5.12732773332017
O         3.53779533669977    2.23319884622031    5.01873143005079
H         3.16106681826057    2.26859993753236    5.90345579350991
H         4.10130162046768    4.64780725019690    6.27612205009245
O         4.18637536113181    5.37350186428489    5.65359366274206
H         3.61713442107410    5.13123547543310    4.88408692080273
H         2.76064555648107    3.59365899838596    3.89982960649667
O         2.58333451686879    4.53280121412862    3.73400227761687
H         2.46056793599380    4.63013664245512    2.76712055084414
H         9.39065913587878    0.18304875206779   -1.08585645302697
O         8.58510227085099    0.34784287481583   -0.59210156802336
H         8.41158079624964   -0.46962915683065   -0.09472369064582
H        -2.10329131698899    5.31261424489335   10.62836415592346
O        -2.82322372430624    4.68295645432995   10.86266414463019
H        -3.04223347502111    4.86371222331275   11.77699459371978
H         7.97984001927377   -3.03015829008823    0.32403720010310
O         8.39957135325533   -2.18169198577176    0.57407015439332
H         8.33302748205834   -2.17640962101472    1.53798053581205
H         5.36838688591801    3.64836507403824    3.49806327645955
O         6.02263345444456    3.91693674400656    4.16602252096843
H         5.60691581687979    4.63454876591542    4.66608916990674
H        -4.21182995202531    5.00679696562322    9.76533191535073
O        -4.84535660576189    5.15429798101138    9.04307648483231
H        -5.45606353558680    4.40468166873715    9.04337495387557
H        -7.00735128315689   -3.54489785369150   -3.47392165785464
O        -7.62719482709016   -4.15923608369191   -3.91979373147055
H        -7.10569628589349   -4.60304882717801   -4.62061984670762
H         0.02457947913054    6.12543325092474   10.74289694837659
O        -0.84101550273850    6.45430536209963   10.49593859317606
H        -0.72768624340903    6.88247807203605    9.62813213063760
H         2.58298897144552    1.44604195731890   -4.11926238724893
O         3.46043169164879    1.80219415868384   -3.88210698793208
H         3.78288025818175    1.28947947859746   -3.11075565159765
H        -6.96606939670115   -0.24780566349302    7.21991844584201
O        -7.47580060292340    0.53090880821085    7.49777052051331
H        -8.09987433884924    0.71034853294077    6.79342550474026
H        -2.72319136559452   -9.92203325514519   -0.79870784370587
O        -2.66287576272121   -8.98095336621148   -0.96289418018818
H        -3.56913443631609   -8.61562871549228   -0.72260299091139
H       -10.07927762542361    2.99911385652153   -4.90588446771480
O       -10.19457840437522    2.08241921092529   -4.62196442400195
H       -10.40950298653691    2.16919023395717   -3.67231250650105
H        -2.05669580285635   -3.05381397480704    4.61999233733176
O        -2.93182289491253   -3.49365544455480    4.69173647380764
H        -2.92490439077978   -4.11487716674784    3.93811046570679
H        -0.16304214619866   -8.01437047406787    2.50626433591782
O         0.66270473246826   -7.80143978801180    2.95398805498916
H         1.38228569484552   -8.09703075088159    2.36847271673103
H         7.18490759045200   -2.15174439409430    6.36344129113246
O         7.37042489539742   -2.98424702594612    5.86354310639531
H         6.59779137407207   -3.55162866473834    5.95402533761562
H        -5.26210896566563   -2.02999833876281    6.94877297485699
O        -5.93969364174346   -1.53448260260198    6.46394426538516
H        -5.92359839538689   -1.91466160573497    5.55595709415764
H         0.82349426546433    2.96950146317546   -7.13199966215223
O         1.74187451518608    2.64085340011233   -7.18796594644651
H         1.72917493376950    1.89077563161328   -7.81085231517431
H        -3.96750261687393    8.73210579897837    6.63960152445557
O        -3.96474335154329    8.72673442015237    5.68226616850056
H        -4.08948600753690    7.79828368651120    5.41753654676380
H        -2.08276917030016   10.26003665719904   -2.77785891190340
O        -2.98521530642451   10.43891667442202   -3.07887686789692
H        -2.91572169853973   11.06939016010399   -3.79509261579955
H         9.41958544570810   -4.07793343436350    4.04189765743939
O         9.14819461440415   -4.75287221286723    4.67118837699259
H         8.70176145947195   -4.26894892472549    5.38262656798880
H        -0.72743300986483   -6.05943031587709   -5.82572753810207
O        -0.02287737753874   -6.62401357559824   -5.49137221954191
H         0.81178441897715   -6.16141775383642   -5.71007234712794
H         1.80959501393355    8.24090639546351    0.62749069677925
O         1.50490090108353    8.55911247855745   -0.25066640697952
H         2.31878953193075    8.59653934489916   -0.78246374007453
H         3.48607888103367    2.87352363459993   -6.68190748795528
O         4.31490065259436    2.58722582201725   -6.27235986864408
H         4.07129657734513    2.31531221085453   -5.36248519559113
H         3.71788600256201    7.08738974521357   -1.26460576321887
O         3.92179276277908    8.02285999857608   -1.48107095443239
H         4.28992457118276    7.96439727779454   -2.37475805196237
H         4.38700338652546   -0.06629749111286   -7.92255143233376
O         4.76474371811137    0.08411688881296   -7.05412885657757
H         4.58149129728171    1.01642324523940   -6.81369131788998
H         6.02597584142375    1.90043862866144   -0.49459004762303
O         6.59053866213603    2.09440750761856   -1.25661344735053
H         7.41560195161332    1.61499061804636   -1.06274964809644
H         6.70218982971750   -8.46309803748354   -1.59013178092298
O         7.33694686767332   -8.25443962526048   -2.32891482366282
H         7.70910744066860   -9.08873601799279   -2.60936916739094
H        -5.29513923613940   -5.85824165033221   -5.38846071483393
O        -5.91407668710711   -5.18860988871144   -5.70491092119821
H        -5.36460750330567   -4.42022329790373   -5.94500353743833
H         0.67442881697723    7.16227790079802    7.56923843076064
O        -0.22666243122303    7.18831757416630    7.92963169156174
H        -0.78315268736650    7.19939129769236    7.11258417536919
H        -8.89618941278383   -2.90558962030298   -4.09030384732384
O        -9.41802871214660   -2.09741441693277   -3.92528416213452
H        -9.13372950733997   -1.43435978363786   -4.55812739720369
H        -2.40023460331487   -6.03999974862392   -2.12677817928966
O        -3.27948304853651   -5.75689198157792   -2.39545778858831
H        -3.46652957561923   -6.13545703090193   -3.27955426746782
H        -2.97967112404274   -5.96547091925864   -5.39219040077508
O        -3.57833096300881   -6.57450301996274   -4.91748271221431
H        -3.09466970278298   -7.39318072416477   -4.74772515762417
H        -1.40492775120515    3.65965570061009   -7.00117252269272
O        -0.86280856674591    2.90619989560791   -6.72781129351128
H        -1.09830707668244    2.11840021083160   -7.27469983219628
H        -0.21263957318463    0.34893766025640   -8.22363907111046
O        -1.10883368998812    0.58358249796080   -7.94011539986205
H        -1.28229069851655    0.06203527904410   -7.14044010531750
H       -10.43344573172659    3.98367137274421   -2.74498974399981
O       -10.49921958473884    3.20719147153402   -2.17368123464378
H        -9.66912920581843    3.18371791479035   -1.66585747688954
H         4.57428261233279    4.05451243866723    1.69543092240535
O         4.37246382204710    3.13540479426096    1.98524756279272
H         5.08348331846671    2.55774703215098    1.69447311449395
H         6.47879420629724    1.35620139823722   -4.23736058497577
O         6.17654812538777    0.73432884087051   -3.54127917521713
H         6.20812267497011    1.23181191227538   -2.69883749783295
H         9.63521813455771   -2.25119613557252   -0.93567778446324
O         9.91065256739504   -2.03914598233842   -1.83674843019064
H         9.10873178428427   -1.70473486396187   -2.28027919529440
H         9.97217239374569   -3.35263232866988   -3.10198123671619
O         9.70722600651286   -4.00701607311219   -3.77554407604248
H         9.31073653589207   -3.50269780995828   -4.49648347649131
H        -7.68350954075541   -8.63527516722149   -1.63559817024999
O        -6.94710101107985   -8.03977585867812   -1.76671609591479
H        -7.32652887041470   -7.12753311318896   -1.75935186642900
H         4.14473730548086    6.03559941485505   -3.85248254833259
O         4.80401882827890    6.73891239735856   -3.77007108767820
H         5.64170871804195    6.28737788603208   -3.63362683452779
H         0.10967673701324   -8.22872207174655   -5.19162755797782
O         0.13511865182520   -9.21102500706256   -5.05595486401911
H         0.28767856016547   -9.57778170534922   -5.92689456858812
H        -2.31789353041015   -8.72765754669064   -2.68929578334169
O        -2.08661993760227   -8.46719293343548   -3.60045728016845
H        -1.43788531147526   -9.08472151514286   -3.95709320644500
H         2.20106595621431  -10.86400553006147   -3.46187100241173
O         2.15370135192194   -9.90944987180129   -3.44208779186923
H         1.36722263351169   -9.64185730981821   -3.96810878237487
H         6.82425371568328    3.28845331844144   -4.59910550404855
O         6.88356793127841    2.60852609164401   -5.29806136979993
H         6.08907238802996    2.73745222562230   -5.83825587002164
H        -3.54967277302538   -3.74254806910786    7.73061429165678
O        -3.66549142991840   -2.95644908045952    7.19832218668018
H        -3.41483576148262   -3.19839953009810    6.28041793991899
H        -0.63780434088968   -3.42713524948758   -6.71837159124887
O        -0.00954304299105   -2.69402732093272   -6.72971859117551
H        -0.49251798950220   -1.91864173016749   -6.38980324605042
H         0.64534146130199    0.45457156259815    8.74589552516042
O         0.65711109090158   -0.26143357718222    8.10694221092593
H        -0.26348050804428   -0.55596745591886    8.01996075788033
H        -5.85332497452101    7.30181157470800   -4.27778753130178
O        -6.35548021071404    6.68010403478231   -4.83628144860355
H        -6.64029201000068    5.95041783059268   -4.24246491144768
H        -4.30033476141458    9.04371396642224   -3.29726301937568
O        -4.83440335493126    8.24696603567388   -3.18747115688941
H        -4.42410910222864    7.77062564862305   -2.44759385576853
H        -9.72764890147944    5.72239596861955   -4.66335039004498
O       -10.25924665507760    4.91730623156853   -4.49621767199870
H       -11.14050254286233    5.11508906862295   -4.81516376539449
H         2.76143282086830    6.50420209213272    6.10735390550677
O         1.80156013334498    6.59775879233081    6.20778998089889
H         1.45920480373549    5.68387231737177    6.10788073470052
H         4.78586743111449    8.51787853676422    0.04289573151204
O         5.10421890789663    8.52237992826330    0.96359536828059
H         5.51374152564603    7.65960568674724    1.09629665105409
H         4.15439749447857   -7.47357874093368   -4.32647827485965
O         3.39595826282016   -7.76233218724550   -4.86649397663575
H         3.11780119695716   -8.60176022380127   -4.48538299072114
H         0.36278632746955    8.63591019025598    4.19651949382801
O         1.04230236478875    7.99221898926988    3.97091530676073
H         1.26947224026675    7.50277293225925    4.78712462872654
H         5.22362356848006    4.15016176637548   -3.18400714694019
O         6.18513935758602    4.12352861842111   -3.13094760605143
H         6.39585381289005    3.54352049560088   -2.38244464172924
H        -2.56613386860536   -1.56342822857030    7.57486637268040
O        -2.05831805448527   -0.76762414031206    7.79203655658933
H        -2.68651383725719   -0.14229108086204    8.16374594144331
H        -9.04772279608074    7.86540888896583   -4.17189729156205
O        -8.98413994745136    7.27831487932618   -4.92669675465607
H        -8.02686548431190    7.11543602968272   -5.06208493817429
H         3.54816268847957   -9.00885918347709    1.11522846972204
O         2.86881238427116   -8.37776107705333    1.35828176559880
H         3.34145426742522   -7.57050083607651    1.63797140326454
H         3.56937624425917    8.14597621570000    1.79035495140123
O         2.78097525569748    7.58025808265738    1.90683188860456
H         2.33426653473948    7.81947368727753    2.73160636559393
N         6.97709465040528   -0.67927701706616    7.23520350713332
H         6.19507320536150   -0.73862970500804    7.87602983227840
H         6.83910081545215    0.14749196200262    6.66044525439212
H         7.81348877455201   -0.53025007058552    7.78404332228002
