# Supplementary material for: Computer Generated Realistic Interstellar Icy Grain Models: Physicochemical Properties and Interaction with NH3
Source: ACS Earth Space Chem. 2022 Apr 19;6(5):1286–98. doi: 10.1021/acsearthspacechem.2c00004 (PMC9125691; doi:10.1021/acsearthspacechem.2c00004)
Supplement: Supplementary file 1 — sp2c00004_si_001.zip [file sp2c00004_si_001.zip › NH3_binding_energy_sampling/25-30.5-Y.xyz]

604
 energy: -1022.785904110032 gnorm: 0.000030222750 xtb: 6.3.3 (5b13467)
H         0.19441083287331    2.99935664385246   -0.70125967340966
O         0.71937704043779    2.33680578532795   -1.19968371347060
H         1.65840633761927    2.46914715920436   -0.92823666671029
H        -0.04949567181911   -1.36336778200664    3.10139772004659
O         0.33765332008460   -0.65767713994461    2.56074122890039
H        -0.14399441886928    0.15176970335104    2.79982436351339
H        -2.40131010098854    2.36428903513002   -0.55686332655630
O        -2.18685462283094    1.88973774069086    0.26387485758420
H        -2.19712308796302    0.94330186437276    0.03265650138276
H        -4.64868302432835    0.47143152342327    2.15428658457124
O        -4.96054710184813   -0.46382682149531    2.16210124545850
H        -4.45466890334352   -0.93413622884396    1.49127320799881
H         0.07968871624217   -0.35053031033579    0.90769528686064
O        -0.12309115255689   -0.10910304734730   -0.01672132208622
H         0.21288081371858    0.78934883306501   -0.13368874738944
H        -0.11378179758923   -3.63753335049234    3.71391293921343
O        -0.39652613989263   -2.81213878008562    4.14094696557460
H         0.25062019349322   -2.64220265722620    4.84193229244052
H        -4.88553111035659    2.45901363910623    1.31573117977876
O        -4.24243397784217    2.04914827245001    1.92647750650815
H        -3.40085878972217    2.03923815114388    1.41138037757793
H        -3.26364742925500    3.85735770070529   -2.22143380734539
O        -2.52225974293511    3.26314300867613   -1.99584463324226
H        -2.16408062435050    2.98261435938143   -2.85816056796872
H        -0.09139973667624   -3.84469955155183    0.43763964243880
O         0.24473824245454   -3.02872552240374    0.86118452578475
H        -0.54459381304540   -2.54814030336124    1.17699105912113
H        -2.35198301640144   -1.60324640796321    2.42353510870371
O        -2.16286542219458   -2.06334224202057    1.57943690177393
H        -2.42528106406035   -1.47285395689895    0.85401248432667
H         2.09100646453565   -1.46154815210247   -1.17689341206775
O         2.32456635663651   -1.71810256432538   -0.26061673824294
H         1.53843926570082   -2.15281354338769    0.12098488438386
H        -1.38483018193666    1.76809952516628    1.88476577532382
O        -1.47253825699678    1.36459003328778    2.75858205011961
H        -1.46000671890605    2.07286805055295    3.42786164757043
H         0.23226820976163   -2.72818247552200   -1.63012536419840
O        -0.52838118578774   -2.12210478925930   -1.67736782953802
H        -0.35087614668978   -1.39767002640109   -1.04065144452454
H        -3.41014376648290   -2.97780831463729   -0.44335136343652
O        -2.69138356307412   -3.46388347899847   -0.86850343740926
H        -1.98508440257751   -2.82812271434192   -1.08509744674323
H         2.79027655484900    0.08868702501196    2.88598042919916
O         2.89270090803826   -0.09938413705186    3.84649289889050
H         2.97998535713907    0.79152555845914    4.25632078640306
H        -3.55426097170123    6.32749004932933   -0.53649112728879
O        -3.32145406627238    6.99592877109418   -1.23297068175309
H        -3.18282205125611    7.83867323504767   -0.75757886953713
H         3.91210350928873    0.56125023565217    1.13829377110468
O         2.96303143623668    0.37306358492181    1.25660043440875
H         2.72846930003645   -0.37619908769147    0.67183021662262
H        -5.77863905999583    0.78493885744238   -1.62782519075597
O        -4.86970781142775    1.11624890172166   -1.50151132496495
H        -4.98378785074385    1.94089002093663   -0.98458800616383
H        -1.22477072372805    5.34007742749135    2.20502746936149
O        -1.84610915109114    4.59035333537038    2.08546224978013
H        -1.91914704391306    4.16566301154426    2.94541650215759
H         3.49050013329318    2.74209306257070    0.39227288336497
O         3.24001977124899    2.70440739458602   -0.54625383539183
H         3.57664588270984    1.86623784703022   -0.90392443940528
H         1.52284648740488   -4.70957727033802   -2.32680941676449
O         1.58585440780331   -3.93760488652180   -1.74717568285821
H         2.37770876889945   -3.46881518063519   -2.09819371771704
H        -0.91659579431196   -0.11071193633248   -2.58849286122914
O        -0.28806448294667    0.54809985353468   -2.91043821069703
H        -0.02755510496279    1.12645101352932   -2.17046493865044
H         1.73721342468507   -4.71090334866809   -0.25581742884168
O         1.84874438482442   -5.35242046567155    0.48289951360091
H         1.38836861872538   -6.16364617880722    0.18296218867201
H        -1.20357944747587   -3.28987830920493   -2.93979177137051
O        -1.03082241915192   -3.96914763140445   -3.60504271732638
H        -0.89708705432735   -4.81747647480267   -3.14123612508049
H        -2.77643803305653    3.22742442740965    4.68995050131898
O        -1.79529733104264    3.23055980865532    4.65371603337484
H        -1.49819643192125    2.82482290648540    5.48648945523799
H         0.95532477124220    4.97765163472495    4.06333441732916
O         0.00812111449368    5.20435014126106    4.11984151689693
H        -0.45872218557646    4.39677320621301    4.37319770841690
H        -1.69444059864763   -4.69367003912246   -0.43918985929646
O        -0.92607099068901   -5.23304267469921   -0.15995230919826
H        -1.26893743802937   -5.92420793299346    0.41588333639489
H        -3.94461693822966    5.79031917053661   -2.59399132439466
O        -4.29204147961264    4.95663081509722   -2.92828401728221
H        -4.13870302705870    4.92854421047256   -3.89694519234337
H        -2.39488530873106   -3.75096302610519    1.87617553140455
O        -2.40722128328052   -4.65777772542663    2.24611788928669
H        -1.46577117466931   -4.89111544422598    2.38304479571533
H        -4.67528185524997   -3.02380171216466   -2.94826111208828
O        -3.82292940414272   -3.24966864972244   -3.35839325765421
H        -3.48581877477963   -4.04370633997589   -2.89848864726887
H         0.35398579555515    1.31314716940189    4.58077722411669
O         0.85483893670896    2.07821736314641    4.25076151329706
H         0.90189244180257    2.73292953038365    4.96165035069211
H        -4.61969494801155   -5.22185887687026   -1.63457989593600
O        -5.32221807195866   -4.87625538001260   -1.05694852543603
H        -5.10471398835426   -5.23464470749996   -0.17551891050781
H         2.37128153803614   -6.47546584103497   -4.12822879341270
O         2.02739313496169   -6.16175173938559   -3.27302569155984
H         2.46571087319606   -6.73503082456671   -2.61217888068183
H         0.48528942753032   -3.38651760894579   -4.07170234518120
O         1.28608927193790   -3.01428226298431   -4.49269607751701
H         0.96636179783646   -2.63653977009102   -5.33827366121715
H         1.99238150840604   -1.79761912880033    2.92335689752505
O         2.15148828936307   -2.72663671923196    2.70069730341160
H         1.46554346531205   -2.93925053438697    2.03335435881219
H        -3.00213327277254   -1.84194816549932   -3.25603606414501
O        -2.58510712056362   -0.95359864200369   -3.18566745735552
H        -3.24440120796624   -0.30952505971941   -3.50051671222916
H        -3.20404318352888    4.91470602575527    1.07677262009480
O        -3.98902087569109    5.28669104904245    0.62672502815426
H        -4.40542699852968    5.83772636432786    1.33742090917799
H         0.88106452213671    2.20548118600685    2.56108666956303
O         0.97932309927732    2.20752415302499    1.58968245304996
H         1.70933843418670    1.58944419479547    1.41943537904587
H         0.16838123397507    5.62570335715198   -0.76528111902944
O         0.68463747750626    6.29403637136674   -1.27114845675927
H         0.82384816611447    7.09083781131835   -0.71052467668193
H         0.32216486028269    6.98491329230986    2.59239939162044
O        -0.04024454139842    6.60755580606808    1.77373390988668
H         0.62678927297949    5.94232520619417    1.50611461668916
H        -2.46194156306214    0.14413293522454    3.30632403656181
O        -2.67823044741506   -0.67427445173857    3.80669728437299
H        -1.91579248264142   -0.71366179085159    4.42606983857541
H        -0.87120588126402    0.47443262628954    5.98880696441278
O        -0.59645465184158   -0.03880975195478    5.21052680728870
H         0.12132972616989   -0.63988716619974    5.49141623745744
H         0.75295383715880   -5.03902757842676    1.90452360892044
O         0.21329662508015   -5.15664853508569    2.70959375437073
H         0.36313409548704   -6.07803550457156    2.97590556992206
H        -2.06274286761656   -8.13812850654179    0.36038883752522
O        -1.74122449701844   -7.65403082241469    1.14829659795634
H        -2.52822430451480   -7.34864907720157    1.60715099314916
H        -0.41194592593437    6.83963028436799   -2.32319281918498
O        -1.16199287414863    7.25906862214649   -2.81762896640501
H        -1.94977048097944    7.12432325166693   -2.25296369468691
H        -1.12487344598296    4.26309771350011    0.56187560510053
O        -0.75455663388170    4.33229205442872   -0.33463666119364
H        -1.46105096946141    4.09001355824009   -0.96702656863752
H        -4.40498798785279    2.66470521862927    3.49306153802439
O        -4.40231930103628    2.82886978041063    4.45877921161497
H        -4.47950888092750    1.94271098531073    4.86226149705496
H         2.06470349687130   -3.63416503577843    4.17422859751376
O         2.00649198381605   -4.11254960142766    5.02453235413070
H         2.51153248669160   -3.57646445392416    5.65731023726696
H         4.71718151727295   -3.21102641667627    0.76645944994229
O         4.55323893901483   -3.13201999921110   -0.19870937368571
H         3.69245745126709   -2.65707828040276   -0.27849878821351
H        -2.71117835970536   -0.79089926122840   -1.39191833232643
O        -3.03824717557252   -0.52875908854834   -0.51491389937448
H        -3.84164024690672   -0.00544339851730   -0.71670737862712
H        -1.61314621548692   -0.77615708234526   -4.67430467055480
O        -1.11047960665659   -0.55178729240528   -5.47834506691654
H        -0.40184080933515    0.04558304099613   -5.19147745293774
H         1.80965528392503   -1.71885993233215   -3.43405627595862
O         1.89446277020947   -0.97676280120791   -2.80444552754355
H         1.11488921928673   -0.40281747545687   -2.93354396260547
H         3.69681629534094   -3.15593894765703    2.48044973244069
O         4.65699427985647   -3.37970166009732    2.40482137733805
H         4.71701048612325   -4.34026536056291    2.52419897157223
H         3.47703056936824   -6.15938430525719    3.03273631676241
O         3.82972451359543   -5.95363909564194    2.13235890481610
H         3.09000017304417   -5.60583971594125    1.59348724523297
H        -3.35202587426530    1.58252556702317   -4.20179994323170
O        -4.19439706986217    1.10652441002443   -4.01202881473581
H        -4.40983917026979    1.24480969158922   -3.05389350854230
H        -5.09421170822659    4.08291737344332    0.06305133354383
O        -5.52855256892559    3.21520611632205   -0.04431777743008
H        -6.46017487452375    3.33119531497976   -0.32322563688197
H         6.74464943121399   -1.17344249284627   -1.43343286551238
O         5.97757493010557   -1.03196637799563   -0.87158514867649
H         5.56220546990488   -1.90260527739122   -0.68208526331728
H         4.61275775460771   -3.14873680485249   -2.52853802894096
O         3.74204167032345   -2.97971671745661   -2.93818389640514
H         3.75663093716129   -3.57559367825218   -3.71496194165184
H         4.47252242672119   -2.34139454005554    5.55358245537212
O         4.13435002363908   -2.81378571319136    6.34483249757315
H         4.47333048586481   -3.71661979121542    6.25639833892672
H        -0.76520004672793    6.26497311409118    5.07505132547931
O        -1.36366567754722    6.83422349325837    5.61827253758925
H        -1.38297279474224    7.71388711912749    5.18223068098509
H         4.70634788767058   -0.13836341584645   -1.52195513240775
O         3.93459595888856    0.40142510230829   -1.77674038225429
H         3.24601881701718   -0.20093638569261   -2.11200062325428
H        -0.76683021362357    4.50795876302499   -4.04911380108651
O        -1.55292831138715    5.04834275794964   -4.25169471477761
H        -1.40472344273827    5.91307217954316   -3.82424074816265
H         0.64602003869554    3.18716986602965   -2.68165383100914
O         0.64802725507746    3.56976251693249   -3.58763110183591
H         0.69968212541122    2.81033718812163   -4.17807798998174
H        -5.34030453766880   -5.27020814576671    1.73237556198968
O        -4.64132961591111   -5.85925267340290    1.37204080319547
H        -3.80244135815690   -5.44004616485646    1.64273320225265
H         7.91683287874562   -1.65822454173781   -4.09029147292522
O         7.63347525373785   -1.35482256369037   -3.19185245124336
H         7.14373350796072   -0.51446417402791   -3.35427259916421
H         3.69737745090140   -5.00799498319153   -5.37370214226616
O         4.45176641778900   -4.63586260785583   -4.88075240222726
H         4.83076537891975   -5.34444664884109   -4.33773181697991
H        -3.76117999983955   -0.06980575125626    4.90187286698418
O        -4.36279828160570    0.38675976252582    5.53922072927388
H        -5.01874657700320   -0.27676605829754    5.82818542911604
H         3.50803711131356   -5.95628027439467   -0.61332036103794
O         4.37841011293660   -5.70171186048232   -0.93188237559713
H         4.44910438222519   -4.73982812310198   -0.77892573824358
H         5.00286929105107   -0.31681905301200   -4.21603141114844
O         4.46375599391094   -1.02247063753953   -4.60864669367625
H         4.15067818263056   -1.61767813883705   -3.89646540750101
H        -1.18121153535484    1.55385675541761   -3.96610559972632
O        -1.83615002154996    2.17354276858404   -4.34591614068438
H        -1.48226448600948    2.51223756251953   -5.19107300373799
H         4.97177709270948   -6.28018368747257   -2.40861849613079
O         5.34174140135539   -6.58404678970751   -3.26779194980391
H         6.13034963715328   -7.10120610915489   -3.04834552698700
H         8.82112308723275   -5.01821212119674   -2.99062357355263
O         8.11476980922094   -5.47220375810453   -2.47543488699682
H         8.22365073934733   -6.42584542616840   -2.54113414185274
H         2.32421253005216    4.69276773527122    0.43331116853996
O         1.74719484317536    4.66684846121311    1.20601105773864
H         1.39490713571733    3.74416166782446    1.27851120656924
H        -4.37970982523589   -2.72129346874916    4.18328483687651
O        -5.27603254178592   -2.38532524543456    3.98538537108768
H        -5.14478189114920   -1.59991615830238    3.41429074538864
H        -5.81519417640506   -3.27196901359806    1.26950967721252
O        -6.27315461182155   -3.83570423093739    1.93569911307339
H        -6.08465880778690   -3.40438415289691    2.78835586038590
H         1.69554781897785    3.39818538224547    6.83785931765264
O         1.06832545143787    3.91357426028387    6.30892061093272
H         0.28596076672096    4.05870439017421    6.88333640470839
H         5.03185719740611   -2.20153633549494    3.54748130631181
O         5.05040669258740   -1.48746676639569    4.21607747772090
H         4.23530614827344   -0.93425597423245    4.06463317377747
H         2.44327729052315   -5.62980940258462    4.75461520508861
O         2.82677977429856   -6.51041234170585    4.48799903149824
H         2.08380038814460   -7.09434667655043    4.31320960593025
H         2.27374356446155   -4.49166373984881   -6.86967417671753
O         2.09766607875360   -4.99191318029028   -6.06166531618785
H         1.83651885605494   -4.30630064148776   -5.39849098883920
H         6.47289019662628   -4.09856777995042   -0.59285881023414
O         7.22582147186099   -4.50685085642960   -0.13272301837961
H         7.73576885717704   -4.91519871600728   -0.85923721700928
H        -1.71979559413105    4.39561705183911    7.69112747031885
O        -0.82064267832831    4.49635911384469    8.07516655691629
H        -0.64484744679732    5.45633880082269    8.10469350643461
H        -5.15336751670258    5.66419754145497   -5.59005457202068
O        -4.54191435528151    4.90407823965269   -5.61664160075315
H        -3.78695137004244    5.12628225344241   -6.18278066240587
H         3.27987574467772   -2.49779124637240   -8.50242895347110
O         3.19470657098834   -3.03898023946668   -7.70743984539260
H         4.07519634813880   -2.99810311722166   -7.27223885404931
H        -0.70384479024248    8.80064691281550   -2.26388954342744
O        -0.58395812962215    9.62676691856569   -1.74041198604750
H         0.18087055503699    9.45287097031889   -1.16686153552728
H         2.09477675507124   -0.97031163818325    5.15799330575793
O         1.52681878559194   -1.50311207114103    5.74399108023918
H         1.62108173221646   -1.16245640157595    6.64294204182277
H         5.21662090479165   -1.95911092052842   -5.81629550941221
O         5.51827387373869   -2.71346741968786   -6.37148775590871
H         5.37535979213919   -3.50422210086930   -5.81746935910992
H         5.74443669475204   -5.25071642977369    4.59764324762989
O         5.22427691535655   -5.17421370582887    5.42629980403170
H         4.50525432219960   -5.80869324131789    5.33820717787004
H        -3.95234295924261    1.04424815275804    6.98186257521779
O        -3.76077768722594    1.51567871549564    7.82832225860288
H        -4.63829542471373    1.89490901400941    8.09362767391506
H        -1.89510076309804    9.57242761157852   -0.72349256860599
O        -2.75351810451933    9.43864913124203   -0.24727063664351
H        -3.36922929777208   10.06582956752405   -0.63004270591012
H        -5.97129774320057    4.63884800588688   -2.93656555916279
O        -6.88027201417915    4.51689444451092   -3.27908253242242
H        -6.78759138390259    3.81919408541987   -3.96074105018548
H         0.13956403653732   -7.09269291800920   -1.22961270581948
O         0.60849908817578   -7.53195654319282   -0.48675339365212
H        -0.06779950973673   -7.73309988179008    0.16326372085418
H        -7.65313781887719    3.72560097634629   -1.97286169825396
O        -7.90977963858112    3.13284981210794   -1.23570684078563
H        -7.76244124682950    2.22700307946674   -1.58098312024469
H         4.00636994334775   -0.95089615416272    6.92798490500346
O         4.01025520142365    0.01331740915550    6.92638268944758
H         4.81913865607035    0.31059352888652    6.49332747224455
H         2.23386624367817    5.77893205961319   -1.19180410134148
O         3.17119983952465    5.49101104752841   -1.08129050296528
H         3.34894203183042    4.95647085735240   -1.87825375335941
H         6.59426541247501   -5.93425543753783    0.57603286834152
O         6.23126327005709   -6.67758807339015    1.10439542587504
H         5.32607100690923   -6.40671828502566    1.33674332028520
H        -3.86456489606141    4.62318529220678    7.77776019678904
O        -3.29701962990836    4.16763819878981    7.11456610817664
H        -3.48500080790015    3.22249809114600    7.21945183574746
H         5.81941408956788   -7.95083335045258    0.03185522918489
O         5.53784808410996   -8.63294396821733   -0.61446727562914
H         4.70272519251653   -8.31200231597985   -0.99992792814850
H        -0.53896313070057    1.95456776490791    7.66517145270226
O        -1.17381080297119    1.89103829267103    6.93143997510535
H        -2.04046440839518    1.74221124121013    7.32932721953767
H        -6.36927437438522   -0.19854210214902    1.03592270566574
O        -6.69201919078199   -0.27835006026912    0.12357283538099
H        -7.60925460798369   -0.55402333381343    0.14283740104363
H        -5.34718749578286   -3.12521669860898   -0.63602913742544
O        -5.09765050571148   -2.42591189555709   -0.00600803699436
H        -5.67202672540561   -1.65478923762539   -0.18748549716729
H         4.29828327259438    5.56262625078721    0.30135783741442
O         4.63391583138629    5.65996467304410    1.20634251960505
H         3.93759280957972    6.16337660324300    1.66338314591221
H        -9.03091811981513   -1.81606197658598   -2.28269746210353
O        -8.48218710442108   -1.61636286183395   -1.49683205503798
H        -8.60356519673606   -2.35759563186162   -0.86337794494038
H        -5.54802055159685    3.43861083096074   -5.53396209922703
O        -6.06054645631100    2.72272581835053   -5.12220407483422
H        -5.38958726700483    2.13836531476579   -4.71383333960810
H         3.17932751751384   -0.87479912528063   -5.71130142329351
O         2.32267722767789   -0.99606028202949   -6.17679836352249
H         2.41646334462665   -1.84152973803229   -6.65628606974824
H         8.02386708391709   -1.37182216036275   -6.09969766007264
O         8.25372310590617   -2.17406563758277   -5.59033806770271
H         7.60936719410260   -2.86437254084096   -5.83018317342693
H         7.61103755640451    1.00721398998030   -6.36547237232742
O         7.41692963407469    0.16284738579769   -6.78506712928087
H         6.43534266364957    0.11982143823505   -6.82054319370389
H        -7.82853735502789   -3.77662730454294    0.88553303379479
O        -8.50962206106878   -3.66955122865540    0.20383303069503
H        -8.40861241467196   -4.42458263653118   -0.40288099630897
H        -2.44156153597260    8.67924793736620    1.31111812847724
O        -2.28555392890850    8.08713742653827    2.06029772389350
H        -1.51304883771754    7.53949190175905    1.83203342138925
H        -4.45984645744244    6.35369412332815    3.50610296285410
O        -4.63485448260134    6.78409638407173    2.65278310252932
H        -3.87492355107810    7.37490836611374    2.51458092971134
H         3.38249462916274    3.45098936423362   -3.60707645433047
O         3.22369770299222    4.41892846664310   -3.50640344315626
H         2.25840495065829    4.47853554598729   -3.61222051402071
H        -6.10665425513875   -1.65386882331377   -3.47819612291097
O        -6.18480457712693   -2.23856917180499   -2.69770840294489
H        -6.96874089449771   -1.93820647451881   -2.18500941201503
H         6.48361518383300    1.01953816401611    4.68698414209074
O         6.08908348230228    1.55166227743208    5.39472448066361
H         6.27057408824798    2.47319384653982    5.10835035824029
H         1.34684893281533    1.72809857971179   -5.85731338285291
O         1.15679977815736    1.12622256690410   -5.10681586891932
H         1.52623087591344    0.26727785987447   -5.38303215197718
H        -2.46863297621297    2.84899798084137   10.46640717576125
O        -2.25231614664931    1.94415390128152   10.18723651727742
H        -2.85057508445876    1.74578084410283    9.45495078868770
H         7.64867872959100   -0.51041479364350    3.01887882704221
O         6.89535241165901    0.05896665489176    3.19369780141171
H         6.20750026174131   -0.54806536845246    3.57021955600294
H        -5.60796742070976   -8.11630134680304   -0.77771723892477
O        -4.87105676251686   -8.18516859782629   -0.13363264359557
H        -4.87776645021227   -7.37096114265280    0.39318709910234
H        -5.17998268464788   -0.15396545045729   -4.74431686867577
O        -5.79410740044442   -0.86755313280255   -4.98654094617009
H        -6.63499223281780   -0.42903626386825   -5.17989705503736
H         1.88183767219107   -0.17900308869531   -7.56281112391429
O         1.67402321667670    0.29780542826943   -8.40317149754908
H         2.25269889292874   -0.09919799044136   -9.05973865951220
H         4.86979019681863   -1.34641786012624   -9.36520588526063
O         3.94291890137959   -1.11522586452043   -9.64506711108230
H         3.92087719536753   -1.22887512874660  -10.59449325239744
H         7.59703902923856   -2.59221718683099    4.12386108664646
O         7.74230856220106   -2.62239245267781    3.16394931964410
H         7.25146527852204   -3.41336107741176    2.88829831234264
H         6.76862720962822   -5.91186914098849    2.58931474708611
O         6.82826286941730   -5.24135057134095    3.29471640743988
H         7.70576995710252   -5.32344717087513    3.70980120448965
H        -1.85048524185918    8.88012225672486    3.51470063277343
O        -1.60231333416067    9.18082286016642    4.41430204239178
H        -2.45071176088445    9.30576549993124    4.87260524897310
H        -7.40331616972772    1.52396837267533   -5.26343910395495
O        -7.97359745758092    0.77527600644694   -5.02152905331607
H        -8.87716943312860    1.16960388356919   -4.94063253742644
H         6.92460643992354   -1.02277950251244   -8.49795640108622
O         6.35443956186014   -1.75281779988649   -8.76177295163863
H         6.11843399362761   -2.19024504928195   -7.92120303224398
H        -1.71910382164595    6.23966738547890   -7.02133320723306
O        -2.11293874860304    5.41112350734610   -6.75184937030336
H        -1.86035844687947    5.27473411086368   -5.79002214058137
H         0.01564922169627    3.21953528992911    9.00149123352080
O         0.21845724948394    2.29942319714462    9.25083380884464
H        -0.57728136508517    2.02775040464315    9.75736946025241
H         6.76036609433095   -2.74785932898954   -2.78802041569768
O         6.24908514277639   -3.50087452074139   -2.43319278151146
H         6.70743436441611   -4.29991707212117   -2.72284642796985
H        -4.06485913995071   -3.10086844606769   -4.99353978214085
O        -4.22321303481668   -2.98365361736632   -5.95710992107474
H        -4.77428333813748   -2.19281337353941   -6.00683290721394
H         1.99981050739062    2.10641587471871    8.43164366635778
O         2.66124636582824    2.22689974451451    7.74064128155999
H         3.08802226412655    1.35980207017670    7.61858329201359
H        -6.87429500614978   -5.26593050237359   -1.45081484785956
O        -7.78899181173786   -5.53920271110725   -1.69563173803418
H        -7.92716569303111   -5.13188845366596   -2.57573999478084
H        -3.83132451858271    5.16488001684378    5.69745551212306
O        -3.80437353727695    5.93725061884532    5.11154649750460
H        -2.87168429297949    6.23597258340053    5.20475222478141
H        -7.88139058378601    0.02152796697053   -1.98664545995374
O        -7.39699499806373    0.75044898029308   -2.39711728722228
H        -7.62760060714154    0.74386937952947   -3.34982790198089
H         5.84658422751117    0.12296556253154    0.35528094044377
O         5.62205294720741    0.83907435270710    0.98172781056219
H         6.13623184131145    0.64242216920370    1.79148894653679
H        -6.20431835751025    3.19658398179132    7.39085128523653
O        -6.07160089358044    2.67392603037924    8.21599418030562
H        -6.66783778185851    1.90983694267228    8.12438326588514
H         2.33210968142892   -8.09027348051571   -0.93673653867704
O         3.00668019470540   -8.07243276899623   -1.63560299119058
H         2.77934062203208   -8.78419836927303   -2.25067258987994
H        -2.73096685250754   -3.97524885603764   -6.25570414495800
O        -1.97527204030141   -4.54051253629754   -6.02829716680418
H        -1.69655906893193   -4.25081007682214   -5.13128941597538
H        -5.64091155395510    3.66283982175468    5.30537441041485
O        -6.29049099440169    4.05205120424146    5.92679323073515
H        -6.13205039903766    4.99703533937538    5.91869929764546
H        -0.98051672006557   -7.13635555058993   -3.24530510329496
O        -0.50947843578619   -6.46797677710147   -2.71408008817607
H         0.39547705036979   -6.39070524387690   -3.09797440270653
H         4.45649125651982    1.97373979866589    5.08804956082671
O         3.51319615803861    2.20844498419164    4.97201792510086
H         3.13119632982526    2.21731021339322    5.85497210321819
H         4.11043236523699    4.60572168264424    6.27687036902540
O         4.18528987000698    5.34024794883584    5.66324517132964
H         3.61707351605779    5.10107311903701    4.89228848340090
H         2.76514067573947    3.57283574334503    3.89615656286911
O         2.58181322984931    4.51290726849030    3.73644715610261
H         2.45936643301215    4.61651344811841    2.77084233307348
H         9.39607063749212    0.23197231090505   -1.13831232109328
O         8.59425227881590    0.38960243769285   -0.63612333789296
H         8.42141826796134   -0.43458639602355   -0.15143384827881
H        -2.09225936705933    5.20907106420468   10.64707249484712
O        -2.81022132148679    4.57525477498351   10.87672201100999
H        -3.02702913719151    4.74601679988734   11.79348843768351
H         7.99687764187797   -3.00405463053829    0.24771408034873
O         8.41743959556069   -2.15910587787300    0.50780552243903
H         8.35136775074869   -2.15845771904592    1.47007752563515
H         5.36987305744338    3.63664457228800    3.49125163908169
O         6.02592548704172    3.90145630909488    4.15808841432742
H         5.61069063349912    4.61469856167766    4.66446726397787
H        -4.20125833553407    4.90474187179158    9.78505415638053
O        -4.83728128847217    5.05661107317747    9.06582528717204
H        -5.44479377582095    4.30447246257034    9.06025610039216
H        -6.99280015166693   -3.53033107632928   -3.52953243386523
O        -7.61118091880493   -4.14305049656977   -3.97981432777132
H        -7.08953297917520   -4.57798329687052   -4.68603374077854
H         0.03228636270210    6.02728020720719   10.76595569175868
O        -0.83464680768665    6.35625898595221   10.52372255809774
H        -0.72375035490265    6.79256475886841    9.65961089087459
H         2.58035888931662    1.49792832382709   -4.14503249664549
O         3.45570813955185    1.85675765653883   -3.90474563630408
H         3.78272342578678    1.33644231379231   -3.14074534310085
H        -6.94293313582073   -0.33516527057602    7.19469414092896
O        -7.45521926471023    0.43870101807406    7.48110794621483
H        -8.08057397161977    0.62343022934236    6.77927643779933
H        -2.68289650145264   -9.91829361452919   -0.92270052936327
O        -2.62504989311903   -8.97552246066013   -1.07778900489451
H        -3.53231779278801   -8.61510993954127   -0.83261206334221
H       -10.08899062814188    3.01629329383367   -4.89391663567581
O       -10.20093677422969    2.09659914537034   -4.61843447297176
H       -10.41415115173406    2.17388223827906   -3.66754677833411
H        -2.02986788200357   -3.09879602990549    4.55963320733002
O        -2.90212593363541   -3.54424508528977    4.62905026768272
H        -2.89481947994085   -4.15699338969301    3.86867032318515
H        -0.12283454296871   -8.03256799359390    2.39705765601494
O         0.70413869636209   -7.82227808321357    2.84406656004454
H         1.42175247798159   -8.11023889127320    2.25274271342030
H         6.74525090272510   -2.41526883014889    6.32105738049992
O         7.19664576170597   -3.12014519060758    5.85192147660627
H         6.56970369996824   -3.85737644622766    5.81051269964930
H        -5.23348896795222   -2.10874880709325    6.90378406593217
O        -5.91403720642649   -1.61168411476263    6.42479997143096
H        -5.89787714477282   -1.98275522359278    5.51315042713362
H         0.80968704619708    3.04412187219296   -7.14008745184694
O         1.72901902947122    2.71956747329699   -7.20093528837255
H         1.71834354328740    1.97444289781693   -7.83000635546297
H        -3.97466920515052    8.66005328331608    6.69454028610789
O        -3.97576367833056    8.66376935549314    5.73717560326770
H        -4.09640029747108    7.73714302881637    5.46415644951042
H        -2.11317539780387   10.28353516967192   -2.71112061423398
O        -3.01658710249036   10.46246234877356   -3.00931608444525
H        -2.94990166666239   11.09990617024942   -3.71959826176191
H         9.45096656687912   -4.07079365387831    3.95461222424381
O         9.17748956449595   -4.75489737534833    4.57347220650077
H         8.74658066430359   -4.28978448978265    5.30153988723413
H        -0.71188007281918   -6.00412261263280   -5.91383866258920
O        -0.00256358552769   -6.56821573757988   -5.58849499010452
H         0.82730738708983   -6.09627982386204   -5.80732841659173
H         1.79211837633945    8.24557470292452    0.66755616254454
O         1.48467926058364    8.57115417710072   -0.20714582462857
H         2.29761759315698    8.61611151912181   -0.73981391060963
H         3.47271472282396    2.95468813760539   -6.69476211151987
O         4.30378209692645    2.67004111277263   -6.28892015881756
H         4.06324035947782    2.38527079611848   -5.38226815990935
H         3.70099977040926    7.11658272800437   -1.23864948062114
O         3.90115727958991    8.05473122304330   -1.44713305921839
H         4.26822880412659    8.00543982907804   -2.34181671994841
H         4.38054007196573    0.02765496878571   -7.96583929016909
O         4.75927219472797    0.17615020064549   -7.09764669920846
H         4.57303616117859    1.10503329398239   -6.84905260430829
H         6.02721398715932    1.93203729743071   -0.52116633775743
O         6.59033307509500    2.13523649573984   -1.28178546499718
H         7.41734280801807    1.65719251516928   -1.09455981969772
H         6.75665914895895   -8.42274504696273   -1.70148199047708
O         7.39617719425217   -8.21379226891748   -2.43629921209693
H         7.73011146563061   -9.05444100944618   -2.74519843975889
H        -5.27629719529874   -5.81957054717933   -5.46901450482220
O        -5.89808399345922   -5.14930197221578   -5.77830331133904
H        -5.35177202366710   -4.37650110572161   -6.01163791829239
H         0.67354454963749    7.09625133016115    7.60118818188940
O        -0.22716601481415    7.11687102853448    7.96329404056992
H        -0.78486023347982    7.13344370724783    7.14728698915247
H        -8.88461036097822   -2.89172512777392   -4.13659464465227
O        -9.40908778325137   -2.08712385718679   -3.96291874605013
H        -9.12809006751649   -1.41682243149861   -4.58958977198230
H        -2.37448028990844   -6.02266060125844   -2.21449724957318
O        -3.25556873583384   -5.74114594642112   -2.47833668277672
H        -3.44292721844994   -6.11064026986832   -3.36622396779212
H        -2.96153658175333   -5.91824400066427   -5.47764516701942
O        -3.55648116760961   -6.53491888712563   -5.00763764282445
H        -3.06925589007720   -7.35322497820546   -4.84744238566971
H        -1.42121083935677    3.72589747705700   -6.99853382354673
O        -0.87639244429082    2.97170198618235   -6.73292912576845
H        -1.10936092116555    2.18830273733582   -7.28716769739380
H        -0.21865156616604    0.43147993052845   -8.25403697174958
O        -1.11566147447673    0.65991379386971   -7.96749658611676
H        -1.28557802532916    0.13075781064965   -7.17211888566972
H       -10.44258826395304    3.97915400758986   -2.72304208067373
O       -10.50472953649351    3.19695367346768   -2.15917644552768
H        -9.67353986086148    3.17149557698570   -1.65314075535057
H         4.57256887472274    4.05935975772920    1.69101807035628
O         4.37057773772401    3.13587868910896    1.96581621915789
H         5.08778868591509    2.56528132917036    1.67710193325882
H         6.47672711895679    1.42209103756972   -4.27050524989097
O         6.17899618810979    0.79419495974583   -3.57792303644154
H         6.20912715958051    1.28568777410913   -2.73240588920234
H         9.64912443951053   -2.20218562667567   -1.00292048402398
O         9.92483662941458   -1.98190821017668   -1.90137310456253
H         9.12084411044961   -1.65003857961518   -2.34636947243424
H        10.06189712099062   -3.29089481194764   -3.11512204976238
O         9.82403722926972   -3.93485135825134   -3.81076626374641
H         9.40706301234808   -3.40924200720943   -4.50634713137540
H        -7.64841553220904   -8.64029369720819   -1.73821253574248
O        -6.91391308264925   -8.04147258836044   -1.86485787257438
H        -7.29624380835409   -7.13040583832578   -1.84856227477864
H         4.12680648593645    6.09058722581574   -3.83709884132215
O         4.78387566532593    6.79542893373645   -3.74985656753285
H         5.62313124548855    6.34525190149893   -3.61843863048118
H         0.13559168722293   -8.17320986094347   -5.30473651405899
O         0.16947069943941   -9.15676567890284   -5.17771357375223
H         0.31534651357111   -9.51520761462359   -6.05321008855278
H        -2.28487730609772   -8.70455556543002   -2.80243081146542
O        -2.05481490646245   -8.43519794932558   -3.71136762386435
H        -1.40484955475725   -9.04763933370047   -4.07416472636563
H         2.23934419133755  -10.81680816168152   -3.60372112202724
O         2.19663653268711   -9.86196630655892   -3.57839874498163
H         1.40950458976506   -9.58960594795065   -4.10165007321069
H         6.81370216819574    3.35980047083298   -4.61508882002923
O         6.87512451885357    2.68653199989425   -5.31999838377061
H         6.07925800038793    2.81633574446846   -5.85776226585518
H        -3.51380954146511   -3.82317102530957    7.66637885500597
O        -3.63394634457120   -3.03279154739267    7.14149300725258
H        -3.38384351034706   -3.26472584054626    6.22101666128622
H        -0.63042246950133   -3.36025215648865   -6.78470335700007
O        -0.00469651342548   -2.62533334792774   -6.78976179966486
H        -0.48858554163083   -1.85427472536231   -6.44162386241820
H         0.67208766914937    0.37748951271689    8.71187702891235
O         0.68202849615881   -0.33403310602537    8.06768697232847
H        -0.23889941821018   -0.62714591081019    7.98033325615881
H        -5.87633749279633    7.32719514546918   -4.23245402830114
O        -6.37775885894809    6.70925976452336   -4.79585033258229
H        -6.65868255001957    5.97290899440387   -4.20848577277711
H        -4.32744963944371    9.06477362987519   -3.23836611751879
O        -4.85886169162410    8.26536872352203   -3.13510212430364
H        -4.44544541608254    7.78333342463012   -2.40059905589393
H        -9.74600676055387    5.73838395161655   -4.62613832868324
O       -10.27468619024207    4.92994109184805   -4.46588287825260
H       -11.15718153665194    5.12798685829078   -4.78119005498053
H         2.75934552038885    6.45882302412479    6.13023583160673
O         1.79904877193214    6.54960453091974    6.23186910138562
H         1.46008629365453    5.63512543251734    6.12446323386683
H         4.76674316930843    8.53761585609342    0.08034896219597
O         5.08691465042557    8.53510819449662    1.00038018941796
H         5.49880051895734    7.67221422924703    1.12505247513264
H         4.24003731117969   -7.39757833528747   -4.38394426658185
O         3.49687064559093   -7.69557354795168   -4.94011002619919
H         3.20963184635994   -8.53423325109719   -4.56413624410019
H         0.35109753650340    8.60140842361357    4.24382457748292
O         1.03197250236006    7.96214561512882    4.01014364629171
H         1.26318022455481    7.46547405641967    4.82112373242558
H         5.21295928086546    4.20252802625694   -3.18895366763048
O         6.17460662825350    4.18003693881818   -3.13687055570432
H         6.38863117348361    3.59310711336239   -2.39482242988801
H        -2.53945830029267   -1.63885661144658    7.52939971891567
O        -2.03281667440389   -0.84430105798576    7.75309560677938
H        -2.66110834038295   -0.22347155143880    8.13214519863126
H        -9.07251871433301    7.87881793438640   -4.11557073494545
O        -9.00837042119919    7.29920706738038   -4.87609003754968
H        -8.05072205367886    7.14082574913027   -5.01455844394285
H         3.58904993198501   -9.00315770752234    0.98752876724354
O         2.90902789554597   -8.37624944451354    1.23876591771165
H         3.37895318309487   -7.56955612909717    1.52359289273697
H         3.55442057418627    8.14540266776851    1.82664981844194
O         2.76721719508357    7.57710529455827    1.93805344048074
H         2.32225919974010    7.80544907991556    2.76687957002389
N         7.39506391783334   -4.90185042459701   -5.65684542052047
H         6.94940921644180   -5.27204810253512   -6.48605099676878
H         7.03429699274963   -5.41441187737976   -4.86213215721993
H         8.38445968945337   -5.10411850575904   -5.72252260843209
