# Supplementary material for: Computer Generated Realistic Interstellar Icy Grain Models: Physicochemical Properties and Interaction with NH3
Source: ACS Earth Space Chem. 2022 Apr 19;6(5):1286–98. doi: 10.1021/acsearthspacechem.2c00004 (PMC9125691; doi:10.1021/acsearthspacechem.2c00004)
Supplement: Supplementary file 1 — sp2c00004_si_001.zip [file sp2c00004_si_001.zip › NH3_binding_energy_sampling/26-46.6-N.xyz]

604
 energy: -1022.793814862727 gnorm: 0.000020021059 xtb: 6.3.3 (5b13467)
H         0.21542380613179    2.96527591832902   -0.67597963478489
O         0.73742086373393    2.29710817831255   -1.17001440192722
H         1.67646644461492    2.42409930874754   -0.89709439642266
H        -0.06495361761574   -1.37752880551381    3.14789269230424
O         0.32644695197822   -0.67573865959990    2.60472641511586
H        -0.15158766044394    0.13692472757665    2.83929600173971
H        -2.38485987672700    2.34867990669831   -0.53367192861163
O        -2.17459801307117    1.87708947861346    0.28986023869014
H        -2.19189273681864    0.92940736500133    0.06349054384382
H        -4.65051012163670    0.48520260763954    2.18214269489356
O        -4.96889288304123   -0.44759265036109    2.19420136868908
H        -4.46516633807724   -0.92529899659224    1.52694644757311
H         0.07411802189487   -0.37641107459009    0.94990545849393
O        -0.12472496183588   -0.13710925786843    0.02398627547255
H         0.21776295016504    0.75822886157683   -0.09633123756803
H        -0.14830821135271   -3.64697146946618    3.77173828750765
O        -0.42566708320347   -2.81676863316112    4.19352918351954
H         0.22181284441819   -2.65166065284255    4.89557714276776
H        -4.87211044009567    2.47015452026447    1.33322364067205
O        -4.23265684888131    2.05984210436069    1.94753458099213
H        -3.39053845412470    2.04077533041362    1.43371635901001
H        -3.23314433007317    3.83935160013919   -2.20754648431850
O        -2.49579887224905    3.24178719161065   -1.97729442512172
H        -2.13850270558027    2.95370169332590   -2.83748076223401
H        -0.11953706943170   -3.87159314986598    0.49739149756532
O         0.22061354102564   -3.05390236723739    0.91475564504939
H        -0.56600135699004   -2.56804163995745    1.22866497036341
H        -2.36916201807166   -1.60413405137800    2.46689133171569
O        -2.18159953612004   -2.06895142741804    1.62529764671905
H        -2.43831587188189   -1.48036005808427    0.89644233172276
H         2.08057787310373   -1.51103092631469   -1.12466653150524
O         2.31139011603298   -1.76273736728060   -0.20681299203395
H         1.52283112752984   -2.19235311689559    0.17608506141775
H        -1.37825302067946    1.75815081306567    1.91255482327293
O        -1.46853756792573    1.36047367889287    2.78879775568575
H        -1.45447313726084    2.07217045957163    3.45411191229547
H         0.21454968396712   -2.76789535419695   -1.57507153135185
O        -0.53996225620920   -2.15456206031806   -1.62893362390065
H        -0.35940362168383   -1.43006288942279   -0.99343843754650
H        -3.43057871034892   -2.98538256579124   -0.39518028717156
O        -2.71462145525739   -3.47798263057178   -0.81736044498132
H        -2.00301682765639   -2.84862926125684   -1.03470934023393
H         2.78105715306640    0.05613100717282    2.93033160694468
O         2.87583392068921   -0.12313425599640    3.89354357698876
H         2.97121352139011    0.76787174120565    4.29610565135738
H        -3.51024589291676    6.31992306951555   -0.53595286479568
O        -3.27083743298738    6.98322121236920   -1.23508597464981
H        -3.12806691197630    7.82748630462389   -0.76368753213370
H         3.91397586541034    0.50881602317239    1.18435757219497
O         2.96247786506562    0.33112658417288    1.30069409891783
H         2.72335235733461   -0.42130247669599    0.72128077104387
H        -5.77061381033791    0.78714851745625   -1.60382605588356
O        -4.85971073133383    1.11316318398760   -1.47742989345378
H        -4.96939826526556    1.94094050353314   -0.96468826116696
H        -1.19357170237179    5.33056671930588    2.21564719774771
O        -1.81919446103963    4.58417797801683    2.09856176447566
H        -1.89805322109088    4.16458197146448    2.96044087977707
H         3.50686273449104    2.68893468832049    0.42648559514560
O         3.26016233366455    2.65017366141399   -0.51251103385012
H         3.59049131657754    1.80737780873650   -0.86561003253889
H         1.49506571848299   -4.76279575056262   -2.25815619825498
O         1.55952278910649   -3.98488764174060   -1.68584886529898
H         2.35588799933899   -3.52566155174504   -2.03556203789792
H        -0.91247290906857   -0.14743121141050   -2.55013168957563
O        -0.27851992290523    0.50560301967574   -2.87362303322939
H        -0.01657406944615    1.08574275919967   -2.13572716580589
H         1.70289400403985   -4.75377831194782   -0.18787933601419
O         1.80737688328865   -5.39094638717735    0.55459722480116
H         1.34488258166257   -6.20206945515633    0.25754956489871
H        -1.22120351941822   -3.32651005924872   -2.88530124449411
O        -1.04970472694262   -4.00900433063071   -3.54743077674542
H        -0.92346964228995   -4.85690652547867   -3.07985042398714
H        -2.76441469723077    3.24119653497704    4.70735067873444
O        -1.78288869542814    3.23821640365340    4.67397217321737
H        -1.49144735693828    2.83349649764035    5.50921153692347
H         0.98032791503445    4.96158641379290    4.08066100886415
O         0.03522448093005    5.19564545449331    4.13432277653997
H        -0.43942170495793    4.39311328796794    4.38965003940109
H        -1.72751118892741   -4.71375504059657   -0.37870359248452
O        -0.96293712493133   -5.25576165914006   -0.09516514252548
H        -1.31026446589433   -5.94246767511549    0.48343293228431
H        -3.90017558428512    5.77507993766521   -2.59162035667058
O        -4.25226211727747    4.94184315425577   -2.92203200228196
H        -4.09783919135700    4.90777939100374   -3.89037374211698
H        -2.42526414107840   -3.75447815994624    1.93038639711508
O        -2.44523499434290   -4.65880369559449    2.30539571534528
H        -1.50543812061304   -4.89877486278021    2.44497269944041
H        -4.69047306537590   -3.03578670909858   -2.90261224980392
O        -3.83871763287747   -3.26900368346028   -3.30981724818386
H        -3.50820309209721   -4.06355542426230   -2.84561681219227
H         0.35390924233358    1.30490004666746    4.61365614892350
O         0.86740663757865    2.06267238562811    4.28439800340749
H         0.90946140740925    2.72235966842796    4.99075539728534
H        -4.65297665381410   -5.22730669883417   -1.57760412416506
O        -5.35425101813540   -4.87356587544456   -1.00324838846533
H        -5.14111390745657   -5.22937125263085   -0.11960957764029
H         2.32717863813049   -6.54846549466920   -4.04798107112959
O         1.98943972062585   -6.21956339149402   -3.19476959559405
H         2.42365480180130   -6.79361772476487   -2.53121661707267
H         0.47128922714926   -3.44090622677173   -4.01179719582572
O         1.27389844998636   -3.07385527764106   -4.43500156567925
H         0.95446432269302   -2.70129215754893   -5.28296365657461
H         1.97110818981965   -1.82607748079682    2.97663106698647
O         2.12571384326580   -2.75601424631597    2.75726895471286
H         1.43951835624793   -2.96878612841009    2.09075461077045
H        -3.00851261602531   -1.86711824443500   -3.21273914619323
O        -2.58550129996110   -0.98102112840379   -3.14677829976985
H        -3.24029726949004   -0.33443451160932   -3.46564629860080
H        -3.17334054878592    4.91277372186488    1.08523298977860
O        -3.95441535429848    5.28834592412047    0.63165640990080
H        -4.36881672411815    5.84556075294503    1.33861683937427
H         0.88972508859859    2.18202157959695    2.59212451067048
O         0.99131704283440    2.18059374199385    1.62117649584628
H         1.71569770550983    1.55476771154720    1.45464739752255
H         0.20746020743342    5.59126061534857   -0.75346396375401
O         0.73034542399669    6.25319698679452   -1.26101241899453
H         0.87300414038090    7.05219942999571   -0.70447805591834
H         0.36424836637087    6.96678552197584    2.59767049644969
O         0.00120999611265    6.58723743420599    1.78037388716987
H         0.66420877591598    5.91625867688159    1.51745535058522
H        -2.46874231385493    0.14887254046874    3.34054666071507
O        -2.69188385234539   -0.66481898038518    3.84513484466030
H        -1.93055939337234   -0.70749762849243    4.46549608038201
H        -0.88220737856345    0.48108325208815    6.02500586571207
O        -0.60763005656966   -0.03366625555142    5.24807279880391
H         0.10311982607861   -0.64207531139832    5.53279499700659
H         0.71389200648098   -5.06416907292480    1.97238101934856
O         0.16854509474127   -5.17345532213910    2.77489292318550
H         0.31448723057022   -6.09346447972240    3.04874303422337
H        -2.12065704348113   -8.15090325634441    0.43731105987034
O        -1.79793291610537   -7.66413212259842    1.22298718844827
H        -2.58359964550436   -7.35216278355784    1.67953145558290
H        -0.36095095631496    6.80120750876019   -2.31862908537784
O        -1.10690163479777    7.22342799134472   -2.81647211936899
H        -1.89692004478309    7.09694027955935   -2.25292213073212
H        -1.09781566244812    4.24428823381083    0.57786791575270
O        -0.72461866411788    4.30660814766252   -0.31791545347630
H        -1.43139252800346    4.06585245544183   -0.95083088592173
H        -4.39449109130018    2.68359821434418    3.51066995978577
O        -4.39157548322026    2.85275789430166    4.47559125829815
H        -4.47665007102053    1.96914090059421    4.88333915536067
H         2.02913045942998   -3.66101819042197    4.23684413737031
O         1.95625437185843   -4.12957222048389    5.09056924553147
H         2.48851618578469   -3.60612152959427    5.71457667996467
H         4.69373712597519   -3.27000407630261    0.83232545081712
O         4.53278483529185   -3.19074000692387   -0.13452662527762
H         3.67449236195304   -2.71313422862716   -0.21588014735779
H        -2.71445915407815   -0.80865113302866   -1.35339613988371
O        -3.04106712083412   -0.53840656213293   -0.47869380561710
H        -3.84117873618372   -0.01187704081067   -0.68494566990278
H        -1.61012766477259   -0.81868435637701   -4.63378463868314
O        -1.10353695022710   -0.60156644849110   -5.43758817320347
H        -0.39236669985146   -0.00714142792793   -5.15148596028519
H         1.80159684723428   -1.77941172153062   -3.38135959418463
O         1.89468655589314   -1.03267892763309   -2.75819534402448
H         1.11758520317151   -0.45532484126534   -2.88837148511986
H         3.67021017810080   -3.20007200082072    2.54444497029108
O         4.62869655570642   -3.42649832866843    2.46710181537703
H         4.68947150675204   -4.38507091133116    2.60082686222172
H         3.42936405315616   -6.19626177487810    3.11321575579476
O         3.78260308443900   -5.99897085900065    2.21106493030533
H         3.04647710148445   -5.64735378134894    1.67124519964662
H        -3.33337416873254    1.55525036016535   -4.17638852326783
O        -4.17926001738861    1.08611873867271   -3.98614845408298
H        -4.39591052523750    1.23032858696941   -3.02912016518350
H        -5.06733924315884    4.08912223933594    0.07151801444598
O        -5.50708824661243    3.22379201049425   -0.03185792100076
H        -6.43740258006951    3.34431268025113   -0.31362329138782
H         6.74151701472157   -1.25771374295091   -1.36610978789004
O         5.96736096883945   -1.10551955653536   -0.81766877239279
H         5.54898689805321   -1.97335174776196   -0.61735017264087
H         4.59732639661203   -3.23918585199159   -2.47804821324008
O         3.73002124671756   -3.06520102003662   -2.89456587320705
H         3.73251781729090   -3.68413679785379   -3.65057194228957
H         4.46164564466150   -2.39472363148240    5.65074471058931
O         4.05935916365621   -2.87400820308191    6.40635526614522
H         4.43473543632776   -3.76641157603551    6.34693167633166
H        -0.73354014553413    6.26711348295358    5.08174176045839
O        -1.32840724664515    6.84315553097425    5.62123847505775
H        -1.34176658588569    7.72063290682352    5.18028841021427
H         4.70723071507092   -0.20767761381911   -1.47047965845616
O         3.94049900918046    0.33699712023429   -1.73196087603806
H         3.24723899595469   -0.26255797095665   -2.06233272428904
H        -0.72822131439333    4.46345780905812   -4.03316692106316
O        -1.51010330664564    5.00812196062445   -4.24017353573644
H        -1.35711880742529    5.87402447797573   -3.81689963046441
H         0.67242448422790    3.13984174009655   -2.65622104486583
O         0.67995089956887    3.51804143477062   -3.56402312692960
H         0.72610074184098    2.75526739030604   -4.15058919853097
H        -5.38090909028644   -5.25365616706410    1.78835501843430
O        -4.68539884023471   -5.84870186751271    1.43169543975145
H        -3.84390371022834   -5.43467333814082    1.70263801758948
H         7.88576973369435   -1.76374121576496   -4.04159259878888
O         7.62896715924003   -1.45080741713225   -3.14178112948122
H         7.14298170784842   -0.60658430467840   -3.29670950566636
H         3.70098686177312   -5.13859172607939   -5.29946068196117
O         4.46438741520529   -4.76623614029168   -4.81935834420117
H         4.84866644456760   -5.47802864378211   -4.27401474036542
H        -3.77250220680400   -0.04792792287995    4.93471002699227
O        -4.37201878127849    0.41630400349724    5.56867146388726
H        -5.03323557834446   -0.24141151910962    5.85937361519801
H         3.46772057688250   -6.01422271627226   -0.52912397839944
O         4.33723736886369   -5.76501169993244   -0.85366876039368
H         4.41616953156682   -4.80399906799388   -0.70336526731706
H         5.00712421186724   -0.40514323892126   -4.16564649454275
O         4.46981049366487   -1.11447781567696   -4.55627736073010
H         4.14439039363211   -1.69924091085140   -3.83894100677072
H        -1.16305877548434    1.51233024073307   -3.93615472312729
O        -1.81242941056494    2.13514768309721   -4.32029268777327
H        -1.45490641675123    2.46680339558667   -5.16663687666600
H         4.88515882496570   -6.39272486470159   -2.32860535439658
O         5.21706531809466   -6.71754197802690   -3.19485664196825
H         6.03487777583402   -7.19888512392377   -3.00843720437097
H         8.74109388393961   -5.16900785866198   -2.93038277785353
O         8.04835828806594   -5.58530411967291   -2.37328544779823
H         8.08226846654659   -6.54293982657561   -2.47339438561353
H         2.35444309485908    4.65013142896892    0.45502077264803
O         1.77795142913018    4.63119707309096    1.22843342273252
H         1.41736774342539    3.71171393997672    1.30304295762110
H        -4.40771578143330   -2.69923986583581    4.22811540030184
O        -5.30130835052462   -2.35751445301770    4.02714824102289
H        -5.16346086329827   -1.57638225092713    3.45196448063477
H        -5.84108483644660   -3.25434418724091    1.31423337718856
O        -6.30486489677967   -3.81094535695423    1.98225628383530
H        -6.11468319767205   -3.37715279566479    2.83320539002624
H         1.70353548504184    3.39013954616556    6.86540109035260
O         1.08311935803019    3.90856141674134    6.33280076272818
H         0.29904473699620    4.06266080139003    6.90337398691887
H         5.01105236510292   -2.26845362304286    3.63555353807003
O         5.01248988350615   -1.54042391335100    4.28948637170738
H         4.19799946386192   -0.99882887333383    4.11545949389048
H         2.39197677499747   -5.65103998077093    4.82963478840858
O         2.76744009703567   -6.53607474398681    4.56514353178448
H         2.02069365109196   -7.11592395549741    4.39401072613026
H         2.25600301132061   -4.57730637397915   -6.79922967220865
O         2.08637312258428   -5.06644859262038   -5.98421026260451
H         1.82383086569333   -4.37585072479762   -5.32742345362795
H         6.44137670835014   -4.17955581163043   -0.51074412885380
O         7.19552331091926   -4.58282491935747   -0.04996657415175
H         7.70164157952849   -5.00594040629427   -0.77081801333790
H        -1.70557820889515    4.41660139367835    7.70574762457928
O        -0.80557481799852    4.51399001332450    8.08948216245744
H        -0.62494661126338    5.47321242817825    8.11557156083099
H        -5.10372731401785    5.64184174842593   -5.58917057488761
O        -4.49701977371172    4.87770157425946   -5.61028711292820
H        -3.73984831016998    5.09163461103743   -6.17656901992210
H         3.28246220517171   -2.58788578168328   -8.44450728730928
O         3.19386756127929   -3.12139832213528   -7.64393975403143
H         4.07068151308143   -3.09960922450231   -7.21510872220372
H        -0.63956521135840    8.76461268698925   -2.26976713818202
O        -0.51494527494258    9.59243514727726   -1.75009780290352
H         0.24754487545730    9.41636262519396   -1.17425118536932
H         2.07209274465501   -0.99177395792490    5.20608848911482
O         1.49643877469289   -1.51208144439939    5.79497894593857
H         1.59394843402603   -1.17038870077347    6.69313874378867
H         5.20786449435665   -2.09210387183104   -5.70068137287817
O         5.55217314694030   -2.85802957805208   -6.22436859212014
H         5.27842968479768   -3.64830791798619   -5.70697500983273
H         5.70614040416980   -5.26989359307865    4.70358983932367
O         5.16368525742870   -5.20731745173491    5.51734940720963
H         4.45444290770295   -5.84849074047980    5.40726378402273
H        -3.96020039175729    1.07782137184869    7.00855740436044
O        -3.76667031151822    1.55288810176574    7.85272245229179
H        -4.64232526614925    1.93901145236507    8.11448676777039
H        -1.82866314049933    9.55243862739501   -0.73570664850830
O        -2.68872077021879    9.42692085072984   -0.26026158137491
H        -3.29951541199783   10.05621880043184   -0.64746594144465
H        -5.93404673198573    4.63556959563017   -2.93224709561158
O        -6.84303033069817    4.51840711966048   -3.27619617488816
H        -6.75391489388962    3.81649442773248   -3.95403249731349
H         0.09157036104546   -7.12893412240961   -1.15263372957257
O         0.55552036029308   -7.56714887917242   -0.40646212622461
H        -0.12273799322532   -7.76084165599296    0.24361254404448
H        -7.62416651210936    3.73892419369902   -1.96755404040180
O        -7.88585323549460    3.15181893155058   -1.22770547620414
H        -7.74458725974284    2.24312586395298   -1.56818490272981
H         3.83354925340766   -1.08051769694945    7.01761481360612
O         3.91598909144104   -0.11701922949546    7.03020681354376
H         4.61667622511282    0.10501207688333    6.40855370326352
H         2.27511888636893    5.72823911830520   -1.17606105164631
O         3.21018732889929    5.43400456313052   -1.06178870500355
H         3.38590263413140    4.89460540939008   -1.85591040501013
H         6.55150517567013   -6.00744095322515    0.66272418637726
O         6.17918446069411   -6.74784622236465    1.18741751637627
H         5.27887711592745   -6.46574832082951    1.42405881295129
H        -3.84884228515521    4.66019406752436    7.78657346992922
O        -3.28207139176770    4.19743999292088    7.12759376779151
H        -3.47810657251861    3.25423442035316    7.23591118369809
H         5.76282230261865   -8.02096718553572    0.12367602331950
O         5.47445279216363   -8.70669962260069   -0.51648079109564
H         4.64506409294032   -8.37910140891194   -0.90796027896042
H        -0.54286265786315    1.96734001864535    7.69474723098252
O        -1.17621338444946    1.90705973322913    6.95987520398793
H        -2.04489949400629    1.76456037107918    7.35590545532298
H        -6.37364115944019   -0.17887122745090    1.06382949530952
O        -6.69503734647173   -0.25984895702516    0.15113813876872
H        -7.61388267811456   -0.53024873794819    0.16959121415024
H        -5.36783294645123   -3.12102258710940   -0.59069895616215
O        -5.11497014758498   -2.41944329704333    0.03562076450669
H        -5.68400111138275   -1.64583552090293   -0.15143264046473
H         4.33531359744356    5.50495592949944    0.32236097580186
O         4.66904151997617    5.60375651781653    1.22793061268776
H         3.97563398293595    6.11572710024081    1.67999891152125
H        -9.03925886836480   -1.79451782679823   -2.25219017261922
O        -8.49081346166873   -1.59445241781094   -1.46619513675763
H        -8.61852664024661   -2.33178107535498   -0.82931348149859
H        -5.51359721862816    3.41938824883743   -5.52281566972823
O        -6.03190666062316    2.70937667815298   -5.10824977068019
H        -5.36599355855969    2.12221363644774   -4.69567812164111
H         3.18427045397716   -0.95329795352308   -5.66005396663829
O         2.32804048999371   -1.07058461279076   -6.12622247283823
H         2.41176260140973   -1.91944252642177   -6.60033657628040
H         8.11674468446471   -1.42137257515562   -6.03790317230605
O         8.12417416150396   -2.28584067364990   -5.58259560608272
H         7.26735590868797   -2.68469933220742   -5.83250756344823
H         7.62671538494469    0.92045942601434   -6.31515098485246
O         7.43613694486387    0.07333407382082   -6.72997697683836
H         6.45472609328826    0.02443098137534   -6.76492385918605
H        -7.85719738306248   -3.74706248174305    0.92833032680394
O        -8.53598320559768   -3.63851869257698    0.24455756049555
H        -8.43901492266744   -4.39746403680292   -0.35800839089496
H        -2.38563852875841    8.67333356673867    1.30225570844184
O        -2.23451511686273    8.08420279962562    2.05485307394013
H        -1.46577337598463    7.52996486105853    1.83029234920809
H        -4.42418528924707    6.37284651735618    3.50477656502598
O        -4.59415142223016    6.80016159563267    2.64894962069252
H        -3.83001984958731    7.38513355655750    2.50941221264202
H         3.41276517642628    3.37971476833946   -3.57715590469675
O         3.26063522520182    4.34915820810559   -3.48170571095299
H         2.29589836345882    4.41501242600744   -3.58981797126554
H        -6.11167470702769   -1.65865072781044   -3.44243097201934
O        -6.19509893092985   -2.23837560124470   -2.65887968456716
H        -6.97836224589316   -1.93054880471273   -2.14961746667128
H         6.49085656659201    0.97998555684492    4.64754141743268
O         6.15153007475432    1.50464930059248    5.39415196935382
H         6.32008928593810    2.43019912035860    5.10940666516193
H         1.36966504343691    1.66077865846853   -5.82310734681823
O         1.17461205540903    1.06460021866212   -5.06930795224564
H         1.53664862896945    0.20114570654956   -5.34017730318147
H        -2.47043794173862    2.89002849688125   10.48715566360607
O        -2.25754163529053    1.98318340507115   10.21190925047648
H        -2.85717632093230    1.78385453460998    9.48090868794745
H         7.60319047943709   -0.62001850142162    3.08813430988626
O         6.86214567385968   -0.02795359454428    3.24779901781056
H         6.16946155325179   -0.62355972063275    3.63861284131912
H        -5.66314470151836   -8.11037209897574   -0.70799744884606
O        -4.92837547036085   -8.18103897975593   -0.06181901440645
H        -4.93024881477270   -7.36416218054940    0.46077355106513
H        -5.17201893048374   -0.17153186799235   -4.71427167973698
O        -5.79040298877833   -0.88206140519176   -4.95430378600950
H        -6.62801240487961   -0.43899174611921   -5.15142359277974
H         1.89377279674568   -0.25826757026582   -7.51826658228097
O         1.69239822680412    0.21522555206228   -8.36145025886483
H         2.26801696930383   -0.19025545199132   -9.01535636508024
H         4.87318058691521   -1.45546802420522   -9.31037530484826
O         3.94844664435112   -1.22394791009981   -9.59213660809685
H         3.92774104929660   -1.34085755419601  -10.54127253490481
H         7.63331939565671   -2.66206653122801    4.17569119510975
O         7.72227913686633   -2.67032603863432    3.20156881958632
H         7.22061217982840   -3.45948476258236    2.94359590040509
H         6.72631260053180   -5.97357646112494    2.68211423472530
O         6.78441461560611   -5.29397305963358    3.37694055217601
H         7.65798124121591   -5.37653926316288    3.80198621532662
H        -1.79719476103087    8.88143751557516    3.50595492580966
O        -1.54834061704976    9.18431764755329    4.40468838394216
H        -2.39671026051735    9.31819423707090    4.86058562728314
H        -7.38272414063462    1.51896737451973   -5.24648894300724
O        -7.95847851078255    0.77547251168128   -5.00171437117356
H        -8.85958298845179    1.17620685823956   -4.92486996382474
H         6.92755564906374   -1.15017144330199   -8.41104901201601
O         6.34438763480446   -1.86988281762197   -8.67570672709551
H         6.11621427570218   -2.32076639036148   -7.84430370234944
H        -1.66282849914924    6.18647479691222   -7.01636994143436
O        -2.06212042019074    5.36163038234922   -6.74360085391847
H        -1.81304817799936    5.22878941753816   -5.78047084667366
H         0.01750656446488    3.23795135085893    9.02430234817137
O         0.21769237493409    2.31878216750002    9.27973780517928
H        -0.58094286575653    2.05318863085550    9.78547006544972
H         6.75864140937390   -2.85408244475702   -2.71313719017769
O         6.22610236985242   -3.59752932219872   -2.37437407432576
H         6.69528286793727   -4.40904532703767   -2.61755105293432
H        -4.07649741151596   -3.12749293307357   -4.94609717695926
O        -4.23158819565004   -3.01354200040377   -5.91063766025020
H        -4.77786404289599   -2.21974997694054   -5.96537297281260
H         1.99608406978415    2.11148779449181    8.46196823790941
O         2.66936831212051    2.20789489216948    7.77780673063271
H         3.06406011764260    1.32477401758238    7.66549157333241
H        -6.90823438085846   -5.25488190746558   -1.39832451138611
O        -7.82455614872251   -5.52248055801468   -1.64342654365096
H        -7.95797551029451   -5.11923418457090   -2.52607192228140
H        -3.80839858539871    5.19065332014846    5.70354668629982
O        -3.77461466546881    5.95982368693425    5.11381475314390
H        -2.84031162872875    6.25270746382651    5.20758612453937
H        -7.87768977706734    0.03655178575243   -1.96299733366178
O        -7.38755390917498    0.76021758580593   -2.37606276647073
H        -7.61624061033522    0.75017542522121   -3.32922684277747
H         5.84524460088835    0.05537622300712    0.40725094463160
O         5.62624232631751    0.77659923501472    1.03017546285512
H         6.13350432636086    0.57114289408238    1.84304064621012
H        -6.19810281092043    3.24752597924261    7.40200387151311
O        -6.07032882663489    2.72832741024468    8.23004393193455
H        -6.67170789822342    1.96786001637569    8.14113892541326
H         2.27740997735256   -8.14176084302903   -0.84879791609116
O         2.95095533441041   -8.12823671517313   -1.54831968732224
H         2.72469106343579   -8.84265968064947   -2.16032798530517
H        -2.74601002555550   -4.01698365973751   -6.20109382443152
O        -1.99287659225448   -4.58428158387678   -5.97050088635319
H        -1.71559141583320   -4.29425777709711   -5.07309059876210
H        -5.62718308119902    3.69955356353290    5.31502132577406
O        -6.27479157035883    4.09645121933492    5.93354097951000
H        -6.11088853252599    5.04041933603136    5.92002264608254
H        -1.02266908497599   -7.17470295369371   -3.17182293448473
O        -0.54977273614858   -6.50544979888476   -2.64356453732179
H         0.35880509860644   -6.43856938410833   -3.02276430161015
H         4.49709780811692    1.94561610856711    5.14293325395196
O         3.55254947883465    2.17408670969012    5.03499139506339
H         3.17561790812043    2.20691399573515    5.91972872402367
H         4.12418560781093    4.58109389220306    6.30318262206129
O         4.21196978846661    5.30924209123831    5.68390451202601
H         3.64206425518365    5.07241310684092    4.91320086116074
H         2.78052541751235    3.54217622651176    3.92188763743918
O         2.60655902648311    4.48265933194421    3.76016095562493
H         2.48443570220213    4.58469345114954    2.79368297995159
H         9.39999927200213    0.13038260805773   -1.07698705312598
O         8.59489122171316    0.29582690559767   -0.58271770176094
H         8.41834071126188   -0.52322830787496   -0.08902266663057
H        -2.07933174033799    5.24843440477244   10.65659084809473
O        -2.80153612798252    4.62027527265038   10.88790328377052
H        -3.02018160529638    4.79775583240732   11.80296219814107
H         7.97748079873020   -3.08403474354557    0.31830949103818
O         8.40015834793531   -2.23818827829234    0.57222629199016
H         8.33327491004016   -2.23689483009101    1.53612813054387
H         5.38858680286542    3.58943785342744    3.52113964958148
O         6.04354749248448    3.85270344174778    4.19050552539394
H         5.63025030111597    4.56964135837111    4.69353127965631
H        -4.18867417252666    4.95384180171236    9.79162425050352
O        -4.82146740341312    5.10675883927251    9.06985238385626
H        -5.43480026201568    4.35929640408582    9.06666366356719
H        -7.01028575410039   -3.52935054442327   -3.48611090614905
O        -7.63215028624014   -4.13953081331864   -3.93486900797892
H        -7.11200611104652   -4.58206852879862   -4.63750552029548
H         0.05134811260885    6.05325881026881   10.77531406315133
O        -0.81301465085008    6.38625626913037   10.52957111659349
H        -0.69792649361725    6.81786327356609    9.66369934924938
H         2.59770764387902    1.43068365928245   -4.10667821326085
O         3.47632528500580    1.78270023138870   -3.86770552331008
H         3.79674518785762    1.26545062591242   -3.09854048511837
H        -6.96059100581272   -0.27974819512600    7.22222095027436
O        -7.46766976654652    0.49951338552307    7.50337297113122
H        -8.09089935605608    0.68425768961848    6.79965220398837
H        -2.74932938345727   -9.93326012977887   -0.83793169566059
O        -2.68566368357569   -8.99168085919687   -0.99793673166784
H        -3.59070604591964   -8.62424391577570   -0.75628554432760
H       -10.05879589122519    3.03167663894449   -4.88997414274598
O       -10.17739859510503    2.11414611155877   -4.61014385577204
H       -10.39229778186104    2.19747133886000   -3.66017766290804
H        -2.06033031764679   -3.09145721948994    4.61128626467099
O        -2.93701895863411   -3.52853359443117    4.68083518497387
H        -2.93205454033226   -4.14643844288328    3.92447173014527
H        -0.18347768323546   -8.04923434443770    2.47616323750654
O         0.64287786298594   -7.84119126758448    2.92505970129056
H         1.36159048471647   -8.13670979639712    2.33844271943804
H         7.18256935337959   -2.23083201633249    6.36156164221628
O         7.36607639370636   -3.06144044551859    5.85778136591682
H         6.59174272347815   -3.62703194701146    5.94500026304821
H        -5.26281748134840   -2.06669658628975    6.94367107688277
O        -5.93851817591931   -1.56666834790051    6.46085050687975
H        -5.92348558465576   -1.94287848737721    5.55119330771870
H         0.84446268312263    2.97362264283096   -7.11313931062182
O         1.76170041788327    2.64200354364096   -7.17030347768364
H         1.74655245632318    1.89473817609626   -7.79650610053658
H        -3.93034884326095    8.69205528678753    6.68247087449608
O        -3.92732636843234    8.69090918784758    5.72512197448622
H        -4.05524717810915    7.76408226239787    5.45625166230278
H        -2.03747739486897   10.25499095875695   -2.72760943760348
O        -2.93920035614019   10.43836830754012   -3.02808801474152
H        -2.86728077522022   11.07175531481817   -3.74148801805721
H         9.41246761196079   -4.15327630660748    4.03187597268607
O         9.13852949988446   -4.83007645684392    4.65805377025139
H         8.69354783584085   -4.34779014384221    5.37151723868001
H        -0.73853726866147   -6.05549429433028   -5.84725826410179
O        -0.03606761108584   -6.62402294070951   -5.51520705338487
H         0.80027823284014   -6.16339862241413   -5.73162228458713
H         1.84676818869913    8.20716356575176    0.66986597171252
O         1.54345213080238    8.53031792631417   -0.20696057556990
H         2.35762463219179    8.56723732105583   -0.73835878290893
H         3.50656209669957    2.86630587371660   -6.66273301253220
O         4.33425190534027    2.57528879292640   -6.25422355832444
H         4.08942542247870    2.30021347859084   -5.34562839214772
H         3.75155695830698    7.05533200227875   -1.22677858790973
O         3.95880969872670    7.99102844102565   -1.43904811243936
H         4.32699998290597    7.93522481771813   -2.33288098370322
H         4.39752676632775   -0.07114578809304   -7.91611662056622
O         4.77553575378515    0.07409947256926   -7.04693135269625
H         4.59548437249210    1.00597124204322   -6.80242406850412
H         6.04119380157556    1.85694477182467   -0.47906785701345
O         6.60666248526896    2.05229856511231   -1.24006490486101
H         7.42997955972756    1.56913364891930   -1.04809003973263
H         6.68133324406628   -8.50396174417129   -1.62026882849435
O         7.31705733664589   -8.29425490339331   -2.35792159716242
H         7.68636867162026   -9.12860107667323   -2.64197119971227
H        -5.30563915322548   -5.84020444246274   -5.41038432405539
O        -5.92212905662264   -5.16701015214360   -5.72404087818864
H        -5.36989553389501   -4.39950417728322   -5.96058098802500
H         0.70576842072699    7.10183769518251    7.60645114370657
O        -0.19533089708866    7.12944967961391    7.96670851089023
H        -0.75153995420266    7.14608181818599    7.14956326307240
H        -8.89668554388243   -2.88069378894596   -4.10018817847030
O        -9.41573287869282   -2.07142848644096   -3.93174147905483
H        -9.12892079022489   -1.40658451875028   -4.56156635631984
H        -2.41235469755809   -6.04654945165660   -2.14872655914148
O        -3.29052428478864   -5.75917036815396   -2.41639774810818
H        -3.47863730539464   -6.13316335377289   -3.30221230398937
H        -2.99056222938330   -5.95554729811574   -5.41393929887869
O        -3.59149598542728   -6.56456593604427   -4.94209645376950
H        -3.11076246634656   -7.38568033519026   -4.77582773007344
H        -1.38156145765115    3.67101250250074   -6.97988872167954
O        -0.84217129746291    2.91445644157064   -6.70971043758271
H        -1.08027219966769    2.12991406885917   -7.26014279896185
H        -0.20053849138843    0.36156630768640   -8.21665149224311
O        -1.09598780408493    0.59810155748487   -7.93234612732590
H        -1.27151409789896    0.07363568668869   -7.13503503354871
H       -10.41014549103148    4.00790668200263   -2.72484330939057
O       -10.47881322172128    3.22914275210530   -2.15699476948694
H        -9.64896106722631    3.20050907457902   -1.64904654795380
H         4.59642920609094    4.00640121216830    1.72005845909088
O         4.39128743102458    3.08673456110566    2.00573365616057
H         5.10036988358453    2.50787658085885    1.71262768892699
H         6.49320736472101    1.32768581925525   -4.22408188615068
O         6.18857772649183    0.70380623594794   -3.53084061800988
H         6.22164735489743    1.19744768800366   -2.68619906746599
H         9.63597575463260   -2.30533692030427   -0.93750414815128
O         9.91241412185218   -2.09027804900264   -1.83755357492992
H         9.11180428376551   -1.75109069815698   -2.27982404575151
H         9.96969844577013   -3.39836002002667   -3.10856894546282
O         9.70265474988214   -4.04882567151896   -3.78509193111057
H         9.30815089158091   -3.53993587963476   -4.50390553921315
H        -7.70485270567306   -8.62540322973747   -1.67051145796021
O        -6.96632016754779   -8.03191877281691   -1.79878670367233
H        -7.34254647577121   -7.11839109968045   -1.78749159335514
H         4.17547874286645    6.01350455988151   -3.81916102831292
O         4.83720192988219    6.71412598577955   -3.73345903617951
H         5.67326015875805    6.25905290976553   -3.59877467550472
H         0.09076372906496   -8.23049706473693   -5.22252483545536
O         0.11271566445791   -9.21347352312532   -5.09119182059802
H         0.26424579969426   -9.57690836772477   -5.96370241590724
H        -2.33928271528114   -8.73196620368346   -2.72310421546031
O        -2.10682748802819   -8.46828862660499   -3.63304000066511
H        -1.46015863477429   -9.08650758645313   -3.99222240390292
H         2.17237675011303  -10.88073299871805   -3.50385763207900
O         2.12835636067747   -9.92611382031559   -3.47986314528199
H         1.34297863549291   -9.65343680255996   -4.00491717730416
H         6.84555399240818    3.26029587776579   -4.57718054418882
O         6.90269007474588    2.58326044769048   -5.27911860822895
H         6.10881158202353    2.71736103363957   -5.81896100420361
H        -3.55663343801365   -3.78869302620399    7.71840995769463
O        -3.66953790016461   -2.99984610441347    7.18956833393161
H        -3.41945904525037   -3.23861198146841    6.27067320515756
H        -0.63940474922660   -3.41961076868281   -6.72822047998176
O        -0.00857115594284   -2.68866994375164   -6.73615289110271
H        -0.48892000913704   -1.91310395985573   -6.39294322582433
H         0.65278471641610    0.38913569563699    8.75341926680506
O         0.66222389581061   -0.32408245809674    8.11131774924481
H        -0.25937357837269   -0.61498171852187    8.02276843329886
H        -5.81795076522040    7.31668786953230   -4.24166572216307
O        -6.32211992297799    6.69922393498226   -4.80304572516136
H        -6.60966754662704    5.96792331421960   -4.21254298546176
H        -4.25914519212277    9.04877234128797   -3.25301082216161
O        -4.79603997340171    8.25342701542742   -3.14689438187164
H        -4.38763931719908    7.77238148573783   -2.40901630278045
H        -9.69768173828924    5.75260756513792   -4.63529679093564
O       -10.23215161443804    4.94865791208197   -4.47187744460644
H       -11.11261414555017    5.15094482278510   -4.79018913475425
H         2.79088529345023    6.44289427389244    6.14225150045136
O         1.83131781516970    6.53939172056933    6.24284010775839
H         1.48577595199272    5.62716890218961    6.13879226939087
H         4.82416591942468    8.47626507178240    0.08733741250117
O         5.14226122703082    8.47557724534513    1.00813604819542
H         5.54870982096046    7.61079006768891    1.13713485906322
H         4.13785354927900   -7.49339563767045   -4.35291104565655
O         3.37856538253376   -7.77709373699695   -4.89441110330329
H         3.09735055652816   -8.61721669001973   -4.51709408194090
H         0.40030103653397    8.59145540110582    4.24020374179303
O         1.07762090155300    7.94638783032655    4.01194356960543
H         1.30282857310302    7.45253740550956    4.82604120859742
H         5.24754206686371    4.12135183494587   -3.15873256634612
O         6.20894279622341    4.09110533145510   -3.10552203105701
H         6.41739752180159    3.50705798587351   -2.35953165867544
H        -2.56540802151665   -1.61236995430650    7.57257147007603
O        -2.05486482865171   -0.81932720803390    7.79341793989958
H        -2.68097497055162   -0.19343805314971    8.16770126196061
H        -9.01038252663620    7.89102521809052   -4.13417881856209
O        -8.94863759706578    7.30705543709687   -4.89155002762063
H        -7.99190055171381    7.14141652611097   -5.02738834129632
H         3.52462468071425   -9.05058560363797    1.08177387898443
O         2.84742181405971   -8.41819390664861    1.32744285565163
H         3.32281003441114   -7.61383844776554    1.61082211938729
H         3.60586226298111    8.10091004805378    1.83279332490219
O         2.81544233339557    7.53745830164074    1.94654293997380
H         2.36933515804535    7.77458855871084    2.77224449919140
N         6.97800697470933   -0.76234853510945    7.24076277981815
H         6.84452212252339    0.06786614209740    6.66994366353272
H         7.81346364795829   -0.61923650527888    7.79258942243484
H         6.19406470530694   -0.82223700364228    7.87919585706154
