# Supplementary material for: Computer Generated Realistic Interstellar Icy Grain Models: Physicochemical Properties and Interaction with NH3
Source: ACS Earth Space Chem. 2022 Apr 19;6(5):1286–98. doi: 10.1021/acsearthspacechem.2c00004 (PMC9125691; doi:10.1021/acsearthspacechem.2c00004)
Supplement: Supplementary file 1 — sp2c00004_si_001.zip [file sp2c00004_si_001.zip › NH3_binding_energy_sampling/27-25.0-Y.xyz]

604
 energy: -1022.783980893762 gnorm: 0.000049026671 xtb: 6.3.3 (5b13467)
H         0.21168156654209    2.99339955119363   -0.67631191236468
O         0.73563105527502    2.32658792288605   -1.16998402270684
H         1.67400724603906    2.45496546838103   -0.89419457229195
H        -0.07539383746512   -1.35522866069336    3.13920841663316
O         0.31801026234185   -0.65320452012536    2.59819237392495
H        -0.16075410985355    0.15937659699743    2.83231312421650
H        -2.38811397870495    2.37213431201099   -0.54417332666519
O        -2.18037588034173    1.89938965643606    0.27928907941937
H        -2.19420786824524    0.95219828031872    0.05133747745216
H        -4.65986428057317    0.49979465715403    2.16091268254749
O        -4.97667092802828   -0.43373258277970    2.16994907206361
H        -4.46938416087419   -0.90905936159615    1.50373799339608
H         0.07078157267274   -0.35019628754853    0.94299090260782
O        -0.12527028556174   -0.11088348538690    0.01651943269425
H         0.21590049160388    0.78543900895512   -0.10164688628039
H        -0.15490948186863   -3.62704695158564    3.75893928974806
O        -0.43556273993587   -2.79853171598743    4.18140098576620
H         0.20840480494719   -2.62996238697699    4.88565195286995
H        -4.88199812313508    2.48578508842930    1.31447481708237
O        -4.24427907630633    2.07485521921814    1.93007551747638
H        -3.39997073981318    2.05878889044270    1.41970308646528
H        -3.23399143643400    3.86392041459026   -2.21806212401102
O        -2.49652790557504    3.26722008869465   -1.98639139283425
H        -2.13525832713297    2.98126878045092   -2.84558532814086
H        -0.11544196164236   -3.84531310430444    0.48368654130297
O         0.22261110108042   -3.02905660683649    0.90543124958963
H        -0.56596579151855   -2.54386441088801    1.21604450093267
H        -2.37535094617783   -1.58566049132109    2.44961391907394
O        -2.18386214948352   -2.04931485999159    1.60799817283359
H        -2.43938222983467   -1.45994538105261    0.87927074143995
H         2.08706346753341   -1.47784920054514   -1.12660280079689
O         2.31510360368148   -1.73375467228809   -0.20900015195868
H         1.52464255626442   -2.16292310450103    0.17036520085942
H        -1.38778007406814    1.77919028180418    1.90496340738047
O        -1.48263951018667    1.37908480238800    2.77956497213665
H        -1.47006366416449    2.08943052198358    3.44664504866765
H         0.22458311338091   -2.73736835809444   -1.58570002148705
O        -0.53168410561465   -2.12648406573853   -1.64018776164193
H        -0.35437883417747   -1.40156122037513   -1.00398073053352
H        -3.42467112099317   -2.96434206604741   -0.41854695119792
O        -2.70616426684602   -3.45516173605965   -0.83862628440660
H        -1.99536466503990   -2.82380582432265   -1.05296692533643
H         2.77221950180797    0.08154894685150    2.93502232323009
O         2.86881076160073   -0.10355581916140    3.89660280525539
H         2.95834901774955    0.78822695901394    4.30394037542664
H        -3.52063257566071    6.34122207520364   -0.54334534593239
O        -3.28047360807876    7.00628072186650   -1.24074040801586
H        -3.14041803256880    7.84975200523325   -0.76714699474602
H         3.90548349389930    0.54209843787766    1.19281863342057
O         2.95473679801753    0.35965377384692    1.30537187233003
H         2.72003736306637   -0.39042799592311    0.72186100271414
H        -5.76764307546488    0.80617557434390   -1.62791332099573
O        -4.85772883868583    1.13352455257110   -1.49817011123464
H        -4.97039611273939    1.96038565838591   -0.98449624589728
H        -1.21143572990928    5.35116861824218    2.21453078912395
O        -1.83594616797719    4.60439610831371    2.09369724871698
H        -1.91605814548739    4.18271944040559    2.95453702269866
H         3.49988754355411    2.72285195796492    0.43708525840887
O         3.25337977868150    2.68378351180583   -0.50237886105818
H         3.58905929796468    1.84410215090178   -0.85688268926152
H         1.50972763574512   -4.72890077985711   -2.26834770737041
O         1.57212507597405   -3.95341774683265   -1.69262695202146
H         2.36782151827348   -3.49095465181179   -2.03992898206872
H        -0.90427751420968   -0.11725298446888   -2.55891526028734
O        -0.27045791411057    0.53689267706247   -2.88010120699724
H        -0.01119196928330    1.11709662702817   -2.14104242540348
H         1.71168957895305   -4.72338801274342   -0.19645603479951
O         1.81585184729734   -5.36254475195905    0.54485216566405
H         1.35390543784379   -6.17297993998920    0.24466173047795
H        -1.20597366554596   -3.29627555620569   -2.90192992418836
O        -1.03118686422462   -3.97773906446391   -3.56435969756904
H        -0.90531990666151   -4.82594679908803   -3.09755373327908
H        -2.78750916337078    3.25491676991665    4.69755296975582
O        -1.80616270176163    3.25319522560363    4.66662906852099
H        -1.51569574427435    2.84858010172682    5.50232003070884
H         0.95648676413413    4.98397402472833    4.08558940386815
O         0.01017128687691    5.21582219374192    4.13563365523530
H        -0.46225527010508    4.41162621715077    4.38953538723683
H        -1.71807951485158   -4.68904689148107   -0.39940222299708
O        -0.95374418300679   -5.23065268550624   -0.11383642500576
H        -1.30288804246840   -5.91889871293830    0.46178480006254
H        -3.90286703315611    5.79928121414323   -2.60065514856174
O        -4.25268377273497    4.96629511339949   -2.93418393967409
H        -4.09434586970821    4.93416957260808   -3.90184516192817
H        -2.42612531634994   -3.73498597455668    1.90906775014071
O        -2.44524610642999   -4.64036659238444    2.28202712343922
H        -1.50574848018217   -4.87832762045391    2.42475986319676
H        -4.67608104209530   -3.01254807249582   -2.93023944203923
O        -3.82256778844157   -3.24374430774539   -3.33497704434025
H        -3.49213194696908   -4.03825949088294   -2.87083729965206
H         0.33354217597319    1.32430238787764    4.61200560005308
O         0.83982748619366    2.08590550270495    4.28210697929095
H         0.88650714531491    2.74251545868367    4.99126856888143
H        -4.63891553963115   -5.20632719805775   -1.60910009327091
O        -5.34278406993073   -4.85500124670473   -1.03654072907799
H        -5.13209310934819   -5.21174119510068   -0.15273866998869
H         2.35179590000252   -6.50888132263997   -4.05935466960083
O         2.01120634897722   -6.18293486873049   -3.20613897289461
H         2.44411046345037   -6.75775250043242   -2.54281077196012
H         0.48999161166411   -3.40554928380568   -4.02357332744179
O         1.29406505948295   -3.03710353522018   -4.44271627612627
H         0.97772727657338   -2.66251245117009   -5.29096667261797
H         1.96483472097388   -1.80043251468409    2.97401228706346
O         2.12070303194222   -2.73078848414490    2.75490556773115
H         1.43716204320147   -2.94250389730730    2.08488466202463
H        -2.99528086023741   -1.84018762153669   -3.23265840323384
O        -2.57398172859119   -0.95361911541573   -3.16371877018862
H        -3.22884748038319   -0.30750742233249   -3.48342592399772
H        -3.18658188114237    4.93226769829942    1.07637676695085
O        -3.96700008212134    5.30703087253227    0.62071999064929
H        -4.38451950489675    5.86235493087223    1.32746946925542
H         0.87621303579394    2.20733347773594    2.59229019192983
O         0.97988953478269    2.20620080135389    1.62142404027570
H         1.70723950638594    1.58343664209377    1.45697245999033
H         0.19915240458841    5.61914755334045   -0.75011094556901
O         0.72116304638146    6.28389091167156   -1.25498685037001
H         0.86147644840708    7.08060627494227   -0.69504923141112
H         0.34179194155833    6.98925499627411    2.60444903293591
O        -0.01754609848752    6.61171597034055    1.78451108929189
H         0.64704577093806    5.94157072957308    1.52315781130209
H        -2.48130696942833    0.16534290605871    3.32595943987828
O        -2.70446324053838   -0.65026031276964    3.82778440861098
H        -1.94567933289547   -0.69150634822231    4.45152457570563
H        -0.90371320402178    0.49642551758929    6.01608612643465
O        -0.62716859172116   -0.02043765919108    5.24085487713201
H         0.08580069016043   -0.62452017813346    5.52772114620631
H         0.71471459552560   -5.03907064086268    1.95897395870706
O         0.16986313855197   -5.15099615465402    2.76139740290419
H         0.31371282500383   -6.07235410675037    3.03142683762994
H        -2.10807832734753   -8.12881786831842    0.40934061539056
O        -1.78867660472499   -7.64317173137646    1.19718036392742
H        -2.57666697311248   -7.33296272934038    1.65101563802948
H        -0.36653140728926    6.83125640254383   -2.31385449868880
O        -1.11135554153075    7.25328088558772   -2.81428879908531
H        -1.90314361210502    7.12436576023758   -2.25376802438930
H        -1.10796518070858    4.26841723788940    0.57526410254197
O        -0.73252537704591    4.33306820747158   -0.31947011278689
H        -1.43670536394477    4.09168164414124   -0.95477698705178
H        -4.41232692042776    2.69633024285093    3.49374041149151
O        -4.41399911486582    2.86382428950710    4.45886171071997
H        -4.49800433689693    1.97943392354524    4.86492830264422
H         2.02115568637699   -3.63335120954772    4.23130731820774
O         1.95513364210762   -4.10809239995913    5.08299872525467
H         2.46014366337690   -3.57302998139307    5.71664266416488
H         4.69471091300631   -3.23529184077079    0.83543101904261
O         4.53715851865281   -3.15638911235478   -0.13120286897469
H         3.67842286913829   -2.67885257989237   -0.21577191800379
H        -2.70931429820851   -0.78429093513343   -1.37049245813154
O        -3.03969622661868   -0.51720342914022   -0.49628435157630
H        -3.83957529458715    0.00910474113028   -0.70404850360637
H        -1.59317212013600   -0.78601974206461   -4.64714066849276
O        -1.08461211729606   -0.56691796660044   -5.44913881963260
H        -0.37466968252734    0.02779003726834   -5.15977565441811
H         1.81573271662100   -1.74279351077925   -3.38529782873912
O         1.90463841166819   -0.99857242613791   -2.75871286126781
H         1.12857238047566   -0.42036956705079   -2.89206537563029
H         3.66514137830220   -3.16908123246093    2.54433003257766
O         4.62451679421965   -3.39739981984320    2.47362637826332
H         4.67937553182263   -4.35792095370627    2.59728258422152
H         3.42710084170100   -6.16940117009507    3.10608826155177
O         3.78567640454801   -5.96669609875164    2.20749996954253
H         3.05020477533356   -5.61879020095102    1.66319054246138
H        -3.32342184272324    1.58262790829551   -4.19093665273822
O        -4.16944481140177    1.11194654027196   -4.00466898693428
H        -4.38932200036838    1.25407427617062   -3.04802189943626
H        -5.07557235632291    4.10675376598412    0.05535019694555
O        -5.51356857650635    3.24088909938390   -0.05176771464447
H        -6.44320726772005    3.36051071939257   -0.33575929700521
H         6.74543931532472   -1.21485058894334   -1.35823225231613
O         5.97519197278472   -1.06827168825720   -0.80253018955186
H         5.55483074584663   -1.93662612393257   -0.61094006630970
H         4.61145491428281   -3.19982885639989   -2.47449503816590
O         3.74436412266237   -3.02803380313210   -2.89165020765827
H         3.75075792755860   -3.64269879612410   -3.65111771407401
H         4.42765640437849   -2.34849113285470    5.61977307945344
O         4.08255740885483   -2.81637636841217    6.41060107872208
H         4.41761501645886   -3.72121480665470    6.32704684319313
H        -0.76279005230774    6.28345907891083    5.08342206650570
O        -1.36127447938764    6.85764168385209    5.62135628468850
H        -1.37358351708232    7.73593908834381    5.18240754577966
H         4.71133136652671   -0.17189811555722   -1.45803632890090
O         3.94491483527688    0.37199348570737   -1.71969072747033
H         3.25452675469116   -0.22558960185678   -2.05907947444730
H        -0.72544899926250    4.49474746943485   -4.03395955598080
O        -1.50629929436274    5.04010922110955   -4.24415760172033
H        -1.35578819877959    5.90476671195194   -3.81737735586681
H         0.67429367720061    3.17255666698719   -2.65498088542641
O         0.67885556914465    3.55057396941452   -3.56286278218496
H         0.73588802122334    2.78811527471832   -4.14879977455786
H        -5.37845065265594   -5.23969469434361    1.75413738440725
O        -4.68054816702944   -5.83319600619217    1.39923234191613
H        -3.84095236529686   -5.41766868302902    1.67341505596917
H         7.90093882319005   -1.70830983020106   -4.02501683251487
O         7.63609768226880   -1.39536878806314   -3.12691820533024
H         7.15097947914060   -0.55094769902535   -3.28790205561942
H         3.72757918010259   -5.09419797055792   -5.30322641524006
O         4.48842831870160   -4.72218687054598   -4.81866452443349
H         4.87164695472790   -5.43494286446543   -4.27441966979297
H        -3.79029820440450   -0.03661807423097    4.91510016804158
O        -4.39310014148233    0.42524731428643    5.54746174646984
H        -5.05390943361101   -0.23403949226679    5.83517034961754
H         3.47793478888186   -5.97978647530154   -0.53761887954088
O         4.35160249794663   -5.73028806577798   -0.85085906258910
H         4.42571564369262   -4.76821465774213   -0.70415701518493
H         5.01721348556207   -0.35330530279810   -4.16618453348707
O         4.48718522311289   -1.07164715654676   -4.54990993928659
H         4.16167867320330   -1.65319211006391   -3.83086810153516
H        -1.15354244799609    1.54375384344459   -3.94274085761881
O        -1.80404417657349    2.16486111981185   -4.32797333371652
H        -1.44494668008547    2.49934352382416   -5.17223661255198
H         4.90413690209776   -6.35285838776339   -2.32866669419089
O         5.23915520224410   -6.67587716511985   -3.19420632028432
H         6.05759302231673   -7.15565986314106   -3.00684877482066
H         8.75937185492739   -5.11875561916972   -2.91645863132854
O         8.06743652599879   -5.53855736059440   -2.36024318606850
H         8.10272612001197   -6.49553187485843   -2.46534666523038
H         2.34427817709976    4.67928077249744    0.46301275966232
O         1.76291627216217    4.65996041333614    1.23259146639095
H         1.40532434205742    3.73937196426079    1.30704419684626
H        -4.41838091327905   -2.68750717094552    4.20188876068198
O        -5.31186863951033   -2.34754287019073    3.99796072462515
H        -5.17346860505620   -1.56475185282453    3.42504391618726
H        -5.84058142986805   -3.24056937220208    1.28216565798077
O        -6.30522009089376   -3.79957234722558    1.94763163124900
H        -6.11910006249336   -3.36653113484377    2.79993139509448
H         1.67329494702978    3.41017300371022    6.86938390038271
O         1.05176522411388    3.92719400820752    6.33529443718939
H         0.26693828787610    4.07801178872764    6.90491832107876
H         4.99892277863198   -2.21827395854970    3.61604931031202
O         5.01735184190140   -1.50179498630186    4.28219345406699
H         4.20580106468185   -0.94524434191322    4.12478217791974
H         2.38580515329407   -5.62914655061550    4.82039349715629
O         2.76653346647234   -6.51228251993585    4.55898457865479
H         2.02195127465434   -7.09328029332185    4.38128021814160
H         2.28787827810534   -4.53358712475989   -6.80600709333913
O         2.11560232019089   -5.02485041309432   -5.99271981671807
H         1.84924932747076   -4.33574239830745   -5.33580862806232
H         6.45041702753406   -4.13948611249119   -0.50440574194856
O         7.20234074957616   -4.54373916431762   -0.04017835255385
H         7.71231680548235   -4.96341742447061   -0.76093401044131
H        -1.74151850882273    4.42785177690673    7.70051807804565
O        -0.84391371904593    4.52539489635213    8.08899948077368
H        -0.66348606260853    5.48454081064479    8.11647893871212
H        -5.09639872633064    5.66908411870396   -5.60261667082513
O        -4.48825539103010    4.90603841314576   -5.62384022106704
H        -3.72938620201591    5.12290087415934   -6.18661002567026
H         3.31528284776597   -2.53891565566722   -8.44351670321537
O         3.22568091202443   -3.07515186270916   -7.64474141790350
H         4.10095115843425   -3.05092384692139   -7.21262838271474
H        -0.64880222933208    8.79358185381312   -2.26283323603242
O        -0.52630200963142    9.62154116673472   -1.74272988081110
H         0.23341824976408    9.44521981060760   -1.16324646473582
H         2.05931921665668   -0.96627731995930    5.20649000884570
O         1.48507202058954   -1.49388394046894    5.79098729547378
H         1.57651070754019   -1.15109521106832    6.68940515006415
H         5.23138593386821   -2.04196777327586   -5.69571930645903
O         5.57767827507478   -2.80816394333098   -6.21813981814144
H         5.30427431024959   -3.59881936517834   -5.70182994256038
H         5.69054620497696   -5.26715730788344    4.68000901719704
O         5.16582197780870   -5.18472075050215    5.50539332662116
H         4.44453156548001   -5.81638265440042    5.41556153410098
H        -3.98717589745119    1.08548981994185    6.99022029114027
O        -3.79779819163491    1.55902084451220    7.83598981500483
H        -4.67484681332110    1.94343739305709    8.09531798517083
H        -1.84388951406026    9.57753760470990   -0.73204764527643
O        -2.70535967572850    9.44953009753845   -0.26014370474303
H        -3.31605910061544   10.07849155427577   -0.64797790628715
H        -5.93369981907223    4.65682004063062   -2.95051228681366
O        -6.84124916212513    4.53869633408305   -3.29798601253947
H        -6.74857874394207    3.83790970188619   -3.97646766980516
H         0.10816425206040   -7.09990470470338   -1.17200555293676
O         0.57023094529489   -7.53811157266734   -0.42434370144427
H        -0.11076556464840   -7.73467399642630    0.22207078688653
H        -7.62538456336696    3.75529364045588   -1.99320994782088
O        -7.88877860816904    3.16636357611029   -1.25545780524127
H        -7.74433704804577    2.25856681699625   -1.59687736953270
H         3.96102790106031   -0.95068072420981    6.98709287368860
O         3.96972811831963    0.01351450360402    6.98199731258607
H         4.78270247741505    0.30509669663807    6.55279027783580
H         2.26882194911716    5.75751130586007   -1.16987965101281
O         3.20469150664923    5.46829970014705   -1.05340421864566
H         3.38843971679766    4.93141546723043   -1.84798901344458
H         6.55918365667572   -5.96948652580115    0.66584116625573
O         6.18928639587779   -6.70754745825612    1.19635259214593
H         5.28361518048911   -6.43188352187903    1.42034629021880
H        -3.88544056752579    4.66662863398975    7.77463376136098
O        -3.31666059228326    4.20607246159997    7.11593858933918
H        -3.50988974162598    3.26221833819820    7.22305541142045
H         5.77525182895836   -7.98419516331291    0.12285200655228
O         5.48975335153557   -8.66917795916309   -0.51801373570870
H         4.66146461193119   -8.34264151761757   -0.91323043183896
H        -0.57300396580136    1.98060997418229    7.68919938635783
O        -1.20413829288219    1.91818287100817    6.95215811926589
H        -2.07365916270686    1.77482747631010    7.34579338261018
H        -6.37761202248895   -0.16537797166227    1.03531510739234
O        -6.69596936985230   -0.24614072341760    0.12149057890856
H        -7.61453560361508   -0.51762598157113    0.13679951058143
H        -5.36128649250097   -3.10282636189094   -0.62112539887160
O        -5.11158415489779   -2.40234850508197    0.00758529875523
H        -5.68126751796499   -1.62916504473419   -0.17960877715649
H         4.32476827271157    5.53812265843481    0.33820888680872
O         4.65383274931284    5.63818064432287    1.24537015407995
H         3.95664676834789    6.14610080844334    1.69587576043860
H        -9.02938253895307   -1.78047503998192   -2.29235461595388
O        -8.48383593078830   -1.58084585233451   -1.50425958708418
H        -8.61243381246704   -2.31934978840225   -0.86896712233373
H        -5.50243218850577    3.44563411320363   -5.54163061929193
O        -6.02081050857150    2.73384216138469   -5.13028711325234
H        -5.35525859979759    2.14731442301601   -4.71613562178302
H         3.20834773305019   -0.90658708548168   -5.65827832895507
O         2.35372126235970   -1.02591705045932   -6.12728213087232
H         2.43993417308872   -1.87452828008310   -6.60149115287808
H         8.14435582165292   -1.35914491348031   -6.00791051236172
O         8.14787461133795   -2.23156700127599   -5.56441503648219
H         7.29159316919966   -2.62630840541129   -5.82140995711356
H         7.71224959467584    0.98290697336363   -6.13409302185401
O         7.51841866087211    0.17674981663789   -6.62366346652522
H         6.53912247568150    0.14338402749077   -6.69266137085392
H        -7.85436472013695   -3.73635417237689    0.88871920232968
O        -8.53102796612018   -3.62800311826552    0.20282021477561
H        -8.43060282248097   -4.38567701790126   -0.40072053576157
H        -2.40593127474990    8.69356096667235    1.30255206147354
O        -2.25702972400692    8.10310815090616    2.05442481935336
H        -1.48614037823825    7.55070796061088    1.83227035037242
H        -4.44843776081141    6.38569259886414    3.49408376281624
O        -4.61632031870593    6.81413781257793    2.63832098793556
H        -3.85263207976919    7.40062255349046    2.50262744935358
H         3.42463270040342    3.44574863205229   -3.58262872856699
O         3.25342584998339    4.41073873173325   -3.49189192771283
H         2.28767585932108    4.45956768264031   -3.59399813514163
H        -6.09790131785272   -1.63710188115688   -3.47235588084581
O        -6.18301698896334   -2.21857832235826   -2.69026948492301
H        -6.96842521306936   -1.91284945088868   -2.18297636081559
H         6.46072635315009    0.99931338932323    4.75385412153382
O         6.06460910760448    1.53630249382809    5.45699456454853
H         6.25304062690874    2.45575536765252    5.16868411619970
H         1.37702810295802    1.69784809635621   -5.82358306525812
O         1.18634224300248    1.10163470841761   -5.06996244395482
H         1.55675172524202    0.24128595281232   -5.33887404716222
H        -2.51349891308276    2.89442208740226   10.47678634659832
O        -2.30018832243691    1.98759986543680   10.20178135693539
H        -2.89546969645505    1.78970797304892    9.46694681550440
H         7.62701435462958   -0.54274824184137    3.09723193653322
O         6.87585739659423    0.03140818874934    3.26612611403674
H         6.18283080114446   -0.57104516044208    3.64108216085318
H        -5.64674443820158   -8.09275655593630   -0.74816721531473
O        -4.91384647893956   -8.16310669824698   -0.09973988656984
H        -4.91932995694234   -7.34719127157450    0.42437132436974
H        -5.15687912661398   -0.14609222428195   -4.73811301756003
O        -5.77300683543399   -0.85738650713016   -4.98187037663927
H        -6.61079897198291   -0.41548500801885   -5.18086853846596
H         1.92034283552505   -0.21458933257174   -7.51812812572747
O         1.71612450219370    0.25566003412220   -8.36254750800506
H         2.30423958788158   -0.13960246252173   -9.01173857068466
H         4.90614740910374   -1.40108416350960   -9.30198403271944
O         3.98214921921576   -1.17470272090655   -9.58773881649169
H         3.96570114878618   -1.29317075429260  -10.53679929583914
H         7.55901154816957   -2.62040498840109    4.20806218728678
O         7.70840452308801   -2.65342986349395    3.24888610858068
H         7.21641251670298   -3.44381277218098    2.97321125489332
H         6.72166950047059   -5.94006359106058    2.67960713953800
O         6.78109161848719   -5.26728525557751    3.38333070380508
H         7.65588762827284   -5.35333697649060    3.80318992748352
H        -1.82610644658870    8.89885987186299    3.50857463612785
O        -1.58109399882662    9.20153616103221    4.40834022008482
H        -2.43125271884034    9.33208552859355    4.86184731487036
H        -7.36890763294153    1.54126878826265   -5.27498449257096
O        -7.94417087690034    0.79622131880855   -5.03378745791514
H        -8.84621396906112    1.19527482073885   -4.95908871377867
H         6.95696320672396   -1.08618960481035   -8.39396617839867
O         6.38117641494100   -1.80981987866067   -8.66108011954907
H         6.14899802294826   -2.26152778082195   -7.83111780390675
H        -1.65239434938896    6.22381743546322   -7.01648549382544
O        -2.04968846048331    5.39672800745950   -6.74775239557010
H        -1.80413089065785    5.26235603815735   -5.78350675954166
H        -0.01935075226856    3.24735987168741    9.02441929747774
O         0.17737409895775    2.32706474182964    9.27782983645136
H        -0.62245394511897    2.06111334816957    9.78096525122306
H         6.77150963441900   -2.80652632600284   -2.70430764684596
O         6.24267620679893   -3.55209090096900   -2.36382837494171
H         6.71191514776969   -4.36201202897987   -2.61189558493628
H        -4.05493061318989   -3.09961218169552   -4.97181341111063
O        -4.20695007114057   -2.98427037751255   -5.93667038063352
H        -4.75455515532428   -2.19138907848027   -5.99173519133001
H         1.96212150231821    2.12216207902480    8.46919897612303
O         2.62785114508585    2.23691098292220    7.78133669193596
H         3.05086843914252    1.36720710682000    7.66471852485095
H        -6.89476708541339   -5.23832719329197   -1.43749006271424
O        -7.80960460661823   -5.50749635834173   -1.68627606668746
H        -7.94087416476402   -5.10269946500285   -2.56855480165986
H        -3.83800357810551    5.20121030832706    5.69269464363777
O        -3.80378543501741    5.97143808826976    5.10430564181577
H        -2.87011273073449    6.26563831591114    5.20176453443205
H        -7.87217565421880    0.05233118515836   -1.99582993609966
O        -7.38197896850746    0.77750712050881   -2.40612777649930
H        -7.60748946350505    0.76867618793566   -3.36001852739631
H         5.84143710335705    0.08689376840018    0.42615123448554
O         5.61746267480144    0.80686047675170    1.04838856307033
H         6.12726833785033    0.61157009499985    1.86169318698476
H        -6.23035943360432    3.25058779755454    7.37963360161495
O        -6.10476114523492    2.73011809944428    8.20723728569928
H        -6.70432697846964    1.96870509814897    8.11497699708918
H         2.29174089140447   -8.10916958674985   -0.86427627380492
O         2.97060977906964   -8.09407049942298   -1.55863825268232
H         2.74770383776027   -8.80643410308767   -2.17445327807036
H        -2.71844432046522   -3.98439891110000   -6.22388637051752
O        -1.96533649839538   -4.55105122572609   -5.99151714213279
H        -1.69139094617546   -4.26158812694463   -5.09293734900348
H        -5.65300420485031    3.70697310445001    5.29581056725674
O        -6.30403367206231    4.10169293433922    5.91219357285699
H        -6.14050728205511    5.04578528506694    5.90203057049711
H        -0.99970061933613   -7.14415223079569   -3.19418819222590
O        -0.52916567868442   -6.47565881533606   -2.66273883337578
H         0.37969376975374   -6.40533040965569   -3.04027820697628
H         4.43619560205891    1.96559532318044    5.13981518664183
O         3.49486893680929    2.20516523098076    5.01769381659156
H         3.10806336879011    2.21847058335396    5.89852438924851
H         4.09736055457994    4.60359636152143    6.31774226434567
O         4.17914941681092    5.33565038913574    5.70204074971697
H         3.61397522204613    5.09663633376749    4.92886250050033
H         2.75973847554739    3.56956333546901    3.93326271714724
O         2.58228301679854    4.50998342930202    3.76887805702948
H         2.46585142097914    4.61061850734238    2.80229193513289
H         9.40195259998231    0.17611059154592   -1.05246508621839
O         8.60004059717606    0.33779882820902   -0.55182716380817
H         8.42026104145253   -0.48529195298728   -0.06731069354897
H        -2.12597366197472    5.25322922336132   10.65163083187788
O        -2.84843412473594    4.62387747377188   10.87937564684245
H        -3.06931549232538    4.79866334647301   11.79441435788413
H         7.97919256310964   -3.04728568736509    0.33533069064010
O         8.40004824299493   -2.20169853352608    0.59446378901535
H         8.33064350421343   -2.19918762674306    1.55651210235504
H         5.36679892596957    3.61865508259612    3.54281666973581
O         6.02077653487864    3.88247183032041    4.21198765393146
H         5.60640563618303    4.59930268409413    4.71398527175557
H        -4.23164417580347    4.95676544764346    9.77904044480275
O        -4.86287729065012    5.10938593302355    9.05574928326494
H        -5.47422162098479    4.36035919891333    9.04946088378201
H        -6.99296309412008   -3.50930278974470   -3.52247558549613
O        -7.61204901453970   -4.12005353112748   -3.97436121728257
H        -7.08873087246959   -4.56023907530951   -4.67607652770014
H         0.00200208233516    6.06092449078736   10.77950926829953
O        -0.86182282693614    6.39358653972496   10.53127688172116
H        -0.74382744858848    6.82643019544119    9.66638959265307
H         2.62038604502804    1.47970243463689   -4.10085635439501
O         3.49397590825068    1.83549996683283   -3.85340183775831
H         3.80772386108361    1.31449966585474   -3.08610986340988
H        -6.98575208913654   -0.27805271347836    7.19135712381014
O        -7.49555178518455    0.49948010995451    7.47224044679214
H        -8.11628734552149    0.68476914185364    6.76647038868529
H        -2.72959589111367   -9.90994809625561   -0.87170949626433
O        -2.66651807178520   -8.96789179058729   -1.02912074345911
H        -3.57326257861382   -8.60244826320432   -0.79020941691937
H       -10.04887671935474    3.04859459140620   -4.92502793513481
O       -10.16677244169249    2.13035511757972   -4.64722734834723
H       -10.38495885169595    2.21169647677523   -3.69781219307029
H        -2.07259389411034   -3.07564404283072    4.59231357798443
O        -2.94760986666502   -3.51617551673926    4.65829975351439
H        -2.93915010792042   -4.13176601469848    3.90020372604616
H        -0.17815916478182   -8.02661753853043    2.45605739587448
O         0.64709286219565   -7.81820022468863    2.90703728479615
H         1.36685983748859   -8.11223360138652    2.32114509298801
H         6.69543051740148   -2.43139963307967    6.40029098857749
O         7.14611722117219   -3.13958546227937    5.93552603739197
H         6.51615850777813   -3.87420026633341    5.89277848793465
H        -5.28393218437079   -2.06133350779847    6.91560901394985
O        -5.95915010064375   -1.56223988545154    6.43119744782223
H        -5.94003652374750   -1.93661973708065    5.52096186850444
H         0.83070479815733    3.00446584374623   -7.11743597736136
O         1.75047903615046    2.67902991536549   -7.18199836551956
H         1.74258567500960    1.92749793691407   -7.80396337191969
H        -3.96866818783356    8.70055770053202    6.67724347232227
O        -3.96417041875326    8.70091434913658    5.71988080058835
H        -4.08836236013150    7.77398922002734    5.44946024585701
H        -2.04746733965305   10.28281966657525   -2.72266863717894
O        -2.94825897835953   10.46505138034079   -3.02666606753306
H        -2.87475823007838   11.10062064311350   -3.73792595469651
H         9.40644952165280   -4.10914744021078    4.05314487339039
O         9.12571728039713   -4.78895462640282    4.67344883014171
H         8.69363932652324   -4.31865248730894    5.39740650250066
H        -0.70826849277807   -6.01979036460101   -5.86685589237489
O        -0.00546477650195   -6.58705430374677   -5.53325860741441
H         0.83040690931754   -6.12421207101839   -5.74696843308833
H         1.83052491985100    8.23566227795089    0.68327744982279
O         1.52923071207483    8.56075887487830   -0.19405283488486
H         2.34353609298287    8.59980293313244   -0.72346843278633
H         3.40119596386345    2.80057262499880   -6.63679074451960
O         4.28552171543664    2.60842627508142   -6.28860851584116
H         4.15371097290409    2.36277158963322   -5.35338123198328
H         3.74273974057426    7.08518693786344   -1.21965020897827
O         3.95147803978162    8.02013814219691   -1.43718329223919
H         4.35038049364210    7.95846798305979   -2.31622326618280
H         4.48496101167435   -0.01094880305426   -7.89139705176878
O         4.86079932007925    0.13488187045515   -7.02175956519220
H         4.66954202277643    1.06819540996591   -6.77990529877166
H         6.04391527974076    1.87819665978830   -0.43423288384560
O         6.60665175853245    2.07012885091372   -1.19800226989050
H         7.43524732912409    1.59451542476261   -1.01129316865502
H         6.70125029756973   -8.46313560047388   -1.61958087780772
O         7.33957147092204   -8.25003318275485   -2.35333170669781
H         7.70967257196579   -9.08294552799507   -2.64070195476471
H        -5.27738924049926   -5.81364863795572   -5.44509749574056
O        -5.89405024623563   -5.14111251825179   -5.75976253284146
H        -5.34250621292102   -4.37206428576092   -5.99291212285452
H         0.66627886396617    7.11600545217408    7.61461695833947
O        -0.23626384471045    7.14256046748695    7.97169815689610
H        -0.78945176014357    7.15908917681703    7.15268319908504
H        -8.87841796330284   -2.86316167609453   -4.14178884409065
O        -9.39965314319689   -2.05525250427065   -3.97372277355088
H        -9.11187038296467   -1.38863148730679   -4.60122400800116
H        -2.39463520156714   -6.02044836044660   -2.17422885071584
O        -3.27255224935865   -5.73455358139338   -2.44409266752615
H        -3.45704909054466   -6.10680724997145   -3.33142499215674
H        -2.96231777692031   -5.92432847433907   -5.44106559906686
O        -3.56347032574981   -6.53553942274152   -4.97224024717694
H        -3.08173190569049   -7.35606267109109   -4.80626217186106
H        -1.37333949591801    3.70697372921485   -6.98549697409516
O        -0.83571222890745    2.94949016185504   -6.71457314506944
H        -1.06923668043236    2.16448678797641   -7.26679066479752
H        -0.17536464211593    0.40010928347178   -8.22326584817550
O        -1.07175255702388    0.63592442734239   -7.94118627352409
H        -1.24893922834568    0.10988383711823   -7.14519228191567
H       -10.40928230389578    4.02051941492195   -2.75929425147933
O       -10.47842100983174    3.24043450846226   -2.19333896498223
H        -9.65026638137920    3.21242616272780   -1.68252395744864
H         4.58238740583622    4.03951207738010    1.73588991053433
O         4.37373415083474    3.11823957862728    2.01323833049689
H         5.08947825341130    2.54233702928993    1.73194539521396
H         6.58268098850560    1.40897583072663   -4.16349636219517
O         6.19392223361892    0.77103271584304   -3.52845804304714
H         6.20572918152308    1.22923209300817   -2.66435978222732
H         9.64129738523476   -2.25929366230731   -0.91815476934450
O         9.91931874745432   -2.04272217301621   -1.81693260030866
H         9.12105489776909   -1.70052294263344   -2.26126713411855
H         9.98487323373893   -3.34755023922091   -3.08965167412412
O         9.71980196063383   -3.99784347624498   -3.76702115521461
H         9.32779277444692   -3.48782693314620   -4.48670825908768
H        -7.68422759500827   -8.60979438014129   -1.71828014698829
O        -6.94623335369838   -8.01486010380009   -1.84292154967215
H        -7.32416751530095   -7.10197028975566   -1.83145374285268
H         4.26763121826906    5.99886596838824   -3.75873440666192
O         4.98177638341865    6.64767016574391   -3.67269970472586
H         5.72250603279930    6.14835296741354   -3.30807184628419
H         0.12300762440490   -8.19366471649563   -5.24391763959129
O         0.14676666352781   -9.17688745261684   -5.11409624915481
H         0.30116765702954   -9.53851286759177   -5.98686165563041
H        -2.31491333061272   -8.70461881831495   -2.75320716194382
O        -2.07929624729176   -8.43870881154302   -3.66166240502275
H        -1.43063047756829   -9.05530851803836   -4.01995953374471
H         2.20342902607055  -10.84324932199352   -3.52368002652701
O         2.15739870886921   -9.88878107251818   -3.49699365968096
H         1.37365770486916   -9.61641461601151   -4.02490616966517
H         7.34116536888247    3.25204051912123   -4.12569198742258
O         7.39109763188899    2.69611792444461   -4.92043293406833
H         7.02369506546227    3.29636017580284   -5.60610967141370
H        -3.57733155936810   -3.78188937359518    7.69326882752442
O        -3.69049375443330   -2.99267155854250    7.16508304584921
H        -3.43656026271712   -3.22906813987868    6.24679054411087
H        -0.61116815180699   -3.38187388963369   -6.74294508995777
O         0.01854000191926   -2.65000210684729   -6.74705883848550
H        -0.46420608982282   -1.87574969671809   -6.40411369456279
H         0.62398382517715    0.40077040287792    8.74808216395652
O         0.63383300712624   -0.31259370938940    8.10595332177302
H        -0.28799857677519   -0.60163711731310    8.01469497564032
H        -5.81790898484145    7.34031881038384   -4.25485159871139
O        -6.31900092008123    6.72295919655576   -4.81912951669860
H        -6.60726414905508    5.99008603614685   -4.23086027656587
H        -4.26538446838262    9.07365100350703   -3.25779274894097
O        -4.80106486132090    8.27701909005920   -3.15542270086661
H        -4.39461613035271    7.79539747312877   -2.41676021821986
H        -9.69350096428067    5.76994096335887   -4.66456558926220
O       -10.22698124647895    4.96466451387143   -4.50452438683328
H       -11.10688873353138    5.16604168492192   -4.82493385066389
H         2.75657959544742    6.46287673792060    6.15747216076628
O         1.79617548827252    6.55910942039135    6.25291277538631
H         1.45309593416191    5.64591810346572    6.14732518357368
H         4.80871534900444    8.50974589321522    0.10625421420153
O         5.12109775064273    8.50990973333523    1.02853304839531
H         5.52884153108719    7.64607577440731    1.16079515591600
H         4.16538948001997   -7.45083464679192   -4.35959115991964
O         3.40839667373626   -7.73502418786490   -4.90373486655943
H         3.12753022056349   -8.57646987068941   -4.52914606525858
H         0.37017184022995    8.61128298425434    4.25054103228129
O         1.04916772044758    7.96793465641298    4.02261258314251
H         1.27326672559194    7.47267409468508    4.83652782491170
H         5.38079802777679    4.04455211320758   -3.12440334052955
O         6.28383450013418    4.21181453045100   -2.83806035585657
H         6.44957690790574    3.58672703786159   -2.11372256719141
H        -2.59108032122225   -1.60308119392219    7.55439366030781
O        -2.08177302411599   -0.81021015855585    7.77807675003601
H        -2.70898763775310   -0.18513078221543    8.15186143057319
H        -9.01195891681578    7.90851137031347   -4.15703451493003
O        -8.94639368726009    7.32638375742179   -4.91550897642954
H        -7.98887858610362    7.16263523332360   -5.04809710111156
H         3.53527947205800   -9.01996559694718    1.06824837218246
O         2.85753378791080   -8.38937597939347    1.31708635232645
H         3.33093622643703   -7.58436576445484    1.60019453414960
H         3.58341180885891    8.13138205085664    1.85296049605953
O         2.79235861620621    7.56803581150753    1.96081425607872
H         2.34400204115733    7.80043540235078    2.78679389700405
N         6.25175521883902    4.73223887734722   -6.31963481364300
H         6.55677699578038    5.13449142598908   -7.19481081999839
H         6.02607451749906    5.49210738341634   -5.68951129773980
H         5.40017863294770    4.20455138240577   -6.48993719861429
