# Supplementary material for: Computer Generated Realistic Interstellar Icy Grain Models: Physicochemical Properties and Interaction with NH3
Source: ACS Earth Space Chem. 2022 Apr 19;6(5):1286–98. doi: 10.1021/acsearthspacechem.2c00004 (PMC9125691; doi:10.1021/acsearthspacechem.2c00004)
Supplement: Supplementary file 1 — sp2c00004_si_001.zip [file sp2c00004_si_001.zip › NH3_binding_energy_sampling/28-36.0-Y.xyz]

604
 energy: -1022.789318646008 gnorm: 0.000031575913 xtb: 6.3.3 (5b13467)
H         0.21898631500906    2.97337919291745   -0.65742065909665
O         0.74276285658008    2.30446073195764   -1.14956964268713
H         1.68053211705801    2.43201951302870   -0.87243414726841
H        -0.08400333894371   -1.37638799295357    3.15747762589899
O         0.31289106815035   -0.67601002771304    2.61698563142096
H        -0.16323846827886    0.13851607349906    2.85015835600049
H        -2.38221954913025    2.35864621713780   -0.52626436770382
O        -2.17670406193567    1.88409635041545    0.29673620158669
H        -2.19379683716064    0.93729646685803    0.06790960337857
H        -4.66200862929489    0.49150489304490    2.17528028758214
O        -4.98111352426080   -0.44138397820998    2.18385607939013
H        -4.47470778036545   -0.91749250867420    1.51757090465413
H         0.06772311628394   -0.37112502959006    0.96163271870193
O        -0.12489342568947   -0.13191291453945    0.03442953363960
H         0.21568055606447    0.76498147598350   -0.08155574423994
H        -0.16951655432804   -3.64884607201075    3.77630420704359
O        -0.44823657833123   -2.81972609484624    4.19876352763275
H         0.19552100011720   -2.65279298738886    4.90354378707192
H        -4.87755732613014    2.47838430638417    1.32946720032520
O        -4.24191220923007    2.06467927944679    1.94544325429588
H        -3.39690632243587    2.04728397296918    1.43626982386716
H        -3.22286196983152    3.85317839324399   -2.20104323643493
O        -2.48859027218572    3.25242068760907   -1.96946653773360
H        -2.12608384311981    2.96845169342670   -2.82860171692845
H        -0.12810237361774   -3.86564759674980    0.50092729058055
O         0.21245240013771   -3.05068337093889    0.92315727928761
H        -0.57487019701440   -2.56292407060899    1.23321343056351
H        -2.38311955665043   -1.60050740988599    2.46530670023310
O        -2.19165955870045   -2.06445914661365    1.62374360909643
H        -2.44570879957843   -1.47438864411729    0.89504912222526
H         2.08132796304762   -1.50451064762210   -1.10713618810288
O         2.30927950438776   -1.76215825762445   -0.19004578090157
H         1.51705655184680   -2.18783064706655    0.18986079867302
H        -1.38583823540013    1.76143894490488    1.92335102461537
O        -1.48264649154467    1.36073479970515    2.79751335688675
H        -1.46953561538888    2.07100348350278    3.46479324018874
H         0.21655650886995   -2.75826211811483   -1.56717961849637
O        -0.53739617064641   -2.14481382509005   -1.62312037842811
H        -0.35905118609026   -1.42053408057698   -0.98637858949228
H        -3.43420409799662   -2.97547637372008   -0.40448226403217
O        -2.71624522989959   -3.46797534470937   -0.82365959259471
H        -2.00400254496250   -2.83806150199979   -1.03729690261977
H         2.76876003489726    0.05260570256669    2.95639099079643
O         2.86491454078756   -0.13318068099705    3.91784195047418
H         2.95524755459818    0.75894950527361    4.32445283688854
H        -3.50441829463086    6.33102223813232   -0.52493793611033
O        -3.26269367422267    6.99500651179597   -1.22245576253094
H        -3.11898454797751    7.83819804276364   -0.74902942255669
H         3.90487500594468    0.50839229540828    1.21432897936613
O         2.95421258343644    0.32723813282038    1.32592454458724
H         2.71718192317464   -0.42161927481763    0.74209620923285
H        -5.76498811703422    0.80268893849923   -1.61469066846087
O        -4.85420283735914    1.12700573579022   -1.48358509018118
H        -4.96495257666894    1.95428781794825   -0.96997664005960
H        -1.19887447797384    5.33413974607336    2.23232882335541
O        -1.82573207822810    4.58862652523253    2.11192421529700
H        -1.90721264276926    4.16817909025706    2.97311938576286
H         3.49370183784854    2.68236706067580    0.46422312663545
O         3.26475447794626    2.65338437595311   -0.47994542477157
H         3.59391553576924    1.81077014944050   -0.83326998016626
H         1.49721009289353   -4.75315518873500   -2.25007609693256
O         1.56152715857460   -3.97804012653903   -1.67408971390108
H         2.35824579174281   -3.51726208210457   -2.02068257245372
H        -0.90393993949565   -0.13317164966376   -2.54186603638822
O        -0.26590624265270    0.51786048237260   -2.86113938206609
H        -0.00754200874395    1.09793406999111   -2.12153614235051
H         1.69719988589583   -4.74878449305721   -0.17769317177349
O         1.79975353815273   -5.38881080328676    0.56301739225605
H         1.33509297823565   -6.19756436909120    0.26240182945145
H        -1.21453888949481   -3.31227433687506   -2.88604946186016
O        -1.03983886728433   -3.99412383667204   -3.54813417331475
H        -0.91777440131311   -4.84278269007027   -3.08121826129386
H        -2.78438107666749    3.23987175597006    4.71496888716030
O        -1.80309948512454    3.23352829659435    4.68513109069983
H        -1.51493765698958    2.82901738881552    5.52154140681991
H         0.96375030231906    4.96004173933301    4.10634645138702
O         0.01781313151235    5.19270015981515    4.15910179014519
H        -0.45573277816926    4.38863757048261    4.41049894369427
H        -1.73195188855999   -4.70440415001113   -0.38402078553952
O        -0.96942539203663   -5.24848007199709   -0.09808168408827
H        -1.32126355170567   -5.93578193803483    0.47703226620880
H        -3.88558884395310    5.79048826373224   -2.58262011775815
O        -4.23727621731324    4.95878220863190   -2.91768268234983
H        -4.07735326308626    4.92729149025862   -3.88505691591442
H        -2.43957044444269   -3.74921931611224    1.92403427833567
O        -2.46143804656808   -4.65487708607984    2.29632423397867
H        -1.52282473484982   -4.89529761519724    2.44020122169660
H        -4.68318581019046   -3.01821542688489   -2.91759205708442
O        -3.82979110447790   -3.25205595552476   -3.32117768639936
H        -3.50259902787924   -4.04768008403907   -2.85675279952952
H         0.33110202549105    1.30098800159760    4.63181609811702
O         0.84238794132008    2.05959435839358    4.30316676768382
H         0.88826977985067    2.71774494831303    5.01094516949028
H        -4.65339972954946   -5.21336636004852   -1.59682253119566
O        -5.35680104079246   -4.86033626874507   -1.02480738880802
H        -5.14794503317971   -5.21779319981863   -0.14088644156727
H         2.33587405502519   -6.53503470001809   -4.04083273180467
O         1.99597844539756   -6.20788787203263   -3.18782645033223
H         2.42599819899521   -6.78451253214034   -2.52420947740945
H         0.48281314870115   -3.42629084012324   -4.00509209330171
O         1.28817584391759   -3.06015258646738   -4.42395696272783
H         0.97267451195857   -2.68446708311021   -5.27215993657581
H         1.95542771049394   -1.82725776318018    2.99361570954777
O         2.10980386472612   -2.75789200661658    2.77427570962953
H         1.42593185037796   -2.96790918906180    2.10402312416270
H        -2.99885357233955   -1.85038376189673   -3.21800132588712
O        -2.57457176116776   -0.96532738910548   -3.14854948044942
H        -3.22731496525671   -0.31672644000919   -3.46808228975947
H        -3.17478010087003    4.92051591066991    1.09462759766973
O        -3.95476392325989    5.29590233876402    0.63857662376690
H        -4.37091433571786    5.85310514125445    1.34471898680143
H         0.87847718876491    2.18261431961574    2.61267731276346
O         0.98092168088116    2.17708851174702    1.64175481496110
H         1.70959896683930    1.55560384557701    1.48000236772021
H         0.21682841229682    5.60100659298299   -0.72728382652447
O         0.73962301373686    6.26158497425941   -1.23533716357010
H         0.88570890303136    7.06042519051176   -0.67743974748943
H         0.36228702105643    6.97143548662308    2.62452289833056
O        -0.00330899379299    6.58954987495227    1.80879755659826
H         0.66048157199238    5.91932050377163    1.54539261192662
H        -2.48516871384359    0.15027703396877    3.34215721842402
O        -2.71112738537462   -0.66520527204304    3.84318395331875
H        -1.95329614195547   -0.70857580427133    4.46788684532539
H        -0.90936622927714    0.47591447008280    6.03393365723705
O        -0.63386637063859   -0.04251020080542    5.25930081393043
H         0.07735006316402   -0.64804167871744    5.54670952310966
H         0.69779541637069   -5.06233569625066    1.97643484462788
O         0.15224539234888   -5.17303891566007    2.77848855263661
H         0.29291138319800   -6.09498549999495    3.04812481990708
H        -2.13258073780402   -8.14363717777100    0.42306030044533
O        -1.81228509800377   -7.65928697841779    1.21134139037317
H        -2.59973644518118   -7.34680856669101    1.66458166231694
H        -0.34573382195339    6.81316093400250   -2.29252225789434
O        -1.09000353236957    7.23508405334474   -2.79462726618861
H        -1.88193686214144    7.10996251923306   -2.23383905479482
H        -1.09720641705927    4.25038874715392    0.59497157219550
O        -0.72115246510333    4.31144589913182   -0.29979512309857
H        -1.42677000523907    4.07577775835974   -0.93515610548176
H        -4.40950773215984    2.68679337764003    3.50914334148973
O        -4.41204861098962    2.85346184470712    4.47440569797116
H        -4.49867502815751    1.96910905952483    4.87980636406541
H         2.00620765339133   -3.66067236772061    4.25022268984526
O         1.93895369851513   -4.13610850840497    5.10146586649684
H         2.44300730263453   -3.60173467606289    5.73628180210165
H         4.68354968086764   -3.26902125241622    0.85750212463089
O         4.52756873496589   -3.18912041886775   -0.10940410187782
H         3.66965196777681   -2.71000408530201   -0.19469378014926
H        -2.71185202959829   -0.79664978730384   -1.35520850145162
O        -3.04234495657147   -0.52975541434584   -0.48103496090503
H        -3.84019047225557   -0.00031028336740   -0.68909129943289
H        -1.59314749166130   -0.80040492364003   -4.63047482981823
O        -1.08184452039214   -0.58358699169644   -5.43143644097665
H        -0.37250255529986    0.01107296575526   -5.14120344776370
H         1.81143017943489   -1.76720765271339   -3.36568007197947
O         1.90344091047300   -1.02293457946310   -2.73956583367208
H         1.12768177920242   -0.44346665053771   -2.87108868268284
H         3.65295026694705   -3.19990391716233    2.56517751233248
O         4.61176263127209   -3.43124523913627    2.49506138280038
H         4.66328522554393   -4.39200046226234    2.61849373435027
H         3.40616863338183   -6.20044218754599    3.12565585532246
O         3.76627173306152   -5.99810244959635    2.22752836556353
H         3.03204978347424   -5.64842657013636    1.68263207752228
H        -3.31622325154305    1.57355676232393   -4.17518923748546
O        -4.16282061874252    1.10399058396404   -3.98924772190684
H        -4.38374528993063    1.24744987232373   -3.03298999213697
H        -5.06480953374793    4.09978720105430    0.07152748939763
O        -5.50562274792806    3.23531586564844   -0.03705438909262
H        -6.43449711814938    3.35844028697007   -0.32174950230807
H         6.74253927033750   -1.25704252025874   -1.33242868816964
O         5.97080732256087   -1.10590598657836   -0.78036487693952
H         5.54715332820431   -1.97254090785901   -0.58715880395652
H         4.60305275169831   -3.23231709713558   -2.45326409151091
O         3.73752899535385   -3.05709546344555   -2.87229327337927
H         3.74208282263369   -3.67324999703072   -3.63054875571348
H         4.41592885185908   -2.38278907243698    5.64050153116368
O         4.07000355307446   -2.84925129773940    6.43173231817237
H         4.40087578980070   -3.75557936996716    6.34780236153054
H        -0.75172650567045    6.26348869197782    5.10417604831327
O        -1.34912958015542    6.83891425423170    5.64218795055698
H        -1.35809940327453    7.71752141718602    5.20299146546268
H         4.71099605814814   -0.20494383351790   -1.43811992743311
O         3.94668818648740    0.34100947441364   -1.70200383876151
H         3.25319193740983   -0.25576947426107   -2.03695056408910
H        -0.70824783382502    4.48000998853910   -4.01440049320541
O        -1.48911660511482    5.02504470229727   -4.22397712515679
H        -1.33748237467122    5.88985449261600   -3.79692819720772
H         0.68508610267498    3.15228097908732   -2.63386726334463
O         0.69660471822138    3.53071342191797   -3.54151120484565
H         0.74432158297012    2.76877605194890   -4.12879866538464
H        -5.39607808537435   -5.24578673196190    1.76554565237907
O        -4.69946207122722   -5.84132562769061    1.41135992047527
H        -3.85905622614494   -5.42804955312289    1.68634323998245
H         7.89900130320312   -1.75633712389696   -3.99911771584466
O         7.63911309658847   -1.44523586902199   -3.09920888663568
H         7.15462945173541   -0.59975613244803   -3.25495585199689
H         3.71620246779643   -5.12325599972896   -5.28303178236400
O         4.47831684457492   -4.75388992397258   -4.79816471414463
H         4.85873777649222   -5.46789529670095   -4.25353565078723
H        -3.79631780678935   -0.04885346197655    4.92997249156640
O        -4.39812057947152    0.41419171248495    5.56236072441791
H        -5.06126250668638   -0.24315841301001    5.84896807985465
H         3.46058671054062   -6.00986852041983   -0.51775243097897
O         4.33523380187683   -5.76255865002260   -0.83013463543002
H         4.41164934809924   -4.80077156702897   -0.68290797599163
H         5.02197038872726   -0.39356201359928   -4.13267662897414
O         4.48774956673685   -1.10320379025897   -4.52694544032613
H         4.15666032456013   -1.68758500084566   -3.81222225266158
H        -1.14580044692546    1.52869536927205   -3.92592422507429
O        -1.79386180432720    2.15114563275672   -4.31244197362553
H        -1.43182412747726    2.48608558403519   -5.15548509986487
H         4.88713690051809   -6.38640295257299   -2.30770629648290
O         5.22254207324827   -6.70941571711207   -3.17312471506080
H         6.03881264742419   -7.19257791137428   -2.98499538011753
H         8.74674263877840   -5.16417435206529   -2.89050043689662
O         8.05283750841673   -5.58154750891195   -2.33535377858642
H         8.08480197315942   -6.53870379607833   -2.44049571848774
H         2.34940234254002    4.65756327436926    0.49023998138386
O         1.76474451164143    4.63202161817313    1.25717631189131
H         1.40905334030444    3.71140412642020    1.32838259721948
H        -4.43108476474219   -2.69719980317014    4.21522730605313
O        -5.32343998686292   -2.35490734260873    4.01047480091839
H        -5.18240292739027   -1.57216457062788    3.43802916717548
H        -5.85210253765693   -3.24530546135517    1.29387826872350
O        -6.31868297627359   -3.80347509882816    1.95872653546899
H        -6.13236596745183   -3.37109437422972    2.81133495145499
H         1.67440365795540    3.38053370961696    6.89222087771191
O         1.05586352092343    3.89967517906598    6.35702517254318
H         0.27067187535450    4.05429097288228    6.92515278666290
H         4.98871284730946   -2.25266834284931    3.63788060479637
O         5.00900572840637   -1.53596397261522    4.30368098983464
H         4.19825223853090   -0.97755505220209    4.14606444759341
H         2.36520371216634   -5.65808748175228    4.83883397126823
O         2.74364720622235   -6.54223334698994    4.57749317087033
H         1.99747177444245   -7.12099077665092    4.39910979991462
H         2.27864001744527   -4.55893796583487   -6.78707942708700
O         2.10608321918728   -5.04940841452886   -5.97343448788650
H         1.83998453633463   -4.35964785305819   -5.31693021538248
H         6.43796605205677   -4.17796490238890   -0.48040570123535
O         7.18928197563081   -4.58318342569300   -0.01598186642661
H         7.69814245377127   -5.00486963120468   -0.73628187689330
H        -1.73686325286207    4.40880472958731    7.71957255486576
O        -0.83941023294931    4.50360170830117    8.10908797256767
H        -0.65625310542795    5.46244755536242    8.13618936418143
H        -5.07593726106219    5.66508852413351   -5.58682091848848
O        -4.47052845675868    4.89989554733649   -5.60805090748065
H        -3.71000599449522    5.11488701611791   -6.16944273438449
H         3.31400887144741   -2.56693012032798   -8.42358769405732
O         3.22224373839587   -3.10242952338193   -7.62463533605178
H         4.09716622932153   -3.08157639835471   -7.19229731234897
H        -0.62118017249938    8.77652254660769   -2.24070674922344
O        -0.50007691853689    9.60274136694267   -1.71834828092430
H         0.25917075561666    9.42512190005154   -1.13805139034044
H         2.05065465254025   -0.99363550082920    5.22641420381132
O         1.47594685468134   -1.52134638143123    5.81043358766659
H         1.56557846620738   -1.17797770918012    6.70883342044590
H         5.22894798576026   -2.07831788907866   -5.67034916201231
O         5.57572635134805   -2.84363203593022   -6.19341810246491
H         5.29752678445713   -3.63466450832675   -5.67983913274999
H         5.67064918441597   -5.30486313992223    4.70136962331027
O         5.14583744766207   -5.22115856474937    5.52652259388082
H         4.42268141587906   -5.85063070819780    5.43620856217663
H        -3.99179198677716    1.07273093417605    7.00576357277433
O        -3.80185681583769    1.54474528748929    7.85224214290927
H        -4.67795015650951    1.93204173497634    8.11066271891726
H        -1.81749155726539    9.56134686548290   -0.71026161005956
O        -2.68100391653215    9.43535523770350   -0.24079606418894
H        -3.28810476969944   10.06765828659115   -0.62876243102555
H        -5.91876750569817    4.65431252362152   -2.93599816571387
O        -6.82652741697435    4.53813991491772   -3.28379259157561
H        -6.73508950959703    3.83787842032404   -3.96286561356886
H         0.08800807022694   -7.12037563364151   -1.15571554167857
O         0.54830232816547   -7.56006629465874   -0.40779344751385
H        -0.13388789687517   -7.75502169231185    0.23788021576755
H        -7.61398233038318    3.75699919998134   -1.98025753709922
O        -7.88028930245394    3.16825790938781   -1.24331317490233
H        -7.73759611527408    2.26039337698081   -1.58507152268102
H         3.94969611125757   -0.98618571063713    7.00874950165321
O         3.96322219514260   -0.02196591295215    7.00467713908230
H         4.77717691988508    0.26589521852352    6.57555656271822
H         2.29112667633555    5.73878154165691   -1.14005709246826
O         3.22211201994890    5.43650969340327   -1.02034899929083
H         3.39868388506517    4.90193376386819   -1.81623986449788
H         6.54065803764510   -6.00837296149469    0.68874090202093
O         6.16828950833206   -6.74557682401540    1.21851398171210
H         5.26314934504193   -6.46752851784045    1.44196836866657
H        -3.88045774948044    4.65352067835769    7.79171010077291
O        -3.31214509838927    4.19111261401758    7.13398107332486
H        -3.50903189681629    3.24798026158095    7.24008995275204
H         5.75145056508177   -8.02090982460092    0.14400225794118
O         5.46499511152803   -8.70462749547327   -0.49773239059550
H         4.63744711578445   -8.37621153781111   -0.89302457248168
H        -0.57600594014035    1.95851359441819    7.70852452034250
O        -1.20641049206125    1.89667557849380    6.97088883579512
H        -2.07696378338796    1.75680153236462    7.36351532913229
H        -6.38045402880476   -0.16811200036624    1.04776397980610
O        -6.69775967403909   -0.24890945472488    0.13358890177078
H        -7.61746566698094   -0.51654162350490    0.14781365480157
H        -5.37106582140173   -3.10784851907289   -0.60915920814597
O        -5.11948672777091   -2.40882450324936    0.02034215995552
H        -5.68677826948271   -1.63367193483058   -0.16643180349685
H         4.30446172526435    5.47010029891671    0.39514267041912
O         4.59868784463396    5.53201356516359    1.31724393900330
H         3.96251419821539    6.15457077776227    1.72342905224359
H        -9.03339779187570   -1.77473667264052   -2.28321687703218
O        -8.48791697608072   -1.57719926650969   -1.49455108712456
H        -8.61944744914993   -2.31541131774078   -0.85959717727658
H        -5.48845638487005    3.44313875733299   -5.52693600021264
O        -6.00905926666416    2.73199742152935   -5.11703605300737
H        -5.34547083144461    2.14389420809564   -4.70230004768022
H         3.20596858893954   -0.93769444160534   -5.63650286418891
O         2.35160096629420   -1.05417448779168   -6.10591724554579
H         2.43654183751989   -1.90178930105305   -6.58182653382768
H         8.13972131569718   -1.40980399703559   -5.99262469451267
O         8.14421012077323   -2.27519241441737   -5.53871784530208
H         7.28810176913064   -2.67242296256087   -5.79419999125253
H         7.65241956146886    0.93324240664225   -6.26802638771775
O         7.46346985524953    0.08635800665090   -6.68411197014512
H         6.48206360263319    0.03884127916702   -6.72483151531387
H        -7.86688944955613   -3.73529258542765    0.89849429944303
O        -8.54267040684848   -3.62485025754967    0.21207238275042
H        -8.44381211178074   -4.38249237305571   -0.39172551879875
H        -2.38322755621449    8.67916130566050    1.32281278463288
O        -2.23858798239912    8.08726309965486    2.07438804878269
H        -1.46740602751712    7.53406149015099    1.85453767248559
H        -4.43459516626474    6.37654421382459    3.51094403312365
O        -4.60118989413394    6.80543084890404    2.65522567182290
H        -3.83549648288840    7.38959480250958    2.51963206277283
H         3.42865855636590    3.38954247610888   -3.54498714440712
O         3.27926050783822    4.35884299878542   -3.45009106154878
H         2.31483172325728    4.42835409723609   -3.55768153295201
H        -6.10043339582449   -1.63883996118987   -3.46038341491628
O        -6.18793715779604   -2.22076470428199   -2.67884733278308
H        -6.97275286562543   -1.91287309093108   -2.17188125908219
H         6.45995830658202    0.96510027953368    4.77310598015484
O         6.06946007027121    1.50893577325812    5.47428818377343
H         6.26010113238380    2.42571237733494    5.18040880271875
H         1.39401944019545    1.67853403630548   -5.80123305675814
O         1.19513308049685    1.08024280984377   -5.05002442037439
H         1.55741314425730    0.21727842509023   -5.32146793607634
H        -2.51558589091769    2.87637079974516   10.49439626623191
O        -2.30446215782026    1.96908518385682   10.21913626496042
H        -2.89986973494286    1.77315112580182    9.48386643966722
H         7.62047989166416   -0.58721220211824    3.12256491274127
O         6.87252308400333   -0.00849979205384    3.29036025653728
H         6.17585971567217   -0.60786323077278    3.66416044591547
H        -5.67014037941809   -8.09709722378413   -0.73796107411607
O        -4.93791423173401   -8.16972818610026   -0.08898059532805
H        -4.94167588244655   -7.35404640510332    0.43553830605443
H        -5.15391298456654   -0.15015122656667   -4.72462506862133
O        -5.77178165628797   -0.85964846679458   -4.96924181227466
H        -6.60806603080453   -0.41515866379883   -5.16894273283469
H         1.92355059976910   -0.23781172297587   -7.49852165860438
O         1.72662828992902    0.23716131698767   -8.34172531519577
H         2.30475851840489   -0.16751169706490   -8.99385209935015
H         4.90998176770526   -1.43441183610822   -9.28038097297161
O         3.98656357945027   -1.20205859382404   -9.56523502760089
H         3.96972350378431   -1.31568723649546  -10.51485294909811
H         7.54674638136660   -2.66295983756926    4.23217349144542
O         7.69754746233105   -2.69560618644911    3.27316089220444
H         7.20360293049816   -3.48443411667109    2.99639755408223
H         6.70163418809801   -5.97973588800614    2.70221801208135
O         6.76292179800205   -5.30684981879808    3.40567605215688
H         7.63684680148072   -5.39619263693573    3.82654355862772
H        -1.80611586814984    8.88147860041298    3.52974854908937
O        -1.56388083501435    9.18233932784055    4.43085183415916
H        -2.41510968405663    9.31579442816751    4.88118888852564
H        -7.36044087736195    1.54364701089688   -5.26303296359828
O        -7.93811358803053    0.80012888088217   -5.02272697775241
H        -8.83905686596410    1.20187291043746   -4.94868310494846
H         6.96068166721880   -1.13209844805607   -8.37133190127756
O         6.37868366713083   -1.85132323677732   -8.63980429587600
H         6.14614006729612   -2.30325647978182   -7.81026057304201
H        -1.62889727722120    6.20938610496554   -6.99754850997848
O        -2.02916646099078    5.38377627643709   -6.72851227416188
H        -1.78478105046089    5.24956469069169   -5.76401798005753
H        -0.01984469654267    3.22334698176026    9.04384747696170
O         0.17480273229111    2.30255906491665    9.29754464609962
H        -0.62626664015942    2.03848457792377    9.79975020200909
H         6.76510517178450   -2.84838285845013   -2.67862464566497
O         6.23220679671900   -3.59211204605634   -2.34062108764570
H         6.69949824326436   -4.40347921438497   -2.58756866113942
H        -4.06042647514559   -3.10646485715662   -4.95823579113113
O        -4.21086903517835   -2.99060351919939   -5.92325916875211
H        -4.75595921094441   -2.19599700450506   -5.97890739130365
H         1.95846109330019    2.09277453226021    8.49048263804993
O         2.62679298159017    2.20524202983814    7.80470178474230
H         3.04557445018460    1.33368877777328    7.68759762912550
H        -6.90950309693951   -5.23886412166423   -1.42749600177731
O        -7.82472676420853   -5.50561374687094   -1.67740216183003
H        -7.95407179586392   -5.09985009827135   -2.55954380518769
H        -3.82920196465587    5.18893332710475    5.71025590051525
O        -3.79284111100385    5.95913235161176    5.12214859076376
H        -2.85841638856909    6.25138904703650    5.22005996444311
H        -7.87140397609923    0.05466240171566   -1.98516628274622
O        -7.37833361539069    0.77828904382456   -2.39467016904019
H        -7.60316928373314    0.77097693145243   -3.34874496339663
H         5.84232960028500    0.05261978214004    0.44424370596440
O         5.62234178681113    0.77404923284546    1.06584776355567
H         6.12760617771822    0.57421585669391    1.88057359897554
H        -6.22890814672581    3.24427207504914    7.39402649170985
O        -6.10562151979440    2.72279897934443    8.22143728253940
H        -6.70751829492816    1.96337646374325    8.12819149593215
H         2.26839512297732   -8.13578593885515   -0.84641266593262
O         2.94814006086246   -8.12260112209136   -1.54000120508405
H         2.72359081233440   -8.83406868210926   -2.15628868917708
H        -2.72528604894265   -3.99474495886870   -6.20944548902757
O        -1.97380579520435   -4.56346204982715   -5.97662161116434
H        -1.70018028224120   -4.27511329837164   -5.07760077074431
H        -5.64892010648756    3.69991003200983    5.31078625445018
O        -6.29915918852367    4.09590782018716    5.92720093545088
H        -6.13336990325560    5.03962498851441    5.91708756032434
H        -1.01846950578003   -7.16097802452762   -3.17861641380905
O        -0.54613502815512   -6.49403077064383   -2.64674458056167
H         0.36291292798080   -6.42601968944882   -3.02392907868408
H         4.43608053857819    1.92958226663516    5.16607834805708
O         3.49615966901092    2.17225774015797    5.04283308734445
H         3.10654848684563    2.18596743666484    5.92230315358712
H         4.09674324277030    4.56940910261789    6.34192263395283
O         4.19789585452672    5.29323433590048    5.71932655095734
H         3.62085160396033    5.06512780109957    4.95023717676495
H         2.76164950942662    3.53985437412249    3.95104898708883
O         2.58684914861272    4.48208099227415    3.79517934357473
H         2.47300923554230    4.59197335415505    2.82891117232508
H         9.40155068930733    0.12811238191600   -1.02673140384904
O         8.59906741446222    0.29712903188918   -0.52927284250181
H         8.41511945129929   -0.52385529135945   -0.04251983380808
H        -2.12224546399732    5.23404443325011   10.67038314401848
O        -2.84625200004767    4.60621234977565   10.89757126190964
H        -3.06809390686566    4.78211158285345   11.81215375934859
H         7.96944388687182   -3.08859238543295    0.35940477779291
O         8.39205028205824   -2.24397951447683    0.61915198247169
H         8.32196815616225   -2.24229224169542    1.58116967547980
H         5.35672031111312    3.56117827743968    3.56893705784310
O         6.02412473316454    3.85675040888519    4.21159698250046
H         5.59018368158242    4.54973691924954    4.73256909754556
H        -4.22800700530534    4.94340517380904    9.79602787952838
O        -4.85827224916277    5.09823373257336    9.07240933199588
H        -5.47164958551684    4.35090113083227    9.06498738030323
H        -7.00091728727206   -3.50848559123837   -3.51197120069310
O        -7.62115719350641   -4.11765128621514   -3.96448708764898
H        -7.09850738617557   -4.55878546543909   -4.66605243211736
H         0.00769862766590    6.03630943955384   10.80009674930427
O        -0.85521149761374    6.37124709932055   10.55179259194202
H        -0.73593319403101    6.80373940630642    9.68680799705199
H         2.61400279200106    1.44280770555825   -4.08036020879766
O         3.49334292638352    1.79080609444673   -3.83826116834947
H         3.80795334308049    1.27429349752195   -3.06668693531668
H        -6.99458944008390   -0.28219722898981    7.20317891467755
O        -7.50255428113018    0.49646175859303    7.48420940781895
H        -8.12175911089884    0.68437165453549    6.77778270568081
H        -2.75824571916445   -9.92244906408782   -0.85922509617838
O        -2.69215654749067   -8.98053727825611   -1.01626352765331
H        -3.59812853105863   -8.61248653350314   -0.77803842849299
H       -10.03654347231368    3.05807371284752   -4.91526215045776
O       -10.15740944712573    2.14011263209959   -4.63775136869001
H       -10.37612537742229    2.22206096851595   -3.68847541056838
H        -2.08682095903451   -3.09213173580475    4.60778837079002
O        -2.96284902016919   -3.53067639338873    4.67294659890673
H        -2.95559443022851   -4.14566585105728    3.91439158435555
H        -0.20421362130267   -8.04747811848723    2.47194987444746
O         0.62139989548771   -7.84164014610216    2.92347707820214
H         1.34063675418886   -8.13754923344272    2.33792329876487
H         6.68106857431825   -2.47328726307641    6.42438305779169
O         7.13097178882562   -3.18148006867653    5.95885546275928
H         6.49963464817199   -3.91488912641377    5.91496746111591
H        -5.29734355411319   -2.07011175115800    6.92843883612219
O        -5.97093686296438   -1.56924333105164    6.44363400561870
H        -5.95186766519105   -1.94306113271907    5.53318328566969
H         0.87668761520284    2.99499198663742   -7.09019185316505
O         1.79356590406880    2.66161476684128   -7.14443034800600
H         1.77956396719732    1.91639331988473   -7.77287208735285
H        -3.95229070623509    8.68685095167023    6.69648804440214
O        -3.95096413273016    8.68814992275229    5.73911747145430
H        -4.07437060718216    7.76137896066635    5.46789568826249
H        -2.01801730020482   10.26865307110590   -2.70061689213052
O        -2.91739909629781   10.45350665916486   -3.00752249978537
H        -2.83948410419292   11.08957842786135   -3.71786242510177
H         9.39023673654147   -4.15632873513644    4.07866897941312
O         9.10769159101093   -4.83572006369724    4.69857803009609
H         8.67567553087314   -4.36486917676795    5.42221198533204
H        -0.72153782470755   -6.03616031935647   -5.85097985070053
O        -0.02064280521216   -6.60563756933360   -5.51705614090792
H         0.81674771059898   -6.14524139947966   -5.72978024643284
H         1.84977987987470    8.20847921349094    0.70776945446233
O         1.54328166166291    8.52804831738362   -0.16867930460880
H         2.35975419443131    8.57520870183612   -0.69630014566516
H         3.53695028430067    2.88400554211312   -6.62901447326697
O         4.36217721183445    2.58913068958563   -6.21817674454906
H         4.11264469655217    2.31406096614459   -5.31086902055371
H         3.79340684215618    7.08938199251154   -1.13988964720787
O         3.96704522930203    8.01854999429722   -1.39311256854552
H         4.32310853728750    7.94122379729985   -2.28983287579814
H         4.42978571112970   -0.05209631164928   -7.88465965355944
O         4.80483480744513    0.09048659504153   -7.01374235218813
H         4.62383760690025    1.02198457518509   -6.76750051220159
H         6.04175795472583    1.85954600983910   -0.43693109310010
O         6.61358969961150    2.05576073084541   -1.19317030679498
H         7.43363250885861    1.56859510522151   -0.99818987718259
H         6.67788351976824   -8.50175026386497   -1.59770994988560
O         7.31763404389374   -8.29004448236921   -2.33073037255382
H         7.68548700857046   -9.12391535099099   -2.61823595562968
H        -5.29001025640658   -5.81692712846607   -5.43387898021079
O        -5.90438869359225   -5.14258771098259   -5.74907940651245
H        -5.35052864059442   -4.37489282404139   -5.98122114775380
H         0.67690261311454    7.09038616604557    7.63693077225639
O        -0.22590196974916    7.11826363028247    7.99304820574844
H        -0.77783878216789    7.13756347266000    7.17284278580530
H        -8.88373171161101   -2.85677853175998   -4.13312037820285
O        -9.40292252033784   -2.04758746789013   -3.96505588298368
H        -9.11269197281538   -1.38126624704961   -4.59176060347194
H        -2.41098050348799   -6.03377921461900   -2.15987996623736
O        -3.28763501020576   -5.74502012825168   -2.43069007047345
H        -3.47247095570888   -6.11636739576007   -3.31831420832853
H        -2.97541993829784   -5.93432576842736   -5.42765678772513
O        -3.57848890734238   -6.54410572652920   -4.95947271621901
H        -3.09923608272229   -7.36606972533331   -4.79356328860598
H        -1.34882308140082    3.69468727352046   -6.96474786278910
O        -0.81159405582422    2.93616944420569   -6.69528711814345
H        -1.04954910602689    2.15375496565734   -7.24836536928550
H        -0.16703477696050    0.38551123399832   -8.20451315581921
O        -1.06368638251965    0.62164889612133   -7.92391690316405
H        -1.24279718104857    0.09648950015189   -7.12788258483298
H       -10.39659667244495    4.03011579838397   -2.74929699532794
O       -10.46836809432086    3.24988952838597   -2.18384469180641
H        -9.64071506293898    3.21954769500376   -1.67227397899855
H         4.49586269721877    3.95305252630823    1.80671398882576
O         4.32428986725497    3.02223397539192    2.07812339020182
H         5.05062912838179    2.47122853203150    1.77528614631342
H         6.51011485181393    1.33690184913683   -4.18086281828548
O         6.20434331928169    0.71124285676339   -3.48938231019199
H         6.23157339121641    1.20468312243096   -2.64451879630003
H         9.63559384036647   -2.30586453523488   -0.88993944756632
O         9.91624670633082   -2.08702129635316   -1.78741524704488
H         9.11731163046389   -1.74835170349966   -2.23361361309126
H         9.97818656834869   -3.39406850986051   -3.06175905085722
O         9.71203003641127   -4.04374994341275   -3.73914480713044
H         9.32172713443979   -3.53364690989708   -4.45951418280326
H        -7.70817148486858   -8.60792775522384   -1.71013031559127
O        -6.96827197322436   -8.01515856809642   -1.83380555592107
H        -7.34359892459764   -7.10113819749779   -1.82253121063875
H         4.19375196088057    6.02410632317026   -3.77575712855256
O         4.85719132062515    6.72356161024015   -3.69412100726559
H         5.69066326906250    6.26778967030716   -3.54730317060175
H         0.10308048220103   -8.21287723286142   -5.22804825500254
O         0.12447066907859   -9.19615360282604   -5.09845303813709
H         0.27779485152172   -9.55802973090841   -5.97130447536678
H        -2.33861218596386   -8.71757362401761   -2.73972081392701
O        -2.10079763122739   -8.45195704625427   -3.64772169460643
H        -1.45400662995406   -9.07077288492470   -4.00553286968442
H         2.17486396295148  -10.86871482551601   -3.50654651754182
O         2.13179947701460   -9.91409076519092   -3.48010477319971
H         1.34905909931632   -9.63950081789856   -4.00839372986198
H         6.86494062454375    3.26998076104246   -4.52824327494851
O         6.92546733664832    2.59374438149660   -5.23080654318332
H         6.13431697048676    2.72964739212059   -5.77438671149680
H        -3.59624504631089   -3.79571287655512    7.70707660630646
O        -3.70648272972904   -3.00588196957031    7.17919989559513
H        -3.45254536507897   -3.24254733332896    6.26100381223386
H        -0.61600402463349   -3.39793057756457   -6.72635581098955
O         0.01640431935375   -2.66835115526485   -6.72921759678540
H        -0.46442802863099   -1.89251352209650   -6.38694958430964
H         0.61600853821078    0.37517783954873    8.76700702385679
O         0.62491037020181   -0.33857857025986    8.12525772310274
H        -0.29776169772363   -0.62464397526023    8.03261209720814
H        -5.79401874421284    7.33794929491192   -4.23912087209632
O        -6.29675754348136    6.72216870566609   -4.80386208296105
H        -6.58739884270324    5.99014183114028   -4.21589680211978
H        -4.23821199011622    9.06580280151399   -3.24034337115004
O        -4.77666439034968    8.27093450841521   -3.13827315802151
H        -4.37184753144266    7.78812153230792   -2.39942013650639
H        -9.67385871183478    5.77815928896667   -4.65292544558975
O       -10.20993567758472    4.97431609863120   -4.49402211448492
H       -11.08886934159048    5.17863993415118   -4.81521499820129
H         2.76935404325298    6.43497939406445    6.17871292343169
O         1.81014022207607    6.52904501620450    6.27974332343459
H         1.46509573213893    5.61730541343377    6.16931621825601
H         4.61584368394832    8.87258584866606    0.15315355201238
O         4.78004506596834    9.08669012842472    1.08463837716539
H         5.58796441523948    8.58457524706699    1.32938922123814
H         4.14721409146999   -7.48205944314955   -4.33932036754281
O         3.39008673488551   -7.76351966908915   -4.88462591967677
H         3.10596205188163   -8.60430263792756   -4.51095562421702
H         0.39498545172936    8.59091531868845    4.26547224522997
O         1.06793484151930    7.94126450823291    4.03780011856503
H         1.28892317912310    7.44939933079768    4.85334599850651
H         5.26381986082308    4.13299438602489   -3.11501389334330
O         6.22500052492330    4.09721903322978   -3.05715215447386
H         6.42621503432169    3.51046003197893   -2.31152281333651
H        -2.60347969331143   -1.61949086331420    7.57009099866564
O        -2.09168868265022   -0.82863533557606    7.79516717103489
H        -2.71748977306051   -0.20129231195983    8.16761349846261
H        -8.98691328032814    7.91472054048463   -4.14430894893244
O        -8.92236877158027    7.33228738686131   -4.90264224315928
H        -7.96509193003905    7.16620692556078   -5.03446068757728
H         3.50788625811736   -9.05094288693172    1.08742779616260
O         2.83184270127837   -8.41816151622051    1.33526853018338
H         3.30726430747044   -7.61472014326138    1.61932717836227
H         3.56296192616949    8.19575350485996    1.79378454229639
O         2.86017892797822    7.52227633842140    1.96888117373109
H         2.41095848626760    7.75260551834848    2.79293195162367
N         6.82087552637827    7.36827679095517    1.71359587518790
H         7.15633453212607    7.38224199391414    2.66735880779294
H         7.61969198930439    7.25406152104126    1.10438582433519
H         6.22596836225758    6.54850110255870    1.60944224273579
