# Supplementary material for: Computer Generated Realistic Interstellar Icy Grain Models: Physicochemical Properties and Interaction with NH3
Source: ACS Earth Space Chem. 2022 Apr 19;6(5):1286–98. doi: 10.1021/acsearthspacechem.2c00004 (PMC9125691; doi:10.1021/acsearthspacechem.2c00004)
Supplement: Supplementary file 1 — sp2c00004_si_001.zip [file sp2c00004_si_001.zip › NH3_binding_energy_sampling/29-30.6-N.xyz]

604
 energy: -1022.785904120553 gnorm: 0.000043216939 xtb: 6.3.3 (5b13467)
H         0.21532811497208    2.95431160651844   -0.69753988998256
O         0.73747142145895    2.28392069407429   -1.18838756485417
H         1.67637667988182    2.41188894502766   -0.91442397077345
H        -0.07405304764758   -1.37465952704410    3.14033883270440
O         0.32016009876528   -0.67626678758059    2.59532940548029
H        -0.15663398434716    0.13853571988500    2.82579575373680
H        -2.38536691290746    2.33884511270094   -0.55790616376085
O        -2.17741960572111    1.86966079990217    0.26757935602846
H        -2.19352774119498    0.92142366750569    0.04421015953702
H        -4.65644301796675    0.48464083283249    2.16019080886338
O        -4.97496919290590   -0.44829134463405    2.17459053529443
H        -4.46989945627700   -0.92775411263379    1.50965886396694
H         0.07068319038576   -0.38111704630710    0.93880023759321
O        -0.12683438240898   -0.14600244213248    0.01162198808073
H         0.21592871685471    0.74905425691563   -0.11151643340481
H        -0.15682673490597   -3.64312003172106    3.77151891409218
O        -0.43532078715684   -2.81220513688178    4.19056366279241
H         0.21033576886538   -2.64100117924888    4.89261346460521
H        -4.87597202002446    2.46677076730713    1.30420543863974
O        -4.23813411321828    2.05748795768365    1.92082959646225
H        -3.39469418605135    2.03732235577462    1.40909251353575
H        -3.23072775556851    3.82401656118990   -2.23817510811322
O        -2.49444824671839    3.22647546244456   -2.00477764801181
H        -2.13498327394005    2.93623170482608   -2.86333579436057
H        -0.12342950606922   -3.87779971075696    0.49719579142439
O         0.21688408696035   -3.06071521503181    0.91522961236383
H        -0.57021174435149   -2.57193659102697    1.22396566158877
H        -2.37558760817295   -1.60390756116151    2.45559032495592
O        -2.18651766306686   -2.07236128307694    1.61609091012494
H        -2.44197314142271   -1.48611443354749    0.88476513256504
H         2.08197081925164   -1.52371327916036   -1.12866966405176
O         2.31023141678042   -1.77426130352660   -0.20939908897028
H         1.51958588639437   -2.20018293189932    0.17277926243122
H        -1.38246216681282    1.75589844446593    1.89251808956971
O        -1.47636279846084    1.36033185627202    2.76931776754558
H        -1.46135128665339    2.07407052900354    3.43271965836712
H         0.21604199980831   -2.78091046801560   -1.57852455936052
O        -0.54009271737423   -2.16988352868137   -1.63376370914095
H        -0.35988278006887   -1.44143126209727   -1.00241307846514
H        -3.43254382777402   -2.99485380916370   -0.40381783714762
O        -2.71564004871969   -3.48953328029795   -0.82212549917609
H        -2.00402911832350   -2.86061050686376   -1.04128042508021
H         2.77676268590252    0.05542987542471    2.92383283209556
O         2.87418758308154   -0.12533372912814    3.88626737049082
H         2.96623567712157    0.76832976320359    4.28899797301941
H        -3.51020875247791    6.31013102081289   -0.57499523097247
O        -3.27000652130553    6.97106544922695   -1.27610901931495
H        -3.12720662325940    7.81675130445524   -0.80721883637134
H         3.90857229417465    0.50543337932686    1.17662861701427
O         2.95774310955508    0.32495125724295    1.29282277839711
H         2.72010037038310   -0.42748893992989    0.71340452392426
H        -5.76972253917339    0.77452244547042   -1.62874384563258
O        -4.85894911909730    1.10044057136173   -1.50167314745165
H        -4.96913886992476    1.93015809297515   -0.99208125429462
H        -1.19825609715553    5.32920740136278    2.18364348819264
O        -1.82444525373241    4.58292312097016    2.06792318821783
H        -1.90377191409356    4.16595793082883    2.93109436049606
H         3.50531893676608    2.68289589050188    0.41084752037077
O         3.25814896186198    2.63914194946082   -0.52829234894896
H         3.59018302985980    1.79566104875570   -0.87767144907368
H         1.49514130327297   -4.77713342946380   -2.25368281761537
O         1.56146653007686   -4.00079659938289   -1.68027998161096
H         2.35794357939818   -3.54061176272769   -2.03218299443426
H        -0.91053892804956   -0.16347661413073   -2.56310067879694
O        -0.27610635056250    0.48814890675946   -2.88808016125937
H        -0.01433295240166    1.07081872289379   -2.15195075424772
H         1.70161573469818   -4.76267073088940   -0.18194151317074
O         1.80577903982345   -5.39877254822376    0.56250809141033
H         1.34078860473778   -6.20919620063133    0.26755817941035
H        -1.21876283991969   -3.34335804348080   -2.88902287585070
O        -1.04829386216088   -4.02936769422120   -3.54791717655052
H        -0.92236625972474   -4.87471671600640   -3.07654922311057
H        -2.77434886820975    3.24840991798058    4.68004686101780
O        -1.79307991743354    3.24430550931631    4.64758682141787
H        -1.50204494789589    2.84344791214404    5.48485294391222
H         0.97211306049072    4.96691067192362    4.05332756724384
O         0.02633515640542    5.20076533186319    4.10428103537431
H        -0.44719500182815    4.39865437092940    4.36254251219674
H        -1.72910204202744   -4.72270706220533   -0.37873822539799
O        -0.96565180265411   -5.26514874661202   -0.09204758400914
H        -1.31561373941794   -5.94903714395459    0.48819127056844
H        -3.89652440484019    5.75856538605747   -2.62944602861069
O        -4.24858795197798    4.92459197478661   -2.95812736441464
H        -4.09175952943543    4.88733023705632   -3.92592006167560
H        -2.43165476715331   -3.75576140929758    1.92597285994902
O        -2.45183826441288   -4.65934581662697    2.30340046929516
H        -1.51259901822693   -4.89818076922274    2.44591034143804
H        -4.68842587216948   -3.05282309877699   -2.91314694253415
O        -3.83613861096468   -3.28812617008916   -3.31807685411211
H        -3.50643357233782   -4.08065924915423   -2.85027771000032
H         0.34278985552904    1.31120171232620    4.59893323877505
O         0.85032297763896    2.06992502039560    4.26450123199386
H         0.89931311240725    2.73020596585699    4.97008877534720
H        -4.65345735602830   -5.24016620676658   -1.58099969234658
O        -5.35570284796520   -4.88479122110287   -1.00898780308985
H        -5.14411241592941   -5.23733490441563   -0.12376902114997
H         2.33791030561665   -6.56396197396686   -4.03705302089631
O         1.99301841039729   -6.24067681922484   -3.18583035651786
H         2.42469874159343   -6.81152718748916   -2.51854155652675
H         0.47368185600351   -3.46138444680197   -4.01354702010942
O         1.27870670882515   -3.09835691691592   -4.43452045420873
H         0.96490003370137   -2.72543492958273   -5.28444721362354
H         1.96535437636920   -1.82481068339251    2.97382447616258
O         2.11870609580204   -2.75675831935898    2.75952415391647
H         1.43381358541655   -2.97008039955673    2.09132609575649
H        -3.00576235210621   -1.88544015389689   -3.22426710233721
O        -2.58270829648602   -0.99950543755504   -3.15968056054838
H        -3.23620352257518   -0.35343849641226   -3.48243676726306
H        -3.17618432643599    4.90843188645439    1.05131855650226
O        -3.95678120073271    5.28218325770989    0.59515627689029
H        -4.37196683194072    5.84206903862065    1.29962104804473
H         0.88388702130583    2.18288126577605    2.57393940123026
O         0.98585905337253    2.17611382465934    1.60293976893434
H         1.71211078867161    1.55148945484811    1.44067039125474
H         0.20819897382816    5.58015253744067   -0.78352849413509
O         0.73111417749845    6.24056963702871   -1.29293958154155
H         0.87384078066824    7.04102216633395   -0.73843571435938
H         0.35883838081027    6.96624191359304    2.56329103647115
O        -0.00312110948462    6.58463018218154    1.74640078833419
H         0.66018608245456    5.91248785331152    1.48691181824572
H        -2.47649202216736    0.15152255142511    3.32336987748637
O        -2.70049299209591   -0.66112938668863    3.82969539016526
H        -1.94072259569685   -0.70073001100677    4.45232397380766
H        -0.89368740956734    0.49296040731376    6.00914458193196
O        -0.61962351252676   -0.02869566719521    5.23623404474055
H         0.09279509022890   -0.63246675886376    5.52489566287464
H         0.70682676201045   -5.06577232168785    1.97722553130011
O         0.16328862302598   -5.17284387925825    2.78115487951306
H         0.30555315818260   -6.09301247506928    3.05570368283164
H        -2.12489710282760   -8.15767981154820    0.44806260988706
O        -1.80295874614610   -7.66929599339951    1.23314975569936
H        -2.58951726129093   -7.35454073819776    1.68639246254674
H        -0.35754698882107    6.78509445523128   -2.35372655565779
O        -1.10270491653686    7.20568550228142   -2.85453431502022
H        -1.89356650506785    7.08123223969890   -2.29182162728747
H        -1.09975011021928    4.23785855479368    0.54991392679179
O        -0.72553601187879    4.29693989964481   -0.34570278869292
H        -1.43131706611142    4.05439048793248   -0.97878505008824
H        -4.40228233258961    2.68724401989771    3.48159197561402
O        -4.40212644847277    2.85944606991310    4.44591263061703
H        -4.48714727902294    1.97725646050545    4.85645636365758
H         2.01986452999117   -3.65130671070505    4.24021442388176
O         1.95501390313629   -4.12215403778692    5.09423684587478
H         2.46142290530451   -3.58438448056628    5.72448683347693
H         4.68824000267128   -3.27541946304179    0.83930749525989
O         4.52854567074175   -3.20333234829565   -0.12711856148927
H         3.67147191961126   -2.72298724137342   -0.21417501601526
H        -2.71445906366927   -0.82094134782493   -1.36785666365941
O        -3.04299043388790   -0.54917132208457   -0.49433648524137
H        -3.84187684607933   -0.02189975953251   -0.70358792070960
H        -1.60385030590275   -0.84138388574450   -4.64597518732466
O        -1.09654191369039   -0.62729799910952   -5.44990238040026
H        -0.38477900108296   -0.03257310565075   -5.16527978814323
H         1.80743084013934   -1.79788320898679   -3.38469666875123
O         1.89511201542911   -1.05119638007381   -2.76093093695092
H         1.12014646435241   -0.47282855670092   -2.89783109005326
H         3.66177636352449   -3.19879885088221    2.54883809986011
O         4.62062089619858   -3.42997532094290    2.47877581647878
H         4.67335164177327   -4.38990514390160    2.60640156385613
H         3.41855489181071   -6.19590613665516    3.12526277336932
O         3.77613424020513   -6.00018403117332    2.22457537432981
H         3.04095688141442   -5.65167579089226    1.67996728645965
H        -3.32771418288169    1.53340253454181   -4.19985864541738
O        -4.17416229990202    1.06497012899436   -4.00939141779698
H        -4.39226839330148    1.21277758058165   -3.05328330302339
H        -5.06833676070828    4.08158976389507    0.03724961619358
O        -5.50841805271334    3.21610452850727   -0.06456807686319
H        -6.43812297400668    3.33634429804650   -0.34803629935208
H         6.73851526487479   -1.27062368642520   -1.36959001825358
O         5.97033174897531   -1.11907319311441   -0.81189047635376
H         5.54806801027919   -1.98514187141453   -0.61679895194517
H         4.59693042064454   -3.24031254438419   -2.45692772377191
O         3.72899721029713   -3.06876021380449   -2.87138077542601
H         3.74250068351493   -3.67103328809537   -3.64317601522000
H         4.43152574168140   -2.36412199743618    5.61806815828550
O         4.08699327030476   -2.82748269301912    6.41191022068655
H         4.41988442017196   -3.73339855146729    6.33231363259246
H        -0.74306704397103    6.27477342013139    5.04762385985963
O        -1.33954048751230    6.85275839384733    5.58376692648789
H        -1.35093581889237    7.72886395061768    5.14034556148003
H         4.70796791023454   -0.22197286445272   -1.47461403767926
O         3.94103827450731    0.32110958963463   -1.73684728182879
H         3.24949568666781   -0.27913021840186   -2.06979352664243
H        -0.72240528194612    4.44165568699191   -4.06153104287395
O        -1.50386755301068    4.98587449131089   -4.27164604824817
H        -1.35115488009940    5.85307472822954   -3.85083678440201
H         0.67579577088279    3.12237448880407   -2.67766760143922
O         0.68398778546732    3.49736453491336   -3.58678184883072
H         0.73249128500035    2.73268854194157   -4.17068333491249
H        -5.38722177168187   -5.25529140361330    1.78341703183332
O        -4.69107648501243   -5.85225936006437    1.43072483236473
H        -3.85027263793497   -5.43673790268566    1.70115210691511
H         7.91839287693211   -1.78567881085157   -4.01734824916406
O         7.63291295130944   -1.47285138860565   -3.12276160568152
H         7.14977100587466   -0.63052533200643   -3.29445595012057
H         3.67984698537092   -5.11640205212484   -5.29003787906286
O         4.43549266679099   -4.74607337048660   -4.79762732015137
H         4.80629406100264   -5.45282083968280   -4.24655113279017
H        -3.78328366553964   -0.03989072287313    4.91560723033290
O        -4.38407029005082    0.42623046595387    5.54679260234336
H        -5.04581029045506   -0.23020185221594    5.83873729865199
H         3.46490716305596   -6.02348817159838   -0.52221742773763
O         4.33829719132780   -5.77774788377864   -0.83945593019273
H         4.41519410311949   -4.81512989511999   -0.69429151050253
H         5.01350403364166   -0.42497748599807   -4.16589284890528
O         4.47078727665157   -1.12996185966196   -4.55472048436741
H         4.15088249288758   -1.71709935328252   -3.83891207527893
H        -1.15806923789092    1.49135376556249   -3.95553698126129
O        -1.80714245582125    2.11245782455246   -4.34302084273031
H        -1.44764381460872    2.44157393576157   -5.18959336245720
H         4.93323457485773   -6.37281176437367   -2.30887163383204
O         5.30431167609277   -6.68637377921355   -3.16408101945862
H         6.08884492179752   -7.20651891010105   -2.93748486033824
H         8.79492894253509   -5.14218396536042   -2.88662256438793
O         8.08250441948577   -5.58622500742370   -2.37106301030977
H         8.18416250024764   -6.54126334620550   -2.42791693124322
H         2.35276736878344    4.64204088884949    0.43112697356237
O         1.77264089141161    4.62665701821634    1.20177889707291
H         1.41353150141920    3.70712389099388    1.28059180481193
H        -4.41789264616912   -2.69284742600852    4.21672452787194
O        -5.31104602167071   -2.35221316018143    4.01257339422181
H        -5.17204720283293   -1.57255107544322    3.43546828836404
H        -5.84615079961857   -3.25767187113491    1.30209989512106
O        -6.31062016174370   -3.81258021467092    1.97118906237555
H        -6.12232430460115   -3.37548685626841    2.82094494740191
H         1.69051670844888    3.40548278816485    6.84375389494369
O         1.06899156503086    3.92085357721438    6.30811545654092
H         0.28549537480032    4.07631133682711    6.87827082597443
H         4.99948046861114   -2.24498018329511    3.61304641637666
O         5.02055140376614   -1.52550631612987    4.27574506790318
H         4.20998507976069   -0.96782452471103    4.11654563662886
H         2.38203633903215   -5.64466400397632    4.83865655269554
O         2.76028687757560   -6.53015351079990    4.58086162373991
H         2.01384770910095   -7.11025926591913    4.40807498980822
H         2.26496236298787   -4.60251068953936   -6.79521696304476
O         2.08244789033388   -5.09471348379951   -5.98369213904068
H         1.82350924723370   -4.40175786700578   -5.32732528662712
H         6.44273610739336   -4.18667089698692   -0.50568468034162
O         7.19100671151381   -4.59646346780773   -0.03934325838688
H         7.70093739718246   -5.01423041084951   -0.76048057955377
H        -1.72088007222228    4.43413375226025    7.67546294242652
O        -0.82250301896307    4.53171641217641    8.06212501934285
H        -0.64000493976605    5.49064213217482    8.08434019594196
H        -5.09471693080120    5.61596931213699   -5.62901414762262
O        -4.48857996484179    4.85135140333994   -5.64689934305214
H        -3.72990623912668    5.06347354279576   -6.21194487371861
H         3.29121038263121   -2.62951622592703   -8.44073721859145
O         3.19920216060040   -3.16342153259919   -7.64159751216219
H         4.07835252673041   -3.12493811891741   -7.20338346029863
H        -0.63573484993444    8.74855539682366   -2.31188052835393
O        -0.51197797478814    9.57815051473296   -1.79483807521426
H         0.24940646597792    9.40364718430624   -1.21690629019286
H         2.06510713436425   -0.97961117078841    5.20187777792219
O         1.49115002385037   -1.50347100694613    5.79008741234845
H         1.58439949556118   -1.15599032448127    6.68652864870295
H         5.22187298993104   -2.08099882075206   -5.75238639987858
O         5.51956281284231   -2.84228132361638   -6.30015182976772
H         5.36941370155002   -3.62702943515752   -5.73970489545562
H         5.68637552662693   -5.29025315936953    4.69132060097778
O         5.16361296528869   -5.20315097323309    5.51728571495271
H         4.44044338460324   -5.83324533843432    5.43170010114227
H        -3.97446689893470    1.09281400496487    6.98549729830758
O        -3.78277602752906    1.56994973829970    7.82872552409049
H        -4.65858444729682    1.95756927921840    8.08747437825263
H        -1.82733827668246    9.54157934567224   -0.78258522665016
O        -2.68849313795321    9.41785750430769   -0.30859088523627
H        -3.29827000303688   10.04615668603731   -0.69895272848293
H        -5.93001249451229    4.61863028160657   -2.97026051937570
O        -6.83851887298556    4.50025349546736   -3.31526497557689
H        -6.74820139467427    3.79624574399003   -3.99072766250405
H         0.09081307621783   -7.14116366989456   -1.14205596219616
O         0.55378314179963   -7.57749668158503   -0.39374758174898
H        -0.12640324125393   -7.76842905250891    0.25529181854547
H        -7.62196079473295    3.72538161863057   -2.00550634081656
O        -7.88560945086933    3.14063959261381   -1.26443751736572
H        -7.74340029684355    2.23092064596336   -1.60158829357306
H         3.97002958798013   -0.95892737320309    6.97903347770682
O         3.98076396139527    0.00518718425670    6.96940743099655
H         4.79338818866815    0.29311106348829    6.53703718500504
H         2.27633358401798    5.71520295057796   -1.20331490445505
O         3.21116871950503    5.42159447202749   -1.08677673891548
H         3.38814802120894    4.87917378639518   -1.87856990022635
H         6.54663078529220   -6.01336863680804    0.67887531926764
O         6.17635818912505   -6.74966508646928    1.21201209324285
H         5.27223080079508   -6.47046649126449    1.43858905773493
H        -3.86428180466365    4.67757847485041    7.75190284032755
O        -3.29747723007649    4.21250461749819    7.09471511640893
H        -3.49256432594883    3.26962728033896    7.20674154611296
H         5.75952370618495   -8.02886389891907    0.14857389502593
O         5.47576140807996   -8.71423726535127   -0.49331389936097
H         4.64436630918665   -8.39071950237013   -0.88463542878010
H        -0.55732744776296    1.98465935681890    7.67440006207843
O        -1.18981034324567    1.91949610901557    6.93877238183392
H        -2.05900820598527    1.78012513759370    7.33452869038308
H        -6.37747635247487   -0.18247791222601    1.04079339240742
O        -6.69730225743390   -0.26760706608480    0.12789695208805
H        -7.61653693909076   -0.53662559655725    0.14590423861581
H        -5.36985715346563   -3.13016603258507   -0.60275586384275
O        -5.11774190997005   -2.42740359065521    0.02237191952256
H        -5.68593267149694   -1.65378000626986   -0.16773188936018
H         4.33345863066506    5.49678579442376    0.29957755762285
O         4.66631837088616    5.59930401318363    1.20501465425542
H         3.97185185919910    6.11142921554302    1.65514629956506
H        -9.03787419815078   -1.80879773728432   -2.27451963015872
O        -8.49074278995550   -1.60641959032731   -1.48822428810859
H        -8.61979044872983   -2.34146016698691   -0.84909599983632
H        -5.50537689250285    3.39377583475301   -5.55591802768605
O        -6.02454212642009    2.68500045730916   -5.14019658624843
H        -5.35931195239028    2.09933790276076   -4.72438591678258
H         3.19170061012385   -0.98254814826681   -5.66357990181597
O         2.33597990740941   -1.10166347643781   -6.13133470248937
H         2.42562148941524   -1.95172791910214   -6.60344291434523
H         8.03432717181297   -1.51815829744974   -6.02895192599019
O         8.25928270531304   -2.31620812313710   -5.51100758252277
H         7.61472387828257   -3.00760624884087   -5.74753202346082
H         7.63920219895000    0.86225325491113   -6.31622150679911
O         7.44061544945677    0.01582929520687   -6.72952692354078
H         6.45890976647477   -0.02043053742527   -6.76841282877167
H        -7.86153299631307   -3.75127573661993    0.91455315721859
O        -8.53924312811271   -3.64508917007463    0.22935982010161
H        -8.44128182393139   -4.40585251489945   -0.37065710711345
H        -2.38788118246914    8.66931439742090    1.25726182837001
O        -2.23893917958953    8.08239418178496    2.01194359653158
H        -1.46947878621312    7.52741321448337    1.79123731963309
H        -4.43098497486360    6.37650848852050    3.46370597535151
O        -4.59967635220055    6.80099224374807    2.60616014600271
H        -3.83504753056861    7.38524194622779    2.46598580517761
H         3.41759002196148    3.35910683047885   -3.59465462734382
O         3.26528758776319    4.32895241762686   -3.50265511231021
H         2.30085544169614    4.39449705320433   -3.61270831099643
H        -6.10800561549091   -1.67727649631773   -3.46000187054255
O        -6.19327140385521   -2.25486556431059   -2.67497677804231
H        -6.97700591526554   -1.94470183595103   -2.16783391518184
H         6.46972770524899    0.97514810260588    4.73130875287377
O         6.07629450599607    1.51595015067942    5.43305723948312
H         6.26543367429612    2.43374662404944    5.13972084578154
H         1.37836649595834    1.63191138750270   -5.83831911854448
O         1.18116239201059    1.03767941560558   -5.08358790792199
H         1.54556307954325    0.17387553370361   -5.35120423322108
H        -2.49125669236396    2.91608343217955   10.46060354207465
O        -2.28030668197919    2.00743317388773   10.18981401306603
H        -2.87716713262172    1.80718244591508    9.45689814340476
H         7.63025156714753   -0.57687062900118    3.08051858807461
O         6.88032312628486   -0.00074576503373    3.24767854629822
H         6.18675105750505   -0.59973216425537    3.62658066841160
H        -5.66552318843542   -8.12028853609107   -0.70389762024677
O        -4.93158153795231   -8.18898204003271   -0.05641305467187
H        -4.93451485439402   -7.37037278188943    0.46357511777119
H        -5.16587945888192   -0.19458929305026   -4.73496897592193
O        -5.78412913792937   -0.90581615166069   -4.97361689340352
H        -6.62113533078043   -0.46299555741455   -5.17387091323007
H         1.90627223009086   -0.29312419389203   -7.52580786563739
O         1.70506549230264    0.17813342060594   -8.37089749500669
H         2.28339622686745   -0.22843382189095   -9.02189476362496
H         4.89273068675334   -1.49663589198037   -9.30685740470245
O         3.96859029046395   -1.26119437472766   -9.59220437247369
H         3.94934183142283   -1.38263814299224  -10.54072632312600
H         7.55961605116872   -2.64895797965494    4.20258829154284
O         7.70831152143133   -2.68818395357256    3.24352846988686
H         7.21291817598108   -3.47794212309073    2.97258995724793
H         6.71348686020530   -5.97538415021717    2.69255999914525
O         6.77520568737385   -5.29942069325380    3.39256129791845
H         7.65051420843871   -5.38425241631670    3.81171986034989
H        -1.80379529549971    8.88440552194710    3.46136524316258
O        -1.55692290446195    9.19084472090064    4.35938656852294
H        -2.40615232765143    9.32561193423209    4.81334614212672
H        -7.37524149646882    1.49462577852978   -5.27664618600259
O        -7.95174670375152    0.75203463346111   -5.03071513247358
H        -8.85279577150043    1.15340644693229   -4.95660772999600
H         6.94658840198733   -1.17988915536221   -8.43477168096552
O         6.37235743381323   -1.90815507820087   -8.69464993964018
H         6.13000242044409   -2.33666938961163   -7.85127418142977
H        -1.65101807248045    6.15516659813891   -7.05172909553674
O        -2.05175937557214    5.33171182579199   -6.77688173624047
H        -1.80381575403814    5.20157236247140   -5.81298456853082
H         0.00116143560454    3.25679527516652    9.00228114893611
O         0.19647501034390    2.33738483327277    9.26005340588199
H        -0.60309442637078    2.07558922786515    9.76575746626972
H         6.74812799776132   -2.85585123324889   -2.71105647845895
O         6.23041939042885   -3.60251293761984   -2.35207313285755
H         6.68546103366484   -4.40689896153772   -2.63207604424725
H        -4.07078067282383   -3.15128639091947   -4.95532686518223
O        -4.22461026103153   -3.04100208251434   -5.92044630967707
H        -4.76986422323709   -2.24673371372902   -5.97888722410165
H         1.97952297775972    2.12495087864965    8.44940703849188
O         2.64442123156733    2.23497617795752    7.75998497495719
H         3.06549656749335    1.36389612516870    7.64681042832747
H        -6.90900000980756   -5.26675458088383   -1.40559862409400
O        -7.82467272224535   -5.53559383632465   -1.65167210002080
H        -7.95659682984180   -5.13467259532055   -2.53566692652299
H        -3.81927838506545    5.20162623587321    5.66729643897126
O        -3.78460784735860    5.96886448972064    5.07508496615982
H        -2.85018256179784    6.26175257133911    5.16941043964344
H        -7.87646168969300    0.02302996088244   -1.98932972260697
O        -7.38533969979668    0.74505387161601   -2.40397750113702
H        -7.61235390616157    0.73214789780930   -3.35748588712634
H         5.84286120490312    0.04695528758225    0.40478308495355
O         5.62102998865285    0.76983778652651    1.02437520905771
H         6.13071175225291    0.57633305060135    1.83772698285125
H        -6.21263351252128    3.26436652349874    7.36782076042025
O        -6.08677153967819    2.74770319587234    8.19779863073509
H        -6.68806103626245    1.98710463723254    8.11025317339499
H         2.27507745486678   -8.15174401806945   -0.83239804025066
O         2.95243010549751   -8.14449234106055   -1.52875900615889
H         2.72241310445256   -8.85974917052840   -2.13876334094775
H        -2.73832266446076   -4.04559436496140   -6.20499885465716
O        -1.98753701183605   -4.61426928890100   -5.96996277962597
H        -1.71019490784103   -4.31905240494940   -5.07432978977418
H        -5.63798395187990    3.70919644889674    5.28073125508089
O        -6.28713857370910    4.10816973946167    5.89637657895114
H        -6.12196429618098    5.05191005022114    5.88102165440629
H        -1.02185153142365   -7.19373760791628   -3.16162673958827
O        -0.54809870747095   -6.52428765710338   -2.63417604137616
H         0.35883646215505   -6.45663440632223   -3.01519707873253
H         4.44791556569579    1.94697403710260    5.11655842054410
O         3.50676145245130    2.18737110296533    4.99493105778155
H         3.12147506859480    2.20631717770608    5.87629683153806
H         4.11603808017208    4.59118560515269    6.28208065905780
O         4.19845189407383    5.32001033933015    5.66265295401958
H         3.63149065503189    5.07842856316934    4.89152256011118
H         2.77252894675218    3.54798405716407    3.90485693734953
O         2.59649290311083    4.48796156727460    3.73661929730886
H         2.47846645219910    4.58436251116752    2.76971813915937
H         9.39868602303370    0.11839205575161   -1.07593667024847
O         8.59611863394526    0.28588764076381   -0.57815087490613
H         8.41559070287595   -0.53298081332580   -0.08729783979939
H        -2.09882264129438    5.27486601526337   10.62306647256547
O        -2.82213419546605    4.64807809378775   10.85520639752980
H        -3.04121568982688    4.82802043714243   11.76967347158024
H         7.97128195810376   -3.09598620095848    0.33160785701101
O         8.39683476241661   -2.25189863436439    0.58627741578343
H         8.32711033163562   -2.24273092123142    1.54824787241210
H         5.37917236924579    3.58999119187800    3.50951958246118
O         6.03454030441603    3.85571495592912    4.17666701083189
H         5.62245682636768    4.57608328230031    4.67547566584130
H        -4.20662461240451    4.97827147690186    9.75545580235029
O        -4.83880902376928    5.12861029970363    9.03253035929739
H        -5.45162005814151    4.38076378845310    9.03088215999224
H        -7.00725053088746   -3.54778928042888   -3.49913553508884
O        -7.62824623047980   -4.15985965793606   -3.94669466483702
H        -7.10701062329427   -4.60435391886803   -4.64724267824109
H         0.03101622727885    6.07899162365158   10.74335622185039
O        -0.83262846001772    6.41205793012428   10.49503844092848
H        -0.71534248379792    6.84033541200821    9.62775986893053
H         2.60366355869317    1.40733099372794   -4.11944374689343
O         3.48059685128667    1.76198651459905   -3.87873853438764
H         3.80101377493602    1.24574808507675   -3.10920135866963
H        -6.97555941533838   -0.26357988456810    7.19822463216710
O        -7.48342296619608    0.51625582041438    7.47619967426457
H        -8.10477137850975    0.69953236413868    6.77043993182325
H        -2.75279081755121   -9.94406556732115   -0.82255579365869
O        -2.68766282401244   -9.00305388965739   -0.98525665008553
H        -3.59328113987089   -8.63420778449389   -0.74660899676344
H       -10.05163951912491    3.00894086648377   -4.92995496121816
O       -10.17116480851428    2.09239490723286   -4.64725912863257
H       -10.38744621213118    2.17912517320382   -3.69788006331920
H        -2.07224374070948   -3.08379960671703    4.60529943023222
O        -2.94790003467413   -3.52247729278618    4.67504703074620
H        -2.94205100731270   -4.14158842239773    3.91982645813947
H        -0.19207623544458   -8.04882915579278    2.49127482718588
O         0.63466090942761   -7.84065939592296    2.93971102730071
H         1.35245670472370   -8.13862382686722    2.35358853428088
H         6.70073635383460   -2.44764876974574    6.39491886927942
O         7.14889200548210   -3.15959679314545    5.93341731818088
H         6.51688917747542   -3.89269473719708    5.89573293542247
H        -5.27766238410994   -2.05157448981976    6.92870983130024
O        -5.95283081132412   -1.55373050709414    6.44296938237679
H        -5.93583594159450   -1.93251714897750    5.53451396407130
H         0.85543740249348    2.94094136352989   -7.13410017735246
O         1.77266313749711    2.60939331776599   -7.18867030229040
H         1.75910561043885    1.85913257109901   -7.81155235263348
H        -3.94159079874869    8.70593281600792    6.63468303663558
O        -3.93900665122933    8.70165839230802    5.67732357209931
H        -4.06518618492642    7.77366085463926    5.41156396393855
H        -2.03277922413592   10.23758487736199   -2.77689349466020
O        -2.93375366607539   10.42039573394479   -3.08006572609235
H        -2.85983462095784   11.05140080875439   -3.79536365921251
H         9.40361895141151   -4.14197015071390    4.05283956320590
O         9.12292745788485   -4.81893978213738    4.67629802213663
H         8.69256368940998   -4.34473211462908    5.39880116185447
H        -0.73497824872645   -6.08574715314854   -5.83845775506717
O        -0.03092095532887   -6.65208660111805   -5.50567504760599
H         0.80311286766401   -6.18788607054078   -5.72522068715757
H         1.84503727571300    8.20035846519029    0.63372328813151
O         1.54325155762448    8.52077682608621   -0.24484455864347
H         2.35851339046269    8.55553955302599   -0.77471766326058
H         3.51604321137218    2.83640052408909   -6.67772629981580
O         4.34352470780627    2.54932079130115   -6.26631276848456
H         4.09752081908989    2.27377367474008   -5.35827916505778
H         3.75310167670646    7.04200662182717   -1.25561521524547
O         3.96070629471988    7.97694302872988   -1.47112635720080
H         4.33082943954358    7.91758410038917   -2.36394033542471
H         4.40786334102680   -0.10747511512664   -7.92089168425514
O         4.78430000145547    0.04558813851628   -7.05249789850957
H         4.60376835123507    0.97781274740609   -6.81236526728358
H         6.03967623461506    1.84733027949755   -0.48598028134747
O         6.60711850516923    2.04017768472802   -1.24607842348342
H         7.42999759228031    1.55788570824602   -1.05168253387350
H         6.70071349015126   -8.52072805020442   -1.57660153736648
O         7.34560076603355   -8.32173775172021   -2.30947423639610
H         7.67880027787880   -9.16671773133726   -2.60712809339629
H        -5.29967143532031   -5.86522786970709   -5.41283830216607
O        -5.91549753942717   -5.19318653131250   -5.73010266513122
H        -5.36282424622255   -4.42624305299310   -5.96774504308023
H         0.69190957990360    7.11692590469117    7.57230361683803
O        -0.21000503802097    7.14694131005675    7.93073699431984
H        -0.76445464685739    7.16063813307953    7.11246877888527
H        -8.89215008238213   -2.90091418392515   -4.11881188279436
O        -9.41155730014433   -2.09120092162848   -3.95387601245381
H        -9.12341632574581   -1.42816290151968   -4.58501444347574
H        -2.41179361950255   -6.06164333346597   -2.14553628527037
O        -3.28984615656545   -5.77611601769927   -2.41511945866918
H        -3.47644236213716   -6.15167959226656   -3.30061827986902
H        -2.98565248345428   -5.98033674329645   -5.41168992176188
O        -3.58674799868494   -6.58883990614409   -4.93886445398317
H        -3.10596431889685   -7.40920615324121   -4.76998132574014
H        -1.37108424557065    3.63962955495012   -7.00684725584126
O        -0.83265471348518    2.88384601967394   -6.73286236689642
H        -1.06905967521914    2.09751160258830   -7.28146145588050
H        -0.18717190803929    0.32641649968355   -8.23021619619269
O        -1.08362091938701    0.56358009174722   -7.94905747714499
H        -1.26032473272018    0.04229326185386   -7.14997137120988
H       -10.40665974953870    3.99237674228611   -2.76855833424962
O       -10.47650446291923    3.21537490194994   -2.19844136686552
H        -9.64744829541502    3.18826593181008   -1.68900276027402
H         4.59175693266565    4.00328013565452    1.70275579039375
O         4.38216750851937    3.08357884367221    1.98445469097752
H         5.09640142310019    2.50553315785369    1.70327414445664
H         6.49982338636412    1.30289020479733   -4.22921143159872
O         6.19501677623982    0.68294197011542   -3.53255712861303
H         6.22542470654387    1.18126678788951   -2.69106457984966
H         9.63395434685569   -2.31623663866260   -0.91914046638923
O         9.91471670176081   -2.10532928893630   -1.81827280911796
H         9.11477392002493   -1.77168779641616   -2.26924456138828
H        10.04889396863213   -3.42551866415567   -3.01940624696877
O         9.81015621609587   -4.07383203807223   -3.71074295955516
H         9.40035565824543   -3.55125140319533   -4.41281385326787
H        -7.70596848451935   -8.63784399412641   -1.66789178854994
O        -6.96675097423575   -8.04531152042685   -1.79666429710480
H        -7.34265857307689   -7.13145861443097   -1.78944741660831
H         4.18150986114584    5.99135528157352   -3.84376893873441
O         4.84322802032479    6.69223933594234   -3.75984217964012
H         5.67875963424712    6.23724987252670   -3.62145040377451
H         0.09471979229687   -8.25561584399686   -5.20803714039936
O         0.12109019138123   -9.23828833729631   -5.07269111808703
H         0.26776942087650   -9.60506488332202   -5.94459401224003
H        -2.33900424513501   -8.74891807285724   -2.71076999299136
O        -2.10356247539248   -8.48878936597120   -3.62101642272560
H        -1.45659519239806   -9.10882747381731   -3.97618850738788
H         2.17313072915416  -10.89973656946002   -3.47693182703760
O         2.13704982512099   -9.94444324806661   -3.45967189762156
H         1.35389507735253   -9.67090934226561   -3.98824877683262
H         6.85187541627235    3.23524705978210   -4.58858991092763
O         6.91121226255703    2.55569206436187   -5.28761404697760
H         6.11835056902101    2.68659518159707   -5.82952929129441
H        -3.57312503552104   -3.77168541581766    7.71220124438748
O        -3.68564129114725   -2.98488909861279    7.18029048368315
H        -3.43368326362355   -3.22626723768448    6.26275306386544
H        -0.63148028023295   -3.44990030036196   -6.73096944356782
O        -0.00052063073475   -2.71950668630518   -6.73970400772426
H        -0.48023611562185   -1.94214998259245   -6.39989560728413
H         0.63849279134731    0.40785538327904    8.73888167617868
O         0.64583089705549   -0.30907092839615    8.10067528477955
H        -0.27681601462427   -0.59638793102924    8.01221157035201
H        -5.81102475578960    7.29532245369110   -4.28810737093002
O        -6.31466846435185    6.67626472126630   -4.84827986424817
H        -6.60305676031026    5.94685002899499   -4.25590025972319
H        -4.25363441274332    9.03015149981977   -3.30253757811023
O        -4.79109295791111    8.23540883256459   -3.19468206797673
H        -4.38391574853807    7.75662122536774   -2.45459112424386
H        -9.69035088966738    5.73068256350051   -4.68352274856947
O       -10.22536567018542    4.92736339713380   -4.51859428025443
H       -11.10522525841370    5.12900672270504   -4.83894685778079
H         2.77872008087774    6.45250046915607    6.11479570765089
O         1.81871163960276    6.55091843958027    6.21194676420820
H         1.47367201536078    5.63799426707231    6.11085193047670
H         4.82387540011447    8.46643898804089    0.05561984100555
O         5.14050944777811    8.46934969337141    0.97687395267049
H         5.54578373746189    7.60463845160007    1.11031443676012
H         4.20113766512076   -7.50174680832472   -4.27773064029419
O         3.45791231280254   -7.79890908468749   -4.83423067754011
H         3.16323646703275   -8.63237363822910   -4.45250007810405
H         0.39295983356125    8.59623289099207    4.20129932362222
O         1.07015882999742    7.95023790317816    3.97558621944522
H         1.29474402696735    7.45874052248935    4.79156369611036
H         5.25174050161423    4.10114170089114   -3.17572441319049
O         6.21299665825734    4.07231565426059   -3.11971363679167
H         6.42002124882965    3.49007837926017   -2.37200526968018
H        -2.58276611139701   -1.59553644009783    7.56081306175755
O        -2.07134870083055   -0.80274290849245    7.77984374835080
H        -2.69665485915489   -0.17434033871059    8.15127511265942
H        -9.00362586116302    7.87049026854042   -4.18819495167072
O        -8.94069885622019    7.28410829669843   -4.94360857100304
H        -7.98367885095195    7.11780579041880   -5.07704499320809
H         3.51814547291827   -9.05738834052435    1.10424856193457
O         2.84165734762761   -8.42359717859826    1.34762865852032
H         3.31621868611094   -7.61790267743137    1.62755069168887
H         3.60214553681030    8.09741307864814    1.80041534085503
O         2.81051185525970    7.53564031846592    1.91350657811967
H         2.36402953460967    7.77404482496386    2.73867182299938
N         7.38290844005056   -5.03485553963673   -5.56235464256591
H         6.93544648869061   -5.40696033514980   -6.38972063055000
H         7.01233302736991   -5.53478563521476   -4.76412208642039
H         8.36979355758496   -5.25073547160419   -5.62220372582547
