# Supplementary material for: Computer Generated Realistic Interstellar Icy Grain Models: Physicochemical Properties and Interaction with NH3
Source: ACS Earth Space Chem. 2022 Apr 19;6(5):1286–98. doi: 10.1021/acsearthspacechem.2c00004 (PMC9125691; doi:10.1021/acsearthspacechem.2c00004)
Supplement: Supplementary file 1 — sp2c00004_si_001.zip [file sp2c00004_si_001.zip › NH3_binding_energy_sampling/3-36.0-N.xyz]

604
 energy: -1022.789161888742 gnorm: 0.000019520820 xtb: 6.3.3 (5b13467)
H         0.19843903333774    2.98358890459459   -0.69803393689526
O         0.72314092103635    2.31780414235831   -1.19281441185953
H         1.66128766107376    2.44871081182482   -0.91938496717095
H        -0.06431152946938   -1.35502215123091    3.13136133350880
O         0.32387205918854   -0.65420783037730    2.58511313933923
H        -0.15362978122787    0.15865546519654    2.82043462478539
H        -2.40033980858849    2.35780606774146   -0.55319723305681
O        -2.18775782072965    1.88802021082074    0.27064536394500
H        -2.20071730426568    0.94007660201187    0.04589109678474
H        -4.65660459553747    0.48925325917348    2.16737504201929
O        -4.97201697539976   -0.44472319452257    2.18013111846632
H        -4.46620702374061   -0.92112415946887    1.51356442318947
H         0.06993974567504   -0.35665068630668    0.93110443043447
O        -0.13094516005477   -0.11931694429641    0.00495648115138
H         0.20920491769330    0.77690765100923   -0.11572881921332
H        -0.13675873450299   -3.62473710838474    3.75767890783948
O        -0.41768200324313   -2.79590744505863    4.17929984089454
H         0.22963902122457   -2.62357996077559    4.87963613045796
H        -4.88586209614860    2.47244656582191    1.31600809143930
O        -4.24493799117511    2.06428923159871    1.93007675905131
H        -3.40260163296603    2.04835764802438    1.41649728802215
H        -3.25560287442202    3.84352817131824   -2.22768282661582
O        -2.51624968059224    3.24837779278808   -1.99790937186448
H        -2.15820207031055    2.96138600106175   -2.85800863817251
H        -0.11224239199811   -3.85279157268520    0.48286695144302
O         0.22603468574435   -3.03461702801075    0.90045565070191
H        -0.56171740802637   -2.54994633098115    1.21377157237579
H        -2.36688644855209   -1.59124060117810    2.45225612363474
O        -2.17922197326068   -2.05718745116621    1.61100496364194
H        -2.43816057821336   -1.46988055475814    0.88188509486871
H         2.07876990902930   -1.48660907077695   -1.14398603958873
O         2.31148918506498   -1.73951941190757   -0.22717941330110
H         1.52378624586008   -2.16840572558331    0.15777207800871
H        -1.38734529329959    1.77393213996301    1.89367933146959
O        -1.47917131534705    1.37607526456665    2.76955593053497
H        -1.46365725156810    2.08804804644304    3.43483266561315
H         0.21708982710690   -2.74999969119476   -1.59067526067043
O        -0.54008442145572   -2.14013710543278   -1.64457856933822
H        -0.36162269157990   -1.41358773247006   -1.01046879913312
H        -3.42627367495751   -2.97989332900785   -0.40741045955481
O        -2.70902804113043   -3.47051303674274   -0.82988616559850
H        -2.00003744245615   -2.83857260318530   -1.04844703564498
H         2.78197606955922    0.08735244935447    2.90824838019138
O         2.87931937447877   -0.09559905114954    3.87064087641903
H         2.97161872154253    0.79705017077621    4.27498881558667
H        -3.53984498812399    6.32493701449859   -0.55830649188818
O        -3.30408755850400    6.98830747459889   -1.25876125439112
H        -3.16328242972095    7.83346992572232   -0.78831814536977
H         3.90837763999855    0.53872746669014    1.17031291080293
O         2.95298338651906    0.36254697294619    1.27829843713528
H         2.71988753394220   -0.39193834381661    0.70106847416117
H        -5.78116712597341    0.78312372216544   -1.61786765248246
O        -4.87128562652108    1.11248973999165   -1.49317946382653
H        -4.98319093812316    1.94052400239226   -0.98117417873299
H        -1.21663369700720    5.34681921278281    2.19212169756916
O        -1.84041297175256    4.59859473478798    2.07605093509340
H        -1.91570405021875    4.17910710316223    2.93842654944069
H         3.49046579411275    2.71820480177674    0.40489725012694
O         3.24909590304148    2.67855368729685   -0.53687145106702
H         3.56624129991451    1.82937897867817   -0.88730021982282
H         1.50342120523427   -4.74137021521092   -2.27359891471574
O         1.56618314935390   -3.96375272308837   -1.70091218018319
H         2.36009753581785   -3.50098499327083   -2.05164699229753
H        -0.92066477791303   -0.13444833262570   -2.56738743726675
O        -0.28932921772242    0.52021383759842   -2.89259957601125
H        -0.02836258191519    1.10219428936022   -2.15567523903308
H         1.71419879375081   -4.72893708868220   -0.20223499054809
O         1.82224435411475   -5.36608657707202    0.54012567486067
H         1.36063420819668   -6.17810975539167    0.24408873206275
H        -1.21806815342683   -3.31514803552140   -2.89949984369852
O        -1.04493418475228   -3.99816364892088   -3.56079823162277
H        -0.91564893975664   -4.84480604448749   -3.09203062112635
H        -2.77827338663854    3.25475130761510    4.68819232756341
O        -1.79716050052646    3.25484461404653    4.65285349913456
H        -1.50193157320904    2.85301100799559    5.48821670677256
H         0.96012197409538    4.98870702628418    4.05493336830905
O         0.01356882323059    5.21905315287820    4.10873718110330
H        -0.45601638708158    4.41452932087783    4.36677457476916
H        -1.71709069469597   -4.70161219776395   -0.39085380092889
O        -0.95065153887679   -5.24149340289260   -0.10773554744984
H        -1.29573778727019   -5.92798199561724    0.47239109840034
H        -3.92969918588943    5.77644412243963   -2.61272740991136
O        -4.27930303011642    4.94185928702166   -2.94251004136954
H        -4.12502578059376    4.90743071267339   -3.91076392510215
H        -2.41642082648734   -3.74218834266344    1.91814931088887
O        -2.43231790161286   -4.64674320556466    2.29327084244789
H        -1.49171925596889   -4.88235505562750    2.43302669571128
H        -4.68867958175457   -3.03718018621580   -2.91385822358765
O        -3.83657891680239   -3.26821076367215   -3.32167785763771
H        -3.50275202215648   -4.06064454206283   -2.85639580421892
H         0.34654111542954    1.32944889475136    4.59444568611976
O         0.84767757736669    2.09209523610749    4.25936572787603
H         0.89875687478647    2.74973451438167    4.96721840448464
H        -4.64198377917231   -5.22732327424533   -1.58636733410227
O        -5.34411089181960   -4.87574273062255   -1.01183859648653
H        -5.12881979348895   -5.22936479238411   -0.12787231883968
H         2.34025044812040   -6.52564008554179   -4.06280755869697
O         2.00279116552702   -6.19743157923738   -3.20929001362462
H         2.43968243284365   -6.76907171202354   -2.54575701726594
H         0.47320535205053   -3.42520753681526   -4.02758287353371
O         1.27431306083257   -3.05682940272210   -4.45252210693070
H         0.95241219991643   -2.68527468306597   -5.30001883360981
H         1.97797880603517   -1.79640748425101    2.95795472425804
O         2.13215344606165   -2.72770941236558    2.74150539030915
H         1.44640915229851   -2.94154000529601    2.07472274345631
H        -3.01126353651761   -1.86284517359749   -3.22696588846933
O        -2.59100460063729   -0.97540575084996   -3.16291080318702
H        -3.24856364022373   -0.33121620570078   -3.48108855151915
H        -3.19606316483248    4.92111048263403    1.06404315571702
O        -3.97921300226393    5.29299573816735    0.61063910181668
H        -4.39464322220443    5.84967942460452    1.31756640613848
H         0.87855339671297    2.20790199612186    2.56896306280898
O         0.97850571531542    2.20346849812571    1.59771359146244
H         1.70667872892031    1.58090888631959    1.43370877733304
H         0.18098715215391    5.60952366022381   -0.77838714253505
O         0.69984901718096    6.27293304808034   -1.28812890613072
H         0.84124547886364    7.07261631181729   -0.73206022916555
H         0.33506556930351    6.98880116971923    2.57101159668630
O        -0.02750418749096    6.60805109591760    1.75396435130600
H         0.63740460232456    5.93862084975782    1.49155356314554
H        -2.47225993149777    0.16194613006557    3.32396532637591
O        -2.69189212767343   -0.65258933428435    3.82909820270348
H        -1.93009965572985   -0.69066728730258    4.44951564864702
H        -0.88331302262944    0.50326994013072    6.00613788570378
O        -0.60975353429826   -0.01557607168502    5.23124466217762
H         0.10650648273025   -0.61686570387789    5.51632923836686
H         0.72729369102699   -5.04019876285545    1.95829711650844
O         0.18530712376718   -5.15130386667004    2.76278346517121
H         0.33278906103702   -6.07131144614188    3.03531662912926
H        -2.09729497019302   -8.13957001902592    0.42961422554551
O        -1.77522174566794   -7.65140233115858    1.21473840817343
H        -2.56161539285830   -7.34091515915131    1.67113808236014
H        -0.39399623160359    6.81579212324333   -2.34419957379442
O        -1.14209866709539    7.23424816697219   -2.84249040560896
H        -1.93096332301858    7.10593950972609   -2.27775991927350
H        -1.11808545409860    4.25950493277932    0.55567903698901
O        -0.74672134751294    4.32149358175138   -0.34102776752936
H        -1.45369011612536    4.07797675669461   -0.97231837885396
H        -4.40723190389646    2.68990156617383    3.49280795789363
O        -4.40543088697939    2.86011022543638    4.45743653589381
H        -4.48562583919384    1.97668464194701    4.86634697465466
H         2.04142069840491   -3.62581349667020    4.22048853973870
O         1.97961257734712   -4.09821948104528    5.07384372811261
H         2.48801205923409   -3.56089037017604    5.70312925223628
H         4.70038382587019   -3.23203139454151    0.81156703189460
O         4.53622614556423   -3.16022158186483   -0.15444085735739
H         3.67821040400075   -2.68141866379590   -0.23593561400299
H        -2.71908193370089   -0.80139668553704   -1.36895745837742
O        -3.04630552688266   -0.53237863471117   -0.49423232205217
H        -3.84787296803555   -0.00789635678580   -0.70000723905416
H        -1.61780698251162   -0.81076506771372   -4.65036955978822
O        -1.11233032069452   -0.59348898699958   -5.45491493046208
H        -0.40347392070737    0.00444888642288   -5.17023779509122
H         1.79785455163688   -1.75850064577679   -3.40056225740460
O         1.88871986766174   -1.01098557159680   -2.77838836989191
H         1.10969281215885   -0.43614298520545   -2.90819920950104
H         3.67740383344216   -3.16360105326401    2.52476529735750
O         4.63648773020694   -3.39114069920338    2.45029722443306
H         4.69398439238605   -4.35081945911227    2.57730838970998
H         3.44647827980320   -6.16263045279222    3.09670699046373
O         3.80025333497311   -5.96374556570144    2.19537275760421
H         3.06247712716738   -5.61637913181126    1.65398993171136
H        -3.34933044766695    1.55699941552205   -4.19385983214152
O        -4.19324102016930    1.08487734049419   -4.00227527953142
H        -4.40953403595873    1.22963166080117   -3.04514582332615
H        -5.08772528285256    4.08938966040034    0.05333050146715
O        -5.52470374402569    3.22248921671979   -0.04982766988671
H        -6.45576519180286    3.33983987290761   -0.32993715584838
H         6.74377703984269   -1.21269471966350   -1.38491640950571
O         5.95886537904717   -1.06467636157500   -0.85224508672290
H         5.55064017535609   -1.93369290356957   -0.64367055296763
H         4.59974391710494   -3.20567023714570   -2.49729646632936
O         3.73142190486982   -3.03737239131518   -2.91349077681970
H         3.73600679353053   -3.65657712364936   -3.66899356950426
H         4.44988371652481   -2.33308881549690    5.59515574346258
O         4.10858780175169   -2.80021541141501    6.38876436144581
H         4.44700984350390   -3.70381048125510    6.30621640467409
H        -0.75727672859881    6.28777237590142    5.05678296519718
O        -1.35461770270484    6.86244453775293    5.59561976496502
H        -1.37030098489725    7.73944226119278    5.15424992525231
H         4.70068495061481   -0.17010285519093   -1.49179366162002
O         3.93007012933686    0.36892825092627   -1.75687079331996
H         3.24019343346889   -0.23589315089741   -2.08360088416031
H        -0.75425888345116    4.47484911905697   -4.05616325175196
O        -1.53817925263466    5.01644416487472   -4.26356642752979
H        -1.38817669555521    5.88321412823627   -3.84068969651575
H         0.65272740985956    3.15821040464728   -2.67894556625772
O         0.65772812505480    3.53489148453714   -3.58755099255992
H         0.70609760795524    2.77141184730790   -4.17293538690649
H        -5.36671093884845   -5.25236449617889    1.78006475000701
O        -4.66936637063298   -5.84567939526175    1.42374674530342
H        -3.82927093919277   -5.42795598531381    1.69318296378211
H         7.89060089920812   -1.72003204669062   -4.06336551515966
O         7.64322954618393   -1.41200612982868   -3.15986888948534
H         7.15645348742276   -0.56577012770569   -3.30725021102237
H         3.70803485447507   -5.11215671319332   -5.31675679009749
O         4.47145681118691   -4.73726407438028   -4.83845171710741
H         4.85761835586140   -5.44683233331872   -4.29188776431512
H        -3.77372943234972   -0.03776695688217    4.91931274591515
O        -4.37488950173865    0.42474499501718    5.55287656838973
H        -5.03316779939330   -0.23494953980402    5.84528004171597
H         3.48121362959511   -5.98348768398275   -0.54707166877811
O         4.35211099618467   -5.73353365792237   -0.86746378228232
H         4.42661602345227   -4.77108733102107   -0.72089299884827
H         5.00373225661795   -0.37594601890737   -4.18944937970067
O         4.46332212195342   -1.08502429748866   -4.57856823474659
H         4.14069915028025   -1.66922824676901   -3.85981424313448
H        -1.17848028840871    1.52246997492735   -3.95532848879267
O        -1.83060066394368    2.14178340920442   -4.34046911597323
H        -1.47440003145518    2.47433333056655   -5.18691235490792
H         4.89950548804527   -6.35876219514979   -2.34427878490077
O         5.23141740276698   -6.68400892950645   -3.21044670599866
H         6.05101525421456   -7.16233572031832   -3.02483857150895
H         8.74104483309186   -5.13551287932856   -2.96723860111761
O         8.05962208402957   -5.54566913755928   -2.39228787489661
H         8.09177430400370   -6.50389010584344   -2.48870531613755
H         2.33284973947940    4.67651852775045    0.42886575741129
O         1.75330190675999    4.65778972124087    1.19970899897838
H         1.39913211702421    3.73618278950043    1.27898830798445
H        -4.40038726259362   -2.69165706595796    4.21631418899654
O        -5.29542720947263   -2.35402035228363    4.01517992022608
H        -5.16090082102147   -1.57252389798570    3.43956602004738
H        -5.83445655568749   -3.25546678796071    1.30432480323919
O        -6.29533056625605   -3.81335673947139    1.97334046407041
H        -6.10605436730530   -3.37763109056977    2.82360747459835
H         1.69234267756103    3.42388728050023    6.83983737780506
O         1.06721380070793    3.93837493740101    6.30741556980248
H         0.28472049641017    4.08903433348176    6.88007258221885
H         5.01337071062096   -2.20769673481780    3.58805106330994
O         5.03047376536813   -1.49277184182050    4.25549038668394
H         4.22043761207131   -0.93514836212819    4.09646848751686
H         2.41225878485837   -5.61857069847721    4.81391321573560
O         2.79297117527374   -6.50224199686866    4.55352049691146
H         2.04844218587537   -7.08479761926109    4.38090695789031
H         2.25960504873677   -4.55861024321215   -6.81503967125315
O         2.09308427487612   -5.04737965728531   -5.99916489213654
H         1.82791822104768   -4.35673721147782   -5.34315329317051
H         6.45037645236750   -4.13718708226490   -0.53126162304530
O         7.20429021492697   -4.54039112273559   -0.06950560421441
H         7.71278592842282   -4.95995084835422   -0.79059592238261
H        -1.72120136398068    4.43799844590720    7.68308900993367
O        -0.82238678547580    4.53821129674545    8.06794354268700
H        -0.64324497532029    5.49768730467866    8.09139934060499
H        -5.13542495834058    5.63572260077873   -5.60946697535755
O        -4.52626605664783    4.87353465946093   -5.63089122132851
H        -3.77007279549816    5.08983695725247   -6.19756304549614
H         3.27766228000231   -2.56718003126888   -8.46324524261451
O         3.19256664258865   -3.10077074632200   -7.66235450389581
H         4.06921398966001   -3.07395159916864   -7.23388724089121
H        -0.67939914516202    8.77801285438006   -2.29759080014635
O        -0.55724402281212    9.60704477604051   -1.77937309180481
H         0.20605237034306    9.43403016851032   -1.20344999343182
H         2.07907190871644   -0.95631341549040    5.18690208836618
O         1.50755280658271   -1.48235425329845    5.77568981456297
H         1.60394915558705   -1.13762668422465    6.67279659979815
H         5.20357967414415   -2.06026829084463   -5.72013247260415
O         5.55249841147543   -2.82500683109056   -6.24348527572405
H         5.28057840537262   -3.61628719683948   -5.72680691375719
H         5.71556430384158   -5.25120249918676    4.65811279689157
O         5.19425935006791   -5.16862627946078    5.48568828651245
H         4.47340639314296   -5.80125907555268    5.39976927208930
H        -3.96381961814294    1.08976982675131    6.99195855733190
O        -3.77183652934267    1.56588171580989    7.83570475280930
H        -4.64839759701349    1.94947434352005    8.09764745760245
H        -1.86989901755389    9.56332246199756   -0.76339981608081
O        -2.72934505750719    9.43522143325740   -0.28759607807758
H        -3.34255877214900   10.06209709400811   -0.67482910453378
H        -5.95973728558124    4.62950631951000   -2.95070404394595
O        -6.86859642296228    4.50860574502671   -3.29382515259035
H        -6.77750065276795    3.80622617716931   -3.97084769315020
H         0.10999517306440   -7.11137160920915   -1.16397308367118
O         0.57621743310254   -7.54720602367193   -0.41761266668761
H        -0.10126220543357   -7.74245118508236    0.23288560472507
H        -7.64568110702618    3.72775217094576   -1.98347271031368
O        -7.90513417611617    3.14045673379976   -1.24300842421033
H        -7.76030229422658    2.23197544520019   -1.58238552088923
H         3.98897591938128   -0.93161151182092    6.95893849536849
O         3.99605627427541    0.03258927417663    6.95266261924990
H         4.80567135513614    0.32466817192145    6.51720052281773
H         2.24746491765341    5.75241827347919   -1.20482818938341
O         3.18388254321770    5.46263559229856   -1.09139250397156
H         3.36256699311964    4.92203563324395   -1.88371117528488
H         6.56747041312522   -5.96370183473702    0.64254262310643
O         6.20090691612678   -6.70218417575114    1.17520407867145
H         5.29629976946265   -6.42683468038834    1.40386792017075
H        -3.86538569175925    4.67313268400475    7.76582928088531
O        -3.29877109410072    4.21177771598202    7.10590940358063
H        -3.48947634192811    3.26783534722410    7.21665115644856
H         5.78510638274582   -7.98133890847619    0.10864943077979
O         5.49826689051409   -8.66891351049581   -0.52924626705091
H         4.66740618533056   -8.34511648399681   -0.92132509747363
H        -0.54797596311064    1.99280379024034    7.67343868539478
O        -1.18244675029832    1.92743594977413    6.93953708856276
H        -2.04983663966101    1.78335637122149    7.33747748467674
H        -6.37773817185684   -0.18195979829044    1.05073906597614
O        -6.70016673199503   -0.26590304440293    0.13858659426555
H        -7.61819560790469   -0.53883803796516    0.15893205254752
H        -5.36378144084620   -3.12227117920195   -0.60155472489422
O        -5.11255900141338   -2.41965448927084    0.02411076495517
H        -5.68432807471373   -1.64791364944370   -0.16267048631160
H         4.30914910953093    5.53998731698846    0.29298230461513
O         4.64498624507501    5.64353079391979    1.19703342361984
H         3.94883299560022    6.14955514238505    1.65116807795116
H        -9.04129133657258   -1.81115428687070   -2.26070862070541
O        -8.49267082682686   -1.60835641426129   -1.47558713504930
H        -8.61721827133780   -2.34520247409710   -0.83757119556685
H        -5.53730652863992    3.41192992997674   -5.54023185804943
O        -6.05264222264746    2.70023277080880   -5.12481364706108
H        -5.38423893998318    2.11621069008625   -4.71182558447857
H         3.17609679608403   -0.92998315012816   -5.67945534799754
O         2.32060995751628   -1.05029816504963   -6.14637756625114
H         2.40625764451562   -1.89970968517020   -6.61878102781920
H         8.10164361977360   -1.37374079719641   -6.06320525783024
O         8.12074545386369   -2.23907567445865   -5.60889084210021
H         7.26443099749584   -2.64338412169537   -5.85295339019807
H         7.60184450150528    0.96464994607376   -6.34182519436528
O         7.42415732029785    0.11422507958315   -6.75645557077673
H         6.44304313306123    0.05541864502808   -6.79374648566033
H        -7.84907450650199   -3.75571884891451    0.92094806183686
O        -8.52897730556013   -3.65064576195179    0.23772439071308
H        -8.42973357124567   -4.40985120726675   -0.36406647198218
H        -2.42138657132561    8.68441414408578    1.27601511141538
O        -2.26834505253083    8.09636409776892    2.02894304319945
H        -1.49727387404331    7.54480548114317    1.80521096476463
H        -4.45001249064583    6.37909697964100    3.48288943741114
O        -4.62257895810889    6.80480197050162    2.62667975514507
H        -3.86051083356136    7.39222784308427    2.48587339923731
H         3.39104753225327    3.40588230747849   -3.60033891684695
O         3.23591659362057    4.37545478006892   -3.51234272643308
H         2.27055301209766    4.43745267349780   -3.61683394390152
H        -6.11518514171337   -1.66578343215236   -3.45381023737782
O        -6.19596749279347   -2.24535581834191   -2.66986050597010
H        -6.97955298306707   -1.93946892953180   -2.15984050445351
H         6.47327387476333    1.01559405930767    4.70974022297788
O         6.07983843793403    1.55439818348157    5.41395498436008
H         6.26691870887773    2.47245663308270    5.12138563982553
H         1.35198729745863    1.67778676878067   -5.84486305724040
O         1.15922464655138    1.08146892939702   -5.09070808607467
H         1.52473592636841    0.21928553013422   -5.36051542275898
H        -2.47835356984991    2.91111581724398   10.46690893853766
O        -2.26492505041326    2.00373536527187   10.19388735284226
H        -2.86266432404661    1.80283553870297    9.46187410342072
H         7.63741843501434   -0.51917565738748    3.04579712056396
O         6.88593567314351    0.04813916147129    3.23398954558103
H         6.19752382965452   -0.56031026111548    3.60337718607159
H        -5.64105374465335   -8.11292691467261   -0.71275525107481
O        -4.90530046760127   -8.18029412345745   -0.06727620038619
H        -4.90971711418951   -7.36283433561030    0.45447396487086
H        -5.18205119489300   -0.17680723205737   -4.72801094275818
O        -5.79799508343766   -0.88985202028542   -4.96703728748036
H        -6.63738621853651   -0.44992350624887   -5.16368093306854
H         1.88144743195454   -0.24104259905671   -7.53847404341114
O         1.67769060453256    0.23042492304698   -8.38219397939488
H         2.25358303194048   -0.17422005829591   -9.03629145178967
H         4.86307090375159   -1.43053668078635   -9.33250036304735
O         3.93750453749773   -1.20242364094701   -9.61361311324449
H         3.91585751552200   -1.32076155336059  -10.56254458840421
H         7.57925750266925   -2.59987607410663    4.16427670118767
O         7.72851513005482   -2.63759056644622    3.20545167670757
H         7.23298853395309   -3.42620203871332    2.93261351482663
H         6.73917157042330   -5.92888563577930    2.65509483745651
O         6.79978255974216   -5.25489838416156    3.35722913454468
H         7.67740589231441   -5.33572205368489    3.77197059685280
H        -1.83243615064606    8.89693566134222    3.47906295244543
O        -1.58437673667499    9.20268416843551    4.37695573264353
H        -2.43289883982251    9.33278203407427    4.83361784609168
H        -7.39924079609481    1.50508469064021   -5.26011616369123
O        -7.97221346016777    0.75971824525103   -5.01442873294961
H        -8.87459592707459    1.15746289124787   -4.93690166346768
H         6.91627438969285   -1.11690493056494   -8.43588769074909
O         6.33698588652574   -1.84037505893248   -8.69846267980382
H         6.11035825103494   -2.28982525585905   -7.86578105566054
H        -1.69799929307962    6.19126515709449   -7.04021214975339
O        -2.09369248307652    5.36498927606655   -6.76653328295512
H        -1.84342552857305    5.23422861646146   -5.80326143903756
H         0.00900029173342    3.26418200370547    9.00284453358667
O         0.20830351922917    2.34501807457187    9.25827743137543
H        -0.58893662275011    2.07908257275190    9.76540285206974
H         6.76105475260407   -2.81217859418369   -2.73126678691661
O         6.23110654188681   -3.55882736936163   -2.39551082957517
H         6.70290947795249   -4.36855851941406   -2.63868077855553
H        -4.07632618584247   -3.12907048453505   -4.95775739847991
O        -4.23260393915116   -3.01684977408708   -5.92232349500512
H        -4.78165382539477   -2.22495414310351   -5.97738676694701
H         1.99040029203712    2.14030559021617    8.44228379729538
O         2.65269244726974    2.25518108244532    7.75121157218533
H         3.07745627021282    1.38625893039936    7.63441782589398
H        -6.89699820675610   -5.26276834585714   -1.40502413665807
O        -7.81241033406067   -5.53428466414442   -1.64921774960328
H        -7.94816188228529   -5.13211726848150   -2.53201314447545
H        -3.82785734717493    5.20194944958386    5.68214804895778
O        -3.79770854726613    5.97069463222257    5.09159417336460
H        -2.86405996040016    6.26669738714056    5.18405124532059
H        -7.88597340714503    0.02452035087934   -1.97453810049232
O        -7.39875596275361    0.74927204063127   -2.38909604733144
H        -7.62839235867931    0.73741733025170   -3.34195269524274
H         5.85155823874968    0.12727168035114    0.37591983708743
O         5.58957964067850    0.81022505815503    1.02150537630297
H         6.12720401967338    0.62548615404717    1.81673403703377
H        -6.20936474352603    3.25196062093202    7.38490786217829
O        -6.07942477413688    2.73411964690186    8.21350625259690
H        -6.67787739024467    1.97129559834411    8.12590153427305
H         2.29769593070696   -8.11581804078718   -0.86251354999100
O         2.97288847216204   -8.10191339374265   -1.56049760923425
H         2.74800632755930   -8.81662735918228   -2.17279038025511
H        -2.74378494987953   -4.01516118078742   -6.21295289856907
O        -1.98838762635106   -4.57956226885753   -5.98244317622391
H        -1.71142760660844   -4.28735692633321   -5.08564055058701
H        -5.64197286933738    3.70327365451243    5.29743614572318
O        -6.29115424447018    4.09866275423361    5.91539534518649
H        -6.12903693680637    5.04296238111919    5.90202208365958
H        -1.00649178395482   -7.16346089264005   -3.18172141679446
O        -0.53496443083685   -6.49248164841014   -2.65438143698598
H         0.37237542894203   -6.42195028753743   -3.03543102092770
H         4.45101199486324    1.97947822076071    5.10073202715974
O         3.50836366299638    2.21775044511594    4.98318348665248
H         3.12614635366349    2.23196134971865    5.86590563484284
H         4.11219985975223    4.61984548783370    6.27396441258347
O         4.18768995652276    5.35164552677388    5.65714254889404
H         3.62077736759806    5.10848801897435    4.88651981331226
H         2.76645480700444    3.57683724816569    3.89898752408788
O         2.58515115768511    4.51634161448011    3.73283764722033
H         2.46532349898041    4.61401879587983    2.76647872250679
H         9.19465128053084    0.66904153942078   -0.83792643194021
O         8.36354186706097    0.57071148390696   -0.33007712929376
H         8.33527421316015   -0.34610096680862   -0.02490439244307
H        -2.09418586884620    5.27107892921302   10.63344630008902
O        -2.81460780704527    4.64119505295958   10.86620776914303
H        -3.03158667265578    4.81810781766621   11.78176353441821
H         7.99026276578956   -3.03327835913140    0.28742391325070
O         8.41970551578841   -2.18637229846139    0.52513045739779
H         8.36654951368966   -2.16825310821453    1.48769902639342
H         5.37236318523739    3.62873635586354    3.49611035462616
O         6.02691718254384    3.89835706089654    4.16210773669985
H         5.61206161125845    4.61556869357825    4.66283070138367
H        -4.20323885653032    4.96825478989138    9.77093419738761
O        -4.83813567129136    5.11780999455447    9.05021401228657
H        -5.44788541274781    4.36746158754329    9.04849485197003
H        -7.00727841576655   -3.53971559877759   -3.49459915327268
O        -7.62721909414715   -4.15288229640387   -3.94207442172391
H        -7.10616464869462   -4.59408659435919   -4.64481404677674
H         0.03270469483512    6.08259660971450   10.74984383916191
O        -0.83268804838006    6.41347085200957   10.50468068062129
H        -0.71923444504006    6.84370291190449    9.63785138721397
H         2.58351308136853    1.45388399846735   -4.12825427036596
O         3.46158832607759    1.80859078039188   -3.89196745540936
H         3.78434835230277    1.29393993699966   -3.12157074615201
H        -6.95910343270081   -0.27847261744677    7.20993397647343
O        -7.46935672302143    0.49872313885154    7.49096815446002
H        -8.09316312699998    0.68116230667092    6.78716568093356
H        -2.72134964515933   -9.92551039381606   -0.84347678269028
O        -2.66073029034916   -8.98387791456768   -1.00432628974567
H        -3.56696566775027   -8.61922768281788   -0.76226770653407
H       -10.08039658078223    3.00852056410128   -4.90291582123152
O       -10.19560125195814    2.09088458930558   -4.62198673987590
H       -10.40972385306462    2.17464101047743   -3.67184294598583
H        -2.05201603316561   -3.07467002191311    4.59779449987514
O        -2.92618330295448   -3.51633012109891    4.66869956091560
H        -2.91983896483536   -4.13414782712707    3.91243671232354
H        -0.15817180964575   -8.02811207862574    2.46741761608717
O         0.66855761244820   -7.81728436182613    2.91451553868614
H         1.38649332332846   -8.11123683126966    2.32633314402693
H         6.72421116198986   -2.40798561722262    6.36242640066995
O         7.17403419835663   -3.11889062767096    5.90099076305491
H         6.54360086951213   -3.85320213184348    5.86247357146913
H        -5.25528897150770   -2.05943605546291    6.93188229974227
O        -5.93372190459713   -1.56313104254556    6.44907828449598
H        -5.91763868941420   -1.93988490381870    5.53976297896730
H         0.82224737895492    2.98766566683958   -7.13547183540924
O         1.74061533855162    2.65926414821456   -7.19377111454157
H         1.72678367391940    1.91118583210011   -7.81887566622584
H        -3.96062520958397    8.70351733158259    6.65763984611181
O        -3.96105797551265    8.70135708593840    5.70026441579157
H        -4.08409461291866    7.77336238307896    5.43292976784052
H        -2.08343471830824   10.26278329735751   -2.75542663165321
O        -2.98581360065064   10.44278051286196   -3.05610602853752
H        -2.91608306819264   11.07582465024201   -3.77000794655584
H         9.42493425070401   -4.08676326273181    4.00999796364144
O         9.15184904389572   -4.76620506008527    4.63419976912192
H         8.71945067871239   -4.29547987560614    5.35778957110318
H        -0.72900190683144   -6.04615450482489   -5.85861299327268
O        -0.02391565719079   -6.61173852320776   -5.52696872156345
H         0.81036715792779   -6.14808280133224   -5.74485241076594
H         1.81096811921148    8.23300490860117    0.64005197554530
O         1.50569963797563    8.55413036447289   -0.23720324263209
H         2.31955145798951    8.59315648762844   -0.76885959232672
H         3.48690465221150    2.88902559412322   -6.68622605175289
O         4.31571889951952    2.59957450281920   -6.27891160190998
H         4.07269361916455    2.32632127564038   -5.36905757736623
H         3.71876296205588    7.08608921399887   -1.25650648005492
O         3.92194943971114    8.02216614078655   -1.47117733751028
H         4.28971450852864    7.96604118013162   -2.36514547142458
H         4.38248382949098   -0.04555228733798   -7.93907654566320
O         4.76480359790890    0.10094274719660   -7.07200521318621
H         4.57998716544787    1.03157615483400   -6.82531252804607
H         5.78069104289044    2.03919165173183   -0.62287110090235
O         6.44505015818638    2.13500916152045   -1.31463605573059
H         7.22066006126201    1.64167207570398   -0.96746883961014
H         6.70277457316052   -8.46468427819108   -1.63583227893274
O         7.33781215666651   -8.25390059153965   -2.37353115126177
H         7.70774488049449   -9.08753165372908   -2.65888274804385
H        -5.29611683204801   -5.84649593991172   -5.41798162823570
O        -5.91523751872680   -5.17601248909600   -5.73219120363033
H        -5.36604726233298   -4.40658668611429   -5.96964745242140
H         0.68126668790445    7.12986339296330    7.57925669523470
O        -0.21977835091716    7.15622691518303    7.94025850369156
H        -0.77649619364878    7.16924085842893    7.12356537443458
H        -8.89632858759288   -2.89860464589648   -4.10777394272841
O        -9.41837628633138   -2.09118882626071   -3.93986263600717
H        -9.13431156092696   -1.42576391711894   -4.57032411184133
H        -2.39891872986265   -6.03912303587981   -2.15865521623906
O        -3.27843894855977   -5.75555571500631   -2.42577991734923
H        -3.46609227389606   -6.13078750683037   -3.31112515979158
H        -2.98082836672326   -5.95344404331350   -5.42361452642482
O        -3.57895834570807   -6.56434635427300   -4.95062853475436
H        -3.09507848916994   -7.38348410527322   -4.78399656006056
H        -1.40688423811859    3.67696565871899   -7.00128041504178
O        -0.86418133981314    2.92259161677489   -6.73148963438317
H        -1.10074090874956    2.13670992842586   -7.28046695162453
H        -0.21578799752230    0.37020030526285   -8.23555063598701
O        -1.11201683515383    0.60341903440255   -7.95110237044094
H        -1.28477909950560    0.07980909822229   -7.15260642185678
H       -10.43331493968839    3.98590879106135   -2.73839136705468
O       -10.49868343227004    3.20730846848695   -2.16994713657063
H        -9.66823379673203    3.18218800424657   -1.66267019600520
H         4.58285056145093    4.04164809303200    1.69116027268630
O         4.37098051270821    3.12156563233614    1.96713378849460
H         5.08836449476443    2.54207973550555    1.69333965812519
H         6.49384443363099    1.35053891507967   -4.26003301057368
O         6.19149071956317    0.72578661685840   -3.56805851235540
H         6.19113840246540    1.23179646858525   -2.72708574516002
H         9.62494409747801   -2.25415161241587   -0.94100943799131
O         9.89104647371853   -2.13725562900184   -1.86366611487611
H         9.10072719811014   -1.76169257242146   -2.29860706270627
H         9.94575748697793   -3.41018398488447   -3.16147556149625
O         9.69344432741729   -4.04069482339702   -3.86060186076783
H         9.28359740479990   -3.51639154618779   -4.55996359581790
H        -7.68195390105453   -8.63623965900181   -1.67242920232557
O        -6.94547712090730   -8.04054816414673   -1.80232133264053
H        -7.32480660777465   -7.12820395986745   -1.79182706448397
H         4.14086236579180    6.04661545850568   -3.84722769214142
O         4.80205056550175    6.74822629708138   -3.76636274199689
H         5.63888197289868    6.29461836317411   -3.63007251761630
H         0.10872688527402   -8.21724690737638   -5.23282786112398
O         0.13499242163441   -9.20002923752606   -5.10041178329447
H         0.28603479682320   -9.56380273029662   -5.97286545629996
H        -2.31728101652349   -8.72473542096918   -2.73026541529898
O        -2.08615852058748   -8.46136028939420   -3.64064810377802
H        -1.43785443145523   -9.07791506473116   -3.99962696930162
H         2.20101809319969  -10.85832065692464   -3.51353104362896
O         2.15423628959383   -9.90379483165875   -3.49040484431209
H         1.36744627370294   -9.63423803844560   -4.01517128046944
H         6.83241474939462    3.28929994350212   -4.62193112625671
O         6.89593607883126    2.61147179200301   -5.32438232272084
H         6.09747007620279    2.73803022083758   -5.85925403349356
H        -3.54173825587584   -3.77468365508110    7.70711761999156
O        -3.65943888728974   -2.98735404414548    7.17711026459886
H        -3.40860571351125   -3.22567236358853    6.25844229832354
H        -0.64007859356785   -3.41046690931725   -6.74290267915538
O        -0.01161347857404   -2.67751785394642   -6.75240967222987
H        -0.49419407559802   -1.90317320657583   -6.40928128114702
H         0.65628019433947    0.41849831549628    8.73168747541776
O         0.66469767936785   -0.29694007315650    8.09187176784343
H        -0.25693776571604   -0.58781588615888    8.00508312478866
H        -5.85440779395148    7.30943177203718   -4.26317144271368
O        -6.35700002328030    6.68961411033550   -4.82345225063677
H        -6.64119603385491    5.95788471172712   -4.23183604047201
H        -4.30102399339848    9.04810827926677   -3.27779353271928
O        -4.83500837498012    8.25095241403436   -3.17055755589859
H        -4.42429426415388    7.77218535019697   -2.43238906785529
H        -9.72877520872959    5.73104682566351   -4.65165453562699
O       -10.26022966600379    4.92531217263013   -4.48710936674357
H       -11.14180891346289    5.12432947875044   -4.80436709351161
H         2.76620194400262    6.47626548710409    6.11508696028134
O         1.80600776107486    6.57147935924032    6.21463220886200
H         1.46419362580796    5.65737945543691    6.11273365800897
H         4.78771164324014    8.51129708538224    0.05491936770138
O         5.10750759876738    8.51390097693213    0.97498591083357
H         5.51459132603187    7.64962245257043    1.10627968076928
H         4.15402957117930   -7.46477993870124   -4.36774729187372
O         3.39575184178548   -7.75208073744279   -4.90856043285939
H         3.11736380185163   -8.59258233208563   -4.52999728772211
H         0.36751399019716    8.61534053231092    4.21278129609177
O         1.04663003008384    7.97261106818022    3.98359208464653
H         1.27542929940193    7.47994516049443    4.79780103853074
H         5.22913672209442    4.17131049344812   -3.25740209509893
O         6.18943080373744    4.14152642907479   -3.18534942842074
H         6.37880053518529    3.55257036102797   -2.43547327108264
H        -2.56049050370512   -1.59461911877278    7.55763803853596
O        -2.05170874433701   -0.80029762944601    7.77720675362729
H        -2.67848601998871   -0.17517073129179    8.15161172217151
H        -9.04895299106829    7.87219103021099   -4.15328435993612
O        -8.98569378404510    7.28793989692098   -4.91032192510351
H        -8.02842993992407    7.12550242699907   -5.04655796860952
H         3.55137367600152   -9.01862898635483    1.06722318562122
O         2.87296492163632   -8.38886948197810    1.31624635442237
H         3.34561225754890   -7.58186233808360    1.59559225631703
H         3.57177787235693    8.13435663415686    1.80228186293488
O         2.78198695245854    7.57010210120043    1.91525781495435
H         2.33719178938317    7.80403734536383    2.74264025662643
N        10.64292514583088    0.67713464182844   -1.84750340635471
H        10.56969541876929    1.09356116853568   -2.76608204880765
H        10.74247320501319   -0.32897713552448   -1.96409549254264
H        11.48422012599947    1.02870906494730   -1.41136533065438
