# Supplementary material for: Computer Generated Realistic Interstellar Icy Grain Models: Physicochemical Properties and Interaction with NH3
Source: ACS Earth Space Chem. 2022 Apr 19;6(5):1286–98. doi: 10.1021/acsearthspacechem.2c00004 (PMC9125691; doi:10.1021/acsearthspacechem.2c00004)
Supplement: Supplementary file 1 — sp2c00004_si_001.zip [file sp2c00004_si_001.zip › NH3_binding_energy_sampling/30-35.8-N.xyz]

604
 energy: -1022.789385634088 gnorm: 0.000047941956 xtb: 6.3.3 (5b13467)
H         0.21206253076421    2.95183952230501   -0.67340249778305
O         0.73469306298631    2.28006586820339   -1.16219837099872
H         1.67231079147140    2.40461068777738   -0.88248965554036
H        -0.10794908731861   -1.37062086913670    3.17014926513326
O         0.28779251183669   -0.67449999390886    2.62307562794029
H        -0.18535763899706    0.14236098785639    2.85338285585052
H        -2.39146723806616    2.34566804463662   -0.54449466351934
O        -2.18756209563592    1.87725753783185    0.28230648523594
H        -2.20700849389232    0.92861984709573    0.06106595899521
H        -4.68046428657161    0.50348140996659    2.16692328829263
O        -5.00287647797127   -0.42805898890338    2.18058491175055
H        -4.49562432989044   -0.91067939363423    1.51963876693500
H         0.04766755729908   -0.38121063171343    0.96757798537021
O        -0.14192493209649   -0.14667348768535    0.03824974024553
H         0.20252364732930    0.74792687414152   -0.08239593015235
H        -0.20181212347306   -3.63757399525609    3.80457738895205
O        -0.47963543286739   -2.80465697844866    4.22003687246681
H         0.16358013534501   -2.63503352695530    4.92505078562520
H        -4.88918245533092    2.48522710026291    1.30656182046014
O        -4.25559111188623    2.07462992550504    1.92657654009241
H        -3.40972442989014    2.05082186499726    1.41931411939732
H        -3.22405943879772    3.83155207404573   -2.23019742303096
O        -2.49069148470410    3.23181083583619   -1.99315978195481
H        -2.12873557550331    2.93922220983128   -2.84967516751718
H        -0.15645652704836   -3.87762139380263    0.53019869120966
O         0.18535850837744   -3.05956934673667    0.94521976830506
H        -0.60083888058400   -2.56864934211501    1.25295406337261
H        -2.40749888333974   -1.59283221698471    2.47573053189132
O        -2.21725957959172   -2.06284684996213    1.63719229353307
H        -2.46745136586535   -1.47629901449598    0.90447536162613
H         2.06331783794139   -1.53347612213137   -1.08900627478715
O         2.29080798046613   -1.78614790613549   -0.17069711625474
H         1.49676433473785   -2.20606612895039    0.21187846483406
H        -1.40022069586825    1.76390324966556    1.91178205808700
O        -1.50100508320858    1.36951029448093    2.78819354228025
H        -1.48514518067519    2.08342611427545    3.45143975109595
H         0.19497477286860   -2.78494503630111   -1.54432263097803
O        -0.55632065271761   -2.16891156040169   -1.60718073339927
H        -0.37760782165707   -1.44197462520972   -0.97355846417489
H        -3.45739980525685   -2.98424325349172   -0.38661109246776
O        -2.74059002101162   -3.48113658260073   -0.80253949245750
H        -2.02579108147172   -2.85479662124123   -1.01794859483595
H         2.74486038154475    0.05193820721598    2.96303908408723
O         2.83444974901567   -0.12812264471226    3.92550955486335
H         2.93212185409725    0.76445518453658    4.32881324007783
H        -3.50189192987180    6.32097242649383   -0.57180969028314
O        -3.25618617584521    6.97993613391813   -1.27303180705592
H        -3.11277620537351    7.82586216491648   -0.80472812691412
H         3.88986757580576    0.49264996877860    1.22174513655631
O         2.93706959240456    0.31803638393878    1.32922630807775
H         2.70035618906392   -0.43747635207390    0.75408825840771
H        -5.77608965504394    0.79167783019798   -1.62726859859222
O        -4.86469981164250    1.11489184436316   -1.49742521080884
H        -4.97423651099091    1.94562276499084   -0.98923089818085
H        -1.20558523171835    5.33596030573107    2.19869144696166
O        -1.83364945961129    4.59170078466347    2.08057329474953
H        -1.91837777856818    4.17597370852338    2.94392744454358
H         3.49621350792545    2.67199537354994    0.44985980251127
O         3.25409764189243    2.62679429522489   -0.49095153078860
H         3.58399042110440    1.78076678053602   -0.83524278484912
H         1.47165936127673   -4.78793088457946   -2.21216452749814
O         1.53649212714029   -4.00838309499108   -1.64233678929646
H         2.33528236810897   -3.55226513646423   -1.98932539766848
H        -0.91567635086327   -0.16457499558715   -2.53940724263412
O        -0.27620253958562    0.48343077111134   -2.86212135749766
H        -0.01743534331686    1.06712335414440   -2.12558829800228
H         1.66652844065854   -4.76951122263934   -0.13975768403734
O         1.76790356687905   -5.40493309663226    0.60455384361643
H         1.30124207311682   -6.21461877436319    0.31007815214858
H        -1.23474412893984   -3.34417705250577   -2.86219566432915
O        -1.06026872201186   -4.03069300808459   -3.51953051946769
H        -0.94197134074212   -4.87665944584727   -3.04664752861965
H        -2.79973577137399    3.26443587641830    4.69105573377536
O        -1.81842460809581    3.25714920028549    4.66246765053273
H        -1.53208574759213    2.85623245232437    5.50144140059803
H         0.95523597334751    4.96883185533031    4.07842650446391
O         0.01003076719398    5.20609599394841    4.12383549903342
H        -0.46727317004321    4.40611473964034    4.38199428163358
H        -1.76096375515125   -4.71785569442208   -0.35169254271055
O        -1.00027152500473   -5.26237682722091   -0.06194345556332
H        -1.35412158024317   -5.94372698768971    0.51905564944665
H        -3.88140978306462    5.76785767339700   -2.62690724768408
O        -4.23444490287640    4.93453043687327   -2.95623397483573
H        -4.07378417829136    4.89566293783542   -3.92327773230636
H        -2.46947767569249   -3.74492124911469    1.94893661232944
O        -2.49473019500227   -4.64829476072775    2.32627221008153
H        -1.55697239254616   -4.89012439930451    2.47442177732403
H        -4.70242060722709   -3.04075915376527   -2.90199371868962
O        -3.84904665768050   -3.27962559077610   -3.30269589435512
H        -3.52474600368190   -4.07281853248758   -2.83201782562740
H         0.31157697461377    1.31596254659392    4.62628690040549
O         0.82029080323694    2.07402084927312    4.29170580982936
H         0.87113005558949    2.73357021758351    4.99783180709682
H        -4.68119180386521   -5.22672592561444   -1.56600058671396
O        -5.38467478017584   -4.86781799086772   -0.99778436948284
H        -5.17829460516787   -5.21974420470147   -0.11096369317447
H         2.30847696094468   -6.58480057596860   -3.98869673183757
O         1.96880101089346   -6.24996236723986   -3.13873294864433
H         2.39414306299696   -6.82409339967589   -2.46984271670946
H         0.46451054626919   -3.47063813148203   -3.97707203171227
O         1.27151440514824   -3.10989463328446   -4.39777752465343
H         0.95776639088090   -2.73907972749208   -5.24877746204884
H         1.93025157373364   -1.82824959597639    3.01465280133151
O         2.07873263862730   -2.76078466360503    2.80009224921920
H         1.39545789362364   -2.97149347447595    2.13000765306113
H        -3.01433500421406   -1.87995993431151   -3.20733298227708
O        -2.58773185363516   -0.99547646425514   -3.14397730306471
H        -3.23854690394165   -0.34757039487177   -3.46857193189230
H        -3.17990795605759    4.92055790323820    1.05800673559101
O        -3.95701821294740    5.29651245603154    0.59763440575057
H        -4.37340254907931    5.85875954636578    1.29964956648824
H         0.86326008667110    2.18318073888052    2.60206808279985
O         0.96988481303082    2.17479073351009    1.63138319512757
H         1.69469235046525    1.54737590090248    1.47387461972261
H         0.21492267473420    5.57770578092261   -0.76285316290997
O         0.74259756012685    6.23533768498852   -1.27111772840621
H         0.88537829769761    7.03626876038841   -0.71716074250280
H         0.35529875745965    6.96811567908824    2.58251567542407
O        -0.00389280117365    6.58716276804006    1.76404921399435
H         0.65780729620836    5.91176065930405    1.50915235561034
H        -2.50683019286033    0.16434743167829    3.34015304629656
O        -2.73555769915906   -0.64690630160928    3.84637932084917
H        -1.97848066205267   -0.68781936948986    4.47257303809155
H        -0.93452611091141    0.50394403526762    6.03211427887148
O        -0.65914095232605   -0.01861854158527    5.26043994214024
H         0.05092213562649   -0.62442190363512    5.55282235385921
H         0.66494743122999   -5.06598922240385    2.01602199577820
O         0.11502353060453   -5.17019358057761    2.81576212970925
H         0.25501312762091   -6.08957154917392    3.09440921690831
H        -2.17238382717777   -8.14988338321147    0.47799880889688
O        -1.85171053142716   -7.66101447759138    1.26318403008698
H        -2.63858986139443   -7.34356151221486    1.71392315395355
H        -0.34007605209686    6.78231218429291   -2.33722341125655
O        -1.08152804504577    7.20421795999588   -2.84231635551974
H        -1.87529677525226    7.08396851477635   -2.28264372458603
H        -1.10318225502778    4.24212222557749    0.56676980109703
O        -0.72506034982131    4.29810497836592   -0.32754523000887
H        -1.42941899485549    4.05750980228468   -0.96285455671005
H        -4.42448781345867    2.70701547775931    3.48617936677179
O        -4.42807701389619    2.88076369242575    4.45010797730867
H        -4.51761340343217    1.99946594746237    4.86172170297387
H         1.97296423902835   -3.65353079636251    4.28350524562215
O         1.89965415702243   -4.12121272775311    5.13802443979440
H         2.41658940614433   -3.58994198460077    5.76645209265349
H         4.65344870635789   -3.29178627050412    0.89743110911296
O         4.50816012664948   -3.21972848684207   -0.07424661391121
H         3.65154755011822   -2.73924947898690   -0.16727467751464
H        -2.72756198748534   -0.81402079445614   -1.35130720173860
O        -3.05864680193837   -0.53930848020742   -0.47985199840608
H        -3.85519071239933   -0.01005393301660   -0.69292274618985
H        -1.60352589839193   -0.84353235943924   -4.62469419352140
O        -1.09005088667854   -0.63326179546521   -5.42612618944149
H        -0.37957429976809   -0.03889194170798   -5.13826996672921
H         1.79580780962453   -1.81087908969400   -3.34722563174428
O         1.88969989069381   -1.06197364500460   -2.72704373659654
H         1.11523189011125   -0.48192216186852   -2.86301986413795
H         3.61968627380359   -3.21220567070362    2.59896308176585
O         4.57788684435539   -3.43971241728251    2.51941614715773
H         4.64492138730260   -4.39440982138567    2.67316859204388
H         3.37069539349912   -6.20407348517189    3.17727010961217
O         3.72842052382959   -6.01601558218676    2.27467985700717
H         2.99689113280199   -5.65946312076274    1.73175665991805
H        -3.32069744307539    1.53863507779392   -4.18858067977715
O        -4.16905036385210    1.07298983077255   -4.00127616201055
H        -4.39136306742950    1.22297585644864   -3.04627026376043
H        -5.07035334985077    4.09900459614084    0.03687041714697
O        -5.51274807961842    3.23488980516200   -0.06661175757150
H        -6.44104729125264    3.35796766732056   -0.35340520598190
H         6.72254927513300   -1.29797359220380   -1.31206893975631
O         5.95317963373434   -1.14381877325879   -0.75782743913845
H         5.52481470982831   -2.00753288825188   -0.56101867305936
H         4.58358689519531   -3.27713738206714   -2.41779854572298
O         3.72000609992572   -3.10220457601756   -2.84081235965247
H         3.72292587731196   -3.72384562620330   -3.59444167170210
H         4.38442006085142   -2.37167346912446    5.66949807930723
O         4.02627252855186   -2.83457838620618    6.45704212831504
H         4.37010836455887   -3.73839617176164    6.38364584390805
H        -0.75951106625438    6.28401991140191    5.06286508817214
O        -1.35637631766981    6.86499988760435    5.59532497653611
H        -1.36254592657280    7.74050322481511    5.15078398733335
H         4.69659422669863   -0.24194852222812   -1.42326750157762
O         3.93512143568881    0.30373678290014   -1.69554865673303
H         3.24006489739908   -0.29396767138587   -2.02543433063352
H        -0.70510262859469    4.43814120460612   -4.04308220098509
O        -1.48364933623300    4.98439730586789   -4.25814430386753
H        -1.33067374366633    5.85164988904105   -3.83725704371401
H         0.68214276111101    3.11606686444652   -2.65106587340692
O         0.69693266822144    3.48951320770338   -3.56101854323884
H         0.74297972384980    2.72364119315890   -4.14340177519294
H        -5.42973936833328   -5.23424365196435    1.79520062820131
O        -4.73428021434744   -5.83372150468096    1.44555770997450
H        -3.89306915852068   -5.42134255083833    1.71977635007710
H         7.88583975664958   -1.81897690157079   -3.96989617874852
O         7.62906912764974   -1.50166577001995   -3.07129438519282
H         7.14479986735352   -0.65627695912179   -3.23197477702394
H         3.69467917285044   -5.18401515812724   -5.23822023183352
O         4.45803020783320   -4.81476510729053   -4.75474462563421
H         4.83369972229776   -5.52669593682076   -4.20460354549780
H        -3.82079983768714   -0.02012784931262    4.92700785425900
O        -4.42327035462876    0.44926056875985    5.55413819554920
H        -5.08816137121431   -0.20464073088450    5.84467145570094
H         3.43137003258025   -6.03834005493529   -0.46500195707143
O         4.30527505915679   -5.79313600771810   -0.78173948317554
H         4.38037169758380   -4.83006571131760   -0.64164937828156
H         5.01210164100622   -0.45119842796912   -4.11744895592138
O         4.47721618551002   -1.16248369678746   -4.50807982965512
H         4.14220088756014   -1.74032817009114   -3.78982749308387
H        -1.15122916826550    1.48899602268326   -3.93488949587492
O        -1.79617731873378    2.11146100511585   -4.32675918864048
H        -1.43193810117533    2.43863405295328   -5.17186896635453
H         4.85513799823081   -6.43164285202174   -2.25218747497819
O         5.19599418087769   -6.75984529008804   -3.11372333221089
H         6.00708108809268   -7.24825579935865   -2.91739254901657
H         8.72135195890171   -5.23069991460470   -2.84650467104086
O         8.02984813294487   -5.64269149715933   -2.28377753425377
H         8.05090733337719   -6.60097584298488   -2.38584191755834
H         2.35075863970473    4.63333103358323    0.46246774100723
O         1.76654839936332    4.62166960612778    1.22989012558530
H         1.40429731557665    3.70331797698573    1.30958117677346
H        -4.46178594127978   -2.67176502924350    4.22912964349343
O        -5.35293856897044   -2.32860696741111    4.02009711439549
H        -5.20867392185074   -1.54998326932095    3.44302923588343
H        -5.87939722851923   -3.23561857197714    1.30907162190842
O        -6.34909746508499   -3.78772413129366    1.97664678970168
H        -6.16258286136526   -3.35043214507658    2.82676719486017
H         1.65645753174199    3.40825971741472    6.87374215065431
O         1.03936710079470    3.92594945127786    6.33494717255758
H         0.25378422238686    4.08422896560609    6.90138336565424
H         4.97116224866567   -2.25236186325802    3.66450138192746
O         4.97894299593400   -1.53201426673064    4.32615188067713
H         4.16913669708569   -0.97822795228982    4.16135265849868
H         2.32414319028907   -5.64650084635846    4.88486776366790
O         2.69705907630538   -6.53405409500200    4.62600338563716
H         1.94847642952899   -7.11159500721426    4.45495746098278
H         2.26155221608162   -4.62723055239301   -6.74831704393550
O         2.08770753749961   -5.11141201933694   -5.93121611390054
H         1.82097494732775   -4.41652518849550   -5.28018140752527
H         6.40520071706977   -4.23650537582760   -0.36577991462666
O         7.19361428067667   -4.64152261696021    0.02954431641175
H         7.64615875023439   -5.05221635322198   -0.73699265153874
H        -1.75542870274777    4.45090626572843    7.68887014373340
O        -0.85852912495413    4.54613432624101    8.07938679019990
H        -0.67278540444484    5.50434398843149    8.10106825406755
H        -5.06680431499669    5.62488046175474   -5.63160487462806
O        -4.46291993273706    4.85828837220412   -5.64600803503090
H        -3.70137901532858    5.06706418817250   -6.20828123565394
H         3.30564504136027   -2.64912398815712   -8.39668411912747
O         3.21136135889660   -3.17892461286600   -7.59421426820673
H         4.08542449354263   -3.15737490110669   -7.16064309389426
H        -0.61126670163597    8.74684758314836   -2.29980011743872
O        -0.48674879839955    9.57677675480067   -1.78367092452266
H         0.27109739825552    9.40043417089341   -1.20164751052962
H         2.02296355303544   -0.98169097299154    5.24057983280603
O         1.43985799686276   -1.49882922971909    5.82541446125106
H         1.53615601115120   -1.15535070084850    6.72293614993282
H         5.21733882606996   -2.14684519412344   -5.64280601935200
O         5.56457979696192   -2.91668972591677   -6.15917521646720
H         5.28096229243024   -3.70354794455640   -5.64218737781490
H         5.61165110599701   -5.30142770185762    4.77163874791330
O         5.08246962418867   -5.21410379994013    5.59512581928009
H         4.36342997511544   -5.84687878853048    5.50221367653453
H        -4.01740725379611    1.11662551975913    6.99399816397298
O        -3.82801001544689    1.59463424319287    7.83719226092792
H        -4.70360556314615    1.98534442835242    8.09165312583342
H        -1.80705513490312    9.54639475697145   -0.77682841060365
O        -2.67072963897288    9.42610002581315   -0.30677162369295
H        -3.27659751801613   10.05618857770903   -0.70030671979534
H        -5.91717446160280    4.63441494785680   -2.97518746391516
O        -6.82441634841337    4.51892455311894   -3.32434644273263
H        -6.73377739271196    3.81345686833825   -3.99817384598019
H         0.05327007815586   -7.14364001524677   -1.10302305269420
O         0.51182994672348   -7.58032411433935   -0.35253259161193
H        -0.17092475732933   -7.76815305257015    0.29467155443662
H        -7.61651513434746    3.74852011042954   -2.01666348118431
O        -7.88530716222520    3.16578431040574   -1.27594768456115
H        -7.74482651406181    2.25505875973807   -1.61107687071024
H         3.91951705664411   -0.96519639537947    7.02539612729169
O         3.93231400381317   -0.00076706277959    7.01356974529655
H         4.74929464680220    0.28218221720983    6.58632181569149
H         2.28485101550533    5.70501585792185   -1.17357829128679
O         3.21858037862393    5.40858448729760   -1.05376057135926
H         3.39645322850340    4.86394824921275   -1.84342422271449
H         6.49752194919761   -6.06545113556041    0.73600908591786
O         6.11379296530675   -6.79638334685590    1.26150719719371
H         5.21372524050241   -6.50361183206829    1.48969500573432
H        -3.89834639502775    4.70183392220211    7.75569870335789
O        -3.33058868396752    4.23410809302451    7.10123955329142
H        -3.52853507739024    3.29190676281929    7.21433894558432
H         5.70307219679036   -8.06030286916217    0.20467069297840
O         5.42245098583721   -8.74326680532750   -0.44198012253346
H         4.59246838066442   -8.41707411560675   -0.83419453377591
H        -0.59967770086450    1.99679163998779    7.69630394891474
O        -1.22965291551549    1.93448097074384    6.95822136155360
H        -2.10062938390869    1.79729898040370    7.35068026209160
H        -6.39844683251988   -0.15926013912596    1.04040448824914
O        -6.71502575484683   -0.24431695146521    0.12628606000954
H        -7.63520174563190   -0.51029252105805    0.14121161766208
H        -5.39455265232170   -3.11282065155283   -0.59399143861673
O        -5.14211594702342   -2.40967202946953    0.03056872207578
H        -5.70725502897037   -1.63459629413872   -0.16257926930905
H         4.33408043582792    5.48214179408884    0.33816881831787
O         4.66457900176531    5.58501720465690    1.24434158053302
H         3.96989636028686    6.09920757771108    1.69184173763483
H        -9.05045069179078   -1.78106390834437   -2.28392562293524
O        -8.50565435546670   -1.57953865629345   -1.49582345354979
H        -8.64029433233336   -2.31296820824077   -0.85590709487210
H        -5.48529615978140    3.40449177539487   -5.55732616005460
O        -6.00867662843883    2.69796469049538   -5.14314216983817
H        -5.34758503718054    2.11064263124195   -4.72324803421912
H         3.19727166882058   -1.00077265420952   -5.62065623883883
O         2.34362730369772   -1.11768293240070   -6.09118440985539
H         2.42637674232873   -1.96898603534414   -6.56075035743888
H         8.13112522302532   -1.49009672341654   -5.96368972792261
O         8.13209426606412   -2.35248652741749   -5.50367950317433
H         7.27461094131807   -2.74771267147173   -5.75873464953505
H         7.65049842069554    0.85279450866170   -6.25693352482409
O         7.46020140339456    0.00278223371252   -6.66611473822395
H         6.47869996879304   -0.04147936473012   -6.70951088581648
H        -7.89502175397177   -3.72256263844493    0.91324456578705
O        -8.56911298503575   -3.61496602001914    0.22466887251640
H        -8.47137744746595   -4.37724272039157   -0.37344012603282
H        -2.37940628250030    8.67893546288383    1.26179369607052
O        -2.23595868311380    8.09246608169886    2.01783152890161
H        -1.46734217859176    7.53459098693112    1.80158336797215
H        -4.44033679441968    6.39637505859782    3.46260199264962
O        -4.60361692958881    6.82006555680476    2.60355410537728
H        -3.83644658447207    7.40161711292605    2.46621054937610
H         3.42864173883910    3.34063827434153   -3.55709039545685
O         3.27996288873501    4.31097619081946   -3.46861735884544
H         2.31588561229954    4.38017993613814   -3.58101400602756
H        -6.11513436544613   -1.66123489934444   -3.45682149480622
O        -6.20542258268228   -2.23743092129527   -2.67144630622575
H        -6.99040583679639   -1.92418542277182   -2.16797459440853
H         6.43350917243946    0.95654764028285    4.78893910043171
O         6.03955835292849    1.50476073173384    5.48487017560037
H         6.23724212937647    2.41949501550104    5.18933720543481
H         1.39297305593693    1.61935906638383   -5.80710645290110
O         1.19141972524130    1.02729135782973   -5.05175552596331
H         1.55132688774212    0.16121988790768   -5.31631928113983
H        -2.54336137503637    2.93970490378328   10.47282076606700
O        -2.33461017848482    2.02984155205776   10.20455058456401
H        -2.92859174550051    1.83055942252901    9.46907057981491
H         7.59746056970113   -0.58935519758820    3.14675776258196
O         6.84560162207334   -0.01434765057304    3.30510369466221
H         6.15314879149522   -0.61756323973164    3.68316007994482
H        -5.70743554408713   -8.10167500550356   -0.68922070801537
O        -4.97647260259273   -8.17193614056645   -0.03860360249947
H        -4.97875675700808   -7.35276773094327    0.48050784056821
H        -5.16213136939977   -0.18384210620146   -4.72972897283389
O        -5.78139543173501   -0.89330121487327   -4.97075695642751
H        -6.61624937845389   -0.44805553713779   -5.17471187221321
H         1.92013631059608   -0.30989713886806   -7.49005780874433
O         1.72619208534858    0.15996835994978   -8.33678191436131
H         2.30397876888460   -0.25096362450175   -8.98526654595876
H         4.90635501459074   -1.52718601480319   -9.25847563833117
O         3.98414515302263   -1.29424192762021   -9.54634846049975
H         3.96850546399714   -1.41404656123537  -10.49524001565696
H         7.49906515538198   -2.69423296189555    4.22803107107212
O         7.52948841406022   -2.71882078484251    3.25771050165500
H         7.10278473440642   -3.56528571876958    3.04650071584732
H         6.59738408757575   -6.03331828071630    2.79005848449383
O         6.64323685959764   -5.32975618857140    3.45864015922983
H         7.50307757387859   -5.43724718857849    3.92821029765174
H        -1.80448852304112    8.89520977104276    3.46823757982850
O        -1.56031668852864    9.20237980203400    4.36668013624820
H        -2.41097907053732    9.34031742733171    4.81705277633228
H        -7.36314319093447    1.51215670549098   -5.28361761062235
O        -7.94316032688478    0.77184673492483   -5.03923035575092
H        -8.84318548149980    1.17641986947639   -4.96952655288972
H         6.95611674292532   -1.22400658618915   -8.34775417580125
O         6.37313244855581   -1.94398749727021   -8.61199323499137
H         6.13754259087821   -2.38903073390856   -7.77963703052364
H        -1.61544388685923    6.15014151903943   -7.04024285305867
O        -2.01858435390029    5.32754050440190   -6.76635190785365
H        -1.77645052353841    5.19891107084530   -5.80074428785065
H        -0.04323559689571    3.26950759869597    9.02521504903841
O         0.14770713790276    2.34990277078215    9.28519496105256
H        -0.65476423696881    2.09133223125917    9.78777835273414
H         6.74591315907997   -2.89956790819642   -2.64546473206637
O         6.21496469043414   -3.63875959301606   -2.29538537673146
H         6.66965708202962   -4.45392481542006   -2.54936756855021
H        -4.07637999956152   -3.14485969177465   -4.94090421914612
O        -4.22450569771779   -3.03500903128307   -5.90702892649389
H        -4.76767345175712   -2.23955402960154   -5.96898773620057
H         1.93471482248119    2.12847444724912    8.48248789998705
O         2.60223452800633    2.23593093983590    7.79525229648398
H         3.02142461619837    1.36329046479387    7.68497900607191
H        -6.93758711442444   -5.24499263026256   -1.40055752671384
O        -7.85312352247382   -5.51087631611870   -1.65033418380928
H        -7.97981411653035   -5.11089005772363   -2.53544196066324
H        -3.84225335258552    5.22284335389419    5.67048277932425
O        -3.80229567499189    5.98906071007025    5.07718024019124
H        -2.86725541831454    6.27869765166755    5.17536285659630
H        -7.88378991469648    0.04719867371224   -1.99616938681750
O        -7.38825198586532    0.76675937918700   -2.40992639851726
H        -7.61143740452462    0.75318986257407   -3.36429423532749
H         5.82478408952957    0.02551546247673    0.46141720630814
O         5.60507452187834    0.75237226185626    1.07580043947960
H         6.10596346364769    0.55548553889201    1.89519427205602
H        -6.25001648401375    3.29643143543509    7.36317089279062
O        -6.12967993776389    2.78076454785094    8.19453849887927
H        -6.73295514987370    2.02191868614423    8.10552202290736
H         2.23373844717824   -8.16273344389318   -0.78125959599893
O         2.91101009256120   -8.15605383091093   -1.47761006202833
H         2.68372126936910   -8.87233998032768   -2.08734206676543
H        -2.74140400145077   -4.04535475351203   -6.18350772406995
O        -1.99141603076561   -4.61400005249368   -5.94570763325458
H        -1.71912476691728   -4.32061962629472   -5.04786787415800
H        -5.66441416235842    3.73601127192416    5.27828381583335
O        -6.31526446013939    4.13838371597851    5.88991377976162
H        -6.14587546773659    5.08137633716157    5.87471001980389
H        -1.04920438583991   -7.19515942522520   -3.12837168643585
O        -0.57600711035990   -6.52537567125160   -2.60086445084256
H         0.33402362040501   -6.46295809313798   -2.97616180838665
H         4.41610599709308    1.93694224331019    5.16097616319358
O         3.47669356744377    2.18317354963363    5.03431859461189
H         3.08752798327944    2.20238310117225    5.91401720065546
H         4.08883736711600    4.58487535013642    6.32110738098591
O         4.17594052324610    5.31279080835943    5.70119301881678
H         3.61131804627214    5.07192796325165    4.92825537379755
H         2.75143073855554    3.54341783903001    3.94065982675246
O         2.57949784660345    4.48370043275212    3.76913502609113
H         2.46594758913933    4.57844889267002    2.80175030151196
H         9.39051470445809    0.08125107935605   -1.00080299423396
O         8.57946150834501    0.24923275801663   -0.51799231666628
H         8.39801171097915   -0.55917627414352   -0.00946475210627
H        -2.14312429052053    5.29737774344796   10.63363805913771
O        -2.86989912434442    4.67375400616667   10.86341702570971
H        -3.09170291237848    4.85514775712213   11.77694196800782
H         7.91844695214116   -3.08252480755179    0.38541262665538
O         8.34657901692340   -2.26123424173291    0.69551586227570
H         8.15322669750198   -2.26206082686006    1.64597365752792
H         5.35848773851712    3.57608732244517    3.55641337615491
O         6.01456420482593    3.84394909956578    4.22154993354684
H         5.60138117586171    4.56321406122747    4.72110627819819
H        -4.24809812336504    5.00688395505106    9.75722715092902
O        -4.87676376169034    5.15831039631564    9.03143069116907
H        -5.49193560527890    4.41240568861088    9.02824011955337
H        -7.02048403410724   -3.52883274224195   -3.49712343770669
O        -7.64167965613962   -4.13910278177382   -3.94679390875977
H        -7.11902418764701   -4.58661214073030   -4.64427843271049
H        -0.01126203949794    6.09359188372710   10.76230834189862
O        -0.87236006853180    6.43000422393416   10.50966036204138
H        -0.74948382010791    6.85633194418244    9.64222381508539
H         2.60946176377535    1.39297847930077   -4.08188696792686
O         3.48915460763684    1.74076246247816   -3.84052534665207
H         3.80112329548583    1.22806579907536   -3.06508834127760
H        -7.02398232365252   -0.22909987803639    7.19577658837815
O        -7.53054474274556    0.55284151085531    7.47023352787332
H        -8.14809633383253    0.73707256977957    6.76140560287388
H        -2.80037692735711   -9.93584118764540   -0.79276169131843
O        -2.73180758057001   -8.99538341042543   -0.95729343906854
H        -3.63695752758041   -8.62313917940010   -0.72245966051968
H       -10.03565914880718    3.03633051002250   -4.95089105914116
O       -10.15935336332533    2.12057322685206   -4.66744358693780
H       -10.37972439639526    2.20938871261490   -3.71918102383920
H        -2.11853286132088   -3.07051457369873    4.62854198555806
O        -2.99675024977648   -3.50502009278332    4.69451276440161
H        -2.98963026140240   -4.12615945912546    3.94111270986745
H        -0.24753999490005   -8.04565514494476    2.52860073281119
O         0.57744638661562   -7.83901067632709    2.98072101960972
H         1.29775314884966   -8.14026824969215    2.39925621915140
H         6.65986604150731   -2.45848323543512    6.44102801290713
O         7.12067353206205   -3.15158099575132    5.96386248957450
H         6.51030041181107   -3.90172984668596    5.93537712063688
H        -5.33127373351755   -2.02341228850931    6.93617314170317
O        -6.00255189313492   -1.52386852997053    6.44670417928508
H        -5.98295494647767   -1.90426552350982    5.53902794525685
H         0.88111948058719    2.92806093921579   -7.10611773396553
O         1.79738924419415    2.59232300810447   -7.15637532309570
H         1.78266511237001    1.84263969619393   -7.77950024029800
H        -3.95624808235664    8.72895581303626    6.63226017668103
O        -3.94974217391729    8.72314501545195    5.67491998085571
H        -4.07789574335691    7.79508995635585    5.41022215905029
H        -2.00120094269347   10.24015363797724   -2.77288679765072
O        -2.90011966400471   10.42530823241533   -3.08067385422650
H        -2.82090813690424   11.05552987416023   -3.79608227414777
H         9.41393153887702   -4.96691892456864    3.76622021460435
O         9.00575073316830   -5.23039090579570    4.62405592414007
H         8.87924976954984   -4.43200146369681    5.14419030764385
H        -0.74416630430412   -6.08940789132332   -5.80751853993951
O        -0.04526596939147   -6.65871015852626   -5.46911281901111
H         0.79368761765157   -6.20194824317583   -5.68300978141042
H         1.85408886797736    8.19435838746018    0.65769933548680
O         1.55743187428039    8.51428280267034   -0.22289423934097
H         2.37523744946372    8.54593469141347   -0.74887435910817
H         3.54018402807357    2.81247684953034   -6.63930547000692
O         4.36399377340693    2.51880430257031   -6.22475195157557
H         4.11221811787329    2.25063760102448   -5.31596006113329
H         3.76653311127478    7.02684288050318   -1.22182883599633
O         3.97864639302333    7.96054518940038   -1.43809510937027
H         4.35196271225862    7.89892312183732   -2.32928750498187
H         4.42765978032642   -0.13383018972134   -7.87271236065506
O         4.80219482897202    0.01362816322117   -7.00236424925220
H         4.62304525855893    0.94721214162684   -6.76263457890508
H         6.03152376897971    1.82486096343534   -0.43443495611331
O         6.60142812640655    2.01221313572308   -1.19454541961733
H         7.42277221160162    1.53073790346740   -0.99378188240307
H         6.63852052019444   -8.54602205365554   -1.52548389753184
O         7.28886224860528   -8.34001741732564   -2.25294956793508
H         7.64205377644715   -9.17910018096415   -2.54384445468427
H        -5.31273494116362   -5.85501043293854   -5.40007245540971
O        -5.92453236488834   -5.18113507902970   -5.72122744819418
H        -5.36806822678683   -4.41663168692183   -5.95753152400611
H         0.66747740205589    7.12494229700215    7.59248938713404
O        -0.23587478935073    7.15930000002052    7.94686999064091
H        -0.78675248186613    7.17325105911238    7.12629102338464
H        -8.90049564532189   -2.87618824607123   -4.12607053006318
O        -9.41767382908328   -2.06433629042132   -3.96471484047965
H        -9.12441152887455   -1.40333681935637   -4.59561523767480
H        -2.44035192163667   -6.05711378973934   -2.11897769347271
O        -3.31539114283160   -5.76753219176835   -2.39410646198943
H        -3.49965490592936   -6.14504542397646   -3.27916339134123
H        -2.99820580626100   -5.97891456911727   -5.38905076081482
O        -3.60396215326983   -6.58367048894591   -4.91798639093486
H        -3.12740480361209   -7.40576683643228   -4.74502988058974
H        -1.34275562934364    3.63438371050861   -6.98977233585689
O        -0.80770897142551    2.87675570191306   -6.71368525891459
H        -1.04654434076758    2.09084736100112   -7.26156714195455
H        -0.16755752156244    0.31405318953889   -8.20410720906786
O        -1.06388200803529    0.55489996425045   -7.92653850496413
H        -1.24614698852809    0.03539849257528   -7.12748475063912
H       -10.39675338043255    4.02417876547338   -2.79231650618653
O       -10.47170190611208    3.24801054946334   -2.22173343814719
H        -9.64522678473523    3.21885085681650   -1.70825173579930
H         4.58234122986642    3.98923353983060    1.74447379197749
O         4.36549319273863    3.07043549570996    2.02306482878610
H         5.08095572920505    2.48922236182804    1.75191675106405
H         6.50574450706766    1.27319671000351   -4.17417991792405
O         6.19800872545142    0.65219426226427   -3.47930305699158
H         6.22342887425358    1.15191533303224   -2.63762764359516
H         9.57287368650274   -2.34205449843797   -0.82378048254814
O         9.87458754974078   -2.16854864066134   -1.72345093975103
H         9.09490497034638   -1.81476035018662   -2.19257973280595
H         9.95352851719628   -3.46401162761010   -3.01745996627791
O         9.69028790269193   -4.11544684158112   -3.69311796161441
H         9.30178313533180   -3.60814906705806   -4.41673399101370
H        -7.74505178093505   -8.61371535960069   -1.66125033913999
O        -7.00340546676305   -8.02384688417819   -1.78832971318936
H        -7.37621297380711   -7.10875949248942   -1.78368716558142
H         4.20249769257085    5.97065783129460   -3.80647584004456
O         4.86675017850068    6.66898211265259   -3.72193415164550
H         5.69998417961671    6.21178416633736   -3.57759665836734
H         0.07304170448971   -8.26433414756582   -5.16821331619288
O         0.09194891633716   -9.24668666910751   -5.03185351471113
H         0.24498615243947   -9.61503327469953   -5.90203738091520
H        -2.37463719972517   -8.74485991018844   -2.68082126331590
O        -2.13406511131815   -8.48638732064723   -3.59026316681491
H        -1.48853845387502   -9.10982400848475   -3.94217181077280
H         2.13349789915711  -10.91412241463001   -3.42358695663769
O         2.09505481897546   -9.95905980963420   -3.40645155436645
H         1.31316646293614   -9.68594998492241   -3.93681541517994
H         6.86720143526193    3.20285192185895   -4.53474742997199
O         6.92607596057266    2.52150805647679   -5.23266248983978
H         6.13645447694526    2.65715823854900   -5.77844627746217
H        -3.63506927468167   -3.74787921211670    7.72999945039771
O        -3.74444075427868   -2.96208478380655    7.19592336899460
H        -3.48823831222326   -3.20556890530655    6.28014125648689
H        -0.62968620387956   -3.45775841102153   -6.70066132629614
O         0.00474028012961   -2.72988330108434   -6.70766651351424
H        -0.47470272440437   -1.95051619242465   -6.37147934590329
H         0.58521231964657    0.41780268322245    8.76962674418645
O         0.59273560389650   -0.29870476406534    8.13109754725066
H        -0.32998730739893   -0.58437030903593    8.03955129314092
H        -5.78287829101779    7.30876271652934   -4.29674828272700
O        -6.28586549821683    6.69042954195792   -4.85831342018543
H        -6.57983369623589    5.96317068110714   -4.26597437088479
H        -4.22392716618464    9.03967210122019   -3.30658118086440
O        -4.76427528114468    8.24667451666700   -3.20037567650623
H        -4.36248443019357    7.76783586010039   -2.45737778394992
H        -9.66598505311617    5.75712559565981   -4.70685885189551
O       -10.20438958883062    4.95583433301245   -4.54325070711506
H       -11.08229695943013    5.16015452217052   -4.86725984584721
H         2.75805032062863    6.45086949895855    6.14555106772011
O         1.79791120404744    6.55303389244634    6.23741939884794
H         1.45031639337211    5.64086534497667    6.13729497802654
H         4.83684635172009    8.44915708918800    0.09226310351490
O         5.14991275417220    8.45249247630460    1.01463030953275
H         5.55060060622636    7.58622624224237    1.15177197841156
H         4.11825093663150   -7.53912636231220   -4.27595837438017
O         3.36227542187031   -7.82196898387606   -4.82185028433418
H         3.07348554353263   -8.65891260780988   -4.44303185348290
H         0.38845438607113    8.60029840364102    4.21834909540713
O         1.06434740885647    7.95168328779846    3.99623772321792
H         1.28372252201812    7.46042346452850    4.81389906213655
H         5.26372335989705    4.07897064441049   -3.13050400301506
O         6.22472534565025    4.04230940077275   -3.07302031305167
H         6.42562610175327    3.46392709960050   -2.32065646067642
H        -2.63776549300284   -1.57599826340222    7.57933302280716
O        -2.12517914708479   -0.78416282602538    7.79894527140107
H        -2.74992487802967   -0.15364510514543    8.16758134408140
H        -8.97400684868247    7.89519374148339   -4.21145891058757
O        -8.90965046517080    7.30757870360649   -4.96579594888946
H        -7.95268745611238    7.13783223716691   -5.09480276641893
H         3.46543222528381   -9.06866820036558    1.16434567901449
O         2.78833394023839   -8.43152106241586    1.39696667243256
H         3.26281451798053   -7.62766375031831    1.68389493582379
H         3.60585195342196    8.08727777851932    1.83266691050507
O         2.81178814796881    7.52842043677735    1.94221213112768
H         2.36235520699989    7.76898612552320    2.76524320368997
N         9.77003526435437   -4.70138461876788    2.05408491690198
H         8.94166281680463   -4.93134178805060    1.51783099966760
H        10.52092066909841   -5.29893151279415    1.73606340834683
H        10.01668931656896   -3.74411712575457    1.83667066644469
