# Supplementary material for: Computer Generated Realistic Interstellar Icy Grain Models: Physicochemical Properties and Interaction with NH3
Source: ACS Earth Space Chem. 2022 Apr 19;6(5):1286–98. doi: 10.1021/acsearthspacechem.2c00004 (PMC9125691; doi:10.1021/acsearthspacechem.2c00004)
Supplement: Supplementary file 1 — sp2c00004_si_001.zip [file sp2c00004_si_001.zip › NH3_binding_energy_sampling/31-25.0-N.xyz]

604
 energy: -1022.783980895057 gnorm: 0.000039569198 xtb: 6.3.3 (5b13467)
H         0.19930412536790    2.97362622675833   -0.70970821195021
O         0.72050209802768    2.30410247188659   -1.20262138873833
H         1.66024431727167    2.43317633790022   -0.93185250986673
H        -0.07272704899894   -1.35647184119132    3.12792724451133
O         0.31859342643665   -0.65731043732321    2.58171764966206
H        -0.15854047571208    0.15670391580244    2.81418244427785
H        -2.40025078572589    2.35475574330913   -0.56241931930990
O        -2.18896191303033    1.88582283732055    0.26231828401220
H        -2.20448280773986    0.93755933591734    0.03897994164407
H        -4.66052283216249    0.49694207272298    2.16221975830641
O        -4.97789036597036   -0.43631808276785    2.17721993223242
H        -4.47404059790591   -0.91517533194400    1.51092912808558
H         0.06380596094443   -0.36207650750615    0.92625836785754
O        -0.13642470333960   -0.12707373935865   -0.00042269779596
H         0.20477617432152    0.76844122185896   -0.12447927150699
H        -0.15082195839561   -3.62523034596468    3.75890675601663
O        -0.42894850969144   -2.79451038258034    4.17870161486362
H         0.21841776722884   -2.62301119451226    4.87911865998645
H        -4.88532223740227    2.47900178595388    1.30731796632696
O        -4.24499442086494    2.07059478711790    1.92188907803596
H        -3.40309720584357    2.05151365700295    1.40765202718194
H        -3.25298451513736    3.83907480546293   -2.23946922376425
O        -2.51483568511452    3.24299162932728   -2.00839235478398
H        -2.15778234437135    2.95267867974413   -2.86788563451626
H        -0.12684404432617   -3.85922477020255    0.48459932594862
O         0.21371406551178   -3.04118212639082    0.90083151880229
H        -0.57308238151630   -2.55397794733266    1.21280818014757
H        -2.37603881494513   -1.58865178347826    2.45022108633480
O        -2.18879732998494   -2.05646227192235    1.60995097854043
H        -2.44734573847976   -1.47041956401514    0.87961035710969
H         2.06963953630577   -1.50099514796017   -1.14732548027315
O         2.30180976300145   -1.75265102607236   -0.22958279191605
H         1.51285405214482   -2.17946020386321    0.15553447284246
H        -1.38883884367060    1.77288283512419    1.88482383714862
O        -1.47986034623950    1.37703973645092    2.76176965956338
H        -1.46369985997350    2.09056812839902    3.42536665095040
H         0.20421326348775   -2.76144131547599   -1.59165344513890
O        -0.55190600719122   -2.15031914539899   -1.64552343722405
H        -0.37114725945914   -1.42247257070973   -1.01364052226662
H        -3.43968469351831   -2.98035532418948   -0.40633775362939
O        -2.72347644273690   -3.47366738155114   -0.82742216653120
H        -2.01328096744544   -2.84382527892108   -1.04812125014850
H         2.77483116171539    0.07739845544156    2.90352519460239
O         2.87580892220999   -0.10316420215267    3.86551859150848
H         2.96783429646986    0.79049979138007    4.26815318665284
H        -3.53016065722914    6.32456609127251   -0.57533255169470
O        -3.29283593670407    6.98611150231317   -1.27702592097912
H        -3.15001430947278    7.83174879723252   -0.80814485092230
H         3.90021858353114    0.52881688305582    1.15384494495645
O         2.94989186929228    0.34755531051309    1.27172215213772
H         2.71197046915484   -0.40515432998438    0.69291967330269
H        -5.78583829498207    0.78590093029798   -1.62280006405608
O        -4.87511331351848    1.11325531246441   -1.49889124994207
H        -4.98483495059025    1.94264728114768   -0.98867092217101
H        -1.20871666369548    5.34618841489096    2.17642502091348
O        -1.83427098929163    4.59926477303717    2.06209652578735
H        -1.91062575867840    4.18177187685561    2.92531375960658
H         3.49251697037908    2.70620725467497    0.38956196261636
O         3.24158088430111    2.66279816697653   -0.54853781286262
H         3.57505797201123    1.82120939516158   -0.90058388673149
H         1.48484035088063   -4.75709010884190   -2.27074602591082
O         1.55044094170624   -3.97889809489695   -1.69905105712346
H         2.34480042375092   -3.51864049771667   -2.05228929628287
H        -0.92749574838652   -0.14526579942464   -2.57212491295394
O        -0.29475805642878    0.50690289430315   -2.89940666163932
H        -0.03165703200488    1.09046942401761   -2.16436144074179
H         1.69650937224823   -4.74178428822997   -0.19987116817488
O         1.80372412661546   -5.37744912035161    0.54399903927541
H         1.33984978067066   -6.18900298963618    0.24986404611909
H        -1.23286168555652   -3.32568739157028   -2.89846850759697
O        -1.06162760059517   -4.01043495413031   -3.55843508015147
H        -0.93412899720809   -4.85648128527231   -3.08816169596466
H        -2.77450473057454    3.26292761854261    4.67682414682926
O        -1.79331532461232    3.26039359122753    4.64131182921920
H        -1.49919770933865    2.85959412060212    5.47756406443980
H         0.96771002012467    4.98650509236128    4.03904884012831
O         0.02179029375833    5.21922717133976    4.09240705057847
H        -0.44996604431114    4.41657725290263    4.35237374193618
H        -1.73414804552559   -4.70610609710716   -0.38692801428656
O        -0.96883816157897   -5.24684888759486   -0.10234020550635
H        -1.31573507788672   -5.93209043111592    0.47820325310540
H        -3.92238462779477    5.77302539395991   -2.62820687503794
O        -4.27430403428314    4.93868585370044   -2.95609297133355
H        -4.12052472789873    4.90181542899207   -3.92432022279031
H        -2.43074943640744   -3.74050796565891    1.92023571614153
O        -2.44871231770791   -4.64407805258701    2.29761676231927
H        -1.50871182302677   -4.88198323884929    2.43709314038061
H        -4.70288029504262   -3.03975698832596   -2.91189367133574
O        -3.85142388465892   -3.27346676948305   -3.31950979715675
H        -3.51933793389936   -4.06597410152297   -2.85312104086654
H         0.34484922798049    1.32982007110317    4.58592426415127
O         0.85008330425752    2.08948914308932    4.25001066327085
H         0.90051469341194    2.74946015378365    4.95578760041628
H        -4.66095576128881   -5.22719994844986   -1.58043420632142
O        -5.36190541879751   -4.87266052980751   -1.00627780711237
H        -5.14730877403510   -5.22530343044448   -0.12177174685819
H         2.31734553009226   -6.54620445701877   -4.05711629236930
O         1.98097113694700   -6.21594089477828   -3.20388848582306
H         2.41660150011013   -6.78786602908970   -2.53984540226585
H         0.45775012323665   -3.44148254031561   -4.02750562148655
O         1.26009481880794   -3.07559250534833   -4.45216407756887
H         0.94003836013943   -2.70486144636699   -5.30071499068715
H         1.96640897350592   -1.80383537520827    2.95531761303505
O         2.12064545216848   -2.73533460819141    2.73994541510475
H         1.43383173930798   -2.94979765496398    2.07415763747434
H        -3.02275206576082   -1.86999780505719   -3.22779698345286
O        -2.60055568345816   -0.98339401971209   -3.16508379853438
H        -3.25648965929007   -0.33838048437763   -3.48481884222627
H        -3.18944306062233    4.92316982498554    1.04955065231205
O        -3.97174257060434    5.29626915457895    0.59575856751520
H        -4.38558434931959    5.85525852036315    1.30178132389088
H         0.87862462549665    2.20278930478033    2.55947652331348
O         0.97775518625516    2.19693140340259    1.58815294468462
H         1.70392078656343    1.57289586844441    1.42329032448529
H         0.18814344864583    5.59899584634023   -0.79603890056480
O         0.70820888499963    6.26096321012475   -1.30653947828447
H         0.85166697228329    7.06025841051077   -0.75109597358177
H         0.34739522287753    6.98507566359900    2.55119747093610
O        -0.01602973649383    6.60384859301475    1.73477426358568
H         0.64689371934933    5.93201040855600    1.47353036565073
H        -2.47674931156438    0.16660590260366    3.31864818419639
O        -2.69808081071087   -0.64643388420990    3.82541677938049
H        -1.93641116734595   -0.68519815562356    4.44578953132132
H        -0.88635599586778    0.50951856623657    5.99973680481957
O        -0.61377868015977   -0.01124328881942    5.22571046734737
H         0.10012949599238   -0.61442534728280    5.51213496941185
H         0.70943943039601   -5.04646018020839    1.96169243797183
O         0.16827940412910   -5.15416354646649    2.76718541714635
H         0.31278717704975   -6.07431234819533    3.04095997704291
H        -2.12259921937588   -8.14169258471369    0.44012893607744
O        -1.79919380997222   -7.65248629130066    1.22412338490269
H        -2.58484745442976   -7.33958050061910    1.68015340523915
H        -0.38407170598707    6.80397260731567   -2.36291627501816
O        -1.13095352063971    7.22410083986784   -2.86187722335772
H        -1.92019256064128    7.09840965566529   -2.29704521066131
H        -1.11363412139136    4.25552090888009    0.54190271123536
O        -0.74234644538127    4.31562530559238   -0.35487902889717
H        -1.44965283555029    4.07167456641525   -0.98571790629723
H        -4.40530949413137    2.69967157365809    3.48332496406495
O        -4.40234935207272    2.87179261024910    4.44762887306447
H        -4.48503010608724    1.98941685873146    4.85832322514222
H         2.02743935006964   -3.63074700085835    4.22111806646660
O         1.96508642223466   -4.10135212490849    5.07537656047532
H         2.47340684200556   -3.56360357915486    5.70408075113645
H         4.68530018740017   -3.25077510095845    0.81088794707037
O         4.52327605369992   -3.17639323223250   -0.15536523240174
H         3.66446165694396   -2.69869230631569   -0.23820141536933
H        -2.72737529943200   -0.80537212045278   -1.37207791302208
O        -3.05348659844421   -0.53388254041255   -0.49762286084616
H        -3.85398199841732   -0.00802810804919   -0.70415979212527
H        -1.62659904753300   -0.82356940815388   -4.65387153620144
O        -1.12165455109928   -0.60866388347058   -5.45928160948035
H        -0.40998770682587   -0.01304206501285   -5.17610379241561
H         1.78755554404815   -1.77657940185266   -3.40342319760299
O         1.87988098342810   -1.02942410405096   -2.78083748940279
H         1.10357534328390   -0.45134294560717   -2.91332713980561
H         3.66379202594541   -3.17567953968389    2.52425381979322
O         4.62267746006156   -3.40497862539308    2.45015296194532
H         4.67749147377452   -4.36493339960974    2.57815397902636
H         3.42642963762258   -6.17311349341728    3.10150462574559
O         3.78092387923653   -5.97495040331112    2.20028721225431
H         3.04313537606793   -5.62916346295786    1.65776655253874
H        -3.35314874835307    1.54840683205793   -4.20093612660400
O        -4.19859537364861    1.07919186105041   -4.00845264405887
H        -4.41389598088266    1.22605576031745   -3.05148018795633
H        -5.08373296924321    4.09404260932923    0.04134978042467
O        -5.52279250361475    3.22797069186210   -0.05956080935826
H        -6.45367345974952    3.34685765085935   -0.33976638633871
H         6.72704327204305   -1.24224752048095   -1.40202563498827
O         5.95950935881732   -1.09249352928734   -0.84342144949835
H         5.53948145994755   -1.95963786814913   -0.64571082270829
H         4.58656329488335   -3.23111796383111   -2.49874433337138
O         3.71764295590719   -3.06073314094435   -2.91265516626873
H         3.72007326314124   -3.67903663093089   -3.66918644613189
H         4.44124231790353   -2.34086974996308    5.59212279614185
O         4.09953822622588   -2.80472957790687    6.38678573728698
H         4.43361955716115   -3.71018153657113    6.30601031112768
H        -0.74602117112328    6.29191636375746    5.03867334175668
O        -1.34160381500792    6.86907501447174    5.57664384177348
H        -1.35539602332228    7.74526572527929    5.13354847622516
H         4.69317696000816   -0.19841714339178   -1.49729118929360
O         3.92590934367512    0.34473505342066   -1.75798064657320
H         3.23354678593337   -0.25399445097921   -2.09127084075013
H        -0.75258663670511    4.45949257674907   -4.07009743317308
O        -1.53405189912066    5.00437548391877   -4.27925240436503
H        -1.38096897397036    5.87096563604246   -3.85733482813092
H         0.65273413025229    3.14295777673114   -2.69134301331647
O         0.65322703083621    3.51661392617015   -3.60104101109187
H         0.70709206651553    2.75132887321934   -4.18358298748099
H        -5.38475010829702   -5.24394870496714    1.78635243509477
O        -4.68890570220678   -5.83961276912009    1.43102934481841
H        -3.84776333441919   -5.42334707957136    1.69928692288309
H         7.86971421853150   -1.74924698702571   -4.07177926984246
O         7.60927689475882   -1.43181102013700   -3.17397055815119
H         7.12399252638755   -0.58783906911448   -3.33674815787822
H         3.68821498404466   -5.13842408742194   -5.31418923967147
O         4.45156742596375   -4.76460713710650   -4.83498273242385
H         4.83686535738754   -5.47500660038016   -4.28912692770198
H        -3.77841218096257   -0.02685191960962    4.91485153445625
O        -4.37794104554753    0.43844899919413    5.54780531611764
H        -5.03782665619142   -0.21900237808505    5.84176734809570
H         3.46031451088697   -6.00099301208756   -0.54326816004973
O         4.33266767830678   -5.75359000765464   -0.86178973256667
H         4.40809656268855   -4.79087509856936   -0.72005170115396
H         4.98626623831099   -0.39298030978706   -4.20595140592054
O         4.45398914720192   -1.11280371400480   -4.58372047123320
H         4.13146279378454   -1.69067281850959   -3.86038524852946
H        -1.18215516864775    1.50926131106529   -3.96271928576420
O        -1.83405372788836    2.12894685526719   -4.34787866847076
H        -1.47869651229659    2.45913645888899   -5.19540770781226
H         4.87787165512615   -6.38360975139071   -2.33916614121107
O         5.20862079709428   -6.71099520895288   -3.20470654290708
H         6.02761255507462   -7.19043050575405   -3.01888471772097
H         8.73111629723075   -5.15494079354187   -2.95090726429855
O         8.04151277305686   -5.57160243634021   -2.38945933094791
H         8.07568808827716   -6.52909416977223   -2.49013137352730
H         2.33831669756063    4.66351819639432    0.41152242139223
O         1.76055217343730    4.64827376050651    1.18389817754184
H         1.40271249589140    3.72829415202927    1.26443498258662
H        -4.41155611924938   -2.68070568031111    4.21731287723959
O        -5.30576679624895   -2.34112016927353    4.01593945130686
H        -5.16954056861938   -1.56117639508697    3.43863547098371
H        -5.84778089621622   -3.24679502758505    1.30696388158594
O        -6.30965935744425   -3.80229073759159    1.97727086184686
H        -6.11926965172385   -3.36529319726591    2.82660301183914
H         1.69652916690358    3.42558278762442    6.82697587363478
O         1.07284051681807    3.94045309288984    6.29332557352268
H         0.29079015605422    4.09453408733494    6.86588714670183
H         5.00319469479736   -2.22064899342206    3.58514784279510
O         5.02521535903783   -1.50099363400561    4.24774869205657
H         4.21329936578840   -0.94465516479844    4.09147224165346
H         2.39352682641696   -5.62393698139208    4.81806179459261
O         2.77244985277992   -6.50857068534813    4.55910593707380
H         2.02666308107852   -7.08990991862627    4.38767899650943
H         2.24185214271709   -4.58405809063071   -6.81288073263508
O         2.07306933965111   -5.07129763277004   -5.99644698363107
H         1.81024362650412   -4.37886758388695   -5.34161187097046
H         6.43411792169480   -4.16256803147348   -0.53280403073872
O         7.18794557820354   -4.56509275198453   -0.07016795561761
H         7.69426628435771   -4.98856955399685   -0.79127966549496
H        -1.71368957473674    4.44953858070269    7.66919601367077
O        -0.81421033812925    4.54833666071437    8.05299609062753
H        -0.63303065174008    5.50748154100303    8.07503099909468
H        -5.13005409995741    5.62924626292288   -5.62388230912879
O        -4.52251510591215    4.86569697247143   -5.64429444139811
H        -3.76615127826097    5.07934762084131   -6.21164657196897
H         3.26287672310802   -2.59796418474411   -8.46473022818703
O         3.17666930914163   -3.13029595084173   -7.66297664530377
H         4.05397037609717   -3.10458514281052   -7.23509128364625
H        -0.66481651143212    8.76671913516643   -2.31999381253888
O        -0.53934065421346    9.59707677837060   -1.80444353849206
H         0.22297159336825    9.42302109010413   -1.22768576888745
H         2.07189931401618   -0.95905235927396    5.18330230819143
O         1.50005404607128   -1.48346331051689    5.77300648780857
H         1.59592356778239   -1.13643374714768    6.66933233935577
H         5.19216532922596   -2.08912387798644   -5.72833914679773
O         5.53549458884355   -2.85804811619979   -6.24870075106611
H         5.26400266980084   -3.64603708967304   -5.72732924114463
H         5.69780794209324   -5.26486236590110    4.66046739332205
O         5.17700877459289   -5.17811216510948    5.48789275840259
H         4.45489344047387   -5.80971058746872    5.40447116404591
H        -3.96483405551337    1.10532719512690    6.98546200803840
O        -3.77118331963515    1.58277890520733    7.82805370355639
H        -4.64675468102245    1.96902897247807    8.08964048636684
H        -1.85220714057299    9.55880524920672   -0.78740558491246
O        -2.71154056539205    9.43364391613691   -0.31086521962514
H        -3.32363868257361   10.06115230666726   -0.69884910900614
H        -5.95558044510065    4.63027263795942   -2.96306376595299
O        -6.86482452213085    4.51109540029274   -3.30571392448702
H        -6.77579009625667    3.80700188241784   -3.98125237781787
H         0.08687774279855   -7.12186926108578   -1.15649434761828
O         0.55215977240933   -7.55679424664026   -0.40891058119236
H        -0.12592739694075   -7.74980189177897    0.24162064495881
H        -7.64334697207644    3.73448782721469   -1.99353603642735
O        -7.90366484357448    3.14927814619296   -1.25174260887450
H        -7.76141687578773    2.23975850599235   -1.58947747098578
H         3.98193571705294   -0.93620449144870    6.95488855134075
O         3.99124275449040    0.02794883273781    6.94512776368681
H         4.80238952869816    0.31692122200037    6.51072948497668
H         2.25590300939047    5.73395856187795   -1.22613181646137
O         3.19211854814158    5.44468529792595   -1.11265451958610
H         3.37177975401359    4.90381930093150   -1.90546271897620
H         6.54717761561192   -5.98700783720732    0.64569132955167
O         6.17928328852468   -6.72226720942997    1.18145871992579
H         5.27485252967936   -6.44491900988243    1.40836568967239
H        -3.85708432130195    4.69011580182972    7.75220162795148
O        -3.29169829903879    4.22602150609840    7.09306793451789
H        -3.48504148092659    3.28282317812636    7.20561525556350
H         5.75939664856240   -8.00376280748383    0.11603953599884
O         5.47045106361710   -8.69161711304491   -0.52018893634638
H         4.64053148889279   -8.36642097890214   -0.91308261710691
H        -0.54683934675328    2.00148202218801    7.66414554696197
O        -1.18145931971838    1.93594614012317    6.93037487590421
H        -2.04922085616284    1.79506904267392    7.32875865902834
H        -6.38395831565178   -0.17246220366086    1.04788287191782
O        -6.70664516663793   -0.25738994603530    0.13595652122050
H        -7.62530711581097   -0.52817681406320    0.15686724241007
H        -5.37733041283976   -3.11850643703454   -0.59918122073410
O        -5.12421660775955   -2.41518717305642    0.02497654198773
H        -5.69426724980409   -1.64252587002013   -0.16325313639392
H         4.31878624722972    5.52040186156704    0.27333015791870
O         4.65213635582449    5.62458014460147    1.17845986908884
H         3.95739801068542    6.13513471478887    1.62976784942006
H        -9.05234313203652   -1.80170211517641   -2.25954874663003
O        -8.50297942580966   -1.59866546937164   -1.47498368164682
H        -8.62908335588703   -2.33402711455296   -0.83555978493772
H        -5.53724797390132    3.40638660809153   -5.55033322165644
O        -6.05415720666955    2.69692400911150   -5.13315812772426
H        -5.38705531387190    2.11194024735285   -4.71931744429429
H         3.17005584902501   -0.95219870868427   -5.68688942718441
O         2.31316708209316   -1.07322392224240   -6.15130187853703
H         2.39660946833997   -1.92416445098162   -6.62181487107542
H         8.10412429193337   -1.40976322044038   -6.05738895430281
O         8.10910236261523   -2.28007315674942   -5.60979945677337
H         7.25135587748944   -2.67542550813095   -5.86090689947498
H         7.67282431153520    0.93229928175756   -6.19253665283402
O         7.47626764438915    0.12383094714905   -6.67718915785272
H         6.49666316152685    0.09074774457797   -6.74158310234989
H        -7.86371116603350   -3.74310541580431    0.92533191981419
O        -8.54350884199623   -3.63758527877649    0.24209625333323
H        -8.44640818914724   -4.39821121288165   -0.35826705140672
H        -2.40528631019190    8.68497609391119    1.25402227769506
O        -2.25324763349623    8.09803266882928    2.00801204806615
H        -1.48376580887796    7.54405715606513    1.78490342362475
H        -4.43900727730232    6.38901836462632    3.46613753515319
O        -4.61061803797262    6.81346882432983    2.60912437328941
H        -3.84719224778182    7.39878155305312    2.46704504024005
H         3.39883439995627    3.41011762995471   -3.63334739408117
O         3.22847429024688    4.37556663414159   -3.54633111281386
H         2.26229378549273    4.42442765922592   -3.64420138444198
H        -6.12632953334445   -1.66596590725425   -3.45393624603218
O        -6.20815727148970   -2.24362742097363   -2.66867854499938
H        -6.99098228005161   -1.93494235657066   -2.15918754252433
H         6.47242508763858    1.00137923700614    4.70064426932343
O         6.07994513101231    1.54199040979897    5.40304702063964
H         6.26761797383271    2.45992826866159    5.10945973172641
H         1.33967233263783    1.65264383021233   -5.85610491786666
O         1.15211709125595    1.06017690890259   -5.09875517301376
H         1.52073933204084    0.19831975489565   -5.36525808819872
H        -2.47365229966807    2.92995857177159   10.45637278438515
O        -2.26222567603590    2.02168453244855   10.18472409564771
H        -2.86107401099471    1.82067451314413    9.45364384828107
H         7.62992613116109   -0.54940609536301    3.04600004492833
O         6.87994034846816    0.02605838485181    3.21564808380985
H         6.18828800708673   -0.57411989067727    3.59673980052464
H        -5.66662624821848   -8.10879085589317   -0.70095488443222
O        -4.93074143857771   -8.17652645681538   -0.05563912694757
H        -4.93324171396400   -7.35810883525694    0.46457872940974
H        -5.19027593686916   -0.18167855634788   -4.73122432354141
O        -5.80800242215902   -0.89371725906468   -4.96867975720263
H        -6.64642980981751   -0.45220963448327   -5.16586945388253
H         1.87382514498038   -0.26825884193358   -7.54397056669554
O         1.66588038963138    0.19797835810404   -8.38970151272765
H         2.25076677823284   -0.20071316100218   -9.03970919871807
H         4.85044958511631   -1.46522499263341   -9.33608304668581
O         3.92523559584279   -1.23976057043844   -9.61859353967871
H         3.90429726389988   -1.36269595016364  -10.56699628330600
H         7.56578098145320   -2.62166623925928    4.16708861291264
O         7.71062776247300   -2.65936736984707    3.20738838609423
H         7.21686448115628   -3.45074963824054    2.93781715048176
H         6.71911101779002   -5.94804190671735    2.65850762733679
O         6.78226385338232   -5.27194013134836    3.35871199665275
H         7.65896364275602   -5.35656332540989    3.77487638862695
H        -1.81499684469399    8.90045466808019    3.45629372446439
O        -1.56557325187524    9.20727538779902    4.35343971229020
H        -2.41351229834933    9.34057260452191    4.81029107189310
H        -7.40369575649245    1.50458257275524   -5.26581850293474
O        -7.97830840292244    0.76108776016699   -5.01836120913899
H        -8.87973142859268    1.16110297652761   -4.94135410191576
H         6.90568789777639   -1.14743437937264   -8.43921268963210
O         6.32820563798343   -1.87196948008737   -8.70013034501195
H         6.09962579999393   -2.31952672388015   -7.86692832475260
H        -1.69235331633846    6.17487109390402   -7.05650381776286
O        -2.08892154742804    5.34934370605648   -6.78195805697950
H        -1.83893481223895    5.21942247094490   -5.81823918853758
H         0.01389153890799    3.27424800291345    8.99067347934802
O         0.21119869419934    2.35504236095823    9.24756237911582
H        -0.58643432986018    2.09204566044859    9.75571062046730
H         6.74577171371537   -2.84038148286014   -2.74055391510485
O         6.21805857086559   -3.58394455045079   -2.39402604679796
H         6.68559827396608   -4.39536500827038   -2.64040081009349
H        -4.09134858585096   -3.13702119975503   -4.95591262173572
O        -4.24781916739846   -3.02620822686151   -5.92058902164371
H        -4.79516433353902   -2.23323422512833   -5.97688956189544
H         1.99200361641941    2.14505889235346    8.43157961034662
O         2.65457495022197    2.25605671722748    7.74006214901125
H         3.07647868466128    1.38552027371715    7.62564318022781
H        -6.91600117259751   -5.25685769813633   -1.39811267981717
O        -7.83217003632603   -5.52659813520501   -1.64131767412938
H        -7.96730684438620   -5.12594914639950   -2.52490494285862
H        -3.81905315323390    5.21467938631327    5.66752498657613
O        -3.78708761695826    5.98205208269443    5.07529149815773
H        -2.85277766123437    6.27608798902637    5.16696860016006
H        -7.89256624482690    0.03172387614595   -1.97724043433573
O        -7.40382074102413    0.75459052703534   -2.39330406216208
H        -7.63380470885342    0.74133914482008   -3.34607472404884
H         5.83226685328636    0.06863105586438    0.38032445012863
O         5.61167066068877    0.79171022605680    1.00015217296799
H         6.12516870776791    0.59998471873164    1.81198241387579
H        -6.20475199189565    3.27378161484311    7.37498195823139
O        -6.07561683488962    2.75720086167980    8.20447592381306
H        -6.67610559634888    1.99575939731457    8.11867812041708
H         2.27121688633472   -8.13111957582713   -0.85415275165806
O         2.94683455091439   -8.11980481445697   -1.55175001797909
H         2.72058268674552   -8.83496203544846   -2.16309115018992
H        -2.76133190298257   -4.02870552388225   -6.20996656155271
O        -2.00750843517780   -4.59474153029958   -5.97841607481845
H        -1.72916659729351   -4.30116163298802   -5.08252750584519
H        -5.63686910991434    3.71978193960546    5.28631344489724
O        -6.28474539141629    4.11789173213274    5.90383747805256
H        -6.12065111144585    5.06181379157532    5.88838049817753
H        -1.03047294627342   -7.17505799743187   -3.17323063104622
O        -0.55701884691294   -6.50433910162383   -2.64720522640005
H         0.35010805406596   -6.43643539073965   -3.02932620643479
H         4.45035300979102    1.97087245846455    5.09144120652988
O         3.50861737446568    2.21047326733074    4.97257811272175
H         3.12595222276218    2.22827353306816    5.85513594957593
H         4.11876152392050    4.61471058043151    6.25826945615327
O         4.19813984750690    5.34374973813819    5.63868724534364
H         3.62919656060388    5.10141022062776    4.86931784556524
H         2.76930551335944    3.57016252503331    3.88506692188908
O         2.59169295001187    4.50990284104993    3.71700757167454
H         2.47080301917306    4.60598319965456    2.75050494083746
H         9.38588148018818    0.14835335207670   -1.11534841210464
O         8.58642998691950    0.31298085395353   -0.61174258686193
H         8.40837686095303   -0.50766122877024   -0.12245641217925
H        -2.08376667965276    5.28931528547920   10.61808255004385
O        -2.80556429436085    4.66155241039007   10.85222445797118
H        -3.02203920089095    4.84087217748923   11.76743906362192
H         7.96752999461411   -3.06738992857014    0.29452412134383
O         8.39013632845112   -2.22084853721524    0.54762240244139
H         8.32525405374650   -2.21368668453846    1.50996309500993
H         5.37453645084275    3.61562626032971    3.48218688239964
O         6.03181362012436    3.88219328228200    4.14702075652714
H         5.62027508310092    4.60170801362839    4.64750657578459
H        -4.19370113327615    4.99009241608832    9.75679463460546
O        -4.82821586521955    5.13966966098555    9.03574256829110
H        -5.44007282663452    4.39103525855546    9.03590979135785
H        -7.02283547901867   -3.53778293010642   -3.49088611967242
O        -7.64443073537569   -4.15027546836980   -3.93693158271510
H        -7.12469459594321   -4.59417232579448   -4.63897093103256
H         0.04531094057228    6.09618628021383   10.73211618848231
O        -0.81945244347053    6.42823249710221   10.48633871142375
H        -0.70523053032708    6.85684619524579    9.61884197332273
H         2.59095721654285    1.44191474254417   -4.13818707987166
O         3.46593572666523    1.79830724984915   -3.89655604964540
H         3.78293104684148    1.28078617574720   -3.12824882737950
H        -6.96332094545177   -0.25520913723444    7.20717417558923
O        -7.47129244490435    0.52400406413085    7.48670981255406
H        -8.09520473669384    0.70632869246714    6.78297170664455
H        -2.75127595949336   -9.92852150187001   -0.82943665722306
O        -2.68831809973724   -8.98727390488658   -0.99166053421622
H        -3.59369361863575   -8.62007430198482   -0.75026251821869
H       -10.08101783212755    3.01537350253535   -4.91054272008463
O       -10.19820614326419    2.09855481504263   -4.62779424662605
H       -10.41188894086543    2.18459039775174   -3.67776884029239
H        -2.06422003455210   -3.06854818809075    4.59860135875364
O        -2.93920435846291   -3.50816731155610    4.67079731185763
H        -2.93469636805548   -4.12739532773939    3.91563572355060
H        -0.18304659389376   -8.03098743797459    2.47727522473209
O         0.64444515054124   -7.82095854987784    2.92337704964274
H         1.36126761425131   -8.11829366081062    2.33554425568732
H         6.71258777299251   -2.42157062725054    6.36240818826360
O         7.16062915454784   -3.13227677644339    5.89893478747744
H         6.53000100555941   -3.86666575939847    5.86266398966180
H        -5.26397559449391   -2.04093930590248    6.93201948062385
O        -5.94112960499301   -1.54371921489804    6.44838438680375
H        -5.92653046833242   -1.92247925226866    5.53987919306520
H         0.78811037789586    2.95338752153983   -7.15364771618030
O         1.70735373396313    2.62700942594450   -7.22097742423383
H         1.69604538394269    1.87250991349548   -7.83928468822166
H        -3.94281864661560    8.71879419162442    6.63587416666044
O        -3.94280678464001    8.71455698672272    5.67851017426011
H        -4.06886855501625    7.78642992407269    5.41312464955553
H        -2.06464839907081   10.25467617846004   -2.78041345911202
O        -2.96673416925562   10.43605366063125   -3.08106482927920
H        -2.89615090521059   11.06815849988388   -3.79569971189949
H         9.41148545709457   -4.11238628209180    4.01066659533446
O         9.13322043919790   -4.78902039377875    4.63553490333367
H         8.70484519432143   -4.31495910348580    5.35924092635142
H        -0.75083120131537   -6.06371754621792   -5.85259773240508
O        -0.04684262905072   -6.62984950155684   -5.51957669633008
H         0.78832052986200   -6.16860260787119   -5.73941585000053
H         1.82792293562291    8.22124578708774    0.61711592447775
O         1.52273809788646    8.54233720519278   -0.26034505591769
H         2.33458295683380    8.57829879883688   -0.79374366817731
H         3.36062944650264    2.75006215780166   -6.68417032564837
O         4.24642517446748    2.55898276442384   -6.33913502593502
H         4.11875420497854    2.31794505526322   -5.40213522561803
H         3.73047722552889    7.06038129121824   -1.28921654346326
O         3.93875327804603    7.99413840480776   -1.51224339655428
H         4.33346323336865    7.92797102698424   -2.39284860945915
H         4.43686860825782   -0.06808102736402   -7.93031976273880
O         4.81677582016913    0.08161880000443   -7.06311164221389
H         4.62721736925868    1.01619511754449   -6.82483317108834
H         6.03190340023862    1.85557533196653   -0.48949511684017
O         6.59115724787231    2.04347745376931   -1.25681727637051
H         7.42033472696696    1.56823846130422   -1.07174346019013
H         6.67690886149078   -8.49167530041852   -1.62838803581476
O         7.31191866650254   -8.28252177006452   -2.36613806546807
H         7.68013221470610   -9.11704952854255   -2.65123722521989
H        -5.31779474927369   -5.85247885970338   -5.41044066728248
O        -5.93548326697927   -5.18104165726269   -5.72543666441139
H        -5.38453505135164   -4.41349487106745   -5.96485718826415
H         0.69543382855324    7.13562606784927    7.55912663083958
O        -0.20540912538803    7.16450134186650    7.92029718294884
H        -0.76241578814261    7.17747717551799    7.10381012098154
H        -8.91075146609785   -2.89334758000488   -4.10445623250168
O        -9.43066469401723   -2.08429004206147   -3.93782628005620
H        -9.14539161566740   -1.42087853962783   -4.56985846184538
H        -2.41988144765042   -6.04553597087526   -2.15215268870481
O        -3.29886553194218   -5.76034561078679   -2.41927356292511
H        -3.48776195286313   -6.13672986299093   -3.30393381000897
H        -3.00280033023570   -5.96469841656835   -5.41671961072245
O        -3.60214817168662   -6.57324813804457   -4.94215703080102
H        -3.12017368870326   -7.39329147043238   -4.77450118211801
H        -1.41479839123647    3.65801970304744   -7.01475329027803
O        -0.87641076653421    2.90147465694304   -6.74271831484880
H        -1.11302451469953    2.11399379259232   -7.29007236916121
H        -0.22479721158969    0.34443465288842   -8.24224550464875
O        -1.11969314364420    0.58221604358099   -7.95710016202634
H        -1.29349257244210    0.06011836919150   -7.15777130968903
H       -10.43063614949194    3.99791169901231   -2.74783653038214
O       -10.49762800721673    3.22059581370435   -2.17782747814827
H        -9.66710755573270    3.19448205999915   -1.67076732601521
H         4.58194539864331    4.02833943452988    1.67697142183310
O         4.37398873774212    3.10854068501713    1.95968967586718
H         5.08804041422650    2.53082216978075    1.67782152799696
H         6.55302200900514    1.36851088183273   -4.21888361584648
O         6.16670100213425    0.73375871943020   -3.57916848385570
H         6.18279288491015    1.19591500528066   -2.71725261496312
H         9.62425669485458   -2.28653417221198   -0.97049876353510
O         9.89819966578171   -2.07445513203816   -1.87159774989013
H         9.09808737747539   -1.73384719954368   -2.31382168743348
H         9.95694428797947   -3.38541280327039   -3.13833750062401
O         9.68827515930228   -4.03876751429129   -3.81132913939229
H         9.29323280483065   -3.53194541500097   -4.53161397971843
H        -7.70896673577691   -8.62910191772527   -1.65901094218069
O        -6.97118012621572   -8.03526747079435   -1.78996731678681
H        -7.34846377328683   -7.12207952155083   -1.78110701039503
H         4.24282901171067    5.96130481549307   -3.82500465247487
O         4.95805659980419    6.60977477416284   -3.74554192045346
H         5.69966498629804    6.11162076840364   -3.38102520378784
H         0.08193504040170   -8.23514195956514   -5.22313735188554
O         0.10566037918735   -9.21774642946861   -5.08871429866755
H         0.25573602938109   -9.58365451302584   -5.96044852452795
H        -2.34462110882388   -8.73250676273244   -2.71861672875206
O        -2.11308769057555   -8.47111086324122   -3.62942908819390
H        -1.46651311995127   -9.08986024879208   -3.98780011692266
H         2.16866645668559  -10.87785138741441   -3.49997096581467
O         2.12338288639436   -9.92323529028500   -3.47764756109908
H         1.33735427743696   -9.65287529094657   -4.00318487869055
H         7.31495569556993    3.21089421995612   -4.19259338967233
O         7.35897982546474    2.65161380150413   -4.98526182741382
H         6.98780277602459    3.24949942796491   -5.67107289197242
H        -3.55487913145725   -3.75890022989876    7.70992618109331
O        -3.66999940473859   -2.97214835929448    7.17849449092742
H        -3.42052001146410   -3.21311603802019    6.26016955821431
H        -0.65611532721111   -3.43009893238063   -6.74176951438721
O        -0.02595618285249   -2.69868015962024   -6.75234552482552
H        -0.50658441380212   -1.92246824031398   -6.41085938647161
H         0.65406410895232    0.42592965093445    8.72497665449234
O         0.66043954249270   -0.29051289740550    8.08624010498832
H        -0.26199789062414   -0.57936860048426    8.00068654367789
H        -5.84415290814982    7.30740752967976   -4.28078748531245
O        -6.34828450402834    6.68768839726849   -4.83974638639337
H        -6.63426731616772    5.95783790294425   -4.24662625521362
H        -4.28583981993154    9.04445301395810   -3.29933893130597
O        -4.82155067291217    8.24868013647245   -3.19064341377818
H        -4.41196257445740    7.77033501114286   -2.45158595746949
H        -9.72264926098148    5.73769778458165   -4.66480557057515
O       -10.25589831745344    4.93355759414121   -4.49840683197593
H       -11.13716666395385    5.13398998980742   -4.81565287677563
H         2.77845806679760    6.47410488602987    6.09536244277320
O         1.81857433564827    6.57144299967468    6.19483418460813
H         1.47440841108542    5.65798746069179    6.09524096717931
H         4.80356602918160    8.49055378767222    0.02483551518559
O         5.12024739694130    8.49492616907550    0.94563524744442
H         5.52805672854018    7.63146747341530    1.08013023931770
H         4.12890163310545   -7.49080964487436   -4.36131937185877
O         3.36917984805164   -7.77709039892919   -4.90054117588815
H         3.08952382817249   -8.61654293181554   -4.52061278391396
H         0.38454394609295    8.61495691873355    4.18934034439347
O         1.06204160106661    7.97006188847146    3.96132348000465
H         1.28963148331003    7.47856140813497    4.77654845104837
H         5.35839252735035    4.00888095896309   -3.18736820998034
O         6.26223444401407    4.17800378869423   -2.90468587149740
H         6.43077862082935    3.55611162943059   -2.17824646693789
H        -2.56786536958929   -1.58145160487282    7.55598808219254
O        -2.05699826771395   -0.78785875097720    7.77346895889984
H        -2.68204487077130   -0.16057140415008    8.14718642445310
H        -9.03733728157560    7.87821586177252   -4.17074290956308
O        -8.97570825839019    7.29241324831566   -4.92671394107948
H        -8.01893227400274    7.12738525811902   -5.06299872138429
H         3.52319786032664   -9.03348067194308    1.07687772348245
O         2.84703686012150   -8.40124240091864    1.32584351664110
H         3.32228627613651   -7.59521146012923    1.60288737767011
H         3.58619687474947    8.12140427720348    1.77906934832302
O         2.79529196150867    7.55911228461317    1.89332724225231
H         2.35095966670745    7.79577129816714    2.72027206398431
N         6.21287170086571    4.68211341786070   -6.38651712102896
H         6.51494045228729    5.08061178525150   -7.26443366667167
H         5.98986938455203    5.44469762528806   -5.75869413930128
H         5.36043375885501    4.15414342318427   -6.55157497371039
