# Supplementary material for: Computer Generated Realistic Interstellar Icy Grain Models: Physicochemical Properties and Interaction with NH3
Source: ACS Earth Space Chem. 2022 Apr 19;6(5):1286–98. doi: 10.1021/acsearthspacechem.2c00004 (PMC9125691; doi:10.1021/acsearthspacechem.2c00004)
Supplement: Supplementary file 1 — sp2c00004_si_001.zip [file sp2c00004_si_001.zip › NH3_binding_energy_sampling/32-46.5-Y.xyz]

604
 energy: -1022.793704784608 gnorm: 0.000023114768 xtb: 6.3.3 (5b13467)
H         0.20938394467715    2.97785831830512   -0.68478937620060
O         0.73105487326358    2.30876777331272   -1.17857587890808
H         1.67044718529698    2.43788972272141   -0.90604371732815
H        -0.06405105020848   -1.35581149242592    3.14819551431142
O         0.33017907873272   -0.65719890192626    2.60366529531233
H        -0.14556100669214    0.15809169545855    2.83552624571194
H        -2.38930893994950    2.35847673808156   -0.53786834077536
O        -2.17828917279071    1.88792658293880    0.28597880955201
H        -2.19391801429342    0.94018016224478    0.06127588463527
H        -4.65032523662018    0.49747658971223    2.18338468892600
O        -4.96742538983575   -0.43611972494902    2.19733073537917
H        -4.46333383797765   -0.91366700720281    1.53032038245187
H         0.07510360753769   -0.35943581636800    0.94801719858036
O        -0.12331407169815   -0.12467799481693    0.02096012872516
H         0.21481986856716    0.77245441311082   -0.10057855275945
H        -0.14083502135536   -3.62689831246556    3.77593131664919
O        -0.41890910875869   -2.79703569940681    4.19742276040227
H         0.22867279002836   -2.62640809347640    4.89759566649728
H        -4.87443044718034    2.48043681005264    1.33077821765273
O        -4.23494302380546    2.07024095316724    1.94509092697325
H        -3.39225693821253    2.05298741361571    1.43202372068826
H        -3.24224734999130    3.84435493560279   -2.21399002355930
O        -2.50521282569385    3.24641506602294   -1.98403292457408
H        -2.14686031396662    2.95944783189958   -2.84391035905142
H        -0.11546532693217   -3.85633055334988    0.50227694008879
O         0.22553333571648   -3.03926618231396    0.92004519575828
H        -0.56128317013144   -2.55167456908928    1.23167205076600
H        -2.36545768662871   -1.58808842426174    2.46931375069679
O        -2.17713509016807   -2.05537370104154    1.62887445015353
H        -2.43630310703501   -1.46893538334637    0.89901111068037
H         2.08047583377923   -1.49672477057867   -1.12669545586671
O         2.31367352549817   -1.75002772890382   -0.20970697981381
H         1.52434026037802   -2.17592543300503    0.17574972030785
H        -1.37681841509436    1.77346789381559    1.90939140974536
O        -1.47013786541862    1.37552235845268    2.78515400299267
H        -1.45313731522378    2.08847458205517    3.44968963045566
H         0.21576600887932   -2.75660280251170   -1.57199740721737
O        -0.54016181926046   -2.14542041382170   -1.62599223053573
H        -0.35985118617987   -1.41786158863445   -0.99351036951302
H        -3.42852027560036   -2.97722982031329   -0.38906321152729
O        -2.71168674070356   -3.47000194678544   -0.80984081914764
H        -2.00199169683876   -2.83941127004438   -1.02999290153912
H         2.78358195430497    0.07548785449538    2.92983543739650
O         2.88713187880434   -0.10700992011232    3.89169281179678
H         2.98308077223239    0.78814905586841    4.29199481468633
H        -3.51993910730893    6.32808071662361   -0.54591414417447
O        -3.28352424025133    6.99003589688534   -1.24743398101194
H        -3.13969934509846    7.83528506747515   -0.77784484890129
H         3.91152851556709    0.53270795318109    1.17741021582272
O         2.96263323026098    0.34651585648787    1.29798190700589
H         2.72441633225741   -0.40315400388968    0.71575428655078
H        -5.77421300947001    0.79091586427347   -1.60166102713907
O        -4.86345359255741    1.11774312377946   -1.47681191898269
H        -4.97318927921466    1.94684642464789   -0.96593651857749
H        -1.19690742704134    5.34741334148749    2.20341548253171
O        -1.82336692663723    4.60056981737467    2.08843993498408
H        -1.89764341676544    4.18256175781599    2.95157246613518
H         3.50249484469552    2.71341191663554    0.41155300497895
O         3.25234450742569    2.66597607954425   -0.52753097646458
H         3.58612592281079    1.82313791062144   -0.87528383323934
H         1.49709874569462   -4.75146712306223   -2.25358246987162
O         1.56280546259813   -3.97413153812111   -1.68075323404111
H         2.35662718676284   -3.51285913089135   -2.03349948978856
H        -0.91613958205333   -0.13825927659152   -2.55105059731063
O        -0.28154118443994    0.51293442678564   -2.87668537179296
H        -0.02020876594164    1.09663322088119   -2.14085279716585
H         1.70835524722396   -4.73823575958962   -0.18230888585437
O         1.81594958464239   -5.37506381007027    0.56056189462935
H         1.35159435273271   -6.18600829375214    0.26540428271419
H        -1.22123632705957   -3.31924080943382   -2.88083004419610
O        -1.04889066966120   -4.00346916744340   -3.54108082412055
H        -0.92218493683045   -4.84990050744264   -3.07141318152729
H        -2.76576221237548    3.25994390054669    4.70223270329464
O        -1.78494356224085    3.25515936796615    4.66582811437106
H        -1.48950166195494    2.85669710552087    5.50232984928034
H         0.98009044639085    4.98941589578340    4.07141155976577
O         0.03191431136527    5.21662758000701    4.11993177624730
H        -0.43544559119329    4.41287067134326    4.38213401969321
H        -1.72219359777183   -4.70234205222810   -0.37074261029768
O        -0.95699422511921   -5.24355654988484   -0.08646664718428
H        -1.30440540504575   -5.92951217546999    0.49290380958988
H        -3.91148957450821    5.77875174174934   -2.59961960099422
O        -4.26300425872358    4.94492993874469   -2.92950455686717
H        -4.10829034114359    4.90987295624614   -3.89760457835553
H        -2.41978924571035   -3.73934768434255    1.93708985149455
O        -2.43764898850774   -4.64345020150297    2.31346983331722
H        -1.49775928730109   -4.88137913156742    2.45283308320779
H        -4.69088059409251   -3.03307593119568   -2.89510497460541
O        -3.83916012326298   -3.26668447364208   -3.30232865399754
H        -3.50761165250231   -4.05964495865614   -2.83646779861946
H         0.35335709543725    1.32921589790480    4.61160554811988
O         0.86114603758820    2.08513744809392    4.27360841609276
H         0.91826889320657    2.74796685911556    4.97662969588648
H        -4.64907482047982   -5.22271022754443   -1.56592674837480
O        -5.35021396916925   -4.86894444406274   -0.99158836034672
H        -5.13587275266379   -5.22235624684189   -0.10738729612746
H         2.33008748672818   -6.53872509747339   -4.04164138147737
O         1.99395998982727   -6.20905092602454   -3.18810264159508
H         2.42907321192262   -6.78187875559801   -2.52456748643770
H         0.47008691441553   -3.43419571159000   -4.00865491034120
O         1.27246876843523   -3.06815129992632   -4.43320604801255
H         0.95182043961533   -2.69639981496172   -5.28121050679576
H         1.97590032107630   -1.80344763878637    2.97468024543135
O         2.13161391505020   -2.73489200346147    2.75980290299870
H         1.44524557896499   -2.94934507793341    2.09336750349510
H        -3.01082599450722   -1.86277941274762   -3.20924151497763
O        -2.58822306243021   -0.97650882802023   -3.14554996652871
H        -3.24407724071027   -0.33065198078629   -3.46422349463203
H        -3.17815978109759    4.92554425903641    1.07755778394920
O        -3.96146487590599    5.29732693236729    0.62397505969872
H        -4.37500103136508    5.85634068607821    1.33031787942718
H         0.89120377250226    2.20568832588888    2.58465031011827
O         0.98567416094526    2.19438817245556    1.61265168295622
H         1.71555927723533    1.57484937609957    1.44940438194087
H         0.20045249960490    5.60431248610418   -0.76519272578278
O         0.71949805703784    6.26592995614020   -1.27683813148966
H         0.86427304788260    7.06587300983907   -0.72127728684242
H         0.35666125676829    6.98457769142085    2.58420099881431
O        -0.00779824955118    6.60466184004203    1.76698117033424
H         0.65647903836045    5.93466975600413    1.50474502384319
H        -2.46678042834925    0.16604986082812    3.33941536661878
O        -2.68919874015542   -0.64804833881834    3.84461058220106
H        -1.92812966328988   -0.68778413006979    4.46548261226559
H        -0.87813903410202    0.50615563292076    6.02094500519542
O        -0.60727771842047   -0.01865128219064    5.24891694716231
H         0.10659538762616   -0.62067957148500    5.53449881810796
H         0.72072166729641   -5.04530226298278    1.97798848438842
O         0.18010800599337   -5.15405582217961    2.78370040053020
H         0.32393311450546   -6.07480911953757    3.05572919616667
H        -2.11077419940025   -8.13931527549779    0.45225996648753
O        -1.78752200714838   -7.65112271117519    1.23699142392180
H        -2.57340064529064   -7.33845883978069    1.69282991993553
H        -0.37318146291846    6.81020480174050   -2.33248887230345
O        -1.12058853118588    7.22901798155529   -2.83185234647805
H        -1.90945578041227    7.10391168751612   -2.26649750980705
H        -1.10169461816441    4.25869546280349    0.56922505185132
O        -0.73162085031942    4.31726529155317   -0.32837698655158
H        -1.44025875125363    4.07616121906402   -0.95830725129187
H        -4.39570522894491    2.69876060050985    3.50690315613830
O        -4.39484760891450    2.86899302690073    4.47155732477789
H        -4.47643093926815    1.98596425779906    4.88064789044482
H         2.03697962036681   -3.63273728433288    4.23801112911655
O         1.97497465973588   -4.10488626960342    5.09168421303018
H         2.48086148749407   -3.56712868972971    5.72169218518430
H         4.69690843455338   -3.24681127756128    0.83143171855998
O         4.53474323097909   -3.17279324069756   -0.13464128684185
H         3.67579540798673   -2.69503012480648   -0.21769580007611
H        -2.71617549877591   -0.80077068662614   -1.35226747836936
O        -3.04270336906365   -0.53137907671894   -0.47737359431582
H        -3.84257709867376   -0.00415520460140   -0.68321478549557
H        -1.61496870555668   -0.81539852816388   -4.63337301502594
O        -1.10860595629104   -0.60068780593021   -5.43801357205577
H        -0.39887788373241   -0.00342725511704   -5.15405136595443
H         1.79840131745782   -1.76974127616317   -3.38308591926346
O         1.89174381243475   -1.02303525682474   -2.76012513451819
H         1.11437167336634   -0.44544890851941   -2.89017560942088
H         3.67584704591956   -3.17242297078408    2.54456439692728
O         4.63503325297319   -3.40126931472266    2.47240518782676
H         4.68887702604017   -4.36185800946378    2.59648733443545
H         3.43812151448723   -6.17251908413626    3.11715233196846
O         3.79317084949056   -5.97200446063890    2.21680280922449
H         3.05507135058143   -5.62711379082179    1.67398660829972
H        -3.34098301826093    1.55658646489261   -4.17843983200878
O        -4.18562227387981    1.08604143858331   -3.98608495172778
H        -4.40164264489148    1.23281153136381   -3.02920638333550
H        -5.07201964916400    4.09651249310999    0.06783349347865
O        -5.51152708813152    3.23069121256702   -0.03538470798109
H        -6.44222141305503    3.35071038538725   -0.31530798484655
H         6.73974415330828   -1.23828840190827   -1.37725557878804
O         5.97001380555442   -1.08825364302374   -0.82205718285813
H         5.55004835844234   -1.95536300269556   -0.62427272079095
H         4.59849944627633   -3.22458517800130   -2.47941150656102
O         3.73004775451113   -3.05351909419040   -2.89411572649075
H         3.73215523046985   -3.67239258747464   -3.65015735582792
H         4.45285023798292   -2.35068198125433    5.60680751941310
O         4.11004552557490   -2.81088613065333    6.40376884813139
H         4.44184279657957   -3.71751914004139    6.32520626735644
H        -0.73199456320753    6.28810999599486    5.07038619437766
O        -1.33032047221676    6.86378089478601    5.60849221722033
H        -1.34292479627559    7.74048712335595    5.16649781133703
H         4.70519643001090   -0.19237809056889   -1.47729701770908
O         3.93794647327496    0.34993840834337   -1.73997001219185
H         3.24432128963339   -0.25008594689689   -2.06845789594489
H        -0.73907265652131    4.46904768507613   -4.04324581510781
O        -1.52196753820735    5.01189442680122   -4.25107339102420
H        -1.37015337832629    5.87864386952048   -3.82837804755275
H         0.66468246711011    3.14982723653171   -2.66481890152823
O         0.67057606477254    3.52539222563090   -3.57396942219763
H         0.71702379299531    2.76136120936918   -4.15869084739485
H        -5.37380136077445   -5.24313825913862    1.80039600619881
O        -4.67771906405519   -5.83868730605949    1.44515469949844
H        -3.83681368439695   -5.42230094440509    1.71376665069772
H         7.88277687549008   -1.74788654441729   -4.04854257631694
O         7.62638788457322   -1.43415903396364   -3.14863418102717
H         7.13960423186028   -0.59000842901591   -3.30516091888145
H         3.70062624232443   -5.12931667577384   -5.29670394969046
O         4.46433935291495   -4.75625466501944   -4.81725942601553
H         4.84939791316474   -5.46713596371570   -4.27184854140248
H        -3.76875867679134   -0.02953478227975    4.93509037121702
O        -4.36758056878446    0.43414527807736    5.56997226309199
H        -5.02837529402278   -0.22321951979604    5.86175878216417
H         3.47220763944230   -5.99676826161948   -0.52716621533780
O         4.34507039796881   -5.74909617157770   -0.84415625439538
H         4.42004594935440   -4.78644927238495   -0.70162857027130
H         5.00218709656754   -0.39213800587720   -4.17284747582113
O         4.46680332734808   -1.10436550587242   -4.56119825066282
H         4.14123251212507   -1.68637811003093   -3.84215814109777
H        -1.16935208595891    1.51738873578924   -3.94052593845293
O        -1.82075108678479    2.13700270281714   -4.32612181075730
H        -1.46405224366162    2.46893588182266   -5.17262135426223
H         4.89046911696826   -6.37735675838816   -2.32242082713662
O         5.22158900838374   -6.70355800641988   -3.18827464847296
H         6.04031374722688   -7.18356779175471   -3.00279401638328
H         8.74389393330388   -5.14849511384367   -2.93068612155345
O         8.05403801427069   -5.56560583873965   -2.37007509339488
H         8.08791106630819   -6.52301018321399   -2.47193067774094
H         2.34655228009922    4.66530972084742    0.43759385170736
O         1.76596537092204    4.64842159582326    1.20747202337190
H         1.40966949878298    3.72894411691753    1.28803176429021
H        -4.40164458586165   -2.68233579957636    4.23443131903539
O        -5.29580597314440   -2.34269088939203    4.03340282908887
H        -5.15957004937655   -1.56208203557963    3.45678187598298
H        -5.83684911735389   -3.24560832898720    1.32312191619389
O        -6.29852019843863   -3.80216319240889    1.99279712614167
H        -6.10883469436488   -3.36572754396642    2.84255957392542
H         1.71194573711564    3.41499880951246    6.85690292133981
O         1.09230060930080    3.92754007466155    6.31958948851286
H         0.31334941335612    4.09824560023222    6.88987581025347
H         5.01872768122547   -2.21415073913842    3.60774003639287
O         5.03464800628388   -1.49665289123207    4.27337790287463
H         4.21988934681128   -0.94417473219313    4.10985348038098
H         2.40401267721485   -5.62686682909193    4.83329165294763
O         2.78394810369994   -6.51095965102472    4.57461624432481
H         2.03851117985539   -7.09215356362239    4.40100053151926
H         2.25393053234770   -4.57416294697029   -6.79535960518342
O         2.08651711914710   -5.06177589929724   -5.97890800007062
H         1.82254663491105   -4.36987982237855   -5.32378818007066
H         6.44607211675415   -4.15792243408527   -0.51307064159776
O         7.20011333999537   -4.56024049374097   -0.05043003187789
H         7.70655131037261   -4.98323692915514   -0.77174179353620
H        -1.69856224002129    4.44583210632517    7.69664773281951
O        -0.80062190592648    4.54110430248919    8.08421931285084
H        -0.61342176731972    5.49973884509167    8.10204545236863
H        -5.11758418946280    5.63856927377661   -5.59693704886594
O        -4.51051043173219    4.87470308315198   -5.61823204324107
H        -3.75368508414333    5.08894871128239   -6.18486349251401
H         3.27584493987468   -2.58667256781867   -8.44545935878173
O         3.18948148036607   -3.11912930667267   -7.64386679901778
H         4.06665644899064   -3.09438602990698   -7.21622139430045
H        -0.65309813698968    8.77318542899742   -2.28779215287545
O        -0.52934625992755    9.60217263748058   -1.77019332503892
H         0.23312792128792    9.42752332787236   -1.19338747937009
H         2.07646857314942   -0.95999740231557    5.20173759150317
O         1.51254233834777   -1.49046599190542    5.79440026768744
H         1.60040242257560   -1.13899584016800    6.68964364525537
H         5.20422511678557   -2.08239011332767   -5.70455818547168
O         5.54961428181376   -2.84913955664589   -6.22650320938624
H         5.27638962295814   -3.63861897636394   -5.70801241387767
H         5.70847278852637   -5.26556286022630    4.67772736279506
O         5.18740843528862   -5.17970326411199    5.50530207342046
H         4.46577346399076   -5.81179978648595    5.42076753914434
H        -3.95570429826423    1.09920605990918    7.00802354773732
O        -3.76219675049837    1.57391352864592    7.85232648574828
H        -4.63751031938113    1.96186821986762    8.11291790146563
H        -1.84216469997604    9.56212538484436   -0.75407144527009
O        -2.70241848102645    9.43617030165155   -0.27916531053769
H        -3.31359671198786   10.06493340846554   -0.66649098667011
H        -5.94384495403140    4.63661603808492   -2.93746656347747
O        -6.85314554023909    4.51717707973074   -3.28008543269542
H        -6.76376644059726    3.81430138429497   -3.95673632824907
H         0.09920052845294   -7.11744777171123   -1.14244146212757
O         0.56433228827189   -7.55298002163517   -0.39502536515505
H        -0.11417648114301   -7.74694893318226    0.25480293667209
H        -7.63178643993778    3.73959628619392   -1.96908236199901
O        -7.89281540498004    3.15325025764149   -1.22836673874611
H        -7.74986507566483    2.24434953383283   -1.56723650467455
H         3.92231327624744   -1.00012194712011    6.97905061386444
O         3.96021507336806   -0.03507052054041    6.98014687084878
H         4.71580747426082    0.22966187566572    6.44798110610538
H         2.26522110752445    5.74291449418750   -1.19231848492396
O         3.20127548910496    5.45041200253520   -1.08148176694778
H         3.37556610721254    4.90892772991586   -1.87395276682833
H         6.55925882988173   -5.98328249005472    0.66334265173516
O         6.19154553104142   -6.71877742307161    1.19892150051401
H         5.28662712414450   -6.44210896390208    1.42485306997308
H        -3.84617390988786    4.68488776682881    7.77853994559139
O        -3.28030805033971    4.22042832616875    7.12039795938098
H        -3.47651843594714    3.27779717252407    7.23008519494311
H         5.77150333997356   -7.99978996468071    0.13119812747995
O         5.48284071009026   -8.68700671346342   -0.50570008307824
H         4.65283689026731   -8.36181145922691   -0.89850196963611
H        -0.54106502565811    1.99893545734363    7.68699872202654
O        -1.17465909727504    1.92627682217936    6.95395076097418
H        -2.04338391582387    1.78974721413889    7.35189443206683
H        -6.37314670221238   -0.17037782595943    1.06761497851943
O        -6.69526909633553   -0.25579892380000    0.15554171909649
H        -7.61432978321530   -0.52522550702240    0.17590688874441
H        -5.36623367342930   -3.11465723552403   -0.58296744512283
O        -5.11296003808879   -2.41275772860842    0.04262899632836
H        -5.68279212859275   -1.63947300200906   -0.14422433161775
H         4.32041035493566    5.53183402060455    0.30237105029446
O         4.66058849338812    5.62687072895721    1.20568854827456
H         3.97089530653443    6.13585425367453    1.66754012748513
H        -9.04040538860365   -1.79639867510939   -2.24256421320056
O        -8.49121049561699   -1.59447898394973   -1.45758832232985
H        -8.61770176957707   -2.33042659712798   -0.81901500013753
H        -5.52470500602457    3.41593067658691   -5.52592949283809
O        -6.04151537054483    2.70536397618807   -5.11029508274806
H        -5.37438572691945    2.12037119877832   -4.69680671284093
H         3.17896698671547   -0.94620894117939   -5.66452611988786
O         2.32228264285649   -1.06660510282769   -6.12880669616960
H         2.40684073188372   -1.91584630711964   -6.60188072605213
H         8.11207206112002   -1.40902804868661   -6.04490180178700
O         8.12080283250597   -2.27272085714640   -5.58779331778257
H         7.26416637896389   -2.67260041490660   -5.83705107135920
H         7.61822739414393    0.93126132151204   -6.32723412637441
O         7.42856437594097    0.08249840067099   -6.73925969704766
H         6.44710972569444    0.03292986341119   -6.77407328298563
H        -7.85255419194647   -3.74163347436738    0.94057992076502
O        -8.53231186006051   -3.63548207552974    0.25742843835172
H        -8.43493231454157   -4.39524769043192   -0.34394362134121
H        -2.39424015367077    8.68611625041551    1.28625990832413
O        -2.24467466815393    8.09753391660338    2.03930216261855
H        -1.47325810533516    7.54498142239313    1.81833629136915
H        -4.42795622071588    6.38815705231830    3.49476924712423
O        -4.60076738221929    6.81296547446828    2.63820358623037
H        -3.83721079937646    7.39841386862342    2.49608075545157
H         3.40331612328957    3.39029288517745   -3.59096059055251
O         3.25041198310523    4.35961476633797   -3.49942037015008
H         2.28519571190911    4.42454275835976   -3.60378816753945
H        -6.11404875072018   -1.65895675387829   -3.43586483202067
O        -6.19614274485820   -2.23790696444360   -2.65152542545904
H        -6.97889526890870   -1.92959716999573   -2.14164268044017
H         6.53582328776928    1.19796848765193    4.62904220101541
O         6.16142341273438    1.79802764454370    5.29135294971217
H         6.30441621577827    2.69449051544674    4.90447264758663
H         1.36020688810570    1.66514437062525   -5.83033263963785
O         1.16650400215919    1.06958914926698   -5.07563503690151
H         1.52965025052348    0.20641034766177   -5.34525999797617
H        -2.46585931271738    2.92090474614840   10.48086763808874
O        -2.25543970871584    2.01235518039057   10.20870859871478
H        -2.85367118961272    1.81275210619169    9.47657628385488
H         7.63590785815713   -0.54308743757586    3.07147632379113
O         6.89206899356068    0.03968473041241    3.24506374216944
H         6.19966535231024   -0.55368974757046    3.63299218998233
H        -5.65478012027424   -8.10524089667268   -0.69011074860512
O        -4.91897077587728   -8.17362972261120   -0.04471949042785
H        -4.92177987195903   -7.35580754726423    0.47644714735538
H        -5.17771237557972   -0.17329781844995   -4.71106758263089
O        -5.79531525333149   -0.88513598034958   -4.94950479650087
H        -6.63363381636693   -0.44329207714516   -5.14651897624198
H         1.88508797711548   -0.25686336585663   -7.52247632742022
O         1.68235540621594    0.21416011471547   -8.36654164397057
H         2.25808699245839   -0.19167171875616   -9.02008381470220
H         4.86455955608315   -1.45405667325506   -9.31535118998999
O         3.93905828121566   -1.22511232636793   -9.59633082040995
H         3.91763150755150   -1.34250832928999  -10.54539418033016
H         7.57628028620217   -2.62071111424938    4.18806076630929
O         7.72104137929485   -2.65621367512021    3.22849535763632
H         7.22841819398669   -3.44777879492182    2.95711915001472
H         6.72976249806434   -5.94575698525149    2.67594576357950
O         6.79355916840648   -5.27066289474920    3.37731335271142
H         7.67052142397762   -5.35644155685867    3.79244956160039
H        -1.80527167838386    8.89833792598291    3.49022269723410
O        -1.55960132483536    9.20507424073683    4.38822268131717
H        -2.40888907657120    9.33630671997655    4.84279806430858
H        -7.39091847703545    1.51345891563924   -5.24439265225997
O        -7.96565982418328    0.76964971868630   -4.99802845429802
H        -8.86705939437359    1.16973319982670   -4.92071946776034
H         6.91942159442336   -1.14353030326804   -8.41865615395123
O         6.33751942158873   -1.86507628345927   -8.68111948250764
H         6.11053278289173   -2.31412278745936   -7.84848708039993
H        -1.67936013293887    6.18461260059200   -7.02876945855444
O        -2.07657767589594    5.35935094107179   -6.75420958484061
H        -1.82660413593517    5.22933319888338   -5.79067044404784
H         0.01717681031340    3.26556443088226    9.01563946279609
O         0.21306625753992    2.34660459136936    9.27747449040542
H        -0.58892586536026    2.08471848246238    9.78048892885859
H         6.75819162310784   -2.83641852640060   -2.71710704989890
O         6.22882545643919   -3.58031111454739   -2.37350152172801
H         6.69683112889490   -4.39133086094205   -2.62020057082180
H        -4.07881151159273   -3.12814955744153   -4.93871697606717
O        -4.23474685857809   -3.01654182338887   -5.90336126979939
H        -4.78185759537191   -2.22334724670608   -5.95928253727265
H         1.91850059529400    2.07275210617397    8.46089244488295
O         2.60625053932778    2.17333333724903    7.79165560538280
H         2.97124674278489    1.28601114065005    7.62310545758635
H        -6.90423988601585   -5.25247154468212   -1.38440425236761
O        -7.82019654370447   -5.52223962815706   -1.62828814911635
H        -7.95515715715628   -5.12030840334407   -2.51135683635651
H        -3.80719883667623    5.21192720554443    5.69469185158409
O        -3.77524463724717    5.98011477978719    5.10385037386454
H        -2.84031372922365    6.27380190939134    5.19566448710228
H        -7.88091576144746    0.03673124507882   -1.95791598990213
O        -7.39170233222715    0.75981685760134   -2.37295453495288
H        -7.62160602179368    0.74811411540567   -3.32577229841595
H         5.84564096153499    0.07626122799754    0.39851270113675
O         5.62519073971912    0.79819241405445    1.01929972001649
H         6.13619395207733    0.60450455473417    1.83137082936628
H        -6.19438851940083    3.26848347193217    7.39951915722840
O        -6.06553585998603    2.75017272872017    8.22819740598365
H        -6.66682535032600    1.98953908046532    8.14112099962310
H         2.28289880876567   -8.12675456165022   -0.84078743631457
O         2.95939140746818   -8.11498188686847   -1.53754616445950
H         2.73326505865357   -8.82922604694434   -2.15003969733637
H        -2.74836902049822   -4.01859156880931   -6.19341746955972
O        -1.99452331117485   -4.58483252869294   -5.96222558405440
H        -1.71662786233404   -4.29212774086027   -5.06593609553735
H        -5.62743674720147    3.71651428883428    5.31134253123378
O        -6.27459029344077    4.11381503300408    5.93027421137325
H        -6.11067167593490    5.05780156654785    5.91512486706207
H        -1.01812956721285   -7.16867078970949   -3.15908958392903
O        -0.54445578613998   -6.49869718223817   -2.63223391712993
H         0.36237337827814   -6.43002230879228   -3.01465823871178
H         4.49952606733523    2.07696541501244    5.05730377965433
O         3.53375432452072    2.21025649638382    4.96138843421219
H         3.18703297583921    2.32153486591388    5.85018971020037
H         4.47917250080813    5.13736041329632    6.09703732290363
O         4.31169563755865    5.79194636443819    5.38297993881301
H         3.71361002058603    5.35468880775212    4.74023886236498
H         2.83059647311294    3.60331131154618    3.96118564377972
O         2.61020119436497    4.52677712054574    3.75454173692176
H         2.47829631006806    4.58444494851564    2.78833473516065
H         9.39787836930034    0.15540351553335   -1.09008970957800
O         8.59417177321643    0.31969262845236   -0.59320202457923
H         8.41788627210168   -0.49939874356161   -0.10077580988465
H        -2.07407208654553    5.28101794710052   10.64445723255447
O        -2.79419289842320    4.65141149119820   10.87933999330872
H        -3.01340383200775    4.83324906964987   11.79339583336320
H         7.97918960747825   -3.06256052699838    0.31512030117477
O         8.40157408493084   -2.21612977343634    0.56911370957863
H         8.33643221367395   -2.20966249177156    1.53134639049664
H         5.37150549754134    3.79387077279309    3.40835554018215
O         6.06055146873803    4.10553370801844    4.01822851372700
H         5.67814545477970    4.87683054847778    4.46689729158693
H        -4.18436683986839    4.98111229794042    9.78386716031295
O        -4.81917196082773    5.13195030148125    9.06349650787342
H        -5.43087833265978    4.38323692337909    9.06192437399890
H        -7.01066094940883   -3.53070788545960   -3.47518686231451
O        -7.63194269541723   -4.14309183966658   -3.92189969971567
H        -7.11204974782484   -4.58591451902825   -4.62445651770479
H         0.05368538287649    6.08925340957517   10.75941588441351
O        -0.81069239865869    6.42189823180254   10.51322267414999
H        -0.69412701409697    6.85009473681305    9.64563611702861
H         2.59021119331375    1.43956030609453   -4.11441988235594
O         3.46968746778268    1.79128024086373   -3.87850979878489
H         3.79033493778107    1.27828818294607   -3.10690663812838
H        -6.95455559681416   -0.26066030655121    7.22644964122430
O        -7.46240289265089    0.51811758978161    7.50732022126241
H        -8.08574171455185    0.70222314311496    6.80352468145967
H        -2.73946016552424   -9.92463921688053   -0.81953215129477
O        -2.67622033142755   -8.98318276850808   -0.98042011466618
H        -3.58178959373495   -8.61619910948454   -0.73904368285923
H       -10.06846363616526    3.02349515139893   -4.88825658587600
O       -10.18579739091888    2.10640711886694   -4.60638618861091
H       -10.39957969948358    2.19172511746168   -3.65628563558441
H        -2.05469218806193   -3.07080205860881    4.61604270334939
O        -2.92915429349655   -3.51130426216192    4.68807528169068
H        -2.92471246255300   -4.12896446077298    3.93160313779994
H        -0.17165202613191   -8.03051298767553    2.49044656641896
O         0.65589649970095   -7.82106110634714    2.93677273923312
H         1.37261048414532   -8.11769566997601    2.34847647916600
H         6.71739794414822   -2.42896342122378    6.38673040380440
O         7.16940006424663   -3.13523515328419    5.92060499844142
H         6.54154893502722   -3.87184986553330    5.87954106571998
H        -5.25505662265476   -2.04645813562194    6.94978086575665
O        -5.93231465911092   -1.54901692213796    6.46664814114387
H        -5.91713769188400   -1.92617226060367    5.55746075914320
H         0.83253484264314    2.97498618047547   -7.12208767547691
O         1.74994896966014    2.64376365606744   -7.17980959386785
H         1.73459788984444    1.89576607689626   -7.80494037647861
H        -3.93218201843251    8.71258962910954    6.66802529232585
O        -3.93905570919453    8.71006990488942    5.71067384411067
H        -4.05943972779300    7.78146597090022    5.44417129409269
H        -2.05467716777283   10.26055489678751   -2.74626850666644
O        -2.95631623685784   10.44234471264147   -3.04820110509167
H        -2.88428267192681   11.07521856495167   -3.76201578925263
H         9.42287687329719   -4.11176472318788    4.02926627816003
O         9.14481755040516   -4.78849121025088    4.65411015100270
H         8.71640471418404   -4.31500564461211    5.37803939856262
H        -0.73806342909217   -6.05419684536485   -5.83740685542153
O        -0.03412485394622   -6.62068425632047   -5.50480651783730
H         0.80108264439496   -6.15927897386890   -5.72397691894243
H         1.83571194605445    8.22491876568998    0.65121431386422
O         1.52987344399823    8.54447613819612   -0.22722082621765
H         2.34388070081770    8.58308743101033   -0.75838829584474
H         3.49544404345385    2.87162373499758   -6.67455441846039
O         4.32366170925179    2.58071493786936   -6.26699904520365
H         4.08015594183221    2.30873806192417   -5.35712389248030
H         3.73943323494955    7.07266567872278   -1.24787033067071
O         3.94523742185079    8.00756088327623   -1.46427321710411
H         4.31296080212289    7.94946566339558   -2.35793409072765
H         4.38872296734615   -0.06699188889783   -7.92305214289973
O         4.76767688732845    0.07961849030125   -7.05450953953423
H         4.58655923187319    1.01183862533766   -6.81115177294845
H         6.03587206020488    1.88052082850272   -0.49200997200977
O         6.60080561099664    2.07082085393397   -1.25470053467050
H         7.42553481385861    1.59184361898916   -1.06023627761924
H         6.68957080159222   -8.48609779205824   -1.61353875757446
O         7.32478661085115   -8.27592642850945   -2.35079887544813
H         7.69301663039710   -9.11005581532623   -2.63706801566538
H        -5.30484151303422   -5.84322770012688   -5.39686082743726
O        -5.92243616240076   -5.17152673704083   -5.71140682400601
H        -5.37155416001701   -4.40355107169436   -5.94964855363479
H         0.72074749487753    7.12645705548243    7.58402799740955
O        -0.17944439457274    7.15290186170666    7.94789585556393
H        -0.73895470648337    7.17068171675878    7.13306882530787
H        -8.89821983648200   -2.88565159502819   -4.08882927799002
O        -9.41832225763334   -2.07695824737184   -3.92120049711225
H        -9.13293975479663   -1.41249101984588   -4.55208817905076
H        -2.40772590833476   -6.04042549477482   -2.13765626190546
O        -3.28657349552331   -5.75487080609931   -2.40472077097096
H        -3.47531422667392   -6.13004394247854   -3.28993125405123
H        -2.99002449930470   -5.95544647024168   -5.40250427702447
O        -3.58918614868601   -6.56470702391749   -4.92861768248301
H        -3.10717687378146   -7.38492489199938   -4.76208221789466
H        -1.39390918116078    3.67027998786088   -6.98749906506908
O        -0.85342189372885    2.91430825257835   -6.71752943823422
H        -1.09217277289563    2.12892520974364   -7.26611376312616
H        -0.21072201879960    0.35907699625899   -8.21983319924527
O        -1.10639220153388    0.59438713987118   -7.93537384063492
H        -1.28004007963358    0.07202431602534   -7.13629147562387
H       -10.41900149437272    4.00352084178827   -2.72428496533070
O       -10.48602409852140    3.22544615981071   -2.15529628412600
H        -9.65554575923727    3.19896599120876   -1.64809709693706
H         4.58277686840319    4.03594057077444    1.67869559178640
O         4.37664918370098    3.11553526061440    1.96539080893193
H         5.09819500169115    2.53921018525405    1.70073531429771
H         6.48609957000260    1.34068199288855   -4.23590703107838
O         6.18464194994450    0.71688940168491   -3.54085212628809
H         6.21594992346901    1.21361224228201   -2.69774047432267
H         9.63694122703104   -2.28099539428857   -0.94646663413123
O         9.91191707970111   -2.06758824465649   -1.84694067052664
H         9.11066436188623   -1.72961097846402   -2.28948975774726
H         9.96997125825540   -3.37792603659828   -3.11557503610835
O         9.70186670506764   -4.03087642144921   -3.78918245128049
H         9.30676738290364   -3.52423427518958   -4.50938660856562
H        -7.69690293330595   -8.62440991701947   -1.64941569275150
O        -6.95896459333878   -8.03049992482104   -1.77917213532815
H        -7.33627240454380   -7.11727196859882   -1.76962533533799
H         4.16263796068546    6.02461803591474   -3.83822698216711
O         4.82415458315435    6.72600630422480   -3.75801577277347
H         5.66043072081140    6.27279703003895   -3.61874112895733
H         0.09482542597478   -8.22639504768718   -5.21017100687295
O         0.11910054133313   -9.20910850674092   -5.07669990187497
H         0.26860816379101   -9.57416500853521   -5.94889031967623
H        -2.33241036174176   -8.72645430499360   -2.70697617975442
O        -2.10011069627274   -8.46396340295300   -3.61728682856232
H        -1.45378987514535   -9.08269130513793   -3.97611520827158
H         2.18179039300854  -10.87063069820738   -3.48929582996339
O         2.13644871177700   -9.91603365239769   -3.46598468652746
H         1.35045050189601   -9.64527695226411   -3.99142605231833
H         6.83574260862861    3.27250359059764   -4.59297927435254
O         6.89295096787385    2.59378212851271   -5.29357128993050
H         6.09865194368025    2.72691479420699   -5.83307090295922
H        -3.54695824209462   -3.76570613006290    7.72576384126567
O        -3.65988192426118   -2.97760391042365    7.19588264184471
H        -3.41117934938795   -3.21749080482039    6.27702828408834
H        -0.64327603057144   -3.41930353631495   -6.72401915846541
O        -0.01256736150489   -2.68832858574749   -6.73315787692229
H        -0.49328130541489   -1.91217317886579   -6.39145656688576
H         0.64632321576523    0.40741979351259    8.75604279800305
O         0.66438063850772   -0.30226600894455    8.11042744397260
H        -0.25661577716880   -0.59431614251512    8.01666569662538
H        -5.83218313232778    7.31522254741614   -4.25196837153447
O        -6.33647709117311    6.69610508228416   -4.81160427646849
H        -6.62232124229500    5.96571458093972   -4.21922562491296
H        -4.27499792642363    9.05067372182879   -3.26817642149395
O        -4.81084971438914    8.25484619282166   -3.16023156150647
H        -4.40119117747414    7.77597141624774   -2.42148547072453
H        -9.71046790473122    5.74546038581391   -4.63869141639323
O       -10.24386141617498    4.94106350775975   -4.47370651903466
H       -11.12496733968576    5.14212564988710   -4.79098143546492
H         2.82017775667481    6.53224728699835    6.01150529722999
O         1.86542989235619    6.58142388348172    6.21639834017032
H         1.55439717105535    5.65887359168644    6.12171607587051
H         4.81455988263217    8.49347169196345    0.06313816524358
O         5.13550348359480    8.49837060031923    0.98244520242530
H         5.53794510164931    7.63294229747464    1.11926613001237
H         4.14195478370785   -7.48301441406281   -4.34592922302399
O         3.38250633718769   -7.76840492343569   -4.88592884742684
H         3.10238497685808   -8.60833565731505   -4.50737243287900
H         0.39916971998357    8.61165401203534    4.22847805120152
O         1.06827605969507    7.96108557943711    3.99416916132165
H         1.30839046999000    7.47328857465044    4.81010069571546
H         5.23796559596944    4.13680407867132   -3.17465735932310
O         6.19951198603260    4.10458894724101   -3.12452818822806
H         6.40905039503105    3.52535221485267   -2.37522400945818
H        -2.55912692831042   -1.58806006391729    7.57504669148057
O        -2.04682422987425   -0.79650624290036    7.79672891355777
H        -2.67235031457377   -0.16707685848758    8.16631067060138
H        -9.02556686649097    7.88551275596947   -4.14217764785012
O        -8.96383838483131    7.30027134779956   -4.89858023103113
H        -8.00693871145213    7.13566880157708   -5.03489619566212
H         3.53516871590440   -9.03107468670038    1.08964186296341
O         2.85933327334712   -8.39897530410142    1.33986049398321
H         3.33468983541048   -7.59321684155395    1.61709200112746
H         3.59743857895726    8.12132073100757    1.81675239287505
O         2.80371032696615    7.56211165681778    1.92293098353586
H         2.36603027193011    7.78797782872887    2.75668179971980
N         4.92018902191848    3.94782689212091    7.32032518226048
H         4.14889064445292    3.42049176751785    7.71623619685950
H         5.38334030688704    4.43531941431676    8.07500902178660
H         5.57941025683224    3.28013117219260    6.93907883502165
