# Supplementary material for: Computer Generated Realistic Interstellar Icy Grain Models: Physicochemical Properties and Interaction with NH3
Source: ACS Earth Space Chem. 2022 Apr 19;6(5):1286–98. doi: 10.1021/acsearthspacechem.2c00004 (PMC9125691; doi:10.1021/acsearthspacechem.2c00004)
Supplement: Supplementary file 1 — sp2c00004_si_001.zip [file sp2c00004_si_001.zip › NH3_binding_energy_sampling/33-30.7-N.xyz]

604
 energy: -1022.785887746772 gnorm: 0.000032868264 xtb: 6.3.3 (5b13467)
H         0.19230149840120    2.97565561382651   -0.70520798801794
O         0.71319509838326    2.30829763615237   -1.20149746854977
H         1.65317726084127    2.43659079871777   -0.93144703608683
H        -0.07082416643259   -1.36913646137385    3.11661066478276
O         0.31941116828498   -0.66783676214796    2.57245708954745
H        -0.15760032228784    0.14518287499202    2.80862486885864
H        -2.40666961960273    2.35522716277949   -0.55527063528091
O        -2.19381310053318    1.88313997393911    0.26728551936102
H        -2.20943196669450    0.93575719528346    0.04024705083532
H        -4.66115539136402    0.48632091260698    2.16654618267213
O        -4.97809260248254   -0.44717046738662    2.17872466282349
H        -4.47545132076089   -0.92315258000346    1.50946374712300
H         0.06130634051243   -0.36659286282256    0.91838555685655
O        -0.14131784405120   -0.12793973870589   -0.00680168194646
H         0.19954036716843    0.76808263774978   -0.12797682193917
H        -0.14674691126426   -3.64020262121710    3.73907913436608
O        -0.42459042191611   -2.81144727911786    4.16284597836604
H         0.22427737500411   -2.64202209138341    4.86236669948230
H        -4.88823480695696    2.47149566699749    1.31959593804895
O        -4.24666945022343    2.06086709113642    1.93142515573997
H        -3.40572999746635    2.04414177668796    1.41547856024103
H        -3.26277860816336    3.84569201994680   -2.22536102723538
O        -2.52430241513114    3.24852627882435   -1.99802820242540
H        -2.16865422985947    2.96227374212463   -2.85949141311448
H        -0.12903524604553   -3.86176258567520    0.46373977080016
O         0.21182702146554   -3.04569453781139    0.88331856658861
H        -0.57455293127129   -2.55959697048859    1.19795915046668
H        -2.37540046365600   -1.59951470499659    2.44233718177065
O        -2.18977085158261   -2.06426256957961    1.60002846699227
H        -2.44971663145347   -1.47550771761589    0.87233038944397
H         2.06458328429411   -1.49757026738776   -1.16352148839509
O         2.29729129204245   -1.75083014617467   -0.24617766637325
H         1.50939738545035   -2.18005231443825    0.13792349995818
H        -1.39066104920471    1.76421715240691    1.88784080421821
O        -1.47962847768702    1.36500902732773    2.76349259612215
H        -1.46248930188700    2.07608048710026    3.42969379402511
H         0.19822688074908   -2.75607629969795   -1.60918554405655
O        -0.55908188602882   -2.14591116358005   -1.65839920635911
H        -0.37697297818932   -1.41985872878306   -1.02486032842947
H        -3.44407625241738   -2.98075141258426   -0.41739471699048
O        -2.72849177560493   -3.47249846197061   -0.84135493000961
H        -2.01891288951071   -2.84157809067599   -1.06134626903323
H         2.77640652624900    0.06666737812185    2.89180299582416
O         2.87881794607349   -0.11771010071694    3.85301599036515
H         2.97142502239318    0.77444726681381    4.25886990747104
H        -3.53819692604047    6.32465014923289   -0.55086941370555
O        -3.30254268436585    6.98879575504322   -1.25051385827874
H        -3.15889339712196    7.83283502084385   -0.77892623977334
H         3.89886793602546    0.52546575270660    1.14089742717923
O         2.94889011274914    0.34316337203936    1.26091563752665
H         2.70961305341152   -0.40756565968222    0.67984448947033
H        -5.79360055069956    0.78948582686088   -1.61567017309848
O        -4.88276201987350    1.11648392828651   -1.49186447165821
H        -4.99182721160240    1.94392653771669   -0.97834775938466
H        -1.21103271773566    5.33661431294790    2.19242721490608
O        -1.83651757906432    4.58974518808330    2.07674884952507
H        -1.91090581564411    4.16917182049436    2.93861588638549
H         3.48813350854026    2.70535352472041    0.38581493571012
O         3.23660034813160    2.66497812722973   -0.55233938197816
H         3.56811593332710    1.82329459525125   -0.90654925897153
H         1.47825790385846   -4.74717740985266   -2.29912887570293
O         1.54469254650145   -3.97330159854289   -1.72244473328162
H         2.33935153154551   -3.50920687846336   -2.07400784062072
H        -0.93755281229755   -0.13656757716314   -2.57767715514070
O        -0.30616464583033    0.51773278170703   -2.90325445631316
H        -0.04148594201581    1.09762659200456   -2.16597112826280
H         1.69396147749990   -4.74084851913733   -0.22802751673456
O         1.80268036466768   -5.37957000448353    0.51357049734758
H         1.33793423485517   -6.18972195152834    0.21757322280754
H        -1.24193507577156   -3.31567118516225   -2.91484800593637
O        -1.07350885972416   -3.99860738914958   -3.57744560991119
H        -0.94381671194982   -4.84570315512013   -3.11015086994012
H        -2.77128800739964    3.24317029966214    4.68816983940343
O        -1.79018573043648    3.24090686327047    4.65085284818349
H        -1.49434482801649    2.83715492165386    5.48504601608879
H         0.96914624239350    4.97050276245334    4.04992714226128
O         0.02324228026041    5.20256669401426    4.10640754053175
H        -0.44766715746539    4.39863502966514    4.36382457895655
H        -1.73771449710614   -4.70588108292956   -0.40764302077615
O        -0.97195950561671   -5.24809285248743   -0.12684657598387
H        -1.31781777309826   -5.93496365974279    0.45231915057887
H        -3.93373556330024    5.78067434396000   -2.60557917733777
O        -4.28597807806599    4.94742059022934   -2.93588739469629
H        -4.13389162356175    4.91430970018317   -3.90457887520741
H        -2.43044210636824   -3.74935694157188    1.90436374436061
O        -2.44728788801491   -4.65444519067972    2.27829931548193
H        -1.50692814130897   -4.89229287663239    2.41516041937782
H        -4.71221286092484   -3.03085639903825   -2.92073994737558
O        -3.86155088761117   -3.26304005676417   -3.33084687418902
H        -3.52818892812194   -4.05690381351757   -2.86786625877129
H         0.34869298657251    1.31157392648189    4.58391393580608
O         0.85318760372172    2.07256387588221    4.24999989500285
H         0.90463388290105    2.73002324484474    4.95803747745591
H        -4.66703152186453   -5.22343615399136   -1.59754780163261
O        -5.36706721219251   -4.87152688907841   -1.02068457812090
H        -5.15051244164780   -5.22725877538587   -0.13793640171270
H         2.31476295423789   -6.52561923820952   -4.09253513197985
O         1.97222285943534   -6.20663826143276   -3.23866774388615
H         2.40878372345517   -6.77889098084207   -2.57573082476724
H         0.44539099608537   -3.42635595776779   -4.04790096927736
O         1.24755278565678   -3.05992364651888   -4.47152204410747
H         0.92849229430117   -2.68455959680701   -5.31833628029856
H         1.96838792175916   -1.81512951572509    2.93826873696230
O         2.12212867380266   -2.74595941204151    2.71954419351671
H         1.43442913290189   -2.95779171669014    2.05378272443997
H        -3.03304811936278   -1.85940372842283   -3.23546594455218
O        -2.61114205242677   -0.97299134691054   -3.16959516822118
H        -3.26740203349386   -0.32677499682913   -3.48634768128526
H        -3.19381092303834    4.91702522376578    1.06814901668859
O        -3.97724282444604    5.29131606635608    0.61731370261815
H        -4.38990757273053    5.84763885762969    1.32607693047835
H         0.87827675046410    2.19228440803647    2.55977747118280
O         0.97553809437661    2.18964853793069    1.58826382622834
H         1.70196584312285    1.56680202029912    1.41996672082621
H         0.18034522249062    5.60181125422478   -0.78063433831893
O         0.69968603597548    6.26513796476042   -1.28995923569392
H         0.84373687617876    7.06361483525786   -0.73294444736797
H         0.34515679927363    6.97474556845959    2.57095056847360
O        -0.02013567925130    6.59584803365241    1.75427688149781
H         0.64297008344484    5.92581615368751    1.48889700948477
H        -2.47494127462025    0.15225980362410    3.31763763802938
O        -2.69510177823267   -0.66276049962873    3.82181509441578
H        -1.93217406822971   -0.70361331532360    4.44049783747136
H        -0.87946861083933    0.48559220639983    5.99692646186796
O        -0.60833660868178   -0.03242305147313    5.22055397947068
H         0.10651002847284   -0.63618376743264    5.50325978306106
H         0.71044222191213   -5.05423753649889    1.93488866190522
O         0.17093685499764   -5.16541358156680    2.74101563769230
H         0.31621456283519   -6.08640863981653    3.01121048320629
H        -2.12360065738656   -8.14475835451880    0.40731714303218
O        -1.79868607087538   -7.65895858793855    1.19277183063465
H        -2.58352857343784   -7.34737727825579    1.65113903615131
H        -0.39517994201673    6.81208194715999   -2.34315534107466
O        -1.14349190614281    7.23336697378619   -2.83863613988080
H        -1.93136638097798    7.10536471935023   -2.27251804119709
H        -1.11872933791744    4.25199326612453    0.55383840737657
O        -0.74905044014656    4.31531558460101   -0.34338137611888
H        -1.45755853904233    4.07407591710275   -0.97391160057038
H        -4.40417833867726    2.68404416781869    3.49551093277261
O        -4.39955248226903    2.85239930840331    4.46049580994160
H        -4.48105764837024    1.96842465859173    4.86791760443727
H         2.03227169517354   -3.64663805515298    4.19704619308309
O         1.97225373630722   -4.12085680533061    5.04955767092964
H         2.48111289038001   -3.58487764625765    5.67934877122067
H         4.68353660035093   -3.25260326694221    0.78495947286655
O         4.51882051765225   -3.17640457372136   -0.18020299909224
H         3.66039418611665   -2.69756590056235   -0.26138032846678
H        -2.73439779793251   -0.80185936238844   -1.37623294770730
O        -3.05908130292441   -0.53404167523614   -0.50007343175230
H        -3.85990120966049   -0.00735723280029   -0.70326494521527
H        -1.64001593393305   -0.80732801439912   -4.65990989432234
O        -1.13692535393340   -0.58914187139305   -5.46543844992283
H        -0.42491693791829    0.00570555259570   -5.18178525064651
H         1.77856515272519   -1.76271808286209   -3.41895319216238
O         1.86825677738960   -1.01772492579521   -2.79350087617211
H         1.09134113710652   -0.44064692848662   -2.92380359887923
H         3.66495222338133   -3.18470503189563    2.49954366485277
O         4.62385186190544   -3.41369543157747    2.42418857279953
H         4.67911187060888   -4.37410227841821    2.54711685888149
H         3.42971737550911   -6.18429629802070    3.06498848228649
O         3.78240684899668   -5.98435655431237    2.16338136973402
H         3.04401124253052   -5.63493140099753    1.62379118298798
H        -3.36561161238444    1.56281810121824   -4.19570662709418
O        -4.21031036139391    1.09221105492441   -4.00298624923649
H        -4.42395534346006    1.23576539722566   -3.04520611682409
H        -5.08955534609902    4.09106454234728    0.06010235679717
O        -5.52866107594092    3.22525128553792   -0.04307765726015
H        -6.45996999777240    3.34503209890595   -0.32142276451482
H         6.71917609973014   -1.23740175200312   -1.42617030471462
O         5.95310302714325   -1.08797376693263   -0.86519601897255
H         5.53338743265353   -1.95531654910607   -0.66952928056685
H         4.57649167465843   -3.19519104221185   -2.49891521431472
O         3.70552368999328   -3.01644810094645   -2.90425448333391
H         3.70781581180545   -3.62076921224794   -3.67586261630140
H         4.44856752827231   -2.36085526832836    5.56811049905799
O         4.10871271236579   -2.82793112035539    6.36179534983660
H         4.44274635603318   -3.73296857588086    6.27687287698933
H        -0.74328788118180    6.27146609079494    5.05787665170836
O        -1.33807594511513    6.84629926174680    5.59925461867051
H        -1.35312279630176    7.72415062644099    5.15942518871624
H         4.68615335951758   -0.19008026002126   -1.51714188043325
O         3.91736031279960    0.35302580480044   -1.77398521142159
H         3.22503028037435   -0.24739972721218   -2.10507884848611
H        -0.76449785927835    4.47489306651889   -4.05852908150757
O        -1.54785241437844    5.01862755948090   -4.26270842818494
H        -1.39461278918463    5.88437592694143   -3.83908972265528
H         0.64270933213454    3.15245747307225   -2.68686235075067
O         0.64594993338596    3.53110712606017   -3.59453795039495
H         0.69256772603904    2.76882008897516   -4.18169015092563
H        -5.38417250411648   -5.25327178755566    1.77035994124539
O        -4.68879109751184   -5.84760646754979    1.41180141950091
H        -3.84733442173546   -5.43179502373558    1.67978484948062
H         7.86554289360402   -1.74201270573167   -4.08886051153413
O         7.60176569732701   -1.43098075134477   -3.18809818154739
H         7.11590871832552   -0.58770425640453   -3.34737611598779
H         3.63217787946526   -5.07646200650973   -5.33114761402356
O         4.37185264436076   -4.68722348895610   -4.83035031226652
H         4.78131216908843   -5.38981592777251   -4.30390347221313
H        -3.77352440722355   -0.04773793196817    4.91551297866503
O        -4.37199876645240    0.41485186327507    5.55149182139354
H        -5.03116720591836   -0.24388599003174    5.84407011782451
H         3.45776402983413   -5.99716484954574   -0.58202276943914
O         4.32856949225414   -5.74857974922500   -0.90398025925301
H         4.40567678873566   -4.78681120628098   -0.75396225821678
H         4.97802073879314   -0.38314285795097   -4.21252663683850
O         4.43738242428624   -1.09031431028989   -4.60063689400097
H         4.11962412591500   -1.67695916898738   -3.88261415310753
H        -1.19478939837049    1.52344368167832   -3.96217697466030
O        -1.84669674052179    2.14504161446687   -4.34412791724573
H        -1.49187808678414    2.47810480352558   -5.19108027026989
H         4.92379249629461   -6.33529542621989   -2.37845912556050
O         5.29547166484532   -6.64930914787041   -3.23317228761107
H         6.07326763123438   -7.17814968811643   -3.00263616671210
H         8.76563949480796   -5.10417858385927   -2.96475796666333
O         8.08545616017552   -5.55904728589472   -2.42041230566653
H         8.18644326581039   -6.51213185638829   -2.49976262621402
H         2.33246732765888    4.66243332169380    0.41969905438384
O         1.75612799551039    4.64304084535070    1.19307092526845
H         1.39899316885531    3.72255209110130    1.27005551788474
H        -4.40713831159458   -2.69896937679932    4.20911557038220
O        -5.30186377151369   -2.35901501955159    4.01074101839829
H        -5.16701044475192   -1.57682492610479    3.43609272445758
H        -5.84881171294886   -3.25451822091578    1.29932238901814
O        -6.30911155995602   -3.81283717104163    1.96844536233186
H        -6.11729669698196   -3.37888031104033    2.81902107981974
H         1.70394225203215    3.39913452962211    6.83045104449845
O         1.07893699143223    3.91564392262949    6.29996896401348
H         0.29798992055654    4.06743492799287    6.87459183313749
H         5.00642972817855   -2.23277198563259    3.56089976264886
O         5.02956165055120   -1.51577360317260    4.22630101888979
H         4.21726863773164   -0.95898521944274    4.07331807445231
H         2.40062242991045   -5.64173150939641    4.78574779097851
O         2.77906349481596   -6.52553978720528    4.52269020156559
H         2.03280823385316   -7.10620430676970    4.35102554693478
H         2.22318597008769   -4.55344939482080   -6.84411001386878
O         2.04017506008855   -5.04955836143719   -6.03543496090087
H         1.78754540774753   -4.35950521656878   -5.37357886050729
H         6.43325293912040   -4.15619421968064   -0.57507319578101
O         7.18291439788260   -4.56411618049992   -0.10926008051179
H         7.69160601307843   -4.97990462425834   -0.83315570106443
H        -1.70504775893870    4.41867258056643    7.68308534908256
O        -0.80493880874570    4.51624491879014    8.06569929430361
H        -0.62394498275872    5.47537472820514    8.09087285324459
H        -5.14645081612206    5.64803600009992   -5.59976370039357
O        -4.53909263362083    4.88454297280519   -5.62373278566331
H        -3.78360262364349    5.10021318957430   -6.19166968896740
H         3.24522627415491   -2.57136615887609   -8.48335114010842
O         3.15738044311897   -3.10852111082712   -7.68573806681221
H         4.03661669394149   -3.07695115436791   -7.25123153978425
H        -0.67643857777572    8.77488271257883   -2.29208248055620
O        -0.55149309228135    9.60261985948779   -1.77237106681502
H         0.21297527571340    9.42709122841797   -1.19883899945517
H         2.07778379677487   -0.97873803739670    5.16916562968647
O         1.50749826731304   -1.50577716191334    5.75809915097514
H         1.60474197265233   -1.16183462335023    6.65546984828481
H         5.18035018755550   -2.06371711436037   -5.77700220154155
O         5.49756612758585   -2.81690585511642   -6.32739010523017
H         5.33597934075417   -3.61293516644134   -5.78129419518207
H         5.70376027028326   -5.28107509666629    4.62347735978641
O         5.18487658766176   -5.19812039235495    5.45238756112738
H         4.46241053185738   -5.82914553640224    5.36776099785612
H        -3.95640182679693    1.07633961501787    6.99082861672748
O        -3.76135639607919    1.55044958949854    7.83499910359457
H        -4.63652719940774    1.93551532235766    8.09962466382396
H        -1.86182116175071    9.55977264704634   -0.75376186279155
O        -2.72041398346251    9.43267434962064   -0.27605673050824
H        -3.33317103921959   10.06150545986178   -0.66085335246536
H        -5.96695242714472    4.63864971680767   -2.94095743979458
O        -6.87692870736164    4.52014886175189   -3.28200585559763
H        -6.78877515708541    3.81897648192238   -3.96069305121341
H         0.08250008682009   -7.11811445318154   -1.18961235686614
O         0.54983704959443   -7.55673251653325   -0.44539003931064
H        -0.12676027613458   -7.75135655512268    0.20628084484168
H        -7.65262420745889    3.73868790455128   -1.97148513108266
O        -7.91162313588920    3.15054750785332   -1.23147919337816
H        -7.76956059272848    2.24241821605218   -1.57295883631805
H         3.99139020084884   -0.96189505378622    6.93697151231339
O         4.00047131481082    0.00227919182235    6.93119442470942
H         4.81047445064479    0.29324706049637    6.49595757677873
H         2.24610828640694    5.74207207526144   -1.21000692689549
O         3.18205894704925    5.44963213345773   -1.09939802641679
H         3.35595197078388    4.91058785248593   -1.89411930455988
H         6.54599608278991   -5.98588732193685    0.60347974778794
O         6.17941337917531   -6.72528533254518    1.13548375454993
H         5.27596718649356   -6.44865386329060    1.36747592287875
H        -3.84844803985009    4.65818084049211    7.77106493816816
O        -3.28412543658496    4.19672113047189    7.10921236741570
H        -3.47704611546117    3.25306405242252    7.21843232760194
H         5.75945375618369   -8.00102171464426    0.06949188490242
O         5.47201114836733   -8.68583449519058   -0.57148190106399
H         4.63943012103556   -8.36093572287302   -0.95906155474614
H        -0.53739134437788    1.97118997475317    7.66645441445516
O        -1.17340112761825    1.90799142215475    6.93370185304688
H        -2.04038406715384    1.76548091023081    7.33317716970310
H        -6.38655902199578   -0.17922937333742    1.05294479689983
O        -6.71078100139309   -0.26114763448456    0.14129977310958
H        -7.62943702885371   -0.53188345971540    0.16278221738270
H        -5.38212376553452   -3.11861095627517   -0.60731483364112
O        -5.12813475919254   -2.41787292010273    0.01933294157459
H        -5.69856413115174   -1.64448909356416   -0.16488188314851
H         4.31095797852085    5.52114266725622    0.28181590302141
O         4.64821531614649    5.62063220702391    1.18594755429612
H         3.95511423683725    6.12968340814379    1.64164551423529
H        -9.06057017853757   -1.79675110133582   -2.25571034096346
O        -8.50990114233602   -1.59658181048941   -1.47132619078466
H        -8.63455467528891   -2.33439856953806   -0.83451428223233
H        -5.55299423353771    3.42489008196428   -5.53358793386519
O        -6.06891325215859    2.71357547832679   -5.11818221946330
H        -5.40068361092742    2.12737688876055   -4.70796669866424
H         3.15143504152877   -0.93661696596731   -5.70113719055977
O         2.29379720555991   -1.05448184064557   -6.16571433566591
H         2.38129448545376   -1.90295550600634   -6.64062548992320
H         8.00507166128298   -1.42291606077544   -6.09243137667455
O         8.15563507473146   -2.25874610272882   -5.60608011296444
H         7.41106557386835   -2.84136014760635   -5.83944497159402
H         7.58980627035075    0.92936198371042   -6.36895417772764
O         7.39401682563749    0.08398360039659   -6.78553269425858
H         6.41192427120720    0.04042718511770   -6.81854754407675
H        -7.86527320545738   -3.74995939627639    0.91970342685129
O        -8.54652293954707   -3.64217026294152    0.23827428872257
H        -8.45024587388460   -4.40037799241531   -0.36524475239420
H        -2.41081057327342    8.67838345827371    1.28530022462315
O        -2.25715794180154    8.08869676437882    2.03686823565484
H        -1.48786543005838    7.53590906203024    1.81016268743937
H        -4.43916624739562    6.37329225939242    3.49255902217038
O        -4.61278469998754    6.80091958201011    2.63755719748249
H        -3.84984143898270    7.38702796625624    2.49598796975728
H         3.37951687043292    3.39734797745768   -3.61639046074793
O         3.22615835880689    4.36656580379615   -3.51999601187251
H         2.26103279053541    4.43097360797603   -3.62476733165636
H        -6.13681289089482   -1.65551155457042   -3.45508073940868
O        -6.21722665274534   -2.23636000016390   -2.67196818483018
H        -6.99897720061172   -1.92958937646311   -2.15972678238905
H         6.47672923793152    0.98531385210465    4.68475531158884
O         6.08585497021780    1.52273462175139    5.39053954674938
H         6.27208631156248    2.44197413437270    5.09996332259377
H         1.33210927731571    1.67588562305515   -5.85697230171394
O         1.13977482536601    1.07834157150183   -5.10363850092782
H         1.50411023717153    0.21617380743950   -5.37634614994523
H        -2.45912502052106    2.88819197611409   10.46587140200403
O        -2.24798964519511    1.98099416638684   10.19040741866320
H        -2.84811497479973    1.78265707759688    9.45964080899688
H         7.63159704455068   -0.55816384513249    3.02198911984538
O         6.88162352159719    0.01619898102981    3.19509691601076
H         6.19096160904009   -0.58552313492675    3.57505607068126
H        -5.66995254505894   -8.10874267472513   -0.72702611252933
O        -4.93275549616356   -8.17879818622296   -0.08341701912492
H        -4.93444799231987   -7.36227641525200    0.43984109768968
H        -5.20345525945593   -0.16613177421025   -4.72871582329038
O        -5.82165584342314   -0.87743356083349   -4.96723699440507
H        -6.66040505206050   -0.43525683156371   -5.16152871750629
H         1.85491871303691   -0.24140530963453   -7.55471236273282
O         1.64894105415117    0.23274086556858   -8.39694521780750
H         2.22430844138891   -0.17044792373069   -9.05256797357998
H         4.83357068777656   -1.43490885381764   -9.35464357728644
O         3.90850723803848   -1.19861109400672   -9.63504825789384
H         3.88485966142595   -1.31583279335189  -10.58400979130699
H         7.56992995182711   -2.63499585551542    4.13623123154235
O         7.71406637778297   -2.66961369797160    3.17632039953285
H         7.21899018542725   -3.45914479525043    2.90408233495623
H         6.72221987744614   -5.95615259786098    2.61645054980161
O         6.78591515680982   -5.28350348719384    3.31958520705613
H         7.66360758855497   -5.36837337223862    3.73361954742059
H        -1.81622850829149    8.88563491280915    3.48735247479036
O        -1.56542125080627    9.18891738827175    4.38534948606840
H        -2.41261703246258    9.32039285945036    4.84405612854925
H        -7.41828357996114    1.52148164884208   -5.25273716825133
O        -7.99231649017162    0.77693059953513   -5.00697016735655
H        -8.89366473189562    1.17646273838688   -4.92679767505580
H         6.88728742263086   -1.12904793022709   -8.47862048661405
O         6.30951920177883   -1.85466570477102   -8.73791575010429
H         6.07477216050794   -2.29053091790537   -7.89688736648269
H        -1.71078366588659    6.19878346313742   -7.03725351553221
O        -2.10857890896462    5.37343430970851   -6.76381740380281
H        -1.85581889615701    5.23995514793387   -5.80161927815180
H         0.02549908117566    3.23896603949736    8.99666966924377
O         0.22363169571362    2.31887332276328    9.24979478646590
H        -0.57298928146463    2.05367913062714    9.75836823038104
H         6.72869152206102   -2.83137220275472   -2.77414721052211
O         6.20995623681810   -3.57764476612941   -2.41814758667583
H         6.63877425048660   -4.38130068105282   -2.73774245183896
H        -4.10449924663195   -3.12008376256185   -4.96633786965364
O        -4.26324624336390   -3.00611356141855   -5.93024703361338
H        -4.81019509737250   -2.21259986807972   -5.98275258930730
H         2.00302694871380    2.11267121350732    8.42950717278478
O         2.66431959368419    2.22661776776362    7.73726056277527
H         3.08630121821466    1.35670799492107    7.61850371793981
H        -6.92163958103394   -5.25454974315010   -1.41116144134461
O        -7.83808944397229   -5.52390105214861   -1.65379364985970
H        -7.97502547855895   -5.11970663329886   -2.53552236340343
H        -3.81461664786409    5.19065158095440    5.68837080047976
O        -3.78414866370774    5.96031672964028    5.09907591815847
H        -2.84976114497496    6.25439429012909    5.18998715433583
H        -7.90082280560257    0.03588958224530   -1.96889565755920
O        -7.41297209035057    0.76040434977745   -2.38307235935693
H        -7.64466904231606    0.75090906333629   -3.33548728718907
H         5.83010583022805    0.07319081303022    0.35762921718622
O         5.61028578142363    0.79344163436962    0.98098260487125
H         6.12411300919432    0.59743564737924    1.79119124145649
H        -6.19630647002957    3.24254230775720    7.39287695093660
O        -6.06549099564948    2.72279252841103    8.22015211028581
H        -6.66591041757841    1.96151506524723    8.13251938693690
H         2.27014406539055   -8.12623446719482   -0.89478402484986
O         2.94385024645075   -8.11505678777710   -1.59459319494086
H         2.71197512104631   -8.82826775977087   -2.20627670594181
H        -2.77676838418600   -4.00700603024409   -6.22612203480139
O        -2.02369084619130   -4.57514118251473   -5.99725206335223
H        -1.74252581796480   -4.28335025496344   -5.10167063584564
H        -5.63269404730592    3.69669287744824    5.30479616822804
O        -6.27948957605139    4.09211602245646    5.92519875439766
H        -6.11594279028191    5.03618278706118    5.91284558871526
H        -1.04006135189643   -7.16446629902227   -3.20398801053814
O        -0.56512888076049   -6.49626664362364   -2.67608060042146
H         0.34005185101219   -6.42571239784154   -3.06095458732649
H         4.45523022625054    1.95220733131713    5.08385828795916
O         3.51311858410052    2.19165634449810    4.96782583259631
H         3.13213064225130    2.20626874826158    5.85114269786012
H         4.12468318597653    4.59118336407107    6.26160806764639
O         4.20281507381752    5.32262396497995    5.64471022807171
H         3.63243893454269    5.08316301027741    4.87544514608328
H         2.77117754982959    3.55524316160063    3.88691384849629
O         2.59277210157983    4.49559435948925    3.72326533346322
H         2.46978333366002    4.59562778282556    2.75736862258286
H         9.37873369324314    0.15634195407796   -1.13975982649562
O         8.57776092234354    0.32042225082221   -0.63835307407743
H         8.40125708074219   -0.50063500592575   -0.14940390950059
H        -2.06983545265963    5.24696271623737   10.63586748176713
O        -2.79095858998566    4.61804565835595   10.86904393294025
H        -3.00580033471020    4.79392151870448   11.78530632723493
H         7.96326853559098   -3.06578897787981    0.26072452017100
O         8.38858257007620   -2.22146460674716    0.51666269254214
H         8.32389181125432   -2.21671577830820    1.47898429276598
H         5.37572818662744    3.60321745158860    3.47892444755015
O         6.03403688059976    3.86754343452078    4.14370468486252
H         5.62314615799446    4.58506132966311    4.64758266953260
H        -4.18140107706112    4.95027312834666    9.77746484264527
O        -4.81740024153693    5.10243915298956    9.05827594780715
H        -5.42894940303409    4.35355900640690    9.05664348169938
H        -7.03308350795679   -3.52739243325496   -3.49728968092572
O        -7.65526985066114   -4.13865927802217   -3.94428441543778
H        -7.13673884860064   -4.57950178244597   -4.64913390988898
H         0.05921814978262    6.05418694448995   10.74889282931317
O        -0.80618665003382    6.38680902031057   10.50616929387914
H        -0.69389142791645    6.81874113275106    9.64004625555171
H         2.56624535033284    1.44654021375513   -4.14485795292607
O         3.44411973267801    1.80119072700791   -3.90753589622452
H         3.76873453505989    1.28275122072671   -3.14108934924856
H        -6.95412592999653   -0.28597617061732    7.21290389138785
O        -7.46192558340175    0.49188034087141    7.49649655927317
H        -8.08705626630195    0.67690981366750    6.79454498662585
H        -2.75472668752849   -9.92711763359161   -0.86735459454110
O        -2.69204439798960   -8.98535088589778   -1.02660386126307
H        -3.59706244737762   -8.61902122821055   -0.78201800481883
H       -10.09547311450494    3.02986353976049   -4.88678792539930
O       -10.21205352449467    2.11198713384870   -4.60720097095330
H       -10.42381014422492    2.19452943915500   -3.65642884087719
H        -2.05893048253090   -3.08750579488133    4.58456104717007
O        -2.93354964131699   -3.52786812068176    4.65683977263512
H        -2.93033988284443   -4.14399285332760    3.89915206732689
H        -0.18084797096958   -8.04083599267464    2.44131298832693
O         0.64767985914556   -7.83303830235690    2.88659025447161
H         1.36316664519406   -8.12739233049249    2.29579929158815
H         6.72151610790676   -2.44367665869172    6.33355553533840
O         7.16872852514901   -3.15295337089667    5.86707371444224
H         6.53784264762013   -3.88701337243874    5.82927999591902
H        -5.25459162210254   -2.06999693168877    6.92784776400290
O        -5.93298289562007   -1.57134621587319    6.44744671468536
H        -5.91982869625104   -1.94647329517842    5.53740672972052
H         0.80073022730266    2.98922211082687   -7.14476143415227
O         1.71826931127855    2.65942195168710   -7.20530525575533
H         1.70266070543013    1.91174845490974   -7.83116749084412
H        -3.93801526814594    8.69084426888405    6.67040531581005
O        -3.94014208869957    8.69040416037933    5.71303467861149
H        -4.06607806623847    7.76325940739176    5.44419197339815
H        -2.07825839902455   10.26340484256630   -2.74422102277302
O        -2.98101629704175   10.44587234943681   -3.04224580200300
H        -2.91169703109395   11.07989105910057   -3.75533369690599
H         9.41574685404141   -4.12408987296819    3.97108824192425
O         9.13953120035346   -4.80380495955318    4.59355404443982
H         8.71179774477681   -4.33310622777716    5.31987995926985
H        -0.76929246454897   -6.04576868132698   -5.87726641817145
O        -0.06293110515397   -6.61247557746537   -5.55013597246603
H         0.76914167727315   -6.14583386989339   -5.77226506054593
H         1.81971490446053    8.21911158789742    0.63908217979629
O         1.51307730369319    8.54251912959615   -0.23671606917854
H         2.32566173605808    8.58083278167597   -0.77041938250385
H         3.46386676150647    2.88705662176494   -6.70206908188946
O         4.29371518104555    2.59899157797330   -6.29605601039908
H         4.05246067823099    2.32028156617878   -5.38765122205796
H         3.72037861701998    7.07159816093875   -1.26427177245888
O         3.92539931877231    8.00772260050232   -1.47707584867190
H         4.29113066843495    7.95263204032141   -2.37194752334632
H         4.35499358677591   -0.05022544101567   -7.96085643151527
O         4.73637016023627    0.09932050862474   -7.09394928008247
H         4.55432210920558    1.03012646319180   -6.84880956402561
H         6.01946823035125    1.87760498512912   -0.52701240624024
O         6.58284447974659    2.07424341843262   -1.28922851127729
H         7.40745813124324    1.59264974022066   -1.10040025366281
H         6.69302273095549   -8.49737979120516   -1.66032310553964
O         7.33099756872439   -8.29951302382295   -2.39940368720774
H         7.65808065976072   -9.14516945869196   -2.70192324219945
H        -5.33109399065272   -5.83423242389692   -5.42867095983015
O        -5.94959178271788   -5.16195931214843   -5.74021664747302
H        -5.39936781016604   -4.39315293315693   -5.97748886778185
H         0.70272727149444    7.10594163675913    7.57880698304243
O        -0.19745655690772    7.13302874494616    7.94179098877368
H        -0.75596496551612    7.14903370988623    7.12633610289845
H        -8.92210430083390   -2.88122175011741   -4.10507506678803
O        -9.44204246647775   -2.07304354339475   -3.93436140567379
H        -9.15811466560656   -1.40701595947370   -4.56425757240816
H        -2.42681434785894   -6.03879639455178   -2.17647555523177
O        -3.30668691274784   -5.75365091664691   -2.44055954640404
H        -3.49701386996727   -6.12607663773928   -3.32657105265329
H        -3.01686483240965   -5.94547585714945   -5.43937606744975
O        -3.61466717840217   -6.55682138128878   -4.96610576242244
H        -3.13168137758611   -7.37703772521623   -4.80276059507482
H        -1.42622172385947    3.68357716169654   -7.00380512500874
O        -0.88504370966456    2.92762304212490   -6.73569788333295
H        -1.12311516162799    2.14309474498689   -7.28613075117881
H        -0.24304233011133    0.37715847703087   -8.24632782668198
O        -1.13841174222541    0.61173932159217   -7.95976770750686
H        -1.31036823141917    0.08696411324768   -7.16191127372446
H       -10.44147841142982    4.00403210675242   -2.71973414662361
O       -10.50720855420518    3.22462625741175   -2.15242007286754
H        -9.67562066500398    3.19687758268045   -1.64715982738185
H         4.57881261432695    4.02240297678080    1.67769166562215
O         4.37205867395459    3.10122934703839    1.95657225809109
H         5.08591629882718    2.52548172152475    1.66977963928667
H         6.46179193741616    1.34946230629654   -4.27413228595734
O         6.16140900746915    0.72579157086635   -3.57899211455677
H         6.19513737343124    1.22049264485079   -2.73535241757042
H         9.61840597051363   -2.27971626051519   -0.99760233570450
O         9.89357064772987   -2.06401475437678   -1.89741984537011
H         9.09052780539146   -1.72873648943375   -2.34076316160716
H         9.99647767197368   -3.36916214714567   -3.13514740846388
O         9.73623941674789   -4.00105498667420   -3.83287137719071
H         9.30953067818568   -3.46325242967434   -4.51361671391763
H        -7.71425305359820   -8.62590504826079   -1.68303899120237
O        -6.97669880061824   -8.03159231832079   -1.81313370687718
H        -7.35409025146430   -7.11842470555914   -1.80034129739998
H         4.13773512796552    6.03203757615986   -3.85868594537941
O         4.79873736001722    6.73366354231335   -3.77540110021666
H         5.63570387516586    6.27964285296585   -3.64270123506106
H         0.06782683553800   -8.21639122642804   -5.25987888141380
O         0.09694426955880   -9.19958369664343   -5.12867184649503
H         0.23986753215005   -9.56252398577849   -6.00279409049512
H        -2.35227455538086   -8.72371028094396   -2.75279492972279
O        -2.12199369382240   -8.45963207093948   -3.66321666598054
H        -1.47553995994307   -9.07699363360301   -4.02397836205196
H         2.16004814878516  -10.86336757226356   -3.55001985036719
O         2.12320197840743   -9.90814173805871   -3.52936458982309
H         1.33690181243007   -9.63377177933350   -4.05273568735143
H         6.80912127854433    3.28336578160850   -4.62763713731217
O         6.86600446550171    2.60697979978596   -5.33009494147696
H         6.06999465373011    2.73914245997726   -5.86717697370461
H        -3.54331619094887   -3.79033199618495    7.69602578046850
O        -3.65980890013399   -3.00160919258419    7.16783409067985
H        -3.41194464451121   -3.23889018662110    6.24810680861070
H        -0.67301410615665   -3.40576151947483   -6.76000162537999
O        -0.04359379806582   -2.67397704467441   -6.76924050963864
H        -0.52322461375700   -1.89911536733043   -6.42362720177787
H         0.66628115692525    0.39220019264516    8.71873399240633
O         0.67168401108544   -0.32211784359761    8.07759874017936
H        -0.25088348926821   -0.61070115200428    7.99252803403989
H        -5.85894542541657    7.32079158287271   -4.24864944223237
O        -6.36426632436555    6.70311460248668   -4.80883372623347
H        -6.64854086741798    5.97085751910288   -4.21796051654609
H        -4.29963796259132    9.05431599263443   -3.26376917655845
O        -4.83519715898408    8.25821505529673   -3.15650084203555
H        -4.42361310929794    7.77717190329706   -2.42031894879513
H        -9.73753459987106    5.75119348671801   -4.63123732376211
O       -10.27037230145177    4.94631072298400   -4.46691066798311
H       -11.15215147749839    5.14774167496292   -4.78207808161806
H         2.78342328865285    6.45088146289329    6.10839832301830
O         1.82373929763375    6.54730553969948    6.21061884702436
H         1.47973830430387    5.63419119605783    6.10762655064386
H         4.79526144110936    8.49255651974285    0.04740493932444
O         5.11648623680083    8.49232002648636    0.96705891284172
H         5.52378731584395    7.62774399148700    1.09508866984746
H         4.18307346941072   -7.45192041398230   -4.34412083255614
O         3.43749461337741   -7.74910130779407   -4.89791440209898
H         3.14778735501860   -8.58557879009443   -4.51907485106222
H         0.38466065761064    8.59821637945726    4.21529748765747
O         1.06182835539399    7.95429295882398    3.98364282688682
H         1.29125621521273    7.45989880898171    4.79652807078161
H         5.21454108814837    4.14107281845740   -3.20343977815144
O         6.17613956861296    4.11294317776138   -3.15282983398834
H         6.38773905527256    3.52864786613729   -2.40797726928087
H        -2.55735904017263   -1.61193744221854    7.54848960658077
O        -2.04622706498841   -0.81913886846523    7.76817710517360
H        -2.67075944621736   -0.19331474714294    8.14521213415354
H        -9.05197317298219    7.89014686301952   -4.13069665680043
O        -8.99176839032951    7.30692502712533   -4.88877407809743
H        -8.03514611227141    7.14277371182810   -5.02757534168957
H         3.52422945718164   -9.03734255269774    1.03182611809493
O         2.84776768266460   -8.40591526578556    1.28147380912854
H         3.32240691639710   -7.60047946815163    1.56204953592437
H         3.58276236353131    8.11448041515089    1.79671953563333
O         2.79263610632430    7.55092472593717    1.91136632902183
H         2.34981706659409    7.78522056713721    2.73968696334946
N         7.23985494296629   -5.09080559131857   -5.54007795148361
H         6.93761411431181   -5.44323967042413   -6.43884886448248
H         6.90058770702440   -5.73118471723815   -4.83363074168222
H         8.25081325442672   -5.12968104206322   -5.52157911513879
