# Supplementary material for: Computer Generated Realistic Interstellar Icy Grain Models: Physicochemical Properties and Interaction with NH3
Source: ACS Earth Space Chem. 2022 Apr 19;6(5):1286–98. doi: 10.1021/acsearthspacechem.2c00004 (PMC9125691; doi:10.1021/acsearthspacechem.2c00004)
Supplement: Supplementary file 1 — sp2c00004_si_001.zip [file sp2c00004_si_001.zip › NH3_binding_energy_sampling/34-13.5-Y.xyz]

604
 energy: -1022.779010800965 gnorm: 0.000040136994 xtb: 6.3.3 (5b13467)
H         0.20561403945410    2.96911560627526   -0.68554993210544
O         0.72843205008491    2.30102493475797   -1.17921707131625
H         1.66749542336657    2.43113540015004   -0.90742643915312
H        -0.06123248247444   -1.36827752088408    3.14383578187751
O         0.33131385138135   -0.66759183918231    2.60045221820032
H        -0.14800720286043    0.14530845031180    2.83287299384274
H        -2.39255934726760    2.34692982979177   -0.53878931665648
O        -2.17980085555944    1.87624929814535    0.28462182434608
H        -2.19629034053873    0.92844177283287    0.05933613385621
H        -4.65068881248992    0.48146572198466    2.18196612860518
O        -4.96635978175061   -0.45236026575263    2.19567591631476
H        -4.46296753399692   -0.92918793354615    1.52762853373021
H         0.07495689373234   -0.36985491099019    0.94506333502799
O        -0.12397763864128   -0.13405078813080    0.01839238831127
H         0.21337594444632    0.76322387263829   -0.10322633771338
H        -0.13705286823363   -3.63888985994787    3.77127439550941
O        -0.41500686740759   -2.80834468763460    4.19170719605347
H         0.23070802326386   -2.63821325455269    4.89364219397999
H        -4.87782773151056    2.46476121800527    1.33080154562816
O        -4.23680077139097    2.05586595783852    1.94444301285596
H        -3.39505706674278    2.03909161195805    1.43010004767983
H        -3.24671829445676    3.83345734991624   -2.21343146755489
O        -2.50812249278956    3.23718858614893   -1.98364561486400
H        -2.15087093553301    2.94977221235711   -2.84396340519189
H        -0.11174366264397   -3.86635197146990    0.49701128875178
O         0.22847605546262   -3.04886568757302    0.91492168598624
H        -0.55914643558581   -2.56288716810690    1.22710859857926
H        -2.36390468607900   -1.60223468761983    2.46609634083110
O        -2.17458257120500   -2.06779626733702    1.62498895841886
H        -2.43554827620423   -1.48141048905285    0.89575885634137
H         2.08115619401800   -1.50325249937402   -1.13116217573970
O         2.31440117183570   -1.75599947278361   -0.21396754182277
H         1.52581277202616   -2.18411830268965    0.17075522793932
H        -1.38141071155653    1.76143544084529    1.90718711757000
O        -1.46954770777541    1.36355145918122    2.78354162973120
H        -1.45626798024615    2.07615017646161    3.44835289126144
H         0.21740931150634   -2.76490928497988   -1.57733790117553
O        -0.53880317329513   -2.15398386717464   -1.63062691211903
H        -0.35923483315711   -1.42727659250733   -0.99721169510292
H        -3.42651413864554   -2.99011566651486   -0.39327654930958
O        -2.70885267417195   -3.48151357539628   -0.81424812146397
H        -2.00014052464797   -2.84995011864787   -1.03435578115673
H         2.78587649672527    0.06878075243689    2.92275700060726
O         2.88853038279023   -0.11366999552263    3.88437311516347
H         2.97805543782195    0.77988750751372    4.28850872030799
H        -3.52732793507075    6.31535914229794   -0.54434329153636
O        -3.29044398592186    6.97811701130869   -1.24486965588525
H        -3.14891509534394    7.82340868737552   -0.77481269389032
H         3.91123342210490    0.52564568891749    1.17245136901757
O         2.96152456080392    0.34169524448855    1.29166542886576
H         2.72351145142905   -0.40964483326998    0.71111493968622
H        -5.77615164317516    0.77611440134819   -1.60299059611392
O        -4.86574738053880    1.10405134690050   -1.47781386447361
H        -4.97678909709932    1.93247348674053   -0.96621234073095
H        -1.20465796089689    5.33460121755448    2.20513988454482
O        -1.82865787822791    4.58647900957172    2.08945572205529
H        -1.90515669408197    4.16815556174486    2.95222936804237
H         3.50019757088215    2.70429248411486    0.41276948809687
O         3.25082393719640    2.66113408434548   -0.52591470010306
H         3.58368832397386    1.81903883675728   -0.87725935133127
H         1.50041944165140   -4.75768363572194   -2.26010677126242
O         1.56591519327554   -3.98053979852946   -1.68689821714318
H         2.35907868108200   -3.51851831590022   -2.04015207320847
H        -0.91761455472293   -0.14760463256414   -2.55462920929993
O        -0.28384223999609    0.50500990573707   -2.87923922567636
H        -0.02337530239229    1.08782986995979   -2.14273653415868
H         1.71244570075478   -4.74606487127061   -0.18920738070219
O         1.82111958581005   -5.38305718363493    0.55335120843976
H         1.35728926041301   -6.19439908911648    0.25796270997004
H        -1.21973691936779   -3.32834964340550   -2.88568913517802
O        -1.04605487716025   -4.01151766233538   -3.54659972226102
H        -0.91874593581313   -4.85845069623928   -3.07789192785196
H        -2.76762233039699    3.24457821443481    4.70195660098989
O        -1.78632924478632    3.24227312203617    4.66639504197919
H        -1.49223450038278    2.84107766215926    5.50246517711521
H         0.97233212429976    4.97370949719512    4.06764005550860
O         0.02615005921608    5.20484663638285    4.12122593890056
H        -0.44481734190861    4.40135651028125    4.37993110876770
H        -1.71804623432321   -4.71350583403475   -0.37631230803218
O        -0.95192429174991   -5.25336750699871   -0.09208453400515
H        -1.29850451327425   -5.94085430764042    0.48608583271113
H        -3.91886099508649    5.76708873499818   -2.59875461117096
O        -4.26902582583136    4.93253621946431   -2.92801620641383
H        -4.11583223568125    4.89808746073459   -3.89650905402872
H        -2.41592620141944   -3.75293066854763    1.93214023201169
O        -2.43257683663474   -4.65715345065986    2.30797594600614
H        -1.49249922467025   -4.89426319855494    2.44722275221449
H        -4.68916509764198   -3.04542742213167   -2.89884782433007
O        -3.83707264826131   -3.27746412170895   -3.30624868109364
H        -3.50491138798534   -4.07091629622746   -2.84155863553524
H         0.35355810497851    1.31582521209225    4.60715828705029
O         0.86041823167261    2.07523766452005    4.27332855676354
H         0.90761130554133    2.73534650443174    4.97932569688170
H        -4.64486869080819   -5.23589259241510   -1.57104622566972
O        -5.34590061181563   -4.88281017994209   -0.99617124133288
H        -5.13121980619379   -5.23713099693742   -0.11235434787809
H         2.33494214773477   -6.54318357942952   -4.04957068008993
O         1.99895596231821   -6.21397403814640   -3.19573430165956
H         2.43432523261115   -6.78732241493974   -2.53278516720975
H         0.47196546390920   -3.44022658479522   -4.01415600906900
O         1.27374393454867   -3.07240916023341   -4.43837509664199
H         0.95244400890405   -2.70111081406330   -5.28635955578335
H         1.97799623096479   -1.81277082443751    2.97026796934848
O         2.13476657165501   -2.74375101993474    2.75407761067969
H         1.44792137028192   -2.95878599675372    2.08811181624688
H        -3.01034276246644   -1.87331232180008   -3.21237823258375
O        -2.58877742464004   -0.98645626517529   -3.14799619082112
H        -3.24545264311955   -0.34140617646522   -3.46657031678863
H        -3.18488378876683    4.91108529520224    1.07809529776393
O        -3.96766797801746    5.28377924515439    0.62493536417181
H        -4.38224756609716    5.84120923400275    1.33182706528392
H         0.88634763708915    2.19267137859500    2.58267469284092
O         0.98572161144527    2.18790490736736    1.61132398770684
H         1.71294247685336    1.56546393719786    1.44584677741263
H         0.19229934659993    5.59519298717448   -0.76555489167799
O         0.71257030575535    6.25750300905480   -1.27520823664207
H         0.85454801814858    7.05760084072654   -0.71981764779667
H         0.34932785754085    6.97481014673851    2.58344427333891
O        -0.01375953704755    6.59375463889390    1.76674565203693
H         0.65054883036259    5.92395739998222    1.50419604322280
H        -2.46625580820613    0.15142406186232    3.33791710294113
O        -2.68629159177643   -0.66321491798228    3.84268715887226
H        -1.92533946801443   -0.70235148781730    4.46351038763638
H        -0.87624487159431    0.49127240662355    6.01954251694611
O        -0.60197999435126   -0.02842920635027    5.24503846661915
H         0.11062468498434   -0.63176303949706    5.53138333458361
H         0.72555373887154   -5.05585307283213    1.97129244610892
O         0.18602792514304   -5.16463537689624    2.77765275790078
H         0.32974890038825   -6.08568796274241    3.04902388142461
H        -2.10312848409864   -8.15125540235275    0.44441684427507
O        -1.77987882816948   -7.66240368372856    1.22875288355579
H        -2.56584794704187   -7.35210595656952    1.68605126450626
H        -0.38144102478853    6.80177799577377   -2.33170498229845
O        -1.12910985074468    7.22107555449114   -2.82954288664359
H        -1.91800443502808    7.09407221520627   -2.26451755443309
H        -1.10806319977187    4.24691830168066    0.56881608252273
O        -0.73653003718714    4.30795822362995   -0.32786502817347
H        -1.44411853032776    4.06579360430214   -0.95912001525271
H        -4.39811844775464    2.68186377563210    3.50741343075449
O        -4.39457252915432    2.85202818134981    4.47200244449108
H        -4.47694067531814    1.96889316065286    4.88114206489774
H         2.03791682849171   -3.64163453341521    4.23010397984636
O         1.97206564215330   -4.11677592939201    5.08201376319644
H         2.45513107484290   -3.57206200618126    5.72252869824420
H         4.69975915562124   -3.25234453781139    0.82419913213368
O         4.53716171010512   -3.17684446569196   -0.14149587295873
H         3.67757397839088   -2.70025108138462   -0.22382007560008
H        -2.71640600160752   -0.81211722441704   -1.35488727961808
O        -3.04222693494728   -0.54242351853473   -0.47975265035354
H        -3.84371739099432   -0.01745105550233   -0.68516560680315
H        -1.61615980376501   -0.82349218299396   -4.63644076202992
O        -1.11036935722213   -0.60704184717295   -5.44094758988363
H        -0.40090901541726   -0.00973479591887   -5.15663035905953
H         1.79903952876677   -1.77485850151091   -3.38752092500530
O         1.89169428914421   -1.02829998073628   -2.76409170562678
H         1.11351281890240   -0.45184372517237   -2.89389273570760
H         3.67799354790457   -3.18161830099120    2.53667315676308
O         4.63729663475874   -3.41056058031166    2.46542217297958
H         4.69062600643116   -4.37180617661191    2.58604987195093
H         3.44246478891953   -6.18163191090750    3.10744078655157
O         3.79897953655113   -5.97824582436103    2.20846118783637
H         3.06032298628704   -5.63553507445181    1.66475247969894
H        -3.34425001170057    1.54683073472827   -4.17939132797105
O        -4.18822585650608    1.07515776538557   -3.98725827571598
H        -4.40445873991055    1.22071278332074   -3.03028088491244
H        -5.07822033438644    4.08159917996083    0.06791765434014
O        -5.51603975049304    3.21507097843423   -0.03457526256386
H        -6.44710126307761    3.33334632870768   -0.31477165443210
H         6.73997898705069   -1.23894044368258   -1.38288120496859
O         5.96981005438624   -1.09011066346848   -0.82787304189252
H         5.55123915538650   -1.95799787398845   -0.63060655028564
H         4.60062075420933   -3.22757746528456   -2.48636352929647
O         3.73177306130381   -3.05689886105296   -2.90046035583749
H         3.73414684753530   -3.67532728616736   -3.65696341578934
H         4.44960362391841   -2.35606352961200    5.59980015664275
O         4.13591976974776   -2.83941054008721    6.39392325536298
H         4.43150622607801   -3.75328172798750    6.25834716476857
H        -0.74306032255381    6.27554783688377    5.06946462246146
O        -1.33931535820477    6.85065183905152    5.60863578928158
H        -1.35446209147733    7.72777381774874    5.16724543799826
H         4.70412907390447   -0.19491432853922   -1.48192268508623
O         3.93580338812226    0.34695734384799   -1.74275868411179
H         3.24319875203410   -0.25378528075725   -2.07238331866624
H        -0.74529263252755    4.46147442564867   -4.04305316989832
O        -1.52887320626492    5.00364928275734   -4.24983855711962
H        -1.37771685027067    5.87049728592028   -3.82754719396171
H         0.66005976617975    3.14254361785792   -2.66615510828098
O         0.66581377933360    3.51937019209840   -3.57456050628523
H         0.71255761042492    2.75607628403114   -4.16031237271156
H        -5.36857440287729   -5.25966856162788    1.79571248358104
O        -4.67191895832270   -5.85369946162953    1.43916155530528
H        -3.83138806752987   -5.43711253925012    1.70843716916514
H         7.88271424572023   -1.74631146935311   -4.05508343936643
O         7.62585608730214   -1.43341222856628   -3.15492855137439
H         7.13855615377642   -0.58963429690299   -3.31090922319777
H         3.70376605583947   -5.13105622608683   -5.30450358437332
O         4.46699375834856   -4.75735821205134   -4.82474416700549
H         4.85319477343047   -5.46840135503889   -4.28031517082186
H        -3.76847966472845   -0.04699834434932    4.93372419139859
O        -4.36804452661045    0.41664405529432    5.56745697837372
H        -5.02721931486035   -0.24199781423471    5.86067343107018
H         3.47737615690293   -6.00255770779748   -0.53628543951277
O         4.35046944155738   -5.75356501161113   -0.85159813456239
H         4.42380410231546   -4.79078761407550   -0.70971358535829
H         5.00096897963893   -0.39349888225662   -4.17742722712045
O         4.46561095675264   -1.10550622715871   -4.56606193442849
H         4.14128824996328   -1.68894253642370   -3.84759856965262
H        -1.17274614091538    1.50930746877254   -3.94240535202927
O        -1.82440997141097    2.12955849718258   -4.32643358459389
H        -1.46891664427884    2.46173393590743   -5.17343532021434
H         4.89591514631474   -6.38032280031044   -2.33135814488876
O         5.22713512624666   -6.70495256011561   -3.19765750458197
H         6.04631184782507   -7.18458439589023   -3.01305549423351
H         8.74766510404863   -5.14698537327438   -2.93956774781892
O         8.05830696313194   -5.56494553424434   -2.37896211820068
H         8.09314512139092   -6.52229558934094   -2.48148132124482
H         2.34280609647043    4.65999355393253    0.44019968714317
O         1.76553386074976    4.64116947314378    1.21285898362260
H         1.40838635774312    3.72088471738366    1.29064296267891
H        -4.39823809246511   -2.69988033940115    4.23139109240439
O        -5.29270868255593   -2.36096675301033    4.03039618136128
H        -5.15744254731499   -1.57970156576766    3.45472168930626
H        -5.83365549861090   -3.26197100137895    1.31996681067288
O        -6.29465078524419   -3.81942146077040    1.98914494843045
H        -6.10515573358632   -3.38381066517520    2.83938716561403
H         1.70267633956623    3.40888032163877    6.85248771134818
O         1.07836814801098    3.92311874520995    6.31924162931201
H         0.29630128708616    4.07625555978065    6.89234819541979
H         5.01592511875606   -2.22651364968147    3.59851212286530
O         5.03642388844535   -1.51050117700721    4.26551194745611
H         4.22531389539436   -0.95204532050988    4.10843719978662
H         2.40616267583623   -5.63784001051643    4.82677938693994
O         2.79075860532625   -6.51871050752005    4.56497579343102
H         2.04795576595158   -7.10437173121585    4.39527963709337
H         2.25590870658490   -4.57618704358015   -6.80246400624270
O         2.08948438873822   -5.06445377456166   -5.98620839077228
H         1.82493842583703   -4.37345744721578   -5.33053732334344
H         6.44973310928724   -4.16046767862156   -0.52154402991097
O         7.20396315302430   -4.56223359362147   -0.05870096655797
H         7.71092244059075   -4.98439104729842   -0.78023594148663
H        -1.70819671316729    4.42676007137407    7.69680763808149
O        -0.80833007621397    4.52570253917754    8.07980982676477
H        -0.62869283025407    5.48513216610409    8.10463588685605
H        -5.12576129556822    5.62742810426247   -5.59476165375299
O        -4.51726173506459    4.86463547071103   -5.61598045780750
H        -3.76139878892148    5.07981547955290   -6.18350497899793
H         3.27538354629958   -2.58644026993140   -8.45143214464603
O         3.18956995830179   -3.11901878371226   -7.64985973473197
H         4.06701188275773   -3.09433620706771   -7.22279070040600
H        -0.66416250727036    8.76463369293581   -2.28508195203559
O        -0.54091993336676    9.59327379177971   -1.76659466957470
H         0.22254493149687    9.41966797750480   -1.19121780539409
H         2.08348951731596   -0.96982921962215    5.20057545501121
O         1.51908691292607   -1.50189107838396    5.79080929945417
H         1.60521207255138   -1.14956928287382    6.68633106793682
H         5.20389200729061   -2.08232951651247   -5.71073548599865
O         5.54999409154363   -2.84832922721088   -6.23312205230709
H         5.27772359133734   -3.63852755668376   -5.71518323360035
H         5.71409983431041   -5.30349175325907    4.66666881591428
O         5.17950675327690   -5.23301486568905    5.48801609176651
H         4.44675880939862   -5.84884905073796    5.37293920656070
H        -3.95557848201318    1.08118181830062    7.00682019902768
O        -3.76207390517234    1.55758826655426    7.84991517078822
H        -4.63816440685256    1.94220447618875    8.11256021049588
H        -1.85348466250463    9.55150349547973   -0.75038856426656
O        -2.71281173162314    9.42421403096137   -0.27418690048757
H        -3.32539183548550   10.05211613301964   -0.66079688464510
H        -5.95022813868481    4.62255855641579   -2.93571008285296
O        -6.85940009587412    4.50273359329350   -3.27825780971121
H        -6.76966153688649    3.80037817826682   -3.95545501857896
H         0.10533553536965   -7.12604165217380   -1.15027377477266
O         0.57139843963975   -7.56082892946676   -0.40301453089586
H        -0.10675787460868   -7.75689408724496    0.24659080261479
H        -7.63712241236402    3.72322439269783   -1.96760344225294
O        -7.89636942645927    3.13619269635603   -1.22683759411177
H        -7.75350643985718    2.22755005897973   -1.56660465127976
H         4.00644052292966   -0.94879441576212    6.96625728309826
O         4.00675851473647    0.01441570382478    6.95466739512751
H         4.81777096042455    0.31279596777798    6.52589222587904
H         2.25863372957618    5.73637366870710   -1.19123498576767
O         3.19459929214635    5.44425965584747   -1.07844286331899
H         3.37027168223272    4.90440771204328   -1.87202909769069
H         6.56547002439240   -5.98617717831535    0.65488693223627
O         6.19901489978784   -6.72131319307039    1.19183885894702
H         5.29281158376600   -6.44715540279548    1.41526566434911
H        -3.85162651121034    4.66468447604136    7.78028086973452
O        -3.28561511557034    4.20236213972880    7.12028524046422
H        -3.47839070197704    3.25882501912227    7.23107081762312
H         5.77938884734748   -8.00357817105962    0.12130126268996
O         5.49129791741824   -8.68994270278477   -0.51638180259082
H         4.66060367912946   -8.36572106353941   -0.90851422390995
H        -0.53892939400125    1.98032720158507    7.68725715175714
O        -1.17290296474916    1.91391646750499    6.95289226536634
H        -2.04085132540351    1.77270899054874    7.35096593018217
H        -6.37391990503952   -0.18776202391534    1.06679208299585
O        -6.69559772495510   -0.27195737115493    0.15451087313676
H        -7.61419068602852   -0.54314943717790    0.17420295338026
H        -5.36356928278108   -3.12965071937603   -0.58589835831138
O        -5.11052951875434   -2.42705979957808    0.03913655216432
H        -5.68199454137288   -1.65490194965187   -0.14717831342417
H         4.32073588756433    5.52001766228444    0.30484728980024
O         4.65606901921057    5.62043915273771    1.20957543097913
H         3.96229022212822    6.13086412326508    1.66289075726951
H        -9.03974332068551   -1.81373650644983   -2.24413473636376
O        -8.49032351703939   -1.61182102464762   -1.45927987575436
H        -8.61604098446380   -2.34835255650026   -0.82113727766264
H        -5.53030830031372    3.40439476968490   -5.52535506832849
O        -6.04628081797055    2.69332341291589   -5.10962472170244
H        -5.37855502035142    2.10842067098658   -4.69704181832418
H         3.17757387015946   -0.94818897592286   -5.66922153678863
O         2.32075597887900   -1.06896211521930   -6.13308475961653
H         2.40605501787066   -1.91770153855730   -6.60707170277664
H         8.11127201503926   -1.40565255097383   -6.05131217188898
O         8.12071355594044   -2.26943636495304   -5.59445521656824
H         7.26468309943142   -2.67029300463900   -5.84416133133352
H         7.61490717255768    0.93460809054516   -6.33183897317830
O         7.42576753888503    0.08586221424955   -6.74406751609746
H         6.44439063973268    0.03537232486894   -6.77885294974160
H        -7.84921676664178   -3.76005357015585    0.93751837843924
O        -8.52876156237775   -3.65363633865675    0.25421059244068
H        -8.43127993412237   -4.41325222120878   -0.34734832918865
H        -2.40566072272672    8.67355657439591    1.28928841235813
O        -2.25276510643314    8.08529846836423    2.04214328949059
H        -1.48253254256158    7.53296093583532    1.81786776279371
H        -4.43620466070441    6.37096289849419    3.49723085759394
O        -4.60826634330470    6.79646201151100    2.64084898725024
H        -3.84584325912705    7.38335342296210    2.49986626430425
H         3.39852469125246    3.38742981715931   -3.59148180306991
O         3.24451115847258    4.35648331027163   -3.49747454064299
H         2.27941620332854    4.42039115948305   -3.60362498571048
H        -6.11410708746907   -1.67255432841339   -3.43820923131345
O        -6.19488125148621   -2.25173968372367   -2.65395933328174
H        -6.97833184968292   -1.94523781835434   -2.14397983158851
H         6.48322548152126    0.99524517523269    4.71909064835619
O         6.08963341698530    1.53101825406832    5.42453930587227
H         6.27434362887047    2.45088563893781    5.13426576680058
H         1.35650236235700    1.66140371324771   -5.83238804632598
O         1.16411750749377    1.06541612396269   -5.07761787802177
H         1.52738024804444    0.20255085642986   -5.34833613991484
H        -2.46587176987106    2.90103067446372   10.48132339967503
O        -2.25264123014623    1.99398413584728   10.20695762416806
H        -2.85232649214622    1.79331879355685    9.47649879775793
H         7.64195118274281   -0.55104307031295    3.06175574213058
O         6.89059297409808    0.02201776272749    3.23328224626859
H         6.20008162354915   -0.57953735979869    3.61233114329024
H        -5.64731329281496   -8.12018380128855   -0.69690526163369
O        -4.91093330253772   -8.18794665830484   -0.05209586808000
H        -4.91481442069692   -7.37081368046959    0.47009211301745
H        -5.17955252731867   -0.18493880553655   -4.71300349009276
O        -5.79642209915604   -0.89729280470605   -4.95150981800234
H        -6.63538360297748   -0.45638578715983   -5.14794960296501
H         1.88277862319023   -0.25876941924926   -7.52613802522855
O         1.67943593570939    0.21311540334497   -8.36956523474313
H         2.25507464875237   -0.19171711030258   -9.02383332753545
H         4.86273091743257   -1.45132892284208   -9.32080738117422
O         3.93692646593259   -1.22291320301525   -9.60119829191155
H         3.91528915567226   -1.33975304928243  -10.55034131846779
H         7.58113395195936   -2.62712272366748    4.17995204704238
O         7.72423476497584   -2.66262420318129    3.21989807743462
H         7.23168876327528   -3.45390745161839    2.94840543297926
H         6.73399714899596   -5.95040177498318    2.66922929051448
O         6.79611795446420   -5.27828365498185    3.37407677339760
H         7.67538028270547   -5.36050779222347    3.78542213894521
H        -1.81523888282389    8.88556955539583    3.49210327369950
O        -1.56598139682747    9.19043755101143    4.38994860886921
H        -2.41399551752230    9.32252629028841    4.84701588026453
H        -7.39477041612707    1.49978015239453   -5.24448063207503
O        -7.96836191969635    0.75520944699150   -4.99791857909268
H        -8.87035219462579    1.15403317848813   -4.92041671359358
H         6.91781526322565   -1.13965762484730   -8.42442274459115
O         6.33610624058933   -1.86124700251655   -8.68714515854010
H         6.11013021476530   -2.31151380819083   -7.85492769903418
H        -1.68820620787585    6.17833659861862   -7.02729235997668
O        -2.08451095719649    5.35252746349971   -6.75306877853404
H        -1.83429560054517    5.22198012463429   -5.78989621104508
H         0.02103601414884    3.25114377100208    9.01591311485844
O         0.21968794378380    2.33141006472286    9.26992867088716
H        -0.57708771861265    2.06653193867667    9.77864157133459
H         6.75962637438433   -2.83712299045612   -2.72416454688834
O         6.23113770636921   -3.58166106569003   -2.38058208998666
H         6.69987844973365   -4.39208061248433   -2.62810980086816
H        -4.07754283829240   -3.13839801663468   -4.94266631149599
O        -4.23356547441158   -3.02610158230124   -5.90719598477590
H        -4.78200314868607   -2.23379055588511   -5.96246849146038
H         1.99997073008694    2.12667018595512    8.45450153311828
O         2.66263477559361    2.23801563416871    7.76296007436280
H         3.08490909267752    1.36828730084349    7.64818420575555
H        -6.89985276478394   -5.26807552136401   -1.38887537014669
O        -7.81560923588903   -5.53851220200656   -1.63255881685735
H        -7.95136117427831   -5.13641084515768   -2.51538516608723
H        -3.81472240220948    5.19309930401611    5.69673812623133
O        -3.78360135944264    5.96122725151937    5.10545640051684
H        -2.84984373955577    6.25670333691863    5.19797456213462
H        -7.88208822096358    0.02024853484623   -1.95865422213519
O        -7.39370710672951    0.74422142511940   -2.37322364784023
H        -7.62398210897583    0.73290847317313   -3.32601068942264
H         5.84482596663489    0.07322164653806    0.39365287907461
O         5.62288088510095    0.79437588643969    1.01502083179401
H         6.13542726151515    0.60114714583586    1.82656259402030
H        -6.19788938065314    3.24628885746845    7.40044171347644
O        -6.06770909573108    2.72816335968138    8.22876267962729
H        -6.66763814860763    1.96640112011662    8.14182933647117
H         2.29042792797541   -8.13360035049523   -0.84982818297398
O         2.96655404638323   -8.12003618539193   -1.54692242921934
H         2.74135474188951   -8.83430604030992   -2.15980141979362
H        -2.74655954133090   -4.02656480665733   -6.19856602595287
O        -1.99177142732327   -4.59183618233498   -5.96810299494233
H        -1.71420555508491   -4.29978702695534   -5.07154110792909
H        -5.63060604884526    3.69726079600368    5.31230799538394
O        -6.27890668867774    4.09312801989999    5.93068732021154
H        -6.11651254882857    5.03736395366721    5.91686180154907
H        -1.01246414662759   -7.17704608152689   -3.16638972885119
O        -0.53921791464988   -6.50662635237336   -2.63956681929476
H         0.36738013054183   -6.43708636702723   -3.02232177275128
H         4.45873030028435    1.96130668015153    5.11373390413721
O         3.51641474768092    2.19780890038171    4.99540112085776
H         3.13378150487751    2.21580070212487    5.87799453975001
H         4.12362300680576    4.60176978079281    6.28631125972615
O         4.20381917524691    5.33100649416964    5.66711328830203
H         3.63420921033793    5.09029163970229    4.89774107066257
H         2.77555579332068    3.55945640983805    3.91026494818418
O         2.59751996750678    4.49942528358597    3.74463151617427
H         2.47560226870736    4.59790095390820    2.77843974397193
H         9.39696646406639    0.15712523977163   -1.09566619779478
O         8.59217999222124    0.31960351896842   -0.59991826276730
H         8.41788334957965   -0.49944628430097   -0.10673975876272
H        -2.07938647888958    5.26023585525175   10.64745728756167
O        -2.80048500903746    4.63116064729784   10.88010041109272
H        -3.01719088504753    4.80816079715926   11.79573067611493
H         7.98190017981853   -3.06383649066702    0.30706407630876
O         8.40284593648888   -2.21691658405757    0.56175864709205
H         8.33886102638466   -2.21187659121881    1.52406444998103
H         5.38103346353001    3.60903542970148    3.50768162074589
O         6.03741919218881    3.87297922151444    4.17443403819613
H         5.62612900784902    4.59248285660824    4.67533992899071
H        -4.18884851385387    4.96058427357414    9.78539700809475
O        -4.82312773403493    5.11055906217635    9.06420236675823
H        -5.43456269338474    4.36158255545503    9.06337391093793
H        -7.00845063441245   -3.54532814924534   -3.47853818398395
O        -7.62933598521666   -4.15776547582110   -3.92556276690187
H        -7.10931569619215   -4.59974099684024   -4.62855200337621
H         0.04908700709467    6.06974698086359   10.76294191929948
O        -0.81623176269124    6.40052784206887   10.51743590333486
H        -0.70256640398889    6.83156994781076    9.65112407754636
H         2.58709926035936    1.43611130124925   -4.11747537871103
O         3.46575842823545    1.78939647748773   -3.88037852087144
H         3.78762485932114    1.27505893597235   -3.11021519395715
H        -6.95269270031191   -0.28300148910566    7.22586686189346
O        -7.46116144694097    0.49547408096285    7.50643037673035
H        -8.08579345707209    0.67791246516953    6.80337022914620
H        -2.72986508023675   -9.93630220378052   -0.82837720297051
O        -2.66774032215847   -8.99467078246653   -0.98877182054284
H        -3.57369368760245   -8.62896004127004   -0.74685683746175
H       -10.07381344345548    3.00663916690924   -4.88650023317348
O       -10.18965454301967    2.08915740242582   -4.60530938786747
H       -10.40375512393248    2.17331023616181   -3.65520708242863
H        -2.05078704506425   -3.08543339435609    4.61173884192133
O        -2.92481993302052   -3.52650618344659    4.68306789962627
H        -2.91973266327167   -4.14453686291514    3.92698275325276
H        -0.16358325328384   -8.04198143488825    2.48368516402652
O         0.66443869650834   -7.83037189700582    2.92806509922153
H         1.38046058682288   -8.12778832782512    2.33941919195031
H         6.65916491568273   -2.39475845637484    6.28779931413005
O         7.15525406293946   -3.12365764303323    5.90730311804728
H         6.54047226983354   -3.87046165652649    5.86586365108860
H        -5.25100505289206   -2.06622355177630    6.94755283191636
O        -5.92827726144803   -1.56852693586477    6.46455934677632
H        -5.91397404275960   -1.94609910050271    5.55563637677690
H         0.82684241677638    2.97153636676156   -7.12326149397920
O         1.74461697977586    2.64132222970631   -7.18083969812516
H         1.73025108837512    1.89390047042006   -7.80677982147833
H        -3.94306296887954    8.69537900235257    6.67135502427649
O        -3.94239988814053    8.69275798777661    5.71398911560873
H        -4.06789631883932    7.76509476813669    5.44688302914237
H        -2.06648416694024   10.25121426412666   -2.74273486635908
O        -2.96893357189395   10.43173292771759   -3.04278046030881
H        -2.89932999933441   11.06500287329932   -3.75650325500418
H         9.44231934973809   -4.12157345068127    4.02486809888956
O         9.14594270468734   -4.79139579924276    4.64847543619298
H         8.73144662048531   -4.30937392335998    5.37415093037099
H        -0.73400582162153   -6.06024161742271   -5.84468691841231
O        -0.02948012079198   -6.62608900213027   -5.51225508060564
H         0.80523545200805   -6.16394167583245   -5.73150671533202
H         1.82680349578557    8.21643384962174    0.65224385345411
O         1.52150996611859    8.53735001534957   -0.22490321960399
H         2.33508550774525    8.57611372708139   -0.75700583559864
H         3.48989474335811    2.87076360652397   -6.67639002330439
O         4.31861332668105    2.58128834980155   -6.26881227947905
H         4.07552040494382    2.30771292023388   -5.35936750403438
H         3.73200674762854    7.06684312501442   -1.24555174458685
O         3.93669509123446    8.00262752142958   -1.45964280480023
H         4.30389984997991    7.94665877860813   -2.35380122352528
H         4.38613460215165   -0.06621308119214   -7.92722499823953
O         4.76464539229397    0.08059176342127   -7.05849845376061
H         4.58282795731730    1.01252741311673   -6.81500834425251
H         6.03380030319905    1.87658051423738   -0.49474967582836
O         6.59773154759424    2.06982157262136   -1.25743762362780
H         7.42318713076449    1.59117659699180   -1.06480137687768
H         6.69774214365257   -8.48739446886045   -1.62480831207059
O         7.33212407058147   -8.27549484954625   -2.36215470868516
H         7.70244426777809   -9.10864560195615   -2.64861722371199
H        -5.30096731319409   -5.85467579061044   -5.40234249081310
O        -5.91921712071901   -5.18317230485458   -5.71601111300662
H        -5.36913840911218   -4.41469993446011   -5.95430456283547
H         0.69763523700751    7.11618562618585    7.59170263559995
O        -0.20324712794583    7.14254415341792    7.95282192922310
H        -0.76036488280214    7.15692927348353    7.13646039910155
H        -8.89720456213972   -2.90179409420514   -4.09112421087680
O        -9.41762538658635   -2.09346944660256   -3.92269929183515
H        -9.13346347448193   -1.42869694815400   -4.55379888151405
H        -2.40299861600623   -6.05105746524581   -2.14399330774779
O        -3.28181880793738   -5.76541620054095   -2.41101837501869
H        -3.47066557374794   -6.14081230906998   -3.29614664852099
H        -2.98584671896239   -5.96453168494270   -5.40884742077763
O        -3.58426887956424   -6.57438844935352   -4.93490232911737
H        -3.10165266311053   -7.39442506344503   -4.76914507044111
H        -1.40030356980805    3.66406447861905   -6.98777093062441
O        -0.85903183418593    2.90871052179777   -6.71771214273925
H        -1.09652994670077    2.12330948354215   -7.26700780519536
H        -0.21379833093911    0.35544962170825   -8.22255824547747
O        -1.10940992010786    0.59004660908563   -7.93729374495016
H        -1.28271205088151    0.06626411113973   -7.13909333082849
H       -10.42474682151938    3.98471887494030   -2.72182324042409
O       -10.49061978757512    3.20617892974989   -2.15333192448759
H        -9.66032442220891    3.18046205750281   -1.64598048720283
H         4.58643656525214    4.02441968160912    1.70416177746903
O         4.38072876388211    3.10297012630371    1.98360298924232
H         5.09645386585204    2.52839985504986    1.69941666981098
H         6.48283147634158    1.34130684958950   -4.23973614054662
O         6.18167346227562    0.71708962997768   -3.54491330981738
H         6.21350930190541    1.21306990576702   -2.70149707915669
H         9.63862638573852   -2.27951641790520   -0.95394616805143
O         9.91286337463071   -2.06494040550948   -1.85433488527191
H         9.11104855590220   -1.72778568101663   -2.29637529896651
H         9.97213926880671   -3.37475151305243   -3.12413670971976
O         9.70380378089632   -4.02753039083324   -3.79775937409268
H         9.30858793476824   -3.52081384649962   -4.51782527718407
H        -7.68864885911137   -8.64105129668660   -1.65602071765601
O        -6.95164945768785   -8.04592095400692   -1.78558953680991
H        -7.33023820346490   -7.13330424472057   -1.77506802768004
H         4.15494954576274    6.02269610410133   -3.83738219639495
O         4.81529003556690    6.72482274050609   -3.75389177703798
H         5.65257557334326    6.27213521555871   -3.61897487237977
H         0.10120053162208   -8.23221356293188   -5.21880782903332
O         0.12653747622642   -9.21488296372353   -5.08578186250290
H         0.27606717547118   -9.57950614505993   -5.95815180649204
H        -2.32494439569661   -8.73657030798337   -2.71519882386941
O        -2.09276286418744   -8.47272292652134   -3.62517906410695
H        -1.44641716234792   -9.09090117806299   -3.98493054580329
H         2.19182788512335  -10.87517720976285   -3.49984967418031
O         2.14531705317670   -9.92062333669703   -3.47619974514830
H         1.35866401353818   -9.65072262259338   -4.00106984768233
H         6.83063672256877    3.27426874078285   -4.59543766986102
O         6.88797680408033    2.59578030635688   -5.29608586235515
H         6.09362564603312    2.72843856860667   -5.83562608504667
H        -3.53989219066480   -3.78287369205419    7.72280556975537
O        -3.65526377134555   -2.99547254043512    7.19232909255033
H        -3.40632901301431   -3.23529642406809    6.27370184632878
H        -0.64204339952893   -3.42474462145694   -6.72922402266563
O        -0.01223185030290   -2.69294182560548   -6.73777183404678
H        -0.49400527768562   -1.91766031770513   -6.39574914131775
H         0.66572989135080    0.40268370437333    8.74456296698139
O         0.67224478831456   -0.31111024452957    8.10277254635114
H        -0.25008778713507   -0.60129707892308    8.01889257417688
H        -5.84186127187882    7.30238888661769   -4.24873746320687
O        -6.34518884214293    6.68288459835663   -4.80867943990261
H        -6.63061272495897    5.95198389386083   -4.21671516726091
H        -4.28605986312583    9.03914641501951   -3.26404430517544
O        -4.82070709187608    8.24246316840359   -3.15652085666648
H        -4.41048113683252    7.76359983813844   -2.41822183908992
H        -9.71873382825725    5.72870190539902   -4.63530740577969
O       -10.25102656231676    4.92359027991305   -4.47045812431510
H       -11.13248259121921    5.12364133282839   -4.78744412537353
H         2.78183957808195    6.46003577867760    6.12638175511118
O         1.82189114122355    6.55542182261760    6.22621794280297
H         1.47877109567782    5.64187365104071    6.12477052617049
H         4.80334790627782    8.49138227646219    0.06552897672426
O         5.12253635316524    8.49273762445545    0.98585272344074
H         5.53100505965869    7.62909380537278    1.11607743778198
H         4.14769241199192   -7.48523624083391   -4.35561389124157
O         3.38798281575151   -7.77060922528502   -4.89518721760056
H         3.10906716032431   -8.61136717602678   -4.51753187765475
H         0.38477938994280    8.60149192827646    4.22433964734451
O         1.06257195444295    7.95729164777787    3.99517929328394
H         1.29100428051027    7.46511726544371    4.80966706460832
H         5.23208783080204    4.13465800733454   -3.17593655875518
O         6.19365354764348    4.10506278436561   -3.12499735031724
H         6.40429259395357    3.52407422394859   -2.37734433472468
H        -2.55465672893893   -1.60501381630822    7.57278305914037
O        -2.04443136832646   -0.81079879216667    7.78981213099269
H        -2.66959666159706   -0.18552409855575    8.16671460102736
H        -9.03570336938182    7.86942930527202   -4.13774102109512
O        -8.97353430179787    7.28444416316728   -4.89429798935784
H        -8.01660384957617    7.12114493064530   -5.03134372689648
H         3.54286843069901   -9.03880644203558    1.07987093351238
O         2.86714418708981   -8.40625575190580    1.32919255317193
H         3.34245269860750   -7.60100894099250    1.60711956974499
H         3.58774395173835    8.11552672618048    1.81330228354144
O         2.79830928936256    7.55092673918199    1.92768346906157
H         2.35324532009857    7.78698393791059    2.75435403519649
N         5.70516487433377   -4.78222152642869    8.56725429574669
H         5.61995086906390   -5.32156427037820    7.71439600372030
H         6.62448059082005   -4.35925179497122    8.57301003228676
H         5.02132230319121   -4.03693313764675    8.52739396924084
