# Supplementary material for: Computer Generated Realistic Interstellar Icy Grain Models: Physicochemical Properties and Interaction with NH3
Source: ACS Earth Space Chem. 2022 Apr 19;6(5):1286–98. doi: 10.1021/acsearthspacechem.2c00004 (PMC9125691; doi:10.1021/acsearthspacechem.2c00004)
Supplement: Supplementary file 1 — sp2c00004_si_001.zip [file sp2c00004_si_001.zip › NH3_binding_energy_sampling/35-11.4-N.xyz]

604
 energy: -1022.778551168129 gnorm: 0.000043122435 xtb: 6.3.3 (5b13467)
H         0.18603116585995    2.98320720187427   -0.69916198662945
O         0.71012317586748    2.31582923804749   -1.19195799626896
H         1.64896568779989    2.44716358944804   -0.91955517176450
H        -0.07606091900276   -1.34877062201141    3.13684470303088
O         0.31351072052889   -0.64811520200338    2.59122472724079
H        -0.16634812123850    0.16423401331338    2.82376935043602
H        -2.41178931370631    2.35710823288568   -0.55414368719472
O        -2.19906437673807    1.88859274168429    0.27047627090934
H        -2.21297696902040    0.94026637946084    0.04697217146060
H        -4.66864089893929    0.49224316076905    2.16833250309503
O        -4.98321341117940   -0.44189156583245    2.18300661685277
H        -4.47803183113442   -0.91913372180465    1.51656736191637
H         0.05893425682060   -0.35358721067034    0.93598152792056
O        -0.14063325303929   -0.11866722902521    0.00909544574480
H         0.19722043510468    0.77817446758296   -0.11376779822330
H        -0.14858066904847   -3.61778466139521    3.76729917355136
O        -0.42913991984058   -2.78777729819962    4.18693559161599
H         0.21715379255851   -2.61493092000543    4.88801497455144
H        -4.89848680971729    2.47387260420605    1.31378358006657
O        -4.25724116332048    2.06739511674553    1.92874035117158
H        -3.41508675322242    2.05062354152598    1.41498059010185
H        -3.26679467554400    3.83981823735164   -2.23154911880944
O        -2.52702249548574    3.24571444425172   -2.00009635301676
H        -2.16894528155933    2.95683446551221   -2.85967087736641
H        -0.12160021797546   -3.85081353799411    0.49313880413757
O         0.21644679206327   -3.03172106299489    0.90944663910627
H        -0.57194128308423   -2.54696216814515    1.22119534593004
H        -2.37859139808746   -1.58711526744578    2.45748963950268
O        -2.18914691798341   -2.05389026736037    1.61715800145402
H        -2.44926962916179   -1.46854512494525    0.88683740225876
H         2.06879436451645   -1.48650910959358   -1.13682366341944
O         2.30147023186139   -1.73683645403193   -0.21892232661208
H         1.51377647625910   -2.16631999703897    0.16590570114867
H        -1.40093936081758    1.77735271905203    1.89372156035526
O        -1.49059496874934    1.38108157496068    2.77059094718001
H        -1.47725892356605    2.09434917401681    3.43449047768316
H         0.20746413471126   -2.75180327250865   -1.58252173201708
O        -0.54980787658563   -2.14218514478679   -1.63729260673620
H        -0.37173395944498   -1.41444491717171   -1.00463872596950
H        -3.43664460633052   -2.98090216891247   -0.40042798350868
O        -2.71841583789329   -3.47190174403898   -0.82077913920145
H        -2.01006120128848   -2.83987026395677   -1.04093350143739
H         2.76771253209120    0.09362886238638    2.91467834422785
O         2.86806982239912   -0.08698490879792    3.87664830308666
H         2.95771476956971    0.80657763294090    4.27983413038197
H        -3.55288043853796    6.32373949442230   -0.56651850245518
O        -3.31625787845161    6.98610695155665   -1.26756855961124
H        -3.17689094191488    7.83220578396374   -0.79851325416466
H         3.89419460772782    0.54849340686466    1.16544588141856
O         2.94396021153242    0.36523227105052    1.28252003422977
H         2.70818584712755   -0.38881829155164    0.70456306881395
H        -5.79187069009939    0.77931194568241   -1.61805457005896
O        -4.88215420538604    1.10910221523732   -1.49288112731312
H        -4.99487521309703    1.93794277411534   -0.98244745031883
H        -1.23087642171576    5.35077615100246    2.18729631697691
O        -1.85363312480476    4.60203322572034    2.07183136861259
H        -1.93009762440956    4.18395696313592    2.93479784407614
H         3.48006220599188    2.72493765022882    0.40143807870911
O         3.23073924818280    2.68112729465401   -0.53720375161078
H         3.56566194171334    1.83930401203779   -0.88768854709019
H         1.49457454451437   -4.74357868898399   -2.26116305822331
O         1.55760240956515   -3.96503071444823   -1.68961448720136
H         2.35091339474307   -3.50264988419408   -2.04222944137858
H        -0.93085783249883   -0.13827775312233   -2.56436147014960
O        -0.29883863757701    0.51558623981828   -2.88985365215512
H        -0.03913828487821    1.09937578087890   -2.15392588587190
H         1.70457645172603   -4.72819910807600   -0.19021631004492
O         1.81296689399547   -5.36370103588946    0.55353672201130
H         1.35163055261200   -6.17653705381875    0.25884155543208
H        -1.22735568185627   -3.31964122916562   -2.89078738491915
O        -1.05298323397228   -4.00355909381516   -3.55073861805608
H        -0.92386279670165   -4.84950835094909   -3.08068941469179
H        -2.79211491995785    3.26247258144431    4.68525462397758
O        -1.81080828288185    3.26319622329533    4.65053304911550
H        -1.51633127990730    2.86256355044720    5.48680065683978
H         0.94584443154533    4.99596264695977    4.05161914953490
O        -0.00056863299834    5.22695418807239    4.10317934805961
H        -0.47101036452304    4.42327515947117    4.36275445792388
H        -1.72603346091678   -4.70184612339772   -0.37990931023758
O        -0.95934875374181   -5.24028815241502   -0.09472153463113
H        -1.30475174410955   -5.92692380861246    0.48509119110300
H        -3.94172817043577    5.77179949448344   -2.62063846526113
O        -4.29058707849915    4.93621886959237   -2.94852326228243
H        -4.13666421056386    4.90015019125987   -3.91688540855886
H        -2.42691369860819   -3.73885947025333    1.92682981910447
O        -2.44264169367672   -4.64249580225726    2.30408014198390
H        -1.50209160799969   -4.87788315936099    2.44416208637575
H        -4.69756274304284   -3.04263226322089   -2.90699770759733
O        -3.84496421754338   -3.27383357558871   -3.31370043732295
H        -3.51145611919523   -4.06585173396175   -2.84747811213507
H         0.33294551241348    1.33817191516660    4.59587840151521
O         0.83599488676317    2.09968251461022    4.26060596100541
H         0.88411512130332    2.75912630477324    4.96699278080450
H        -4.65069439201704   -5.23063902205065   -1.57590695077081
O        -5.35289846993060   -4.87802036125471   -1.00209804829748
H        -5.13809188489723   -5.23052433944230   -0.11759276787279
H         2.33310093734782   -6.53052636810954   -4.04702493691893
O         1.99532634777140   -6.20082943387110   -3.19410109556997
H         2.43174992345533   -6.77182382526430   -2.52972629992393
H         0.46498436027608   -3.43055782867203   -4.01801095620074
O         1.26636384793107   -3.06206444770559   -4.44226514915345
H         0.94533197601430   -2.69251950523152   -5.29105312550584
H         1.96419681452366   -1.79019821983264    2.96586562944934
O         2.12123094257479   -2.72109855802089    2.75006146683016
H         1.43533704319490   -2.93743973475499    2.08395345037566
H        -3.02040640163735   -1.86823727156874   -3.22115152940513
O        -2.60061823181412   -0.98047911517731   -3.15774087520877
H        -3.25802699703975   -0.33715669964896   -3.47804867019972
H        -3.20957919056167    4.92243076201352    1.05836116582526
O        -3.99227439140573    5.29379483631227    0.60405627194514
H        -4.40854365305029    5.85119736835308    1.30985012255933
H         0.86530244558575    2.21305479693311    2.57029143510076
O         0.96600030138285    2.20850098133690    1.59905453264028
H         1.69364790143695    1.58594824856039    1.43475883141622
H         0.16724311493288    5.60855852846237   -0.78434816515288
O         0.68745924515186    6.27174421668055   -1.29333442254940
H         0.82554032145977    7.07245542975182   -0.73888631354632
H         0.32000275902742    6.99317309499070    2.56416109557495
O        -0.03972833315310    6.61306416980178    1.74576013233115
H         0.62388422340569    5.94134588540882    1.48595069750024
H        -2.48478394438230    0.16750909695978    3.32643077427163
O        -2.70405523533730   -0.64625670296621    3.83280909065328
H        -1.94274439512278   -0.68313937592821    4.45370446493629
H        -0.89722137688528    0.51405518761399    6.00876318880296
O        -0.62225630553185   -0.00516380592225    5.23456065639662
H         0.09288547759250   -0.60676028635429    5.52141916563441
H         0.71698723743822   -5.03619947223334    1.97045514739519
O         0.17543553457937   -5.14535117295071    2.77549487083582
H         0.32214665858752   -6.06518399678078    3.04924150913256
H        -2.10573891704371   -8.13871555617269    0.44593047180058
O        -1.78422313894431   -7.64860041424384    1.23015529419821
H        -2.57107447306556   -7.33822598477371    1.68584182359661
H        -0.40654496305189    6.81255862872698   -2.35265488505431
O        -1.15438395469241    7.23083648852745   -2.85075815037815
H        -1.94363926022556    7.10242847514160   -2.28652095833055
H        -1.13145077893700    4.26081385837064    0.55165426345844
O        -0.75928381268349    4.32250551401281   -0.34466333118951
H        -1.46540167896249    4.07680205890770   -0.97637932347984
H        -4.42068658222817    2.69512750743084    3.49044592748752
O        -4.41838039934583    2.86702000445140    4.45478542788121
H        -4.49927903763752    1.98430861606696    4.86521244357837
H         2.02963801743023   -3.61721651599050    4.23104851522506
O         1.96778575047713   -4.08805330286261    5.08519111140376
H         2.47447872610593   -3.54923406323356    5.71430253510636
H         4.68883632550718   -3.22891036861337    0.82308916105505
O         4.52690986244932   -3.15481762100366   -0.14323168033517
H         3.66688896187945   -2.67957586602356   -0.22634499526513
H        -2.72950712408389   -0.80357596864057   -1.36497623212757
O        -3.05666328320604   -0.53283487320645   -0.49065177587594
H        -3.85879554653157   -0.00961189222224   -0.69767018749960
H        -1.62670361391772   -0.81820895399457   -4.64578716390232
O        -1.12114347498596   -0.60184697247751   -5.45041643502966
H        -0.41244949673333   -0.00332255958340   -5.16660695941880
H         1.78910632437264   -1.76212406731353   -3.39293147301404
O         1.87961471786786   -1.01420410263766   -2.77087149403549
H         1.10069030034783   -0.43940224189792   -2.90243144001903
H         3.66583467591493   -3.15718841413819    2.53549954789665
O         4.62537553804540   -3.38364163441585    2.46188172919354
H         4.68303780714003   -4.34342685759432    2.58989320611162
H         3.43628762119269   -6.15535224704485    3.11199365174326
O         3.79083268180301   -5.95591049929306    2.21107543893716
H         3.05242599657754   -5.61220573222333    1.66813313690352
H        -3.35908207214127    1.54993217443574   -4.19397456277790
O        -4.20280924395449    1.07766454143069   -4.00187213041155
H        -4.41971349539578    1.22396764953665   -3.04520243593628
H        -5.10077061658620    4.08861069411514    0.04791803408553
O        -5.53707878475882    3.22125329640185   -0.05312938310270
H        -6.46807728060236    3.33735647284795   -0.33447800952186
H         6.72774118149754   -1.21428173595825   -1.38418817012424
O         5.95564840958177   -1.06603241931145   -0.83169292378711
H         5.53930803631506   -1.93459228900234   -0.63256128443661
H         4.59188250446992   -3.20854158331956   -2.48721317415979
O         3.72309554734795   -3.04005180039132   -2.90251897540151
H         3.72743521680820   -3.65980123982542   -3.65787263010738
H         4.43908854473408   -2.32088491131547    5.60392974154049
O         4.09772911544588   -2.78579318903502    6.39815099909328
H         4.43458198547880   -3.69025666530711    6.31763150911886
H        -0.77263918612304    6.29682331028717    5.04980962755202
O        -1.36983017211728    6.87239686726173    5.58749438578081
H        -1.38637250079517    7.74860029924707    5.14463147209673
H         4.69008635781124   -0.17348228862724   -1.48750266934350
O         3.92070366716481    0.36644852040307   -1.74983540370571
H         3.22983960978799   -0.23651341651635   -2.07881207086527
H        -0.76531514153382    4.46872877757929   -4.06019234329345
O        -1.54953452213047    5.00968450055305   -4.26814493813345
H        -1.39961100494743    5.87743355149351   -3.84769917068949
H         0.64127428135936    3.15428256425658   -2.68025649959728
O         0.64634069730442    3.53006823631271   -3.58910637796658
H         0.69574185399871    2.76604770282318   -4.17374446024729
H        -5.37682978709757   -5.25041917715370    1.79038799472538
O        -4.67902645050428   -5.84397345486083    1.43540281656552
H        -3.83926043800476   -5.42551850939124    1.70448349778163
H         7.87314411072711   -1.72425667484848   -4.05585138195038
O         7.61479903573247   -1.41067160269545   -3.15652214481824
H         7.12642602835339   -0.56774683709622   -3.31388583648871
H         3.70059958439925   -5.11849730026909   -5.30306717981375
O         4.46278020335230   -4.74255450941045   -4.82358039410715
H         4.84990362413061   -5.45180452371355   -4.27737862435636
H        -3.78721502444368   -0.03010661698796    4.92159907566875
O        -4.38843439976641    0.43350511578646    5.55414255054536
H        -5.04672118856957   -0.22586451160014    5.84754218960831
H         3.47234586410387   -5.98244284180998   -0.53255676091488
O         4.34397941980144   -5.73222822052187   -0.85081162221536
H         4.41674834136500   -4.76941970896690   -0.70833947349177
H         4.98944956151177   -0.37675037803765   -4.18263215444678
O         4.45491538828755   -1.08990353795768   -4.57055405858665
H         4.13161154783433   -1.67300175221828   -3.85134020652254
H        -1.18816884422181    1.51635020125220   -3.95498734697572
O        -1.84047832098971    2.13521301585773   -4.34037788685992
H        -1.48481994622716    2.46624947461040   -5.18779622830064
H         4.89215756120905   -6.36058266494856   -2.32777454778349
O         5.22444471170064   -6.68660678318149   -3.19324431400843
H         6.04459220095245   -7.16391406994690   -3.00698184504733
H         8.74257340701784   -5.12190412004707   -2.93502583666849
O         8.05311760714682   -5.54031172281882   -2.37482587995319
H         8.09009756448082   -6.49776263282835   -2.47517195691276
H         2.31891803754119    4.67850112748538    0.42460940166823
O         1.74162456299878    4.66151875577602    1.19729859127236
H         1.38599897561333    3.74032051578048    1.27714449556796
H        -4.41236209470935   -2.68533818001905    4.22277907358739
O        -5.30734933601989   -2.34814303379367    4.02086925263434
H        -5.17291241104511   -1.56769678877451    3.44387038508620
H        -5.84495661156464   -3.25433269495013    1.31113475504999
O        -6.30574708906523   -3.81131043434235    1.98091482246500
H        -6.11727754562593   -3.37412724343164    2.83055989203443
H         1.67692892949639    3.43703076979190    6.83859806549749
O         1.05245073992565    3.95100525705411    6.30487686091099
H         0.26929113188197    4.10189941781651    6.87687421668903
H         5.00217774183396   -2.19851882258511    3.59727398796430
O         5.02145387028894   -1.47908177908644    4.26018998029928
H         4.20826227126459   -0.92508289890612    4.10339734777853
H         2.40060508256597   -5.60954667806623    4.82782548310261
O         2.78208461122895   -6.49302265496496    4.56881888453479
H         2.03803655671182   -7.07645955037148    4.39698511177825
H         2.25308060713618   -4.56775473699384   -6.80309519518765
O         2.08614377796069   -5.05523716129868   -5.98646612369014
H         1.82059035500324   -4.36365846898859   -5.33183149029634
H         6.44097525119643   -4.13563585841445   -0.51933042372518
O         7.19563036319090   -4.53584251135632   -0.05597264667923
H         7.70381605552509   -4.95787571053836   -0.77658194235178
H        -1.73710088282668    4.45083129976332    7.67902708762835
O        -0.83792106044848    4.55221195346337    8.06298741426617
H        -0.65987139417952    5.51180861245843    8.08615754269880
H        -5.14629206725183    5.62554520824017   -5.61711088954426
O        -4.53652467603539    4.86377671059182   -5.63634811135474
H        -3.78056219326337    5.07913445946475   -6.20371784825934
H         3.27053838878201   -2.57891069432176   -8.45434900279409
O         3.18476534771138   -3.11057258867942   -7.65216938646490
H         4.06180159313740   -3.08365947009044   -7.22420649336123
H        -0.69322685048759    8.77496790058383   -2.30918844494144
O        -0.57125328911252    9.60480027278758   -1.79196253853183
H         0.19219493164024    9.43311456759971   -1.21626724618958
H         2.06602254577786   -0.94588325900403    5.19415928395283
O         1.49484743284364   -1.47183328763203    5.78307206571770
H         1.58925174272726   -1.12515832322258    6.67968340135230
H         5.19586415494170   -2.06737983055182   -5.71309837957812
O         5.54303092839997   -2.83368100400959   -6.23440122005743
H         5.27236001658293   -3.62345464250267   -5.71502001447149
H         5.70419827771751   -5.24103549208191    4.67270553432792
O         5.18230975905983   -5.15580067957984    5.49963051303028
H         4.46231958888677   -5.78973559853805    5.41569231217249
H        -3.97820360606858    1.10091939935366    6.99244769695141
O        -3.78639449544325    1.57890371816522    7.83515356213015
H        -4.66331961372538    1.96238831684790    8.09637536393551
H        -1.88437002387671    9.56246826749931   -0.77657882158959
O        -2.74335005280290    9.43502603170594   -0.29983844519765
H        -3.35719222877574   10.06041393659789   -0.68856970984005
H        -5.97121779155889    4.62334840700757   -2.95692668336028
O        -6.87991878134422    4.50164615124278   -3.30003228106274
H        -6.78845324461918    3.79828857311162   -3.97602327684677
H         0.10200630159143   -7.11238916760128   -1.14859890394992
O         0.56801196578369   -7.54601234508462   -0.40072413222911
H        -0.11000339110976   -7.74133612752254    0.24919084517608
H        -7.65731747402908    3.72278035191618   -1.98880354215262
O        -7.91620758721839    3.13661108508986   -1.24723124913333
H        -7.77159762083083    2.22759893358213   -1.58536863442699
H         3.97468083669206   -0.91794599996365    6.96691255142860
O         3.98113943917870    0.04624902314410    6.95687163287937
H         4.79215133151367    0.33732509462088    6.52360436033868
H         2.23360223568986    5.75226913054642   -1.20862894144122
O         3.17054698667072    5.46370032428632   -1.09431619458598
H         3.34867926848105    4.92232883729417   -1.88680474096826
H         6.55834335992243   -5.95990196143814    0.65884958319567
O         6.19189934152747   -6.69643949379832    1.19385698130425
H         5.28663495819451   -6.42154632113726    1.42038324953815
H        -3.88103071658297    4.68558352538819    7.76053899839059
O        -3.31375135628187    4.22344375278998    7.10158475600977
H        -3.50458633205965    3.27963848262865    7.21366363354779
H         5.77655386484389   -7.97883489794970    0.12783708484980
O         5.48995621757480   -8.66725136176941   -0.50885497987826
H         4.65935134652004   -8.34431532773594   -0.90212045865575
H        -0.56319827319897    2.00621025713482    7.67392668725049
O        -1.19706008303919    1.93969914991345    6.93956484287716
H        -2.06469113533861    1.79588826299560    7.33723573697106
H        -6.38983733265341   -0.18152759243610    1.05268313835487
O        -6.71107679963424   -0.26704521648095    0.14034516171096
H        -7.62905682272586   -0.54028985476128    0.15994039201188
H        -5.37347100365778   -3.12421103735628   -0.59457199641756
O        -5.12256735178832   -2.42023529034268    0.02977642831913
H        -5.69483508779551   -1.64924092467997   -0.15859468328105
H         4.29630361202279    5.54224948921867    0.28891554767089
O         4.63070827365426    5.64989513709579    1.19343005965486
H         3.93125646674655    6.15154543886861    1.64724563255253
H        -9.05071118014633   -1.81686330934761   -2.25760205510854
O        -8.50245236493849   -1.61267209477828   -1.47252830168720
H        -8.62720344691414   -2.34856323392044   -0.83345326026178
H        -5.54732409682466    3.40180393091008   -5.54439710279426
O        -6.06254803780103    2.69079558497856   -5.12766517772564
H        -5.39412213904312    2.10746889332067   -4.71382780930352
H         3.16779281196132   -0.93648367566047   -5.67476347074900
O         2.31146344623271   -1.05939364089522   -6.13917307936945
H         2.39876065629378   -1.90872634683848   -6.61173622516695
H         8.10240829502227   -1.38644691944537   -6.05256952152019
O         8.11300600626960   -2.24979540907270   -5.59487524431238
H         7.25770535966579   -2.65222573612487   -5.84421832425893
H         7.60279993171430    0.95213568102253   -6.33676833228604
O         7.41506364676435    0.10272314566009   -6.74840885914281
H         6.43386149255633    0.05072357271668   -6.78325095136417
H        -7.85932980531121   -3.75618306137556    0.92783015377611
O        -8.53875380651741   -3.65209100006948    0.24402663091954
H        -8.43933497592287   -4.41234041575766   -0.35644466535855
H        -2.43686269714225    8.68657761742807    1.26439308948255
O        -2.28253804545222    8.10030578717495    2.01855447488660
H        -1.51199465950805    7.54826281462497    1.79487709577463
H        -4.46499020789799    6.38411382483102    3.47459352109664
O        -4.63697421894805    6.80834689821397    2.61755775993380
H        -3.87535054996404    7.39608932522959    2.47630181660660
H         3.38040536544767    3.40275950377582   -3.60303715060564
O         3.22363617477200    4.37150579340547   -3.50940246705828
H         2.25881570837553    4.43329146018248   -3.61852431633019
H        -6.12434028105623   -1.67278486170576   -3.44970785318685
O        -6.20496354074121   -2.25080466435496   -2.66457915021240
H        -6.98920221485510   -1.94466277322906   -2.15570242022789
H         6.46138616812424    1.02686610573393    4.71438776878736
O         6.06639113783488    1.56589975514856    5.41668885036323
H         6.25263644902615    2.48437144476215    5.12418298216478
H         1.34266635032044    1.66963399906551   -5.84346778730385
O         1.14999419526659    1.07447853013568   -5.08812283237712
H         1.51564999145825    0.21196686681084   -5.35687300531949
H        -2.49462516916217    2.92838477351775   10.46517353110300
O        -2.28017324340213    2.02096780395989   10.19306414927897
H        -2.87819991205644    1.81840796481783    9.46174342222742
H         7.62454378536834   -0.51820537172494    3.05990898228592
O         6.87201842207545    0.05423492138152    3.22845724489346
H         6.18255338734965   -0.54845266107261    3.60908225803125
H        -5.64909343032070   -8.11524515395436   -0.69792606074961
O        -4.91340959446593   -8.18102762782923   -0.05216171219984
H        -4.91864549509329   -7.36284092790066    0.46837144368118
H        -5.19124335335278   -0.18556025863504   -4.72614016296535
O        -5.80689378263891   -0.89924300136803   -4.96386204513485
H        -6.64635927500830   -0.46000191821689   -5.16176044905537
H         1.87343894858748   -0.25210500953381   -7.53371452216899
O         1.66953148037003    0.21791571503426   -8.37811887302952
H         2.24674953941388   -0.18666754949003   -9.03117103332698
H         4.85650994002610   -1.44261593136846   -9.32419615593990
O         3.93052111166925   -1.21620011304688   -9.60588994680460
H         3.91009024312210   -1.33447707558260  -10.55486753549354
H         7.56529534868216   -2.59213434739530    4.18095716153119
O         7.71054561760964   -2.62918783637436    3.22131921784405
H         7.21951643881898   -3.42210889844609    2.95135835159514
H         6.72882275109436   -5.92091643835308    2.67160490055613
O         6.78940628180010   -5.24462367869855    3.37181173881450
H         7.66614391261066   -5.32655643215687    3.78854916786870
H        -1.84788212491192    8.90321869724847    3.46722651818239
O        -1.59869394300078    9.21029894866876    4.36440261795059
H        -2.44695717255121    9.34129816182255    4.82144633389292
H        -7.40885482859522    1.49474010549196   -5.26185905392064
O        -7.98148045242774    0.74964396886551   -5.01462548177198
H        -8.88414893976151    1.14706828842483   -4.93843156224776
H         6.91025188458260   -1.12604666962114   -8.42691656598823
O         6.32994405841420   -1.84900257734507   -8.68909921924973
H         6.10411490604739   -2.29832256076359   -7.85631262721209
H        -1.70812696032732    6.17963538880650   -7.04786076768343
O        -2.10422500191301    5.35414551172530   -6.77237243207672
H        -1.85404529556241    5.22503713728704   -5.80906936556480
H        -0.00688994830185    3.28023408368948    9.00132155306664
O         0.19288244108868    2.36150989190094    9.25787258592325
H        -0.60430705697344    2.09601049323748    9.76544428998735
H         6.75072542957674   -2.81487176764884   -2.72396456176006
O         6.22271514689801   -3.55992326046519   -2.38070047565534
H         6.69365855848822   -4.36983431407702   -2.62557899880201
H        -4.08427034554784   -3.13763974711771   -4.95041384598898
O        -4.24005959853145   -3.02709418587138   -5.91520009477436
H        -4.78950785920971   -2.23561746000834   -5.97203090990241
H         1.97504891566095    2.15685396052510    8.44309577083525
O         2.63751134651149    2.27010463306958    7.75182887442221
H         3.06227081701226    1.40089177782001    7.63757116057106
H        -6.90576078319542   -5.26640204643891   -1.39536895852818
O        -7.82098848045304   -5.53857470349327   -1.63929319952053
H        -7.95660759586618   -5.13811703527600   -2.52289640955673
H        -3.84338201844334    5.21078110889613    5.67605317983581
O        -3.81288246625829    5.97839330980105    5.08399257670683
H        -2.87963209276264    6.27499635346194    5.17675698784623
H        -7.89624843319459    0.01949009676154   -1.97406301972427
O        -7.40898114411964    0.74379015561566   -2.38937691489618
H        -7.63828533761004    0.73041323567153   -3.34236464566317
H         5.82858060756019    0.09889197389931    0.38899187611600
O         5.60460766512476    0.82024943789043    1.00945776974560
H         6.11734696041790    0.62825014883170    1.82157189943405
H        -6.22453523486149    3.26284841266398    7.38105985975872
O        -6.09437765251022    2.74640439325099    8.21043365041861
H        -6.69274946611088    1.98334211210396    8.12404532836444
H         2.28927936099624   -8.11586078174057   -0.84448436584333
O         2.96510836767620   -8.10229485327073   -1.54183167051205
H         2.74137075603509   -8.81810465609698   -2.15335046881840
H        -2.75090819280062   -4.02547992908084   -6.20383892073948
O        -1.99557655072964   -4.58935519399008   -5.97186908988154
H        -1.71894672043485   -4.29541979722817   -5.07559571425318
H        -5.65634398908797    3.71126280452859    5.29278396705933
O        -6.30570831476145    4.10728285391254    5.91003216508771
H        -6.14475316826281    5.05173419896244    5.89475035491954
H        -1.01384144027270   -7.16822401598278   -3.16605507597732
O        -0.54251781540513   -6.49620916158354   -2.63970060747081
H         0.36468945087036   -6.42594965003028   -3.02115481728208
H         4.43644754184899    1.99055666121461    5.10434894034443
O         3.49415182604012    2.22829752634358    4.98498724238673
H         3.11080148055639    2.24375390460989    5.86731202755093
H         4.09743230196616    4.63338955700773    6.27205042690663
O         4.17330370112995    5.36343027231178    5.65318476992674
H         3.60635063798633    5.11825024370154    4.88335445335771
H         2.75147278601597    3.58541062107381    3.89857761432101
O         2.57203261525807    4.52479114077971    3.72978703741359
H         2.45031904426304    4.61953641782515    2.76331816174018
H         9.38232223737499    0.18694678577294   -1.09736419961693
O         8.57535998157441    0.34694625702825   -0.60446400760219
H         8.40348999552294   -0.47107575832033   -0.10876516232684
H        -2.11162662075962    5.28861749240324   10.62806620838127
O        -2.83190092807717    4.65883732004539   10.86125562168256
H        -3.04959543909843    4.83700258825729   11.77641366514825
H         7.97093779067510   -3.03534334157793    0.30919266378070
O         8.39038200016159   -2.18734358100870    0.56247934930682
H         8.32535153749917   -2.18068257984447    1.52481001394231
H         5.35682487650390    3.63794804501299    3.49682152201334
O         6.01254917367929    3.90648962457950    4.16213909712424
H         5.59951828395318    4.62527322527016    4.66212036905075
H        -4.22011658643646    4.98396141162966    9.76493744131376
O        -4.85421226830841    5.13203380273003    9.04320528630695
H        -5.46427685366342    4.38192454112256    9.04277970124697
H        -7.01565184825260   -3.54705453199994   -3.48778915070040
O        -7.63525555327120   -4.16113490348372   -3.93436055901202
H        -7.11388080708899   -4.60338604619680   -4.63622143788406
H         0.01535273639106    6.10129183614705   10.74399744604590
O        -0.85010073510952    6.43097936546010   10.49747988560402
H        -0.73638868434261    6.86045427657927    9.63041186481658
H         2.57236023459244    1.44878401779182   -4.12700483971426
O         3.44974041642082    1.80478414481299   -3.88969560480924
H         3.77284532356424    1.29172907901385   -3.11905344896085
H        -6.97320453207353   -0.26795495505146    7.21145212988675
O        -7.48332275724894    0.50996039481168    7.49067906414057
H        -8.10751808418115    0.69048345425833    6.78672834352556
H        -2.72858231654114   -9.92689502198575   -0.82449879742030
O        -2.66806154964966   -8.98542186225785   -0.98636141389835
H        -3.57467491830053   -8.62080747328212   -0.74564132461261
H       -10.09066223735764    2.99781596943047   -4.90815023308168
O       -10.20536127602959    2.08059701575396   -4.62566311895540
H       -10.42020595003278    2.16578473412101   -3.67583846643555
H        -2.06409289336452   -3.06671239872083    4.60569264845400
O        -2.93794068847116   -3.50866580627087    4.67710050870567
H        -2.93120574673941   -4.12777554910405    3.92184558997572
H        -0.16817476164869   -8.02318430887312    2.48492797602925
O         0.65848172316815   -7.81076071963195    2.93144145802547
H         1.37647138563179   -8.10618206299751    2.34406464353716
H         6.71001221423950   -2.39534276154476    6.37605289153152
O         7.16014070522895   -3.10455861205487    5.91235127502965
H         6.53173256800054   -3.84080570802010    5.87565531948992
H        -5.26852866840894   -2.04880664599041    6.93708312419519
O        -5.94652797566114   -1.55312964129894    6.45304262190312
H        -5.93046593335118   -1.93176303455960    5.54451400732836
H         0.81143887964382    2.97682395307057   -7.13699882239726
O         1.72976794798347    2.64819228188234   -7.19323186282325
H         1.71749270702934    1.89963663316072   -7.81788049759991
H        -3.97807383230370    8.71450863008474    6.64533554981812
O        -3.97500001431268    8.71061166033017    5.68798125668377
H        -4.09987842906538    7.78251103965987    5.42198026997592
H        -2.09667260679770   10.25862135227765   -2.77042150133740
O        -2.99946965750740   10.43776547341687   -3.07015271595081
H        -2.93089886979383   11.06903165045517   -3.78576763367466
H         9.41529108210892   -4.07791508228527    4.02580125238324
O         9.13789960506369   -4.75552189007053    4.65000541710253
H         8.70818024249221   -4.28279164799143    5.37377839289370
H        -0.73527917751879   -6.05528286648401   -5.84531459265415
O        -0.03017566053096   -6.61968850377816   -5.51170640477294
H         0.80401981649103   -6.15635981000825   -5.73066727687112
H         1.79519710082643    8.23541707029340    0.63000894191709
O         1.49220729749147    8.55745332568124   -0.24660469447895
H         2.30520873900858    8.59227517170048   -0.78014354797447
H         3.47438428280925    2.88137000411571   -6.68764858379147
O         4.30319284590475    2.59356801426719   -6.27925561341761
H         4.06052227003762    2.32134525213240   -5.36931711951618
H         3.69832902786089    7.07880089381631   -1.27724728449996
O         3.90153104738353    8.01864487714827   -1.47814766838142
H         4.29063367349396    7.97284382670953   -2.36380165246068
H         4.37650635277124   -0.05574647177789   -7.93354576177586
O         4.75373960267626    0.09246380875807   -7.06453902496402
H         4.57096165382172    1.02459508726336   -6.82244788029105
H         6.01606589645830    1.90002376774250   -0.50173060681067
O         6.57866339585544    2.09302003996889   -1.26537850311206
H         7.40588094327696    1.61787400938072   -1.07187967235114
H         6.69667218183573   -8.46374338365190   -1.61608865572880
O         7.33147269321047   -8.25237769629037   -2.35338862954123
H         7.70335967387474   -9.08552522315676   -2.63775151269259
H        -5.30293998353108   -5.85651335054980   -5.40670497951322
O        -5.92216663848544   -5.18656477401245   -5.72182624688722
H        -5.37313472963987   -4.41754730524305   -5.96086720221675
H         0.66497930418241    7.14395985302859    7.57156909124233
O        -0.23613668371525    7.17050694240925    7.93204618712711
H        -0.79285303868848    7.18182236028226    7.11541643781702
H        -8.90493675969020   -2.90756962825157   -4.10272763417523
O        -9.42692743722861   -2.09986835545618   -3.93605353713233
H        -9.14324991956648   -1.43561845794085   -4.56792268519965
H        -2.40707731777131   -6.04280869604494   -2.14601306535309
O        -3.28643356943623   -5.75951479750608   -2.41391404677362
H        -3.47374038781737   -6.13639471547842   -3.29872539374332
H        -2.98764574208469   -5.96256929351307   -5.41122319986506
O        -3.58559639851097   -6.57273755818463   -4.93702109478106
H        -3.10163882739477   -7.39162011763737   -4.76940270066285
H        -1.41713382949073    3.66575006852891   -7.00435325664609
O        -0.87492363781963    2.91190101460948   -6.73220768570470
H        -1.11005391775981    2.12508909448560   -7.28059267697502
H        -0.22363311344707    0.35766008474754   -8.23273020975873
O        -1.11992598486764    0.59117343093166   -7.94858721903366
H        -1.29285605208820    0.06831236762155   -7.14969297248036
H       -10.44477344439299    3.97863396692660   -2.74540158102843
O       -10.50994000036841    3.20105361950834   -2.17551670674078
H        -9.67983683834772    3.17728391331018   -1.66774477105147
H         4.56666395233489    4.04855899268156    1.69098610298162
O         4.35852035805379    3.12895708118277    1.97138798551052
H         5.07465487994512    2.55273756284144    1.69098676094139
H         6.46833076155221    1.36051848889381   -4.24628536363233
O         6.16698065993825    0.73670019601221   -3.55102451510440
H         6.19821493872828    1.23388596368338   -2.70819194715487
H         9.62733468931935   -2.25029482846009   -0.95224099094377
O         9.90167152318852   -2.03821487556823   -1.85322616409647
H         9.10013890592940   -1.70120798595196   -2.29583792316045
H         9.96402660548099   -3.34858174268662   -3.12048944117055
O         9.69785032444927   -4.00260320605980   -3.79390607181583
H         9.30209954142297   -3.49725491666689   -4.51463307790019
H        -7.68911720744488   -8.64088907979982   -1.65796456676458
O        -6.95290773338602   -8.04485714259055   -1.78781875783706
H        -7.33284240928062   -7.13278569782745   -1.77906680573436
H         4.13399518327949    6.03779058772681   -3.85275530025672
O         4.78964005434216    6.74358187180641   -3.76529976192324
H         5.62994914073588    6.29638018271053   -3.63036447622628
H         0.10295282086526   -8.22491934129381   -5.21538832261210
O         0.12943410468622   -9.20741473928275   -5.08101837585255
H         0.28086063279192   -9.57290574501222   -5.95269789673273
H        -2.32403193250365   -8.72932958416073   -2.71297134065684
O        -2.09230671686418   -8.46685887927411   -3.62343032724546
H        -1.44407105465749   -9.08400424408583   -3.98158737840240
H         2.19617923078925  -10.86206135896081   -3.49097242580542
O         2.14808503692264   -9.90757807882494   -3.46862496728191
H         1.36157756034669   -9.63949275635945   -3.99458112184662
H         6.81434972780771    3.29262234115038   -4.60482310896725
O         6.87213882308507    2.61284909204346   -5.30440282644179
H         6.07834722635208    2.74486829877702   -5.84471859059560
H        -3.55534295938956   -3.76210066296398    7.71579578212079
O        -3.67192478830089   -2.97547145440146    7.18449328195158
H        -3.42122564561509   -3.21562153426722    6.26628968650875
H        -0.64702922730830   -3.42110075460238   -6.73385487776622
O        -0.01865005262216   -2.68811044249515   -6.74339944086285
H        -0.50181924281560   -1.91317576516170   -6.40263322554098
H         0.64163666718965    0.43378947872848    8.73520623869648
O         0.65031377680672   -0.28199821521230    8.09578827610138
H        -0.27118999649888   -0.57370810574408    8.00985396427188
H        -5.86639917674233    7.30131811671474   -4.27385720490443
O        -6.36832836628467    6.68026049400296   -4.83325956484382
H        -6.65282177858804    5.94956202138082   -4.24055986433481
H        -4.31394892661006    9.04228451305703   -3.29072377861958
O        -4.84752000421167    8.24503551566230   -3.18218036410220
H        -4.43693088117189    7.76769791306296   -2.44312520810219
H        -9.74019804690907    5.72084160214304   -4.66099556945756
O       -10.27135541496238    4.91519073132111   -4.49515849078765
H       -11.15280276987653    5.11316933316440   -4.81346044549398
H         2.75089437373011    6.48776425334591    6.10971904855770
O         1.79052077509336    6.58365201751753    6.20654220646339
H         1.44864137312677    5.66906865416528    6.10808468152356
H         4.77289334763134    8.45949989138092    0.01471459417369
O         5.12001296686381    8.46985689161708    0.92791863387979
H         5.48065090192490    7.58500438239617    1.06971360818909
H         4.14746531088075   -7.46981946311279   -4.35036467773546
O         3.38873494468917   -7.75767883260008   -4.89014241594947
H         3.11105358459368   -8.59811565242946   -4.51091566649160
H         0.35232814963278    8.62255427629553    4.20152972391053
O         1.03432921185306    7.98184021438116    3.97450021563628
H         1.26040501666476    7.48893266788012    4.78963650308374
H         5.21176492181758    4.15339841697730   -3.18765741724907
O         6.17318413095126    4.12352794691289   -3.13807450004003
H         6.38562780866498    3.54696633388131   -2.38762498301365
H        -2.57388521686803   -1.58207915959120    7.56325947752890
O        -2.06549677081763   -0.78692086775368    7.78091732913812
H        -2.69253598708935   -0.16177365574922    8.15486115131753
H        -9.06101852481766    7.86340477995381   -4.16623175505713
O        -8.99738004472909    7.27745000343360   -4.92191100020431
H        -8.04008618464912    7.11532659147496   -5.05793945758074
H         3.54198368125463   -9.01522107333728    1.08718248468514
O         2.86395894954807   -8.38458745034482    1.33516038765192
H         3.33693222868477   -7.57750196791293    1.61298894504591
H         3.55625557943655    8.14063499147966    1.80275392169934
O         2.76976950753330    7.57564942938048    1.91129299665070
H         2.31842556500635    7.80847024602080    2.73618672556592
N         7.62569026417525   10.12065751119804    0.38977942636412
H         6.78844352005562    9.59966198513958    0.63470344940156
H         7.32323102945557   10.96695393328137   -0.07700993724457
H         8.06827513934664   10.39790531618810    1.25738989787874
