# Supplementary material for: Computer Generated Realistic Interstellar Icy Grain Models: Physicochemical Properties and Interaction with NH3
Source: ACS Earth Space Chem. 2022 Apr 19;6(5):1286–98. doi: 10.1021/acsearthspacechem.2c00004 (PMC9125691; doi:10.1021/acsearthspacechem.2c00004)
Supplement: Supplementary file 1 — sp2c00004_si_001.zip [file sp2c00004_si_001.zip › NH3_binding_energy_sampling/36-25.9-Y.xyz]

604
 energy: -1022.785134689271 gnorm: 0.000025663411 xtb: 6.3.3 (5b13467)
H         0.20830989528770    2.96192383274848   -0.68693113133769
O         0.73451098216978    2.29203426226711   -1.17439581188003
H         1.67208351253660    2.42483405070194   -0.89818849081172
H        -0.07138820174031   -1.35379905139977    3.16658499173983
O         0.32055105797229   -0.65607892013800    2.61901753353758
H        -0.15946333033705    0.15779135851408    2.84613600993097
H        -2.39004171128763    2.33643140632545   -0.55054225364363
O        -2.18143751722577    1.87103808163535    0.27689041496694
H        -2.19385578224986    0.92193716511706    0.05719420979235
H        -4.65942996313853    0.48299798637886    2.16951457782403
O        -4.97411533440893   -0.45119986051982    2.18653435347707
H        -4.46553908162527   -0.93099103024860    1.52455828081482
H         0.07368451074563   -0.36799691975657    0.96161146507357
O        -0.12157753325203   -0.13748992188594    0.03268461808673
H         0.21659555000681    0.75903898152963   -0.09227857177724
H        -0.14610969043370   -3.62038169770428    3.80627304400164
O        -0.42909607725366   -2.78888241559916    4.22104634230019
H         0.21414550957154   -2.61229605420175    4.92406745958479
H        -4.88509191318873    2.46102669584778    1.30557513962546
O        -4.24696940078452    2.05641332396191    1.92499276865073
H        -3.40224256277157    2.03809270659259    1.41548066728664
H        -3.23776469614541    3.81201063922340   -2.23799742762211
O        -2.49963784789751    3.21808295036274   -2.00097907342586
H        -2.13711397142057    2.92652046959392   -2.85768976266100
H        -0.10547405127111   -3.86701218753679    0.53239680611351
O         0.23084905962286   -3.04684223843658    0.94735044650155
H        -0.55862932610537   -2.56015050942041    1.25350535323128
H        -2.37032906033595   -1.59522305327471    2.47767144437526
O        -2.17759418612116   -2.06597850410253    1.64015459856652
H        -2.43417945703840   -1.48341182222615    0.90632805319372
H         2.09292857681581   -1.50952718118835   -1.09724933076142
O         2.32138263307837   -1.75665014484934   -0.17739904701610
H         1.53173836737665   -2.18363907891667    0.20588424148657
H        -1.38984651756824    1.76689684935590    1.90433343754788
O        -1.48416469774328    1.37387663657974    2.78218612730626
H        -1.47358778123181    2.08994174419724    3.44324573644514
H         0.23410989924943   -2.77648957820217   -1.54592415302310
O        -0.52365092674743   -2.16811022495259   -1.60632118582837
H        -0.34840052284084   -1.43693378672033   -0.97661449531331
H        -3.41567882959113   -3.00133041520486   -0.37910842257277
O        -2.69553177362817   -3.49425838989135   -0.79406127699437
H        -1.98642824737499   -2.86280422329042   -1.01381170099509
H         2.77380656747066    0.08734998851018    2.95082877664124
O         2.86957663664078   -0.08972849622778    3.91390833494747
H         2.95759930743931    0.80559018555691    4.31393400014288
H        -3.53101253896409    6.30298735118181   -0.58453619929518
O        -3.29180953851867    6.96215520174982   -1.28766282145750
H        -3.15371320509074    7.81026959624084   -0.82168653134196
H         3.90819931607312    0.53508696299911    1.20471474753794
O         2.95762490947796    0.35162555020381    1.31842907536853
H         2.72446878004391   -0.40444117196019    0.74225509915597
H        -5.76548069015977    0.75430911604880   -1.62298001100404
O        -4.85626454294535    1.08435035876066   -1.49510279624785
H        -4.97105767385956    1.91554455300207   -0.98883250795407
H        -1.22104668887044    5.34169123330425    2.18256779659603
O        -1.84368137573538    4.59223711876057    2.06803636709097
H        -1.92340157631041    4.17834816062195    2.93267878190631
H         3.49728128421887    2.70868477507528    0.42979474004873
O         3.25232039103869    2.65980776371544   -0.50985244438031
H         3.58882111814605    1.81636453156038   -0.85457691628561
H         1.52414323843835   -4.77071550892014   -2.21206228598022
O         1.58487683085127   -3.99115062969328   -1.64174123719113
H         2.37985819136721   -3.52967921943687   -1.99266545920849
H        -0.90040208691609   -0.16689639773699   -2.54338886023346
O        -0.26661421721684    0.48506310772197   -2.86908530228529
H        -0.01004116928087    1.07237041541272   -2.13469938974132
H         1.72322907473545   -4.74710447171428   -0.13948213053832
O         1.82798315585107   -5.38037832620881    0.60707259441330
H         1.36819144098990   -6.19387708955422    0.31437973050468
H        -1.19516385375922   -3.34934107130493   -2.85854462787121
O        -1.01900184455192   -4.03711813797488   -3.51411958034695
H        -0.89150775188583   -4.88007760478241   -3.03902454926898
H        -2.79394060087902    3.26368647675942    4.68327368626411
O        -1.81260285506319    3.26315399174567    4.65274167528220
H        -1.52176297161610    2.86687113942064    5.49229160157716
H         0.94673234654458    4.99512616198555    4.05837598300892
O        -0.00012865851173    5.22515891381193    4.10600372422351
H        -0.47086682795425    4.42216136492676    4.36662385109475
H        -1.70518211408559   -4.72140623911154   -0.34403969591716
O        -0.94049732361567   -5.26085933612608   -0.05472228582133
H        -1.28923993802632   -5.94214052789653    0.52927128709854
H        -3.91080039327895    5.74229273930299   -2.63773143028504
O        -4.25826110063522    4.90549728339465   -2.96418237937703
H        -4.09952890985104    4.86564171416532   -3.93155388246375
H        -2.41684743384971   -3.74893724040108    1.95593343182819
O        -2.43399779268179   -4.65169557842538    2.33550196583973
H        -1.49413810263866   -4.88555083728164    2.48231029183100
H        -4.66583588453357   -3.07288752468722   -2.89125066721252
O        -3.81150776366480   -3.30650292397957   -3.29302573770155
H        -3.48011071837367   -4.09587979523923   -2.82124286992745
H         0.33125010433646    1.33897736081794    4.61604525169072
O         0.83621692029672    2.09854148806498    4.27960737332515
H         0.88125818475419    2.76154622563374    4.98295092761314
H        -4.62479969023592   -5.25561761683461   -1.55063669993869
O        -5.32961798766503   -4.90093777199080   -0.98152765214864
H        -5.11872605481357   -5.24918772138847   -0.09443534501647
H         2.37046624939209   -6.56103151641558   -3.98846870713355
O         2.02503400782861   -6.23203770857673   -3.13888942494911
H         2.46386932797355   -6.79770607577748   -2.47142651428150
H         0.50167393500472   -3.46525708842718   -3.97770720615625
O         1.30513389977902   -3.09896926593868   -4.39939455983072
H         0.98875921231557   -2.73269745220085   -5.25130562362800
H         1.97034412630173   -1.79625134200226    3.00642013758016
O         2.12765673615728   -2.72820469001169    2.79514717449499
H         1.44480781693391   -2.94663087114132    2.12679487546805
H        -2.98724939557944   -1.89988641151049   -3.20287527153422
O        -2.56745224588801   -1.01217243538986   -3.14125894466630
H        -3.22322971629873   -0.36976908168242   -3.46696977487894
H        -3.19476518384319    4.90863713974463    1.04765405863235
O        -3.97589586146954    5.27736140792002    0.58832404376960
H        -4.39490165753741    5.83824307730938    1.28983343681083
H         0.87302417862636    2.20542455516461    2.58892674020579
O         0.97710961568136    2.19521932736225    1.61810461397159
H         1.70651902166093    1.57326806952409    1.46003458132829
H         0.19095604993121    5.58758734411237   -0.78219402862594
O         0.71242021820647    6.24800273566052   -1.29307631276203
H         0.85061797295609    7.05128178916532   -0.74135715809359
H         0.32834866807995    6.98647108085636    2.55960810406166
O        -0.03008628425118    6.60032863774545    1.74325079955332
H         0.63659511734343    5.93001407359838    1.48790186779828
H        -2.48060938791280    0.16298097524090    3.33857016463698
O        -2.70208261932978   -0.64897780456015    3.84707058147102
H        -1.94371792856232   -0.68273112645462    4.47185512104072
H        -0.90508142516817    0.52092088936766    6.02639829788499
O        -0.62725680617499   -0.00252321228246    5.25599911696396
H         0.08712577563985   -0.60216156609007    5.54862434318978
H         0.72709599135325   -5.04586725211311    2.01927821070343
O         0.18131809630114   -5.15263670297956    2.82165748954129
H         0.32802937649226   -6.07074210288374    3.10078829647494
H        -2.09035039846210   -8.15476191902009    0.49455865334585
O        -1.77056002193302   -7.66318675827686    1.27826939609543
H        -2.55841437732178   -7.34914817314611    1.72980770427536
H        -0.37651779907037    6.78432525672879   -2.35818954443769
O        -1.12231772000921    7.19955331837310   -2.86239298020422
H        -1.91387506086207    7.07441688588374   -2.30074410042430
H        -1.11427051971788    4.24482496698331    0.55316134136652
O        -0.73837327675915    4.30157579007653   -0.34197328201150
H        -1.44214391469146    4.05439161633888   -0.97544526846462
H        -4.41711274059138    2.69140790384447    3.48328758764084
O        -4.41960420129733    2.86714502468187    4.44690003354819
H        -4.50202345263527    1.98618837166001    4.86061114553096
H         2.02975800395757   -3.61781623383264    4.27942762564594
O         1.96389705888706   -4.08544783544996    5.13502550663837
H         2.46794804309329   -3.54412063067333    5.76422486268655
H         4.70455350804772   -3.24391765496214    0.88138311648164
O         4.54600977703063   -3.17498305127086   -0.08587044169986
H         3.68697094258684   -2.69909960597219   -0.17463527713738
H        -2.70440749011700   -0.82753092687159   -1.34982272868025
O        -3.03580994268920   -0.55408647015679   -0.47799466182844
H        -3.83647484622821   -0.03079308097257   -0.69062431910048
H        -1.58681056222997   -0.85570919534550   -4.62533808056025
O        -1.07754304397036   -0.64337810989336   -5.42868058159342
H        -0.37018926322057   -0.04337570062779   -5.14450103984713
H         1.82377557688060   -1.79462514195340   -3.35344597721058
O         1.91076380454868   -1.04451032591437   -2.73358810260506
H         1.13279372673103   -0.46987401419323   -2.87155851983127
H         3.67348240815594   -3.16533974123723    2.58940726162737
O         4.63326661289417   -3.39190726424963    2.52061061237060
H         4.69126986572872   -4.35093678751825    2.65345448185944
H         3.44124623519194   -6.16077332461863    3.17825546658717
O         3.79881242147211   -5.96585899569382    2.27763153782486
H         3.06344800014115   -5.62264004624508    1.73106977540544
H        -3.32126875529090    1.51382378570814   -4.19131403454669
O        -4.16564966778714    1.04198142996517   -4.00083719282224
H        -4.38694373198842    1.19286243102675   -3.04585427994510
H        -5.08128544456173    4.07027007970269    0.03251303661741
O        -5.51744632663063    3.20256485750223   -0.06747159112318
H        -6.44714013587327    3.31799303076737   -0.35308256611533
H         6.75275780408338   -1.23969465397298   -1.32547023819070
O         5.97832784548119   -1.08873516506068   -0.77694094085904
H         5.56124754753294   -1.95643052928529   -0.57589197033631
H         4.62221074703356   -3.23825965889910   -2.42893345359097
O         3.75497555731415   -3.07186069078792   -2.84850953837957
H         3.76450810804296   -3.69355912597557   -3.60273720683696
H         4.43274247246175   -2.31606053054748    5.65757243701296
O         4.08755855177919   -2.77813395200701    6.45182265968162
H         4.42556955236088   -3.68263728952426    6.37658349708042
H        -0.77592787034754    6.29966398167136    5.04396626049000
O        -1.37601561339299    6.87704918242567    5.57661752507893
H        -1.39000402533810    7.75154446913414    5.13008417671980
H         4.71587413520303   -0.19881340633610   -1.44168736828770
O         3.94789996094832    0.34020485342043   -1.70996476347205
H         3.25830301650743   -0.26396828997141   -2.03931109903880
H        -0.72785608817236    4.43345898666666   -4.05802084023626
O        -1.51118225141622    4.97330540811755   -4.27199577738163
H        -1.36336544842986    5.84276295002509   -3.85389751652728
H         0.67262282218318    3.12485506097459   -2.66619734008742
O         0.68184842625120    3.49639934557881   -3.57680242250143
H         0.73365184517737    2.72980473362921   -4.15780026073896
H        -5.36589826869434   -5.26148888622293    1.81195689952826
O        -4.66646447923034   -5.85691133741627    1.46295617717999
H        -3.82815828591741   -5.43669754964621    1.73390177077753
H         7.91015670980826   -1.76108238420149   -3.98891203794007
O         7.64761677150024   -1.44318605317295   -3.09212413852290
H         7.16028460972903   -0.60113775004611   -3.25565709467759
H         3.74550715662707   -5.15841557518970   -5.24346799913821
O         4.50268097060510   -4.77564863341844   -4.76307325717205
H         4.88921876610073   -5.48194168525378   -4.20933022853039
H        -3.79014130293519   -0.02803211259530    4.92867458036371
O        -4.39423501133027    0.43806671823652    5.55655648188971
H        -5.05388183034244   -0.21991601935641    5.84979921534235
H         3.48573778243478   -6.00166291008156   -0.45641677682462
O         4.35977548592334   -5.75782299197119   -0.77246014758021
H         4.43715367486041   -4.79391333671977   -0.63899267291409
H         5.02698734105086   -0.41327041645140   -4.13405627945892
O         4.49362553150747   -1.12751093516201   -4.52128820249251
H         4.16807347505994   -1.70842047717918   -3.80134973101980
H        -1.15122436358127    1.48151624726085   -3.94240932218895
O        -1.80210259922508    2.09812046349537   -4.33372323887610
H        -1.44238484539964    2.42614771695022   -5.18056844017358
H         4.88676048264562   -6.36425081128304   -2.25647954650208
O         5.22873419921333   -6.69079235616600   -3.11635179766391
H         6.03709710568575   -7.19636942844362   -2.90831811844818
H         8.77193689144998   -5.15883481776869   -2.84743856886345
O         8.07906301100328   -5.57815423782332   -2.29226771926480
H         8.10894125312677   -6.53302174854378   -2.41196602006770
H         2.33669137691401    4.66255186288610    0.44033388145502
O         1.75475178907413    4.64755862744842    1.20955666503632
H         1.39929353132981    3.72688340174055    1.29118119938799
H        -4.41236351851880   -2.68582747685162    4.23826481280454
O        -5.30646853159714   -2.34995767188156    4.03049326542547
H        -5.16944092619630   -1.57159106649938    3.45120338601039
H        -5.83180495526539   -3.26736070973706    1.32256253271728
O        -6.29514217013742   -3.82203078050828    1.99256587821605
H        -6.11084146546847   -3.38091149083486    2.84116988843882
H         1.66548541455994    3.44691220196407    6.85591480942308
O         1.04299254113487    3.95764019292327    6.31692217235340
H         0.25772406657579    4.11216765002405    6.88495117508166
H         5.00524909385619   -2.20181180157643    3.65294716424574
O         5.02127609555377   -1.47978139312455    4.31304551421758
H         4.20880400802096   -0.92635807602426    4.15020091245422
H         2.39805002446227   -5.60743744699976    4.88665814595936
O         2.78008515614215   -6.49233490280480    4.63300697586730
H         2.03665902091951   -7.07627241913453    4.46055787368183
H         2.30162188608000   -4.61549567885095   -6.74969901242300
O         2.12753973706138   -5.09988831099206   -5.93272462623743
H         1.86322474189162   -4.40487946844819   -5.28144662525190
H         6.46311749133014   -4.15698367698497   -0.45157987923721
O         7.21479593125018   -4.55580355547068    0.01784510441845
H         7.72606757876266   -4.98286517837271   -0.69755537683964
H        -1.75189052805117    4.46477864517500    7.67648648210945
O        -0.85466753298677    4.56737435651108    8.06448942999434
H        -0.67616167017450    5.52711801167141    8.08385579189822
H        -5.10183827635351    5.58359962676749   -5.63930494596407
O        -4.49230654954189    4.82150278211539   -5.65310387189145
H        -3.73354828544408    5.03469964200682   -6.21755548742462
H         3.32766665313224   -2.63340461979380   -8.40425814128471
O         3.23777751824778   -3.16139808465464   -7.60013518178924
H         4.11301747331906   -3.13313139401047   -7.16825593823276
H        -0.66260107374839    8.74684102936413   -2.32427680897931
O        -0.54345866151417    9.57867500430889   -1.80992963288077
H         0.21731451683697    9.40954440502779   -1.22961471778967
H         2.06167445875057   -0.94264634681807    5.23131400018996
O         1.48799179934996   -1.46639448366049    5.81982205803149
H         1.57824813459017   -1.11578516314792    6.71535934338129
H         5.24045421989487   -2.10969003734905   -5.65762785203260
O         5.58981282617402   -2.87752142137280   -6.17463148862894
H         5.31673991566776   -3.66571823036139   -5.65293636303744
H         5.70278173310449   -5.23979769835463    4.74427886491872
O         5.17664976745164   -5.15126653593915    5.56834813818038
H         4.45729011442737   -5.78572292938904    5.48351274511701
H        -3.99040247282932    1.11172304509064    6.99398802214787
O        -3.80245906275930    1.59275383713702    7.83575781396064
H        -4.68040301803719    1.97775900992835    8.09126952549056
H        -1.86108154105213    9.54053246244790   -0.80040671686261
O        -2.72278787746305    9.41473777755716   -0.32805374905328
H        -3.33423092286607   10.03937448906209   -0.72167727077421
H        -5.93863992073196    4.59274077064968   -2.97886057082011
O        -6.84587282353367    4.46930225233076   -3.32535186639701
H        -6.75136652814270    3.76327555987261   -3.99805966985635
H         0.12289177913332   -7.13406065326721   -1.09454285866751
O         0.58568051628999   -7.57142392221298   -0.34626922424706
H        -0.09287827821185   -7.75704915805277    0.30613105599809
H        -7.62909118063209    3.69615626915960   -2.01440754408619
O        -7.89168031492593    3.11292885141389   -1.27178700335007
H        -7.74520685181025    2.20263922342620   -1.60547265675255
H         3.96270431786381   -0.90763132584309    7.01235823135715
O         3.96915945665573    0.05648926853271    6.99856969366420
H         4.78189040076068    0.34605948438981    6.56751480018427
H         2.25920520110245    5.72947472645015   -1.19801636835471
O         3.19505316109059    5.43989858910762   -1.07868751032012
H         3.37588080190107    4.89548652476561   -1.86800272830161
H         6.57575280956642   -5.97753969671440    0.73606715829242
O         6.20834311917967   -6.70779391310676    1.27885443039330
H         5.30143805892887   -6.43149462959737    1.49693159883260
H        -3.89639688765043    4.69966755882362    7.74741956816372
O        -3.32637953574741    4.23449127584789    7.09302821140446
H        -3.51779288996335    3.29125163433061    7.20829580086188
H         5.76138544932843   -8.03330550309181    0.27682745352416
O         5.42865513621736   -8.72600627406900   -0.32986543549964
H         4.64459190944274   -8.34608178712210   -0.76422872347884
H        -0.57833867352985    2.02008857243895    7.68692792170914
O        -1.20894112899712    1.94948422444202    6.95012783000007
H        -2.07839664211455    1.80813988061906    7.34462666688057
H        -6.37527602711556   -0.19520700108919    1.04873662210214
O        -6.69244466644799   -0.28566600282303    0.13541796259783
H        -7.61081937460668   -0.55770158524065    0.15234923648607
H        -5.35227037269731   -3.14465812835176   -0.58196667523743
O        -5.10370814443330   -2.43880294584609    0.04102469349662
H        -5.67492753329462   -1.66816960267039   -0.15243531961539
H         4.31396280255896    5.52507975719532    0.31006654543345
O         4.64446015788956    5.63193615159681    1.21580704462898
H         3.94712469313097    6.14308107109165    1.66268064975035
H        -9.02159861839454   -1.84468369082534   -2.26646647901087
O        -8.47665517882474   -1.63745490109387   -1.47989321159456
H        -8.60455302927023   -2.37039997328368   -0.83816776844763
H        -5.50336828354007    3.36028180804868   -5.55910748589984
O        -6.02034915691880    2.65066620076041   -5.14209344679694
H        -5.35373189402199    2.06937678114459   -4.72262233396882
H         3.21205271313396   -0.97894883193524   -5.63221721168316
O         2.35788334617194   -1.10387206239878   -6.10011890562947
H         2.44793854673967   -1.95506316372569   -6.56893302816146
H         8.14782119015095   -1.43008100946227   -5.98689908027551
O         8.15661915149349   -2.29083685881921   -5.52460071206115
H         7.30317091655651   -2.69579038241026   -5.77629116930217
H         7.64971972755070    0.90761203850800   -6.28266478433674
O         7.46404703020659    0.05685791867668   -6.69228240172613
H         6.48300762139771    0.00381366636114   -6.73070117786610
H        -7.84439436816871   -3.77076741564971    0.93255079275258
O        -8.52076637321305   -3.66975897681736    0.24527300796791
H        -8.41871821943762   -4.43247688709615   -0.35149374027542
H        -2.42240448866257    8.67346758866310    1.24131993918908
O        -2.27272848839979    8.08979116582214    1.99836053824687
H        -1.50040520558569    7.53734392873407    1.78145804743242
H        -4.46088549631740    6.38040738066450    3.45174380277018
O        -4.62933258332669    6.80081245072917    2.59212443355090
H        -3.86695536035030    7.38790833785463    2.45161091568001
H         3.41535135812401    3.36892378234620   -3.57842894127379
O         3.25911882126793    4.33829342085950   -3.49103463206823
H         2.29451212373716    4.39987817509183   -3.60248677018911
H        -6.08981211662185   -1.70548913296778   -3.44600579997198
O        -6.17412891546275   -2.28066015555248   -2.65911332638482
H        -6.96035255147831   -1.97202087557720   -2.15473199079536
H         6.45940634063896    1.02812148304058    4.76279953122994
O         6.06170802950349    1.57007684906951    5.46126398924596
H         6.24846285650784    2.48746232722065    5.16540237854651
H         1.38770493589926    1.62648333194201   -5.82020349029913
O         1.19168972015953    1.03433969378015   -5.06338527963334
H         1.55878249422950    0.17082539402023   -5.32691812424749
H        -2.52205866710970    2.95384307837954   10.46559854933922
O        -2.30679628294551    2.04512190334365   10.19844338461489
H        -2.90138963070027    1.83976131535522    9.46512197779627
H         7.62956119880616   -0.52496011817994    3.11988867291485
O         6.87679546954440    0.04887211665175    3.28269261820568
H         6.18539381787723   -0.55175355525999    3.66303090353360
H        -5.62689938005380   -8.13666150372269   -0.66549877045037
O        -4.89307855973627   -8.19967275155027   -0.01710178907607
H        -4.90125743677554   -7.37964756246573    0.50073519600238
H        -5.15100128334697   -0.22378111792074   -4.72430243899613
O        -5.76555986341942   -0.93851843902281   -4.96186204533999
H        -6.60406017188103   -0.49996236513247   -5.16540410436098
H         1.92621474809791   -0.30238779099014   -7.49998108555153
O         1.72603951054656    0.16413282598414   -8.34723434705838
H         2.30631758298243   -0.24308903668879   -8.99594824502605
H         4.91713454160850   -1.50017109353377   -9.27187424699900
O         3.99243374252269   -1.27475250078200   -9.55893430760339
H         3.97640308046833   -1.39782184558020  -10.50738381155515
H         7.56559034103787   -2.59341605899426    4.24956687805076
O         7.71485363175421   -2.63420094725995    3.29070655533521
H         7.22546591083648   -3.42861105738157    3.02195138721323
H         6.73629955847052   -5.92639049113830    2.75029589376191
O         6.79327256030867   -5.24812832808211    3.44934462210293
H         7.66832019102736   -5.32884104993303    3.86970339404236
H        -1.84400034498408    8.89902063205748    3.44591373831225
O        -1.60020482591574    9.20965487610729    4.34329240981285
H        -2.45090491657392    9.34274757273808    4.79501177592337
H        -7.36605765998078    1.45427112681794   -5.27705347116220
O        -7.93987885780329    0.71019099187925   -5.02943122181926
H        -8.84281666950055    1.10813049050603   -4.95885532142416
H         6.96703810834307   -1.18048894006225   -8.36691781523688
O         6.38714785089207   -1.90382425732270   -8.62883538432526
H         6.15802778447217   -2.35037493130187   -7.79531136972093
H        -1.65764059085335    6.13167948511588   -7.05689088389807
O        -2.05454301823394    5.30708650948914   -6.77988138792888
H        -1.80881378458823    5.18229366351565   -5.81473976251581
H        -0.02782978944431    3.29934713743642    9.01140589732260
O         0.17051356446550    2.38159253125233    9.27267506307369
H        -0.62893911091971    2.11848155544019    9.77788518781658
H         6.78187068706546   -2.84762644035217   -2.65791097997913
O         6.25234269238550   -3.59056207070699   -2.31292196200314
H         6.72283726335583   -4.40247630572874   -2.55345011637296
H        -4.04325155889114   -3.17664329065881   -4.93140688486803
O        -4.19464105732357   -3.07048822910106   -5.89734224140404
H        -4.74348005207755   -2.27900628567356   -5.96016834575343
H         1.95645498338332    2.17360505380946    8.46691520974279
O         2.62215557207475    2.28371607476790    7.77827749361861
H         3.04719891716860    1.41399208831106    7.66947142156889
H        -6.88061106522523   -5.29062326620754   -1.38019045067132
O        -7.79436057461765   -5.56464796711909   -1.62742439839858
H        -7.92624052067869   -5.16722952080121   -2.51301919191798
H        -3.84908034932275    5.21620594332713    5.66105118331594
O        -3.81623658422488    5.98119436267441    5.06581247794063
H        -2.88329847665371    6.27844778768272    5.16127285848059
H        -7.86839471278772   -0.00710051932471   -1.98545882649842
O        -7.37897909928431    0.71516421095652   -2.40170424600171
H        -7.60417606457622    0.69806443437445   -3.35560281847037
H         5.84595810788880    0.08107720951814    0.43865789287243
O         5.61968204726798    0.80562362659270    1.05445938393665
H         6.12814490907775    0.61711016730566    1.87008387165819
H        -6.23820342235879    3.27548955626297    7.36345205199037
O        -6.11190698595413    2.76233834180092    8.19551969448081
H        -6.71002757809056    1.99907085631485    8.10961659981117
H         2.27675638048674   -8.14658525456787   -0.81654482802377
O         2.96869594272511   -8.14018274800940   -1.49792992666657
H         2.75868474982108   -8.85144120225302   -2.12111503050047
H        -2.70405813619436   -4.07014857552630   -6.17506551997827
O        -1.95094809336331   -4.63430458927265   -5.93645930652298
H        -1.67739722313311   -4.33510243390520   -5.04101484710923
H        -5.66078256794043    3.71503263802742    5.27595550376061
O        -6.31301134998054    4.11350213978941    5.88860899285458
H        -6.15165958252624    5.05784999261555    5.87033117446570
H        -0.98119736151910   -7.19825182543887   -3.11834166816848
O        -0.51121075306751   -6.52750023470071   -2.58956839624010
H         0.39695734638136   -6.45528180962815   -2.96947745333153
H         4.43264035610138    1.99313832014267    5.14002649712515
O         3.49074499643092    2.22932888079334    5.01535773768668
H         3.10356554567119    2.25002160605282    5.89588355161720
H         4.08750599865610    4.64038099680788    6.29527890587696
O         4.16828670495289    5.36714934003140    5.67322243472635
H         3.60385621964486    5.12048257651440    4.90192828759072
H         2.75335102621362    3.58288380794567    3.91904725183246
O         2.57386708642494    4.52149186770562    3.74678501629768
H         2.45749216055707    4.61391489251840    2.77937216004194
H         9.40534418098772    0.16101183024532   -1.03329379711809
O         8.59826198269542    0.32650526711540   -0.54218673469691
H         8.42225312823499   -0.48984346095874   -0.04503294194769
H        -2.13970329581628    5.31467922553845   10.62018343969542
O        -2.86102237391416    4.68583340885871   10.85295491227812
H        -3.08283790533572    4.86819323729290   11.76629161251152
H         7.98851277987974   -3.05390783433251    0.38086293076134
O         8.40544398549325   -2.20412156598624    0.63248651073469
H         8.33728284137899   -2.19410895646125    1.59455518943324
H         5.36028317948827    3.63426694750161    3.52932355463551
O         6.01348477402149    3.90532690759104    4.19625417889672
H         5.59749820637155    4.62558654855063    4.69200284478380
H        -4.24429549038002    5.00648057019472    9.74906614156192
O        -4.87540264572592    5.15141293628498    9.02407852315939
H        -5.48529248625210    4.40118797635789    9.02409924975685
H        -6.98122838290521   -3.57978198218239   -3.48021973694301
O        -7.59859021071188   -4.19628522887636   -3.92668713009489
H        -7.07422442559201   -4.64099161707982   -4.62468396973200
H        -0.01339166146486    6.12810723867255   10.74214976346769
O        -0.87791007224811    6.45642697124527   10.49057312563521
H        -0.76045938289079    6.88221608539029    9.62211819499834
H         2.60992142075983    1.41293019720874   -4.09721900284497
O         3.48642458785740    1.76958761197784   -3.85772485607689
H         3.80581477597192    1.25982080099886   -3.08332013290031
H        -6.98648552750780   -0.25613623712196    7.20517641810283
O        -7.49799102315019    0.52273737523725    7.47905529963184
H        -8.11869481535196    0.70079665188793    6.77140070377964
H        -2.70962918917845   -9.94873271533359   -0.76992902276834
O        -2.64529524572859   -9.00873687469361   -0.93847409189426
H        -3.55267714197178   -8.64092989572998   -0.70278209364507
H       -10.04936831031767    2.95878098576587   -4.94186231725183
O       -10.16538970824097    2.04278224660316   -4.65593277773085
H       -10.38440770744238    2.13222126771739   -3.70742032971560
H        -2.06582334780977   -3.06581700195041    4.63333632172181
O        -2.93988113648487   -3.50779289429345    4.70259778171094
H        -2.92996496335900   -4.12979505308629    3.94995118347757
H        -0.15997765006175   -8.03124227452881    2.54123181422364
O         0.66470937843587   -7.81752039012838    2.99059490501873
H         1.38602944051344   -8.11534086508341    2.40856429392046
H         6.70031923491744   -2.38698500537274    6.43994205640694
O         7.15278478986548   -3.09810443588470    5.98147375120506
H         6.52468677627685   -3.83459447833487    5.94468111699937
H        -5.28069106743309   -2.03813662396470    6.94597023449529
O        -5.95671233186908   -1.54485114432592    6.45676714552076
H        -5.93637699110603   -1.92709476745019    5.54990078115898
H         0.86274492935537    2.92835523660018   -7.12146925629248
O         1.78131277750478    2.59945921219280   -7.17245458830247
H         1.77157030367764    1.84814889617468   -7.79385092195695
H        -3.98788818633331    8.72359136920653    6.61511251864877
O        -3.98303145283768    8.71563207180509    5.65778506206203
H        -4.10502867434201    7.78615327694863    5.39532314710691
H        -2.06494601721447   10.22843811959608   -2.79772681993312
O        -2.96602595377896   10.40601459978996   -3.10363955010887
H        -2.89338719536881   11.03517883693850   -3.82068327548266
H         9.41636531164048   -4.08043355494895    4.10816531363739
O         9.13620645351027   -4.75440771591775    4.73503874304354
H         8.70350272766565   -4.27777100438249    5.45442154335645
H        -0.69082458527282   -6.10076198728191   -5.79712055838720
O         0.01321185535734   -6.66379746165704   -5.45879591763424
H         0.84760426770482   -6.19929133258079   -5.67651065013614
H         1.81380512653242    8.21953087707853    0.62887631939185
O         1.51255603509071    8.53514385585279   -0.25164756938960
H         2.32886342904342    8.57181652616410   -0.77972723738673
H         3.52357231480281    2.83488602236732   -6.65970106447463
O         4.35067162821560    2.54938105373742   -6.24617968549973
H         4.10345966069749    2.28007189744066   -5.33654132043625
H         3.73076876101375    7.06218374051084   -1.25204422172894
O         3.93490300577962    7.99708548365850   -1.47064614825009
H         4.30715204463909    7.93630603828174   -2.36241623441119
H         4.43118627031276   -0.10788332307430   -7.88935631226325
O         4.80422227514854    0.04460471122110   -7.01926879181739
H         4.62018306286566    0.97770411995741   -6.78233671862435
H         6.03727345593592    1.87936332302633   -0.45916048669145
O         6.60468492570719    2.06959316629338   -1.22009359789603
H         7.42974479643585    1.59287427431318   -1.02062697695333
H         6.74480155263098   -8.45071240294507   -1.49806803341713
O         7.23083414153610   -8.29693299431627   -2.33624708486423
H         6.97579802614095   -9.05432749341090   -2.88261070863377
H        -5.25985698291613   -5.89721425339646   -5.38195185880531
O        -5.87764058308302   -5.22876239401782   -5.70282923404264
H        -5.32767138427566   -4.46051253667573   -5.94235431940670
H         0.65018119888553    7.15698710748837    7.56863987593202
O        -0.25263601141937    7.18446975163186    7.92495982600921
H        -0.80540689321743    7.19299535344394    7.10553692125132
H        -8.86749574800456   -2.94298613385965   -4.10649769798947
O        -9.39029639531610   -2.13473563112760   -3.94539454499557
H        -9.10381652054210   -1.47286495731011   -4.57850675068494
H        -2.37805234265980   -6.06980342089410   -2.10753536039173
O        -3.25689950100273   -5.78940152185332   -2.37983765968477
H        -3.44008380475494   -6.16824075160251   -3.26466784104090
H        -2.94541205086768   -6.00234696918080   -5.37575793725011
O        -3.54459063713964   -6.61158509781766   -4.90142289620018
H        -3.06099604904408   -7.42958460508836   -4.72994975750493
H        -1.36640854086608    3.61809534385479   -7.00156708581875
O        -0.82544515912396    2.86520367887198   -6.72421322001408
H        -1.05849151654351    2.07625360218413   -7.27029851410591
H        -0.16766714239828    0.30467323826265   -8.21094894834674
O        -1.06535483114531    0.53910818150530   -7.93199060003789
H        -1.24169005065525    0.01994609080210   -7.13145173741721
H       -10.41324704667231    3.94873203506108   -2.78465523685797
O       -10.48087644509460    3.17334931740143   -2.21206525807758
H        -9.65307234277013    3.15186855771807   -1.70039278873732
H         4.57539821927578    4.03764737224739    1.71915517827933
O         4.36834274374911    3.11781219357401    2.00233421038149
H         5.08649964512314    2.54200622140754    1.72669886727974
H         6.50637010120155    1.32417290879651   -4.19874806717802
O         6.20179777989761    0.70373365168711   -3.50221573132934
H         6.22934689701177    1.20403200384436   -2.66118909725031
H         9.65080591209093   -2.27280737656618   -0.87588778871795
O         9.93010304948225   -2.05902130724280   -1.77493507657663
H         9.12917340339958   -1.72930353433599   -2.22395091246506
H         9.99801887807325   -3.37924190515713   -3.03763345142624
O         9.73235238165110   -4.03661319141030   -3.70747215353598
H         9.34168330991539   -3.53543424835899   -4.43375328368831
H        -7.66307130408877   -8.66597535444613   -1.63178322452762
O        -6.92576396511317   -8.07106100869125   -1.76060881185499
H        -7.30551012712553   -7.15868005731923   -1.75798467990332
H         4.16902885470635    6.00377737491468   -3.83547026094634
O         4.82777858724266    6.70751557311096   -3.75283084849797
H         5.66497354786233    6.25689195126594   -3.61051329331986
H         0.15407071529786   -8.26642304974527   -5.15186934045180
O         0.19268876719556   -9.24747776086609   -5.00746947702842
H         0.32690330461813   -9.62011662537808   -5.87907043783501
H        -2.29436330441258   -8.75822849662039   -2.66415294473544
O        -2.05539626249628   -8.50175157056373   -3.57458967108329
H        -1.40467810708803   -9.12032877283813   -3.92534998158131
H         1.91777464115098  -10.88697209533391   -3.06909098141271
O         2.19073237960537  -10.02705779063992   -3.38847495294850
H         1.45249827250094   -9.68805848530954   -3.94452319983661
H         6.85294459506956    3.25572528618777   -4.56369249659066
O         6.91518163595246    2.57378428117397   -5.26052038512518
H         6.12321068048876    2.70170187450971   -5.80463059789812
H        -3.57071110648863   -3.74816629949374    7.73972238297328
O        -3.68555209320182   -2.96401340289521    7.20440672220792
H        -3.43040956047118   -3.20780477936302    6.28846611780792
H        -0.59807011138795   -3.46763051725033   -6.69864187631352
O         0.03031689106449   -2.73482160996222   -6.70793980996645
H        -0.45416672118572   -1.95831125898985   -6.37261068602513
H         0.62178258792121    0.45194218026999    8.75984490048959
O         0.63319606125283   -0.26709013462372    8.12407963865245
H        -0.28807512181718   -0.55854134542057    8.03498613750046
H        -5.82765328125697    7.26509012854033   -4.30652114307585
O        -6.32727741254859    6.64167492895541   -4.86547005588876
H        -6.61438124295168    5.91361896953087   -4.27083709604285
H        -4.27975499567757    9.00987386466820   -3.32380417086212
O        -4.81389250540945    8.21310288905688   -3.21438642004119
H        -4.40661016196675    7.73900702164405   -2.47136209914470
H        -9.69992390624990    5.68286988652664   -4.70433938380809
O       -10.23187815935141    4.87787382081722   -4.53773440291741
H       -11.11191932523933    5.07476943662610   -4.86055800530425
H         2.74285243648685    6.49569198069243    6.11822079004439
O         1.78221087213308    6.59048345212810    6.21258009640551
H         1.44118374487318    5.67573595677524    6.11442894041441
H         4.79297146281640    8.49575533658582    0.05631938812350
O         5.10732759171741    8.50311149673107    0.97827495266634
H         5.51623420434350    7.64076750295385    1.11577649529917
H         4.18657609646455   -7.48833501243469   -4.25706877369879
O         3.44317968426306   -7.77922068133132   -4.82202284699466
H         3.23364377265426   -8.66866340728090   -4.53342458624302
H         0.35256612311672    8.62261258502752    4.19160347210538
O         1.03262292350579    7.97832973950951    3.96959043599433
H         1.25765492195135    7.49096975997793    4.78795203134021
H         5.24573257182433    4.12096563482258   -3.15741119571817
O         6.20704622728689    4.09388009553223   -3.10104530730269
H         6.41486333094708    3.51690850580014   -2.34942624339778
H        -2.58910506701920   -1.56871490090271    7.58228669138092
O        -2.08134235426523   -0.77300943121061    7.79915924586409
H        -2.70979138640546   -0.14582702717085    8.16732358433610
H        -9.02297771528251    7.82748421516956   -4.21552104624784
O        -8.95596529403270    7.23828859530149   -4.96838972231217
H        -7.99803159482481    7.07574050675256   -5.09942876415850
H         3.56714625473929   -9.01994657677955    1.15577533849940
O         2.87823528964753   -8.40134643939956    1.40788205828007
H         3.34286676367320   -7.58962329084537    1.68595781917951
H         3.56883634856109    8.12802387566480    1.79970610026779
O         2.77928223614395    7.56335740612463    1.91300319164405
H         2.33000790300797    7.80299736597142    2.73633034125601
N         5.50624662697487  -10.43811687795835   -2.93818507114086
H         5.37986539217077  -10.29966683880067   -1.94109242245809
H         5.84180683051862  -11.38213919389759   -3.07791194717068
H         4.59307072889991  -10.36877729166203   -3.36923137374852
