# Supplementary material for: Computer Generated Realistic Interstellar Icy Grain Models: Physicochemical Properties and Interaction with NH3
Source: ACS Earth Space Chem. 2022 Apr 19;6(5):1286–98. doi: 10.1021/acsearthspacechem.2c00004 (PMC9125691; doi:10.1021/acsearthspacechem.2c00004)
Supplement: Supplementary file 1 — sp2c00004_si_001.zip [file sp2c00004_si_001.zip › NH3_binding_energy_sampling/37-28.8-N.xyz]

604
 energy: -1022.786134418485 gnorm: 0.000031331599 xtb: 6.3.3 (5b13467)
H         0.22459542016153    2.99687505329957   -0.67220382747084
O         0.75289151795546    2.33201224664777   -1.16397714621784
H         1.68926303475274    2.46189003225239   -0.88244927295175
H        -0.07537852634068   -1.36219572887999    3.13061567947577
O         0.31978002315623   -0.65809404690345    2.59364482731875
H        -0.16185533488149    0.15302455449995    2.82691521254414
H        -2.37453853654670    2.36998840527803   -0.55651672741059
O        -2.17099724473907    1.89545976485806    0.26699882935629
H        -2.18127595308295    0.94887363365479    0.03641109128433
H        -4.65806951565791    0.48625787866365    2.13081802077436
O        -4.97314176000702   -0.44794682912923    2.13557684198506
H        -4.46086117700003   -0.92042784752992    1.47115797384458
H         0.08139098168508   -0.35131357436407    0.93769723313954
O        -0.11029989032141   -0.11012118712805    0.01082460636957
H         0.22979307760310    0.78715671008630   -0.10327743997840
H        -0.15379323894251   -3.63568312511848    3.74394406526365
O        -0.43872325157744   -2.80903679394125    4.16719302863456
H         0.20118114047939   -2.64077384241971    4.87521606729722
H        -4.87927863142977    2.47388279497363    1.28829796995281
O        -4.24434426517838    2.06247059949466    1.90645470457106
H        -3.39709421127243    2.04946904138244    1.40079057247232
H        -3.21354959652103    3.86440400909257   -2.23172763266818
O        -2.47665729207593    3.26804602083091   -1.99739181141475
H        -2.10960978507919    2.98570076567077   -2.85541591128321
H        -0.09531003887958   -3.84541731855184    0.46832728794558
O         0.23853282359139   -3.02989859033822    0.89466024466255
H        -0.55275197484837   -2.54683267469130    1.20158357981338
H        -2.37097435219457   -1.59537005889177    2.42719479902244
O        -2.17408248645927   -2.05670071436289    1.58556788783917
H        -2.42626420892173   -1.46586034701276    0.85683560672437
H         2.11148089410949   -1.47017276260288   -1.12322218690154
O         2.33476908291779   -1.72721107129584   -0.20467515541610
H         1.54316462980372   -2.15907086742212    0.16900493533772
H        -1.38714624636794    1.77250209164434    1.89678696640646
O        -1.48621077979537    1.36999438873581    2.76983676613188
H        -1.47868203104554    2.07870539525562    3.43871718131858
H         0.25442199503631   -2.73169246799706   -1.59639084566173
O        -0.50345635452679   -2.12292169634680   -1.65291943002541
H        -0.33090855958080   -1.39872807378280   -1.01456452913162
H        -3.40118119845876   -2.96859786751877   -0.45019341075929
O        -2.67975186517486   -3.45731445616179   -0.86767111281754
H        -1.96869219109077   -2.82423835983705   -1.07640508517791
H         2.77105141168930    0.08082802938275    2.94587161642089
O         2.86199073454605   -0.10669326760778    3.90756879424056
H         2.94767343201277    0.78420491901618    4.31767932114077
H        -3.51546954402145    6.33679025377838   -0.55178124446297
O        -3.27292949365020    7.00403161907760   -1.24609682823558
H        -3.13680339373609    7.84662081800475   -0.76970706524353
H         3.91383810061694    0.54850328491708    1.21061711443436
O         2.96284821484764    0.36355430909158    1.31808325746056
H         2.73256548009225   -0.38558960357998    0.73157326731385
H        -5.74460693237039    0.80044159498028   -1.66374756485130
O        -4.83613001425883    1.12908213018509   -1.52781036398922
H        -4.95328925747428    1.95440602084331   -1.01267763260717
H        -1.21973372599965    5.34415480708350    2.21627894114640
O        -1.84218336418267    4.59638778570623    2.09040283645266
H        -1.92595725992020    4.17250725466017    2.94978767448081
H         3.50737919454284    2.73002040980389    0.45851066463620
O         3.26722653371282    2.69262474401040   -0.48274389430271
H         3.60530142622719    1.85334984451706   -0.83622120926943
H         1.54646456864685   -4.71856254172521   -2.27646390072974
O         1.60460016909040   -3.94513880216356   -1.69766577839755
H         2.40142877595501   -3.48024606732758   -2.03989386566203
H        -0.87465040743729   -0.11118594740139   -2.56932579093132
O        -0.23998403429906    0.54486941929953   -2.88478431446817
H         0.01346545783332    1.12360491777798   -2.14267655545439
H         1.73752441469660   -4.71826302934244   -0.20347421742490
O         1.83825886267959   -5.35909322842955    0.53706867968813
H         1.37981589879438   -6.16960615380466    0.23210140853490
H        -1.16761307764555   -3.28947233618036   -2.92218497622806
O        -0.99021168160095   -3.96977824694575   -3.58517412089192
H        -0.86353454754714   -4.81820479772725   -3.11915681914587
H        -2.80565845635830    3.23827141858880    4.68528524970530
O        -1.82418654745315    3.23840803328127    4.65999486351923
H        -1.53760818096657    2.83229479955894    5.49627591981514
H         0.93836154778044    4.97639556997905    4.09907703221866
O        -0.00870158137932    5.20611612866607    4.14498556797229
H        -0.48081261888736    4.40012278473718    4.39358716111359
H        -1.69145852324234   -4.69001763022700   -0.42581466267350
O        -0.92788138114305   -5.23131068044663   -0.13759399235287
H        -1.27894484875890   -5.92118173848915    0.43484926841140
H        -3.88418238761278    5.79921882884222   -2.61315213401085
O        -4.23080185856063    4.96653985672401   -2.95078974388549
H        -4.06634210213121    4.93705369937646   -3.91755873932893
H        -2.41448901935950   -3.74340670042636    1.88097847013184
O        -2.43396641606141   -4.64986071856941    2.25140445573808
H        -1.49477698135842   -4.88617483756498    2.39899174703080
H        -4.63838166163718   -3.01291629653345   -2.96928372378071
O        -3.78252122648359   -3.24185345418437   -3.37027150600541
H        -3.45255640695762   -4.03619521502247   -2.90558663723340
H         0.31984738751873    1.31410495829674    4.61250924203673
O         0.82652655226854    2.07749022061079    4.28748489082424
H         0.86793445086200    2.73245901774677    4.99848300733684
H        -4.60437639832704   -5.20991420101516   -1.65341213430737
O        -5.31246955654982   -4.86179731764015   -1.08411300490802
H        -5.10585174366698   -5.22001182671716   -0.19994576970030
H         2.40243483557582   -6.49212759878953   -4.06746313218749
O         2.05571632797520   -6.17044821174574   -3.21525134902293
H         2.48713596594999   -6.74522918615821   -2.55097420455937
H         0.53283425976161   -3.39260335292128   -4.03566403255617
O         1.34058754179659   -3.02349810612516   -4.44620751333637
H         1.03358447052442   -2.64355740684311   -5.29538109023698
H         1.96689514687418   -1.80283351579238    2.97570048287698
O         2.12554732064342   -2.73245470256261    2.75543012632007
H         1.44644137310661   -2.94367628213286    2.08078369079270
H        -2.95834211258485   -1.83634087507364   -3.25891399066993
O        -2.53946507300174   -0.94924622692070   -3.18424020261278
H        -3.19293857522893   -0.30333468980934   -3.50724853028335
H        -3.18762687352837    4.92413076963034    1.06630803690563
O        -3.96640175090263    5.29822306864369    0.60728558039956
H        -4.38892468353788    5.85110400580613    1.31292743521462
H         0.87234445034287    2.20329108217894    2.59822218258359
O         0.98128651167135    2.20436550190699    1.62794438194183
H         1.71118700893175    1.58388572202388    1.46618342751129
H         0.20730223710022    5.62326714740379   -0.73853667989506
O         0.73119180618337    6.28973772838926   -1.23898797092646
H         0.86662820150665    7.08640659150520   -0.67728056609331
H         0.32796418466308    6.98440823895155    2.61980493501203
O        -0.02657073932138    6.60760740268498    1.79743972140396
H         0.64131745295651    5.94012165439456    1.53764352759036
H        -2.48535899678470    0.15305568483623    3.30743443151632
O        -2.70988464920578   -0.66422026221894    3.80599912223376
H        -1.95445778889264   -0.70560814809987    4.43381837062861
H        -0.92361556076831    0.48023121608752    6.00735562655810
O        -0.64189326283537   -0.03434994775704    5.23248931023913
H         0.07096894547303   -0.63744957227650    5.52171063273829
H         0.72865542245217   -5.04127576265611    1.94553857655724
O         0.17932181078873   -5.15655971820571    2.74446689899123
H         0.32377828245323   -6.07820453121747    3.01309069284101
H        -2.07940532697979   -8.13262004665965    0.37207512183141
O        -1.76543625343418   -7.64885283247228    1.16317158518084
H        -2.55649758506397   -7.34077975572157    1.61310123829939
H        -0.35166812234995    6.83792878343749   -2.30369462679184
O        -1.09486788559074    7.25943400245275   -2.80668409145930
H        -1.88928172364348    7.12731855127454   -2.25078904226935
H        -1.10499596729081    4.26560433528684    0.57506871726757
O        -0.72440759003344    4.33309705195072   -0.31726397401843
H        -1.42440334530862    4.09240027886989   -0.95743415229957
H        -4.42241934486205    2.67974297890215    3.47064156894616
O        -4.43019430524626    2.84465146146956    4.43620074773867
H        -4.51452613882632    1.95901733680950    4.83942670943629
H         2.01963023732936   -3.63883663205326    4.22863576726258
O         1.94979586967381   -4.11590389997637    5.07876888797563
H         2.45025619686013   -3.58138514513706    5.71648314680344
H         4.71164270453433   -3.22652369602463    0.84931053232444
O         4.55897850443003   -3.14621130029195   -0.11785663754091
H         3.70004570623132   -2.66985237084279   -0.20636799130950
H        -2.68493242888329   -0.78477931175669   -1.39244074954957
O        -3.02109100767852   -0.52102585861428   -0.51935815619660
H        -3.82041615118854    0.00475247361977   -0.73052062261660
H        -1.54899583352238   -0.77549424824277   -4.66214106525150
O        -1.03714745367457   -0.55412805250118   -5.46113253260261
H        -0.32966697800610    0.04156488611300   -5.16788514795711
H         1.85483467738370   -1.72896453814035   -3.38453568508244
O         1.93665118593360   -0.98732709533286   -2.75378582464454
H         1.16068115894444   -0.41012253202374   -2.89159101445120
H         3.67218430086795   -3.16694324801465    2.55240393003581
O         4.63237964990012   -3.39325454072239    2.48697792963792
H         4.68846027826195   -4.35398625459243    2.60802173377112
H         3.43680506801783   -6.16916023621261    3.10515813882595
O         3.79994976687035   -5.96390502060294    2.20904275129815
H         3.06708412231682   -5.61557571797491    1.66148237146038
H        -3.28663315133638    1.58816120666790   -4.21147217504601
O        -4.13292950930114    1.11532905296966   -4.03080773885204
H        -4.35838852433195    1.25502833481219   -3.07520375479553
H        -5.06878755250892    4.09748400888856    0.03224726036043
O        -5.50476708355216    3.23112579200230   -0.07946647622487
H        -6.43281907103498    3.34997672111141   -0.36869608474720
H         6.77072413829473   -1.19729086903516   -1.32687190666049
O         5.99598854465156   -1.05281530047281   -0.77699461377533
H         5.57654941971054   -1.92237459188812   -0.58942169010618
H         4.64676010972954   -3.18416341202471   -2.46089399172063
O         3.78088696279811   -3.01396911991677   -2.88128512071089
H         3.79325910414529   -3.62514777519269   -3.64355136181052
H         4.41581696208261   -2.35257362620078    5.63376724042256
O         4.06722471017206   -2.82326723443380    6.42148551780893
H         4.40465388678580   -3.72717447397235    6.33742558349558
H        -0.78933423947501    6.26977017969153    5.09069891507234
O        -1.39208194383113    6.84133558954686    5.62673867760830
H        -1.40371257341037    7.72071081800341    5.18987588351676
H         4.73540339300412   -0.15579702377708   -1.43962675255175
O         3.96824621876655    0.38610587857463   -1.70382070059043
H         3.28105218800998   -0.21388473886725   -2.04587068365205
H        -0.69486455835747    4.50550825512793   -4.03217481242070
O        -1.47693091931409    5.04847289841158   -4.24341318188793
H        -1.33020907204199    5.91304761881584   -3.81520732780438
H         0.69859901849108    3.18143769822095   -2.64807593226265
O         0.71172493342868    3.56355896775492   -3.55405873163354
H         0.76863478444858    2.80384156387580   -4.14372897229645
H        -5.36288404257149   -5.25341104402745    1.70530768731111
O        -4.66186055628202   -5.84479152650756    1.35297113196008
H        -3.82463157625241   -5.42821942689207    1.63287366837374
H         7.94103370049730   -1.68910836477268   -3.99031186746209
O         7.67627892659599   -1.38163182893071   -3.08974446950777
H         7.18926752530298   -0.53773868363808   -3.24607400064951
H         3.78049823261468   -5.07357681009136   -5.29969440628782
O         4.53679586606735   -4.70265665770864   -4.80762473294501
H         4.91852945067939   -5.41636253075035   -4.26403950545978
H        -3.80288703913797   -0.05559247111137    4.88857067854522
O        -4.41027568394138    0.40330787508374    5.51878064910166
H        -5.07141320403794   -0.25802069911086    5.80086460823199
H         3.50770146812775   -5.96991964215678   -0.53747551774646
O         4.38295559101500   -5.71855913534805   -0.84466247004367
H         4.45454047588475   -4.75649662614930   -0.69600449771140
H         5.06159546393535   -0.33896018513693   -4.13278997855586
O         4.52917768466049   -1.04874258744844   -4.52861259124075
H         4.20000596009100   -1.63646842408077   -3.81693312435886
H        -1.11883832313635    1.55306515380982   -3.95154603775972
O        -1.76796260145246    2.17431890315963   -4.33856273264385
H        -1.40400651711249    2.51104223144859   -5.18044338761041
H         4.94455523130430   -6.33675018051228   -2.32045865718212
O         5.28399227422009   -6.65920424535809   -3.18455586916699
H         6.10356354548236   -7.13560776242219   -2.99386846059199
H         8.80109169320874   -5.09257764474759   -2.88386763483234
O         8.10744741234444   -5.51578479268467   -2.33230476472702
H         8.14512299340167   -6.47226605164111   -2.44019725459206
H         2.34670903104652    4.68462439201235    0.48474471834162
O         1.76102672106160    4.66102137154252    1.25097561577178
H         1.40514517332638    3.73945635175323    1.32020614261541
H        -4.42176852147938   -2.70574076212266    4.16496200216604
O        -5.31479137446399   -2.36710735793723    3.95677807867433
H        -5.17466795377765   -1.58255004936285    3.38664648988191
H        -5.82634918259383   -3.25411739320394    1.23571470532360
O        -6.29371776259543   -3.81575807100900    1.89711207935744
H        -6.11315682148070   -3.38450969690061    2.75153339125870
H         1.64269061833721    3.39666641840967    6.88287834107506
O         1.02297531717631    3.91364054149363    6.34665587176425
H         0.23472056517401    4.06154275769082    6.91221001682194
H         4.99817814402689   -2.21600848956344    3.63377777210697
O         5.01125120749695   -1.50143373330575    4.30207958685639
H         4.19966433043269   -0.94597455481728    4.14117822918031
H         2.38495681598017   -5.63525235995557    4.81487638637167
O         2.76876020625712   -6.51715514720747    4.55364075834652
H         2.02627076147180   -7.09898736893391    4.37005321478844
H         2.35378944428572   -4.50265827391949   -6.80981809044230
O         2.17277606191374   -5.00203976582536   -6.00273273006838
H         1.90290096457724   -4.31712428378573   -5.34282542975066
H         6.47720916826530   -4.12360789292035   -0.48314846261583
O         7.22657555974813   -4.52818881434279   -0.01481375739134
H         7.74185485698806   -4.94466235858367   -0.73358884250794
H        -1.77890886397116    4.40546177467510    7.69721226580466
O        -0.88386535860691    4.50371433655728    8.09132720151396
H        -0.70533073846149    5.46314156455962    8.12197380517627
H        -5.05994178018763    5.67486440756489   -5.62240527613588
O        -4.45104582220990    4.91252962472269   -5.64192878163938
H        -3.68851625341190    5.13214130251327   -6.19894169372786
H         3.38828434874496   -2.43041512070786   -8.38650386002716
O         3.28409479694922   -3.04119023758882   -7.63502826821424
H         4.15305315784098   -3.04269019986161   -7.19341735179432
H        -0.63826647296362    8.79974446927223   -2.24881940032319
O        -0.52165906034188    9.62593307026589   -1.72466231806101
H         0.23621391961850    9.45008652556580   -1.14251927647815
H         2.04697541767812   -0.97431948292252    5.21059683780752
O         1.47052625762898   -1.50450708758485    5.79062629073152
H         1.55634880623792   -1.16379764928016    6.69037757439409
H         5.28423906382002   -2.01781561537659   -5.67706529418478
O         5.64110338496425   -2.78266259042494   -6.19264142511861
H         5.36255575144475   -3.57301791783660   -5.68073124215938
H         5.68973485177588   -5.26624039785698    4.69408080988124
O         5.16024284651862   -5.18727249046360    5.51678733094108
H         4.44060431459663   -5.81992772164329    5.42098258120746
H        -4.01387581339014    1.06057361885702    6.96543763436498
O        -3.83036123315521    1.53207835035852    7.81364815501344
H        -4.70959301084985    1.91417368343010    8.06887008218194
H        -1.84407805529153    9.57635905442034   -0.72240038547511
O        -2.70824209906305    9.44571434501739   -0.25577109085408
H        -3.31761444388720   10.07447964087791   -0.64600381272596
H        -5.91064741320545    4.65401593280930   -2.97756942078808
O        -6.81611943027491    4.53450198929074   -3.33014187667532
H        -6.71789786442404    3.83596049973618   -4.01014391976216
H         0.14383125352668   -7.09542576486434   -1.19381398394277
O         0.60233241710056   -7.53524111472217   -0.44495330266269
H        -0.08183455736643   -7.73403795691439    0.19740855065987
H        -7.60594661955580    3.74663211929529   -2.03205440747892
O        -7.87300228215948    3.15527940571528   -1.29748555318379
H        -7.72434011602154    2.24871185399395   -1.64024903637025
H         3.93877321571800   -0.95947355499503    7.00182638899920
O         3.94564876528973    0.00474720544592    6.99968607972888
H         4.76020643634628    0.29912528449089    6.57536843445764
H         2.27796700001870    5.76969505891527   -1.14199504962162
O         3.21305453735221    5.47893861516733   -1.02064285925965
H         3.39810333548241    4.94336412983013   -1.81528639013282
H         6.58244005176758   -5.95661163719062    0.68325909442334
O         6.21106986699064   -6.69695747991868    1.20977263449635
H         5.30357797964532   -6.42361657263841    1.42916924379340
H        -3.92384201112727    4.63978278673747    7.75970511628485
O        -3.35040453313363    4.18199827965795    7.10317474974349
H        -3.54236519246805    3.23750058841122    7.20669179408567
H         5.80547183677661   -7.97168067774142    0.13120853914798
O         5.52473054898015   -8.65604296580848   -0.51252560346606
H         4.69845789744032   -8.32973559236146   -0.91211238444997
H        -0.60541602214485    1.96066198963438    7.68617219531923
O        -1.23229916174898    1.89874752649610    6.94548466581999
H        -2.10374079206837    1.75273811309012    7.33381561676451
H        -6.36780329928667   -0.17921666272661    0.99355347892522
O        -6.68103900841215   -0.25859173876929    0.07781652635918
H        -7.59923404824419   -0.53152195513455    0.08751603976765
H        -5.33656892756520   -3.11033754367366   -0.66462691686557
O        -5.09204181051052   -2.41132831719883   -0.03232869672379
H        -5.66181002891233   -1.63849530735624   -0.22076057261085
H         4.32501372673431    5.54799537322338    0.37429539450810
O         4.65070137818750    5.64504237264266    1.28293239327746
H         3.95079176362588    6.15090741415519    1.73170778778832
H        -8.99771622877045   -1.79110646851414   -2.35314151589380
O        -8.45708464682108   -1.59242570704684   -1.56148717102055
H        -8.58771816118189   -2.33275329476114   -0.92876067296341
H        -5.46216605432185    3.45045366301564   -5.56895073240615
O        -5.98146826414709    2.73624798967834   -5.16276317581697
H        -5.31681094391836    2.15030465675137   -4.74632619464131
H         3.25213685070632   -0.88577676042221   -5.64979004547372
O         2.39671487908571   -1.01095079308870   -6.11421256920823
H         2.49659778748851   -1.85183629452869   -6.60163616155619
H         8.19151916707207   -1.33590690231829   -5.97906470190198
O         8.19794357915555   -2.20255544095490   -5.52671319838206
H         7.34378737261574   -2.60059091909890   -5.79012655340916
H         7.69108197260322    1.00595193869606   -6.25205967007600
O         7.51359019567095    0.15672015935159   -6.66798157876786
H         6.53249214384204    0.10078585450100   -6.72078456937136
H        -7.83680084851225   -3.75261989678273    0.82957339082583
O        -8.50996099181022   -3.64413184854486    0.14022797450352
H        -8.40435789299784   -4.39996357841287   -0.46469493450382
H        -2.41594335033457    8.68646470248008    1.30651272421402
O        -2.27023610919696    8.09443410185791    2.05781611376156
H        -1.49694196817897    7.54416890217648    1.83866332811731
H        -4.46589616450603    6.36893595800428    3.48042355775199
O        -4.63007422315850    6.79928373736159    2.62491652528939
H        -3.86672269513401    7.38751138187971    2.49474025245983
H         3.44611750976233    3.43645201823288   -3.54318828123882
O         3.28916926907442    4.40478649706721   -3.44375122068433
H         2.32541940843022    4.46744956056976   -3.56121759903303
H        -6.05949109614862   -1.63861811011274   -3.51611231648432
O        -6.14847705915650   -2.22274802776475   -2.73640862926989
H        -6.93689128557668   -1.91934605707808   -2.23243899306101
H         6.44695108292356    1.00127011829022    4.78739462960897
O         6.04609214962240    1.53534980208466    5.49012457035839
H         6.23391992123747    2.45600289205579    5.20515466828511
H         1.43099245875862    1.71872212238189   -5.81485177229639
O         1.23049022169067    1.11832936101880   -5.06536667916839
H         1.59974035806920    0.25789899667500   -5.33734698299744
H        -2.56357758671404    2.86338165102881   10.46498245880747
O        -2.34705166002948    1.95761331708881   10.18901822478195
H        -2.93759696177806    1.76052883500744    9.45015516682936
H         7.62567259597393   -0.53349172336518    3.13319883782627
O         6.87231056115273    0.03857399368620    3.29923666336616
H         6.17858288687569   -0.56621556887881    3.66860384226649
H        -5.61145956339570   -8.10042224514754   -0.80569534471894
O        -4.88228074163926   -8.17126162684849   -0.15317649969198
H        -4.89204870883812   -7.35660520639147    0.37288690493161
H        -5.11386707658852   -0.14264682165492   -4.77278269963035
O        -5.72748899036929   -0.85437982436051   -5.02184246541061
H        -6.56484307794170   -0.41325155964106   -5.22435969358449
H         1.95474377501188   -0.18675951570342   -7.50824423692286
O         1.76293848567791    0.29391213030381   -8.34817791528632
H         2.38239572041991   -0.08010762819349   -8.98402085773088
H         4.90398604857431   -1.34740723081360   -9.31872765813304
O         3.95842499580165   -1.13063111061814   -9.48115051472398
H         3.74823823214675   -1.49987918756389  -10.36176373426466
H         7.55542708106655   -2.61444460079606    4.23924675064007
O         7.71074782546936   -2.64493076804084    3.28095870793943
H         7.22159330319642   -3.43522290764612    3.00014143935394
H         6.73346919400734   -5.93189778780287    2.69774320453411
O         6.78748085051004   -5.26117576472749    3.40387100696349
H         7.66028084804148   -5.34618527508022    3.82800828411455
H        -1.84900618205741    8.88712559303331    3.51641984855068
O        -1.61009341953723    9.18781455227838    4.41852497123213
H        -2.46321966941811    9.31560646239159    4.86716845217175
H        -7.32615663470763    1.54187195560198   -5.31775535895375
O        -7.90163332752252    0.79504228363125   -5.08239687744359
H        -8.80471599684682    1.19240024548865   -5.01149237181390
H         7.02125645368460   -1.06712336609313   -8.39949346026410
O         6.44044187092231   -1.78595614303927   -8.66866771213084
H         6.19951759245856   -2.23039988511367   -7.83903648571821
H        -1.60770302250685    6.23856629741564   -7.01518102420548
O        -2.00850154110902    5.41204371630707   -6.74979610934642
H        -1.76630569356689    5.27449040077421   -5.78547197081988
H        -0.06187807692396    3.22494061874883    9.02774141086682
O         0.13521259042759    2.30440635431412    9.28004321216252
H        -0.66697071264529    2.03559619387934    9.77783984100010
H         6.80688841173766   -2.78706716968379   -2.67611410991348
O         6.27717560485816   -3.53456554009549   -2.34024909701014
H         6.74881782021690   -4.34253300185240   -2.58959952115949
H        -4.00541383235776   -3.09341069570785   -5.00763633377925
O        -4.15305945073848   -2.97635700499411   -5.97305410106542
H        -4.70068783804701   -2.18349894977568   -6.02885981702785
H         1.92511208431895    2.10503453001389    8.48090268233019
O         2.59453064090873    2.22308360512917    7.79721528768583
H         3.02003629847322    1.35459973668623    7.68048267419820
H        -6.86107876198714   -5.24690336765028   -1.49489342588840
O        -7.77390175685638   -5.51736081673743   -1.74983842617426
H        -7.90086638004005   -5.11027562892859   -2.63167695673931
H        -3.86561191847779    5.17980287076961    5.67947751089563
O        -3.82975990802512    5.95171612609121    5.09342920295035
H        -2.89719838436078    6.24751132710506    5.19677266728913
H        -7.84570457267808    0.04326125639674   -2.04559103775693
O        -7.35455571740777    0.77032866112611   -2.45131117396364
H        -7.57447141461650    0.76364887505652   -3.40648125869098
H         5.85568634573860    0.10359730878618    0.44965455485317
O         5.62626517505867    0.82080407929342    1.07290043971656
H         6.13075206710631    0.62299262948902    1.88863452416475
H        -6.26359186648963    3.22023969291660    7.34763448011386
O        -6.14180836785478    2.69785206551195    8.17462819234195
H        -6.73928508916853    1.93549274033099    8.07689085548668
H         2.32757255024829   -8.10109574182949   -0.87610416261028
O         3.01038394651363   -8.08332978046738   -1.56651936209265
H         2.79225988723498   -8.79453210999041   -2.18524359705736
H        -2.66111711419964   -3.97274590704348   -6.25295770075010
O        -1.90926385246617   -4.54006611305312   -6.01808322770561
H        -1.63935091172591   -4.25138275871192   -5.11785731001072
H        -5.67546569084815    3.68305053943966    5.26831470482522
O        -6.33077619965940    4.07485311244686    5.88205980297644
H        -6.16903710356929    5.01928905373275    5.87520487611160
H        -0.95241408577083   -7.13682507948258   -3.22291279360405
O        -0.48648177345955   -6.46894112671414   -2.68692362476707
H         0.42462350459075   -6.39556418367248   -3.05863783689124
H         4.41848210476402    1.96229458765185    5.16487951454299
O         3.47728571357250    2.20006057036414    5.03825168256342
H         3.08557407050005    2.21055829016317    5.91692503565579
H         4.06745768380749    4.59619291820791    6.34791349099339
O         4.15116797713861    5.33019560513123    5.73479942463162
H         3.59099630129112    5.09211012503199    4.95765528151800
H         2.74559806310743    3.56584218152583    3.95315408300839
O         2.56683523871833    4.50633996271449    3.79071080034298
H         2.45560861628237    4.60960272422703    2.82372960984604
H         9.42221214643347    0.19967764190606   -1.00405985661087
O         8.61424148804202    0.36004243978703   -0.51276974101025
H         8.43463387735291   -0.46260761946620   -0.02748818429389
H        -2.18178875965904    5.22242446863757   10.64813143576275
O        -2.90429196522543    4.59107764136584   10.87023713180275
H        -3.13064934686971    4.76314704171466   11.78444717620731
H         7.99851705743430   -3.02995039740645    0.36783294785528
O         8.41620766646913   -2.18428754892029    0.63159751627104
H         8.34118412446315   -2.18440912705963    1.59319322465851
H         5.35496363433810    3.62108042185572    3.57732522185023
O         6.00427070002950    3.88453409741564    4.25124312185237
H         5.58552185832407    4.59938488389021    4.75240484975749
H        -4.28199376499583    4.92394531273456    9.76288211703722
O        -4.90957826333221    5.07726652145749    9.03657652666190
H        -5.51920842217774    4.32691555545766    9.02471575058926
H        -6.95089768335845   -3.51242967897746   -3.57614833824484
O        -7.56602914610129   -4.12341852757431   -4.03327105080082
H        -7.03771191576227   -4.56063179224397   -4.73304046270441
H        -0.05625888715763    6.03394428771159   10.79019798393871
O        -0.91934299236671    6.36563561031463   10.53811022743000
H        -0.79740415850316    6.80077843630763    9.67489616750203
H         2.64367004559525    1.48561811782967   -4.08919298697143
O         3.51747055503379    1.84124264042548   -3.83818149956337
H         3.83341583733328    1.32126730196055   -3.06960167571518
H        -7.01090372696063   -0.30931518670219    7.14587881976884
O        -7.52407207404220    0.46627044927733    7.42603574810425
H        -8.14082100880880    0.65249322454560    6.71702171618006
H        -2.69025717723044   -9.91177903539145   -0.91675294147263
O        -2.62821424957537   -8.96931773110549   -1.07211068943512
H        -3.53687448216155   -8.60604138974334   -0.83715238025648
H       -10.01124095589770    3.04283940533820   -4.97945571042475
O       -10.12925969024295    2.12366151789223   -4.70476926902880
H       -10.35269068319816    2.20227300784789   -3.75631367292508
H        -2.07741090729865   -3.09032161860553    4.56787299834026
O        -2.95193682309328   -3.53277661289668    4.62775702065893
H        -2.93791194150062   -4.14626974980436    3.86804741199096
H        -0.16107824135014   -8.03187814759781    2.42986738860681
O         0.66109955070507   -7.82334448732900    2.88635781948563
H         1.38489939458851   -8.11410461598868    2.30380335702308
H         6.67929967061864   -2.43273532925958    6.42666938520462
O         7.13411687611468   -3.13915034983731    5.96323592291085
H         6.50568389495454   -3.87470075847152    5.91478513417385
H        -5.30398154140725   -2.08844873728188    6.87527939090083
O        -5.97763333809345   -1.58965233077041    6.38838426100546
H        -5.95233857437444   -1.96142039593167    5.47721999413856
H         0.91333962404963    3.03323430581721   -7.10612278900651
O         1.83167330920463    2.70529700398692   -7.15406152131263
H         1.82576331632714    1.95635317319458   -7.78120211388878
H        -4.00908494788252    8.67600320332245    6.67252005901044
O        -3.99985046295530    8.67910592228769    5.71519404314510
H        -4.12007350890093    7.75261695057102    5.44148507778343
H        -2.03792251237091   10.28659173861338   -2.71270869063406
O        -2.93727286528437   10.46838479233889   -3.02130061048641
H        -2.86028931572204   11.10498227449541   -3.73129410094391
H         9.40664748860867   -4.09904239846966    4.09081399880956
O         9.12435051462205   -4.78096163170065    4.70810501737422
H         8.68684367362353   -4.31331887949176    5.43053160643869
H        -0.64781983173852   -6.00456332098019   -5.88942784976006
O         0.05553569819878   -6.57191848046816   -5.55724606459585
H         0.89073629007223   -6.10423393468073   -5.76403797247808
H         1.82318419633435    8.23918253217466    0.71052759243044
O         1.52653391996062    8.56522187348073   -0.16773119913665
H         2.34546933925007    8.60693401860241   -0.69141048610054
H         3.56967078075483    2.93621655951368   -6.63058634970714
O         4.39570128527609    2.65244934044283   -6.21390627400552
H         4.14329568891655    2.36732782365555   -5.31100885626376
H         3.74962499500588    7.10274841092647   -1.17316726873808
O         3.95498188664398    8.04011485529249   -1.38013944953197
H         4.33196697165503    7.98884656974481   -2.27059013593131
H         4.49441735270546   -0.01543229424503   -7.87937306400560
O         4.85766208614589    0.14724943485536   -7.00589769252073
H         4.66638320611667    1.07908760237316   -6.77573015341644
H         6.05170223843198    1.91163272919412   -0.42617877555923
O         6.62369924650783    2.11182417130075   -1.18102025745553
H         7.44729210900711    1.63191932732387   -0.98357510429797
H         6.74212617935342   -8.44473042938611   -1.60655124605917
O         7.38434553693519   -8.22918043624519   -2.33618666586803
H         7.75736698254579   -9.06092024394979   -2.62307498318006
H        -5.21997226647135   -5.80834139511933   -5.49431804445583
O        -5.83602727985287   -5.13677442037942   -5.81227292697446
H        -5.28476492158416   -4.36537651985334   -6.03855098935227
H         0.62371692938422    7.09842003136151    7.63207669123740
O        -0.28091905676113    7.12229236796140    7.98407945584696
H        -0.82940156952354    7.13989175047787    7.16187903208022
H        -8.83367865997253   -2.86838041136326   -4.20466165542428
O        -9.35795268774773   -2.06221450764962   -4.03774590562578
H        -9.06746527479715   -1.39297887095908   -4.66121665299333
H        -2.35520343526011   -6.01802641222749   -2.20792704215287
O        -3.23258683653407   -5.73408349684432   -2.48162182227470
H        -3.41123463988434   -6.10396831373496   -3.37101486276153
H        -2.90519475996874   -5.91470064627266   -5.47653983006059
O        -3.50808434160384   -6.52925749353072   -5.01411311231854
H        -3.02499393409875   -7.34861099074136   -4.84629666219034
H        -1.32007452699692    3.72157751233349   -6.98872105770938
O        -0.78104810081146    2.96631849654809   -6.71501185872376
H        -1.00783622737341    2.18289741534458   -7.27210699970916
H        -0.10987369207582    0.42883010924619   -8.22732606906331
O        -1.01202037472990    0.65503703876628   -7.95296898309062
H        -1.18945057409032    0.12809432217856   -7.15795738083481
H       -10.38608835137584    4.00837393791431   -2.81338660885944
O       -10.45699424335199    3.22665491366417   -2.24990483894955
H        -9.63156139546575    3.19889384609327   -1.73458965171651
H         4.57908022178513    4.04497424088482    1.76807375936220
O         4.37116545272368    3.12237558176880    2.04137285149200
H         5.08966537938525    2.54921259687447    1.76108192491862
H         6.54030649556990    1.39705830710190   -4.17072838644766
O         6.23364648356274    0.77028815515279   -3.48058870752533
H         6.25608084765089    1.26295001689119   -2.63525945994429
H         9.66642032209401   -2.23590321826798   -0.87292457215666
O         9.95021469031641   -2.01608080341603   -1.76910149766501
H         9.15237190460024   -1.67844151711797   -2.21838869346596
H        10.02386149389632   -3.31870312057259   -3.04594818624505
O         9.76488347017835   -3.96837925327766   -3.72622941998359
H         9.37396913046558   -3.45821149613234   -4.44650940322292
H        -7.64269927535292   -8.61884425540383   -1.78791654609321
O        -6.90504338335715   -8.02254304697421   -1.90798429054561
H        -7.28446958602864   -7.11022268676583   -1.89621618669850
H         4.20114498736801    6.07366064351553   -3.76633810676760
O         4.85933422553139    6.77650175153563   -3.67166187179148
H         5.69565825939057    6.32372108826246   -3.53085225819938
H         0.18439750912093   -8.17847488506161   -5.26850868308471
O         0.20854508495831   -9.16211591355142   -5.14136463493952
H         0.36943650518179   -9.52113405073651   -6.01398841892184
H        -2.26742582945665   -8.70059041094273   -2.79297340577016
O        -2.02755500532029   -8.43279574396434   -3.69981260059135
H        -1.37484807934574   -9.04683396881514   -4.05504663665655
H         2.25829133416635  -10.82947536547651   -3.54195516547377
O         2.21128492787961   -9.87509221871923   -3.51429316428468
H         1.42995863828223   -9.60246965182878   -4.04549346349968
H         6.88704685217075    3.33532847991848   -4.51203502655118
O         6.95458156504571    2.66033413403081   -5.21476167985120
H         6.16529119933552    2.79105465429381   -5.76236341294363
H        -3.59811209875492   -3.80760482251636    7.65830885834941
O        -3.71024220895440   -3.01731452233436    7.13151110068434
H        -3.45043016502801   -3.25068474398799    6.21407321966185
H        -0.55439911064971   -3.36539135775419   -6.75761003212952
O         0.07502015427583   -2.63360075142701   -6.75899351221267
H        -0.40783082389480   -1.85933387766027   -6.41654552837895
H         0.58877351301169    0.38072371939303    8.74758950131301
O         0.60374861316248   -0.33124939025922    8.10401322813971
H        -0.31698883327785   -0.62171666646540    8.00655591260904
H        -5.79298712422021    7.34104223243975   -4.27389027496815
O        -6.29018523880268    6.72439478342653   -4.84244669787908
H        -6.57961313446834    5.98915205654404   -4.25781270594829
H        -4.24981566423098    9.07444431691913   -3.26390949769904
O        -4.78502070883566    8.27689916300480   -3.16599651421578
H        -4.38121298320779    7.79393000735766   -2.42674816891810
H        -9.66273606268681    5.76399309020922   -4.70994217132060
O       -10.19571704245520    4.95726770300867   -4.55529786933813
H       -11.07416343780108    5.15812798417494   -4.87998034130462
H         2.72374610571303    6.45334440869134    6.18505912962374
O         1.76265953625466    6.54731560379769    6.27589747415135
H         1.42203516488857    5.63382175096312    6.16530798780583
H         4.80495516450490    8.52140518044467    0.15645668678941
O         5.11486664916306    8.51865380598071    1.07999970255351
H         5.52261458428392    7.65456718310968    1.20992665563098
H         4.21911752973042   -7.43063364318463   -4.35921301968326
O         3.46664589880415   -7.71616917461580   -4.90903613465521
H         3.18486982286968   -8.55814097926303   -4.53636203217523
H         0.34340008602084    8.60208375425278    4.27044050646577
O         1.02488232267908    7.96059677459375    4.04478531514301
H         1.24549685695663    7.46374587054239    4.85861720177572
H         5.27405307152634    4.18248097440186   -3.10486822067538
O         6.23497964445361    4.15802612727690   -3.04104284398240
H         6.43879521268492    3.57073911670401   -2.29642566260178
H        -2.61561894108203   -1.62651744856939    7.53059496097725
O        -2.10909634101311   -0.83338310959989    7.75954134448084
H        -2.73971089104137   -0.21031672928339    8.13096288523591
H        -8.98866712943056    7.90241410651128   -4.19311778913968
O        -8.91768916373493    7.32234751761070   -4.95268660592129
H        -7.95898721724918    7.16080263094973   -5.08001079940323
H         3.56248355129788   -9.01414717849860    1.06079834241633
O         2.88178243191129   -8.38602613022576    1.30782043737875
H         3.35172901302173   -7.58047315453580    1.59532177273878
H         3.57210838410156    8.13429890140817    1.88930845035830
O         2.78186256809031    7.56864467376689    1.99234637847309
H         2.32854911022104    7.79897298189801    2.81607761506864
N         3.32758861085098   -2.36790248101574  -11.85284934160864
H         4.10130944674736   -2.95850943396909  -12.13033333141587
H         3.10106097051516   -1.76074586901396  -12.62983498196222
H         2.52753118130314   -2.96196405740493  -11.67509447076342
