# Supplementary material for: Computer Generated Realistic Interstellar Icy Grain Models: Physicochemical Properties and Interaction with NH3
Source: ACS Earth Space Chem. 2022 Apr 19;6(5):1286–98. doi: 10.1021/acsearthspacechem.2c00004 (PMC9125691; doi:10.1021/acsearthspacechem.2c00004)
Supplement: Supplementary file 1 — sp2c00004_si_001.zip [file sp2c00004_si_001.zip › NH3_binding_energy_sampling/38-46.1-N.xyz]

604
 energy: -1022.793814560077 gnorm: 0.000043509300 xtb: 6.3.3 (5b13467)
H         0.19507530786529    2.97806081450290   -0.67471414021882
O         0.72006112794684    2.30980845932745   -1.16545562212357
H         1.65784165136972    2.43886338183485   -0.88916495383436
H        -0.09292802598967   -1.35790361507916    3.15634615619010
O         0.29941803389272   -0.65650505192693    2.61335663646156
H        -0.18085003570190    0.15581764347731    2.84452362495835
H        -2.40472612229564    2.35746245468804   -0.54123862200828
O        -2.19686991101246    1.88778795257860    0.28399792166058
H        -2.21173715433644    0.93964950004846    0.05937386990489
H        -4.67777173393941    0.49544148226163    2.16939057433516
O        -4.99466963235727   -0.43785219275284    2.18201066023733
H        -4.48759803207941   -0.91600056388201    1.51761185500529
H         0.05297675689207   -0.36074641974980    0.95700205517383
O        -0.14269010187415   -0.12353904729190    0.02986926161300
H         0.19879370321563    0.77213051259210   -0.09084227640849
H        -0.17497521921582   -3.62628516182155    3.78419809614627
O        -0.45532021305314   -2.79574374569911    4.20333987546518
H         0.18918542802164   -2.62823293778922    4.90755219389490
H        -4.89934925346412    2.47840348484852    1.31582988386790
O        -4.26159639631574    2.07031513587375    1.93338247649240
H        -3.41747455021928    2.05165466549002    1.42284625212758
H        -3.24899636816476    3.84354078245898   -2.22121550480834
O        -2.51156769306723    3.24762781084837   -1.98698392889321
H        -2.15048676203402    2.95849337244054   -2.84523588345891
H        -0.13321133484360   -3.85710103257249    0.51043148437688
O         0.20398945111640   -3.03805885960116    0.92754016359599
H        -0.58462393925893   -2.55289475696588    1.23748755076702
H        -2.39412171653381   -1.58959255329582    2.46691524662015
O        -2.20255545186431   -2.05570628321374    1.62694237472912
H        -2.45742623853768   -1.46893059967381    0.89597756685579
H         2.06927062480188   -1.49601779916077   -1.10765423550633
O         2.29695414902535   -1.74559927387255   -0.18843921732113
H         1.50762786483452   -2.17577743322617    0.19223883379981
H        -1.40658900944825    1.77325253650894    1.90996819680269
O        -1.49959599126123    1.37709928761217    2.78661729686534
H        -1.48926561220162    2.09008792571501    3.45061624801063
H         0.20704932261561   -2.75680836243853   -1.56283467769908
O        -0.54825310213096   -2.14482142005687   -1.62077400594968
H        -0.37133078976518   -1.41881519957159   -0.98597671360799
H        -3.44223739992638   -2.97804220782839   -0.39657539668650
O        -2.72385178000781   -3.47026813316168   -0.81505036936174
H        -2.01244691405494   -2.84016004053830   -1.03086187754513
H         2.75154294978863    0.08002709222996    2.94701710441975
O         2.84289863865568   -0.09724345209485    3.91093135770885
H         2.93527414317260    0.79469391797135    4.31213460515401
H        -3.53659672641419    6.32683628507057   -0.55545041557880
O        -3.29558367788571    6.98919250207551   -1.25492472311993
H        -3.15601092725745    7.83458887290299   -0.78459677278623
H         3.89044283061628    0.53124159261778    1.20455887741372
O         2.93879884154098    0.35219320589339    1.31757136474250
H         2.70314525518962   -0.40171975367291    0.73866614480273
H        -5.78377187169323    0.78832420222582   -1.62143151246766
O        -4.87389774649444    1.11607693370723   -1.49215106016814
H        -4.98691590957371    1.94464985332817   -0.98142155909200
H        -1.22892245080337    5.34654112657691    2.20693213810783
O        -1.85286941349148    4.59890298074662    2.08887000742121
H        -1.93436019158498    4.18082314538559    2.95124067824499
H         3.48270036856881    2.70924888016824    0.44094148464513
O         3.23965989644996    2.66827558385838   -0.49892063236097
H         3.57273996254861    1.82535878339905   -0.84913038845363
H         1.49345421430476   -4.75089658242004   -2.23716971112371
O         1.55443365297274   -3.97179727007917   -1.66610321937064
H         2.35138560492779   -3.51192710679118   -2.01362776723989
H        -0.92049682945950   -0.14006311680445   -2.54723597960646
O        -0.28637189559268    0.51339385108059   -2.86953401044684
H        -0.02821885362180    1.09536971262608   -2.13174667117897
H         1.69328945540174   -4.73759226678625   -0.16612710237752
O         1.79595326403103   -5.37317222553589    0.57796392777430
H         1.33593578954997   -6.18561906035364    0.28068704206968
H        -1.22272790466991   -3.32028028416695   -2.87751273396044
O        -1.04756136993311   -4.00375313663769   -3.53766966462086
H        -0.92174096249105   -4.85055340586253   -3.06798616006035
H        -2.80593619944021    3.25934463984241    4.69656573733807
O        -1.82428494957289    3.25791401601056    4.66697140161837
H        -1.53540134613395    2.85526721950459    5.50409941499159
H         0.93837487261289    4.98469457107216    4.08099911144714
O        -0.00731118072860    5.21729874497936    4.13058412959520
H        -0.48162346387487    4.41447497961671    4.38561269383673
H        -1.73641663238552   -4.70357445765192   -0.37023234223396
O        -0.97205447528030   -5.24378303055634   -0.08271775439978
H        -1.32048443044769   -5.92995595661844    0.49584964685580
H        -3.91771156071320    5.77743320568991   -2.61155645240708
O        -4.26715824739106    4.94298987505739   -2.94172618943026
H        -4.10894997597677    4.90733399621354   -3.90939939071535
H        -2.44463423893150   -3.74104778428338    1.93431219316558
O        -2.46456832562701   -4.64468665747046    2.31097615785240
H        -1.52492477234555   -4.88284707560565    2.45462192283708
H        -4.69237635244326   -3.03529775217736   -2.90873361758052
O        -3.83867789411679   -3.26788997060860   -3.31220996392001
H        -3.50865357716683   -4.06101073143902   -2.84522245236970
H         0.31589353135183    1.32799815819383    4.61858638756246
O         0.82941058300157    2.08598698741366    4.28985871187057
H         0.86765585170468    2.74709560031082    4.99510448601597
H        -4.65639722026413   -5.22422476512247   -1.57940148232385
O        -5.36045773178343   -4.87054407846323   -1.00842708261827
H        -5.15014424875090   -5.22431230266384   -0.12329519213332
H         2.33537945048308   -6.53860332904639   -4.02035938867483
O         1.99381824459073   -6.20863266248123   -3.16908415051713
H         2.42641443654636   -6.78070526632945   -2.50276897855338
H         0.47427986326522   -3.43403931346214   -3.99726266956105
O         1.27791112374326   -3.06647659512304   -4.41807631948238
H         0.96113479385736   -2.69605386682331   -5.26797071100751
H         1.94449788762558   -1.80343271646784    2.99378861225176
O         2.10148414816978   -2.73352761861228    2.77680373175492
H         1.41821068275272   -2.94870195107761    2.10806058687294
H        -3.01114906043583   -1.86445723327734   -3.21461570517078
O        -2.58984735744350   -0.97754113924398   -3.14872316265063
H        -3.24446851276717   -0.33264213791153   -3.47134577093836
H        -3.20363580677550    4.92333795739755    1.06970841496895
O        -3.98357318487711    5.29675653887393    0.61241130517267
H        -4.40160601470663    5.85463851240319    1.31670263185658
H         0.85806136632017    2.20215161788439    2.59745265616576
O         0.96338784203241    2.19902999375939    1.62690764496651
H         1.68944003553698    1.57409262590996    1.46436641306456
H         0.18311230922974    5.60387515178126   -0.75725203198369
O         0.70685974305405    6.26570332810984   -1.26405160891945
H         0.84607051989187    7.06599680941149   -0.70849942495658
H         0.32473523368438    6.98604534059496    2.59181915379457
O        -0.03453596692380    6.60433837561579    1.77386317575049
H         0.63057173524200    5.93395477323223    1.51477895520519
H        -2.49993805659413    0.16490581744280    3.33682046261118
O        -2.72369316324330   -0.64818426333380    3.84210721510783
H        -1.96469396105237   -0.68842956889345    4.46547176630792
H        -0.92430664180221    0.50485431707713    6.02673558917229
O        -0.64590267424800   -0.01092655112923    5.25184952136553
H         0.06471937573902   -0.61763964091662    5.54046512772110
H         0.69647892304554   -5.04549113111317    1.99089810053253
O         0.14822475705913   -5.15414685293433    2.79151308769218
H         0.29461614168449   -6.07339197987056    3.06767832379831
H        -2.12707465092654   -8.13980517895173    0.45083424101295
O        -1.80817753939222   -7.65100881441294    1.23681615060100
H        -2.59610813400617   -7.33946095533622    1.68973247697055
H        -0.38124731788042    6.80989952979784   -2.32690588843659
O        -1.12596525020057    7.22994143906449   -2.82842511241021
H        -1.91794056206344    7.10323004470477   -2.26767926127642
H        -1.12507932273102    4.25729980462878    0.57161795325549
O        -0.74853794191728    4.31852411490130   -0.32284031503574
H        -1.45247315589735    4.07540152193569   -0.95800997548331
H        -4.43047459553604    2.69678589254729    3.49468567924156
O        -4.43155300672421    2.86778916711843    4.45928608966443
H        -4.51675262301703    1.98481279063491    4.86839304398960
H         2.00063465609052   -3.63589858685826    4.25769462014205
O         1.92524031657474   -4.10294946436561    5.11202666557871
H         2.45424012644695   -3.57742195135913    5.73706341836741
H         4.67774618120453   -3.24696076745011    0.86273774108845
O         4.52038589410866   -3.16980498863070   -0.10487400044582
H         3.66163313364059   -2.69376507329342   -0.19044064724898
H        -2.72599832028920   -0.80196859152584   -1.35618633206152
O        -3.05641349737189   -0.53058978661623   -0.48326638808720
H        -3.85658789275818   -0.00577487893195   -0.69360513104569
H        -1.60901859959645   -0.81643639546997   -4.63227242524643
O        -1.09969026572947   -0.60001869651402   -5.43453312620640
H        -0.39060331834303   -0.00387857945813   -5.14683269803213
H         1.79942436134226   -1.76915933387774   -3.36488800757866
O         1.88888951103037   -1.02109007342544   -2.74279707216613
H         1.11135309928689   -0.44526137752069   -2.87706839342446
H         3.64752604540312   -3.17544315110491    2.57077946507924
O         4.60666730482767   -3.40045299992075    2.49754863005429
H         4.66848100912998   -4.35867120811128    2.63332260283220
H         3.40937970478431   -6.17093153594189    3.14434377346260
O         3.76577524002591   -5.97478672446809    2.24318660782251
H         3.03116326996741   -5.62541305111044    1.69985698511035
H        -3.33789940706951    1.55552857356217   -4.18605535404123
O        -4.18374232514663    1.08536836238226   -3.99817659625234
H        -4.40431522756398    1.23104669947873   -3.04226751347696
H        -5.09236485579901    4.09463971667751    0.05028771326023
O        -5.53029535320762    3.22839153442976   -0.05312310257667
H        -6.45971332672817    3.34684444219229   -0.33869840026897
H         6.73068233842031   -1.23549067458346   -1.33163624503156
O         5.95417409495351   -1.08353232618810   -0.78646479245247
H         5.53645063309054   -1.95166791030182   -0.58611090996670
H         4.59404077647701   -3.22260628883613   -2.44802901644122
O         3.72806209877701   -3.05084511826907   -2.86821305988065
H         3.73448563982978   -3.67121441290208   -3.62301988536558
H         4.42577755332500   -2.36286787121909    5.67872532711727
O         4.02088046553889   -2.84143755223684    6.43341680110139
H         4.39835388576651   -3.73316458203047    6.37757222310868
H        -0.78147255706425    6.28931003240585    5.07297847723512
O        -1.37935787449914    6.86539791644040    5.60907929051476
H        -1.39245435703928    7.74201069392144    5.16640375744073
H         4.69509980064103   -0.18900582414518   -1.44583889322580
O         3.92848879544016    0.35390192299884   -1.71131697041412
H         3.23749067715834   -0.24742391301926   -2.04320504435112
H        -0.73808108694289    4.46828553241075   -4.03836931420344
O        -1.52005253531214    5.01126478196317   -4.24942509401067
H        -1.37011844610170    5.87822406840357   -3.82722339090445
H         0.65941996937339    3.14960177738028   -2.65350957518067
O         0.66981488049802    3.52608081887112   -3.56199874321040
H         0.71947907272685    2.76226723201263   -4.14692248943472
H        -5.39725047338824   -5.24535448289672    1.78377049503146
O        -4.69939611868965   -5.83993633450745    1.43093612057571
H        -3.85963141476971   -5.42400418865538    1.70431973784908
H         7.88606202496454   -1.74473746563375   -4.00171914995150
O         7.62528231373388   -1.43051503819937   -3.10350243837088
H         7.13851714574062   -0.58738739793396   -3.26191258596624
H         3.71168967611029   -5.12886044796930   -5.26923371332219
O         4.47262388701899   -4.75433444665567   -4.78690933660357
H         4.85596455775829   -5.46445228585112   -4.23873006759667
H        -3.80950890760471   -0.03099349071651    4.92633196324336
O        -4.41221948813472    0.43345907689511    5.55709521024706
H        -5.07347493622072   -0.22478679197385    5.84650645548624
H         3.46147823432268   -5.99577851738875   -0.49816888140481
O         4.33183332453929   -5.74575873440084   -0.81983106911845
H         4.40861044323283   -4.78433154324785   -0.67106792950684
H         5.00569539058930   -0.39111601659095   -4.13945311289889
O         4.47105331636498   -1.10207773406241   -4.53079164030935
H         4.14383079042866   -1.68600619716531   -3.81359583313710
H        -1.16845668218228    1.51663661394643   -3.93738640194092
O        -1.81736346269588    2.13764966222818   -4.32521196652195
H        -1.45712593931144    2.46828093224562   -5.17080567839522
H         4.88646084463709   -6.37537709960462   -2.29144835325749
O         5.22223196194914   -6.70129947094892   -3.15579252070101
H         6.04010902624128   -7.18093814752183   -2.96530848197862
H         8.74267695140738   -5.14646327145566   -2.88071271260415
O         8.04848075228454   -5.56283753200170   -2.32549423074828
H         8.08434899154663   -6.52060483589111   -2.42364015054047
H         2.32696561427060    4.66858371013185    0.46129515285053
O         1.74751462959419    4.65017788555959    1.23250641063303
H         1.38816167224579    3.73024437663151    1.30748510519193
H        -4.43765038436053   -2.68469248795676    4.22237015267701
O        -5.33102009536231   -2.34481916993376    4.01731442866111
H        -5.19223700245813   -1.56456018908321    3.44117061516932
H        -5.85886854986973   -3.24771028686923    1.30406150551525
O        -6.32430704456883   -3.80379804881946    1.97135843553311
H        -6.13811693541211   -3.36807050221746    2.82220139189532
H         1.65340228318467    3.41976552858399    6.87153046790553
O         1.03419886333432    3.93613050153108    6.33553417891585
H         0.24767850785190    4.09004155556692    6.90278374790321
H         4.98271746263959   -2.23957242946269    3.66526341771768
O         4.98027736360901   -1.51032513864120    4.31782982003751
H         4.16559004513200   -0.97044451095368    4.13948845036648
H         2.36449148004414   -5.62415466250357    4.85570035946347
O         2.74243850967794   -6.50907513257402    4.59437433223169
H         1.99731169869162   -7.09047611305056    4.42145421395459
H         2.27157591353636   -4.57281539458924   -6.77562319345554
O         2.09960897369529   -5.06068203371145   -5.96032889329495
H         1.83340768730917   -4.36926592318225   -5.30587978557196
H         6.43203557581738   -4.15618892290760   -0.47185028245317
O         7.18505708256298   -4.55733975510179   -0.00739740455830
H         7.69464520512550   -4.98099122304922   -0.72548523297914
H        -1.76058430160167    4.44220871873994    7.69676342967423
O        -0.86222502058211    4.54180455999807    8.08377074753731
H        -0.68326621209502    5.50137191812336    8.10872347391449
H        -5.10948764154134    5.63649899034591   -5.61345659275025
O        -4.50145299084357    4.87331869037060   -5.63077598286452
H        -3.74245612716127    5.08741758602751   -6.19454616127931
H         3.30109650566630   -2.58486233891489   -8.42073789226758
O         3.21030312587043   -3.11698839809412   -7.61949469341924
H         4.08542382784643   -3.09292672147213   -7.18733950194150
H        -0.66326164233746    8.77293236227727   -2.28287428758196
O        -0.54200110272784    9.60194764658934   -1.76431290016914
H         0.21855326336073    9.42822796331893   -1.18520057034638
H         2.03544602967577   -0.96471904007554    5.22199781473710
O         1.45843602888357   -1.48489366647315    5.80968744692661
H         1.55181809145716   -1.14121587058571    6.70753883125467
H         5.21511747839024   -2.08066632519959   -5.67047192899135
O         5.56268713664523   -2.84702233235391   -6.19136739513399
H         5.28824875767280   -3.63676104606872   -5.67351845531407
H         5.67845311391286   -5.23791753207640    4.74159544287755
O         5.13284816980253   -5.17460614891354    5.55320019329668
H         4.42502935499543   -5.81710536394834    5.44167457521383
H        -4.00703661782748    1.09839533558457    6.99728848279303
O        -3.81753614562888    1.57538770367157    7.84128215241343
H        -4.69482411434386    1.96057167613860    8.09893362044246
H        -1.85954919594528    9.56172519536320   -0.75491321748582
O        -2.72122665676624    9.43570021170342   -0.28254441502186
H        -3.33155340123428   10.06325409000417   -0.67330094885624
H        -5.94838750581810    4.63393183322902   -2.95783009419302
O        -6.85584671313482    4.51461723677093   -3.30504948533238
H        -6.76297122403952    3.81156148760308   -3.98119434093089
H         0.08958836889950   -7.11723031889437   -1.13253549476801
O         0.55137626592615   -7.55325819478549   -0.38374538224575
H        -0.12906523334230   -7.74682795720739    0.26408056597902
H        -7.64074184245327    3.73634803985465   -1.99793617966134
O        -7.90431491089935    3.15022460032055   -1.25797848417695
H        -7.76025136972873    2.24111773557730   -1.59617327492703
H         3.78796295087398   -1.04769728396215    7.03938071637202
O         3.86902016921145   -0.08404462008770    7.05099651243272
H         4.57090073139638    0.13825103675311    6.43076056295681
H         2.25215425397363    5.74344794787306   -1.17214627323140
O         3.18725536954332    5.45097074328995   -1.05371115300997
H         3.36691302040992    4.91034577791063   -1.84611444877708
H         6.54064272839902   -5.98165113727849    0.70553411172491
O         6.16750934374487   -6.72166331522012    1.23020662855155
H         5.26583496170388   -6.44059375867253    1.46282804084398
H        -3.90453967731327    4.68242877285505    7.76886876361569
O        -3.33447491462335    4.21934908097397    7.11296580872129
H        -3.52938861805246    3.27603200917013    7.22232850405361
H         5.75734071174740   -7.99749339376953    0.16729220457960
O         5.47255425594210   -8.68492326928557   -0.47264578418259
H         4.64414687425666   -8.35943470996346   -0.86794422813498
H        -0.59383103973385    1.99484361098423    7.69492546209977
O        -1.22424711444470    1.93211740988441    6.95773757591304
H        -2.09421899514625    1.78894592420881    7.35069179128688
H        -6.39549276132600   -0.17359818657040    1.04572696131958
O        -6.71323570720921   -0.25684597511951    0.13196163123898
H        -7.63170174551430   -0.52872002636504    0.14739324529104
H        -5.37849702572305   -3.11724023250177   -0.59928780645506
O        -5.12920171585229   -2.41405422859117    0.02666027994185
H        -5.69877308241117   -1.64174116627409   -0.16406337754892
H         4.30692796930048    5.52640421036065    0.33462845847468
O         4.63700474559599    5.62749303323519    1.24128249901734
H         3.94101671625717    6.13917431334875    1.68969749545204
H        -9.04566404981840   -1.79994865613615   -2.27743055398975
O        -8.50057942675891   -1.59748297403251   -1.48971396804358
H        -8.62953760557851   -2.33380538446391   -0.85191992321371
H        -5.51597070090817    3.41350533797211   -5.54442829295102
O        -6.03470986798225    2.70343340351878   -5.13050347007966
H        -5.36942999153428    2.11815472086067   -4.71424934723736
H         3.18951246610502   -0.94511778816992   -5.63981564349804
O         2.33527935409161   -1.06470361164473   -6.10905280887905
H         2.42221884790195   -1.91432641656092   -6.58121397051586
H         8.12416711641101   -1.40579576557666   -5.99777440832079
O         8.13125606045029   -2.26938242443505   -5.54079228546104
H         7.27606045302702   -2.67012248005886   -5.79323897237220
H         7.63137260125604    0.93469360807494   -6.28139007628295
O         7.44378033062524    0.08646515732273   -6.69532214144751
H         6.46259347126557    0.03588187672437   -6.73395550581046
H        -7.87266852935475   -3.74447964885647    0.91134504552932
O        -8.54899250087137   -3.63835639712370    0.22475879857297
H        -8.44846047373934   -4.39828794430930   -0.37597752742584
H        -2.42293307800222    8.68559445691305    1.28256683933938
O        -2.27374615159334    8.09814814007190    2.03686552975370
H        -1.50323617170645    7.54475046428840    1.81632711024292
H        -4.46618254435015    6.38596464044103    3.48162034873697
O        -4.63354933758077    6.81136550004377    2.62432880221331
H        -3.86984430978373    7.39732621079338    2.48661449772605
H         3.40288666299051    3.39222525486042   -3.56434381656514
O         3.24880227536700    4.36159704570682   -3.47133981033749
H         2.28438230467792    4.42565774726416   -3.58328604283954
H        -6.11374140912068   -1.66153432777803   -3.45665220036316
O        -6.19923541545902   -2.23990160639770   -2.67232084673770
H        -6.98495763512558   -1.93239249046004   -2.16666732392497
H         6.45309775416531    1.01292684140194    4.67813935119517
O         6.10973944664028    1.53848376591946    5.42226289066018
H         6.27795399271619    2.46370681746594    5.13634927562786
H         1.37127549439897    1.66565485536100   -5.81485108272511
O         1.17429058199501    1.07059172402201   -5.06067282966922
H         1.53878742424356    0.20722100113881   -5.32849260778830
H        -2.53365190167077    2.91968463688182   10.47812235397804
O        -2.31821270876356    2.01266701334335   10.20543289518631
H        -2.91470026132965    1.81095932811243    9.47251233752670
H         7.57426213052574   -0.58728474808767    3.12519159722316
O         6.83144582856714    0.00363157640751    3.28077977303467
H         6.13834992808968   -0.59253417199066    3.66996030929845
H        -5.66518357196393   -8.10728714794641   -0.70817783888146
O        -4.93279519455348   -8.17551204113398   -0.05904045552346
H        -4.93802131001850   -7.35764358093954    0.46197563723713
H        -5.17162967602265   -0.17529933311501   -4.72770786646169
O        -5.78791990790913   -0.88730165702873   -4.96875918536617
H        -6.62548847740892   -0.44598730214190   -5.16994830604099
H         1.90505191133905   -0.25574483630597   -7.50430633760029
O         1.70614439477772    0.21579577175994   -8.34916812331527
H         2.28495072641293   -0.18997876938475   -9.00007188797287
H         4.89329527611527   -1.45141727614656   -9.28263477044356
O         3.96926244865639   -1.22202156394070   -9.56840323407115
H         3.95243458822169   -1.34074778807387  -10.51739110513548
H         7.60294297365932   -2.62781159451379    4.21650472841865
O         7.69586612669096   -2.63763346221266    3.24277394192959
H         7.19659797785307   -3.42810730271934    2.98418990103007
H         6.70760852331162   -5.94365373419476    2.72550102325553
O         6.76189519909880   -5.26266871772256    3.41928215045076
H         7.63398961403358   -5.34292133603224    3.84778898784560
H        -1.84332454190784    8.89886846804334    3.48811076607371
O        -1.59843222481641    9.20386903605860    4.38721532034979
H        -2.44877025652427    9.33722408478429    4.83958419953353
H        -7.38303422511434    1.51054244009248   -5.27166331832523
O        -7.95850920938684    0.76656972478098   -5.02768469435645
H        -8.86055825773045    1.16596690306071   -4.95507638594702
H         6.94369635766240   -1.14108327008444   -8.37599635399495
O         6.36271745073699   -1.86224201945103   -8.64152613038024
H         6.13207610810432   -2.31192090111694   -7.81015126952038
H        -1.66401210667675    6.18406848493488   -7.02843841982553
O        -2.06300083013885    5.35909044661067   -6.75562953758840
H        -1.81742330136371    5.22849775956102   -5.79129518272026
H        -0.04067322185291    3.26890939740614    9.02419512942035
O         0.16003653693210    2.35056044205794    9.28216007222629
H        -0.64010946705938    2.08461511046849    9.78531559999170
H         6.75561055011436   -2.83439464812627   -2.67552954762781
O         6.22298925369193   -3.57807073013428   -2.33739812922616
H         6.69443157759031   -4.38927441646087   -2.57721853868859
H        -4.07038552273071   -3.12989202943593   -4.94965987714844
O        -4.22194301985599   -3.01803406962103   -5.91500649494275
H        -4.76930393722077   -2.22524813304051   -5.97336305159242
H         1.94183915720041    2.14471887426654    8.47163315512107
O         2.61766088587499    2.24089682637003    7.78994563375629
H         3.01399660110586    1.35812191275299    7.68074271096959
H        -6.91228076684232   -5.25516855546724   -1.40875151435616
O        -7.82721187244580   -5.52474150452530   -1.65686592329517
H        -7.95789045588059   -5.12339809774386   -2.54078792067862
H        -3.85693827890449    5.20898042533988    5.68500323073756
O        -3.82214155166689    5.97707796590948    5.09393393336087
H        -2.88868736667591    6.27167799690180    5.19074065718267
H        -7.88821738022080    0.03357791713214   -1.98727268346483
O        -7.39767959745981    0.75726033442253   -2.39983144908643
H        -7.62267502252978    0.74502456626308   -3.35384816541307
H         5.82546058001316    0.07946656084768    0.43579978118199
O         5.60285907851777    0.80150659246158    1.05649506719513
H         6.10729839869411    0.59850984223264    1.87172265477975
H        -6.24998321536870    3.26516679570107    7.37796577896257
O        -6.12454916627874    2.74775748463849    8.20748255429588
H        -6.72433725736586    1.98613528445177    8.11771874905399
H         2.27589309851942   -8.12587794361825   -0.81835345251396
O         2.95210963497338   -8.11258113859355   -1.51529744922455
H         2.72937510930443   -8.82853862670317   -2.12680727598798
H        -2.73361647443163   -4.01958391942025   -6.19782166929565
O        -1.98044791881911   -4.58519994722085   -5.96324678085032
H        -1.70710020860993   -4.29301222755009   -5.06533067729082
H        -5.67176977009572    3.71415202652582    5.29233272877004
O        -6.32240337484566    4.11116176979022    5.90759695053700
H        -6.15999838497897    5.05537137225869    5.89290024562419
H        -1.01678810395911   -7.16868092893179   -3.15590655078916
O        -0.54702662752806   -6.49764659840256   -2.62711101169526
H         0.36289331855447   -6.42999134626856   -3.00294090253065
H         4.45601858163534    1.97689706817385    5.16292287630989
O         3.51143919335806    2.20322834844943    5.05067326798313
H         3.13087265949668    2.23736013147242    5.93380845845236
H         4.07431433698494    4.61361187524552    6.31632040580371
O         4.16316767574733    5.34077885335047    5.69604186757637
H         3.59677206927629    5.10143912421354    4.92353256493322
H         2.74151778026720    3.56794593901690    3.93187371762255
O         2.56659331869886    4.50782697987071    3.76769115580771
H         2.44804403218582    4.60782362072469    2.80055526963128
H         9.38576579879649    0.15752370525844   -1.03491847081095
O         8.57845907630877    0.32256385642788   -0.54411343785116
H         8.40137879603469   -0.49581114066511   -0.04948633745122
H        -2.14706015608533    5.27905233697314   10.64454796332679
O        -2.86911837996511    4.65014547635512   10.87428130961597
H        -3.09158146400952    4.82901620347841   11.78814867634610
H         7.96313761901081   -3.05658102931093    0.36107911645645
O         8.38342584382023   -2.20954837632311    0.61501174428402
H         8.31283174928602   -2.20649708284226    1.57863910958872
H         5.35102555252454    3.61858513003661    3.54120329400735
O         6.00289966306388    3.88410650950429    4.21267200779291
H         5.58658049045141    4.60150462189031    4.71253001239050
H        -4.25257099206374    4.97933918160730    9.77203452946425
O        -4.88282706955738    5.12983849956012    9.04753967674697
H        -5.49492092989984    4.38136572491497    9.04342056126476
H        -7.00911367447147   -3.53379113426604   -3.50021118199515
O        -7.62824445475846   -4.14584854837966   -3.95019126152652
H        -7.10467302708476   -4.58886863733868   -4.64997257840738
H        -0.01817308979513    6.08761436633736   10.76992871696591
O        -0.88213059298091    6.41871050486254   10.52022272945784
H        -0.76441599263402    6.84885756901689    9.65397736686792
H         2.59306692430252    1.44085013553054   -4.09327144606331
O         3.47018028740886    1.79476464926824   -3.85159306413381
H         3.78847911851131    1.27951410533499   -3.08020817377339
H        -7.00599943428277   -0.26369656407142    7.20199588429686
O        -7.51543070576272    0.51526569861239    7.47970282143935
H        -8.13624766775929    0.69764282078628    6.77323721031784
H        -2.74790934869373   -9.92562278378227   -0.82340703743188
O        -2.68516728331708   -8.98424652543763   -0.98496397664070
H        -3.59173429588503   -8.61783735629846   -0.74750322278416
H       -10.06293603992500    3.01952273714768   -4.92834367643140
O       -10.18111192455927    2.10233344371104   -4.64721700361179
H       -10.39980585123348    2.18711630015715   -3.69824628926774
H        -2.09112233757977   -3.07231771603536    4.61532430346047
O        -2.96735326198590   -3.51070542223090    4.68233848526459
H        -2.95846520536734   -4.13003843463804    3.92717923620565
H        -0.19793264462428   -8.03106198386176    2.49693441355933
O         0.62634801866723   -7.82080774691539    2.94860752197201
H         1.34779337094409   -8.11626051960330    2.36532139782505
H         7.14138548502035   -2.19524651129965    6.40063349051678
O         7.32953600377506   -3.02564579644991    5.89821455674462
H         6.55652706348522   -3.59347851323276    5.98273746239431
H        -5.30424272136979   -2.04837911054305    6.93340289628962
O        -5.97889549767271   -1.55038523292412    6.44702797884004
H        -5.95974290550401   -1.92830479041348    5.53815700495137
H         0.84889222410560    2.97516788327367   -7.10941020918614
O         1.76688519841665    2.64494915846546   -7.16240558687325
H         1.75537434366348    1.89646631298255   -7.78723048313436
H        -3.98838786260206    8.71203912112560    6.65674836999272
O        -3.98167740604187    8.70907064454710    5.69942200761715
H        -4.10704463849426    7.78152362321170    5.43183600382743
H        -2.06184016590827   10.26013327574356   -2.74894623415096
O        -2.96269832243260   10.44145401083614   -3.05324282285810
H        -2.88906880385893   11.07359681266626   -3.76757142356972
H         9.38556285654030   -4.11633577961152    4.08212954647775
O         9.11032385164765   -4.79240917448812    4.70851710227534
H         8.66178829371923   -4.30951797023006    5.41935285569753
H        -0.72418406846801   -6.05410936845392   -5.83236282226356
O        -0.02206895889098   -6.62084786876885   -5.49652319034428
H         0.81434906065550   -6.15926046440423   -5.71059640760268
H         1.81263764866822    8.22517869862030    0.66737011474082
O         1.51217188944323    8.54616157594407   -0.21123432721887
H         2.32832489859661    8.58340610735213   -0.73956333342126
H         3.50941009596552    2.87308934774430   -6.64855020054236
O         4.33599493579974    2.58421254387577   -6.23630176189484
H         4.08812086157006    2.31046836408713   -5.32813078110578
H         3.72660498702787    7.07286624832145   -1.21971436046274
O         3.93313611066683    8.00849644049497   -1.43297756491461
H         4.30486072831760    7.95159388427905   -2.32527693998324
H         4.41001002221447   -0.06527507931460   -7.89287722464722
O         4.78442223339482    0.08224601490736   -7.02251940401585
H         4.60190829514581    1.01428603603530   -6.78049071303526
H         6.02184700671032    1.87969835566110   -0.45323883572336
O         6.58991335557416    2.07451582931064   -1.21243434373484
H         7.41328308469113    1.59309075711575   -1.01636384582282
H         6.68334857425600   -8.48230160781926   -1.57216914883148
O         7.32156412479325   -8.27295473591397   -2.30776862557111
H         7.69333667824167   -9.10723070650917   -2.58879761585857
H        -5.29328349855196   -5.84550141892328   -5.41348469590295
O        -5.90966193640271   -5.17392129264158   -5.73079920820628
H        -5.35777864067024   -4.40596022139972   -5.96667903668628
H         0.64673126922968    7.13121483904145    7.60161332558133
O        -0.25579601712948    7.15802003296060    7.95834191988084
H        -0.80887453193669    7.17220009410286    7.13902901020600
H        -8.89419400449769   -2.88941086257280   -4.12278373251837
O        -9.41521118900889   -2.08068102239301   -3.95788409462830
H        -9.12706445082375   -1.41656771194382   -4.58787066930610
H        -2.41225192208095   -6.04086739979919   -2.14032806495720
O        -3.28985371280119   -5.75544460797336   -2.41192561394612
H        -3.47393974746015   -6.13143323738155   -3.29774171772249
H        -2.97802276744490   -5.95704028614786   -5.40790838812500
O        -3.57977183699772   -6.56614678276116   -4.93721885449018
H        -3.09833812776820   -7.38615063139120   -4.76753116903560
H        -1.37876700103276    3.66914917194036   -6.98606179442826
O        -0.83918479402614    2.91399682195461   -6.71236243345415
H        -1.07387754149215    2.12801727118928   -7.26220798979606
H        -0.18757451429555    0.35929912930627   -8.21193793439893
O        -1.08449853374426    0.59490077465574   -7.93153289354665
H        -1.26223250394485    0.07166819063082   -7.13390047997768
H       -10.42422099050498    3.99930070735894   -2.76645507560655
O       -10.49380016417149    3.22150988337433   -2.19738485216160
H        -9.66586431447066    3.19521049249722   -1.68619367617131
H         4.56511462431370    4.03095139902162    1.73619948760137
O         4.36032256143332    3.11148452238178    2.02275770469848
H         5.07153090978633    2.53324922613965    1.73360352437555
H         6.48915276027966    1.34403929907785   -4.19547723705416
O         6.18287584663764    0.72097975714014   -3.50222432972442
H         6.21188138454133    1.21628147045324   -2.65840580964247
H         9.62517844447260   -2.27753649988364   -0.88987989678257
O         9.90472776660465   -2.06374293892495   -1.78926758151999
H         9.10527637560292   -1.72671160824661   -2.23526678959793
H         9.96905496913054   -3.37414407517592   -3.05755714946200
O         9.70568374706657   -4.02633529360018   -3.73385785896504
H         9.31312120805900   -3.51946507877860   -4.45515675953858
H        -7.70232378332380   -8.62750833171878   -1.67755497401215
O        -6.96427457162136   -8.03305622092615   -1.80412014788204
H        -7.34203627854712   -7.12012836611861   -1.79602413586378
H         4.16221302937659    6.02679716807281   -3.80844872007112
O         4.82245274854005    6.72866869933479   -3.72154439618286
H         5.65872979807837    6.27523080483650   -3.58276538118417
H         0.10626385340704   -8.22654930104192   -5.20028347291951
O         0.12932120564325   -9.20923649185668   -5.06698702739780
H         0.28480588945047   -9.57408389614554   -5.93821140589431
H        -2.33256890938801   -8.72725135367400   -2.70928139889087
O        -2.09704091035633   -8.46492599473935   -3.61881752345444
H        -1.44798193255453   -9.08276409119767   -3.97432559376451
H         2.18558072075765  -10.87007511433084   -3.46855292110980
O         2.13990334836745   -9.91548579559359   -3.44655150274230
H         1.35610934157739   -9.64510265247098   -3.97514679314768
H         6.83969345708747    3.27654549765920   -4.55091321850675
O         6.90064026960488    2.59826891097510   -5.25133131594356
H         6.10863020630954    2.73003694471725   -5.79448169817415
H        -3.59824485720540   -3.76609032095643    7.71799463773235
O        -3.71038998022536   -2.97843645277598    7.18721660269263
H        -3.45638764951286   -3.21854347335898    6.26974785537043
H        -0.62597504509000   -3.41974953835073   -6.71797805576138
O         0.00368730635003   -2.68778939390457   -6.72487856964620
H        -0.47924876842460   -1.91236149639424   -6.38500406705159
H         0.60031633646257    0.42062761307347    8.76118666981669
O         0.61338626117782   -0.29384435698181    8.12054305854444
H        -0.30739879441657   -0.58637510879265    8.02897140052448
H        -5.83163828914578    7.31273472272159   -4.27191875316397
O        -6.33263032724512    6.69337272928684   -4.83405191495444
H        -6.62125210784311    5.96272804014620   -4.24326159252361
H        -4.27949050251466    9.04926233574411   -3.28058716570671
O        -4.81548837691684    8.25323979210752   -3.17501526849512
H        -4.40914469472480    7.77427408286281   -2.43465265153141
H        -9.70726035428511    5.74152485815304   -4.67748836263690
O       -10.24103901994094    4.93701127699593   -4.51458550731172
H       -11.12059801944954    5.13723988436326   -4.83667421343856
H         2.73854049286350    6.47291215501747    6.14672288556277
O         1.77843163068834    6.56802529929078    6.24342588855450
H         1.43479501887700    5.65504140221923    6.13977546096514
H         4.79181450217923    8.49806162111008    0.09579682775743
O         5.10635716963799    8.49965476727199    1.01781382359999
H         5.51372071605757    7.63578483849338    1.15003453609055
H         4.14876244034557   -7.48113325138987   -4.31650930727638
O         3.39203147024868   -7.76711161129401   -4.86038403296776
H         3.11074159271861   -8.60697558845464   -4.48254728759879
H         0.35180041966838    8.61390409009239    4.23136839103702
O         1.03104296373237    7.96951038279786    4.00695127453979
H         1.25393028719791    7.47759325340543    4.82285680145509
H         5.23482108299659    4.13767600803202   -3.14027434591673
O         6.19605781335593    4.10910678745515   -3.08330960084305
H         6.40259201536901    3.52683272428219   -2.33540113192824
H        -2.61002761239987   -1.58841814472737    7.57181270595461
O        -2.10163275766562   -0.79412115019469    7.79310915773077
H        -2.73020286856739   -0.16854316608500    8.16377357604349
H        -9.02539855374823    7.88202292312960   -4.17782005769755
O        -8.95978016880889    7.29671083873386   -4.93382825063350
H        -8.00225683856748    7.13238899219852   -5.06566676012115
H         3.51714608668810   -9.02897232600539    1.11874047248219
O         2.83797080564034   -8.39722817634326    1.36060198247311
H         3.31094865044729   -7.59154974641694    1.64425051691585
H         3.56741251026587    8.12403115101092    1.83726271744082
O         2.77747599290750    7.55950730094133    1.94904181708900
H         2.32781027129260    7.79747296546891    2.77256989956420
N         6.92706402768093   -0.72726266933082    7.27819243357017
H         6.79756327814441    0.10249469501403    6.70584683309479
H         7.75694889678237   -0.58259187261181    7.83794747988635
H         6.13715438060155   -0.78833477955935    7.90913204365590
