# Supplementary material for: Computer Generated Realistic Interstellar Icy Grain Models: Physicochemical Properties and Interaction with NH3
Source: ACS Earth Space Chem. 2022 Apr 19;6(5):1286–98. doi: 10.1021/acsearthspacechem.2c00004 (PMC9125691; doi:10.1021/acsearthspacechem.2c00004)
Supplement: Supplementary file 1 — sp2c00004_si_001.zip [file sp2c00004_si_001.zip › NH3_binding_energy_sampling/39-41.3-N.xyz]

604
 energy: -1022.790415207332 gnorm: 0.000014249251 xtb: 6.3.3 (5b13467)
H         0.24341660209728    3.00411516724232   -0.65999554165592
O         0.76291596386591    2.32710342028721   -1.14261412525830
H         1.70323939363596    2.46160826431330   -0.87675152517942
H        -0.07135972548134   -1.34631541466908    3.14293303437627
O         0.32627971372277   -0.64576337190849    2.60325282927727
H        -0.14792308218214    0.16927090301704    2.83800694783492
H        -2.36193197671878    2.39850662324233   -0.53565775479891
O        -2.15974635171664    1.92362383819782    0.28758726560501
H        -2.17337489280712    0.97701864760848    0.05773275214613
H        -4.64581937694672    0.53199895611085    2.16297977116656
O        -4.96758412553124   -0.39992000644823    2.16900839217204
H        -4.46075337905925   -0.87629234144183    1.50320108172888
H         0.08295359772458   -0.33618017923073    0.94752939003107
O        -0.11406553302622   -0.09651777579872    0.02156719835841
H         0.23426335897260    0.79766162077834   -0.09923460753886
H        -0.16191834805559   -3.61936077019456    3.75744295855184
O        -0.43963644989801   -2.79075242360655    4.18157368772338
H         0.20475527808310   -2.62600450956307    4.88637055188987
H        -4.85761886783980    2.52075366369708    1.32040050476178
O        -4.22300616146589    2.10531669519577    1.93592509991543
H        -3.37785813383168    2.08590975541977    1.42676497737548
H        -3.20112733246631    3.89598723623641   -2.20920067140184
O        -2.46667106391329    3.29532358591853   -1.97820804388108
H        -2.10732665878144    3.00402618193370   -2.83538745806891
H        -0.12053397828791   -3.83108693000841    0.48166822232200
O         0.22125831117219   -3.01740938278723    0.90517587412269
H        -0.56486390470893   -2.52852113702228    1.21620720564728
H        -2.37109287073405   -1.56473901279491    2.44976568757938
O        -2.18167044334786   -2.02798786792743    1.60741180321340
H        -2.43254865065988   -1.43541286671905    0.87971090239056
H         2.09501017528754   -1.47007938021447   -1.12143495402406
O         2.32113428776145   -1.73031049870063   -0.20493857649989
H         1.52805720395632   -2.15530701399039    0.17354826784746
H        -1.36489544191511    1.79615244235692    1.91324515512166
O        -1.46615954002729    1.39478097312295    2.78654864623126
H        -1.44923519197588    2.10357739998142    3.45511598079278
H         0.22703935531864   -2.72005861336469   -1.58425526227714
O        -0.52565127333491   -2.10491043650690   -1.63976733718014
H        -0.34625740432717   -1.38243073540277   -1.00063915580217
H        -3.42374958540572   -2.93260307409505   -0.42225314630611
O        -2.70752794682668   -3.42573332830244   -0.84356665182687
H        -1.99326117504385   -2.79727974662829   -1.05495402682819
H         2.78428020458058    0.07689155146641    2.94412370230639
O         2.87807503605340   -0.11081553500846    3.90567642262049
H         2.97178068134004    0.77990992282782    4.31453009436005
H        -3.47448392731487    6.37359766419628   -0.53076442388409
O        -3.23217672413779    7.03955617543134   -1.22696946654054
H        -3.08625002348427    7.87990553584357   -0.74981840338505
H         3.92144213004706    0.53696809477213    1.20337253322951
O         2.97012687484977    0.35671072837222    1.31662451996546
H         2.73241155170918   -0.38935834989534    0.72976904551031
H        -5.74830311306515    0.85122665928323   -1.62492388027058
O        -4.83699542743071    1.17423617814960   -1.49421725743227
H        -4.94580499761100    2.00072089570133   -0.97912804172058
H        -1.17401786947847    5.36635798123071    2.22977948285288
O        -1.80380668056303    4.62405604026647    2.10752875264257
H        -1.88519162823554    4.20020563446434    2.96717587731212
H         3.52720644807110    2.71988089518311    0.45524459973539
O         3.27964760720979    2.68371722488143   -0.48354955768343
H         3.61614843077412    1.84681974183161   -0.84282997827576
H         1.50441271560384   -4.71695369735550   -2.27050816704885
O         1.56913733792323   -3.94258103369052   -1.69361106370341
H         2.36747943769137   -3.48289788572778   -2.03824664788505
H        -0.88544387688954   -0.09008084699343   -2.55318099385920
O        -0.25085011640885    0.56270273313344   -2.87585827797834
H         0.01257596834250    1.14089560776187   -2.13531466673908
H         1.70351158027753   -4.71620197966282   -0.19804078345835
O         1.80383931836518   -5.35768914816744    0.54166962906814
H         1.33829519060122   -6.16517669032619    0.23929243155223
H        -1.20402986302928   -3.26964046320481   -2.90405108516002
O        -1.03184225557417   -3.95056076904271   -3.56779970059755
H        -0.91082101146479   -4.80035099628956   -3.10251131523559
H        -2.76317939673685    3.27288615440374    4.70730809069471
O        -1.78193376713031    3.26659096293324    4.67739215224759
H        -1.49400260961268    2.85890419351167    5.51242735691088
H         0.98980199887757    4.98581029086100    4.10175149036388
O         0.04441330068481    5.22183821147840    4.15305273132954
H        -0.43146090709059    4.41885987501425    4.40405726769673
H        -1.72598418506259   -4.66522860604208   -0.40502260286126
O        -0.96467092355751   -5.21150411606604   -0.12027961085633
H        -1.31758197619163   -5.89868095199302    0.45431209401263
H        -3.85986870414177    5.83691202760418   -2.58500631226533
O        -4.21271035358025    5.00678539031253   -2.92252031379958
H        -4.05093754896197    4.97605478106812   -3.88946833011224
H        -2.43185325400555   -3.71257164834701    1.90488882159047
O        -2.45576047675319   -4.61890572515128    2.27534066494242
H        -1.51755957500308   -4.86136982528364    2.41912545127577
H        -4.67296758553597   -2.96953170402037   -2.93586016299264
O        -3.82022578769709   -3.20410192128307   -3.34030819379342
H        -3.49400945335665   -4.00084431840399   -2.87697493449260
H         0.34859151897032    1.32717986694196    4.62207530652965
O         0.85898122256288    2.08693834421207    4.29463920367290
H         0.90830168450013    2.74217841949833    5.00482788283772
H        -4.64776547757586   -5.16634438898288   -1.61892415250876
O        -5.35074119490028   -4.81295218659012   -1.04656638807706
H        -5.14264720117140   -5.17224798081564   -0.16314762610563
H         2.33946640952959   -6.49763789565297   -4.06403620268753
O         1.99936196230828   -6.17135235773101   -3.21078380181629
H         2.42863742287189   -6.74939867232754   -2.54781192237316
H         0.49232304785877   -3.38538444299004   -4.02360444339441
O         1.29798308876664   -3.01995713868684   -4.44257886495673
H         0.98306110184409   -2.64232351882573   -5.28991064977792
H         1.96766838360707   -1.80086952583779    2.97814202552852
O         2.11881219813782   -2.73177151512743    2.75771904290314
H         1.43521189149604   -2.93851358376294    2.08634584538276
H        -2.98616153470911   -1.80471798726256   -3.23378184997512
O        -2.56099590229118   -0.92004959579433   -3.16357295328245
H        -3.21391768948053   -0.27101996112858   -3.48106366340596
H        -3.14974325730129    4.96036593893374    1.08786852713680
O        -3.92750109697865    5.34027875152230    0.63154667419018
H        -4.34324403698631    5.89551307912460    1.33948651953908
H         0.89987888519853    2.21245942247873    2.60597656176997
O         1.00178197902754    2.21275454932098    1.63517984415094
H         1.72650613748492    1.58804426891557    1.46741498285104
H         0.21394001814006    5.64968027493952   -0.73324571411292
O         0.72354679171901    6.32254852539003   -1.23989889075069
H         0.88831364865980    7.10585807768978   -0.66885440905792
H         0.38702232799913    6.99612848344077    2.62454790856471
O         0.02547653610538    6.62156432305691    1.80420799008079
H         0.68815371546806    5.94955464426200    1.54089207156260
H        -2.46990318606161    0.18487686579240    3.32942000452465
O        -2.69788782529389   -0.63068181348482    3.82929282050115
H        -1.93992588398365   -0.67683028450081    4.45378775461758
H        -0.89388980946162    0.50259752679089    6.02220106507697
O        -0.61967370913273   -0.01468370529297    5.24644989956385
H         0.09100500302116   -0.62189920775453    5.53247350342459
H         0.70280253891981   -5.03152526632501    1.95554441250757
O         0.15617043336465   -5.14293127012113    2.75680119798373
H         0.29576593480577   -6.06537609349464    3.02527742280144
H        -2.13322411751064   -8.10487833236469    0.39629219912106
O        -1.81227312816055   -7.62255788468681    1.18548913943618
H        -2.59912994740980   -7.30929971399924    1.63919601331679
H        -0.33431900858079    6.85945041060013   -2.30671154670447
O        -1.07340105585469    7.27797487079388   -2.82391400262468
H        -1.86754594838483    7.16394915042536   -2.26401036755867
H        -1.07507591220678    4.28513888464537    0.58955388634937
O        -0.69912614528425    4.35147385719028   -0.30482195859458
H        -1.40233616978560    4.11235383588148   -0.94094612896184
H        -4.38910358040650    2.72453225986740    3.50041290716804
O        -4.39177796709016    2.89012108503629    4.46585749485805
H        -4.47984201748659    2.00525784299610    4.86997853700068
H         2.01349775847661   -3.63666265100857    4.23193399979399
O         1.94443145320278   -4.11313743882217    5.08245226094851
H         2.45120604614993   -3.58163244537663    5.71774885518329
H         4.69226718078880   -3.24468804217430    0.83980990040521
O         4.53544356580490   -3.16454378152317   -0.12685355973918
H         3.67996046899151   -2.68122511853507   -0.21122388437128
H        -2.69708897382667   -0.75416103335681   -1.36908002332995
O        -3.02783486749268   -0.48806349436440   -0.49487467513928
H        -3.82442264444680    0.04325723128055   -0.70198373020337
H        -1.58070852238206   -0.75676660545143   -4.64416403355938
O        -1.07300410530664   -0.53968692603918   -5.44724004905628
H        -0.36004317143985    0.05271961076772   -5.15869111184289
H         1.82292497551652   -1.73047151222127   -3.38153199986005
O         1.91552769483044   -0.98644790996995   -2.75546570531153
H         1.13980613624715   -0.40709947348519   -2.88390933823315
H         3.66149526133129   -3.17659058498578    2.54770793244545
O         4.61971871116252   -3.40984143796243    2.47737679649061
H         4.66974550117991   -4.37073581432386    2.59955849766863
H         3.40836546835771   -6.17731278481173    3.10327530441340
O         3.76873119872188   -5.97511024833211    2.20526272740922
H         3.03578741849045   -5.62176557133789    1.66113222142195
H        -3.30415429746724    1.61546196248363   -4.18706114144256
O        -4.15366700932261    1.15103481099561   -3.99938784036496
H        -4.36987385742616    1.29325474968822   -3.04191630498782
H        -5.04131609149896    4.14590044515154    0.06436614402879
O        -5.48350949086632    3.28254055293653   -0.04605131880329
H        -6.41241061711321    3.40726637395137   -0.32984903111584
H         6.75657808064422   -1.22987302520373   -1.34402955218439
O         5.98473144693866   -1.08122524521719   -0.79153962663892
H         5.56001376285654   -1.94762580578822   -0.60245274320850
H         4.61225376137064   -3.20073692864745   -2.47046768324124
O         3.74701733428642   -3.02406592170048   -2.88971681104747
H         3.75145006898381   -3.63917626049537   -3.64866258680043
H         4.42431044190876   -2.36611785699186    5.62560198010873
O         4.07612628684664   -2.83428657277268    6.41505740805923
H         4.40731216990861   -3.74036990750207    6.32994311593387
H        -0.72452913111653    6.29062188708128    5.10184762118639
O        -1.32125901645016    6.86654941170791    5.64016670579103
H        -1.32831754271578    7.74580177002523    5.20319802077399
H         4.72774894761063   -0.17318198215003   -1.44972713814338
O         3.96273332639739    0.37194118913888   -1.71175395246606
H         3.27125394867264   -0.22455219758031   -2.04855369108823
H        -0.77992020204981    4.46092839186366   -3.97767934163924
O        -1.50022680732145    5.06650884616307   -4.24015758273086
H        -1.32598407630049    5.91727002012984   -3.79331367031679
H         0.69645758865067    3.19075876321369   -2.64476036728055
O         0.60322479296517    3.49603440865456   -3.56941287578251
H         0.71728831964488    2.70725494992487   -4.10888670942789
H        -5.39117302933765   -5.20299778228921    1.74336850469053
O        -4.69575692487207   -5.79902880076397    1.38780620427457
H        -3.85446461914964   -5.38813490394966    1.66390174651485
H         7.91188157428227   -1.72796987127496   -4.01258434326130
O         7.65101797112467   -1.41865968912063   -3.11283137143619
H         7.16884204551694   -0.57098600365292   -3.26678234662149
H         3.72299334357217   -5.08725096882684   -5.30326377705030
O         4.48559261502218   -4.71948134985548   -4.81827948780903
H         4.86480708470245   -5.43452381390409   -4.27399983439941
H        -3.78151613557536   -0.01403465531319    4.91674148414322
O        -4.38306735220745    0.44921498165452    5.54938424137737
H        -5.04719797631843   -0.20758506544074    5.83497761010178
H         3.46418011516239   -5.98059361599895   -0.53963025400840
O         4.33887200555843   -5.73459958081091   -0.85274931594471
H         4.41788813682560   -4.77327263801518   -0.70274813071249
H         5.03745049268541   -0.35883217987674   -4.14412440542793
O         4.50050275708321   -1.06613154524620   -4.54091468467548
H         4.16990404345505   -1.65172879465065   -3.82696853675207
H        -1.14733052625525    1.56439183430584   -3.93922759051609
O        -1.79507231607547    2.18333277102918   -4.33319117333496
H        -1.42672478429476    2.51873887209032   -5.17142790189324
H         4.89031792421609   -6.35646456058125   -2.33059987145681
O         5.22476556094844   -6.67927864750263   -3.19655390532496
H         6.04055793434765   -7.16354113384677   -3.00912288381847
H         8.75237413755717   -5.14066963152702   -2.91052239306200
O         8.05720319516071   -5.55815395874733   -2.35677538836436
H         8.08818154492522   -6.51513551300978   -2.46319274068706
H         2.37100289142071    4.68902999174154    0.47139182725172
O         1.79870235617155    4.66524664303822    1.24820634922811
H         1.43739707752561    3.74616942504452    1.31881158473305
H        -4.42164050663382   -2.66041302835191    4.19738717039179
O        -5.31332211915575   -2.31594612021540    3.99298319669412
H        -5.17051113547391   -1.53252732267622    3.42199210944395
H        -5.84327272020349   -3.20081965576811    1.27502397701906
O        -6.31146854686675   -3.75891803370595    1.93874956225508
H        -6.12399771671050   -3.32857506702681    2.79216179912115
H         1.69629269420425    3.40253766450283    6.88419830391750
O         1.07736234184440    3.92335408337855    6.35079476633406
H         0.29279005357340    4.07660557827421    6.91991106724781
H         4.99848725386966   -2.23422903456821    3.62264908611824
O         5.01918765474510   -1.51998508713600    4.29095478591984
H         4.21087079924116   -0.95859568622311    4.13330262808775
H         2.36815459659552   -5.63531231097432    4.81736265937293
O         2.74470057897224   -6.51994730243083    4.55459818025352
H         1.99741270138540   -7.09688944881161    4.37511032564914
H         2.28701511844000   -4.51634158719051   -6.80699895004136
O         2.11218200820252   -5.00812016784112   -5.99469461244159
H         1.84827492275470   -4.31920596542456   -5.33646127397860
H         6.44497180109875   -4.15451026260907   -0.49936938786156
O         7.19434730830970   -4.56371682715734   -0.03530936039205
H         7.70332568601628   -4.98399069100645   -0.75630339946228
H        -1.71498831857111    4.43470396749052    7.71359167532575
O        -0.81770789021693    4.52698457440668    8.10393655210388
H        -0.63227853195212    5.48514434919582    8.13306847338247
H        -5.04921099183217    5.71782421015714   -5.59114854116666
O        -4.44396890307458    4.95241120704188   -5.61468375732110
H        -3.68320871485910    5.16611959330553   -6.17672339297552
H         3.32747780974020   -2.52292544193653   -8.43974361914752
O         3.23300841428844   -3.05938348726586   -7.64182482951952
H         4.10787781087662   -3.04195178654668   -7.20854944112735
H        -0.59067387534151    8.81175948712353   -2.24684754601407
O        -0.46374480237087    9.63613449460395   -1.72367755719788
H         0.29258951643167    9.45307716754216   -1.14107471165858
H         2.06312260479856   -0.97191593234832    5.21216105696877
O         1.48587399160498   -1.49806903767904    5.79519337064349
H         1.57827709983937   -1.15750105019918    6.69434856460578
H         5.24121860070932   -2.04284304705021   -5.68503730573498
O         5.58432804120556   -2.80799680554995   -6.21087248767780
H         5.30688590716697   -3.59948379735396   -5.69761992771952
H         5.67439695436442   -5.28891825456322    4.68141798264265
O         5.14925339065638   -5.20604023261030    5.50647577755073
H         4.42489589555871   -5.83382461997120    5.41433305745444
H        -3.97557367328390    1.10455278593917    6.99392085978651
O        -3.78507767510715    1.57524612156713    7.84102585729262
H        -4.66051231032785    1.96334237850874    8.10009466633111
H        -1.78253334190404    9.60236869532144   -0.70924443961598
O        -2.64490853382466    9.47758811482829   -0.23904624148130
H        -3.25240519798607   10.11108461072241   -0.62436506271347
H        -5.89454037895974    4.70536079746164   -2.94170479683435
O        -6.80184285704206    4.59330934975024   -3.29175581630983
H        -6.71177152334135    3.89236671807495   -3.97048480501770
H         0.08946405731862   -7.08319121352002   -1.18028808991750
O         0.54869108990150   -7.52552251294273   -0.43340083841100
H        -0.13370723029773   -7.71980594258053    0.21223335176982
H        -7.59120750507095    3.81023727253132   -1.98857804989334
O        -7.85829866047100    3.22131262126278   -1.25234222319545
H        -7.71760324682089    2.31336019894265   -1.59501297809386
H         3.96337939588344   -0.96896304424946    6.99484611107150
O         3.97669088930952   -0.00483311513451    6.99254415543316
H         4.79097514532465    0.28415599566999    6.56394922555438
H         2.27224561188003    5.76419528163647   -1.18784082492590
O         3.20813447408172    5.49353615393829   -1.05053744918426
H         3.43674908079326    4.99886374506204   -1.86410895874230
H         6.54388751235250   -5.98734023607155    0.66702590205107
O         6.16976002284825   -6.72507336350736    1.19510079671309
H         5.26539568406873   -6.44526850615335    1.41926673343653
H        -3.85798760589536    4.68344677674352    7.78585824631458
O        -3.29089985265661    4.22162825809035    7.12666003134124
H        -3.48829139148671    3.27843000478976    7.23178297116824
H         5.75115071716128   -7.99713223471429    0.11886323649153
O         5.46320365124146   -8.67942820007149   -0.52389591351982
H         4.63682487589077   -8.34816134402733   -0.91912896007580
H        -0.55779260807325    1.98193829358213    7.69851245171973
O        -1.18855040917486    1.92388693453138    6.96079855510672
H        -2.05910687422542    1.78391769235970    7.35327134321785
H        -6.36482880341325   -0.12265246407013    1.03355301030300
O        -6.68343600748555   -0.19966574741843    0.11939759138991
H        -7.60312287317410   -0.46731397856264    0.13398040558367
H        -5.36133967484988   -3.06143213884858   -0.62763506762399
O        -5.10904931618357   -2.36355401396379    0.00287617857228
H        -5.67462220313588   -1.58714568255102   -0.18320946441957
H         4.35312300788734    5.53491622806322    0.34860486025813
O         4.68736867520121    5.62750326464280    1.25436899596756
H         3.99642568576094    6.13877109355942    1.71052495605177
H        -9.02122957315866   -1.71823764356207   -2.30017257488112
O        -8.47554390159272   -1.52272025075911   -1.51119001224535
H        -8.60827543647870   -2.26183665617081   -0.87742043958649
H        -5.46537059107189    3.49680952114332   -5.53457141659078
O        -5.98836937571669    2.78738118028217   -5.12547221446459
H        -5.32729924526801    2.19590923700107   -4.71051054561975
H         3.22225130607429   -0.89920386232685   -5.64751254941861
O         2.36920504473936   -1.01116200740656   -6.12159253442726
H         2.45149353298300   -1.85972298394650   -6.59678563395448
H         8.15331615401892   -1.37947615498332   -6.00604420010861
O         8.15618422606747   -2.24652803481847   -5.55520007544604
H         7.29914765375236   -2.64111353979097   -5.81057363995274
H         7.67213764244651    0.96429357235766   -6.27381378950530
O         7.48180921517134    0.12008459177361   -6.69536667584142
H         6.50057814308299    0.07395277431651   -6.73382439422234
H        -7.85903006944837   -3.68592689694621    0.87821507292709
O        -8.53437506135628   -3.57302198998589    0.19171605934563
H        -8.43687569744315   -4.33003934339124   -0.41310732136768
H        -2.35049921834362    8.71651040441239    1.32412099498268
O        -2.20667537022682    8.12341809702663    2.07465570674685
H        -1.43766625349322    7.56767110506757    1.85348254412319
H        -4.40822894957558    6.41381775641985    3.50781318604859
O        -4.57294361030304    6.84497308285993    2.65274069939574
H        -3.80602866464626    7.42785803421897    2.51964485164188
H         3.43696282462498    3.51080848018391   -3.45279168928129
O         3.63180400395887    4.47100484016992   -3.44039543682662
H         3.04917376084977    4.85201899574506   -4.14322798421864
H        -6.08770798347050   -1.58639756907641   -3.47683932616198
O        -6.17648183935892   -2.16900780481525   -2.69600190860407
H        -6.96086194949903   -1.86052173963459   -2.18879197643717
H         6.47419378571499    0.97388399262004    4.76833864600576
O         6.08029891782656    1.51086145243323    5.47276280338966
H         6.27245879896455    2.43017808437013    5.18592536206157
H         1.38449754896957    1.72501400598122   -5.84437195209122
O         1.17152496761242    1.11465853515369   -5.11244576292025
H         1.56577407360295    0.26161183089860   -5.37436588564288
H        -2.49725641785586    2.89920996586839   10.48582502039788
O        -2.28821310866687    1.99181707735518   10.20943502683483
H        -2.88333356140983    1.79839441340707    9.47329098965464
H         7.63520928290619   -0.57070792057022    3.11009082036380
O         6.88679571127613    0.00669630916669    3.27973831737898
H         6.19021248291606   -0.59282190293119    3.65209038735056
H        -5.67034136234375   -8.04954094949717   -0.76512608858973
O        -4.93851996296147   -8.12476497027193   -0.11605638833946
H        -4.94061601852538   -7.30993101559815    0.40978995852485
H        -5.13912977977258   -0.09832517623427   -4.73680351452546
O        -5.75775533490944   -0.80617421509795   -4.98511870316103
H        -6.59319148291256   -0.35961438638439   -5.18329493281584
H         1.94391924730409   -0.18950751144348   -7.51000672440590
O         1.74935914401458    0.29251804249783   -8.35011110013817
H         2.32129775438443   -0.11660745431459   -9.00512044738814
H         4.92400670654695   -1.39048425907123   -9.29332292512910
O         4.00125924896537   -1.15579654983422   -9.57963306359216
H         3.98518894357532   -1.27330646126911  -10.52878129261877
H         7.55596109359891   -2.64975330460851    4.21664430631388
O         7.70674916855761   -2.68237771066211    3.25769130243845
H         7.21056215606922   -3.46933515542689    2.97992293215307
H         6.70463614643140   -5.96290144647674    2.68086688038608
O         6.76625792975257   -5.29192804103491    3.38601707173958
H         7.64030285884218   -5.38243332783942    3.80654830311839
H        -1.77399096501120    8.91430400036096    3.53151429552367
O        -1.52932585489504    9.21458387828374    4.43208626774732
H        -2.37956731117016    9.34736250382458    4.88477243636788
H        -7.34149850017390    1.60153606421322   -5.27406325054274
O        -7.92071390080666    0.85877253147227   -5.03550220523592
H        -8.82082305363463    1.26205293118118   -4.96068586968146
H         6.97523186575508   -1.09576711057477   -8.38409202241840
O         6.39087191775179   -1.81238342449269   -8.65462076389499
H         6.15786699225124   -2.26606675572136   -7.82611197199559
H        -1.71569618736431    6.34586060721016   -6.96014280106778
O        -2.00733843946241    5.46168862144954   -6.74287416954640
H        -1.77085995483350    5.30885979486147   -5.77967454134375
H         0.00028545349470    3.24307381784095    9.03705569968432
O         0.19218822593036    2.32133697717821    9.28892145420273
H        -0.60948739637811    2.05821927071586    9.79052458469223
H         6.77531136720546   -2.82055895967390   -2.69370369097635
O         6.24053718923418   -3.56464307122697   -2.35891935079603
H         6.70748381291886   -4.37597426603995   -2.60648466125206
H        -4.04984386389158   -3.05549217368385   -4.97702537074265
O        -4.20010385758526   -2.93708287545541   -5.94183090678878
H        -4.74439449480385   -2.14176875017386   -5.99526438846897
H         1.97703872461461    2.10944740574396    8.48177515540116
O         2.64403835542356    2.22286295929853    7.79497448345409
H         3.06331948490512    1.35158737926718    7.67653294287728
H        -6.90397689843505   -5.18792166493173   -1.44998331326288
O        -7.81981121455979   -5.45218052891012   -1.70046249607229
H        -7.94813234546039   -5.04491656642905   -2.58200215650071
H        -3.80562333876860    5.22227161221440    5.70479456385773
O        -3.76724279282971    5.99372336846724    5.11825909613182
H        -2.83207589883590    6.28293830297769    5.21719932695080
H        -7.85555338576026    0.10857415594447   -1.99830740395393
O        -7.36180322153528    0.83241179453504   -2.40675578170335
H        -7.58605050194233    0.82609200433842   -3.36089534900184
H         5.85687017987093    0.07840404150951    0.43486812678101
O         5.63400182464550    0.79570065386410    1.06013869550703
H         6.14205505411968    0.59554600023890    1.87291592592691
H        -6.20910763360283    3.27946943512555    7.38520005261449
O        -6.08702891554178    2.75678094800643    8.21194058295850
H        -6.68995198178698    1.99831965741035    8.11743056119575
H         2.26841680643654   -8.10348662775184   -0.87218253628529
O         2.94767156063437   -8.09021122521830   -1.56621612417819
H         2.72198491269447   -8.80050567383915   -2.18337134695892
H        -2.71621309826835   -3.94366175713220   -6.22920536724796
O        -1.96538886814445   -4.51368925738483   -5.99766063097345
H        -1.69181171854838   -4.22806627841241   -5.09770448421571
H        -5.62725298714357    3.73717939824718    5.30318676877382
O        -6.27740960691298    4.13387201261617    5.91930365588164
H        -6.10865970725097    5.07707636108923    5.91185958087962
H        -1.01618156325994   -7.11816451470345   -3.20412069696821
O        -0.54319789081155   -6.45270825517050   -2.67107848985935
H         0.36660361946901   -6.38625824861336   -3.04697221125799
H         4.45414777401357    1.94911412881470    5.15382638063802
O         3.51380108353055    2.19254917241225    5.03187397077739
H         3.12658981204038    2.20614233433024    5.91245880348385
H         4.12646811279419    4.58545187249513    6.33691463543217
O         4.21121149284544    5.31904591887372    5.72346349929999
H         3.64665358575708    5.08385141363785    4.94858556231426
H         2.78678886684279    3.56345903508842    3.94821352625669
O         2.61261890380615    4.50485448906260    3.78606819924425
H         2.49953970873682    4.60815138425706    2.81924073525781
H         9.41949662536290    0.14715877497296   -1.03342446932979
O         8.61471549770361    0.31182592508034   -0.53858811039869
H         8.43105152488800   -0.50939777341246   -0.05259962372585
H        -2.09871216468592    5.25571282846285   10.66600690882644
O        -2.82452581141688    4.62943892853854   10.89171137313007
H        -3.04532871511733    4.80328234806644   11.80694457036908
H         7.97816903298993   -3.07138292850795    0.34446540365167
O         8.40364231153961   -2.22881329254121    0.60540280931145
H         8.33231963028439   -2.22683534092342    1.56731248941118
H         5.39566486567913    3.60030097708357    3.56033972650277
O         6.04866808671731    3.85907453106936    4.23305176658199
H         5.63689960490318    4.57755150652325    4.73462309171398
H        -4.20485956639351    4.97104598409879    9.79052205680405
O        -4.83482418708872    5.12817575116497    9.06707969939492
H        -5.44941581151453    4.38184023992897    9.05845766886746
H        -6.99161794767051   -3.45405516562107   -3.53160693811182
O        -7.61310246956585   -4.06079430559467   -3.98563895383238
H        -7.09106685495468   -4.50202137708163   -4.68761661654062
H         0.03275266394605    6.05273795230060   10.79803696814555
O        -0.82913294302889    6.39030698784844   10.54966832596038
H        -0.70802676217312    6.82411848221898    9.68565943381444
H         2.53729890461582    1.49767884948117   -4.03753126411564
O         3.39790100209736    1.87794634271461   -3.79246401988543
H         3.75648822037000    1.34701074576717   -3.05333968756572
H        -6.98084276713540   -0.24513573124174    7.18896185840781
O        -7.48751480044946    0.53404209278852    7.47096748190610
H        -8.10631632511524    0.72391483825489    6.76472122872748
H        -2.76176748814809   -9.88036893519045   -0.88916116380258
O        -2.69415324129629   -8.93835282893163   -1.04492860489182
H        -3.59931964889989   -8.56904809105550   -0.80596820882198
H       -10.01450833967040    3.12144020930409   -4.92403504651730
O       -10.13708645523176    2.20315450771214   -4.64849813967624
H       -10.35602236537901    2.28329712105935   -3.69914681700278
H        -2.07815302149318   -3.06063454521245    4.58970373381912
O        -2.95543325947990   -3.49708542946797    4.65368115123784
H        -2.94895280208809   -4.11113898769574    3.89437145433801
H        -0.20500976763049   -8.01605809120903    2.44533755637920
O         0.62073843674854   -7.81269445215312    2.89769277814987
H         1.33977317279270   -8.10876437875196    2.31193128036699
H         6.69126672775478   -2.46106489255896    6.40785716506923
O         7.13894172477753   -3.17100648277218    5.94284390944608
H         6.50517053116066   -3.90217250831685    5.89791944939132
H        -5.28725194601450   -2.03586684036855    6.91138994791531
O        -5.95974413252748   -1.53277830743336    6.42730289187594
H        -5.94114933375137   -1.90520458549594    5.51627014845263
H         0.85133048906674    3.02135085849170   -7.12987927263453
O         1.79034419490949    2.75604959692864   -7.21575569024966
H         1.80001713742835    1.98825934870683   -7.81648202497536
H        -3.92050637332635    8.71987916446573    6.69679670828759
O        -3.91652848558908    8.72210062762054    5.73942527544582
H        -4.04356718257150    7.79602304176809    5.46728558872513
H        -1.98043625130431   10.31356043636615   -2.69557725594902
O        -2.87912039603998   10.49756662473358   -3.00491794138271
H        -2.80147498261672   11.14034458816557   -3.70909406750422
H         9.39623879292072   -4.14720232313239    4.06096117976960
O         9.11188715820060   -4.82708769442841    4.67955510619604
H         8.68101854381463   -4.35625278127228    5.40391079959501
H        -0.71662231393290   -5.98929985138690   -5.87413335720680
O        -0.01709586411994   -6.56104114473604   -5.54131833396583
H         0.82140660136639   -6.10194287666637   -5.75248226132029
H         1.88505385737575    8.24219443705108    0.70904046351645
O         1.58365951954387    8.57862181268936   -0.16463977272652
H         2.39854190348259    8.62240026584629   -0.69076389346597
H         3.51681966360517    2.88351228493703   -6.59470812412429
O         4.33766539605928    2.60183874643117   -6.16937183567438
H         4.08126382164819    2.35584407650935   -5.25325462148648
H         3.76844660486167    7.09649122861140   -1.18266772225867
O         4.02851224366001    8.02703114071856   -1.36699846817334
H         4.57540233935711    7.95106923018501   -2.16392405092683
H         4.44658761050685   -0.00472019599707   -7.89627741305793
O         4.82333087397773    0.13114662046419   -7.02516158272664
H         4.64208206682897    1.05956476219772   -6.76664858888252
H         6.06075055042211    1.88178726091996   -0.44224896857814
O         6.63215472137539    2.06921182156091   -1.20013357031265
H         7.45409080830739    1.58734123341434   -1.00290118900460
H         6.67654385887183   -8.47691433715705   -1.62358159174586
O         7.31648999275044   -8.26564897805698   -2.35653780810200
H         7.68339410975957   -9.09980012771196   -2.64438423614657
H        -5.28491720255353   -5.76239821270386   -5.45716882547736
O        -5.89786064468830   -5.08631413693167   -5.77149853232118
H        -5.34234298700781   -4.31936676909375   -6.00206429651038
H         0.70561657114589    7.11103250973068    7.63619764967195
O        -0.19723553249417    7.14144163315293    7.99237348713162
H        -0.74930369182515    7.16217253364088    7.17269510479536
H        -8.87319883553678   -2.79761883802852   -4.15174193079905
O        -9.39086280316026   -1.98756917753395   -3.98288939461225
H        -9.09889529581897   -1.32107596542020   -4.60858160307057
H        -2.40686356990673   -5.98989198347078   -2.18306170486999
O        -3.28301199785333   -5.69924012607219   -2.45362776522743
H        -3.46825208535639   -6.06899119105960   -3.34176065301349
H        -2.97006443522758   -5.88436927058193   -5.45086704629053
O        -3.57482338867816   -6.49352895532885   -4.98421687685582
H        -3.09730344957192   -7.31667534648765   -4.81891712747224
H        -1.34367673409510    3.74207063908968   -7.00187979775172
O        -0.80449445980934    2.99107676848165   -6.72156117255667
H        -1.04055321930512    2.19805977469658   -7.26335109041914
H        -0.14850360001299    0.43599215899903   -8.21507660829486
O        -1.04392823237994    0.67561186417358   -7.93290034038955
H        -1.22616278530904    0.14612820726270   -7.13993897764250
H       -10.37267905814695    4.09058317297731   -2.75663895690223
O       -10.44627172509398    3.30947707195916   -2.19272327810701
H        -9.61893333146392    3.27620634458882   -1.68085698748583
H         4.61264209396264    4.02914936521992    1.75144369826984
O         4.40407010153646    3.10987646305236    2.03542105888834
H         5.11372217683045    2.53021838288980    1.74602904885444
H         6.52750644347547    1.36955702066264   -4.19010659955679
O         6.21750761651158    0.74032614501466   -3.50332671861783
H         6.24526116643161    1.23186864552301   -2.65663148054853
H         9.64641565762012   -2.28899601973588   -0.90422876368911
O         9.92673414088734   -2.07339067787771   -1.80258865775102
H         9.12994711598049   -1.72692812676183   -2.24659339262091
H         9.98643361286035   -3.37502865731700   -3.07742490553117
O         9.72002310014954   -4.02249555063268   -3.75716456062299
H         9.33078210844093   -3.50938873440064   -4.47594456774769
H        -7.70917818205298   -8.55492196977576   -1.73841065098712
O        -6.96824386489350   -7.96330748304933   -1.86142654016181
H        -7.34177837785705   -7.04863275076201   -1.84833003118098
H         4.63874208655372    6.21592109744174   -3.64624468520629
O         5.35267942102256    6.83838951147999   -3.46521560850259
H         6.11108506790867    6.27997437018021   -3.26375389119072
H         0.10356253223570   -8.16893338033658   -5.25457393211019
O         0.12257292497535   -9.15246457595338   -5.12686460415283
H         0.27624762707071   -9.51300275506999   -6.00020418043121
H        -2.33952119879245   -8.67303590723132   -2.76773638083842
O        -2.10158019256011   -8.40654021702431   -3.67545531525282
H        -1.45546834150699   -9.02562802092356   -4.03405266349528
H         2.16957576844713  -10.83182491933911   -3.53722551519461
O         2.12835924565435   -9.87716879818031   -3.50929022990383
H         1.34624401128790   -9.60010376620310   -4.03709645605770
H         6.88747164543445    3.29414148054744   -4.52033908805679
O         6.94758233479720    2.62716593898910   -5.23689913173248
H         6.15293816761551    2.76813847897304   -5.77171443006996
H        -3.58941738599483   -3.76607800412681    7.68745351418125
O        -3.69880203088293   -2.97538146117770    7.16068750444189
H        -3.44462501052918   -3.21092529691953    6.24224486999894
H        -0.60475117732735   -3.35006992746913   -6.74471218699683
O         0.02711055271532   -2.61993797300281   -6.74807229880339
H        -0.45345999628140   -1.84578363109150   -6.40120715715025
H         0.63049007120652    0.39444177809865    8.75531708923438
O         0.63764749890458   -0.31799715234991    8.11212133575463
H        -0.28547194816636   -0.60220593026580    8.01898658423715
H        -5.76421142977788    7.39048329301417   -4.24067112044856
O        -6.26594693833685    6.77646798451818   -4.80794639029747
H        -6.55948467613942    6.04374848532393   -4.22169254357968
H        -4.20444712367090    9.11562328351777   -3.23660267145817
O        -4.74220801411320    8.31972753968936   -3.14022607239215
H        -4.34242831439680    7.83548395838600   -2.39939706877015
H        -9.64627833806295    5.84045618899772   -4.65839330822984
O       -10.18356509969046    5.03737694815613   -4.50062744002124
H       -11.06248261455966    5.24357214623106   -4.82069941368150
H         2.79434200580243    6.45120057272246    6.17977164807165
O         1.83432434379173    6.55186419216394    6.27535256441154
H         1.48708309741742    5.64068710325290    6.16635103819819
H         4.85654707989740    8.49843880769309    0.14979522684869
O         5.17766611634041    8.49762023702081    1.07224439636978
H         5.58044870481590    7.63071240057761    1.19801158048249
H         4.14872105704623   -7.44715427135157   -4.36406252611039
O         3.39116524625469   -7.72649148635470   -4.91002134837320
H         3.10562451786735   -8.56729079663464   -4.53748392229383
H         0.41995464787488    8.61496936174351    4.27604264363912
O         1.09570423299081    7.96873865728617    4.04700153130772
H         1.31743327192179    7.47075048999637    4.85983355354531
H         5.32383890892708    4.16363690540966   -3.14443667073635
O         6.29374211338953    4.11133666629687   -3.06043007468166
H         6.46171259587385    3.52693992064567   -2.30743306829755
H        -2.59296172367307   -1.59174256479653    7.55407953655608
O        -2.08010858824606   -0.80192598082103    7.78032702926789
H        -2.70477464689739   -0.17443931759009    8.15432982962626
H        -8.95540683500846    7.97412326690640   -4.14497170114870
O        -8.89104655079140    7.39427144471793   -4.90529571904359
H        -7.93429052394807    7.22579282707577   -5.03647534846399
H         3.50540873391268   -9.02420387350038    1.06006447166088
O         2.83013252160588   -8.39089042443916    1.30866546931781
H         3.30683025499856   -7.58867871802145    1.59442551618943
H         3.63640089435605    8.12327457735951    1.87871652385286
O         2.83905038256114    7.56699660790059    1.98395637088484
H         2.39326455354386    7.79881852164600    2.81118635827404
N         1.98475993140408    5.37342227234614   -5.34080220193036
H         1.18609983671808    4.92410076870521   -4.90737753725956
H         2.11755966811262    4.96675130556998   -6.25609713072090
H         1.78960593097120    6.35797721371014   -5.44642019985395
