# Supplementary material for: Computer Generated Realistic Interstellar Icy Grain Models: Physicochemical Properties and Interaction with NH3
Source: ACS Earth Space Chem. 2022 Apr 19;6(5):1286–98. doi: 10.1021/acsearthspacechem.2c00004 (PMC9125691; doi:10.1021/acsearthspacechem.2c00004)
Supplement: Supplementary file 1 — sp2c00004_si_001.zip [file sp2c00004_si_001.zip › NH3_binding_energy_sampling/4-20.5-Y.xyz]

604
 energy: -1022.782202720179 gnorm: 0.000046498841 xtb: 6.3.3 (5b13467)
H         0.21837375719448    2.96703330203921   -0.68688791035542
O         0.74056685846396    2.29759914955657   -1.17942744689323
H         1.67930505352667    2.42531182424393   -0.90657358355770
H        -0.06658048196875   -1.37090646755422    3.14120119018089
O         0.32767207117586   -0.67071543187138    2.59831212424717
H        -0.15016609619415    0.14294137425086    2.83082995288880
H        -2.38175225772422    2.35204223993029   -0.54491680375868
O        -2.17158698281304    1.88067470915637    0.27878020923506
H        -2.19064781503046    0.93290163294580    0.05331448599424
H        -4.64986343013504    0.49236176255228    2.17153687581702
O        -4.96829156656492   -0.44050532369261    2.18452204865044
H        -4.46506060975142   -0.91871460075772    1.51731778817294
H         0.07515273628757   -0.37244293528365    0.94284695464467
O        -0.12151859737771   -0.13537603437729    0.01595479262626
H         0.21887488678432    0.76078154914491   -0.10482136386224
H        -0.15008630247440   -3.64098117124769    3.76783048207261
O        -0.42683307536127   -2.81012667225753    4.18836133630683
H         0.21905892559432   -2.64193658966596    4.89087545295391
H        -4.86991383018451    2.47655760211784    1.32039066068806
O        -4.23105304746526    2.06587896811501    1.93511025487113
H        -3.38854602290259    2.04663394343836    1.42211102599582
H        -3.22844850497581    3.84148311482478   -2.22064877204763
O        -2.49174825337418    3.24334037481686   -1.98961292780399
H        -2.13412396850416    2.95470651791245   -2.84941306174749
H        -0.12029134072696   -3.86809187572049    0.49345871452351
O         0.22102459188317   -3.05120329286031    0.91154946922492
H        -0.56572314413450   -2.56359316298546    1.22312411080797
H        -2.36955014927314   -1.59786560174968    2.45934610995875
O        -2.18056970256502   -2.06376183477827    1.61840489489138
H        -2.43812490498195   -1.47632673831631    0.88882856357108
H         2.08210648004998   -1.51082521192432   -1.13014817243426
O         2.31259431767679   -1.76323822521656   -0.21218648428731
H         1.52265788311013   -2.19043203084632    0.17074734115453
H        -1.37700824709287    1.76326700433591    1.90260785220192
O        -1.46729531842685    1.36563504948468    2.77884528441357
H        -1.45343099306058    2.07793537796368    3.44388690066350
H         0.21552435013867   -2.76709195185949   -1.58014061946976
O        -0.53881163432125   -2.15383253708059   -1.63459313382402
H        -0.35823534114787   -1.42811680137731   -1.00041882158595
H        -3.43097655061262   -2.98188015541943   -0.40224982435433
O        -2.71418725014912   -3.47527682246033   -0.82228709395877
H        -2.00302971897622   -2.84591109453387   -1.04086964305710
H         2.78250760760378    0.05864746283101    2.92486323385600
O         2.88354607960314   -0.12352391727070    3.88655062743143
H         2.97400729854706    0.76898400071652    4.29160896714265
H        -3.50502859598211    6.32378215135573   -0.55156878250435
O        -3.26479711362399    6.98599605928060   -1.25144000731091
H        -3.12192005215774    7.83083770321536   -0.78098521244203
H         3.91328745195978    0.50979652527679    1.17574142881040
O         2.96225430318147    0.33190592047146    1.29330402773043
H         2.72247063905895   -0.42000247516944    0.71387883385722
H        -5.76782005401018    0.79113325509225   -1.61545667137534
O        -4.85674070804022    1.11650775740681   -1.48852600586534
H        -4.96639221257645    1.94506854322855   -0.97689475975632
H        -1.19021677082376    5.33579417219446    2.20198307500214
O        -1.81588328660300    4.58933478509386    2.08491150937256
H        -1.89554592550044    4.17111636626950    2.94745120594318
H         3.50788943626431    2.68896292025544    0.41810761520654
O         3.26464683131854    2.65057966566068   -0.52184727813548
H         3.59228450390737    1.80652777884620   -0.87401375177973
H         1.49443877096912   -4.76316627401379   -2.26076524894596
O         1.56070595923343   -3.98588878799918   -1.68780998222858
H         2.35636183850595   -3.52662536297579   -2.03923408651979
H        -0.91028282043702   -0.14660220092703   -2.55881255072581
O        -0.27440361145314    0.50469960575144   -2.88198671134861
H        -0.01358192032494    1.08617740542442   -2.14470584936531
H         1.70236668498385   -4.75266300604660   -0.18979742884276
O         1.80722080252827   -5.38977292784480    0.55309202498699
H         1.34254815508703   -6.20008879716288    0.25654905964345
H        -1.22068001664015   -3.32615490593939   -2.89082364122758
O        -1.04819113481735   -4.00958201367648   -3.55174964461052
H        -0.92360727824967   -4.85700788467306   -3.08313404052521
H        -2.76330504572692    3.24974693380323    4.69533748374316
O        -1.78193277256376    3.24495964854707    4.66167475841636
H        -1.49068069992299    2.84229342093246    5.49807434243576
H         0.98260278920670    4.96813964369588    4.06857771939057
O         0.03716686017484    5.20189584995610    4.12002110057804
H        -0.43702450732115    4.39993418609895    4.37777453125438
H        -1.72774595502871   -4.71041674287749   -0.38276406038413
O        -0.96366521114969   -5.25249097009329   -0.09744739626330
H        -1.31283837741511   -5.93902237942937    0.48024851055025
H        -3.89452076726260    5.77705782822772   -2.60689074999214
O        -4.24644410966546    4.94350330577466   -2.93677333049070
H        -4.09180594965615    4.90877022720183   -3.90505322134674
H        -2.42675086835052   -3.74838067379547    1.92478766966934
O        -2.44685178559652   -4.65251486301315    2.30061310156001
H        -1.50755872069837   -4.89248611869683    2.44109092042109
H        -4.68936731831159   -3.03333561343559   -2.91007662362015
O        -3.83725842574380   -3.26758601466375   -3.31610771443036
H        -3.50802417609213   -4.06211227823098   -2.85112328266640
H         0.35268953350864    1.31174642417126    4.60538322509095
O         0.86284767393553    2.07002013227891    4.27328692922486
H         0.90914666018146    2.72954650013877    4.97983734559544
H        -4.65364261179062   -5.22404071971708   -1.58275709394677
O        -5.35473958954754   -4.86916245449903   -1.00900561601680
H        -5.14254754803625   -5.22430895792616   -0.12493481067058
H         2.32683348960147   -6.55076149383640   -4.04898564119961
O         1.98973932066768   -6.22090213962625   -3.19581977159063
H         2.42278586488135   -6.79524386285192   -2.53210963179407
H         0.47268341619150   -3.44243334715472   -4.01637737360078
O         1.27609277557616   -3.07640272715727   -4.43895010567362
H         0.95752804515866   -2.70437975769149   -5.28760243469466
H         1.97035671097270   -1.82147256375129    2.97182648798133
O         2.12512696394442   -2.75230181841435    2.75426554796029
H         1.43879193611769   -2.96523419539404    2.08737536256255
H        -3.00661495328139   -1.86591582654141   -3.22037592805796
O        -2.58283835850141   -0.98017794176235   -3.15491377923981
H        -3.23707847287260   -0.33332188554722   -3.47474050054988
H        -3.16958768902807    4.91806737020912    1.07121348001724
O        -3.95039030293113    5.29322943180335    0.61674738191185
H        -4.36471203654631    5.85162864445271    1.32299189082721
H         0.89048161280745    2.18732061806074    2.58262389159722
O         0.99282091765417    2.18371838583248    1.61155408510511
H         1.71687373500551    1.55729285386915    1.44702985628393
H         0.21271646223006    5.59308853845621   -0.76638964838807
O         0.73647306720763    6.25378467047218   -1.27457021282655
H         0.87928836490791    7.05359709945594   -0.71897260385065
H         0.36797058429052    6.97169545389935    2.58318522255163
O         0.00544345004987    6.59146634490858    1.76584562780666
H         0.66844291028140    5.92003080075904    1.50447414203026
H        -2.46858510601137    0.15581191663335    3.33132414375843
O        -2.69181002734260   -0.65803414992787    3.83584794784416
H        -1.93158896107807   -0.69935076985655    4.45768254862743
H        -0.88247457369452    0.49065627471393    6.01584771364893
O        -0.60847313979537   -0.02816771098311    5.24093487619682
H         0.10275947253331   -0.63406958320510    5.52785453129176
H         0.71120935393467   -5.06013268061738    1.96927524918830
O         0.16875527042942   -5.16786539631480    2.77390235974808
H         0.31057063272405   -6.08898950885937    3.04595846033688
H        -2.12377322670754   -8.14706980934893    0.43649284537010
O        -1.80084598405706   -7.65953986430496    1.22177961984014
H        -2.58681659124456   -7.34674925958912    1.67733895038379
H        -0.35450266870171    6.80152162806777   -2.33327106715889
O        -1.10003285461980    7.22318758952032   -2.83209778185968
H        -1.89036942846989    7.09824912409828   -2.26861244505350
H        -1.09394102435138    4.24813505720466    0.56539484884219
O        -0.72022282320508    4.30828352353341   -0.33044207819739
H        -1.42730525593952    4.06834069968798   -0.96322650802789
H        -4.39337201173196    2.69185187477894    3.49790551608671
O        -4.39091333899574    2.86184980421230    4.46254959612696
H        -4.47657870612308    1.97884814912773    4.87133159417202
H         2.02780803866390   -3.65088977998619    4.23374205997152
O         1.96309557207136   -4.12287179377025    5.08701995066353
H         2.47059573905181   -3.58726246471176    5.71797054251204
H         4.69223658429086   -3.26848227660057    0.82974262699294
O         4.53168607476095   -3.19141320688300   -0.13640184437431
H         3.67362069986616   -2.71277259486282   -0.21997936725928
H        -2.71301860776153   -0.80593520524283   -1.36210051521616
O        -3.03959207926988   -0.53516647555217   -0.48755020535216
H        -3.83935118036389   -0.00815976357784   -0.69439838275251
H        -1.60695422339918   -0.81977070778103   -4.64176316478286
O        -1.09938934091652   -0.60422221328213   -5.44536366338907
H        -0.38841635161622   -0.00940571184411   -5.15964449932150
H         1.80385390900789   -1.78095940623614   -3.38676536721101
O         1.89715474662119   -1.03439987531028   -2.76336413753544
H         1.12054424129257   -0.45628800491532   -2.89461552424769
H         3.66788747827733   -3.19484910339988    2.54125919464593
O         4.62687790006695   -3.42430566644898    2.46947947375348
H         4.68038467075595   -4.38484294373561    2.59441958364336
H         3.42461308904380   -6.19305055719435    3.11165232528570
O         3.78119090703534   -5.99235569623130    2.21184639210964
H         3.04445567785739   -5.64582182878573    1.66841650880776
H        -3.32909319388472    1.55549903434766   -4.18734049288378
O        -4.17483729736643    1.08630714918484   -3.99683850910943
H        -4.39229830599715    1.23213768664605   -3.04021027515753
H        -5.06354799795065    4.09428956197341    0.05739120595001
O        -5.50360447870062    3.22901491661026   -0.04582450211240
H        -6.43380431436727    3.34988628857517   -0.32784265194059
H         6.74402457741807   -1.25642672381694   -1.36998793279327
O         5.96780534256521   -1.10873906109094   -0.82279004073529
H         5.54997503294424   -1.97673532310984   -0.62434608259371
H         4.59952914086229   -3.24172807439616   -2.48159307171759
O         3.73156731395180   -3.06833602885106   -2.89692237862147
H         3.73358577911640   -3.68688399416845   -3.65332898404906
H         4.44333621660878   -2.36738954094495    5.61075971543416
O         4.09922872629746   -2.83120904749671    6.40384723203587
H         4.43059146593907   -3.73770832009859    6.32236591798075
H        -0.73088303408683    6.27493418232375    5.06716086417080
O        -1.32631757662122    6.85153972504825    5.60545479983138
H        -1.33841535199468    7.72882087761618    5.16417982082174
H         4.70893293904039   -0.21114985374538   -1.47832192561972
O         3.94248569710984    0.33482111525310   -1.73713740968715
H         3.24875802834914   -0.26336023265899   -2.06924457675859
H        -0.72218903298113    4.46263794573796   -4.04582140007941
O        -1.50388364904855    5.00712431397427   -4.25362869263339
H        -1.35088095178986    5.87348665278732   -3.83110429713718
H         0.67680251315611    3.13933032148903   -2.66694506445437
O         0.68544636505903    3.51644541729913   -3.57510129553594
H         0.73100336071001    2.75318822714818   -4.16103170442198
H        -5.38333989066726   -5.24651458309956    1.78274424111771
O        -4.68778157255376   -5.84253657241130    1.42745767385669
H        -3.84647633235800   -5.42831924879952    1.69814877587924
H         7.88879397602053   -1.76989956846642   -4.04330903759800
O         7.62826238481162   -1.45776771015107   -3.14442601043353
H         7.14705893321883   -0.61143395944920   -3.29956374467425
H         3.70204608839975   -5.14271937904708   -5.30115924682837
O         4.46510032554722   -4.77077952378486   -4.81999196343046
H         4.84891141260448   -5.48275288379878   -4.27494638536471
H        -3.77383197238812   -0.03904150884998    4.92478837052194
O        -4.37335942126871    0.42618497944322    5.55758521985601
H        -5.03498998380038   -0.23062659408347    5.84924985535340
H         3.46478662436415   -6.01406523491447   -0.53259013695613
O         4.33799756097684   -5.76717780910602   -0.84908093916136
H         4.41494347107926   -4.80499591648840   -0.70539185625372
H         5.01115638917953   -0.40901143820313   -4.17043462916920
O         4.47353714209740   -1.11837851943189   -4.56034151649426
H         4.14717343720465   -1.70211646955314   -3.84291118115622
H        -1.15834703922919    1.51161136558720   -3.94656399764993
O        -1.80741797995153    2.13413164465863   -4.33134540137363
H        -1.44963269381020    2.46518785834397   -5.17785811002920
H         4.88509509396405   -6.39535283680351   -2.32700871533061
O         5.21653978136368   -6.72127298896629   -3.19275478068801
H         6.03455444802941   -7.20238773734478   -3.00674782089901
H         8.74157687096974   -5.17181284703371   -2.92751910519836
O         8.04931389398386   -5.58875329138862   -2.36914960870757
H         8.08283530324005   -6.54606832063758   -2.47141026122237
H         2.35742589617973    4.65194060065746    0.44213530877352
O         1.78130545573186    4.63347418647089    1.21573462934352
H         1.41961780287405    3.71467770095253    1.29163225624755
H        -4.40990797146265   -2.69006671874859    4.22068874551606
O        -5.30312506759299   -2.34851843392259    4.01843853294254
H        -5.16466637536720   -1.56763365336532    3.44298647557529
H        -5.84198393252496   -3.24745202496924    1.30658563483663
O        -6.30582338449588   -3.80362761375462    1.97489881135527
H        -6.11647398965478   -3.36875438988787    2.82552383141546
H         1.70346145196629    3.39993200183853    6.85423992908359
O         1.08246086080954    3.91723298204551    6.31986266306205
H         0.29938277375667    4.07219556213376    6.89117301572356
H         5.00875351911873   -2.24224699373980    3.60597939169566
O         5.03102456134100   -1.52109795177393    4.26758434785044
H         4.21715013311493   -0.96704007490198    4.11288107686854
H         2.38914198844671   -5.64633369312321    4.82738447939979
O         2.76715338662788   -6.53074409564368    4.56711130008813
H         2.02080210596314   -7.11069336857039    4.39343392720289
H         2.25838256173444   -4.58274244936113   -6.80179196095910
O         2.08842276424077   -5.07084642547697   -5.98616177015325
H         1.82541992742866   -4.37929173517611   -5.33057524654562
H         6.44233558265827   -4.18041821521669   -0.51412209013729
O         7.19419369157314   -4.58453753328979   -0.04950757201910
H         7.70191157336408   -5.00747225006903   -0.77008573475076
H        -1.70574274705138    4.42812104682049    7.69239941245226
O        -0.80616581539458    4.52458291355244    8.07674426434845
H        -0.62409953603979    5.48352044912018    8.10234633780272
H        -5.09652699554131    5.64146959381392   -5.60492673367009
O        -4.49012213524616    4.87699294198140   -5.62506408353366
H        -3.73271497476760    5.09004655908853   -6.19134569300947
H         3.28642094084896   -2.59567070395716   -8.44850399567690
O         3.19730214497751   -3.12799700989820   -7.64714415936365
H         4.07415326763512   -3.10613657081537   -7.21840924479951
H        -0.63175307781423    8.76528820324993   -2.28659509958198
O        -0.50713365943742    9.59335103489151   -1.76750716454411
H         0.25493476776073    9.41760803856687   -1.19101213049170
H         2.07505614503302   -0.98110502433239    5.20235510362285
O         1.50171546053145   -1.50635744983567    5.78952995626444
H         1.59500057909887   -1.16104662631470    6.68681791067745
H         5.21129252011847   -2.09772167882704   -5.70443331873507
O         5.55490770248805   -2.86461830754561   -6.22693832945810
H         5.28077820711325   -3.65408484854494   -5.70886791699444
H         5.69498018867357   -5.29181659854215    4.67620808006243
O         5.17218046792032   -5.20481058305474    5.50242481594469
H         4.45008856500917   -5.83621386307095    5.41731502283045
H        -3.96161803074292    1.08923957895032    6.99762802732485
O        -3.76833260321283    1.56473053780511    7.84135513697719
H        -4.64376961387321    1.95188743300670    8.10239910251265
H        -1.82166045656803    9.55517973990511   -0.75381286583467
O        -2.68215089167235    9.43017881037004   -0.27909456448662
H        -3.29226756965932   10.05992381029186   -0.66660819147186
H        -5.92854997798614    4.63834119682431   -2.94753928149338
O        -6.83746176779761    4.52119435685985   -3.29167863658668
H        -6.74852531569795    3.81874943172452   -3.96891085818081
H         0.09025466548012   -7.12782584052443   -1.15399808564372
O         0.55355054539217   -7.56448717915545   -0.40617811020947
H        -0.12612795107429   -7.75832262658891    0.24244467293969
H        -7.61971129283018    3.74362397832140   -1.98262744872099
O        -7.88186712828896    3.15719105561595   -1.24240096556988
H        -7.74108216845197    2.24820350149791   -1.58215121152720
H         3.98092167085656   -0.96593807368895    6.97769912664044
O         3.99260599289553   -0.00169657593352    6.96652288425836
H         4.80704408755042    0.28432263790252    6.53737776714323
H         2.28057366218397    5.72861246134052   -1.18804032379111
O         3.21521531287271    5.43281552338445   -1.07336153570803
H         3.39064755173965    4.89371054658779   -1.86769393457821
H         6.54998205751274   -6.00742348406215    0.66192393050849
O         6.17971527184631   -6.74288189994486    1.19579690727458
H         5.27533055816651   -6.46450420274616    1.42144400448442
H        -3.84876488516472    4.67223860710090    7.77216685721665
O        -3.28281108201296    4.20846245133982    7.11316697715125
H        -3.47853846186077    3.26545521520313    7.22325965835120
H         5.75949745737450   -8.02196055953809    0.12677448120245
O         5.47014734145114   -8.70803032267660   -0.51109621184228
H         4.64165732684702   -8.38051535089527   -0.90498538849695
H        -0.54348862492631    1.97833902542475    7.68433755833920
O        -1.17660765071775    1.91515429251971    6.94902154088903
H        -2.04548041790055    1.77526449372293    7.34545571689094
H        -6.37309283149827   -0.17169000341165    1.05317717665619
O        -6.69339420487906   -0.25450315526328    0.14029354930247
H        -7.61272492623065   -0.52330837587815    0.15819337143945
H        -5.36802732538923   -3.11607040291670   -0.59835117419356
O        -5.11437905388564   -2.41428917660839    0.02736934221431
H        -5.68320790304085   -1.64048445120996   -0.16005220126586
H         4.33723822548882    5.50039647630020    0.31062165085806
O         4.67241857559821    5.59326014790734    1.21637097778541
H         3.98477605414958    6.11149973428874    1.67002968818252
H        -9.03759371866662   -1.78925252535566   -2.26284886708168
O        -8.48911859000806   -1.58902266939178   -1.47689153362123
H        -8.61797675974526   -2.32542062993145   -0.83923055082012
H        -5.50754060034116    3.41954653688070   -5.53673278468818
O        -6.02629147420751    2.70994587640856   -5.12195338646847
H        -5.36094427035288    2.12297574653307   -4.70843191960654
H         3.18818761505713   -0.95775564191743   -5.66615474151785
O         2.33177302844693   -1.07593756013828   -6.13147225189908
H         2.41573450729339   -1.92479329883303   -6.60559401678010
H         8.12133181346203   -1.42925133599893   -6.03978908150517
O         8.12731713970009   -2.29344786523489   -5.58396408420738
H         7.27058183939485   -2.69166703915282   -5.83457676152596
H         7.63250832259855    0.91219714050230   -6.32020494523060
O         7.44092688287235    0.06472480527334   -6.73386494141279
H         6.45958146094079    0.01700662192050   -6.76963802680893
H        -7.85822525483122   -3.73969820073243    0.92040352730607
O        -8.53636140470593   -3.63122886006361    0.23602310560409
H        -8.43987911062873   -4.39089572149250   -0.36565757322322
H        -2.38007269954442    8.67837201650635    1.28462359128903
O        -2.22996642650370    8.08952515727263    2.03760782794801
H        -1.46101020073538    7.53508304028900    1.81435171675156
H        -4.42096931908301    6.38106907617845    3.48849657168575
O        -4.59024940620363    6.80723460774706    2.63190557119653
H        -3.82596080095540    7.39202946626418    2.49239683593637
H         3.41760683806205    3.37668661026790   -3.58705069884331
O         3.26622287761418    4.34616043862259   -3.49219434550319
H         2.30164698563789    4.41300361698888   -3.60109886248023
H        -6.10945649649262   -1.65622345628177   -3.45171198113951
O        -6.19332222193270   -2.23525065103940   -2.66766315495811
H        -6.97681224445571   -1.92661662040664   -2.15909173617156
H         6.51041990719559    0.97431684622539    4.73326821535042
O         6.09624315772202    1.51991509377648    5.41760574930379
H         6.28832816103383    2.43638643059319    5.12671205738372
H         1.37491641321353    1.65688724854740   -5.83199057483188
O         1.17964690812188    1.06141264888891   -5.07753027003552
H         1.54079689207418    0.19748414361895   -5.34792160479040
H        -2.47294730851836    2.90399603734484   10.47520314417190
O        -2.26203495005699    1.99625255949951   10.20130830205945
H        -2.86066542976552    1.79764257874547    9.46940025967408
H         7.62058191461142   -0.64051670568490    3.06684104888070
O         6.89868074632426   -0.02554336142548    3.22824668602928
H         6.18678956484786   -0.59343784392781    3.62463521009757
H        -5.66584939031017   -8.10570130693735   -0.71092729549074
O        -4.93101407899897   -8.17581090496613   -0.06462807129212
H        -4.93327793594061   -7.35861266795447    0.45745728326379
H        -5.16842979101754   -0.17095247819887   -4.72456512964053
O        -5.78697412924059   -0.88147457434163   -4.96417699501603
H        -6.62429053738591   -0.43813651532465   -5.16210897238866
H         1.89881374224510   -0.26431265909646   -7.52514992769088
O         1.69811796780754    0.20841239888089   -8.36878708615384
H         2.27388835497667   -0.19779072911375   -9.02211701443329
H         4.87849436731345   -1.46473924870352   -9.31461871073617
O         3.95380443745508   -1.23356700425385   -9.59677584399055
H         3.93369762881428   -1.35036237693489  -10.54594997075386
H         7.56844282786113   -2.65442303514563    4.19306318879664
O         7.71201773048547   -2.68638883064233    3.23271215264481
H         7.22003384997415   -3.47776543728518    2.95946319319035
H         6.71857449270059   -5.97225364900861    2.67519969908216
O         6.78157996443349   -5.29685332772794    3.37616615752890
H         7.65741186404655   -5.38391053258837    3.79408621383876
H        -1.79275939171826    8.88824828501817    3.48849444951562
O        -1.54408345950889    9.19193650312615    4.38690698620036
H        -2.39246864053874    9.32670024564024    4.84249137146084
H        -7.37790827933542    1.52021487261911   -5.25955750256088
O        -7.95405376198255    0.77725380886639   -5.01409656167718
H        -8.85504377051390    1.17860065403492   -4.93817229481880
H         6.93300743763998   -1.15943328337810   -8.41454932877770
O         6.34920528840521   -1.87884885106228   -8.67866099931221
H         6.12077296396282   -2.32898953564228   -7.84702684441245
H        -1.65486434257097    6.18281913704456   -7.03132284574122
O        -2.05417029199623    5.35820133379969   -6.75786662826981
H        -1.80593200244707    5.22665986390775   -5.79437326831078
H         0.01753504402055    3.24760048443074    9.01420116078305
O         0.21320682325382    2.32742162312864    9.26893380814181
H        -0.58548594319345    2.06463469419293    9.77564573761645
H         6.76005201060162   -2.85716098870201   -2.71380870465351
O         6.22768547407604   -3.60061248610373   -2.37298817273954
H         6.69573658771786   -4.41188874807557   -2.61904068048821
H        -4.07439391643150   -3.12750134328692   -4.95292172653205
O        -4.22855050167097   -3.01452678782722   -5.91767307816123
H        -4.77456715936011   -2.22061591428387   -5.97371121373059
H         1.99509324985525    2.11729687609357    8.45577310202254
O         2.65894876922412    2.22730364623859    7.76522402791095
H         3.07879682174375    1.35589170389087    7.65103414234111
H        -6.90903941892429   -5.24991703554555   -1.40458047012340
O        -7.82519163850059   -5.51760044655093   -1.64988327968910
H        -7.95818210435348   -5.11498398598731   -2.53290671684861
H        -3.80674763409613    5.20089925150863    5.68883893341831
O        -3.77234129345807    5.96905610222590    5.09777840565352
H        -2.83796195875384    6.26188652129401    5.19205128291559
H        -7.87524608048918    0.04135985478723   -1.97493373418115
O        -7.38411849224026    0.76408531511959   -2.38842977526684
H        -7.61266614318272    0.75360071914494   -3.34165281666762
H         5.83991108784107    0.04905696213151    0.38769628562482
O         5.62290662103590    0.76456377427527    1.01871314294318
H         6.12618525361039    0.54715558735097    1.82957135590671
H        -6.19840306483085    3.26061404815922    7.38787666990435
O        -6.07125093065822    2.74191992739342    8.21632601708590
H        -6.67319803726311    1.98190145593964    8.12805645596489
H         2.27245633946887   -8.14168619779082   -0.84950208583163
O         2.94909855834514   -8.12967956570654   -1.54606601398515
H         2.72304847030154   -8.84345439570038   -2.15913312480501
H        -2.74373469719450   -4.01912862878246   -6.20664718739696
O        -1.99109237253739   -4.58670278938294   -5.97494019390888
H        -1.71410985960030   -4.29564424019140   -5.07785619852900
H        -5.62612687123250    3.71038410953421    5.30082323994488
O        -6.27430360684051    4.10793755747875    5.91826343531668
H        -6.10943806836898    5.05174791408609    5.90471785127144
H        -1.02382677576001   -7.17507975310037   -3.17244098355590
O        -0.54995885399079   -6.50607076664707   -2.64449070310860
H         0.35787518605142   -6.43922358912408   -3.02508798507023
H         4.45960666658789    1.94417034470309    5.12050419081125
O         3.51948385476096    2.18679450670121    4.99984569032175
H         3.13343915067490    2.20284154334794    5.88106103288099
H         4.12777002581432    4.58670426223718    6.29378964450088
O         4.21480585645575    5.31329402849738    5.67237901006080
H         3.64146849488738    5.07688380831071    4.90433436073722
H         2.77898573025350    3.54849709235312    3.91426960797088
O         2.60890579178783    4.48965514479328    3.74738668836734
H         2.48553791287485    4.58880049075135    2.78124547464536
H         9.42093679752806    0.20217683397673   -1.00156048398239
O         8.55218274428443    0.27970626350795   -0.60549620992805
H         8.41246273854589   -0.54167327615646   -0.10501768638660
H        -2.07988662461955    5.26205838861875   10.64258875270449
O        -2.80311684281158    4.63493045649802   10.87389228002835
H        -3.02125583061168    4.81277169780523   11.78901150381189
H         7.97604584911378   -3.08891988538249    0.31852192918313
O         8.39687565700553   -2.24234813923914    0.57461340732611
H         8.33537404373143   -2.23879320795592    1.53686533782812
H         5.34373861599576    3.59402448388170    3.51510062771077
O         6.02289017578432    3.86987530190523    4.15654792370927
H         5.62150280823653    4.58331010335243    4.67409475824843
H        -4.18874827387842    4.96859220541807    9.77675774034117
O        -4.82128748124841    5.12058276920868    9.05447566233694
H        -5.43491134652682    4.37340150424320    9.05232637359988
H        -7.00905293556759   -3.52642294981771   -3.49403826318979
O        -7.63092309849681   -4.13697012552936   -3.94226982505421
H        -7.11088428032800   -4.58029569332180   -4.64442837283511
H         0.05079789998568    6.06571373938087   10.76197533596981
O        -0.81327726819758    6.39866563092341   10.51503333749769
H        -0.69698919894219    6.82976867167854    9.64910882914032
H         2.60170299235764    1.42769022113623   -4.11537333305450
O         3.48049834515164    1.77905075570950   -3.87579061417569
H         3.80001935428593    1.26261943306343   -3.10609883074127
H        -6.96300378089360   -0.26653448186115    7.21104651112400
O        -7.46975008822686    0.51326073372040    7.49108988605609
H        -8.09253575843122    0.69782664678634    6.78694002219819
H        -2.75329884810817   -9.93012923142158   -0.83777960660481
O        -2.68833221749022   -8.98862213649396   -0.99772618700415
H        -3.59361876151622   -8.62042396230879   -0.75738862761766
H       -10.05328588729503    3.03463465646902   -4.90595280666523
O       -10.17224594152507    2.11743110395044   -4.62516123832216
H       -10.38778799410428    2.20196378450306   -3.67542904764286
H        -2.06380751814106   -3.08255830012371    4.60522662589203
O        -2.93952458461386   -3.52087879998774    4.67506361279106
H        -2.93491962541968   -4.13864441908054    3.91868695087017
H        -0.18777949436857   -8.04384236005016    2.47784498303287
O         0.63940816495709   -7.83555488213046    2.92532987187866
H         1.35660386606446   -8.13346578594436    2.33823502066906
H         6.71177509714859   -2.45455899791875    6.38731884246168
O         7.15805192956830   -3.16364037080710    5.91977216766563
H         6.52751598002245   -3.89809229959567    5.88287805669545
H        -5.26592473658850   -2.05451970101397    6.93533989207229
O        -5.94108142300257   -1.55490082893680    6.45140287095596
H        -5.92598842247371   -1.93210148674131    5.54228622129581
H         0.85109022989764    2.96880756817891   -7.12363006459418
O         1.76799721635833    2.63599069865874   -7.17938790504530
H         1.75286825511949    1.88873996333766   -7.80557041642647
H        -3.92690591487670    8.70345362468298    6.66395051697156
O        -3.92415934549419    8.70097233814785    5.70659270559588
H        -4.05213507609250    7.77378846679575    5.43903790735712
H        -2.02902672197919   10.25597027686237   -2.74652638104270
O        -2.93050085053652   10.43900296893256   -3.04793819604967
H        -2.85804551950966   11.07226952710662   -3.76138407616872
H         9.41370893661330   -4.14416096572507    4.03561436408576
O         9.12936160320695   -4.82150852022994    4.65694327854796
H         8.70375112163609   -4.34768067498076    5.38235554765626
H        -0.73756002548523   -6.05861512256582   -5.84972167386213
O        -0.03536201465681   -6.62663840375837   -5.51612504748470
H         0.80114310133711   -6.16682434564317   -5.73362182496580
H         1.85303487504297    8.20894696863918    0.65540310704610
O         1.54991707461818    8.53091944587660   -0.22199497689605
H         2.36434368623280    8.56789873054384   -0.75297316721060
H         3.51293340486801    2.86048358411308   -6.67201904669566
O         4.34014857493505    2.56911108968923   -6.26280923020462
H         4.09478065419224    2.29549091386857   -5.35405070690260
H         3.75774528931107    7.05454578064747   -1.23989438473890
O         3.96525725200724    7.98981267636273   -1.45299768238079
H         4.33412273460790    7.93337104505016   -2.34648320254320
H         4.40330356624785   -0.07885788395708   -7.92192184211225
O         4.77998283556383    0.06680256389677   -7.05222786927150
H         4.60094691266460    0.99930718674989   -6.80927071879848
H         6.02618970453582    1.85224997931977   -0.48784787056728
O         6.60297699977210    2.06438964253458   -1.23551148531281
H         7.41748655777171    1.56239340690920   -1.05295981636249
H         6.67919592570065   -8.50804344551453   -1.61726470569906
O         7.31525896787195   -8.29805434868842   -2.35370376000709
H         7.68441608026539   -9.13211295588236   -2.63893374878118
H        -5.30472710639987   -5.84018512420725   -5.41534050022137
O        -5.92058874736572   -5.16684693092891   -5.72981132271488
H        -5.36788913998706   -4.39992567919930   -5.96706493319496
H         0.70782013127693    7.11104463452031    7.59224794752693
O        -0.19361908082938    7.13964511532061    7.95163149227974
H        -0.74925616036312    7.15587257590241    7.13428051976377
H        -8.89489479587906   -2.87737227378340   -4.10978534832939
O        -9.41330535219171   -2.06759691849708   -3.94207818476692
H        -9.12616247314389   -1.40352670444941   -4.57256912649875
H        -2.41308997154924   -6.04533613732419   -2.15204853490905
O        -3.29077857525536   -5.75734671526024   -2.42037899215285
H        -3.47899845770011   -6.13194187328904   -3.30598774655169
H        -2.98992073946752   -5.95662499604471   -5.41772009241937
O        -3.59101672830153   -6.56485081862578   -4.94503058440877
H        -3.11098977632286   -7.38627116811877   -4.77853296976528
H        -1.37435840487831    3.66763545349231   -6.99187961543501
O        -0.83580090034931    2.91075797127697   -6.72074000562484
H        -1.07422519978636    2.12609135060776   -7.27075790085206
H        -0.19484338681446    0.35608902859754   -8.22519842736671
O        -1.09025701529611    0.59330179971090   -7.94140001975258
H        -1.26652379308864    0.06966463305140   -7.14375719573318
H       -10.40525211244776    4.01321685702331   -2.74172787867852
O       -10.47435954851928    3.23482133032390   -2.17341624024143
H        -9.64500302431292    3.20661731313258   -1.66467723324474
H         4.59698495086723    4.00060260971414    1.70624702640862
O         4.39526388401806    3.08021373442962    1.99417299547243
H         5.10463867031924    2.50144972487841    1.70145242822844
H         6.49790285679938    1.32308205085678   -4.22946621793765
O         6.19229403466749    0.70188512233753   -3.53381408883773
H         6.22536510570910    1.19821082246629   -2.69179178212545
H         9.63810082936889   -2.30794797698135   -0.93836215398763
O         9.91246546054079   -2.10429932897617   -1.84091919831337
H         9.11696929586694   -1.74772174410516   -2.27844849126485
H         9.96994678602774   -3.40600055044527   -3.10781482764179
O         9.70237876639849   -4.05756455060559   -3.78369905227222
H         9.31007793279664   -3.54836226034036   -4.50350316891092
H        -7.70708532505961   -8.62051345586513   -1.67403169590150
O        -6.96812031570323   -8.02746788545915   -1.80190318992298
H        -7.34408425684378   -7.11376912955200   -1.79194642368619
H         4.18224728186831    6.00984338842969   -3.83144750095948
O         4.84402272679417    6.71025491858692   -3.74534097013611
H         5.68017077151028    6.25543677099402   -3.61040633063502
H         0.09032801747780   -8.23309909757191   -5.22273924255262
O         0.11224995765249   -9.21590940000753   -5.08999808404393
H         0.26285758566019   -9.58064934847594   -5.96213482433143
H        -2.34148141139243   -8.73111387391736   -2.72363844176510
O        -2.10745614631971   -8.46786077869566   -3.63327852871646
H        -1.46186110357112   -9.08742731575083   -3.99204089939755
H         2.17020412973062  -10.88253871017505   -3.50090612223317
O         2.12608950963814   -9.92790705442623   -3.47672345006440
H         1.34136044062198   -9.65549022407190   -4.00310200265917
H         6.85186656650588    3.25446081254249   -4.58571152450833
O         6.90759314915935    2.57528221976276   -5.28564718041625
H         6.11491093652295    2.71058900213375   -5.82690597111868
H        -3.56150140179200   -3.77682746832213    7.71273465586120
O        -3.67342707877328   -2.98864435922921    7.18273859670739
H        -3.42323916485965   -3.22846267929900    6.26433882262472
H        -0.63649075322097   -3.42333141532097   -6.73342074209466
O        -0.00479998977418   -2.69315351995389   -6.74079883074692
H        -0.48500470330134   -1.91668504025752   -6.39937756885180
H         0.65364281773755    0.39832848930530    8.74375831160463
O         0.65979857111771   -0.31609073375901    8.10274153402957
H        -0.26297196484040   -0.60363140007832    8.01578209745511
H        -5.81023550185141    7.31817668931031   -4.25976875738486
O        -6.31434472345661    6.70022668794065   -4.82070714810799
H        -6.60289892933044    5.97000896193646   -4.22942608441843
H        -4.25120316068453    9.05029074499957   -3.27196915952346
O        -4.78830539814991    8.25511940225209   -3.16548014066573
H        -4.38069466603882    7.77492988604168   -2.42661766726147
H        -9.69090455983976    5.75561389849565   -4.65348780748706
O       -10.22579426383675    4.95200793842633   -4.48969487001783
H       -11.10606356890838    5.15457966710180   -4.80837279353906
H         2.79315325953606    6.44993599957909    6.13039072464037
O         1.83339440658088    6.54666469586757    6.22828191597754
H         1.48824041981783    5.63379234009597    6.12693649386580
H         4.83106147140232    8.47601489445141    0.07336665817426
O         5.14695903443142    8.47496273765895    0.99484801733339
H         5.55710768234815    7.61215432761063    1.12400889566505
H         4.13730955446338   -7.49763718758491   -4.35234189832685
O         3.37761767870464   -7.78094223172688   -4.89318585376884
H         3.09600378039723   -8.62097955326045   -4.51598542161193
H         0.40514225893147    8.59793362847276    4.22411080394332
O         1.08131968796679    7.95160799492361    3.99614391500412
H         1.30674061565175    7.45889604050260    4.81103944965114
H         5.25178828574059    4.11881992335924   -3.16926038553844
O         6.21313929532098    4.08736617720309   -3.11607380728593
H         6.42109766895149    3.50559476304141   -2.36857177331218
H        -2.56974332725527   -1.60092596991767    7.56516369281790
O        -2.05780584520589   -0.80846563169060    7.78439990652498
H        -2.68225454952520   -0.18115776662230    8.15912064231947
H        -9.00259122183517    7.89435137231817   -4.15431969054490
O        -8.94080256061858    7.30925252533435   -4.91081795063496
H        -7.98410942579911    7.14328416581475   -5.04629332939995
H         3.51911188757661   -9.05001387901037    1.08188623206112
O         2.84403273205816   -8.41645130739053    1.33050285570611
H         3.32070934123360   -7.61224700760369    1.60997280822473
H         3.61192713952759    8.10213478409412    1.81883301666514
O         2.82172370000254    7.53836457426712    1.93282043663837
H         2.37472552991442    7.77760733757714    2.75749630538907
N         8.28766315953058    2.76743404870585    2.34210925320875
H         8.02456047512828    2.97385196995384    1.38780609562529
H         7.78507708791967    3.40450075548331    2.94806728616690
H         7.96955746032651    1.83223492317151    2.55722951254247
