# Supplementary material for: Computer Generated Realistic Interstellar Icy Grain Models: Physicochemical Properties and Interaction with NH3
Source: ACS Earth Space Chem. 2022 Apr 19;6(5):1286–98. doi: 10.1021/acsearthspacechem.2c00004 (PMC9125691; doi:10.1021/acsearthspacechem.2c00004)
Supplement: Supplementary file 1 — sp2c00004_si_001.zip [file sp2c00004_si_001.zip › NH3_binding_energy_sampling/40-29.3-Y.xyz]

604
 energy: -1022.785913945437 gnorm: 0.000020624918 xtb: 6.3.3 (5b13467)
H         0.20955875354348    2.98874814708397   -0.70122117005117
O         0.73174984923025    2.31809516619839   -1.19281491939312
H         1.67059354351794    2.44769263189373   -0.92076276073056
H        -0.06564236112681   -1.33918778700891    3.13951719908588
O         0.32703584768801   -0.64092001970452    2.59320748443093
H        -0.14992320840785    0.17376145701927    2.82428129253581
H        -2.38921173191100    2.37117675226069   -0.55330790941201
O        -2.17851228098709    1.90158764571061    0.27121531725634
H        -2.19544170547405    0.95347298463872    0.04792415782142
H        -4.65201496003928    0.51586764563373    2.17067758087137
O        -4.96962484384379   -0.41746907421976    2.18629400673168
H        -4.46590740812348   -0.89662112556269    1.52015252911353
H         0.07252813817826   -0.34641195319085    0.93752565436295
O        -0.12544483971801   -0.11265384729043    0.01005436341006
H         0.21337940670040    0.78390477755473   -0.11314285391650
H        -0.14480126724402   -3.60802912151565    3.77193472721226
O        -0.42261373208150   -2.77689082010058    4.19103326752193
H         0.22448746007449   -2.60504249047005    4.89157111989306
H        -4.87505800787623    2.49759861465307    1.31465274766216
O        -4.23563871178810    2.08818279784520    1.92957241423779
H        -3.39319964635479    2.06960639145771    1.41624024481328
H        -3.24077923908143    3.85467355831677   -2.23209351619287
O        -2.50403675102590    3.25678719514601   -2.00099931595280
H        -2.14601871557578    2.96792699934033   -2.86037507728924
H        -0.11993969996770   -3.84368392336660    0.49775631535419
O         0.22131822681333   -3.02568557110122    0.91349440409321
H        -0.56524785643342   -2.53758823957930    1.22489465020704
H        -2.36839758434774   -1.57076992389260    2.46090944886561
O        -2.18068699652097   -2.03925563231796    1.62102439590213
H        -2.43931703719144   -1.45370601183550    0.89029569410986
H         2.07770653460755   -1.48806589651217   -1.13487755067499
O         2.31044463628394   -1.73924593971631   -0.21720717458434
H         1.52108613659857   -2.16477739812422    0.16869696675060
H        -1.37983054371976    1.78986254972973    1.89438999213198
O        -1.47014643180971    1.39374085521700    2.77133326980428
H        -1.45580064811540    2.10797683258220    3.43446307878790
H         0.21223479627468   -2.74764224590580   -1.57855945452967
O        -0.54304859596409   -2.13574526713146   -1.63392292071016
H        -0.36247910564742   -1.40765314492579   -1.00220632194456
H        -3.43213947931853   -2.96378518092659   -0.39544797330454
O        -2.71568498787393   -3.45760851467267   -0.81562335039431
H        -2.00545981473406   -2.82791265268290   -1.03652218096535
H         2.78312366296234    0.09274854152961    2.91544047583497
O         2.88430036256854   -0.08733603018563    3.87743672801217
H         2.97548442391440    0.80664687168612    4.27949290948906
H        -3.51739225473873    6.34141017526115   -0.56887826613080
O        -3.28063646465847    7.00190111298751   -1.27161985811382
H        -3.13584559116245    7.84783104363773   -0.80343600647771
H         3.91107496633503    0.54265871523234    1.16485254294677
O         2.96080774428265    0.36148890359553    1.28305303086016
H         2.72177609670604   -0.39150327601306    0.70518751225325
H        -5.77522829250584    0.80352413189081   -1.61520724757039
O        -4.86431471384264    1.13009180853662   -1.49079587213590
H        -4.97373542752397    1.96010765786799   -0.98129641771869
H        -1.19644653124326    5.36503787440089    2.17962946934325
O        -1.82281475075154    4.61636983794168    2.06808668747419
H        -1.89828195938269    4.20223906050219    2.93274131762196
H         3.50204684859649    2.71988903743173    0.40024026686987
O         3.25554153722265    2.67570873139243   -0.53882681896992
H         3.58609371111235    1.83168656414412   -0.88769596887810
H         1.49245415843957   -4.74438100457181   -2.25638060653372
O         1.55848402567055   -3.96578901943814   -1.68528682224595
H         2.35283575684358   -3.50594653756973   -2.03864423569449
H        -0.91763954443328   -0.13046569643683   -2.56241519167740
O        -0.28266035166196    0.52006368808975   -2.88874174452046
H        -0.02131420035679    1.10452560171171   -2.15369018771488
H         1.70319773524172   -4.72784185095788   -0.18528791395584
O         1.81022971668609   -5.36336119874284    0.55866842486810
H         1.34556455994000   -6.17463998897679    0.26496711023208
H        -1.22483439266129   -3.31160315708904   -2.88647141688371
O        -1.05273644520125   -3.99688391919413   -3.54568142253874
H        -0.92666443107165   -4.84271093289349   -3.07468611572171
H        -2.76577664649815    3.28171389544401    4.68482647422521
O        -1.78474709798250    3.27547917651122    4.64996256552611
H        -1.49173273189762    2.87701731467945    5.48748532827029
H         0.97573506673763    5.00648042518686    4.04745919596221
O         0.02958409630893    5.23349142316937    4.10319802377912
H        -0.44002563246184    4.43002371730731    4.36272593691181
H        -1.72720878085573   -4.69005807173873   -0.37400950069963
O        -0.96233286672350   -5.23124133314150   -0.08890545806491
H        -1.31001135738248   -5.91579647626473    0.49197852186446
H        -3.90906412136834    5.78852424427621   -2.62152791687595
O        -4.26101500361905    4.95430371177712   -2.95000489139446
H        -4.10615888246550    4.91749380288525   -3.91799909116447
H        -2.42429332861271   -3.72273902866932    1.93221464551014
O        -2.44282978387828   -4.62623919788406    2.30986610746804
H        -1.50307706879254   -4.86441483947399    2.45014501945015
H        -4.69411646115542   -3.02315197201120   -2.90169010044721
O        -3.84250116736493   -3.25792204391242   -3.30846161663382
H        -3.51152769242841   -4.05034813598089   -2.84123759791980
H         0.35269541563791    1.34770659696651    4.59603304101764
O         0.86185314172951    2.10493186197317    4.26073327016147
H         0.90931933051346    2.76750052189662    4.96432511488705
H        -4.65403565029874   -5.21047028568129   -1.56860328963631
O        -5.35503209587960   -4.85528036256928   -0.99496155494907
H        -5.14099354173047   -5.20733878266506   -0.11011160407836
H         2.32453634766287   -6.53556709954807   -4.04105881855553
O         1.98837946877800   -6.20401867418445   -3.18825724668572
H         2.42292242698832   -6.77594323946141   -2.52350340242628
H         0.46674533036271   -3.42933954014694   -4.01384359591532
O         1.26930886086567   -3.06431804268726   -4.43895670807104
H         0.94892577996719   -2.69403456099945   -5.28768670271232
H         1.97328507838976   -1.78802353743484    2.96804750919004
O         2.12772955394127   -2.71961141902995    2.75303496604452
H         1.44076148570100   -2.93430240800530    2.08744436476995
H        -3.01322254961124   -1.85451532493380   -3.21755321049904
O        -2.59010358134272   -0.96834993966074   -3.15541590164062
H        -3.24555713678622   -0.32271153874732   -3.47533739492323
H        -3.17700090283408    4.94133138033707    1.05718873111960
O        -3.96017102596172    5.31252193267875    0.60267937193873
H        -4.37337870332759    5.87330314606098    1.30778220196864
H         0.88730845568009    2.21834612251567    2.56951595541158
O         0.98651309869761    2.20946073684947    1.59822394408205
H         1.71342159876298    1.58621423761532    1.43507045567956
H         0.20276943809356    5.61653750800844   -0.78500170601494
O         0.72383497359081    6.27487156293420   -1.29830875951676
H         0.86943410348277    7.07764830351346   -0.74568431628354
H         0.35531737991489    7.00823727477303    2.55206740044194
O        -0.01387449748619    6.61319688012347    1.74216767020570
H         0.65756847869077    5.95131866047765    1.48139595115957
H        -2.46842667657363    0.18501820388253    3.32821057204964
O        -2.69053783552758   -0.62792030385940    3.83508976803481
H        -1.92937782728862   -0.66659058049460    4.45603298384881
H        -0.87918617750964    0.52866368389622    6.00963418269056
O        -0.60675027096212    0.00652678783435    5.23643541344717
H         0.10675181927171   -0.59648009892618    5.52364271000325
H         0.71534095348250   -5.03065730681557    1.97581413860214
O         0.17398490769746   -5.13751095847589    2.78124752967315
H         0.31753972389478   -6.05762853895350    3.05557252929051
H        -2.11818847438944   -8.12513189721965    0.45492255186012
O        -1.79467147578525   -7.63576153461890    1.23877172178827
H        -2.58028856524262   -7.32191208971305    1.69423506750430
H        -0.36919652906593    6.81851542710284   -2.35492287052221
O        -1.11642705419030    7.23605447800945   -2.85569556211064
H        -1.90544628761448    7.11311721452273   -2.29011918865404
H        -1.10094178399907    4.27256080771508    0.55068376051882
O        -0.72922453707173    4.32779516116843   -0.34653925612354
H        -1.43808853537571    4.08766190435110   -0.97661050268723
H        -4.39609829021205    2.71929631382999    3.49062694604073
O        -4.39430000620562    2.89134507039472    4.45493360747395
H        -4.47710491597988    2.00917023505715    4.86577382588919
H         2.03331808309185   -3.61403502745764    4.23473251118435
O         1.97092858670727   -4.08444269494411    5.08911681873141
H         2.47827844634686   -3.54605201785046    5.71796982231578
H         4.69256757933240   -3.23766055753139    0.82568869657361
O         4.53098948262547   -3.16372343954989   -0.14072670708847
H         3.67223560380309   -2.68590953767778   -0.22405401860802
H        -2.71819475113150   -0.78948919439162   -1.36235903493437
O        -3.04457912168147   -0.51798487417288   -0.48806457686002
H        -3.84435275996356    0.00895576208702   -0.69503904462868
H        -1.61660702798451   -0.81041991299714   -4.64338601580248
O        -1.10998297491012   -0.59715258004487   -5.44825893218168
H        -0.39988497948207   -0.00001437619458   -5.16505826065150
H         1.79627764276773   -1.76462698165913   -3.39071655265807
O         1.89002787333631   -1.01659852584239   -2.76936524959107
H         1.11274279361069   -0.43918083204405   -2.90048915889309
H         3.67054160549064   -3.16074512822800    2.53833605654630
O         4.62933605336528   -3.39081902007634    2.46461980462780
H         4.68337664217635   -4.35071606216284    2.59337658023368
H         3.43123164158360   -6.15800796894181    3.11741508092036
O         3.78629397984174   -5.96056346379687    2.21622629897303
H         3.04884783031090   -5.61483275402763    1.67318537395610
H        -3.34103424700143    1.56352757992711   -4.19277237219671
O        -4.18597522526110    1.09380157888459   -3.99983581669445
H        -4.40212591164325    1.24226139762226   -3.04323723524040
H        -5.07139320732888    4.11154836702540    0.04857742486820
O        -5.51139172424553    3.24574806282473   -0.05308407651169
H        -6.44195202909233    3.36577384869337   -0.33342692225653
H         6.73736752065615   -1.23305945639959   -1.38472991620002
O         5.96697104636243   -1.08105780564848   -0.83098378087723
H         5.54676232688564   -1.94769194180139   -0.63102181176928
H         4.59471872577008   -3.21988253149054   -2.48460062955032
O         3.72660604836776   -3.04866775078739   -2.90001894498436
H         3.72838068352574   -3.66913851763909   -3.65475308620263
H         4.44778846684765   -2.32458114504619    5.60552045747867
O         4.10610963631599   -2.78738780010529    6.40079002191679
H         4.43879802520276   -3.69338236197156    6.32048236271735
H        -0.73432203942681    6.31236747061454    5.04554477603837
O        -1.33134638326420    6.88830544759001    5.58382333421116
H        -1.34227798573867    7.76426767665856    5.13951606663078
H         4.70326613742696   -0.18540023312618   -1.48743046842662
O         3.93628362610579    0.35737672226342   -1.75041088116581
H         3.24251723077894   -0.24293286230127   -2.07830193967964
H        -0.73706446007197    4.47460567466889   -4.06223744404616
O        -1.51954222532501    5.01755640150428   -4.27113545667856
H        -1.36719488470656    5.88490806918518   -3.84963376452288
H         0.66541184040999    3.15681713669574   -2.68138403262065
O         0.67215191372776    3.53073647552287   -3.59102789084866
H         0.71789752070396    2.76572324371611   -4.17451978298213
H        -5.37918462076577   -5.22474089657068    1.79777021575580
O        -4.68349150040323   -5.82119960352332    1.44334230341618
H        -3.84230211166674   -5.40507027477980    1.71158046862758
H         7.88031936814452   -1.74787627558253   -4.05584547416120
O         7.62407371008070   -1.43239144619220   -3.15653506519826
H         7.13781257843094   -0.58832688178983   -3.31442335807004
H         3.69615060298552   -5.12885656083472   -5.29869243878636
O         4.46008303115600   -4.75536141500742   -4.81996020633932
H         4.84463814502831   -5.46549847048546   -4.27315337097309
H        -3.77107712441135   -0.00720504596963    4.92397682311550
O        -4.37032440627541    0.45842371042969    5.55690274520660
H        -5.03096092190555   -0.19829518565983    5.85061088435604
H         3.46674889581928   -5.98822345524959   -0.52738046277868
O         4.33924889492888   -5.74124849846982   -0.84589602009075
H         4.41500117269395   -4.77852025484959   -0.70439854231054
H         5.00071260063564   -0.39060822440339   -4.18256464164692
O         4.46474601070256   -1.10289239448055   -4.56987734417652
H         4.13888663913321   -1.68385982337840   -3.85002797662022
H        -1.16950769056207    1.52328571329250   -3.95451168954999
O        -1.82031826547011    2.14284478059921   -4.34112835814969
H        -1.46329823601245    2.47312579742655   -5.18813556756632
H         4.88458197597943   -6.37271633099816   -2.32252911741724
O         5.21574795917419   -6.70045677023913   -3.18781014557112
H         6.03416179977529   -7.18058831611246   -3.00129181981824
H         8.73903128253654   -5.14771263904716   -2.93225803617015
O         8.04856614803611   -5.56312554231075   -2.37124470282245
H         8.08187627983106   -6.52080982910717   -2.47086462545397
H         2.34796504140767    4.67918787793044    0.42240287186369
O         1.77527785397596    4.66013007095071    1.19824316200355
H         1.41336207988076    3.74226367808177    1.27511460759243
H        -4.40544583190261   -2.66066662171405    4.22769965689662
O        -5.29939898125530   -2.32091544578757    4.02567905854725
H        -5.16256667016963   -1.54127183688567    3.44799209824854
H        -5.84081746806201   -3.22770411147332    1.31699806455058
O        -6.30311148056839   -3.78272886875219    1.98745597276705
H        -6.11297933082603   -3.34519835514287    2.83658700468906
H         1.70500234372505    3.44095885221111    6.83807185531605
O         1.08528908406406    3.95824581157224    6.30236226349791
H         0.30197767286432    4.11575698086114    6.87225846352479
H         5.01025658932740   -2.20572792414645    3.59883619730834
O         5.03266715909669   -1.48556219928144    4.26082985231810
H         4.22083090504842   -0.92902079734217    4.10406664052302
H         2.39827205984501   -5.60723513386400    4.83298487122303
O         2.77668089337058   -6.49232683690001    4.57476141946396
H         2.03050074115613   -7.07325240469761    4.40362726002745
H         2.24991144445275   -4.57504821141097   -6.79856763093485
O         2.08212164508060   -5.06120420358136   -5.98133745796118
H         1.81859187540834   -4.36811634831078   -5.32733417975370
H         6.44134967094847   -4.15144886281530   -0.51615563681679
O         7.19526684434263   -4.55335276787010   -0.05305126215580
H         7.70140476274487   -4.97798858728436   -0.77354315366375
H        -1.70351516658883    4.46978875362221    7.67682024347144
O        -0.80427330380751    4.56871918652994    8.06121137879874
H        -0.62305991475630    5.52800090916074    8.08104675782885
H        -5.11465922072996    5.64396655514411   -5.61878523943008
O        -4.50806051478364    4.87968679757128   -5.63873418649819
H        -3.75090778917540    5.09262677102822   -6.20541490331319
H         3.27354426787617   -2.59087540177070   -8.45185841125907
O         3.18659255338242   -3.12191765935802   -7.64940783999407
H         4.06371385301625   -3.09725048930465   -7.22163184872536
H        -0.64857058416829    8.78205023503310   -2.31404873576102
O        -0.52475496567137    9.61185485502109   -1.79811955170913
H         0.23718304113990    9.43638944937787   -1.21987804699841
H         2.07873072080777   -0.94173820617889    5.19547594296976
O         1.50730905916913   -1.46635213675295    5.78538926928437
H         1.60181567621462   -1.11808274783974    6.68138283015981
H         5.20167287182693   -2.08350012554118   -5.71156741708949
O         5.54662847481761   -2.85129341098146   -6.23222622220874
H         5.27288379717467   -3.63977182662274   -5.71241353055210
H         5.70258089872689   -5.24995512963242    4.67650752160680
O         5.18166593138513   -5.16238452046450    5.50375193570420
H         4.45915693595731   -5.79357250180449    5.42058045418300
H        -3.95755400647964    1.12598554066215    6.99421272073822
O        -3.76405506544107    1.60305227568415    7.83706989395226
H        -4.63941539242240    1.99050872036031    8.09768636321583
H        -1.83710687553193    9.57368379258292   -0.78220341570674
O        -2.69797322057671    9.44934013311956   -0.30767688643295
H        -3.30842555408900   10.07773770486117   -0.69669046907240
H        -5.94211954230511    4.64707583933120   -2.95773615865542
O        -6.85144056326828    4.52766949223724   -3.30034325697556
H        -6.76240263466965    3.82356198722338   -3.97575378667517
H         0.09246214247627   -7.10751865875046   -1.14119833752852
O         0.55729815434663   -7.54224858646743   -0.39320681244205
H        -0.12118412369796   -7.73451825968160    0.25715225414898
H        -7.63088831783201    3.75270303417297   -1.98813529821543
O        -7.89246287517840    3.16782648813733   -1.24645862840468
H        -7.75000676529069    2.25822176344125   -1.58365040460135
H         3.98772124849316   -0.91975465438323    6.96755123328580
O         3.99851719076619    0.04440305727753    6.95781137114056
H         4.80973159895564    0.33209973854307    6.52287911887444
H         2.26834263549688    5.75202905915778   -1.21022528915855
O         3.20325810675535    5.45562988278814   -1.09749744578799
H         3.37750575761891    4.91563830938625   -1.89097489918122
H         6.55302883989847   -5.97505462468488    0.66318989718282
O         6.18445662766323   -6.70985824822729    1.19902817823198
H         5.28009058943615   -6.43185846961919    1.42555991139947
H        -3.84775123152889    4.71136115968473    7.75890198983005
O        -3.28182344370368    4.24596183903172    7.10134169106787
H        -3.47698364753474    3.30320072385806    7.21356159632796
H         5.76441836850115   -7.99179265039010    0.13404237590244
O         5.47559655842512   -8.67967637428129   -0.50219774477857
H         4.64566055280989   -8.35457533229506   -0.89518161837337
H        -0.53935910235952    2.02126758899363    7.67400995886095
O        -1.17360206125496    1.95412172006017    6.94021229608427
H        -2.04186887904219    1.81506221819774    7.33813643950225
H        -6.37524303513521   -0.15290651591406    1.05596388089579
O        -6.69727294661017   -0.23931272364914    0.14394823668640
H        -7.61641692056069   -0.50844344665710    0.16455735228338
H        -5.36977637365933   -3.10051426854520   -0.58926091380432
O        -5.11616990656272   -2.39742392820010    0.03487914883847
H        -5.68565826889391   -1.62428292260021   -0.15350372197983
H         4.31068121876237    5.52404875714842    0.29212150520853
O         4.64573014411576    5.62691430436125    1.19733639375656
H         3.94363796020010    6.13247205280827    1.65113441402645
H        -9.04298190258717   -1.78278036235437   -2.25188458581816
O        -8.49376438674970   -1.57981612610151   -1.46720592039634
H        -8.62076054247120   -2.31458111054947   -0.82734304691806
H        -5.52325486105444    3.42172378479475   -5.54399668658040
O        -6.04063691144531    2.71222240964813   -5.12726173107387
H        -5.37398613170702    2.12753877891938   -4.71255815116610
H         3.17730579089591   -0.94592163718825   -5.67356835394393
O         2.32064924325208   -1.06631679343169   -6.13790478499994
H         2.40455818797929   -1.91648455825697   -6.60944948145630
H         8.11001082284753   -1.41248307930953   -6.05285022521067
O         8.11815735999983   -2.27538124536050   -5.59428707051761
H         7.26131913198358   -2.67524061290748   -5.84286588894919
H         7.61786564259414    0.92787299174170   -6.33883257757476
O         7.42769535764833    0.07862090740739   -6.74958083209308
H         6.44620819635908    0.02953887055446   -6.78437164928034
H        -7.85685882178435   -3.72309200617301    0.93490924409691
O        -8.53638950899790   -3.61766617711137    0.25140288278656
H        -8.43944356345895   -4.37860570225683   -0.34855281921287
H        -2.39016673128633    8.70195180327539    1.25972156282049
O        -2.24246338854829    8.11450525592958    2.01390687231127
H        -1.47105442133536    7.56090454847424    1.79479154421429
H        -4.42685595697782    6.40885396553318    3.47116484124869
O        -4.59891948398541    6.83259250192185    2.61398097377241
H        -3.83451459277293    7.41692897987185    2.47100892968112
H         3.40443465847705    3.39419161187651   -3.60676699781633
O         3.25245907898734    4.36371319514054   -3.51581146195020
H         2.28742034376386    4.42955980491222   -3.62116631634677
H        -6.11639612311740   -1.64912822880087   -3.44503939099744
O        -6.19893717542547   -2.22665183782850   -2.65971451557778
H        -6.98160999378705   -1.91707259998896   -2.15048122124535
H         6.48015128220887    1.01332645257546    4.71373887959383
O         6.09053703267250    1.55756771063894    5.41504687057084
H         6.27998692293981    2.47338336853097    5.11555762037649
H         1.36068136396725    1.66644758629861   -5.84389965443494
O         1.16660423441741    1.07236954929719   -5.08812930486111
H         1.52892901747438    0.20838575189116   -5.35634698788895
H        -2.46633252875344    2.95192624114471   10.46458525024381
O        -2.25511435721681    2.04341605875575   10.19356823683671
H        -2.85394566736984    1.84223634945949    9.46248578437142
H         7.63778007348072   -0.53603603443021    3.05941587991389
O         6.88803545811859    0.04002421741160    3.22798828617840
H         6.19579720007826   -0.55965101798357    3.60873367798742
H        -5.66175478170909   -8.09083259001187   -0.68789173836022
O        -4.92610836988031   -8.15861784728270   -0.04227672045406
H        -4.92838257206209   -7.33990295979916    0.47750184240613
H        -5.17883777007460   -0.16622872174247   -4.72278718511455
O        -5.79686001091364   -0.87808103852234   -4.96005789323774
H        -6.63488619199198   -0.43607245060137   -5.15793740612754
H         1.88439014544615   -0.25865821983851   -7.53282693493119
O         1.68218229755342    0.21121985235509   -8.37767961344899
H         2.25765657547038   -0.19615571480440   -9.03048840716099
H         4.86321314272760   -1.46067195752297   -9.32329134781705
O         3.93796272809933   -1.23137805334941   -9.60482986941910
H         3.91656079204734   -1.35053813041554  -10.55367272544865
H         7.57222598537567   -2.60770374098543    4.18205296609089
O         7.71774670263102   -2.64609356378984    3.22248391851982
H         7.22355634421392   -3.43727870629516    2.95310342147084
H         6.72428393090422   -5.93483066842689    2.67570501995593
O         6.78775652768613   -5.25805547466477    3.37521395177837
H         7.66419037457483   -5.34303131261246    3.79181033583164
H        -1.80279548248985    8.91721763743354    3.46333478481321
O        -1.56027280740051    9.22722302382686    4.36114823922214
H        -2.41072893087060    9.35755280959540    4.81360115839016
H        -7.39087164072210    1.52095082952272   -5.25939954415573
O        -7.96609465888731    0.77791627115211   -5.01183866004739
H        -8.86727606689957    1.17863805410900   -4.93536876320343
H         6.91811564207597   -1.15020912001250   -8.42679036948877
O         6.33570771510397   -1.87172090869812   -8.68821029741786
H         6.10825926371737   -2.31933718293474   -7.85492052606676
H        -1.67567740427470    6.18569561513961   -7.05064849942183
O        -2.07345802711956    5.36111981198903   -6.77485348333017
H        -1.82379319975528    5.23257582961130   -5.81098665854736
H         0.02113420381024    3.29475276623152    8.99879402732958
O         0.21896062873354    2.37597939842590    9.25738633452247
H        -0.57918681226821    2.11324781998070    9.76489630774538
H         6.75488758248350   -2.83374875098820   -2.72274794131584
O         6.22475074541325   -3.57661489021608   -2.37829129970943
H         6.69251868960594   -4.38843952138771   -2.62283051405215
H        -4.08179836802961   -3.12213084452813   -4.94509102961580
O        -4.23759509425862   -3.01205643882357   -5.90994742938627
H        -4.78422984323037   -2.21863236516521   -5.96723174824857
H         1.99875907907654    2.16308236797239    8.44190369081669
O         2.66358178045327    2.27367534531238    7.75244293086879
H         3.08331787579551    1.40226162447074    7.63705385311391
H        -6.90918345904363   -5.23855866590522   -1.38733823460988
O        -7.82529857806465   -5.50813091584212   -1.63090722571469
H        -7.95985680576800   -5.10769896682769   -2.51470263192397
H        -3.80773601304888    5.23528769029118    5.67409740919286
O        -3.77579340664778    6.00230953555207    5.08173336738781
H        -2.84094348992349    6.29638766533870    5.17244128423941
H        -7.88233379268279    0.05006571533894   -1.97033168080275
O        -7.39263334881355    0.77212191312871   -2.38659884541982
H        -7.62240482904644    0.75890770732710   -3.33941926322141
H         5.84357844572750    0.08523892281858    0.38825900344811
O         5.62356759167207    0.80905510335287    1.00715462750097
H         6.13432377543434    0.61582536619507    1.82013987738876
H        -6.19618609702123    3.29614879792978    7.38161313718018
O        -6.06782807065262    2.77967731861399    8.21142978845537
H        -6.66892866880223    2.01874939693698    8.12562597431084
H         2.27632988899396   -8.11792066257001   -0.83709336726530
O         2.95226217225410   -8.10750199686163   -1.53443083932120
H         2.72572864599125   -8.82292082892658   -2.14537781382481
H        -2.75183131861033   -4.01550041179647   -6.19810310846116
O        -1.99828025676780   -4.58172147480968   -5.96592962295764
H        -1.72040768890635   -4.28779377952925   -5.07002058922975
H        -5.62781256277501    3.74061805651732    5.29287998568944
O        -6.27543410992109    4.13914853986761    5.91046667768650
H        -6.11106797187928    5.08303331197848    5.89402550843072
H        -1.02429576394215   -7.16145018381469   -3.15824956526781
O        -0.55039579952871   -6.49070585172713   -2.63260605739687
H         0.35673840209341   -6.42357493460296   -3.01461557631893
H         4.45965508988067    1.98454521259731    5.10423435784189
O         3.51895924534899    2.22652636916685    4.98376444131516
H         3.13436349878586    2.24558295308666    5.86543618445160
H         4.15155573882973    4.68491199003279    6.23729297296474
O         4.25012262979468    5.38291123411783    5.58562064169911
H         3.65120068920262    5.13371917892623    4.83601353464129
H         2.78160636968899    3.58580411664117    3.89304870536334
O         2.60468108569648    4.52652160559760    3.73036341621096
H         2.48027360849529    4.62953351393773    2.76448177064526
H         9.39644134555460    0.15874991395574   -1.10037154092306
O         8.59230034264483    0.32486414389829   -0.60479478072340
H         8.41565349365029   -0.49257551166976   -0.10964542586150
H        -2.07575110968444    5.31155199945862   10.62491009482427
O        -2.79718943493497    4.68369210995741   10.85971193192619
H        -3.01461672216487    4.86439183190265   11.77440901948600
H         7.97533130093901   -3.05521932073691    0.31021049008436
O         8.39808340013026   -2.20857221118079    0.56276559439071
H         8.33287999629677   -2.20098989023038    1.52509089134304
H         5.40864622465077    3.60126552945386    3.46745440517882
O         6.06062840834386    3.88185887921719    4.13281088297385
H         5.62873151354897    4.59061662556510    4.63196907621218
H        -4.18569230471676    5.01191427147132    9.76342110405812
O        -4.82004258469897    5.16183855861635    9.04240504478969
H        -5.43212867037612    4.41340613483612    9.04215102809023
H        -7.01415909313315   -3.52043725038516   -3.48121015365503
O        -7.63581043939298   -4.13310713599679   -3.92701363998806
H        -7.11609551552788   -4.57748932225919   -4.62871954797746
H         0.05328514561495    6.11696953164390   10.73881421670414
O        -0.81082874240930    6.45077085395915   10.49322475492250
H        -0.69670762266980    6.87734742305383    9.62458532109184
H         2.59007682736187    1.44305157428583   -4.12773942151134
O         3.46958419682650    1.79483303286964   -3.89182999627895
H         3.78990456087183    1.28243836621644   -3.11970985506445
H        -6.95718225168158   -0.23256509966087    7.21505518790915
O        -7.46498072852536    0.54685784093999    7.49427730266644
H        -8.08811745697626    0.72972394612036    6.78998665306658
H        -2.74755234681361   -9.91233455655218   -0.81378437918424
O        -2.68385779013777   -8.97124100419308   -0.97660435211155
H        -3.58916015331301   -8.60327695185252   -0.73580903992228
H       -10.06754756871171    3.03314123212482   -4.90633250200544
O       -10.18554330878501    2.11660192216066   -4.62295826642206
H       -10.39942354056400    2.20362802572912   -3.67303456435136
H        -2.05850089959631   -3.04961960094753    4.61027693486360
O        -2.93352069300265   -3.48909336573325    4.68253358776748
H        -2.92922645928816   -4.10846016743435    3.92751478634541
H        -0.17969370852778   -8.01420732634149    2.49321170534653
O         0.64791928969591   -7.80455908154412    2.93929320104932
H         1.36458344753822   -8.10268072319119    2.35170729394511
H         6.71802376330927   -2.40638594314470    6.37729686307187
O         7.16621158983618   -3.11724789944594    5.91420317359777
H         6.53537441335912   -3.85147341329781    5.87790748533829
H        -5.25857224637599   -2.01933288400330    6.94173540583339
O        -5.93551842196761   -1.52234296014616    6.45760961588454
H        -5.92053984646741   -1.90131281459561    5.54920686054712
H         0.83400561739200    2.97444213420017   -7.13794630141603
O         1.75125324631873    2.64258973794095   -7.19493083000318
H         1.73553329058258    1.89352009534853   -7.81878487853255
H        -3.93240424066963    8.73714059319892    6.64155083343128
O        -3.93872713348434    8.73335241489229    5.68420995187251
H        -4.05919900746306    7.80450342204086    5.41868582391569
H        -2.04923561618419   10.26890345158226   -2.77529941968006
O        -2.95056025348935   10.45095294964192   -3.07823660299026
H        -2.87753654643447   11.08227795678491   -3.79331412561792
H         9.41714396143232   -4.09946811528910    4.02757497342403
O         9.13854925736146   -4.77566194465130    4.65276542117962
H         8.70982869499948   -4.30112649840968    5.37595436297349
H        -0.74291515162391   -6.05166890258756   -5.83840007277730
O        -0.03946960892453   -6.61823357910184   -5.50489999038505
H         0.79611240262198   -6.15769490613177   -5.72439979492796
H         1.83222417501392    8.23949911368188    0.62271266146864
O         1.52795868758330    8.55738168022512   -0.25930102720431
H         2.34500000499994    8.59330024878219   -0.78561987670539
H         3.49661697214495    2.87023959476989   -6.68974759074027
O         4.32462532849703    2.57971076822267   -6.28147407950746
H         4.08071721799105    2.30924266045986   -5.37126494344465
H         3.74388774439015    7.08157763374590   -1.26351062347385
O         3.95656210778825    8.01456203155974   -1.47910736294269
H         4.31805759438895    7.95483750148800   -2.37509862308125
H         4.38802999201593   -0.07111640093507   -7.93332689144774
O         4.76696455647492    0.07691029921304   -7.06501315676824
H         4.58634854039357    1.00963582425182   -6.82333394018968
H         6.03594421996928    1.88582255093186   -0.50513939507112
O         6.60097619462074    2.07698073281597   -1.26756925938211
H         7.42517010553617    1.59675658227762   -1.07349963106990
H         6.68247008205985   -8.48112350247096   -1.60970830771719
O         7.31801786406880   -8.27259303259708   -2.34724940825959
H         7.68646977993747   -9.10737233542240   -2.63130734942545
H        -5.30961790687654   -5.83723095599370   -5.39869627847412
O        -5.92671243213641   -5.16566466905063   -5.71452451155208
H        -5.37526628911281   -4.39847627787031   -5.95398288342801
H         0.70415792777350    7.15441748794753    7.56483874736195
O        -0.19606681577197    7.18466399864580    7.92610713073718
H        -0.75241851371121    7.19686109043968    7.10813989049362
H        -8.90122405961537   -2.87526623325664   -4.09626354059693
O        -9.42081817836836   -2.06591422991670   -3.93019985543494
H        -9.13488850565717   -1.40280791524087   -4.56226709491641
H        -2.41324923890428   -6.03053561716714   -2.13866542482257
O        -3.29182493947118   -5.74482091645427   -2.40649034528340
H        -3.48065198006576   -6.12156426294102   -3.29099586237609
H        -2.99477830137240   -5.95097687404111   -5.40386102027664
O        -3.59452270508534   -6.55895269207569   -4.92909729910762
H        -3.11312308285228   -7.37919326384485   -4.76085840946141
H        -1.39192325343744    3.67127682676275   -7.00501666147316
O        -0.85195641806276    2.91542274006302   -6.73365331188325
H        -1.09115775912164    2.12923373305793   -7.28090067124601
H        -0.21080905123180    0.35731763543696   -8.23153861449324
O        -1.10637031543111    0.59370865118058   -7.94763016147230
H        -1.28057433902412    0.07270819049757   -7.14778020702552
H       -10.41782407308288    4.01707913466283   -2.74418960984663
O       -10.48548721068861    3.24004584421207   -2.17386319850341
H        -9.65511160759797    3.21387546960796   -1.66646716468029
H         4.58718223309641    4.04110921290277    1.69094517761131
O         4.38750637465481    3.11890418678855    1.97495033508312
H         5.09957560878669    2.54424838290858    1.68222389425225
H         6.48573020831738    1.34164804543600   -4.24829604940519
O         6.18356065314736    0.71936676401114   -3.55221441360219
H         6.21537910292563    1.21729221239231   -2.70993844378917
H         9.63384090040400   -2.27706491394059   -0.95242588740645
O         9.90903914172888   -2.06506580412658   -1.85320292071701
H         9.10791978093989   -1.72764845495891   -2.29636802029223
H         9.96636593297053   -3.37778633489828   -3.11978770469510
O         9.69802013400744   -4.03157545724521   -3.79247314832251
H         9.30325495181255   -3.52584120742234   -4.51348110707161
H        -7.70399680962575   -8.61044389820173   -1.64660452078599
O        -6.96571132861378   -8.01720947427754   -1.77747159034785
H        -7.34243479673879   -7.10373414813550   -1.76942894883636
H         4.16522647501825    6.02777981332044   -3.85786765624292
O         4.82734581677516    6.72866548586488   -3.77888900335782
H         5.66327125365687    6.27498089983502   -3.63917561286069
H         0.08833303894815   -8.22353900570563   -5.20706057513854
O         0.11184969267244   -9.20602468782601   -5.07192146815400
H         0.26150199291599   -9.57266178675356   -5.94342291948047
H        -2.33958308819388   -8.71765964575902   -2.70339852263893
O        -2.10712027714661   -8.45694788912268   -3.61419302458439
H        -1.46103104753104   -9.07662346616672   -3.97180058450488
H         2.17315106951376  -10.86620781166726   -3.48100215051299
O         2.12861710056008   -9.91152566767484   -3.45973650807037
H         1.34276007429953   -9.64117735520941   -3.98555707077922
H         6.83661588302266    3.27289596148554   -4.60839899361127
O         6.89365470197671    2.59295015536505   -5.30776965410724
H         6.09946919062741    2.72538303541776   -5.84762838235285
H        -3.55070071976428   -3.73773387625465    7.72138915925781
O        -3.66499122383901   -2.95112964796686    7.18957246419563
H        -3.41540476404273   -3.19265345889025    6.27143538008591
H        -0.64622565746933   -3.41840278349549   -6.72937941120516
O        -0.01517683238874   -2.68772303898612   -6.73983875546491
H        -0.49550073681864   -1.91077500067432   -6.39942344379721
H         0.66019766240324    0.44587361967255    8.73551120826508
O         0.66687993563650   -0.27143103174640    8.09773223945928
H        -0.25576322871923   -0.55957423062606    8.01152564156945
H        -5.82852128557851    7.32333415199798   -4.27694661098382
O        -6.33315916719408    6.70359491331732   -4.83560512112100
H        -6.61952960215264    5.97438840929408   -4.24201498972879
H        -4.27027375696331    9.05955141682661   -3.29598457672779
O        -4.80670220804667    8.26428679587071   -3.18677320933312
H        -4.39737329074389    7.78642625755228   -2.44713812389321
H        -9.70783408113764    5.75527294220376   -4.66170630968625
O       -10.24176253166782    4.95152125232800   -4.49533026631480
H       -11.12269484579722    5.15252195560733   -4.81312221132647
H         2.78706674392418    6.53055750249973    6.04001782387962
O         1.83554543053379    6.59350344256270    6.20240604090746
H         1.50496555727889    5.67584162387363    6.10078066643963
H         4.90069565282486    8.46052495240027    0.06264017524360
O         5.24652714970976    8.38657416578713    0.96802446310488
H         5.49032672794874    7.45587224886717    1.06745180399512
H         4.13567997082741   -7.48122539053472   -4.34391143157947
O         3.37607079891837   -7.76711950752319   -4.88345894925286
H         3.09538159407376   -8.60613350851631   -4.50328618107084
H         0.40306574201106    8.63064959216848    4.17495601781668
O         1.03674480191057    7.94790971291770    3.93579452625813
H         1.30449035625396    7.48960982141359    4.75496291443664
H         5.23937977801887    4.14016867599892   -3.19174420762132
O         6.20089940473922    4.10773459903344   -3.14078943127463
H         6.40978996411555    3.52861173665384   -2.39125476392573
H        -2.56218052017211   -1.56076684199778    7.56672970155906
O        -2.05057537188370   -0.76775505686035    7.78452379958175
H        -2.67548495891447   -0.13935499374833    8.15669017592382
H        -9.02167362269333    7.89571673698917   -4.16887617030039
O        -8.96012986192656    7.30920144447130   -4.92430709218744
H        -8.00329050652382    7.14371419958411   -5.06004195325397
H         3.52698682352210   -9.01988531671475    1.09499139066332
O         2.85106958755070   -8.38691204773894    1.34271223830111
H         3.32659884388603   -7.58104849192902    1.61972200417268
H         3.59879746953828    8.07910152527369    1.77947314481046
O         2.78986348374020    7.54256340957653    1.84844206758312
H         2.42663601302560    7.71480719046448    2.73065714379570
N         4.35157278960281    8.14273732833905    4.12893945128586
H         5.07554905683166    8.41381585543800    3.47451612719496
H         4.67218471141835    7.31347281631936    4.61287513942856
H         4.26841341339238    8.88336516513251    4.81263673527954
