# Supplementary material for: Computer Generated Realistic Interstellar Icy Grain Models: Physicochemical Properties and Interaction with NH3
Source: ACS Earth Space Chem. 2022 Apr 19;6(5):1286–98. doi: 10.1021/acsearthspacechem.2c00004 (PMC9125691; doi:10.1021/acsearthspacechem.2c00004)
Supplement: Supplementary file 1 — sp2c00004_si_001.zip [file sp2c00004_si_001.zip › NH3_binding_energy_sampling/41-37.6-N.xyz]

604
 energy: -1022.790877216462 gnorm: 0.000018796565 xtb: 6.3.3 (5b13467)
H         0.21033504661975    2.96871055067197   -0.70034932982488
O         0.73944590945883    2.30822833589103   -1.19748382878174
H         1.67730975043290    2.44591683112827   -0.92483593202356
H        -0.01629146667909   -1.39363490844584    3.10372519888240
O         0.36836302962444   -0.68716261217570    2.56252422969051
H        -0.11688544464976    0.12055390483134    2.80069238593259
H        -2.38192196222123    2.32068318413631   -0.55863761600059
O        -2.16555590104188    1.84687615743164    0.26207783814777
H        -2.17206288167730    0.90047905709656    0.03087434318330
H        -4.62326423936325    0.41711508064064    2.14991844145273
O        -4.92948859735447   -0.52007081555726    2.15809234224429
H        -4.42164001808932   -0.98730241766537    1.48667940710872
H         0.11113262180914   -0.38069836287455    0.90963939822790
O        -0.09020176231429   -0.14190565446418   -0.01575623276033
H         0.23901449776209    0.75916468711416   -0.13226990771870
H        -0.06790006061387   -3.66799265999658    3.71756642314449
O        -0.35652250843465   -2.84457065273102    4.14336227292970
H         0.28865830209389   -2.66912345188567    4.84500103360772
H        -4.86901152891990    2.40314043534552    1.31059278844783
O        -4.22458815054516    1.99617539667847    1.92201965536739
H        -3.38233986362461    1.99099130262794    1.40813849617855
H        -3.24968198909524    3.80903186272443   -2.22461986126066
O        -2.50575267682331    3.21819932551634   -1.99799745276449
H        -2.14511748214238    2.93974862963115   -2.85989353075549
H        -0.04283080337738   -3.87512779177998    0.43898926809753
O         0.28939002147687   -3.05948606358323    0.86493038611181
H        -0.50252230049575   -2.58102756997365    1.17837445974957
H        -2.31595593092349   -1.64595574912189    2.42249099972844
O        -2.12280559636741   -2.10597430008433    1.57895675818596
H        -2.38855282341029   -1.51753345862029    0.85291405861914
H         2.12916901331939   -1.48207482238793   -1.17305363063955
O         2.36350934070858   -1.73854790603097   -0.25696982820464
H         1.57889350481092   -2.17569880416339    0.12463273677636
H        -1.36583376362201    1.72994147333306    1.88435778313621
O        -1.45163276103197    1.32573886531007    2.75804989986457
H        -1.44432737905305    2.03428414662101    3.42728427524338
H         0.27918885184985   -2.75855052946161   -1.62820000661536
O        -0.48493429374846   -2.15703702573353   -1.67530485389669
H        -0.31181213732426   -1.43053734901081   -1.03963627449611
H        -3.36433389493549   -3.02768739688198   -0.44633884142793
O        -2.64008791794439   -3.50965464104506   -0.86724295157066
H        -1.93943838439965   -2.86854650083434   -1.08640117441535
H         2.81692807578193    0.07212977140966    2.89111269993395
O         2.91871392768795   -0.11612976700117    3.85153875990870
H         3.00151045805152    0.77517952683334    4.26190853490853
H        -3.55493386623103    6.27789949268410   -0.54051595025211
O        -3.32424339545957    6.94714800585863   -1.23684854683369
H        -3.19087568540376    7.79089047838252   -0.76162630170314
H         3.93885038936277    0.54993211873564    1.14477454811878
O         2.99059558987656    0.35646314010019    1.26159960124441
H         2.76058890259461   -0.39354535736354    0.67644743537337
H        -5.74980242822665    0.72390950392398   -1.63418474123508
O        -4.84261250520264    1.05941542736466   -1.50579703554145
H        -4.96188994295430    1.88381574689737   -0.98956132383712
H        -1.22387592165477    5.30280573598079    2.20383493573018
O        -1.84080893343963    4.54950591919509    2.08358434121825
H        -1.91319257751846    4.12523967462121    2.94380246537267
H         3.50695719429595    2.72893689878448    0.39772060590402
O         3.25761060903692    2.68895470385141   -0.54116819323832
H         3.59924744067907    1.85253605460365   -0.89767307930187
H         1.58058830512068   -4.73339561133939   -2.32558397321220
O         1.63900175791208   -3.96305670195030   -1.74129104049851
H         2.42733663083380   -3.48986105142380   -2.09173634849720
H        -0.88268808172391   -0.14685543242379   -2.58892546886619
O        -0.25478401834457    0.51343761183686   -2.90914117096389
H        -0.00002677526769    1.09444931473185   -2.16919079846629
H         1.79028430091077   -4.73536002631134   -0.25599911871737
O         1.89879193881194   -5.37890782063438    0.48258171029123
H         1.44736009471072   -6.19076027852241    0.17830241733102
H        -1.15259518303396   -3.33171741619484   -2.93813716134067
O        -0.97315952677768   -4.01147212260354   -3.60106625888970
H        -0.83600208493477   -4.85829786463971   -3.13689437389022
H        -2.76769575404530    3.18286294646663    4.68742647965208
O        -1.78651374327539    3.19004187855944    4.65216968391935
H        -1.48857965336523    2.78677632541964    5.48586244787490
H         0.95581282716372    4.95162477148884    4.06515493529735
O         0.00738159904919    5.17330126127965    4.12007374784547
H        -0.45565498872135    4.36356394400960    4.37344450551522
H        -1.63775002247640   -4.72969084172138   -0.44365693279228
O        -0.87372440565827   -5.27131358067469   -0.15451296149481
H        -1.22872830297570   -5.95181463162077    0.42463097271151
H        -3.94025994715739    5.73833043944398   -2.59856086059812
O        -4.28236905065592    4.90246116017544   -2.93291985896511
H        -4.12844885139454    4.87530492553330   -3.90155947083185
H        -2.34857758231240   -3.79287924313499    1.87564777360226
O        -2.35513787084143   -4.70097918224192    2.24351451761508
H        -1.41311854993348   -4.92637687433306    2.38573770291998
H        -4.62556321943259   -3.07976747878119   -2.95232542384423
O        -3.77064829878926   -3.30064457619548   -3.35993993239288
H        -3.43162990554767   -4.09500194934417   -2.90193647620074
H         0.37217999139801    1.28451090111822    4.58261166028497
O         0.87022240158454    2.05145511237729    4.25292549780224
H         0.91276100624298    2.70698126115110    4.96345894347321
H        -4.56009143851957   -5.27772295320537   -1.63888317736773
O        -5.26446195042378   -4.93466267752318   -1.06187975363988
H        -5.04755520606108   -5.29230813178259   -0.18038405639548
H         2.40877109740118   -6.50909707775312   -4.12343999743353
O         2.07617093366053   -6.16611147868953   -3.27385998005428
H         2.52908925538635   -6.72311533098615   -2.60672631097105
H         0.53977511945460   -3.41848018057026   -4.06849147451269
O         1.33681184110681   -3.03675839217229   -4.48823465828878
H         1.01296785394629   -2.66626874147643   -5.33566615867063
H         2.02968848119584   -1.81857796477090    2.92844823161064
O         2.19191872442542   -2.74718080032398    2.70572687781067
H         1.50778401047520   -2.96121019061237    2.03723276531843
H        -2.95803734181224   -1.88896766817119   -3.25807862560506
O        -2.54537334080913   -0.99854825054459   -3.18679156078599
H        -3.20756765188780   -0.35789484100676   -3.50295885615654
H        -3.19954636592509    4.86717220322204    1.07352784730371
O        -3.98588556708902    5.23479422139365    0.62235778327400
H        -4.40596955291726    5.78409800659064    1.33233180556443
H         0.89737557424462    2.17903966683134    2.56338141649724
O         0.99651890735400    2.18065568979564    1.59201138711483
H         1.73037405219819    1.56694332973697    1.42301793280561
H         0.17159742549124    5.59497829556566   -0.76437918133122
O         0.68545266713303    6.26541075627829   -1.26982168368140
H         0.81974618898163    7.06337983228616   -0.70947427015980
H         0.31407786910519    6.95549700699833    2.59299694791315
O        -0.04524943070930    6.57583025019094    1.77399264377831
H         0.62571837453211    5.91425357508252    1.50743740711625
H        -2.43628448581967    0.10066394043801    3.30459902728612
O        -2.64811508405989   -0.71941699194502    3.80423511887764
H        -1.88689347720753   -0.75336572021196    4.42551613224852
H        -0.85049752887431    0.44024092134733    5.98887450587823
O        -0.57236546092239   -0.07279372758475    5.21147029627266
H         0.14834865208782   -0.66938471793934    5.49397115311104
H         0.80686988773493   -5.06533148998242    1.90706663115133
O         0.26691986483879   -5.18955738161781    2.71121414228683
H         0.42623552490425   -6.10725623265715    2.97927730507569
H        -2.00996594802665   -8.24570226586725    0.38906416283338
O        -1.69127212421768   -7.72298410401753    1.15334323244371
H        -2.48067098360179   -7.39749983993618    1.59445013556488
H        -0.41308405860595    6.80549929865763   -2.32351405122381
O        -1.16460312834761    7.22062902750509   -2.81910144896634
H        -1.95242127751776    7.08250477495126   -2.25524187942768
H        -1.11633596521375    4.22610114115016    0.56111825367221
O        -0.74512611264484    4.29612771170148   -0.33501792025742
H        -1.45003114494690    4.05104226305220   -0.96811037672288
H        -4.39219062708390    2.61175022705049    3.48846889203804
O        -4.39109093567303    2.77600453597164    4.45410576934017
H        -4.46476240537552    1.88969397295420    4.85780477516661
H         2.10901241026169   -3.65349003631882    4.17928656546784
O         2.05211300873290   -4.13382448010023    5.02858695519808
H         2.55358866603452   -3.59530824485493    5.66257613935861
H         4.76446053892100   -3.21627310955716    0.77339730504052
O         4.60102152551928   -3.13471297657753   -0.19168844306802
H         3.73680220077179   -2.66669614035437   -0.27151450899834
H        -2.67524644208402   -0.83597504974071   -1.39410833296000
O        -3.00424985273020   -0.57632119702101   -0.51703391839946
H        -3.81006952522623   -0.05674634871355   -0.71952941040633
H        -1.57322349724859   -0.81700262869553   -4.67488332115430
O        -1.07002493570583   -0.59029803801696   -5.47795317254648
H        -0.36564854765413    0.01135012032787   -5.19006146034029
H         1.85026259476916   -1.74324318004378   -3.43081379666678
O         1.93475013837435   -1.00050709874618   -2.80130314111376
H         1.15230658552796   -0.42959644114888   -2.92940517662014
H         3.73909555111916   -3.17080519331936    2.48744228215479
O         4.70018097035571   -3.38954118788540    2.41122335426441
H         4.76921372880007   -4.34848879862454    2.53333347719325
H         3.53049835252552   -6.17746525408023    3.03726397752265
O         3.87845488724813   -5.97825219531339    2.13388897320428
H         3.14229514454236   -5.61973632362423    1.59865063165072
H        -3.32427586393857    1.53347560223850   -4.20465900459044
O        -4.16374462265973    1.05241683256984   -4.01555304082872
H        -4.38168916265106    1.19038821030084   -3.05794689320203
H        -5.08442723537269    4.02545920053156    0.05747814109941
O        -5.51401714343158    3.15540563600163   -0.05016159948396
H        -6.44592796756432    3.26656621011962   -0.33048707461364
H         6.78564761292790   -1.17081858809096   -1.42065090896441
O         6.01349541549451   -1.03234076295352   -0.86573533745006
H         5.60384266125704   -1.90553212703265   -0.67335905806392
H         4.66543924082540   -3.17471423544140   -2.53740185332025
O         3.79427964175053   -3.01100937962864   -2.94978770014555
H         3.80375762904473   -3.62516102309374   -3.71016220589030
H         4.50751199259932   -2.34956632536227    5.56149873972465
O         4.16895828413845   -2.82467069000408    6.35097685659824
H         4.51570612051728   -3.72471044628139    6.26419850084271
H        -0.77246413980787    6.23064313371512    5.07430767345963
O        -1.37456117214157    6.79668870805765    5.61667844262091
H        -1.39787605889412    7.67629478388106    5.18059242574698
H         4.73944996862385   -0.14647661982322   -1.51421179314207
O         3.96544313805903    0.38908605020715   -1.77171238353578
H         3.27943006011483   -0.21659201183828   -2.10587276761161
H        -0.75387019851180    4.47208133325060   -4.04930384317328
O        -1.54264316041968    5.00795210878708   -4.25281891643809
H        -1.39968485317413    5.87370214342989   -3.82548495415644
H         0.66374518355918    3.15837753362089   -2.67979164824928
O         0.66581062932804    3.54074498183821   -3.58582299103213
H         0.72070170734752    2.78161902329717   -4.17629180562745
H        -5.28600503079669   -5.32853238382220    1.72727476762960
O        -4.58242038088450   -5.91489598205195    1.37078811841706
H        -3.74763155601289   -5.48857218649264    1.64160417381396
H         7.93352011965021   -1.65229356532360   -4.09523138916303
O         7.67352489983280   -1.34694842281262   -3.19332185542863
H         7.17818286654622   -0.50712152603244   -3.34447425387147
H         3.78717278682184   -5.06911887041284   -5.36648830412129
O         4.54677334244990   -4.69233171608130   -4.88326865654091
H         4.93785338342353   -5.40578442545562   -4.34468884242951
H        -3.73663887654856   -0.11966143068890    4.89855351423847
O        -4.34098105523448    0.33412975599279    5.53489735195520
H        -4.99420043471399   -0.33223056417257    5.82357934295253
H         3.57459269454991   -5.96409883684002   -0.61535132600250
O         4.45175808230857   -5.70468480829626   -0.90880603580146
H         4.51031198419114   -4.74135018832699   -0.76768687973163
H         5.03909559471890   -0.32701382618080   -4.21004875456504
O         4.51015942959897   -1.04128740064321   -4.60320543587884
H         4.19176946548325   -1.63289973658085   -3.88886283047276
H        -1.15284206556706    1.51557046299096   -3.96692432618002
O        -1.81048966493600    2.13180992047253   -4.34713198178748
H        -1.45799222924567    2.47243139946202   -5.19212395353978
H         4.99100958860726   -6.32382454274864   -2.40199093358018
O         5.32739120753194   -6.63833897238624   -3.26944008769341
H         6.14988955550291   -7.11481964473108   -3.08432093345297
H         8.83066491042091   -5.05004770055302   -2.99934437690051
O         8.14543692993489   -5.47968832422762   -2.44246346702081
H         8.19170932429424   -6.43520663600408   -2.55323951872422
H         2.33058405237220    4.67314191675857    0.43670375408924
O         1.75287985128432    4.64408363543783    1.20874536932096
H         1.40488334066519    3.71987717081369    1.28080967439636
H        -4.34082521904011   -2.77325611963647    4.18014147758608
O        -5.23849096119539   -2.44268217201623    3.98030768822888
H        -5.11075610186482   -1.65637531164215    3.40955117987937
H        -5.76972079601081   -3.33264872297058    1.26402680582611
O        -6.22402764638078   -3.89966131377289    1.92995648212959
H        -6.04037246766852   -3.46636177963184    2.78267549163454
H         1.70050810692925    3.37651713627981    6.84081217312152
O         1.07121702706251    3.88808875311764    6.31064696222506
H         0.28765930705096    4.03010346380037    6.88435862395171
H         5.06961377589440   -2.20678143712630    3.55523163629103
O         5.08279220046931   -1.49325830397415    4.22414254559720
H         4.26543967356523   -0.94373051675600    4.07165002866045
H         2.49813422656136   -5.64600803074860    4.76127247117358
O         2.88378652698938   -6.52601992910134    4.49400354856814
H         2.14369408233165   -7.11394909570025    4.32245152212290
H         2.33694841542467   -4.51616079286973   -6.86406057000568
O         2.17664872831236   -5.01158273545977   -6.05101041697566
H         1.90395945827846   -4.32963208806463   -5.39018797384071
H         6.52318174659338   -4.10175140086514   -0.57736956126013
O         7.28078353273879   -4.49888848414718   -0.11615040276334
H         7.79202405696934   -4.91202059411064   -0.83989176117011
H        -1.72066124130139    4.35695243543550    7.68975844309942
O        -0.82225454302811    4.46202305307946    8.07437529896324
H        -0.65140480462920    5.42293262722637    8.10449948360182
H        -5.14466124620521    5.60529278847783   -5.59587932290353
O        -4.52895118463091    4.84846679235808   -5.62125035217898
H        -3.77490771345676    5.07424193722103   -6.18713365391655
H         3.33724165009270   -2.50848433313893   -8.49913052171484
O         3.25508515712822   -3.04556726278010   -7.70023773833584
H         4.13231797766300   -3.01773910539601   -7.27293587822340
H        -0.71477629805386    8.76515987904220   -2.26497996964302
O        -0.59982721831150    9.59172840635592   -1.74128784922923
H         0.16517775192896    9.42201338787338   -1.16677966966682
H         2.12383840213312   -0.99033721067413    5.16265242825000
O         1.55806891602952   -1.52684849775938    5.74741882187699
H         1.64861198671268   -1.18529931463462    6.64651303776791
H         5.25876760084040   -2.00534538802034   -5.75371465049743
O         5.61232768433733   -2.76483596275393   -6.28023343075561
H         5.34696363905384   -3.56093142088929   -5.76725246091751
H         5.79767292087399   -5.25229767952448    4.60682946445382
O         5.27436899387527   -5.17726421408831    5.43406044036193
H         4.56030493893817   -5.81705196935100    5.34602802776034
H        -3.93563548633894    0.99418823579378    6.97843075488701
O        -3.74728497732220    1.46654958971895    7.82491152184684
H        -4.62701627723458    1.84168964725389    8.08916376194192
H        -1.91217921528870    9.53111171025862   -0.72607807861240
O        -2.77047725381052    9.39272238913832   -0.25104072917256
H        -3.38886403306994   10.01699587159057   -0.63427397972551
H        -5.96041615888222    4.57650107498597   -2.94331736593612
O        -6.86834234359382    4.44974707860882   -3.28671809315900
H        -6.77150984145025    3.75259515277895   -3.96831182374712
H         0.21227189916266   -7.15776770026148   -1.24147686876412
O         0.61782501052751   -7.58538590054765   -0.45214440719812
H        -0.09000537730118   -7.62366970701244    0.19843189143475
H        -7.63891336700553    3.65507275269484   -1.98134948255242
O        -7.89279000444227    3.06096581482760   -1.24431522524082
H        -7.74107129784699    2.15591651765179   -1.58974699011322
H         4.03360221339750   -0.96102920335019    6.93489175581421
O         4.03195812100803    0.00313552436749    6.93194929729974
H         4.84035745840836    0.30467102183464    6.50091965054041
H         2.23663366801169    5.75847894268029   -1.18839403216956
O         3.17526237522895    5.47477391101232   -1.07684290951498
H         3.35658585100291    4.94150476337178   -1.87363999974687
H         6.65631964870057   -5.93392632217220    0.58512070055460
O         6.29668952699395   -6.67655791824729    1.11658193256711
H         5.38788359878157   -6.41255809073535    1.33961976716880
H        -3.86650135125881    4.57369564917924    7.77370962982048
O        -3.29594475970744    4.12071782675783    7.11120292481645
H        -3.47960716114105    3.17476903740969    7.21615326248646
H         5.90419127217177   -7.95932276653829    0.03855505873654
O         5.62026991773006   -8.65443402133326   -0.59149613869847
H         4.81426390024734   -8.31650820995756   -1.02601178209197
H        -0.52772882447232    1.92203021807929    7.66571429861062
O        -1.16112074276134    1.85408059686641    6.93100567152364
H        -2.02766884793788    1.70202490934448    7.32798081039090
H        -6.33981314336846   -0.26161021990240    1.02991385659932
O        -6.65945196241588   -0.34491759227998    0.11689676645985
H        -7.57584946620963   -0.62363536521502    0.13392110801633
H        -5.30038827450449   -3.18344109744986   -0.64137193443037
O        -5.05411629170169   -2.48354151316525   -0.01073840202877
H        -5.63243303328256   -1.71514584397654   -0.19217750580511
H         4.30025686041787    5.55288684750312    0.30732210922902
O         4.63416180922071    5.65133523571169    1.21278135506368
H         3.93517518476487    6.15203030079486    1.66885933280252
H        -8.98799603395865   -1.89324430532575   -2.29253672054098
O        -8.44119943760735   -1.69087823064942   -1.50587614783616
H        -8.56024628068374   -2.43246246346885   -0.87252391505895
H        -5.52792019860378    3.37806257855291   -5.54009236119700
O        -6.03711833726694    2.65957276954843   -5.12873506249263
H        -5.36382755869044    2.07863839840215   -4.71966372731236
H         3.22164586379012   -0.88937313708546   -5.70656004170768
O         2.36604296867626   -1.01521851452357   -6.17128561830574
H         2.45987345432500   -1.86017742158818   -6.65070891193384
H         8.15937162838635   -1.29753845018811   -6.08931377585434
O         8.17695416104188   -2.16368418825333   -5.63731529789811
H         7.32511062607731   -2.57179904128883   -5.88971780945022
H         7.64085446082947    1.04000246113759   -6.35554856615349
O         7.46017669472751    0.19204660125585   -6.77312395891367
H         6.47937880826375    0.13201257797704   -6.80859403412906
H        -7.77998648912483   -3.84819547126532    0.87790110064888
O        -8.46036699234107   -3.74401182766537    0.19520941045218
H        -8.35537258498861   -4.49851915072342   -0.41152905608530
H        -2.45662534438275    8.63557251063940    1.30793695284304
O        -2.29845577308311    8.04422914461357    2.05728860902461
H        -1.52281170096118    7.50070880660834    1.83005064124969
H        -4.46564981488247    6.30028905733398    3.50088945072553
O        -4.64162546725913    6.72927274899164    2.64706007515998
H        -3.88479073971716    7.32426062023167    2.50981807256753
H         3.39997770066042    3.43543503671035   -3.60224568626950
O         3.23648503917558    4.40238149166990   -3.50229137407488
H         2.27092327411241    4.45761157796879   -3.60870197644030
H        -6.06324297446878   -1.71716163334254   -3.48399680332304
O        -6.13887423480838   -2.30164165478750   -2.70304902638877
H        -6.92560377347646   -2.00550902845657   -2.19206664314006
H         6.50362766315269    1.02153103876101    4.69626237096197
O         6.10475854226112    1.55144939047444    5.40319289074504
H         6.28237648411392    2.47395254208045    5.11755231875724
H         1.37551179141514    1.70315278495462   -5.85454268437486
O         1.18852359969238    1.10076099073236   -5.10348061309240
H         1.56041927449562    0.24315137803627   -5.37954013053640
H        -2.46485800477626    2.80699729976867   10.46457930748927
O        -2.24359284755941    1.90332821816630   10.18537098053258
H        -2.84040134093709    1.70195554917340    9.45275535976303
H         7.67830123389934   -0.50265529471673    3.02977202339045
O         6.92148510223972    0.06274166299924    3.20281868259581
H         6.23692245166786   -0.54766823428485    3.57941235340351
H        -5.53406106083959   -8.17734215736596   -0.78266224354443
O        -4.79699828200792   -8.24065690801658   -0.13808132839380
H        -4.81121652039976   -7.42668807175568    0.38838493327671
H        -5.14293813249733   -0.21252260860081   -4.74929654477253
O        -5.75312683288353   -0.92936896258704   -4.99152373410502
H        -6.59599660753433   -0.49531589999688   -5.18646927741639
H         1.92103731574178   -0.20139933897450   -7.55977947019060
O         1.71332349445892    0.27393202275978   -8.40024873604572
H         2.29298417984610   -0.12132367420576   -9.05684961819092
H         4.91318003484073   -1.35371408725536   -9.36035404335266
O         3.98552737265733   -1.13169982830783   -9.63986619734722
H         3.96469263199460   -1.24576961395879  -10.58936907281714
H         7.63593474295534   -2.58538967420235    4.13514658396416
O         7.78074381688674   -2.61363479656031    3.17514308048254
H         7.29648053451749   -3.40840721332893    2.89880704761246
H         6.82647875869532   -5.90917108012247    2.59867082106194
O         6.87967589492147   -5.23894026862563    3.30561455686474
H         7.75774496453865   -5.31530158524242    3.72089342745790
H        -1.86909354840909    8.83980966910867    3.51224577057176
O        -1.62330272492320    9.14154199594681    4.41211566901908
H        -2.47278894516043    9.26279531267593    4.86941403955699
H        -7.37396584780804    1.45393676217948   -5.27162124940266
O        -7.94044992322123    0.70247735616509   -5.02951277552620
H        -8.84631105557860    1.09208968353085   -4.95031332656735
H         6.96486481623747   -1.02897299106941   -8.46065419676978
O         6.38963501496566   -1.75397834046924   -8.72812692826442
H         6.16796908260537   -2.21214470244463   -7.89904952445840
H        -1.71198103842860    6.19780835485300   -7.02347017246166
O        -2.10089340870420    5.36687111921867   -6.75419825372123
H        -1.84946082995578    5.23273687074188   -5.79187555782164
H         0.01929024160702    3.18972443060644    9.00248298234979
O         0.22607228516023    2.27042119892708    9.25156097754209
H        -0.56868757711729    1.99516013575430    9.75776604860300
H         6.82089022940550   -2.76199125955690   -2.77110124142870
O         6.29905319595034   -3.51291501088782   -2.43149439706068
H         6.77320846675759   -4.31814628224633   -2.68579918841134
H        -4.01290582168533   -3.15333227062345   -4.99656069942084
O        -4.17046462252362   -3.03640105074451   -5.96010662453040
H        -4.72622257084989   -2.24894459782772   -6.01071850848601
H         2.00961635480841    2.08691495118369    8.43523804188579
O         2.67100301808066    2.21011367575870    7.74465127972279
H         3.10245085478247    1.34520337659267    7.62383889392167
H        -6.81534512723343   -5.33206391990196   -1.45785335452240
O        -7.72826479358917   -5.60995125872102   -1.70314899199868
H        -7.86760241293760   -5.20386200920903   -2.58373310731032
H        -3.83371843644850    5.11503749961246    5.69346922415941
O        -3.80988100158244    5.88703464186356    5.10695428310200
H        -2.87899562926647    6.19092665129177    5.20155561251914
H        -7.84839589118775   -0.05011256987826   -1.99533668000812
O        -7.36662751977686    0.68098588557481   -2.40502417064977
H        -7.59632975534279    0.67347695422526   -3.35805295301769
H         5.87667073017320    0.12099489988126    0.36395045442804
O         5.64704946707024    0.83581642924296    0.98984968750521
H         6.16137196956666    0.64214454510287    1.80045985117585
H        -6.19862012710401    3.13528595207500    7.38431826691325
O        -6.06392741842129    2.61319433987474    8.20948827316263
H        -6.65667625204521    1.84645279281589    8.11756747182012
H         2.62089045683144   -8.13246001785760   -0.84447486037252
O         3.14768206411089   -8.00059669247239   -1.64459436875187
H         2.90037783754362   -8.71678422798459   -2.26659507120218
H        -2.67423173687047   -4.01859525467104   -6.25804088440825
O        -1.91393468279709   -4.57776347420082   -6.03147329345886
H        -1.63881677319645   -4.29150938781698   -5.13283560136493
H        -5.63512639968491    3.60418713804325    5.29914259801451
O        -6.28731909870822    3.98987018511235    5.91988848181807
H        -6.13422248142569    4.93573074169904    5.91164203194752
H        -0.91123987652072   -7.19285961402134   -3.21838534633337
O        -0.43853767998996   -6.51999745624721   -2.69194878708316
H         0.45927256455191   -6.42907961254250   -3.09362779784109
H         4.47084044528400    1.96529995021872    5.09469910989890
O         3.52628971434014    2.19437062973826    4.97719122752992
H         3.14338374814732    2.20268619326209    5.85979455325756
H         4.11002713361780    4.59597219824623    6.28282606720263
O         4.18230675498117    5.33039793145479    5.66878387786889
H         3.61595007334384    5.08849100067114    4.89740578692315
H         2.77297697572314    3.55559749161118    3.90031551351534
O         2.58517057538663    4.49469806508335    3.74026681216916
H         2.46326770390195    4.59785661587374    2.77459120246338
H         9.42826230278766    0.24751709196771   -1.12341979865761
O         8.62191043184700    0.39972073902712   -0.62691887034867
H         8.45516191466772   -0.42393760996417   -0.13874169518611
H        -2.10093438162531    5.16874814878817   10.64516067383925
O        -2.81594751164701    4.53126665114141   10.87388176438720
H        -3.03506638015592    4.70130076257752   11.79024929175431
H         8.04384786414971   -2.99545340824151    0.25945814296887
O         8.45604725034698   -2.14573702829752    0.51917763166846
H         8.39201445005694   -2.14723358110095    1.48154172750477
H         5.37747770739850    3.63286295247111    3.49891553393885
O         6.03151699513536    3.90062101215061    4.16637260880254
H         5.61252249430711    4.61204543222780    4.67227545006519
H        -4.20713582418675    4.85408040029854    9.78052283691535
O        -4.84269452597234    5.00235189297300    9.06011438750912
H        -5.44684627815662    4.24752962693944    9.05438790624434
H        -6.93967067626637   -3.59788451349567   -3.53645935427608
O        -7.55437552543777   -4.21401088380581   -3.98685794918594
H        -7.02977601813627   -4.64682154661663   -4.69227649905307
H         0.01946865873834    5.99820283956717   10.76645366054132
O        -0.84903563963947    6.32194605994308   10.52281690167291
H        -0.73937182649222    6.75920060073470    9.65906433725517
H         2.60772207548488    1.47939659460708   -4.14075528009077
O         3.48249729525559    1.84013963474512   -3.90063914246130
H         3.80939337462054    1.32391232518139   -3.13382902930504
H        -6.91985218570776   -0.40007280115637    7.18763924810969
O        -7.43590415635146    0.37155694368395    7.47308887692677
H        -8.06170930211544    0.55291624221718    6.77078424519499
H        -2.68482315558018  -10.04368892391731   -0.94304962395855
O        -2.56048742437033   -9.10049360068398   -1.04715561381562
H        -3.45592961284592   -8.70169901578574   -0.82341273128990
H       -10.06756046426815    2.93260925580219   -4.90572623424523
O       -10.17469371679420    2.01239979867296   -4.63003948431953
H       -10.38996590754022    2.08882204190040   -3.67956106800220
H        -1.98960694631859   -3.13905950655695    4.55941029411522
O        -2.85891099915652   -3.59015413599013    4.62798149557331
H        -2.84889178424053   -4.20198614341308    3.86737857774608
H        -0.02352109206770   -8.08949062297541    2.36854731114466
O         0.80824613747307   -7.86205059884941    2.79738268486925
H         1.52064403780625   -8.14277354657715    2.19900834471006
H         6.78084960842246   -2.41065902014502    6.33159685945351
O         7.23570169262457   -3.11317768912131    5.86236652061156
H         6.61318284495568   -3.85406513270833    5.82109001708088
H        -5.20102880236832   -2.16501110405901    6.89943144099449
O        -5.88318374184551   -1.67149651503725    6.41914465600805
H        -5.86454719587659   -2.04293288548766    5.50782624040330
H         0.83379360469513    3.01594977550686   -7.13789899476748
O         1.75469063087570    2.69499762335484   -7.19683871838715
H         1.74802892845277    1.95112805197456   -7.82722632028805
H        -3.99620779953217    8.60978293924757    6.68939971696533
O        -3.99550314244980    8.61306746170317    5.73203716157653
H        -4.11168395968422    7.68587720086781    5.45915281678117
H        -2.13120235790764   10.24086155777521   -2.71428438804323
O        -3.03525364844461   10.41459657394079   -3.01352541185858
H        -2.97145175324790   11.05272555190777   -3.72345663460306
H         9.49792149400573   -4.05586710800295    3.96762977916278
O         9.22429540242416   -4.74002841167008    4.58631826125992
H         8.79306203378288   -4.27560774358875    5.31452070442635
H        -0.64056244999170   -6.03045285182732   -5.92372599918248
O         0.06634075943301   -6.58932644769849   -5.58572418315639
H         0.89857426269968   -6.12471027851420   -5.80536493623519
H         1.78030443292358    8.22306641645909    0.66995882034457
O         1.47216600590434    8.54644589775456   -0.20530673532291
H         2.28551683607807    8.59613152873955   -0.73688207592052
H         3.49745514440276    2.93832369666120   -6.69028429173512
O         4.32882767086406    2.65488937494391   -6.28391458426024
H         4.08806749116686    2.37296232502991   -5.37642796649755
H         3.69716576822260    7.10345225783216   -1.23379652038929
O         3.89273327472742    8.04248613090383   -1.44214406483997
H         4.26099033189492    7.99540259089845   -2.33640083318384
H         4.42279708011170    0.01729891251592   -7.95832974607428
O         4.79931564633725    0.16298549129452   -7.08854343700601
H         4.60843920262891    1.09165571226737   -6.83992780514831
H         6.04874391809415    1.93103681514064   -0.51321732977231
O         6.61093970788912    2.13464677183522   -1.27450701224404
H         7.44083935058171    1.66252361169687   -1.08464548784063
H         6.82260081099896   -8.43815849818131   -1.70996476665718
O         7.43471837050410   -8.20452035232034   -2.45879168092028
H         7.71715275645394   -9.03216029868640   -2.84467324292522
H        -5.20815723231746   -5.88002546823701   -5.47356224981780
O        -5.83338693601887   -5.21221639939550   -5.78122505918768
H        -5.29113291610618   -4.43728618363305   -6.01645848075589
H         0.65904170594190    7.06960204305871    7.60217970710743
O        -0.24221740150557    7.08514837596363    7.96309846656055
H        -0.79905780609661    7.09919683614395    7.14651093951544
H        -8.83430309435033   -2.96911492398841   -4.14581077474492
O        -9.36235350755592   -2.16685403386486   -3.97225636724609
H        -9.08478755007368   -1.49557531296417   -4.59940306975182
H        -2.30786693091809   -6.06725526736066   -2.21926482593659
O        -3.19108092618337   -5.78946741308620   -2.48033109997040
H        -3.37660813082811   -6.16018858038824   -3.36871696093323
H        -2.89152628656588   -5.96940390178152   -5.47882763155016
O        -3.48297537247534   -6.58649609577454   -5.00547762789904
H        -2.99304722050755   -7.40361012155140   -4.84723688085336
H        -1.40024360996619    3.68603775795996   -6.99926570322146
O        -0.85195486699179    2.93448567830869   -6.73292161223571
H        -1.08089113650027    2.15003347994589   -7.28733972866344
H        -0.18101165784904    0.39692779359178   -8.25350155868822
O        -1.07882558865378    0.62154030018731   -7.96698459081117
H        -1.24757236081007    0.09082652244400   -7.17244228822907
H       -10.42879658829939    3.89407029671531   -2.73532835883115
O       -10.48731768667521    3.11162176038212   -2.17139598150911
H        -9.65690790067161    3.09095547971153   -1.66401691041066
H         4.58006595400665    4.05130753703904    1.69759499674242
O         4.38229539325418    3.12638832858600    1.97098668126668
H         5.10382367924054    2.56009868416808    1.68470643594637
H         6.50414935705709    1.42302005570218   -4.26154996664696
O         6.20834381588068    0.79204529884878   -3.57060360946630
H         6.23570451749247    1.28304315343888   -2.72414150401563
H         9.69333309943845   -2.18719169888212   -0.99653268027587
O         9.96618992409979   -1.96321372224861   -1.89507400675686
H         9.16113371537563   -1.63215694545839   -2.33576887679570
H        10.03856768882546   -3.26504658907032   -3.17318427964102
O         9.77668584739672   -3.91654372064117   -3.85048996073562
H         9.37664192691124   -3.40994469039832   -4.56794436968248
H        -7.57214226471561   -8.71094725742516   -1.74740064930855
O        -6.83986430528957   -8.10812291022071   -1.86745979673719
H        -7.22722812100605   -7.19924637511080   -1.85410150990962
H         4.13115442171206    6.07925290757054   -3.83179473012456
O         4.78461875099801    6.78721150613309   -3.74355238975621
H         5.62615669299599    6.34170666039474   -3.61112596398383
H         0.24004792564909   -8.20173886669310   -5.27310443336980
O         0.26331608316294   -9.17234575871342   -5.08867343858042
H         0.47129014446100   -9.58971533580117   -5.92404320902002
H        -2.18666851781842   -8.79468978544403   -2.79082321392930
O        -1.97274357467991   -8.48578249515114   -3.68834149687241
H        -1.29265855219081   -9.05613246683082   -4.07219061456513
H         1.77505896515399  -10.29148946250242   -2.54599605699297
O         2.22156776821582   -9.87390075112751   -3.31290209366259
H         1.50343576992971   -9.61412347204692   -3.91822656611946
H         6.83338773933000    3.36155590266019   -4.60540591818029
O         6.89760078726699    2.68797886764934   -5.31013231825635
H         6.10217063521560    2.81597092526249   -5.84919355163285
H        -3.47380416746840   -3.87042647521215    7.66496119197600
O        -3.59690430318791   -3.08095026328651    7.13941994734869
H        -3.34475767252634   -3.31190081741168    6.21950447864911
H        -0.57243424479818   -3.39671236583845   -6.78349034425600
O         0.04953600584309   -2.65810860418574   -6.78656967550840
H        -0.44072365687363   -1.88995538752272   -6.44093963831824
H         0.69086287647031    0.35053290161823    8.71369708452875
O         0.70443919130799   -0.36112796701911    8.06967750504143
H        -0.21519739936447   -0.65813077165807    7.98181753995207
H        -5.87739981903493    7.26511162651908   -4.23985771487043
O        -6.37463849418741    6.64422669507161   -4.80370442329551
H        -6.65313272645358    5.90702540468985   -4.21632841449481
H        -4.33878433930019    9.01066625794184   -3.24400796863912
O        -4.86589952756814    8.20833140409957   -3.14139081174913
H        -4.45119299867549    7.72890101576039   -2.40596981862682
H        -9.73886426084429    5.65639393114806   -4.63762178291074
O       -10.26348831795406    4.84523930946628   -4.47780521124619
H       -11.14654834331983    5.03859926719884   -4.79448121696040
H         2.74993374833184    6.44240093723107    6.13395122964062
O         1.78904520391394    6.52812822225011    6.23408631522229
H         1.45487409963854    5.61194970196903    6.12662418779403
H         4.75417297996464    8.53020058177362    0.08637825956396
O         5.07283999322911    8.52906108605574    1.00689021353129
H         5.48962155242559    7.66862549133897    1.13204214607362
H         4.23568339683012   -7.46069015841878   -4.39998153955625
O         3.47624071801893   -7.74975825161676   -4.93841878422442
H         3.23660895445343   -8.61758928856351   -4.60230545357672
H         0.33319087002136    8.57244919189627    4.24393515396542
O         1.01718300965422    7.93617199383183    4.01114536947799
H         1.25015248840663    7.44125807492649    4.82268671797522
H         5.22614556634034    4.19750739848872   -3.18135191261381
O         6.18790925487626    4.17737926467381   -3.12984999922011
H         6.40393756308513    3.59354684600119   -2.38593071701300
H        -2.51025490995532   -1.68133160026554    7.52842540755475
O        -2.00735666667126   -0.88443231083402    7.75197884041435
H        -2.63862487465751   -0.26636348874522    8.13065195773162
H        -9.07660459142104    7.80063421144159   -4.12693291769731
O        -9.00860944715934    7.22069367850904   -4.88686311334886
H        -8.05009351007131    7.06755254571739   -5.02461391850256
H         3.77935209413141   -8.98286700894381    0.94668248410407
O         3.04479274991830   -8.40459013482814    1.16709266035540
H         3.45520429175600   -7.57753493705762    1.48954894242787
H         3.54162327115091    8.13196545752513    1.83112857584916
O         2.75738721633481    7.55937502139607    1.94175141435477
H         2.31006763318634    7.78596447825157    2.76982284326998
N         0.96070666358943  -10.46610097248603   -0.96801887363169
H         0.76173983647188   -9.49752873258888   -0.72384564014098
H         1.60346224109679  -10.82949986491723   -0.27705126931044
H         0.10141170264664  -10.99308450674579   -0.89849804169676
