# Supplementary material for: Computer Generated Realistic Interstellar Icy Grain Models: Physicochemical Properties and Interaction with NH3
Source: ACS Earth Space Chem. 2022 Apr 19;6(5):1286–98. doi: 10.1021/acsearthspacechem.2c00004 (PMC9125691; doi:10.1021/acsearthspacechem.2c00004)
Supplement: Supplementary file 1 — sp2c00004_si_001.zip [file sp2c00004_si_001.zip › NH3_binding_energy_sampling/42-42.0-Y.xyz]

604
 energy: -1022.792143324468 gnorm: 0.000032915449 xtb: 6.3.3 (5b13467)
H         0.19889764546077    2.97676703669988   -0.68696947535704
O         0.72403818927345    2.30855740138087   -1.17772845406931
H         1.66210532760357    2.44015900714209   -0.90327978142011
H        -0.07124526878651   -1.34734008889521    3.15797071679263
O         0.31998665493897   -0.64690527600543    2.61308453268351
H        -0.16138450410409    0.16542118675506    2.84241524890783
H        -2.39936958406118    2.35118350144863   -0.54506073793123
O        -2.18843055151671    1.88467550511491    0.28109625510298
H        -2.20189897285759    0.93576856504788    0.05978534442073
H        -4.66165238459528    0.49322291926988    2.17729805979564
O        -4.97712225967059   -0.44055362146537    2.19339010281963
H        -4.47017947085304   -0.92003406538619    1.52984176531410
H         0.06792492058030   -0.35697104702557    0.95611129323699
O        -0.12988317984378   -0.12306614492480    0.02859047583587
H         0.20862642740183    0.77333708034868   -0.09498060388667
H        -0.14675897657776   -3.61602152700085    3.79250944541898
O        -0.42644211751077   -2.78414426793531    4.21021690054565
H         0.21846740406006   -2.61161592914391    4.91237572554677
H        -4.88932717426921    2.47304896464942    1.31792716925308
O        -4.24937740528118    2.06803223625707    1.93510434879458
H        -3.40624874292038    2.04964848319992    1.42289528380064
H        -3.25108062863875    3.83008243242767   -2.22759719753160
O        -2.51187550251849    3.23641479199457   -1.99355146441665
H        -2.15224355483120    2.94531769833408   -2.85166213963735
H        -0.11045340621936   -3.85601081141214    0.52250934662425
O         0.22618866538702   -3.03359511138436    0.93484584107184
H        -0.56329739725062   -2.54985746281167    1.24467482680653
H        -2.37328606730867   -1.58585620822564    2.47548622258229
O        -2.18225591621209   -2.05401244118425    1.63657053738888
H        -2.44022915077355   -1.47015096282086    0.90443507321322
H         2.08080013493732   -1.49575787950728   -1.11027386296343
O         2.31270000861586   -1.74285169142017   -0.19144942678222
H         1.52471020873227   -2.17297079279468    0.19304030882617
H        -1.39306045939936    1.77691247386102    1.90585489053292
O        -1.48464912669005    1.38295812472736    2.78358071707767
H        -1.47228986569950    2.09794806816409    3.44560610091702
H         0.21876928776042   -2.76192168371175   -1.55645743472446
O        -0.53632992069566   -2.14972734460265   -1.61523189684612
H        -0.35922392891294   -1.42253025553002   -0.98199502164326
H        -3.42584015252175   -2.98406064441102   -0.38083312665995
O        -2.70901462399455   -3.47669821936860   -0.80126361445507
H        -1.99771921504431   -2.84727753590949   -1.01911309829091
H         2.77278580454268    0.09401880708260    2.93900088352578
O         2.87303132803796   -0.08365643452005    3.90152677229015
H         2.96071617378296    0.81122087657538    4.30221317759112
H        -3.53934497851635    6.31814944781122   -0.56896570489595
O        -3.30187921145344    6.97884806996792   -1.27136208631918
H        -3.16246442096301    7.82586434885898   -0.80390416211382
H         3.90245664685138    0.54501004441087    1.19015470615178
O         2.95228678964650    0.36201912566074    1.30613783768914
H         2.71684853473417   -0.39362839849844    0.72986538806074
H        -5.77788124825757    0.77180833707524   -1.61138798944608
O        -4.86839111253216    1.10205694567228   -1.48612419009467
H        -4.98162307747919    1.93191004930656   -0.97749058362367
H        -1.22250723508648    5.35126257597237    2.19091349749851
O        -1.84573144933749    4.60240853972820    2.07643355588481
H        -1.92337717057168    4.18646060793023    2.94027871820400
H         3.49018978766264    2.72008214609279    0.42086581414499
O         3.24429842361133    2.67390326099940   -0.51859000468687
H         3.57824990574181    1.83032552678482   -0.86552792236777
H         1.50706833326578   -4.75822754237625   -2.22128823993692
O         1.56843448434160   -3.97188544634515   -1.66063658588337
H         2.36257677908104   -3.51315484929133   -2.01413702947519
H        -0.91443209885804   -0.15030995396321   -2.54674526912940
O        -0.28276476086782    0.50379750724547   -2.87271115353042
H        -0.02441114993605    1.08874015557635   -2.13724977238009
H         1.71232219103600   -4.73816130463928   -0.15336261253795
O         1.82382680722449   -5.37145005775628    0.58971211011098
H         1.36933084114084   -6.19054111781803    0.29130079583194
H        -1.21236512897870   -3.33127121787568   -2.86624775843249
O        -1.03594113511664   -4.01288704767562   -3.52778886358248
H        -0.90828665083248   -4.86115403719236   -3.05930245411327
H        -2.78940658210199    3.26890992719851    4.69137602059945
O        -1.80808649922313    3.26921684064896    4.65864451861541
H        -1.51515919761743    2.87046485220355    5.49627760763271
H         0.95011770339862    5.00071431523687    4.06020454563330
O         0.00352839803240    5.23122380731231    4.11079479091191
H        -0.46704966874169    4.42786555797897    4.37075128607824
H        -1.71837305853444   -4.70872612748895   -0.35112810204522
O        -0.94919646444616   -5.24094023616352   -0.06313498163306
H        -1.28945172943395   -5.93358616628631    0.51292602729260
H        -3.92444895490364    5.76142352774993   -2.62219895064488
O        -4.27330945377445    4.92544876130524   -2.94915543477515
H        -4.11701905817836    4.88694096735510   -3.91695690877056
H        -2.41917305197386   -3.74035218573116    1.95034303238862
O        -2.43714163485580   -4.64168499528464    2.33217435166232
H        -1.49630589931676   -4.87962606274528    2.47126823483855
H        -4.68146834375928   -3.05399052304984   -2.88955205120595
O        -3.82867572834772   -3.28583905245394   -3.29520089714560
H        -3.49525261354159   -4.07669754195239   -2.82641122602435
H         0.33548035192018    1.34356997122560    4.61218616416206
O         0.84001821347310    2.10387560722265    4.27642241634905
H         0.88618392940930    2.76545739051843    4.98093977136744
H        -4.63822307357304   -5.23761199191615   -1.55325141855780
O        -5.34200451703050   -4.88398238312177   -0.98166970139236
H        -5.12816569482422   -5.23435339068075   -0.09599976841691
H         2.35717477131015   -6.56364754646397   -3.98086921303192
O         2.01779458283861   -6.23241859926541   -3.12901327186619
H         2.44308816452603   -6.80059777170893   -2.45834323608586
H         0.48264409071759   -3.44540291722103   -3.98912667470349
O         1.28510975119499   -3.07866137717362   -4.41405793883782
H         0.96435512316896   -2.71111306750958   -5.26372333797530
H         1.96681221436484   -1.78865540435492    2.99169305702869
O         2.12750134582432   -2.71944859454543    2.77859841588927
H         1.44241490164018   -2.94053175321276    2.11278675422040
H        -3.00334573897508   -1.88079086525997   -3.20341083309643
O        -2.58401168716221   -0.99253325523564   -3.14201950146338
H        -3.24123561529582   -0.35035785093240   -3.46449356546587
H        -3.19926613661781    4.92075631815146    1.05980633660547
O        -3.98122120413761    5.29107791070464    0.60318735612549
H        -4.39844654968280    5.85035093137610    1.30692545852626
H         0.87167179862254    2.21368504163049    2.58568912214967
O         0.97406980762625    2.20634753114259    1.61466119394188
H         1.70184523738952    1.58325816323335    1.45346049602416
H         0.18157976561626    5.60214201940209   -0.77772465044050
O         0.70214501765101    6.26363346220091   -1.28834672845062
H         0.84143661974015    7.06569174090602   -0.73528784148612
H         0.32843000935579    6.99500690140579    2.56664283608104
O        -0.03213733516837    6.61089356945784    1.75031158194381
H         0.63331175852896    5.94043038131831    1.49207806960317
H        -2.48008295486229    0.17119884756122    3.34054579045555
O        -2.70127132352205   -0.64076192462200    3.84897428912340
H        -1.94062449846857   -0.67760699150787    4.47055155192695
H        -0.89705439241510    0.52278896881656    6.02504809119317
O        -0.62084949050755    0.00194350370308    5.25246359410482
H         0.09327375547976   -0.59970821356435    5.54154631069159
H         0.72200987817305   -5.04059903258247    2.00139552188587
O         0.17993415777553   -5.14325915788465    2.80686005404855
H         0.31931272880025   -6.06767499281219    3.07909346095537
H        -2.09489324369645   -8.13957075332669    0.47993146634105
O        -1.78534399033004   -7.64493750969188    1.26522833435773
H        -2.57743796976149   -7.33700566156273    1.71294162399854
H        -0.38956054978608    6.80210671996090   -2.34966525611666
O        -1.13646429064087    7.21879854728371   -2.85100319543721
H        -1.92668545539066    7.09239448025201   -2.28770043824047
H        -1.12037320698161    4.25735336489341    0.55878956849396
O        -0.74674276646458    4.31643804390086   -0.33712159886278
H        -1.45192943214081    4.06973605699559   -0.96933081085384
H        -4.41556964153457    2.69930926785313    3.49487211307862
O        -4.41556387512576    2.87340307254117    4.45886565806827
H        -4.49698902719429    1.99155709257971    4.87105539700952
H         2.03140822732936   -3.61483945211825    4.26113707349018
O         1.97064546993951   -4.08343016365421    5.11654283573779
H         2.47179618579420   -3.54029796163942    5.74571980523632
H         4.69651969657893   -3.23266517138546    0.85969080555902
O         4.53888353812390   -3.15843661163288   -0.10753955476823
H         3.67726207174139   -2.68613544939858   -0.19397589941474
H        -2.71591092301448   -0.81169275790583   -1.34893473977519
O        -3.04489368315445   -0.53759762669588   -0.47637179200216
H        -3.84663095548551   -0.01520882674538   -0.68655064705922
H        -1.60758674476530   -0.83480602948263   -4.62807244330063
O        -1.10057644302661   -0.61947517233533   -5.43224093903892
H        -0.39224020454657   -0.02105250633056   -5.14764383173264
H         1.80499359156906   -1.77628896082342   -3.36587110105824
O         1.89628038631373   -1.02543376505801   -2.74742385892833
H         1.11652734220782   -0.45201728285278   -2.88013048158393
H         3.67223747329914   -3.15433879853389    2.56826309352256
O         4.63134459972938   -3.38480298085847    2.49824057948417
H         4.68053898837945   -4.34688181804108    2.61920416661771
H         3.45186006204820   -6.16282095513651    3.13755831801817
O         3.81126081595393   -5.95541493748496    2.24185088336667
H         3.07315709065453   -5.61028859550768    1.69840641904505
H        -3.34016626833542    1.53568637878975   -4.18487523533172
O        -4.18486476416953    1.06492304596952   -3.99363397870071
H        -4.40303924030839    1.21277197167041   -3.03743802111179
H        -5.08875833424645    4.08499231524006    0.04797976766386
O        -5.52531281833117    3.21760855571376   -0.05217801062712
H        -6.45570546534287    3.33343659746552   -0.33525701801692
H         6.74007243409538   -1.22569310825779   -1.35071483289772
O         5.96873900010415   -1.07420236384494   -0.79827372579740
H         5.54950989324081   -1.94143129921740   -0.59728751391581
H         4.60653238591585   -3.22041711809703   -2.45186070829341
O         3.74003578765760   -3.05160470051318   -2.87113870403319
H         3.74474420388175   -3.67419798655732   -3.62407064551213
H         4.43995750416231   -2.31371657408894    5.63582752536119
O         4.10044150845106   -2.77548498433811    6.43261379556490
H         4.43219681241223   -3.68173803486327    6.35294840441179
H        -0.76960133584305    6.30381251927952    5.05270572616890
O        -1.36793838183682    6.88058495060174    5.58806459061533
H        -1.38302616843699    7.75576825578431    5.14299842413892
H         4.70303553177776   -0.18403123407432   -1.45900449729461
O         3.93530644842755    0.35609382623472   -1.72525369148281
H         3.24386068135738   -0.24714842600630   -2.05295212203095
H        -0.74589689777463    4.45419943938434   -4.05294496205578
O        -1.52927655697945    4.99506926244600   -4.26427478806401
H        -1.38022485709074    5.86351219573488   -3.84466906280610
H         0.65781397920889    3.14308250687703   -2.66731750405607
O         0.66530910159593    3.51652066453103   -3.57728690702862
H         0.71455832472633    2.75076279012316   -4.15963985097597
H        -5.37005223420938   -5.24941733951667    1.81220611022070
O        -4.67218561514675   -5.84368623586418    1.45914882827728
H        -3.83201307225943   -5.42605386996381    1.72919730562015
H         7.89060453797386   -1.74014406550082   -4.01894540404338
O         7.63229416555659   -1.42417234268501   -3.12042029202737
H         7.14314240933800   -0.58207894494462   -3.28016853503363
H         3.71824919218514   -5.13558986558755   -5.26556239618048
O         4.48160390288021   -4.75998141765962   -4.78707901931810
H         4.86402069300140   -5.46852923293578   -4.23615091252044
H        -3.78521103761065   -0.02226167569351    4.93373370166215
O        -4.38762908090514    0.44274359528638    5.56444931976341
H        -5.04664119302128   -0.21595866107539    5.85757615677556
H         3.48745929721099   -5.99045345411337   -0.50060551471578
O         4.36271105917340   -5.73791225066877   -0.80839763236790
H         4.42818419412200   -4.77430803630298   -0.66975771959275
H         5.00689152129732   -0.39289443027352   -4.15338200963020
O         4.47430850759590   -1.10719988292114   -4.54140029918806
H         4.14834526613544   -1.68863858483031   -3.82164172867311
H        -1.17008152887220    1.50177569236169   -3.94118813354230
O        -1.82096726964810    2.12022283694923   -4.32986145558605
H        -1.46327651752645    2.44883966138498   -5.17720931278310
H         4.90830276844558   -6.37434931695056   -2.28145711525435
O         5.23708090846448   -6.69678740639734   -3.15053540243128
H         6.07279504591361   -7.15255691804287   -2.98466010740306
H         8.76235616346204   -5.12100897554673   -2.88611774017014
O         8.07608723041075   -5.54468987943773   -2.32553426336248
H         8.11095358749439   -6.49961384680099   -2.45022799014156
H         2.33031919210423    4.67455107506898    0.43780429877829
O         1.75073731062073    4.65856179224725    1.20874001604398
H         1.39519656859042    3.73769343551309    1.28982873206853
H        -4.40990396969592   -2.67980483224040    4.23965467169837
O        -5.30448799823225   -2.34208561668117    4.03612534437642
H        -5.16863122236534   -1.56346312344705    3.45703468085174
H        -5.83768002294291   -3.25460861561097    1.32692677655149
O        -6.30090164384397   -3.80902196218334    1.99720649388310
H        -6.11280775674557   -3.37034392125130    2.84611655155157
H         1.67585970627237    3.44726463450382    6.85297141905501
O         1.05233205159675    3.95963180461243    6.31675385270554
H         0.26828005256816    4.11270019454614    6.88681631183124
H         5.00447266705550   -2.19739982430295    3.63079958146290
O         5.02471744080904   -1.47553218640807    4.29116842863015
H         4.21147732730578   -0.92158387745195    4.13230904596665
H         2.40253461466546   -5.61070912353419    4.85808419947489
O         2.78442367199176   -6.49464244360853    4.60361975055300
H         2.03734271036556   -7.07313600491656    4.42503863971200
H         2.27466178041507   -4.59048688985415   -6.76795899818009
O         2.10860232705769   -5.07543206095164   -5.94971441373166
H         1.83976510003728   -4.38224502131896   -5.29784990386274
H         6.44997758630143   -4.14448190589745   -0.47533609086004
O         7.20326354768339   -4.54559223361397   -0.01022782760714
H         7.71460181530115   -4.96519356584658   -0.73013603021728
H        -1.73909695189650    4.46414227273659    7.68429976763997
O        -0.84092762337116    4.56614680872652    8.07039365492706
H        -0.66230097638619    5.52579432487523    8.09069313919518
H        -5.12344927108453    5.60856879424924   -5.62090441730845
O        -4.51409162678838    4.84645331076522   -5.63769297633484
H        -3.75672686605532    5.06041545133542   -6.20368012900066
H         3.29613532232402   -2.60481749176808   -8.42297995119886
O         3.20906769430206   -3.13521471908363   -7.62017758820646
H         4.08492735915357   -3.10733299049062   -7.19021962164725
H        -0.67535997233734    8.76454039337752   -2.31136792151474
O        -0.55439148688791    9.59564766323530   -1.79613045709230
H         0.20766801907683    9.42510782609699   -1.21792527989818
H         2.06697999517868   -0.93918033807224    5.21873459431030
O         1.49563178262628   -1.46372253181275    5.80874003320408
H         1.58791812042462   -1.11375180694436    6.70425333179113
H         5.21666855702872   -2.08748431158048   -5.67930330598741
O         5.56584228392164   -2.85478389470276   -6.19795319480309
H         5.29220493357946   -3.64351392394975   -5.67817711095117
H         5.70098410715851   -5.23743157332869    4.71302153968627
O         5.18305651039791   -5.15412173309293    5.54195362913536
H         4.45665668912616   -5.78061308702769    5.45511897091637
H        -3.97994138195426    1.11319044323715    7.00136537832590
O        -3.78972057469844    1.59288493515340    7.84361299355917
H        -4.66697057529974    1.97728774312650    8.10206838354624
H        -1.86933960064572    9.55588038389055   -0.78298257830840
O        -2.72974303210587    9.42970148342398   -0.30840635634452
H        -3.34223037481120   10.05475624951891   -0.69973230090492
H        -5.95376062930140    4.61279768189265   -2.95994846520182
O        -6.86177085350170    4.49061724681152   -3.30480503152002
H        -6.76900990725552    3.78539693049935   -3.97871351768394
H         0.11074255933817   -7.11659162043629   -1.11412106024987
O         0.58400847069744   -7.54301899457947   -0.37202701300711
H        -0.08467047321611   -7.74679072431141    0.28382507283843
H        -7.64174266022629    3.71476053628644   -1.99309727213215
O        -7.90276863853487    3.13057488226282   -1.25074399211848
H        -7.75718607072695    2.22064452898759   -1.58604304376691
H         3.97224193548198   -0.90788998414291    6.99487502647939
O         3.97973311097866    0.05628214650859    6.98421615839545
H         4.79074537770712    0.34632846147310    6.55031935436960
H         2.24881792475106    5.74464022828047   -1.19825030163543
O         3.18515368084755    5.45507009637590   -1.08232983950791
H         3.36339411822210    4.91161528929508   -1.87290125411071
H         6.55771077998552   -5.96112791059535    0.70336658912508
O         6.20595500483000   -6.71874697157056    1.21990100340979
H         5.29368934622041   -6.46887942440532    1.45162818268546
H        -3.88342151829141    4.69966948737636    7.76117058215544
O        -3.31496979935219    4.23571663372460    7.10465347299306
H        -3.50631310113394    3.29223135325236    7.21837561916756
H         5.87663239981738   -7.93254561655272    0.07758789376568
O         5.63991107696360   -8.63663280270146   -0.56792627205445
H         4.77024643924027   -8.37430388979327   -0.93139465451311
H        -0.56603444944097    2.01926298321863    7.68715517841644
O        -1.19860463336934    1.95103820530942    6.95195320750640
H        -2.06703489741841    1.80838031849231    7.34823264904233
H        -6.38039309734829   -0.18282147529769    1.05975075673868
O        -6.70113937920439   -0.26872080147591    0.14720924694516
H        -7.61871224897043   -0.54327330679573    0.16647535934568
H        -5.36172791052677   -3.12982376184695   -0.57771775181877
O        -5.11328664193503   -2.42362850247373    0.04523957814719
H        -5.68463632582267   -1.65322219414027   -0.14741602241405
H         4.30723580417964    5.53709329861064    0.30386860431213
O         4.64067911041342    5.64254958062690    1.20871816089796
H         3.94443244406276    6.15245500696054    1.65870535218257
H        -9.03621764096008   -1.82528200768626   -2.25122022635968
O        -8.48981347391251   -1.61888935385837   -1.46550889710851
H        -8.61521785678867   -2.35354811692719   -0.82503082792974
H        -5.52527568168682    3.38485073446754   -5.54371038645470
O        -6.04164143366544    2.67507786813708   -5.12635733318644
H        -5.37414955056966    2.09254420440189   -4.70962104415935
H         3.18861887890162   -0.95644606739347   -5.64719711682997
O         2.33371188840123   -1.07912921686339   -6.11417583972819
H         2.42012273247222   -1.93055064247218   -6.58296254709194
H         8.12344346162835   -1.40761090163030   -6.01579089538599
O         8.13342174992284   -2.26986661633734   -5.55603457231616
H         7.27795996137623   -2.67244899018680   -5.80550487396755
H         7.62477975053451    0.93081647197791   -6.30610188444596
O         7.43842049190091    0.08037098118596   -6.71610642584899
H         6.45713545464086    0.02791061762161   -6.75291586233266
H        -7.85118127743825   -3.75645044666858    0.94042392796613
O        -8.52984457597329   -3.65443937083695    0.25546080585576
H        -8.42859667952369   -4.41586636386165   -0.34329242497520
H        -2.42549139941696    8.68506223145578    1.25867002647256
O        -2.27379454952455    8.10018726821080    2.01436844963298
H        -1.50239080106435    7.54768633409753    1.79428278418637
H        -4.45874926203206    6.38836696036189    3.47013727176842
O        -4.62937923682888    6.81075610982103    2.61192800332147
H        -3.86702804156963    7.39762554843143    2.47044457781043
H         3.39827261043945    3.38802253287148   -3.58620884301294
O         3.24266920340142    4.35734851935342   -3.49675436748724
H         2.27765690453462    4.41907697846740   -3.60528968035175
H        -6.10733791340762   -1.68453692818774   -3.43837220290525
O        -6.19000157452391   -2.26053490706358   -2.65204863942860
H        -6.97485853982131   -1.95277562055322   -2.14532388593953
H         6.46356142027824    1.03148816172239    4.74258968051813
O         6.06883559934222    1.57218594397650    5.44364815843597
H         6.25395637337922    2.49016509514333    5.14842387484753
H         1.36477698524620    1.65021510023995   -5.82598365330968
O         1.17124093743446    1.05731740193619   -5.06929176537257
H         1.53606972308403    0.19358594961726   -5.33518299806471
H        -2.50239138043527    2.94855014126114   10.47236541258867
O        -2.28789639767225    2.04023379605210   10.20331810360574
H        -2.88416560968945    1.83613168315998    9.47095427832020
H         7.62917018127377   -0.51982786422533    3.09479607669967
O         6.87720006741833    0.05413526960232    3.26020249562761
H         6.18559968898967   -0.54655982826010    3.64076826963497
H        -5.63935663647093   -8.11977066969386   -0.67008798214849
O        -4.90652421447218   -8.18555780226284   -0.02146524492448
H        -4.91041030248890   -7.36524981917707    0.49566574682624
H        -5.17140405315501   -0.20045527120916   -4.71645789153946
O        -5.78684192855552   -0.91438042379085   -4.95403988699687
H        -6.62581546672181   -0.47538080557689   -5.15431909841591
H         1.89773562306242   -0.27564427943382   -7.51062502926345
O         1.69617534059597    0.19266396956170   -8.35662055883306
H         2.27386981404407   -0.21448354569711   -9.00759282780313
H         4.88413694111926   -1.47112340475945   -9.29283467223100
O         3.95890883657097   -1.24491518322314   -9.57685790248512
H         3.93963671443090   -1.36661633971766  -10.52541451668295
H         7.56650032921145   -2.59011484358812    4.22022708460183
O         7.71696778623817   -2.63114693033305    3.26149236471677
H         7.22141275295004   -3.42070577227395    2.99067783223461
H         6.73321503087824   -5.92428101065581    2.71019364701981
O         6.79187836756140   -5.24974946488497    3.41073749975056
H         7.66862099915238   -5.32671344700728    3.82859500946029
H        -1.84124899699739    8.90646869501629    3.46214184438034
O        -1.59511239467507    9.21562223712696    4.35942620672936
H        -2.44465998971954    9.34769557200743    4.81362198697042
H        -7.38762429332233    1.47910977832893   -5.26016502745683
O        -7.96115128600169    0.73470495236222   -5.01289150549393
H        -8.86371464393648    1.13256803333653   -4.93900001941415
H         6.93568216533030   -1.15315657602279   -8.39244752560039
O         6.35650218292943   -1.87719897029186   -8.65400704193420
H         6.12818838133154   -2.32386117446582   -7.82037530789224
H        -1.68273063293747    6.15861172942644   -7.04609202730910
O        -2.07921053642569    5.33353417290073   -6.76995490186638
H        -1.83107396973346    5.20651042144921   -5.80567800308633
H        -0.01195393526150    3.29618506856789    9.01238379977140
O         0.18731840277875    2.37819957901366    9.27216289937263
H        -0.61117563791434    2.11407006084640    9.77837143750537
H         6.76577579879037   -2.82691039186501   -2.68559625921022
O         6.23875423202798   -3.57152124310314   -2.34022294543477
H         6.71085067639408   -4.38132277763108   -2.58307613906175
H        -4.06447418303146   -3.15392458291069   -4.93189686657084
O        -4.21913904981576   -3.04524628646202   -5.89722608499281
H        -4.76824395706146   -2.25372305842450   -5.95619176332038
H         1.97047031754575    2.17079652840695    8.46061694564564
O         2.63489278915588    2.28223821344407    7.77094240431316
H         3.05900517862995    1.41244379556575    7.65904668532560
H        -6.89338932902954   -5.27318857360123   -1.37692992720928
O        -7.80861732885555   -5.54501420981045   -1.62201057984868
H        -7.94200196353493   -5.14683322901190   -2.50692427512777
H        -3.84149035182603    5.21996988197347    5.67546855647498
O        -3.80996582164179    5.98643301323924    5.08204049484787
H        -2.87660271135285    6.28286545529019    5.17543255111837
H        -7.88162156304382    0.01165613768917   -1.96970198250343
O        -7.39388490353886    0.73506887594349   -2.38604496813063
H        -7.62106727780090    0.71900194583591   -3.33941107031909
H         5.83836660761388    0.09314776187594    0.41871039246439
O         5.61504890116970    0.81713963683054    1.03622963958530
H         6.12471002711672    0.62638763149080    1.85041509637650
H        -6.22651073938184    3.27669073009340    7.38067267180757
O        -6.09839384633532    2.76223005072774    8.21164846172147
H        -6.69654379916781    1.99894593003005    8.12562672748180
H         2.57687804026734   -8.19566722545212   -0.59632245562084
O         3.06803594861326   -8.13180743049569   -1.43596527496974
H         2.74294934353813   -8.84045920066541   -2.00646194990515
H        -2.72900319711135   -4.04480170396833   -6.18022598794807
O        -1.97334757435733   -4.60732793237592   -5.94640468620152
H        -1.69881823811495   -4.31194548678752   -5.04961573509440
H        -5.65448386560452    3.71973776524383    5.29255561539895
O        -6.30483200825651    4.11761105904081    5.90768671128130
H        -6.14317414512817    5.06191970610266    5.89039766119036
H        -1.00227833991972   -7.17693650288549   -3.14246220280359
O        -0.53861308284303   -6.49598702236735   -2.62171858439717
H         0.37738431811495   -6.44145742581322   -2.98121843398902
H         4.43808416842195    1.99639776577202    5.12753330794826
O         3.49626763731996    2.23379369444128    5.00574906463329
H         3.11087123261948    2.25193076805828    5.88710581178439
H         4.09627400996950    4.64117412487889    6.28817094207840
O         4.17622607102750    5.36898081717493    5.66720949435883
H         3.60953423457364    5.12405970636158    4.89692973950840
H         2.75560067930830    3.58874976981288    3.91356669203918
O         2.57650204415206    4.52781671765781    3.74340638522459
H         2.45723054686580    4.62176925658591    2.77646304025515
H         9.39487006086145    0.17526266683783   -1.06207266825321
O         8.58911681044279    0.33973744492621   -0.56860246730737
H         8.41338181067059   -0.47738731631731   -0.07279726227239
H        -2.11893103315028    5.30921334157944   10.63038044159605
O        -2.83969006987592    4.68009421152309   10.86406276904594
H        -3.05904770447412    4.86088999497695   11.77829052645697
H         7.97946896716963   -3.04198406382279    0.35049478139379
O         8.40041939626709   -2.19440198237851    0.60208212074428
H         8.33241254748602   -2.18411828303090    1.56418015657841
H         5.36202150853882    3.63981789410531    3.51717709442813
O         6.01715553191119    3.90968427935657    4.18283164147846
H         5.60212534930969    4.62868514666874    4.68126782830252
H        -4.22612253473763    5.00258850708661    9.76430518024649
O        -4.85925839129371    5.14938048940249    9.04149901581974
H        -5.46906234474648    4.39905752383128    9.04121685023975
H        -6.99892124257344   -3.55880506540672   -3.47380468167167
O        -7.61798608406571   -4.17327158686334   -3.92067033010173
H        -7.09496698439223   -4.61764921501340   -4.62004304654927
H         0.00780963091780    6.12150042001847   10.74824386871185
O        -0.85711551672289    6.45117438221941   10.49985719477493
H        -0.74190048319380    6.87803152399764    9.63160086529527
H         2.59107596005993    1.43368641175439   -4.10671442919016
O         3.46868539283209    1.78922800896456   -3.86898802124574
H         3.78901177852050    1.27806602130857   -3.09588554317295
H        -6.97551556351232   -0.25431152239977    7.21801561586172
O        -7.48647562383458    0.52396279275244    7.49488342211136
H        -8.10871481176593    0.70346358904154    6.78893418400662
H        -2.71744932964632   -9.93293312488667   -0.78781324862004
O        -2.65957751165646   -8.99245772225696   -0.95580716126628
H        -3.56493839076022   -8.62728507589720   -0.71452176800373
H       -10.06974564309665    2.98383143507298   -4.91487815586874
O       -10.18569689223543    2.06730270230469   -4.63069572076469
H       -10.40184502397727    2.15461817140181   -3.68135693024222
H        -2.06234486963923   -3.06064660957394    4.62796826326129
O        -2.93693786083512   -3.50127345136280    4.69887859545064
H        -2.92779962983233   -4.12284328824882    3.94517909339253
H        -0.21920320138611   -8.00219138148888    2.57790230770938
O         0.61387671307064   -7.79237564309788    3.01255852448273
H         1.32182160599038   -8.04310513291435    2.37588646008116
H         6.70885248293015   -2.38794046458874    6.41127128213306
O         7.15923629059723   -3.09995519596433    5.95195067333100
H         6.52880849565500   -3.83453625218319    5.91587098662257
H        -5.27092096885812   -2.03619587912807    6.95087652860054
O        -5.94831293105297   -1.54166682118060    6.46478927945370
H        -5.92999294300060   -1.92194355650684    5.55684568022164
H         0.83647715358065    2.95440098467560   -7.12314249218053
O         1.75511088900583    2.62606736320911   -7.17804422675906
H         1.74310210905957    1.87537804351238   -7.80012070349261
H        -3.97690124735096    8.72543522759020    6.63671705175682
O        -3.97460176607350    8.71955043115852    5.67936385801144
H        -4.09733771426499    7.79059098629352    5.41528351141603
H        -2.07831850659536   10.24735634848916   -2.77842953391586
O        -2.98010043978729   10.42615347683521   -3.08157108098195
H        -2.90895640811123   11.05611758881432   -3.79805997730893
H         9.41586367984385   -4.07704293187716    4.07212371089677
O         9.13777979321581   -4.75482336061626    4.69596673541035
H         8.70567089699562   -4.28125453704954    5.41793197838309
H        -0.71415033426076   -6.07294740895348   -5.81318540156136
O        -0.01013915006453   -6.63906368786324   -5.48023365450328
H         0.82510053351742   -6.17610329592961   -5.69469293044059
H         1.80866351266152    8.23141443934925    0.63430569291486
O         1.50540620338482    8.54913586201777   -0.24474421777916
H         2.32029879646931    8.58619321802583   -0.77493159780492
H         3.49822495683669    2.85912025114147   -6.66895366747856
O         4.32640829850550    2.57273644692261   -6.25807454699765
H         4.08120567283472    2.30209856861613   -5.34820916377434
H         3.72040861117683    7.07721796094967   -1.25387251463177
O         3.92462366661050    8.01246536539993   -1.47119675908415
H         4.29412129541382    7.95319023155903   -2.36419463810385
H         4.40122675550389   -0.08115232869620   -7.90589163153611
O         4.77881498864670    0.06991152809583   -7.03750427437004
H         4.59414361587464    1.00217166216483   -6.79742291208947
H         6.02748696015401    1.89293390654455   -0.47694016785638
O         6.59337578797350    2.08454145602659   -1.23871629614885
H         7.41873785692297    1.60753826449515   -1.04185371121196
H         6.82167535834031   -8.45591261100665   -1.69630737188116
O         7.43006018141502   -8.24442581329769   -2.45329762056512
H         7.73638270177285   -9.07815855318460   -2.80567522243702
H        -5.28303799788679   -5.87307052684598   -5.38380310937448
O        -5.90172286021901   -5.20403436718459   -5.70215050034112
H        -5.35195774956013   -4.43551584345247   -5.94126261149670
H         0.66328319813270    7.15619041026241    7.57508531552446
O        -0.23854782405496    7.18366216063940    7.93389527588301
H        -0.79346602868114    7.19345120088573    7.11588723380834
H        -8.88667217430809   -2.92023251560389   -4.09353403857459
O        -9.40946008876797   -2.11225939944917   -3.93034787373709
H        -9.12371626623360   -1.44939554190522   -4.56274221751818
H        -2.39466974342188   -6.05060188408705   -2.11780705503229
O        -3.27400951063782   -5.76851102125146   -2.38776601305587
H        -3.45902381650162   -6.14844907617149   -3.27149133380187
H        -2.96694429851685   -5.98059427607065   -5.38350906093055
O        -3.56742717084119   -6.58916493591876   -4.91075490452508
H        -3.08382429676591   -7.40717690207056   -4.73704543783038
H        -1.39220133835434    3.64418745636425   -6.99653284103778
O        -0.85002823312429    2.89107350643757   -6.72228986666331
H        -1.08504435622298    2.10275207326719   -7.26857241618529
H        -0.19774212247928    0.33249115911029   -8.21472425318878
O        -1.09441102355955    0.56723813101521   -7.93293978456022
H        -1.26908090522723    0.04642277272634   -7.13299090781528
H       -10.42756000257907    3.96977664697061   -2.75529594055182
O       -10.49436980801457    3.19366931776462   -2.18362472953725
H        -9.66493005942764    3.17036569297700   -1.67460827833612
H         4.57244910421720    4.04706793635366    1.70975913765176
O         4.36633204883296    3.12702487445859    1.99275553323932
H         5.08281653953662    2.55114004954409    1.71299708256157
H         6.48721411030172    1.34419817801079   -4.21829509142401
O         6.18552427398342    0.72207498570920   -3.52199841074403
H         6.21378145303246    1.22117455100147   -2.68024929215309
H         9.63909140605589   -2.25924502888815   -0.91054530255393
O         9.91594176191445   -2.04725329440240   -1.81081793490939
H         9.11477934822784   -1.71277801983133   -2.25629167151361
H         9.98134007227753   -3.35731160294333   -3.07726664865509
O         9.71787740648229   -4.01312900150980   -3.74997719569631
H         9.32058429458450   -3.51080422830336   -4.47202916540369
H        -7.67843457521023   -8.64717633189322   -1.63301031882548
O        -6.94171858131280   -8.05221449055086   -1.76470924990003
H        -7.32062036448933   -7.13976583771180   -1.75807704095380
H         4.15153807632665    6.02356169964773   -3.84028054403294
O         4.81085923791409    6.72692641767827   -3.75865108558501
H         5.64816442451443    6.27573393040441   -3.61885309518374
H         0.12314703797818   -8.24413345774017   -5.17398424191141
O         0.15049662308673   -9.22610903368642   -5.03871468860267
H         0.30235198997542   -9.59181494390005   -5.91019374556911
H        -2.30950660739579   -8.73854013416880   -2.67854529474791
O        -2.07984320747830   -8.48257977787457   -3.59162372722585
H        -1.42608600990736   -9.09790521038470   -3.94271887527992
H         2.20821252834167  -10.87800216738876   -3.43537476487969
O         2.16288577277243   -9.92358051187930   -3.40540556713739
H         1.38134282202868   -9.65379314388363   -3.93667472413010
H         6.83266545303454    3.27616847593673   -4.58092910359487
O         6.89339487890540    2.59556575470374   -5.27926488102852
H         6.09971625775616    2.72421078780071   -5.82080622953719
H        -3.55959922136439   -3.74848144954620    7.73623407649983
O        -3.67506821524300   -2.96274794331572    7.20337428194518
H        -3.42270208013599   -3.20485357704276    6.28589932812846
H        -0.62416103852170   -3.44261375180754   -6.70673854851950
O         0.00390657482001   -2.70918663276930   -6.71883443810604
H        -0.47984831450896   -1.93388637102263   -6.37970051974721
H         0.63573924715497    0.44968890073571    8.75430370341882
O         0.64632417364764   -0.26835472917488    8.11743201256124
H        -0.27501722579800   -0.56004290251561    8.02945436548208
H        -5.84578315053756    7.28749317891503   -4.28278079791994
O        -6.34705011351441    6.66547863620190   -4.84177109309583
H        -6.63239197107962    5.93589414319821   -4.24800648390806
H        -4.29462785704184    9.03037058062109   -3.30084988263864
O        -4.82886945618291    8.23367444255794   -3.19155313569093
H        -4.41971851767498    7.75776508828790   -2.45069046890704
H        -9.71890898055277    5.70734652169645   -4.67389503885311
O       -10.25070930116756    4.90229117151297   -4.50720913405571
H       -11.13151296914333    5.09980623357193   -4.82753685142840
H         2.75200194251106    6.49709391816826    6.11796505230766
O         1.79168787042460    6.59203565453576    6.21524121381486
H         1.45007766210160    5.67753601740683    6.11625599516693
H         4.78644174104601    8.50804168606480    0.05449106389190
O         5.10387150096573    8.51391556157263    0.97541277350372
H         5.51196187715424    7.65079253439194    1.11049643132361
H         4.16150446093927   -7.48850596735254   -4.30331892563846
O         3.40513835495817   -7.78274274775643   -4.84216294233421
H         3.12435927181257   -8.61719250397172   -4.45112485016524
H         0.35693438067882    8.62804127183304    4.20164285777208
O         1.03679907276988    7.98452120824623    3.97682549805696
H         1.26343324093634    7.49517647986299    4.79355596767140
H         5.22973220480379    4.13940309823760   -3.16902254784186
O         6.19122609539953    4.11172658440941   -3.11528580694711
H         6.40054859265190    3.53370103600677   -2.36490313085948
H        -2.57713127825144   -1.56884737776486    7.58073544234883
O        -2.06906441534990   -0.77353447706289    7.79875393031320
H        -2.69721967413855   -0.14715329483342    8.16874495122672
H        -9.04042204126116    7.85043632241757   -4.18244634993361
O        -8.97542077670776    7.26333911983190   -4.93712895175714
H        -8.01784069987487    7.10025691609574   -5.07044232541102
H         3.22754489943941   -9.10767485454655    1.47887828141556
O         2.65631389569416   -8.32072412442237    1.33774415745107
H         3.20880045767126   -7.56219487567466    1.59018579351052
H         3.56685562393558    8.13762500342617    1.80067604158670
O         2.77765648976240    7.57275642499697    1.91478730198159
H         2.33031568215336    7.81078899852638    2.73964420064088
N         4.54982535231702  -10.22398952362352    1.61407140659632
H         5.10553571009175  -10.07111095641298    2.44560996376303
H         5.09037376465101   -9.88381402802578    0.81850010003075
H         4.42289604384532  -11.22084310388263    1.50457965324759
