# Supplementary material for: Computer Generated Realistic Interstellar Icy Grain Models: Physicochemical Properties and Interaction with NH3
Source: ACS Earth Space Chem. 2022 Apr 19;6(5):1286–98. doi: 10.1021/acsearthspacechem.2c00004 (PMC9125691; doi:10.1021/acsearthspacechem.2c00004)
Supplement: Supplementary file 1 — sp2c00004_si_001.zip [file sp2c00004_si_001.zip › NH3_binding_energy_sampling/43-30.8-N.xyz]

604
 energy: -1022.786365650407 gnorm: 0.000042200313 xtb: 6.3.3 (5b13467)
H         0.19988346203925    2.98272501058523   -0.68761846667406
O         0.72348694401398    2.31602732700074   -1.18193637060438
H         1.66203299339288    2.44452280789172   -0.90749967744547
H        -0.07676185381207   -1.36043599866068    3.13506976309227
O         0.31522762598701   -0.65885549005423    2.59242968000220
H        -0.16361802062364    0.15371139172003    2.82630896798418
H        -2.39949330568008    2.36065763752682   -0.54871658006257
O        -2.18946238371463    1.88943426751094    0.27498686308231
H        -2.20419537943585    0.94177112644263    0.04867610532564
H        -4.66427779299210    0.49220962788207    2.16473751856639
O        -4.98088782924387   -0.44132059801214    2.17605904166088
H        -4.47521841633407   -0.91761573674446    1.50928817733124
H         0.06373269795573   -0.35892423508194    0.93728552754887
O        -0.13460436689782   -0.12054169461348    0.01105471019330
H         0.20593775117614    0.77567709119540   -0.10876014501460
H        -0.15456947898779   -3.63106343780271    3.75846209449366
O        -0.43429337417876   -2.80199771166203    4.18054847447082
H         0.21148533319975   -2.63245397293027    4.88288453476720
H        -4.88892134420732    2.47680937791337    1.31571145009814
O        -4.24956779129686    2.06717839148592    1.93047442343661
H        -3.40654290241991    2.05034622320458    1.41802731416490
H        -3.24913375858283    3.84965612464201   -2.22330390763168
O        -2.51089736000269    3.25340093086981   -1.99280009082451
H        -2.15168201445853    2.96675220708291   -2.85255611972991
H        -0.12234538368691   -3.85436744278026    0.48378818861482
O         0.21621344603743   -3.03741627021607    0.90384397708528
H        -0.57194089454065   -2.55206582448928    1.21509650776083
H        -2.37877145592594   -1.59221091661665    2.45139604308509
O        -2.18908161782996   -2.05707122215875    1.61012321540445
H        -2.44643306352765   -1.46904608329672    0.88095155314804
H         2.07515223793653   -1.49021558109114   -1.13570121681391
O         2.30548090600304   -1.74277350581805   -0.21759573113727
H         1.51647329178759   -2.17248340714951    0.16412429801402
H        -1.39350256013949    1.77175710631082    1.89910057594513
O        -1.48573845470949    1.37311084681634    2.77463425347909
H        -1.47185920300101    2.08450305217393    3.44055255961518
H         0.21215157457075   -2.74981752205473   -1.58901456636270
O        -0.54475626473073   -2.13937983756478   -1.64145486591802
H        -0.36568158904623   -1.41354440342243   -1.00700756520124
H        -3.43464726652588   -2.97525945784214   -0.41198067336539
O        -2.71705303251972   -3.46696192431616   -0.83246078639721
H        -2.00680886275274   -2.83608383918706   -1.05012457208330
H         2.77014368939773    0.07693551224025    2.92169892564061
O         2.86890488586437   -0.10663409467237    3.88330984710034
H         2.95923468240307    0.78571353107020    4.28912370725392
H        -3.53304787229566    6.32955019614276   -0.55125437186106
O        -3.29470094014909    6.99358164794085   -1.25023359874653
H        -3.15380547864508    7.83784712609670   -0.77827616931490
H         3.90005806703436    0.53499425800860    1.17530408228901
O         2.94952924873834    0.35295938170415    1.29072588733006
H         2.71296295626743   -0.39880921950387    0.70988767010514
H        -5.78078767114475    0.79270335549698   -1.62258791281957
O        -4.87071167424081    1.12057626842721   -1.49540181109513
H        -4.98254059852979    1.94795923311273   -0.98244750535864
H        -1.21712514428622    5.34427265765035    2.20294661429341
O        -1.84162098179231    4.59706750886475    2.08464162934752
H        -1.91967473802339    4.17672895076581    2.94632943825804
H         3.49107283724356    2.71459407200170    0.41740159711652
O         3.24468782083630    2.67401080924775   -0.52219326525764
H         3.57682714721225    1.83148863208953   -0.87362015004668
H         1.49508170495807   -4.74164477414993   -2.27054416866453
O         1.55980558340972   -3.96596913294527   -1.69525799558592
H         2.35420244992776   -3.50407431083958   -2.04696660378499
H        -0.91965419931553   -0.13172705065008   -2.56427778373798
O        -0.28740275166597    0.52322007705725   -2.88715947632836
H        -0.02687019073202    1.10316820942300   -2.14855117530101
H         1.70323449486880   -4.73345572013079   -0.19943740567636
O         1.80874526470754   -5.37106097678227    0.54327091024250
H         1.34655417405793   -6.18217269338354    0.24530326694180
H        -1.22184528373884   -3.31120138730785   -2.89940292123210
O        -1.05114323609729   -3.99413340722531   -3.56124060303875
H        -0.92158979278039   -4.84117429615090   -3.09352157298812
H        -2.78666386699610    3.25137619464782    4.69287002823190
O        -1.80538513071245    3.24990698644716    4.65968802694723
H        -1.51283999042546    2.84656594219076    5.49527113993987
H         0.95545446971673    4.98030890661408    4.06977751262453
O         0.00921936640111    5.21203366443208    4.12164249889567
H        -0.46248323820355    4.40809781497627    4.37772530535141
H        -1.72735269102391   -4.70004877067270   -0.39398014781303
O        -0.96226026880397   -5.24066467221930   -0.10872325406756
H        -1.31000220224936   -5.92857383694333    0.46810481149149
H        -3.91954333003600    5.78434557958698   -2.60723735883218
O        -4.26985174830786    4.95070158496847   -2.93857321609346
H        -4.11375167511426    4.91702708709753   -3.90657167550382
H        -2.43017048570758   -3.74253820248573    1.91433667782599
O        -2.44828909481509   -4.64707346422662    2.28937048743960
H        -1.50833723870832   -4.88478642744326    2.42971458873000
H        -4.69200088313912   -3.02813726098608   -2.92036632557807
O        -3.83945610874654   -3.25934500488705   -3.32695115707883
H        -3.50733990377109   -4.05330073310041   -2.86300180068549
H         0.33494280483286    1.32138089263965    4.60275940949785
O         0.84027115481831    2.08266270516208    4.27058089599946
H         0.88835456038880    2.74030872648114    4.97867507447152
H        -4.65128910021004   -5.21936503130468   -1.59619933504532
O        -5.35395661745389   -4.86738198067594   -1.02242587145421
H        -5.14094321182152   -5.22280742195130   -0.13868547688326
H         2.33313397761783   -6.52316987197271   -4.06114179627060
O         1.99465167716731   -6.19805444164859   -3.20676387971386
H         2.43051313271315   -6.77156919700699   -2.54451058563435
H         0.46939609023732   -3.42116021685311   -4.02711118613636
O         1.27478266097915   -3.05372223296915   -4.44346280926160
H         0.96347147723686   -2.67913714691052   -5.29362564918662
H         1.96290620466130   -1.80527819807451    2.96580853670850
O         2.11859149243301   -2.73592236157645    2.74793923392710
H         1.43358450395550   -2.94906135828854    2.07980516497495
H        -3.01192577730018   -1.85584642115793   -3.22843378550807
O        -2.59126823927449   -0.96881576554616   -3.16068564939516
H        -3.24644964973673   -0.32371905544238   -3.48152373921576
H        -3.19479806728551    4.92312271152277    1.07003928954761
O        -3.97627891759803    5.29709150082216    0.61556316395264
H        -4.39238839277925    5.85332228064191    1.32241106164744
H         0.87232855890485    2.20126280378543    2.58057928346671
O         0.97412606386071    2.19858647077382    1.60947138138278
H         1.70117973442020    1.57553372884287    1.44470226708761
H         0.18651940052732    5.60854982971849   -0.76478082936931
O         0.70796376935781    6.27203086425651   -1.27196001942715
H         0.84868800019668    7.07076536736085   -0.71449696960610
H         0.33652021437173    6.98347337885250    2.58697454795969
O        -0.02477282063232    6.60437893983968    1.76860528256161
H         0.63946652364095    5.93409006448159    1.50681487825184
H        -2.48286217461138    0.16002893120030    3.32537365718493
O        -2.70474068290186   -0.65467095519695    3.82919861523072
H        -1.94430021646259   -0.69502011764387    4.45095529410913
H        -0.89876136520919    0.49543220842206    6.01123402042676
O        -0.62386433652140   -0.02235315861867    5.23606389173138
H         0.08992655895788   -0.62591915497995    5.52205405030632
H         0.71104273934712   -5.04579284098647    1.95892001215900
O         0.16825581563472   -5.15639292833781    2.76301024051354
H         0.31290282781032   -6.07732282814537    3.03407283966043
H        -2.11472699993515   -8.13849892663518    0.42130697801120
O        -1.79380071041668   -7.65163410259758    1.20781184714388
H        -2.58091724019470   -7.34065840201406    1.66261565500947
H        -0.38302595837607    6.81778779097122   -2.32997824936054
O        -1.12925050784082    7.23845086677875   -2.82908538335049
H        -1.91961444400858    7.11030553036203   -2.26636070278874
H        -1.11725959877091    4.25901141408882    0.56495291456122
O        -0.74385582748776    4.32229895868580   -0.33076415795312
H        -1.44947722311939    4.07985563397008   -0.96408689859342
H        -4.41417851950301    2.69075565417536    3.49365490869561
O        -4.41362327706553    2.85972979171735    4.45852863009549
H        -4.49641867930271    1.97592069904023    4.86614209285880
H         2.02291944919418   -3.63620448046274    4.22576140828855
O         1.95902683966547   -4.10935811757810    5.07853159147188
H         2.46564352430244   -3.57317988116200    5.70989606962477
H         4.68836164464598   -3.24230258463217    0.82329132175153
O         4.52851955035110   -3.16468508769894   -0.14295895260693
H         3.66912541379242   -2.68830161496280   -0.22662110826559
H        -2.72198250145531   -0.79691658930687   -1.36882878841744
O        -3.05025625002785   -0.52815014908785   -0.49421772320125
H        -3.85083978409917   -0.00269483577308   -0.70120641606849
H        -1.61333327860504   -0.80368854786401   -4.64783121302944
O        -1.10904908808621   -0.58321628979827   -5.45188332663551
H        -0.39592147651454    0.00838323075982   -5.16540285923180
H         1.80036121683204   -1.75728557109788   -3.39383331821037
O         1.88865059278027   -1.01282681200506   -2.76661849678235
H         1.11228357255143   -0.43563446735185   -2.90054274357214
H         3.66274001190031   -3.17408772044895    2.53428404483631
O         4.62203780769072   -3.40215007051980    2.46212686943765
H         4.67728459812187   -4.36261218243662    2.58627038821977
H         3.42681858544446   -6.17336894683735    3.10120252359191
O         3.78323774843219   -5.97176638413058    2.20160525678681
H         3.04627992158517   -5.62537914804931    1.65820910911171
H        -3.34209541262347    1.56631663827881   -4.19299134015863
O        -4.18750936692997    1.09608434129830   -4.00358756319022
H        -4.40510049895320    1.23929277305312   -3.04660096255735
H        -5.08590533493618    4.09578517435563    0.05445741775437
O        -5.52393708523119    3.22966213359228   -0.05020115517352
H        -6.45420145411873    3.34859530336609   -0.33242772653539
H         6.73351513838886   -1.22726254933102   -1.37744187428978
O         5.96304264272499   -1.07764139002693   -0.82308140908220
H         5.54317301623573   -1.94555873442357   -0.62755993909523
H         4.59653151378243   -3.21391204752016   -2.48723072296169
O         3.72792519453422   -3.04306935814642   -2.90145319032150
H         3.73288478966891   -3.65705899305619   -3.66175469291763
H         4.43290230168116   -2.34834465307481    5.60608901206711
O         4.08997137871547   -2.81491810223311    6.39866636423416
H         4.42477177525333   -3.71991336236575    6.31556386711461
H        -0.76186125354003    6.28096218545704    5.06955666922506
O        -1.35920541277944    6.85582107479048    5.60805602754630
H        -1.37287783470181    7.73341775147918    5.16774814125367
H         4.69870704381393   -0.18253686626416   -1.47815716309995
O         3.93079978617790    0.36013289080287   -1.73883474499987
H         3.23925603944516   -0.24001291952467   -2.07250998146616
H        -0.74377900643305    4.47903804685474   -4.04632119376016
O        -1.52618939631384    5.02268272279699   -4.25419983549711
H        -1.37536700343204    5.88848850673258   -3.82988015409915
H         0.65848880746144    3.15835196330071   -2.66807690417960
O         0.66658824194793    3.53661586188886   -3.57598484729186
H         0.71471777153604    2.77375665539727   -4.16241878552840
H        -5.38267926613401   -5.24776054263620    1.76895128180737
O        -4.68551495527063   -5.84176714283369    1.41354248365798
H        -3.84529986955093   -5.42562955741998    1.68491608990112
H         7.87971457983939   -1.73033518233049   -4.05179182351575
O         7.62435329850585   -1.41895314827523   -3.14977205517600
H         7.13759964729121   -0.57526251362897   -3.30398051375012
H         3.70548855376820   -5.10873439029340   -5.31214000797862
O         4.46765059436927   -4.73756669699768   -4.82858953916603
H         4.85131476156231   -5.45054989624209   -4.28571379121712
H        -3.78799802075569   -0.03972831566404    4.91788265240475
O        -4.38944837961184    0.42298395841790    5.55099697736198
H        -5.04943832616772   -0.23603657834197    5.84118061375129
H         3.46839843061113   -5.98951716613779   -0.54323079204256
O         4.34221081429839   -5.74082928329411   -0.85664638208448
H         4.41585494098612   -4.77819155622936   -0.71375141561668
H         5.00574351222440   -0.37887582786451   -4.16682871397700
O         4.46809626435087   -1.08437638189015   -4.56198344075630
H         4.13967301297068   -1.67130735989695   -3.84923167329653
H        -1.17295653852795    1.52745823087572   -3.95043306864451
O        -1.82166278145209    2.14986806830563   -4.33671785656744
H        -1.46129890308431    2.48121612342943   -5.18181059303718
H         4.89067366028755   -6.36561799793574   -2.33591644314871
O         5.22341472206427   -6.69090225725567   -3.20138471184484
H         6.04252609430236   -7.16974806833026   -3.01509497326163
H         8.74401999960831   -5.13178421538658   -2.93567270925863
O         8.05476473915803   -5.55071413815979   -2.37586460048343
H         8.08871513461734   -6.50777590497373   -2.48044428774770
H         2.33434674920310    4.67075134521712    0.44554817337002
O         1.75452283438032    4.65183632467213    1.21622370473588
H         1.39767467889649    3.73108566472597    1.29266189929941
H        -4.41721574735957   -2.69179865143593    4.21025363586264
O        -5.31126238668636   -2.35221309624060    4.00807583102661
H        -5.17439089199267   -1.57043231784256    3.43341620637802
H        -5.84645353373960   -3.24950450212516    1.29469847091445
O        -6.30952359332561   -3.80743168104929    1.96218758924975
H        -6.12127682244123   -3.37312969513853    2.81335127119359
H         1.67947142872009    3.41087165956389    6.85398192045103
O         1.05654391599353    3.92700211068116    6.32064850580219
H         0.27300542290351    4.07843309291527    6.89186072340380
H         4.99913110342980   -2.22123226319109    3.60100792212664
O         5.01908186329843   -1.50354051996568    4.26589052951998
H         4.20697269434941   -0.94766325113945    4.10952332519380
H         2.38938890026988   -5.63090003551617    4.81725600185362
O         2.76979243281107   -6.51436358057314    4.55665612851102
H         2.02498337610616   -7.09573674466495    4.38111208220315
H         2.26846807967124   -4.55275715114387   -6.80699972223367
O         2.09134788075747   -5.04636120929725   -5.99480563664615
H         1.82738812796421   -4.35583835308858   -5.33915565536160
H         6.44147998263490   -4.14834156368284   -0.51976900306223
O         7.19449586583348   -4.55130129583928   -0.05589937393196
H         7.70275966117327   -4.97232476731103   -0.77703308666522
H        -1.73371436493839    4.42907251425881    7.69166179285230
O        -0.83524067967213    4.52743650972616    8.07792695480920
H        -0.65498448969781    5.48665682063883    8.10347393833334
H        -5.11933773412335    5.64950873290430   -5.60642093801066
O        -4.51131061743153    4.88644275862383   -5.62755678312692
H        -3.75358545258839    5.10195153930165   -6.19249548745325
H         3.24921292109527   -2.58176812327326   -8.45234280170298
O         3.18400686871066   -3.11421895196307   -7.64388297343775
H         4.06540133686618   -3.07139532164750   -7.22977361591448
H        -0.66563607413759    8.78035342553843   -2.28123936403891
O        -0.54290677671304    9.60874828744858   -1.76203393863979
H         0.21874296425942    9.43377597748997   -1.18458835597758
H         2.06288581408308   -0.96767352817941    5.19665832062813
O         1.49008391458561   -1.49429831082268    5.78343606752385
H         1.58373696064183   -1.15014831762562    6.68108429379179
H         5.20662285319252   -2.05793576353222   -5.71446590331053
O         5.55811213055212   -2.82117876600006   -6.23604671903167
H         5.28197551137003   -3.61154565243970   -5.72190697962368
H         5.69398394760462   -5.26799357091540    4.66804149139038
O         5.17135094688138   -5.18453307427594    5.49469441796830
H         4.44991617443671   -5.81640238689203    5.40745239285293
H        -3.98023229523491    1.08534253840013    6.99169254236613
O        -3.78899493130394    1.56020645147052    7.83633530956288
H        -4.66552054714390    1.94476445797703    8.09712137023687
H        -1.85782837039578    9.56578049799840   -0.74853403406334
O        -2.71829328712761    9.43836632653597   -0.27449044734486
H        -3.32992490335721   10.06658719041923   -0.66205024288379
H        -5.95080599554480    4.64101169753742   -2.95051876914176
O        -6.85909905458088    4.52219476840231   -3.29581071064537
H        -6.76767614326621    3.82035475960890   -3.97341723740963
H         0.09785366815830   -7.11189133957826   -1.16727855602782
O         0.56148996811754   -7.54855787792295   -0.41955410393504
H        -0.11822312503830   -7.74423305590608    0.22844285692497
H        -7.64001444941631    3.74075224014573   -1.98792453564774
O        -7.90172098585222    3.15304379941279   -1.24860267471118
H        -7.75781896384371    2.24468358770892   -1.58882286306242
H         3.96883706142850   -0.94888965606212    6.97247098187791
O         3.97744934711519    0.01531902757430    6.96604174501203
H         4.78928227274670    0.30623670890860    6.53423324571354
H         2.25387137299632    5.75016787650452   -1.18416592371733
O         3.18990316651133    5.45892429373401   -1.07025056046799
H         3.36675461169221    4.91921834447520   -1.86382312577394
H         6.55308820009867   -5.97641506894755    0.65317258456426
O         6.18492944926505   -6.71355449092930    1.18624515820551
H         5.27943103940513   -6.43803233125430    1.41114528782752
H        -3.87757733782918    4.66758700503587    7.77042286656172
O        -3.31021323977470    4.20617963739554    7.11113101004285
H        -3.50295288680457    3.26243029508460    7.22010828003722
H         5.76803318471704   -7.99236712110196    0.11565864554947
O         5.48109220059931   -8.67882023673831   -0.52292984045317
H         4.65189693266958   -8.35310790859176   -0.91706038766965
H        -0.56455733287063    1.98216585764002    7.68126040700649
O        -1.19745895443613    1.91867204486293    6.94584742887907
H        -2.06599596779492    1.77557335606317    7.34172750307815
H        -6.38464489328690   -0.17492457216258    1.04421506800483
O        -6.70511899635406   -0.25659459317259    0.13122178738737
H        -7.62346751572677   -0.52868280493946    0.14892469708937
H        -5.37144564778644   -3.11476335412208   -0.60977812281770
O        -5.12081107101921   -2.41306619092393    0.01725320546372
H        -5.69088533220473   -1.64032834807106   -0.17034260526863
H         4.31252564770138    5.53097488328192    0.31564493336256
O         4.64649301823305    5.63138145499201    1.22086058588603
H         3.95106954735089    6.13971182905484    1.67382417063139
H        -9.04388822750382   -1.79537296125288   -2.27468356615277
O        -8.49685716523532   -1.59422009645233   -1.48801062151997
H        -8.62352532661404   -2.33197295881665   -0.85144093202445
H        -5.52497850565133    3.42604583254809   -5.54082423380390
O        -6.04239411403844    2.71495137137082   -5.12705269717275
H        -5.37569022846890    2.12914843140505   -4.71364475175620
H         3.18365926176148   -0.92107271902662   -5.70284092791286
O         2.31509597651241   -1.05595373049443   -6.13562954187403
H         2.40848366186723   -1.89555879673031   -6.62611386635238
H         8.10942457050755   -1.38168423961758   -6.04563482480353
O         8.12142161592022   -2.24635204213072   -5.59061678180948
H         7.26520633223007   -2.64584586677287   -5.84579524084166
H         7.58849986870330    0.96395908393029   -6.30205732940866
O         7.39712082129039    0.11625648167810   -6.71425468115175
H         6.40963237144547    0.06207342635620   -6.73892900855901
H        -7.86103615812555   -3.74612869068877    0.90659116717641
O        -8.53945849460631   -3.63897530664626    0.22223666938483
H        -8.44015188713518   -4.39746843003032   -0.38050654864068
H        -2.41485149333588    8.68495459530847    1.28866784398248
O        -2.26400034212204    8.09576299071038    2.04115221108725
H        -1.49348339096707    7.54323137789963    1.81804753206436
H        -4.45137621798505    6.37990196001647    3.48847362817923
O        -4.62147175156015    6.80701391717038    2.63248669778254
H        -3.85825682032301    7.39347765386150    2.49402623421812
H         3.39714360909752    3.40607552877670   -3.57559802320272
O         3.24369522792024    4.37590528477851   -3.48905458413979
H         2.27882868200681    4.43855001612175   -3.59860361080696
H        -6.11509298939110   -1.65340069580183   -3.46170876479582
O        -6.19856270930127   -2.23346897913815   -2.67840585365019
H        -6.98280167638498   -1.92696580381235   -2.16991828570184
H         6.46275057273711    0.99816103964132    4.72966693143587
O         6.06851621179602    1.53605749123566    5.43322827040544
H         6.25591347970485    2.45511896105927    5.14308371005306
H         1.36602428485191    1.67762190932517   -5.83937495628030
O         1.17308930342695    1.08562651628171   -5.08318810504335
H         1.53315011717075    0.22034397366085   -5.35435836241327
H        -2.49864260305968    2.89981917286464   10.47202535566720
O        -2.28575333059164    1.99263058754046   10.19792276365058
H        -2.88270782767351    1.79347478873259    9.46478373605527
H         7.62518032600795   -0.54558073528930    3.07238916505184
O         6.87426406103269    0.02880628230301    3.24160499268413
H         6.18244118210452   -0.57316176758619    3.61935349400055
H        -5.65650711664843   -8.10479698409116   -0.72796947740007
O        -4.92236836854967   -8.17419485032240   -0.08089853282156
H        -4.92642228037104   -7.35723781476552    0.44158341987649
H        -5.17700573803651   -0.16397014652567   -4.73245640315833
O        -5.79399792314934   -0.87556567205282   -4.97295447872600
H        -6.63219190518434   -0.43405535521388   -5.17100391340496
H         1.90745388893303   -0.24143775457955   -7.54249811789004
O         1.70930998153495    0.21390128181806   -8.39514035013905
H         2.32036918860263   -0.19777525346172   -9.01694490040677
H         4.67139423392897   -1.39914879748744   -9.36551236144515
O         3.74503151937651   -1.37456837515093   -9.70848276286890
H         3.78391293126584   -1.70524820229966  -10.60478273251049
H         7.56058965313964   -2.62156913995457    4.18712687220940
O         7.70801598557800   -2.65597581086372    3.22771121086548
H         7.21546256602628   -3.44676601985489    2.95417208704516
H         6.72016187359009   -5.94349696174528    2.66615217973841
O         6.78143638486978   -5.26983877783180    3.36899831313464
H         7.65737049493119   -5.35523530712721    3.78644201545003
H        -1.82975789407084    8.89374323500149    3.49315613262236
O        -1.58278864043527    9.19779109794585    4.39192839350061
H        -2.43194725290896    9.32880706413092    4.84716893628792
H        -7.39059601732036    1.52211915995641   -5.26664250161563
O        -7.96528317591372    0.77740606668182   -5.02303896606768
H        -8.86719673647416    1.17637479710864   -4.94683345870781
H         6.78308064090454   -1.00038732765557   -8.45567149230119
O         6.20559223214465   -1.72402213276008   -8.71897859830411
H         6.01285924011982   -2.19350723287526   -7.89028095652693
H        -1.68010033072515    6.20306135094759   -7.02744747643878
O        -2.07543082380356    5.37513966905423   -6.75830256848806
H        -1.82774745043332    5.24138610842492   -5.79483933489956
H        -0.00797808769157    3.25109080463119    9.01319975259812
O         0.18965729139823    2.33128216772741    9.26765800256669
H        -0.60893997051939    2.06585152230969    9.77300143778613
H         6.75556822686949   -2.82216115750220   -2.72195512393608
O         6.22784242959453   -3.56653662261330   -2.37695521795907
H         6.69458955525755   -4.37692096433717   -2.62781302946514
H        -4.07571589297711   -3.11772097116601   -4.96372326671229
O        -4.23109019549116   -3.00396734822263   -5.92820671859742
H        -4.77825844085553   -2.21082520622161   -5.98300744297444
H         1.97263070368919    2.12540793647465    8.45490953725993
O         2.63672517140696    2.23939251153467    7.76534613857950
H         3.05969421158135    1.36962436081651    7.64889779120550
H        -6.90667079806922   -5.25163206717703   -1.41928095928952
O        -7.82216583829478   -5.52110904897157   -1.66545829384927
H        -7.95540525042519   -5.11780740204402   -2.54814082847105
H        -3.83538199821665    5.19892498241269    5.68751361271385
O        -3.80275372812493    5.96831981414447    5.09794123547256
H        -2.86891478133197    6.26283907977812    5.19275149927383
H        -7.88617388265635    0.03800105719565   -1.98398107395524
O        -7.39716199926718    0.76268937221608   -2.39655695277162
H        -7.62469768398595    0.75221728644722   -3.34993950865188
H         5.83480411615401    0.08335982666979    0.40064426505643
O         5.61248681931176    0.80439746185757    1.02208531652728
H         6.12251051762831    0.60860215419679    1.83496561350430
H        -6.22310199747028    3.25051612302319    7.38303587609231
O        -6.09547084747193    2.73139529867069    8.21117271399618
H        -6.69502468882907    1.96966134445356    8.12144423361317
H         2.28135223377473   -8.11998547849322   -0.86304806519132
O         2.95956865689602   -8.10658082688018   -1.55804908996567
H         2.73495832534826   -8.81927296827358   -2.17283698901803
H        -2.74294371534801   -4.00512296645532   -6.21689330502891
O        -1.99160881002041   -4.57375725398117   -5.98409784067510
H        -1.71303578773059   -4.28091881199886   -5.08806974177945
H        -5.65088257582116    3.70377866530014    5.29710568871642
O        -6.30052781276471    4.09932424081444    5.91443884618332
H        -6.13730103284979    5.04344436752941    5.90232962976737
H        -1.01536309666124   -7.15923813952224   -3.18662849468543
O        -0.54374078332011   -6.49055393513718   -2.65649558147411
H         0.36403881443559   -6.41992593343514   -3.03694551099854
H         4.43893678093498    1.96432741931831    5.11984955119386
O         3.49732656817304    2.20377662963780    4.99965833488380
H         3.11249651007865    2.21811137869866    5.88133292332739
H         4.10200337307795    4.60380916610426    6.29491102579559
O         4.18243429549640    5.33490069060496    5.67788267486795
H         3.61529107855202    5.09474579301198    4.90648361848325
H         2.75887720237417    3.56599597207318    3.91526212799184
O         2.58090338587657    4.50618663199952    3.75006660609739
H         2.46170970299397    4.60542995180762    2.78367601312237
H         9.38996739372556    0.16664310292516   -1.08239932599228
O         8.58579412238502    0.33133948174743   -0.58630700299919
H         8.40851141096304   -0.48847879978702   -0.09522760954940
H        -2.11136289711401    5.25890427621813   10.64241030938107
O        -2.83317082651579    4.62978096818270   10.87282555901323
H        -3.05188290915408    4.80587640812395   11.78813150832230
H         7.97156376380757   -3.05341477216355    0.31368072874585
O         8.39263314582365   -2.20715742842412    0.57059186575603
H         8.32564437553850   -2.20370326270009    1.53279241654644
H         5.36508450256904    3.61496895057733    3.51831435030608
O         6.02088447064227    3.88059850899564    4.18495945910338
H         5.60718846544852    4.59754061066558    4.68739300430162
H        -4.21915803716057    4.96060379911154    9.77521559721179
O        -4.85216531569732    5.11209709008303    9.05324699030000
H        -5.46330583697133    4.36288113006449    9.04940032327098
H        -7.01013365547230   -3.52579810407910   -3.50674304906510
O        -7.63030047518324   -4.13722765797582   -3.95621255257075
H        -7.10839324974662   -4.57856192548845   -4.65837360241646
H         0.01676613249137    6.06717537967606   10.76404245727784
O        -0.84771068607176    6.39936764664487   10.51745118443278
H        -0.73193002564248    6.83083775858284    9.65157252052068
H         2.59088374664288    1.45148968907947   -4.11712433246651
O         3.46406558933271    1.81024241997244   -3.86740243399505
H         3.78592744905216    1.28853658324368   -3.10214641666948
H        -6.97809008814987   -0.27839339484507    7.20194608795147
O        -7.48750896439105    0.49939026767877    7.48287564356333
H        -8.10985144503671    0.68350014960750    6.77821117083881
H        -2.73930536250534   -9.92192422856397   -0.85504138812102
O        -2.67666289244037   -8.98008011741800   -1.01382402665837
H        -3.58292079455195   -8.61436809941963   -0.77382361074652
H       -10.07012112134313    3.02934702641640   -4.91269363901490
O       -10.18740831663488    2.11150091359142   -4.63334550409414
H       -10.40326010822709    2.19413130146891   -3.68351427977500
H        -2.07031156552346   -3.07882294469588    4.59582415867152
O        -2.94514051746264   -3.51931136717075    4.66463368030423
H        -2.93829073949153   -4.13607073570496    3.90739704449404
H        -0.17984886190352   -8.03248854613240    2.46297766572434
O         0.64630089279927   -7.82337346286954    2.91200106486083
H         1.36485539440169   -8.11797628631127    2.32488290322761
H         6.70223400267548   -2.42950316727927    6.38121334378175
O         7.15222496979678   -3.13823776363410    5.91661778044776
H         6.52237446451535   -3.87308742697577    5.87620536710173
H        -5.27644452150196   -2.06166942916543    6.92500835762928
O        -5.95298934561957   -1.56347876665397    6.44151181712238
H        -5.93585834036110   -1.93916389254789    5.53174044974291
H         0.85601754631147    2.95061169198372   -7.16971871700104
O         1.77607685543574    2.62939066593805   -7.22009627689267
H         1.77323433099204    1.85031204976332   -7.81253054689497
H        -3.96477747363874    8.69958001638186    6.66716984030866
O        -3.96268267222732    8.69858965407508    5.70979734771349
H        -4.08708821719905    7.77121520510787    5.44099343990926
H        -2.06616576582198   10.26807605789451   -2.73995126691514
O        -2.96763244328083   10.44974489028497   -3.04233095509685
H        -2.89560061688697   11.08397212514788   -3.75494033984357
H         9.40796997220012   -4.10979990366328    4.02991893264416
O         9.12968018014699   -4.78863160460547    4.65238798023765
H         8.69866442390319   -4.31734888727374    5.37633713328956
H        -0.73037692048975   -6.04038893343140   -5.86121257380459
O        -0.02622472555282   -6.60625766194967   -5.52822833839504
H         0.80861301400976   -6.14233776242438   -5.74593580790590
H         1.81833580109253    8.22773714925000    0.66084532438051
O         1.51545503750066    8.55064672977385   -0.21650073773311
H         2.33029316239874    8.58911811780133   -0.74658178710080
H         3.47721730530120    2.88711068715748   -6.65347920581192
O         4.31738904209973    2.68490196021040   -6.21610849062815
H         4.06971247960752    2.41390907620752   -5.30906077644668
H         3.72778540384818    7.08030412787793   -1.23428157300006
O         3.93374783888270    8.01620681656389   -1.44744546266039
H         4.30274650472215    7.96061966342040   -2.34084124106753
H         4.64374546798944    0.31043072086809   -7.97166104944720
O         4.75689460205772    0.13916706107723   -7.02214567637356
H         4.57843862300663    1.00709707996282   -6.61712417090520
H         6.02712059425326    1.88756303298034   -0.48422557749459
O         6.59372730321251    2.08382726007399   -1.24431686450442
H         7.41776527614454    1.60274654548086   -1.05096062120234
H         6.69015079078840   -8.47418056034329   -1.62748382720269
O         7.32740053315925   -8.26232923927689   -2.36253124463648
H         7.69534894579184   -9.09592935110713   -2.65063434828689
H        -5.29897415108780   -5.83283471624779   -5.42947061684078
O        -5.91666293621705   -5.16096625082986   -5.74368190680021
H        -5.36572307975591   -4.39218516584623   -5.97933275194725
H         0.67314481991182    7.11763298349736    7.59606936217185
O        -0.22855940934102    7.14461991362771    7.95523435340569
H        -0.78369847241694    7.15969804806385    7.13749837665922
H        -8.89695380047505   -2.88093686897365   -4.12263632004065
O        -9.41805001440368   -2.07283099706407   -3.95485668618173
H        -9.13160922416485   -1.40723526984870   -4.58405712459328
H        -2.40828570503220   -6.03389129880916   -2.16568286324358
O        -3.28730001558788   -5.74908631237594   -2.43320634251232
H        -3.47369057558305   -6.12235947322489   -3.31983738165352
H        -2.98500724721470   -5.94310412200433   -5.42967512249080
O        -3.58490697396870   -6.55436638043961   -4.95870032757690
H        -3.10200343033650   -7.37423654542705   -4.79303661308114
H        -1.38272128099802    3.68318138864824   -6.99390133872406
O        -0.83832244115622    2.92931107534628   -6.72658301762123
H        -1.07982491156973    2.14343536312559   -7.27351802842330
H        -0.19415158619079    0.36870033777568   -8.23210727489282
O        -1.08778077909518    0.61332411090284   -7.94801577398385
H        -1.26878881431192    0.08876542495390   -7.15208076585245
H       -10.42569400571376    4.00438615390614   -2.74781447377873
O       -10.49351688855688    3.22527890556354   -2.18036475377106
H        -9.66406301052186    3.19803526206405   -1.67159176540956
H         4.57610173238777    4.03280418029923    1.71330074075444
O         4.36804818859127    3.11171388725615    1.99118970182136
H         5.08358129599590    2.53593232565516    1.70868825906681
H         6.48715121043691    1.36240825115681   -4.22729043885100
O         6.18282547255297    0.73801278008949   -3.53532185073266
H         6.21326128615803    1.23047144415042   -2.68991921955442
H         9.63071285618805   -2.26789961355989   -0.94396605833647
O         9.90775361854810   -2.05048558172803   -1.84287210745955
H         9.10636962703365   -1.71513383621452   -2.28738171150877
H         9.96858168003928   -3.35902530505828   -3.11572974063088
O         9.70289378782316   -4.01079509058586   -3.79129993382986
H         9.30694573833038   -3.50332204381621   -4.51056128592168
H        -7.69664094222487   -8.62352806676906   -1.69247017666560
O        -6.95894017483852   -8.02879559615487   -1.81971933695645
H        -7.33679815193310   -7.11589038157423   -1.80906297519903
H         4.15680019096405    6.03876897279723   -3.82537727438018
O         4.81737021403685    6.74110706845345   -3.74406548651149
H         5.65335620245363    6.28832238148006   -3.60128833677965
H         0.10300658185309   -8.21153856666579   -5.23734150768317
O         0.12670759817583   -9.19484170831022   -5.10585266278893
H         0.27947368534825   -9.55769399991118   -5.97839442971216
H        -2.32884836033521   -8.71965294802224   -2.73980300802592
O        -2.09646090809594   -8.45534398566997   -3.64945966454848
H        -1.44769937058675   -9.07145795269587   -4.00851030019202
H         2.18662977705734  -10.85894344103661   -3.51772179515106
O         2.14036982302408   -9.90450426187979   -3.49128711190217
H         1.35616420289040   -9.63240694796111   -4.01877381736472
H         6.83951793648804    3.30005405991965   -4.57171781132432
O         6.89008380300850    2.63075405385587   -5.28166305236575
H         6.08761644782562    2.76970397563998   -5.80736085977756
H        -3.56751302745735   -3.78066751530934    7.70128435729889
O        -3.68213340586419   -2.99223494784197    7.17223859266392
H        -3.43032255066667   -3.22995094058403    6.25365897906767
H        -0.63865509941702   -3.40467253463136   -6.74188861124033
O        -0.00840385632174   -2.67375213424430   -6.74649892112227
H        -0.48889099320769   -1.89735762873547   -6.40684272456386
H         0.63543925582862    0.40446165112507    8.73970020341383
O         0.64402301259499   -0.30986972545054    8.09863936030816
H        -0.27791556642378   -0.59936543408677    8.00994878693213
H        -5.83880260165508    7.32235798632517   -4.25919207425504
O        -6.34110083757205    6.70414854972260   -4.82146463135444
H        -6.62757765283988    5.97188627359622   -4.23153212650288
H        -4.28459610182767    9.05753338704768   -3.26831610245984
O        -4.81996265047763    8.26101199483959   -3.16342405985617
H        -4.41162899166168    7.78053657493221   -2.42505134468603
H        -9.71463734344385    5.75086548741967   -4.65760675610311
O       -10.24766148093426    4.94579581716798   -4.49499810994784
H       -11.12834738093817    5.14650579551295   -4.81366875585863
H         2.76034663615425    6.46276429344969    6.13500668214374
O         1.80017191786394    6.55883173787287    6.23275388162743
H         1.45709294131209    5.64539045443810    6.12923372228286
H         4.79673877007827    8.50228412361812    0.08150778249552
O         5.11431693086066    8.50296805314221    1.00232967905443
H         5.52081560584495    7.63841823072594    1.13314182715291
H         4.14673478467035   -7.46698327501955   -4.36369483716822
O         3.38876926144821   -7.75355946474071   -4.90509999021209
H         3.10909910222870   -8.59390477610829   -4.52731059038478
H         0.36834639052484    8.60780382292603    4.23064217641356
O         1.04695343139712    7.96427160487846    4.00209741889078
H         1.27318735815799    7.47030727089990    4.81618626763851
H         5.23324705478203    4.15007613093642   -3.16288581826844
O         6.19455973710525    4.12403340014134   -3.10560209224471
H         6.40260417282042    3.53874440878079   -2.36040027355027
H        -2.58192057717934   -1.60197880532339    7.55669037588373
O        -2.07232089573777   -0.80864260802422    7.77809317767104
H        -2.69891151900278   -0.18317182120221    8.15225796018528
H        -9.03258261556232    7.89002914132990   -4.15491189038697
O        -8.96856749311181    7.30701247560771   -4.91283641499564
H        -8.01128846663005    7.14304796425769   -5.04711602062645
H         3.53042959834551   -9.02712306128737    1.06736135062152
O         2.85334252060515   -8.39679333305214    1.31867839866921
H         3.32737942843838   -7.59088425314292    1.59803898125022
H         3.57668565947710    8.12490013078509    1.82640292409336
O         2.78640472574142    7.56096256090308    1.93735077957678
H         2.33973836967583    7.79504509197604    2.76371966737915
N         4.60388175562645    1.56914445320241   -9.38211107449911
H         3.71624678311524    1.63851514665007   -9.86199126176211
H         5.33240857018680    1.49298016611420  -10.07903026201657
H         4.74803514134049    2.43227901132805   -8.87264198021657
