# Supplementary material for: Computer Generated Realistic Interstellar Icy Grain Models: Physicochemical Properties and Interaction with NH3
Source: ACS Earth Space Chem. 2022 Apr 19;6(5):1286–98. doi: 10.1021/acsearthspacechem.2c00004 (PMC9125691; doi:10.1021/acsearthspacechem.2c00004)
Supplement: Supplementary file 1 — sp2c00004_si_001.zip [file sp2c00004_si_001.zip › NH3_binding_energy_sampling/44-46.5-N.xyz]

604
 energy: -1022.793704651952 gnorm: 0.000018646624 xtb: 6.3.3 (5b13467)
H         0.20128086464622    2.96761430290598   -0.66472721997068
O         0.72440598721452    2.29960959185139   -1.15844579239895
H         1.66274855135715    2.42691111848774   -0.88147179415632
H        -0.09286597928485   -1.37820604049443    3.15293577379772
O         0.30440170756785   -0.67822582600998    2.61238346977215
H        -0.17152849491944    0.13678534609827    2.84484437208462
H        -2.39862736794970    2.35035047596648   -0.53096129818910
O        -2.19160500714421    1.87691518611905    0.29224684412160
H        -2.20720510044840    0.92992002162931    0.06439735865309
H        -4.67312552708169    0.48277738347089    2.17450623479604
O        -4.99120034777861   -0.45054312275737    2.18405524405504
H        -4.48472219338475   -0.92642305006634    1.51766167740102
H         0.05671494532821   -0.37482965865173    0.95662550832197
O        -0.13749626695055   -0.13686473550425    0.02949627801314
H         0.20204166066774    0.76031857936519   -0.08767608056606
H        -0.17457444601912   -3.65124999000625    3.77294644343380
O        -0.45363136091049   -2.82247805791508    4.19593151940360
H         0.19110096998060   -2.65477271443013    4.89943186683545
H        -4.89162083713599    2.46871723281718    1.32740077736538
O        -4.25517824162375    2.05588904061990    1.94311070904548
H        -3.41031591524319    2.03946390278196    1.43360858267705
H        -3.24290463608262    3.84251612511089   -2.20588348733259
O        -2.50745301777708    3.24309563345231   -1.97471526257373
H        -2.14569587769204    2.95856809707357   -2.83397740909941
H        -0.13537922115967   -3.87006497290623    0.49870239822717
O         0.20463000813976   -3.05470571212864    0.92059028123806
H        -0.58303945840950   -2.56734230361979    1.23041754439534
H        -2.39156079333984   -1.60598510013482    2.46344136814450
O        -2.20008552653533   -2.07072332171490    1.62230136547397
H        -2.45554966484372   -1.48166023982189    0.89324582136901
H         2.06984969383788   -1.50737498545811   -1.11315988668150
O         2.29886365381701   -1.76388802806198   -0.19600820608086
H         1.50746390117743   -2.19024617139133    0.18467422756192
H        -1.39721746534829    1.75638513786178    1.91870306879167
O        -1.49467988865781    1.35568801994858    2.79275820819396
H        -1.47983783137258    2.06646184774291    3.45967649405387
H         0.20583518695983   -2.76393476100563   -1.57055243664281
O        -0.54925932393140   -2.15183421344917   -1.62578570923690
H        -0.37094064837932   -1.42650396347229   -0.99018721294136
H        -3.44371680484585   -2.98476991267970   -0.40396741622752
O        -2.72556759649765   -3.47688929111446   -0.82326371087975
H        -2.01431926249729   -2.84629367862292   -1.03832746908419
H         2.75707865127133    0.05095627774720    2.95145901884875
O         2.85636213454278   -0.13471097469571    3.91317114011048
H         2.95155968417862    0.75907300249105    4.31667829403416
H        -3.52530920024717    6.32108588079358   -0.53094069074335
O        -3.28523488546804    6.98507982087761   -1.22928428123539
H        -3.14259581163970    7.82865527506833   -0.75633559034263
H         3.89298571384245    0.51274236963863    1.20536302059539
O         2.94340880811368    0.32707709464461    1.32128427568155
H         2.70695328475153   -0.42044079748497    0.73558137417323
H        -5.78047555348599    0.78963218120210   -1.61434943925990
O        -4.86993849939742    1.11514194036576   -1.48453355293025
H        -4.98104960776118    1.94269116143161   -0.97143997062103
H        -1.21506162389696    5.32917172525982    2.22511622989788
O        -1.84175372361100    4.58333034649257    2.10502765845662
H        -1.92014581744417    4.16259646508763    2.96647065945321
H         3.48939868020946    2.69631254344589    0.44486093368065
O         3.24322366648083    2.65218385600270   -0.49544093738455
H         3.57766932839755    1.81015451583310   -0.84450707815815
H         1.48810994973937   -4.75785529657565   -2.25311640938783
O         1.55212630719878   -3.98245269965776   -1.67748223599230
H         2.34790340991714   -3.52082588476815   -2.02532429031265
H        -0.91928916021586   -0.14130068187262   -2.54592166665174
O        -0.28265662435152    0.51031181836106   -2.86671213141032
H        -0.02391048470492    1.09135797458539   -2.12787190385449
H         1.69049505824279   -4.75156306193371   -0.18092475954786
O         1.79427229357627   -5.39090655676844    0.56032729761529
H         1.33039065177505   -6.20042467619568    0.26054289147387
H        -1.22609540047282   -3.32088605573225   -2.88735149782775
O        -1.05159182450963   -4.00313861073886   -3.54907840987713
H        -0.92773648955373   -4.85121670156443   -3.08162643832307
H        -2.79666459132506    3.23516568521725    4.71038681884946
O        -1.81570411783963    3.22951605554738    4.67816884707891
H        -1.52424530402376    2.82805127498254    5.51463320274793
H         0.95357955105373    4.96292958087146    4.10126989627882
O         0.00543187135511    5.19092351133035    4.14645734402926
H        -0.46385205466122    4.38679025629054    4.40403054373229
H        -1.73917769912506   -4.71163733989174   -0.38395163539596
O        -0.97573754518703   -5.25452999399616   -0.09814811746708
H        -1.32631129492315   -5.94202088767890    0.47748567462290
H        -3.90858389115657    5.77882254415968   -2.58808307095620
O        -4.25949842305363    4.94642751325614   -2.92218353723233
H        -4.10066709047682    4.91436213776045   -3.88972028145405
H        -2.44572272293233   -3.75544461277005    1.92399627189896
O        -2.46608466985738   -4.66074883735565    2.29734931297226
H        -1.52703723897767   -4.90006559457238    2.43996962748173
H        -4.69536567026617   -3.03121687540809   -2.91557120950588
O        -3.84213499188124   -3.26434980346614   -3.31989626706343
H        -3.51336923366254   -4.05915035550788   -2.85520060683574
H         0.32093558143510    1.30165525763031    4.62685667998794
O         0.83095930531412    2.05812882305627    4.29349722867385
H         0.88574083275262    2.71861726152883    4.99891098061129
H        -4.66141606324872   -5.22519726326515   -1.59335610395906
O        -5.36466379207947   -4.87259831107215   -1.02088151860900
H        -5.15446776891310   -5.22909503301474   -0.13692416763878
H         2.32700690202236   -6.54012548962667   -4.04339183407603
O         1.98754563730594   -6.21288981851280   -3.19023388685096
H         2.41924293164554   -6.78830471345280   -2.52670643826734
H         0.46993535197474   -3.43386358686612   -4.00828148612651
O         1.27449186446286   -3.06724430252519   -4.42819586288069
H         0.95784984047194   -2.69241968222698   -5.27635355479894
H         1.94736174386775   -1.82731075371397    2.98670565565659
O         2.10309724121469   -2.75820473813193    2.76947923297666
H         1.41938628253098   -2.96981419431182    2.09940875593077
H        -3.01282781011862   -1.86158149676307   -3.21869475929002
O        -2.58963069256038   -0.97594456173041   -3.15030540386740
H        -3.24347495163585   -0.32840198922456   -3.46968867253206
H        -3.19187832204674    4.91294221719213    1.08940883526359
O        -3.97286423448697    5.28697784181880    0.63368476784470
H        -4.38887600669216    5.84410553653963    1.34006531868884
H         0.86832196441605    2.18415233522376    2.60508387618398
O         0.96693977794921    2.17591809245872    1.63346404837971
H         1.69690835855456    1.55618679877899    1.47133131933042
H         0.19527668604350    5.59432310597110   -0.73662555971325
O         0.71716525683865    6.25708076660233   -1.24388510375112
H         0.86033955527653    7.05507104031471   -0.68511061543663
H         0.33846955916296    6.96354362432665    2.61787891355930
O        -0.02285867421052    6.58665252657825    1.79787333582010
H         0.64187085951798    5.91685197584738    1.53629871620984
H        -2.49488758413520    0.14542097036870    3.33880253744273
O        -2.72026993233454   -0.67009757069705    3.84038133024569
H        -1.96191717162566   -0.71260376050784    4.46438528853278
H        -0.91743102282223    0.47523956564418    6.02820836623776
O        -0.64378671965953   -0.04733789850674    5.25564609858807
H         0.06824907449492   -0.65100655584097    5.54232298389089
H         0.69329658943401   -5.06466213200587    1.97410451261253
O         0.14913353641069   -5.17548770443604    2.77714005388734
H         0.29087254994394   -6.09726667075946    3.04678075888782
H        -2.13466619470913   -8.15087414520571    0.42619841595326
O        -1.81430577866301   -7.66555306419487    1.21389172120525
H        -2.60182723516503   -7.35359151143944    1.66737039664856
H        -0.37044389389919    6.80587159321741   -2.30243460790346
O        -1.11528861696136    7.22705097349407   -2.80363179496322
H        -1.90669727985028    7.10089545330432   -2.24207425948749
H        -1.11390697042975    4.24567844225397    0.58781515368147
O        -0.73992905970988    4.30679514982135   -0.30799724199670
H        -1.44609531338788    4.06844465177038   -0.94173940728174
H        -4.42202160713564    2.67949310013270    3.50625802730797
O        -4.42513131331713    2.84659031919469    4.47145481498022
H        -4.50933935429708    1.96232056851145    4.87731953226943
H         2.00122669631489   -3.66076283151026    4.24432839376485
O         1.93509226315221   -4.13562684874970    5.09618395016625
H         2.43878821614435   -3.60042741598275    5.73010936637372
H         4.67613569982742   -3.26641475105682    0.85047145785755
O         4.51818840769362   -3.18910427739404   -0.11603923513289
H         3.66007470119402   -2.71021755170022   -0.20122940034932
H        -2.72510068332733   -0.80590296620176   -1.35702720500058
O        -3.05511712146742   -0.53903607578337   -0.48266887476297
H        -3.85357841336848   -0.01034308743371   -0.69022059467710
H        -1.60984265370489   -0.81097491554942   -4.63341212147342
O        -1.09982181859183   -0.59415678751673   -5.43517223304112
H        -0.39073165521548    0.00147065265174   -5.14622986126433
H         1.79718964793672   -1.77277996761341   -3.37161116407462
O         1.88859375329515   -1.02819501769675   -2.74582991012590
H         1.11235471164922   -0.44941341146400   -2.87733308953977
H         3.64781114955668   -3.19657171011781    2.55944657977675
O         4.60707711026277   -3.42612421522947    2.49068071964241
H         4.65944153525032   -4.38717009299031    2.61183773285125
H         3.40467558037999   -6.19829003836119    3.12123518404006
O         3.76378580797118   -5.99518089584000    2.22308115277755
H         3.02835524213512   -5.64781009990567    1.67822623861319
H        -3.33546099272728    1.56124145602115   -4.17816958825822
O        -4.18137915423483    1.09091601985924   -3.99096800054463
H        -4.40135891226197    1.23479328505803   -3.03455203585295
H        -5.08220058479711    4.08908446354000    0.06888562192571
O        -5.52211166002361    3.22404145264405   -0.03903393673513
H        -6.45147845798004    3.34589825219873   -0.32255071803406
H         6.73040264119803   -1.25277824476175   -1.34290057512871
O         5.95844939533904   -1.10378105351965   -0.79051514778059
H         5.53678145910883   -1.97110748458039   -0.59736117970715
H         4.59195486801942   -3.23334541845575   -2.46067784036665
O         3.72545822900132   -3.06006776612316   -2.87854057711644
H         3.73020118901043   -3.67648194032637   -3.63657746287173
H         4.41246957392624   -2.38564322757741    5.62765807862002
O         4.06572722025737   -2.84811877900591    6.42159634275271
H         4.39702101567234   -3.75480360409781    6.34153407693075
H        -0.76152310661294    6.26009502507374    5.09709582463936
O        -1.36159180586097    6.83460233444496    5.63449779836877
H        -1.37143825445064    7.71275808490732    5.19532216967074
H         4.69733237473187   -0.20452038440298   -1.44826368524414
O         3.93175009089479    0.33941170679807   -1.71245196776953
H         3.23895066232616   -0.25884554527301   -2.04586834881854
H        -0.73129260330241    4.47064961497010   -4.02235060050407
O        -1.51275323120179    5.01495054047325   -4.23176569397681
H        -1.36190117944334    5.88017012864239   -3.80560565132356
H         0.66523706029992    3.14555908386239   -2.64221782241487
O         0.67540277181550    3.52406897731080   -3.55010851398313
H         0.72360696999343    2.76189572405820   -4.13710778062037
H        -5.40059823446531   -5.25583758065371    1.76974995507374
O        -4.70358552267431   -5.85092215315214    1.41555506747195
H        -3.86343084184816   -5.43625397278113    1.68912605388286
H         7.88438610366586   -1.75483678028402   -4.01090019462578
O         7.62444557776144   -1.44377741051937   -3.11108337183641
H         7.13916893866902   -0.59863737374453   -3.26695328720813
H         3.70430480289443   -5.12801603353322   -5.28797434745333
O         4.46632024973608   -4.75727676241626   -4.80404700993263
H         4.84833447404892   -5.47031096551868   -4.25930658955620
H        -3.80389289712469   -0.05405176618648    4.92823475868553
O        -4.40497434782572    0.40816046116705    5.56204821076209
H        -5.06766136157092   -0.24948684846670    5.84886341378331
H         3.45456765734682   -6.01072881559657   -0.52230740493002
O         4.32902851934265   -5.76289955698629   -0.83473784915889
H         4.40433584306239   -4.80079566506067   -0.68876627544368
H         5.00568983960969   -0.39581490238697   -4.14314746247671
O         4.47127681395799   -1.10624326778071   -4.53610351369316
H         4.14204951459226   -1.69026196674577   -3.82036335529259
H        -1.16490922437882    1.51910463198130   -3.93107795985000
O        -1.81403783999317    2.14061698155347   -4.31744522954853
H        -1.45338519540090    2.47494210687871   -5.16132424255594
H         4.88014460535605   -6.38689905388934   -2.31269017043751
O         5.21465626693983   -6.71061533871163   -3.17817206486427
H         6.03210445229276   -7.19204310595668   -2.99074577015265
H         8.73735212624389   -5.15991487257588   -2.90042462659784
O         8.04468716505717   -5.57815500040006   -2.34413455156617
H         8.07805324941448   -6.53525657415883   -2.44896069502228
H         2.33525351715309    4.64927357348242    0.47226339945216
O         1.75135573566111    4.63048112132604    1.23958857319669
H         1.39383240723999    3.71109520467112    1.31566280347364
H        -4.43637524036820   -2.70392683849438    4.21624539415193
O        -5.32933092738228   -2.36274123652268    4.01248769724167
H        -5.18985463442951   -1.58039707974976    3.43900146056096
H        -5.85963152237782   -3.25630432913759    1.29699052303836
O        -6.32471333158763   -3.81457537094320    1.96286651467532
H        -6.13825014806419   -3.38108966527323    2.81484942430768
H         1.67221808201826    3.37849895139835    6.88462681027277
O         1.05530022862111    3.89346302562768    6.34644171372450
H         0.27413750872670    4.06306962816460    6.91400894189442
H         4.98710187429386   -2.24303104786919    3.63149120533375
O         5.00082502498279   -1.52771448452329    4.29953743308425
H         4.18728721813140   -0.97395799612487    4.13423176783957
H         2.36373918559141   -5.65718317294903    4.83468995882561
O         2.74392010886933   -6.54080480720004    4.57477653874531
H         1.99866598732766   -7.12069047423427    4.39607297010731
H         2.26459861089109   -4.56655838615325   -6.79100399410516
O         2.09320510599983   -5.05665255242293   -5.97686683155310
H         1.82710544203835   -4.36662397070140   -5.32064018615518
H         6.43015261030485   -4.17490668564498   -0.48948141582534
O         7.18180457031219   -4.57947489027103   -0.02491874488404
H         7.69091795565798   -5.00063322324553   -0.74542350939830
H        -1.74110876861830    4.41025292974383    7.71318794310002
O        -0.84474265423909    4.50336665858724    8.10489602706005
H        -0.65670003734070    5.46175419170516    8.12665831374764
H        -5.10194347042940    5.64958219307216   -5.59098500670992
O        -4.49553523361103    4.88518412342499   -5.61216175783480
H        -3.73607578611851    5.10051397682674   -6.17484399545019
H         3.29552987518957   -2.57474787998607   -8.43023474585640
O         3.20521297146901   -3.10971486699087   -7.63075246820597
H         4.08057089982178   -3.08722789150111   -7.19927674909589
H        -0.64861763702275    8.76897684836031   -2.25255164499813
O        -0.52627244322660    9.59615380790438   -1.73173279376882
H         0.23354830802856    9.41887281208557   -1.15223528481278
H         2.03916679532630   -0.99118728305663    5.21691963162815
O         1.47222719680564   -1.52308006606085    5.80541849626767
H         1.55648682612694   -1.17453848465135    6.70216179920984
H         5.21263713733651   -2.08128226451577   -5.67946633086756
O         5.55950773105552   -2.84667719162223   -6.20241560712985
H         5.28328440899250   -3.63756283046535   -5.68767071245083
H         5.66920258917380   -5.29867782490590    4.69447718897948
O         5.14466029911102   -5.21497117343694    5.52007592294813
H         4.42278656923567   -5.84608685146973    5.43039709835260
H        -3.99861023141963    1.06814001193601    7.00400716623122
O        -3.80826217939988    1.53989791464923    7.85067615100488
H        -4.68430136055102    1.92788029197447    8.10877456089063
H        -1.84347830332301    9.55411559508202   -0.72138234322602
O        -2.70588472835879    9.42747549421275   -0.25058154578031
H        -3.31477736497065   10.05810309988016   -0.63847521508311
H        -5.94059214104055    4.63981833124267   -2.93835300667107
O        -6.84853115212348    4.52240036248724   -3.28525426721687
H        -6.75694131474317    3.82163796143066   -3.96379858272316
H         0.08313205234346   -7.12603729549349   -1.15568218544102
O         0.54462454338907   -7.56445495319458   -0.40769658146580
H        -0.13685902852533   -7.75986044627432    0.23857895542015
H        -7.63355416678610    3.74134185750113   -1.98013698070587
O        -7.89833518008858    3.15285276445503   -1.24245893002207
H        -7.75482571449996    2.24491589147308   -1.58366775004665
H         3.87508071018987   -1.04005856342073    7.00246114706679
O         3.91441399064110   -0.07504595699073    7.00571084427723
H         4.67119264027834    0.18942036692591    6.47518616005262
H         2.26199044169106    5.73225093882694   -1.15444543984987
O         3.19727293393260    5.43845196850551   -1.04055302622081
H         3.37443035901153    4.89937917373701   -1.83403214281839
H         6.53649509177864   -6.00418998647220    0.68146527129837
O         6.16576604601048   -6.74104958543074    1.21307436620896
H         5.26015552972833   -6.46421827813269    1.43601327651447
H        -3.88886075734720    4.65118169154029    7.78664994590639
O        -3.32063799888254    4.18830050127595    7.12942860968409
H        -3.51823858356133    3.24551432228427    7.23521053850921
H         5.74904430077625   -8.01817257627190    0.13939382668693
O         5.46244154214488   -8.70302682851343   -0.50096846793451
H         4.63445135500618   -8.37573002939333   -0.89626728795052
H        -0.58602479187105    1.96226425331913    7.70054410862702
O        -1.21654068851620    1.89259255019918    6.96455410277403
H        -2.08709914818797    1.75565503054782    7.35832810564555
H        -6.39180014828242   -0.17972692222323    1.04919273083290
O        -6.71008927063532   -0.26186789371460    0.13547382833568
H        -7.62949440099046   -0.53043908766032    0.15102287756142
H        -5.38071407773671   -3.11963321109436   -0.60662718460571
O        -5.12943280364496   -2.42002355153219    0.02232847546349
H        -5.69769818209951   -1.64556743511862   -0.16444641191717
H         4.31052417441483    5.51433269563594    0.34828156666114
O         4.64689753048871    5.60604851257357    1.25336340418129
H         3.95575786965426    6.11424308659229    1.71392378744961
H        -9.04643028207490   -1.79232588901160   -2.27766429790720
O        -8.50040877372733   -1.59350600100623   -1.48968910680678
H        -8.63036414033471   -2.33139619535750   -0.85406004647671
H        -5.51155044331149    3.42713186807046   -5.52895379626155
O        -6.03083780714862    2.71573438607962   -5.11785249945795
H        -5.36606448766348    2.12873609421100   -4.70341294390796
H         3.18834333239055   -0.94321881737703   -5.64442273053363
O         2.33354196777349   -1.06125065794432   -6.11276267686578
H         2.41929208807925   -1.90903616556744   -6.58822712923098
H         8.12258019389188   -1.40972382644768   -6.00514297362586
O         8.12849699518240   -2.27490546761122   -5.55081289720601
H         7.27254423173553   -2.67311576235144   -5.80504365390434
H         7.63225222029460    0.93196321355590   -6.28198163310706
O         7.44352358485517    0.08473093286885   -6.69757132365188
H         6.46217903789129    0.03625666791825   -6.73675667942732
H        -7.87416154379914   -3.74907522420346    0.90419929496360
O        -8.55087650285688   -3.64002645235040    0.21848819528973
H        -8.45166634107043   -4.39793141929365   -0.38492883081053
H        -2.40516749096302    8.67203266807143    1.31370327426131
O        -2.25941175733083    8.08085739592936    2.06546011380243
H        -1.48759829869008    7.52825744059513    1.84600622005863
H        -4.45059441029592    6.36893810175431    3.50598954370237
O        -4.61931124519777    6.79669697158094    2.65007552450322
H        -3.85457822714559    7.38184455232163    2.51313388890462
H         3.40805447579253    3.38629843470422   -3.55582316952058
O         3.25571345913169    4.35547010692542   -3.46178978112292
H         2.29101775757174    4.42170030747587   -3.57008136596289
H        -6.11484819727697   -1.65392857398487   -3.45795449605918
O        -6.20087377172517   -2.23534073481882   -2.67586075634367
H        -6.98550401180768   -1.92790938925401   -2.16833863207736
H         6.50455569866744    1.16890809407430    4.66618001299075
O         6.12824710775506    1.76825230237173    5.32805354142329
H         6.27404737706607    2.66552734058953    4.94400817104947
H         1.37287954479498    1.67047345243110   -5.80953294947233
O         1.17535706397080    1.07266313393346   -5.05761272910779
H         1.53880664964612    0.21000278552992   -5.32848476231654
H        -2.52187429237205    2.87705777776197   10.48911744694120
O        -2.31117827916031    1.96918973404787   10.21490602216789
H        -2.90646725419310    1.77256077891697    9.47957856350716
H         7.60815587984371   -0.57291666185355    3.11187566964054
O         6.86419000464809    0.01012125977262    3.28403561004318
H         6.16956757210889   -0.58366787217703    3.66732617610347
H        -5.67370684325607   -8.10955022422434   -0.73124254253123
O        -4.94074002712969   -8.18076995720962   -0.08292930357243
H        -4.94498184008972   -7.36464443021552    0.44088054457422
H        -5.17158813089920   -0.16506872042080   -4.72429188560416
O        -5.78886187392163   -0.87551265657642   -4.96768784846487
H        -6.62589216240914   -0.43219494284911   -5.16685763832584
H         1.90312759989503   -0.24654565332136   -7.50565129765520
O         1.70448334064733    0.22741842101414   -8.34904183953639
H         2.28261544685512   -0.17686335901495   -9.00142482864680
H         4.88908381976162   -1.44086302288904   -9.28961166102628
O         3.96502002828892   -1.21010646196731   -9.57381899843293
H         3.94757267163239   -1.32437352412774  -10.52334610101890
H         7.54169315403380   -2.65409204154306    4.22143477060566
O         7.69052208474757   -2.68660460443085    3.26238704460398
H         7.19830875973625   -3.47680471550293    2.98632436652069
H         6.69839566604944   -5.97337078322252    2.69489470867563
O         6.75984600544467   -5.30061797259969    3.39871963150128
H         7.63493415635699   -5.38862328647638    3.81733108239065
H        -1.82545712141333    8.87650542743286    3.52084969306060
O        -1.58333211612539    9.18007585145087    4.42088545130695
H        -2.43442959947585    9.31067852578057    4.87224722730300
H        -7.38082565741716    1.52561842971361   -5.26161052087425
O        -7.95734952047272    0.78158640474438   -5.02013244124566
H        -8.85867853306579    1.18231591678815   -4.94538740669103
H         6.94039722136101   -1.13532733307873   -8.38311419045643
O         6.35890523392572   -1.85542513484582   -8.65041910233155
H         6.12790366824496   -2.30695218943062   -7.82023632837927
H        -1.65707201219360    6.19684307402847   -7.00628215363358
O        -2.05627483886684    5.37109019606658   -6.73611356677500
H        -1.81056669053542    5.23769459519038   -5.77193938259269
H        -0.03220631914571    3.22400245098776    9.03566032862063
O         0.16166628758006    2.30399948404064    9.29532709579482
H        -0.64271932710060    2.04128264298190    9.79406181957797
H         6.75302654541953   -2.84656338318288   -2.68784853811686
O         6.22146115255568   -3.59103848797835   -2.34893072298188
H         6.68971976131540   -4.40171992232047   -2.59626237121130
H        -4.07462773671619   -3.12026147437072   -4.95683998094694
O        -4.22631326246915   -3.00536509089402   -5.92177571213823
H        -4.77239514525195   -2.21144514384533   -5.97746105909512
H         1.87090894141061    2.03174736449454    8.48544033877358
O         2.56158414553218    2.13362215182824    7.81942154193185
H         2.92542646933628    1.24621984779901    7.64890866226222
H        -6.91736750364226   -5.25329578635553   -1.42160303499824
O        -7.83253387737334   -5.52135722281214   -1.67028740888253
H        -7.96331042148724   -5.11642460738578   -2.55261416080358
H        -3.84043562484299    5.18495002074101    5.70471859993829
O        -3.80519425188537    5.95501620968687    5.11651374471759
H        -2.87037820087169    6.24747324289572    5.21329317698103
H        -7.88637140215055    0.03871142633976   -1.98208601100926
O        -7.39466890091809    0.76265194534214   -2.39266900841982
H        -7.62049546530872    0.75427584517170   -3.34649634526964
H         5.82997015024987    0.05689505539424    0.43325496728451
O         5.60757698763216    0.77702600687298    1.05544124320545
H         6.11490062630062    0.58015394120190    1.86904587578192
H        -6.23682300486456    3.23836209916453    7.39296329303495
O        -6.11203918388257    2.71722949947443    8.22049348287919
H        -6.71369937489986    1.95748547518186    8.12836378539926
H         2.26451885481111   -8.13849677152800   -0.84795356912039
O         2.94400915435881   -8.12513565624300   -1.54176048359361
H         2.71981063885252   -8.83715930295778   -2.15753982760408
H        -2.73968869097547   -4.00794688649774   -6.20871466290110
O        -1.98740186995145   -4.57569085905448   -5.97613431500084
H        -1.71306612520099   -4.28617580189273   -5.07771512346520
H        -5.66047898131566    3.69260687942595    5.30870418389084
O        -6.30989595302666    4.08853843971298    5.92614028177357
H        -6.14498054114792    5.03240457729217    5.91477167264669
H        -1.02558663526447   -7.16959226972461   -3.17725673980017
O        -0.55351645132771   -6.50180843898658   -2.64619765283741
H         0.35501092531274   -6.43279669732485   -3.02450734398363
H         4.46738503584284    2.04597457699274    5.09024656473057
O         3.50166880108057    2.17874379598189    4.99217866238150
H         3.15255095573858    2.28829453414712    5.88024271215970
H         4.44518908204017    5.09996543774095    6.14187699508445
O         4.28045331512093    5.75769607568503    5.43005055375178
H         3.68460208291063    5.32330737436858    4.78330116561324
H         2.80357410191055    3.57556438671779    3.99413188703104
O         2.58475259952400    4.49993155918170    3.78976059028416
H         2.45685299400673    4.56094691589933    2.82322014889344
H         9.38864684802234    0.13732694389638   -1.03980310970640
O         8.58298199879832    0.30079761588494   -0.54582413850030
H         8.40378298893849   -0.51971928085698   -0.05683519242758
H        -2.12849313651826    5.23623106047379   10.66206125222109
O        -2.85023714922757    4.60658487882883   10.89180486854150
H        -3.07318284848316    4.78566689238078   11.80550137753514
H         7.96078289423860   -3.08377694015250    0.34883602137015
O         8.38289627513315   -2.23859225336785    0.60739145410195
H         8.31364241119097   -2.23519088079176    1.56935165016617
H         5.34815992420931    3.77074258387664    3.45037397445888
O         6.03545718785544    4.08040445346696    4.06315720096285
H         5.65099711559718    4.84912815506484    4.51456060747857
H        -4.23536704297300    4.94122475195740    9.79146159441522
O        -4.86692959300634    5.09503713400313    9.06887226988760
H        -5.47935752358317    4.34694194865293    9.06224147135075
H        -7.01312279711515   -3.52464410334649   -3.50721002724583
O        -7.63308404068425   -4.13495452273656   -3.95857112212978
H        -7.11061832418322   -4.57600999949855   -4.66033040946603
H        -0.00045749181182    6.04196071314976   10.78877042820790
O        -0.86344407904865    6.37626754542509   10.53995919414461
H        -0.74273358546424    6.80716299487752    9.67427757278779
H         2.59528635379891    1.43809016944679   -4.08910591177312
O         3.47408919318696    1.78816182668840   -3.84828480202111
H         3.79091697177539    1.27234841464013   -3.07698562371758
H        -6.99971406416894   -0.28944064846897    7.20515178933709
O        -7.50799766523913    0.48892458808340    7.48637564653357
H        -8.12812773986111    0.67594027271214    6.78051581763612
H        -2.75964993920368   -9.93142757960434   -0.85408229668631
O        -2.69479333404573   -8.98951639480670   -1.01163056314564
H        -3.60103070967033   -8.62241744652786   -0.77295078770211
H       -10.05838543295502    3.03716130330233   -4.91204676746276
O       -10.17783006961974    2.11927990150022   -4.63366683903587
H       -10.39560297089247    2.20172451869229   -3.68421899225948
H        -2.09146804122316   -3.09597026262389    4.60664599587392
O        -2.96666026604875   -3.53583616525520    4.67349730155830
H        -2.95958273722226   -4.15103636785599    3.91504333588138
H        -0.20420486921774   -8.05062675379984    2.47302444720810
O         0.62162765613680   -7.84344959078286    2.92357138337515
H         1.34056531890514   -8.13888949940161    2.33739118941758
H         6.67355436890443   -2.46866431222009    6.41702772642231
O         7.12686077949076   -3.17385181398320    5.95052964472463
H         6.49848057275467   -3.90971439137913    5.90437458114521
H        -5.30080064821719   -2.07602249986908    6.92996435177338
O        -5.97549106709402   -1.57634071993534    6.44555314319389
H        -5.95678517157797   -1.95055423699717    5.53521708913365
H         0.85204317138028    2.98503016439200   -7.09927166824854
O         1.76937024207208    2.65308103994525   -7.15413505578067
H         1.75596575514749    1.90713313448231   -7.78175491453852
H        -3.96614946406518    8.68255329660346    6.68888694637279
O        -3.96891841520156    8.68314831901895    5.73151146560396
H        -4.08907520427588    7.75553480106486    5.46147972409067
H        -2.04675289676187   10.25922600934517   -2.71218935506873
O        -2.94690885954895   10.44289420357777   -3.01739256398744
H        -2.87119077430516   11.07801158977473   -3.72882923180234
H         9.38748316317866   -4.14647854253759    4.06570537824973
O         9.10607545906184   -4.82495147655275    4.68714670262376
H         8.67503081856020   -4.35339218797533    5.41076994825271
H        -0.73293405754238   -6.04670458739505   -5.85070937687636
O        -0.03098682042167   -6.61497192061974   -5.51693848238464
H         0.80560715454764   -6.15369144692562   -5.73102476441339
H         1.82702023707658    8.20868474312825    0.69529847704042
O         1.52527016356381    8.53139623363147   -0.18339544689175
H         2.34158605229281    8.57092361689008   -0.71094039765902
H         3.51290626316675    2.87755651842025   -6.64066412747196
O         4.33908045120338    2.58449711426765   -6.23051003155938
H         4.09140493219589    2.30981040998104   -5.32257652265206
H         3.73773820686795    7.06070810379822   -1.19935419462593
O         3.94538753137727    7.99609560445607   -1.41182643205584
H         4.31688863768070    7.94053846188659   -2.30408493282039
H         4.40864691376360   -0.05787741816026   -7.89487046614091
O         4.78401095034796    0.08553180591613   -7.02423693799968
H         4.60276945194484    1.01713776803211   -6.77862896060644
H         6.02580470677636    1.86384866675791   -0.45054525644473
O         6.59419728019136    2.05605483664758   -1.21018087834990
H         7.41761340051431    1.57563041166157   -1.01373577024245
H         6.67411131882575   -8.49972568763515   -1.60296546420613
O         7.31269389840906   -8.28779312786737   -2.33680426610331
H         7.68132495124419   -9.12135552631067   -2.62420723408852
H        -5.30134904748481   -5.83260988460101   -5.42906486915486
O        -5.91692790509179   -5.15927503245622   -5.74406833369567
H        -5.36427451562698   -4.39107910289018   -5.97744769799762
H         0.68123569838088    7.08881466913852    7.61966383655823
O        -0.22048506472761    7.11499111450293    7.97975383474978
H        -0.77647906649496    7.13596030951965    7.16260360773355
H        -8.89739596852801   -2.87571566234877   -4.12683744909832
O        -9.41741690613156   -2.06705285326522   -3.95880931683170
H        -9.12867760682811   -1.40082419921508   -4.58630286072217
H        -2.41844022886706   -6.04328634019049   -2.15812757634131
O        -3.29585215431269   -5.75598813133387   -2.42802690846929
H        -3.48116306970558   -6.12809410661401   -3.31525452104581
H        -2.98664388721922   -5.94711859978415   -5.42514797866750
O        -3.58842996416439   -6.55731879025186   -4.95581772276791
H        -3.10794542773209   -7.37855348429495   -4.78988907880026
H        -1.37427335816734    3.68210577046453   -6.97196681577350
O        -0.83569346457079    2.92472160962343   -6.70214324915336
H        -1.07286217426774    2.14136378035049   -7.25429764004744
H        -0.18906883410593    0.37374356959165   -8.20998175549833
O        -1.08571871894722    0.60902227962428   -7.92860004358389
H        -1.26330699370626    0.08424066787327   -7.13197233795801
H       -10.41724236346164    4.01050000387472   -2.74641933783848
O       -10.48747014383537    3.23064690073536   -2.18025897852447
H        -9.65920276882703    3.20169142906504   -1.66959143469155
H         4.56547414453625    4.01370203199315    1.72054322245534
O         4.35726052052396    3.09263894940255    2.00359347442574
H         5.07936281688209    2.51637134996964    1.74036030199939
H         6.49156295825918    1.33571652631992   -4.19420934648430
O         6.18651416367565    0.70997069804293   -3.50248404530021
H         6.21469094300350    1.20392537030226   -2.65763739372813
H         9.62469760682134   -2.29976853745816   -0.90308060597261
O         9.90374377032514   -2.08371127968840   -1.80166812674349
H         9.10473057952971   -1.74350066267349   -2.24654898656830
H         9.96595334395150   -3.38998000444226   -3.07429802947902
O         9.70009631560112   -4.04047148351067   -3.75116706289884
H         9.30859155055309   -3.53109857881577   -4.47140821995201
H        -7.71220395095391   -8.62356265705308   -1.70097900893584
O        -6.97313076123021   -8.02997196573124   -1.82563745302850
H        -7.34957688197417   -7.11640344889949   -1.81473878832853
H         4.17102359887997    6.02065742494861   -3.79126106009362
O         4.83288043957107    6.72112061480176   -3.70593728373310
H         5.66810497430017    6.26662804493262   -3.56455000116808
H         0.09511891154110   -8.22175867775704   -5.22697944903088
O         0.11785556452708   -9.20492419870890   -5.09660232638439
H         0.27074419236972   -9.56729413468445   -5.96932680703687
H        -2.34332569205014   -8.72752473485905   -2.73585415790361
O        -2.10686258059157   -8.46230946889127   -3.64430124619244
H        -1.45961852567034   -9.08051400523325   -4.00236648852035
H         2.17207914079193  -10.87365088045487   -3.50578252950089
O         2.12757629565525   -9.91908986605153   -3.47955937521822
H         1.34410715003046   -9.64584403176328   -4.00748407709933
H         6.84463641444864    3.26833973927774   -4.54349402604887
O         6.90418166793628    2.59183825476506   -5.24603630342132
H         6.11233812994797    2.72751746873014   -5.78850280353162
H        -3.59774535069956   -3.79948618539068    7.70766580633336
O        -3.70761200348842   -3.00955245731994    7.17987328846786
H        -3.45521356361180   -3.24670172738882    6.26131695564706
H        -0.63174952052992   -3.40904140640945   -6.72833269170351
O        -0.00028832094172   -2.67867050878520   -6.73238885809307
H        -0.48170025420149   -1.90314978300479   -6.39022896808391
H         0.59526371374705    0.36616502675369    8.76942750773766
O         0.61535965848182   -0.34149627638141    8.12164305878951
H        -0.30552374777066   -0.63229817600844    8.02300435385114
H        -5.82065783604505    7.32256962429333   -4.24364350545438
O        -6.32315293672133    6.70577628289473   -4.80744837205365
H        -6.61225540251652    5.97375093621494   -4.21867987839788
H        -4.26600254145206    9.05326131674986   -3.24754401419250
O        -4.80309444533219    8.25762167442949   -3.14448797481266
H        -4.39708135636917    7.77594116102220   -2.40555342424955
H        -9.69878764850122    5.75794300329151   -4.65209338010914
O       -10.23367525859362    4.95354665041490   -4.49201592084370
H       -11.11321327360122    5.15651806823207   -4.81241025438265
H         2.78687337873973    6.49742755242740    6.05457149250497
O         1.83125792116347    6.54694886096140    6.25525071622830
H         1.51973354312776    5.62502038271259    6.15621836492733
H         4.80863538260058    8.47617192986563    0.12088318978130
O         5.12562106994365    8.47776166861290    1.04157304395398
H         5.52664277630327    7.61150055029267    1.17729901828202
H         4.13923272860867   -7.48522928887242   -4.34297737457492
O         3.38182798116867   -7.76810513130881   -4.88715368792261
H         3.09925797518255   -8.60898180395296   -4.51253749439890
H         0.37552528412535    8.58523203251752    4.26760445360662
O         1.04498561541136    7.93474894623277    4.03406518318452
H         1.28112337912509    7.44408353447597    4.84943166735110
H         5.24163783624734    4.12962417911077   -3.12923310787887
O         6.20292801951003    4.09628455868384   -3.07508885387346
H         6.40868176808425    3.51441151020786   -2.32677940982083
H        -2.60712176673868   -1.62234231989803    7.56827031975796
O        -2.09498835898758   -0.83203131222092    7.79472522036211
H        -2.72147239494855   -0.20317609533574    8.16366313591863
H        -9.01391883669204    7.89568648684840   -4.14569027720360
O        -8.94952144704488    7.31284412629076   -4.90372101133630
H        -7.99220820984847    7.14773043862912   -5.03646808296751
H         3.50760495687917   -9.05033014450436    1.08487434559355
O         2.83132746593763   -8.41837216639894    1.33425496023344
H         3.30628431905229   -7.61399354015504    1.61613547497273
H         3.58362737146906    8.09954227154786    1.86802749589799
O         2.78890932600815    7.54077148525467    1.96900328403799
H         2.34787000342224    7.76438092109578    2.80159158695376
N         4.88164294347991    3.90448853842955    7.36099316852290
H         5.53963805982475    3.23645867349945    6.97817779399259
H         4.10839020272233    3.37783039181958    7.75394282617117
H         5.34511885143508    4.38793742643627    8.11806746747163
