# Supplementary material for: Computer Generated Realistic Interstellar Icy Grain Models: Physicochemical Properties and Interaction with NH3
Source: ACS Earth Space Chem. 2022 Apr 19;6(5):1286–98. doi: 10.1021/acsearthspacechem.2c00004 (PMC9125691; doi:10.1021/acsearthspacechem.2c00004)
Supplement: Supplementary file 1 — sp2c00004_si_001.zip [file sp2c00004_si_001.zip › NH3_binding_energy_sampling/45-28.8-N.xyz]

604
 energy: -1022.786136163778 gnorm: 0.000022213010 xtb: 6.3.3 (5b13467)
H         0.22342760232186    2.96516780788859   -0.69688308743434
O         0.74836094406355    2.29525653908282   -1.18539603665631
H         1.68594462197671    2.42453832869494   -0.90765255728527
H        -0.07717169359865   -1.36528700172095    3.13844661809771
O         0.31831244716065   -0.66622867234683    2.59516396595037
H        -0.16032909144261    0.14792345479405    2.82398799702810
H        -2.37708477030112    2.34646896006081   -0.56878717712323
O        -2.17236931622838    1.87736253670686    0.25753958528354
H        -2.18599246381400    0.92916000820056    0.03387498646278
H        -4.65769620000801    0.48876130250507    2.13906479661287
O        -4.97536238459996   -0.44449343950135    2.15156962516950
H        -4.46642290029287   -0.92323050269272    1.48906484477536
H         0.07575846596327   -0.37081741306924    0.93775317460004
O        -0.11810049793704   -0.13582442913221    0.00974030409149
H         0.22418230303244    0.75962641774997   -0.11192440474901
H        -0.16007428088614   -3.63402900121038    3.76852877620996
O        -0.44140757285469   -2.80352916369938    4.18660753755502
H         0.20111329887526   -2.63192337663636    4.89145205224049
H        -4.87590403855733    2.47082805523626    1.28277845472010
O        -4.24024900074247    2.06212225042022    1.90198951182974
H        -3.39457777554753    2.04306626555700    1.39388052990947
H        -3.21700267613976    3.83103324890194   -2.25228497856422
O        -2.48107815997760    3.23430999985372   -2.01584446584016
H        -2.11742853197822    2.94471352828006   -2.87289808948415
H        -0.11214926572837   -3.86772950913039    0.49436133170008
O         0.22526766033228   -3.05007558605418    0.91373087269444
H        -0.56372305986223   -2.56256658040798    1.21953298185577
H        -2.37553280222568   -1.59709883650833    2.44367101939898
O        -2.18249747552531   -2.06508647709818    1.60482941505444
H        -2.43524169977567   -1.47884432073459    0.87258739775692
H         2.09642867722662   -1.51033110370093   -1.12108335186484
O         2.32179570600865   -1.76133032917959   -0.20137457433803
H         1.53012336291987   -2.18821549400389    0.17783441514725
H        -1.38390852355208    1.76404799383418    1.88580731026510
O        -1.48144889408134    1.36817059059612    2.76205448616239
H        -1.46990446529324    2.08169719865029    3.42573827522049
H         0.23443333318070   -2.77001639955728   -1.57946066222112
O        -0.52192833719341   -2.15956267507657   -1.63810289905246
H        -0.34539443516510   -1.43121079462538   -1.00559381096450
H        -3.41832718304765   -2.98829349434615   -0.42052596917397
O        -2.69954299142317   -3.48205872109568   -0.83662383404262
H        -1.98735166723367   -2.85252163900240   -1.05209123489404
H         2.77271053957971    0.06832567003511    2.93460697378383
O         2.86604515204074   -0.11245806904345    3.89736451378020
H         2.95546810699802    0.78115330126296    4.30072088532148
H        -3.50690069417730    6.31640033535815   -0.58946383118828
O        -3.26460765289062    6.97788991044475   -1.28934603415223
H        -3.12467726089419    7.82353381291329   -0.81951619516412
H         3.91151770064259    0.52015871129748    1.19255365134660
O         2.96034570737302    0.33867293334436    1.30423497037013
H         2.72618722166898   -0.41405706105624    0.72388492772340
H        -5.75488162300143    0.77842293778036   -1.65438398263130
O        -4.84507918336781    1.10547740631915   -1.52358599309965
H        -4.95836068185923    1.93485344730742   -1.01412474617195
H        -1.20554307761161    5.33744111508247    2.17879280588571
O        -1.83046011856895    4.59053455223561    2.06024286676037
H        -1.91280300231408    4.17314989910834    2.92293902197442
H         3.50887407262625    2.69729268207755    0.42582744376123
O         3.26575002087342    2.65372938188687   -0.51439913652613
H         3.60040596155230    1.81096171113509   -0.86278158779638
H         1.51883178901051   -4.76541649587400   -2.24895762386264
O         1.58088463391413   -3.98797806485728   -1.67597557759620
H         2.37795907943066   -3.52781951264505   -2.02397851420107
H        -0.89026342221330   -0.15348240401462   -2.56800556999119
O        -0.25472714156021    0.49846766511412   -2.89015108305835
H         0.00260610585066    1.08186549013886   -2.15304672714996
H         1.71619173048574   -4.75058953670587   -0.17660315219150
O         1.81738592968392   -5.38630743900767    0.56826913097498
H         1.35575000098707   -6.19771727067783    0.27059355151969
H        -1.19318223211457   -3.33340629673570   -2.89686858295655
O        -1.01971219631885   -4.01901942035226   -3.55541718415496
H        -0.89398243809379   -4.86438311619986   -3.08361397020505
H        -2.78983480866368    3.25403263669269    4.66783662167101
O        -1.80844791441852    3.25121364705622    4.63958006087300
H        -1.52046490417280    2.85038855928849    5.47792736643553
H         0.95723062606403    4.97729257093476    4.05769190580768
O         0.01095710596967    5.21000709825138    4.10478889424297
H        -0.46264643476579    4.40717597808959    4.36067641677132
H        -1.71336238531028   -4.71429939331945   -0.38879142478707
O        -0.95042846614990   -5.25563819428922   -0.09895674373195
H        -1.30167324066753   -5.94032945070016    0.47956103023465
H        -3.88338475221758    5.76490332350264   -2.64574630920318
O        -4.23335158200375    4.93077154618670   -2.97627019842507
H        -4.07191606993499    4.89380291928993   -3.94329256421257
H        -2.42671793234482   -3.74891233529428    1.91323422313066
O        -2.44760433762245   -4.65259951935934    2.29028400087938
H        -1.50863769718408   -4.89047708575643    2.43676777196618
H        -4.66330021498494   -3.04742028294878   -2.93548616566186
O        -3.80930872978285   -3.28168944464606   -3.33737815280611
H        -3.48015713907607   -4.07355013770665   -2.86791042975120
H         0.33004264402269    1.32058454235693    4.59962807854581
O         0.83785771705738    2.08015814567840    4.26752416809917
H         0.88326507407182    2.74015710844877    4.97360983956321
H        -4.63143509039319   -5.23489537120780   -1.60376606604584
O        -5.33681701535983   -4.88065076994798   -1.03488348906875
H        -5.12852015032990   -5.23300865486498   -0.14875971542104
H         2.36439880501621   -6.55437130108946   -4.02957484775383
O         2.02116372133813   -6.22552296217046   -3.17869139858642
H         2.45298584809358   -6.79666737700193   -2.51154392542976
H         0.50355461917636   -3.44941738350699   -4.01469218597161
O         1.31109234919308   -3.08561576961651   -4.43036585068291
H         1.00257122350859   -2.71093338779683   -5.28131728698241
H         1.96338826311685   -1.81279360469990    2.98056905513043
O         2.11876456929119   -2.74443513096175    2.76658753057601
H         1.43702208525107   -2.95863318363989    2.09554968994205
H        -2.98086408096968   -1.87772056565950   -3.23875027867551
O        -2.55928076506486   -0.99129518529028   -3.17179163863205
H        -3.21192022964214   -0.34590280903282   -3.49751556061383
H        -3.17809002355635    4.91461752660605    1.03786212485756
O        -3.95720970734175    5.28755383777043    0.57848437082347
H        -4.37603620738773    5.84674016069203    1.28135615673800
H         0.87889717940156    2.19355013812046    2.57726001051903
O         0.98488331862442    2.18725980029144    1.60667485745230
H         1.71255672976431    1.56357364128008    1.44722733355156
H         0.21328036848558    5.59105152808869   -0.78226466506537
O         0.73750394929607    6.25238756883537   -1.28913505722087
H         0.87687853020534    7.05273389290016   -0.73365275454368
H         0.34795412072348    6.97621448847217    2.56570143488037
O        -0.01013258496382    6.59444465366617    1.74717562628251
H         0.65509682583604    5.92321226504131    1.49022561076380
H        -2.48235561146101    0.15799288688986    3.31150578903484
O        -2.70764578634811   -0.65500695432348    3.81667382452025
H        -1.95043666681023   -0.69395514964225    4.44249935821556
H        -0.91150359145209    0.50038028552382    6.00424572965254
O        -0.63358157808149   -0.02061435098871    5.23229754886267
H         0.07846984916727   -0.62359958389938    5.52374509292422
H         0.71297201469020   -5.05513364540606    1.97774306362640
O         0.16573272529021   -5.16306637074229    2.77913088428758
H         0.30844126428425   -6.08313194717871    3.05402810417177
H        -2.10850320603409   -8.14990639356712    0.43529309163808
O        -1.79077429873619   -7.66128444492280    1.22189116802299
H        -2.57959692598835   -7.34772930074954    1.67196456154180
H        -0.34705178431982    6.79587354670690   -2.35452735749470
O        -1.09059506102914    7.21580513224355   -2.85832292186933
H        -1.88368237457736    7.08997498047286   -2.29908602134881
H        -1.09881033017695    4.24667214273415    0.54513887612449
O        -0.72075113098439    4.30660006045003   -0.34880753994212
H        -1.42336342408218    4.06323733242075   -0.98509137189663
H        -4.41183806086078    2.69125045136972    3.46217516625504
O        -4.41621591806350    2.86319292426957    4.42652790937821
H        -4.50179812850898    1.98075463192013    4.83644057050502
H         2.01479270801003   -3.63978528021477    4.24666372625642
O         1.94621031804797   -4.11046608787210    5.10045069997633
H         2.45010151480631   -3.57274082822144    5.73274577173914
H         4.69766060459107   -3.25962790990011    0.85631102411972
O         4.54227836919906   -3.18592569838663   -0.11095050374200
H         3.68442078568513   -2.70779397784868   -0.20032917500161
H        -2.69883485821900   -0.81339739444118   -1.38079999892608
O        -3.03160894606820   -0.54237594691460   -0.50864851661582
H        -3.83009049687523   -0.01588045003935   -0.72121491560448
H        -1.57282734827427   -0.83108941566807   -4.65389867094771
O        -1.06275862011826   -0.61701934393256   -5.45601006406268
H        -0.35276340772225   -0.02116118287132   -5.16925015414757
H         1.83219512510686   -1.78483124341022   -3.37966479119758
O         1.91799808685991   -1.03886527274768   -2.75458045488789
H         1.14322652699306   -0.46049176872172   -2.89423645047434
H         3.66355508590460   -3.18474407000722    2.56205888401703
O         4.62290943894904   -3.41423391756816    2.49537615348504
H         4.67667202722271   -4.37421291546854    2.62324663705386
H         3.42146280859285   -6.18218821086056    3.13735320761322
O         3.78245202345074   -5.98448708534705    2.23867118188449
H         3.04890530446947   -5.63806895182930    1.69081237427863
H        -3.30247572269052    1.54067354772424   -4.21518586436744
O        -4.14953052692078    1.07154199541180   -4.02852624043911
H        -4.37169868328012    1.21882965627993   -3.07329186715306
H        -5.06468841509210    4.08578135960959    0.01552862009170
O        -5.50342630928550    3.21986633810319   -0.08856617679440
H        -6.43201835091929    3.33923018917471   -0.37584497028589
H         6.75578343482549   -1.25207474057061   -1.34078575195086
O         5.98312727982851   -1.10142874219206   -0.78964074590713
H         5.56183826005394   -1.96841722189224   -0.59447007648176
H         4.62283038221719   -3.24114041039857   -2.45389651066535
O         3.75616394464500   -3.07157128221153   -2.87290228233695
H         3.76451401276805   -3.68830480976472   -3.63073435116354
H         4.41881453823856   -2.35010555780595    5.63515303757120
O         4.07131375900072   -2.81408130071417    6.42732715598680
H         4.40595572548660   -3.71952277364362    6.34882004448689
H        -0.76381738810635    6.28270266248179    5.04509053545967
O        -1.36333294622647    6.85984338094681    5.57877605218666
H        -1.37383169726324    7.73605106536120    5.13556526709792
H         4.72305162999654   -0.20569264049969   -1.45496323320868
O         3.95661047854690    0.33643135681674   -1.72077481104478
H         3.26670739493233   -0.26409001000681   -2.05637778954683
H        -0.70201991881995    4.45193712822720   -4.06494729195204
O        -1.48320997791728    4.99554684200237   -4.27775850811151
H        -1.33276898671827    5.86279695367469   -3.85630718119489
H         0.69194448480463    3.13403429805776   -2.67546571392992
O         0.70336653006308    3.50951965587340   -3.58424080156787
H         0.75637971421790    2.74538142782691   -4.16853812218124
H        -5.37984541645512   -5.25184121886765    1.75745741869774
O        -4.68155485372293   -5.84773546344309    1.40730419327437
H        -3.84231693631775   -5.43151111619605    1.68165018804349
H         7.91660084655846   -1.76652470640044   -4.00411575320062
O         7.65544284288021   -1.45178272234617   -3.10500982786943
H         7.17033109568817   -0.60766924351115   -3.26599071950788
H         3.74267449665262   -5.14871758772382   -5.27622533960212
O         4.50150419138863   -4.77633550027435   -4.78918800955847
H         4.88289245870750   -5.48712990086370   -4.24155655690559
H        -3.79564848883994   -0.03544712709271    4.89809237406670
O        -4.39983401370982    0.42973304620011    5.52677415669069
H        -5.06195670653371   -0.22766099642638    5.81566201479700
H         3.48184480983530   -6.00962851498055   -0.50681951770631
O         4.35684586400463   -5.76297078408186   -0.81850631725898
H         4.43158444255799   -4.80006272782452   -0.67704527591461
H         5.04053942317665   -0.40933559268281   -4.14770086664811
O         4.50494313104850   -1.12048041984581   -4.53673393269482
H         4.17628497889124   -1.70207628545385   -3.81980110977132
H        -1.13399383578025    1.50136692463405   -3.96156224443376
O        -1.78256368474832    2.12160317543618   -4.35112788577399
H        -1.42023149332961    2.45118126874968   -5.19653229941355
H         4.91223095926468   -6.39345768435962   -2.29144181169315
O         5.24813153918352   -6.72313821380902   -3.15419370743536
H         6.06694492346069   -7.20044926974368   -2.96252219663594
H         8.77050975211968   -5.16427639520898   -2.87551346839544
O         8.07734990304346   -5.58151307770839   -2.31881596849798
H         8.11204159860524   -6.53885581957699   -2.41984866755790
H         2.35376111459843    4.65529713629803    0.44134366110288
O         1.77034770215599    4.63891006809100    1.20949251750887
H         1.41210195196389    3.71887981898634    1.28649650725364
H        -4.42413803328144   -2.68902272033278    4.19565437743044
O        -5.31683938798214   -2.34940159910829    3.98770374535891
H        -5.17625750474746   -1.56940146001074    3.41146481780657
H        -5.83913909813725   -3.25471538723501    1.27473200589859
O        -6.30606322779837   -3.81021943933935    1.94160308173610
H        -6.12170783889239   -3.37328325150395    2.79231643986214
H         1.66560002210079    3.41585462282259    6.85077476816785
O         1.04570506671361    3.93066144468696    6.31267801907782
H         0.25959100943382    4.08489417848136    6.87951972481272
H         4.99548721922315   -2.22971511980444    3.63247523141589
O         5.01258647089969   -1.51034752820430    4.29552315060446
H         4.20207189305427   -0.95378438739992    4.13303587557916
H         2.37631883502248   -5.63290829266134    4.84630941242349
O         2.75685392645149   -6.51776550357594    4.59033237232036
H         2.01218219608940   -7.09881965918959    4.41323398771016
H         2.31304315103373   -4.58470760661985   -6.78611932251067
O         2.13298881760420   -5.07775391395587   -5.97493154182284
H         1.86704590983753   -4.38731418362528   -5.31919299631955
H         6.45665519518236   -4.17133990318526   -0.47491244784392
O         7.20630204571279   -4.57462830290662   -0.00591218133570
H         7.71823084101396   -4.99775864250231   -0.72319126678572
H        -1.75067282405291    4.44018320574763    7.66807431271505
O        -0.85416406835103    4.53877413113078    8.05875960898113
H        -0.67285540000859    5.49789227849501    8.08188638435024
H        -5.06862805640665    5.62199766693797   -5.65045286393713
O        -4.46192948630512    4.85782764237816   -5.66626596161416
H        -3.70048696995148    5.07123432468045   -6.22716559796663
H         3.34813453248055   -2.52672888535215   -8.38065205899303
O         3.24476545430979   -3.13204400520603   -7.62463553446833
H         4.11507119679076   -3.13271249683461   -7.18567986490682
H        -0.62799232493630    8.75884045982543   -2.31306228164665
O        -0.50748461536197    9.58848107894206   -1.79527886504684
H         0.25166330191468    9.41473569227779   -1.21416729267332
H         2.05257351317022   -0.96829024942489    5.20912538835713
O         1.47640846957683   -1.49262315485872    5.79473300492676
H         1.56591767966773   -1.14562881645983    6.69171934931680
H         5.25378922426143   -2.09994717512952   -5.68041246548049
O         5.60688788980151   -2.86950277796142   -6.19155968050325
H         5.32780050029030   -3.65532397441530   -5.67300344491819
H         5.68172879820897   -5.27410077141515    4.71284765000440
O         5.15496616155161   -5.18766747667838    5.53655480695590
H         4.43327126479056   -5.81896897558494    5.44752964302022
H        -3.99720105302573    1.09637680064556    6.96740988355494
O        -3.80979008435315    1.57351208458417    7.81160996532788
H        -4.68716953079852    1.95993004453022    8.06669969195608
H        -1.82698296859071    9.54991867063879   -0.78869832975389
O        -2.69008684867734    9.42510251960231   -0.31852405590615
H        -3.29888079242721   10.05273357477246   -0.71147621994274
H        -5.91413740147014    4.62280079217409   -2.99570574566284
O        -6.82101051943333    4.50327316685383   -3.34465420688009
H        -6.72681137898995    3.79954132320048   -4.01985633351837
H         0.11284548292448   -7.13038346340625   -1.14479974049378
O         0.57239509629832   -7.56604318752530   -0.39415672151261
H        -0.11036215014322   -7.75823506061298    0.25170571873294
H        -7.60908656025230    3.72709216785335   -2.03849227299927
O        -7.87555838676986    3.14184545748137   -1.29883828587063
H        -7.73047543373630    2.23239754799770   -1.63544836533096
H         3.94983972039072   -0.94575996375500    6.99447472323080
O         3.95941356710257    0.01839641689833    6.98531074384391
H         4.77348968669425    0.30738566275471    6.55638923816807
H         2.28310817955968    5.72870445268258   -1.19303369603859
O         3.21774250050864    5.43620019203635   -1.07239025381834
H         3.39887793932855    4.89434721968752   -1.86367222763539
H         6.56029943353688   -5.99611602564734    0.70447598778301
O         6.18846163859622   -6.73156963300240    1.23747553119668
H         5.28241344200237   -6.45408062133009    1.45763054701066
H        -3.89474054591038    4.68099479266299    7.73534254957631
O        -3.32458611838612    4.21683648388790    7.08042963338566
H        -3.51887133784877    3.27366093260921    7.19139614742879
H         5.77602432589416   -8.01294828759603    0.16945552033145
O         5.49141333220218   -8.70117326720859   -0.46843600974013
H         4.66484656795785   -8.37544623562997   -0.86788673335157
H        -0.58406004470566    1.99207057939545    7.67128010222219
O        -1.21336346526963    1.92653799555724    6.93295953382046
H        -2.08402526144740    1.78581442131148    7.32497385298103
H        -6.37273122825661   -0.18013467810977    1.01183759857678
O        -6.68896892209337   -0.26529802742799    0.09765387943315
H        -7.60789471835720   -0.53554430108014    0.11211630521013
H        -5.35474612575679   -3.12612490838622   -0.62808137484619
O        -5.10633613650081   -2.42323473257569   -0.00162750691322
H        -5.67451851148458   -1.65018995721630   -0.19394312710174
H         4.33412987099555    5.51225879054817    0.31864316332151
O         4.66284584238512    5.61498760087470    1.22556391138821
H         3.96571999402463    6.12607299855065    1.67275521497889
H        -9.01730686128317   -1.80888929914777   -2.31508167803773
O        -8.47370543762452   -1.60599277895182   -1.52653623693009
H        -8.60449437468244   -2.34132398140210   -0.88804275976763
H        -5.47690776607890    3.39918033131330   -5.57960135680413
O        -5.99696519057542    2.68940813197255   -5.16666279131158
H        -5.33268364382728    2.10463726971944   -4.74798738247952
H         3.22494725510806   -0.96200356322802   -5.65519248915495
O         2.36777614460899   -1.08816608339063   -6.11610706948236
H         2.46378299381550   -1.93292870262708   -6.59755392014287
H         8.16201446333678   -1.42849655445778   -5.99615078744963
O         8.16737382811738   -2.29185141105247   -5.53751767441945
H         7.31132922499252   -2.68937101437677   -5.79550425852881
H         7.66725241297800    0.91263999167013   -6.28466473061613
O         7.48617972862508    0.06090650793380   -6.69387347292149
H         6.50479819958754    0.00728302439774   -6.74335740417780
H        -7.85220914929347   -3.75048962352196    0.87830533818352
O        -8.52714987913444   -3.64511312090523    0.19021972536399
H        -8.42550962229447   -4.40562087067906   -0.40949759898121
H        -2.39516186136894    8.67640839068572    1.24835324871561
O        -2.24882823984408    8.08944361755857    2.00350019156319
H        -1.47774457495549    7.53542458241321    1.78602290809748
H        -4.44496626181102    6.38052548282299    3.44524890545981
O        -4.61054169266985    6.80510389554441    2.58713252277638
H        -3.84594942077257    7.39021852907124    2.45037417388596
H         3.43742306441808    3.37478955309698   -3.58070785971934
O         3.28348818333764    4.34425950591528   -3.48784923938648
H         2.31956326673953    4.40878549122892   -3.60284941693676
H        -6.08221508010702   -1.67313350602964   -3.48800104807850
O        -6.17045937859811   -2.25133513171847   -2.70380705679135
H        -6.95648626759825   -1.94206218393092   -2.19967604711342
H         6.45675095101078    0.99176412068389    4.75827716049874
O         6.05952374802798    1.53206309764705    5.45830977629364
H         6.24905585437318    2.45008883583950    5.16608323013471
H         1.41061774418195    1.64630336265199   -5.83369905977185
O         1.21067769869404    1.05193029339926   -5.07927671337716
H         1.57675031847720    0.18852946539579   -5.34608340428486
H        -2.53123087085109    2.92047316780792   10.44935091323701
O        -2.31807984675806    2.01211631076411   10.17933086686244
H        -2.91141837849379    1.81133395047818    9.44370835140785
H         7.62613795429282   -0.55829417181757    3.11173343033745
O         6.87488759001351    0.01708443464399    3.27588290432370
H         6.18059412103732   -0.58304900994483    3.65172514228247
H        -5.64401973405523   -8.11630943112661   -0.73200954132241
O        -4.91305381515187   -8.18445933450094   -0.08120502162683
H        -4.91894787887543   -7.36598390411478    0.43895477688405
H        -5.13623364273713   -0.18901369047186   -4.75837521059318
O        -5.75259875414601   -0.90080623440835   -5.00039396245923
H        -6.58932403223592   -0.45879813187370   -5.20359104738914
H         1.92384157601057   -0.27298082273124   -7.51487176580407
O         1.73067686832485    0.20223357927772   -8.35758282354447
H         2.34686253019996   -0.17814497648756   -8.99284675567648
H         4.86304493320022   -1.45494806960569   -9.32666196596709
O         3.91744589003335   -1.23733435343090   -9.48761160307162
H         3.70232509525882   -1.61735848223347  -10.36244605284569
H         7.55342974756464   -2.63094627536180    4.23310259831566
O         7.70577072846755   -2.66885048454476    3.27460054376865
H         7.21353459268125   -3.45976555380209    3.00101759142487
H         6.71752597532278   -5.95719371638072    2.71826687337419
O         6.77555828257943   -5.28150585981035    3.41932137600622
H         7.64939721573685   -5.36589341093545    3.84143973327111
H        -1.82094786381200    8.89152523540751    3.45501969419062
O        -1.57845323887484    9.19808596862853    4.35418805671546
H        -2.42985061563403    9.33154018155647    4.80446411704796
H        -7.34545133499321    1.49772693449583   -5.30890414081663
O        -7.92229584874345    0.75425427122470   -5.06637277519812
H        -8.82404406736922    1.15466264700564   -4.99564395176566
H         6.98442556392724   -1.17437308753100   -8.41697481207100
O         6.40017944360068   -1.89333138298848   -8.67819904762685
H         6.16091026980873   -2.33042414098925   -7.84419382983111
H        -1.61907961737859    6.16581887237630   -7.05772679843552
O        -2.02137995658848    5.34238593010394   -6.78510907757790
H        -1.77663567113082    5.21117359880929   -5.82054744274765
H        -0.03291406633838    3.26452670258857    9.00196569181647
O         0.16236794895446    2.34529829924232    9.26036208908098
H        -0.63904731107090    2.08237415703831    9.76252062101031
H         6.78339931139037   -2.85170677385594   -2.67852382399859
O         6.25261271661652   -3.59525308316089   -2.33565274200567
H         6.72125147525591   -4.40633329384361   -2.58051905181113
H        -4.03674775192818   -3.14450970160572   -4.97509677061309
O        -4.18700605506692   -3.03407470116970   -5.94089061315789
H        -4.73257096649339   -2.24009431481341   -6.00081369409511
H         1.94926384178025    2.13508163675398    8.45729086081109
O         2.61693206929126    2.24627174908352    7.77074778109571
H         3.03964441742031    1.37576437819089    7.65904833589685
H        -6.88774067769017   -5.26436596831687   -1.43817143237327
O        -7.80208551770205   -5.53409925317606   -1.68838373861615
H        -7.93059471693579   -5.13307750961703   -2.57277251164963
H        -3.84132730816755    5.20571752778701    5.65107347076285
O        -3.80509894143926    5.97324605435509    5.05931739299772
H        -2.87140451434450    6.26715685971203    5.15768944756930
H        -7.85924207909218    0.02441137317979   -2.02436709683982
O        -7.36728890827958    0.74711721661654   -2.43684813324406
H        -7.59013468000788    0.73412569074994   -3.39127411022537
H         5.84979008593587    0.06425718299407    0.42899049536474
O         5.62427307710761    0.78662052536377    1.04768821663886
H         6.13068036434548    0.59332236058189    1.86331540925263
H        -6.23969504886972    3.26509518187638    7.34067674999986
O        -6.11685833099146    2.74838901750124    8.17107716809153
H        -6.71676080397881    1.98702806115504    8.08069491394923
H         2.29474201582960   -8.13987563399409   -0.82637759291344
O         2.97548177363973   -8.12904002229464   -1.51897833839441
H         2.75349800057243   -8.84411419904536   -2.13183938808750
H        -2.69872448765390   -4.03664598648260   -6.21802904544520
O        -1.94773090729864   -4.60435090557415   -5.98133009303358
H        -1.67428384983944   -4.30991104162978   -5.08403960826106
H        -5.65660080745036    3.71112561061599    5.25627842360075
O        -6.30894558918076    4.10922083730923    5.86913255690852
H        -6.14458818433965    5.05312253276241    5.85492103145925
H        -0.98966418239719   -7.18344518979579   -3.17023059288531
O        -0.52024372764539   -6.51298711844785   -2.64053645947412
H         0.38993644715868   -6.44489181227958   -3.01550611378958
H         4.43213182571900    1.96121222813597    5.13488146715787
O         3.49122431036510    2.20070724229027    5.00937048495046
H         3.10221623495063    2.21869185768077    5.88912313161953
H         4.09207354400488    4.60462460754634    6.29977659302593
O         4.17597527574870    5.33391090105752    5.68108586918265
H         3.61277025131589    5.09176982205615    4.90739449727036
H         2.76006231662131    3.56062467439236    3.91657802172356
O         2.58343849246148    4.50041761349415    3.74783812408052
H         2.46956097863601    4.59696518928289    2.78047099632110
H         9.41213355840095    0.13972805447588   -1.03615280881056
O         8.60610752798249    0.30592437812432   -0.54360893127560
H         8.42569021708800   -0.51266405442174   -0.05180273797250
H        -2.14228977878732    5.27969607346467   10.61417828742934
O        -2.86587823041691    4.65201997925257   10.84305239187871
H        -3.08897260996592    4.83136663651938   11.75666571002915
H         7.98357982989080   -3.07582294809020    0.36349714219227
O         8.40445436607872   -2.22945641770849    0.61983738080160
H         8.33233596405598   -2.22236408264577    1.58162953574541
H         5.36841823986636    3.60577732257927    3.53247907375099
O         6.02050417156357    3.87228820016309    4.20250032740419
H         5.60528430029485    4.59194371303620    4.69970609587486
H        -4.24600391138073    4.98071632958822    9.73747063100792
O        -4.87536230880994    5.13052161029271    9.01196673922641
H        -5.48712244484269    4.38182616802149    9.00740891050058
H        -6.97903440336955   -3.54481431118597   -3.53171358482691
O        -7.59725651121313   -4.15738004686712   -3.98251340579021
H        -7.07230028908501   -4.60114762653764   -4.68068235099040
H        -0.01407756241954    6.08623723690596   10.74391618146349
O        -0.87699493938891    6.41851556613389   10.49203069979807
H        -0.75646763084517    6.84702931095553    9.62530921107746
H         2.62785386504990    1.42231308536694   -4.11007394879740
O         3.50341074067571    1.77728458173332   -3.86430226835303
H         3.82023870840886    1.26202340126125   -3.09291674559468
H        -6.99748676778719   -0.26371357562765    7.16686224957684
O        -7.50762806876069    0.51533186661309    7.44291724323455
H        -8.12600782350170    0.69813551556075    6.73443412625983
H        -2.72823808865715   -9.93665092583847   -0.83871394444096
O        -2.66404016124507   -8.99552310665640   -1.00111838347008
H        -3.57096382920838   -8.62799401025326   -0.76605940673977
H       -10.02529050130273    3.00867508585928   -4.97342741931209
O       -10.14503759765554    2.09185454841075   -4.69170045590494
H       -10.36536760872940    2.17799004287820   -3.74317307291991
H        -2.07964666552625   -3.07727838436014    4.59427627091764
O        -2.95522376557581   -3.51681427395010    4.66000985094329
H        -2.94521956920974   -4.13585779826458    3.90475333506277
H        -0.18365242907596   -8.03962261689591    2.48649959876221
O         0.64049176998781   -7.83008843862103    2.93896770765496
H         1.36169966632958   -8.12711849476945    2.35636195723456
H         6.68448198992745   -2.43087831529752    6.42177762099006
O         7.13590741863970   -3.14192496423673    5.96212615484690
H         6.50527269929899   -3.87603170368021    5.92093009161163
H        -5.29637675109471   -2.04956981150359    6.90406210966478
O        -5.97010754601913   -1.55243034711563    6.41558460566187
H        -5.94862453774463   -1.93088424975665    5.50707935458604
H         0.89271022761784    2.95285712805058   -7.13295984226107
O         1.80995925329018    2.62195336031692   -7.18124466516058
H         1.80003426211346    1.86852626321984   -7.80294447743219
H        -3.97200257148433    8.70943383909261    6.61908076350049
O        -3.96567174254789    8.70555194392828    5.66173403646498
H        -4.08931577335161    7.77744057392501    5.39513855768468
H        -2.02488965108947   10.24621475958998   -2.78352910313753
O        -2.92466368738568   10.42829134468530   -3.09071499517342
H        -2.84806295656025   11.05949518308321   -3.80554932716182
H         9.40004244865700   -4.12180031006726    4.08988909833813
O         9.11770602919465   -4.79841891796362    4.71296715510729
H         8.68371629039893   -4.32430762807190    5.43329593280567
H        -0.69003890057479   -6.07142617721660   -5.84580101412753
O         0.01273301301267   -6.63837372331988   -5.51169296077896
H         0.84860675769189   -6.17453893025261   -5.72435138288912
H         1.84086786208669    8.21286225529138    0.64283827742490
O         1.54246108145647    8.53334270318273   -0.23686985214509
H         2.35991413406817    8.56894118876348   -0.76330991315684
H         3.55021101461626    2.85174820508198   -6.66475815131592
O         4.37669597200769    2.56862401092520   -6.24853687708172
H         4.12623239517518    2.29084647407332   -5.34281352531234
H         3.75838827675329    7.05734255593448   -1.23834588362679
O         3.96573246148773    7.99259857948988   -1.45274893572076
H         4.33986363432837    7.93380086643765   -2.34393786826699
H         4.46286386909890   -0.11145163378416   -7.89493957276761
O         4.82911880529667    0.05640497527125   -7.02372212629496
H         4.64124340764359    0.99045178947378   -6.79973005575265
H         6.04819748342024    1.86532649882505   -0.46056564807392
O         6.61845200979511    2.05840361715481   -1.21857258814872
H         7.44130138780309    1.57763963228982   -1.02012084412185
H         6.70606141719030   -8.50125092803473   -1.56764721671653
O         7.34664902394229   -8.29281828913611   -2.30077712870662
H         7.71649651258043   -9.12766482732439   -2.58270789022073
H        -5.26037605057397   -5.85947680776148   -5.43834752019086
O        -5.87551036556540   -5.18850567950812   -5.75932637900566
H        -5.32278360569399   -4.42032546900319   -5.99286295217116
H         0.65926150974998    7.12581001842335    7.57609429227619
O        -0.24422953941538    7.15479066173436    7.93064546303521
H        -0.79515806956296    7.16795282971880    7.10999818844655
H        -8.86191284371772   -2.90004535201943   -4.15921026358373
O        -9.38341636341378   -2.09121337989475   -3.99657325856701
H        -9.09296200407033   -1.42734528629215   -4.62577168121028
H        -2.38622634435259   -6.05334942248813   -2.15917029865826
O        -3.26363617818597   -5.76892727597623   -2.43228104960083
H        -3.44602696453924   -6.14477084722115   -3.31840700429773
H        -2.94584819198035   -5.97223863006088   -5.42678737342083
O        -3.54904944060481   -6.58171226209455   -4.95809014630301
H        -3.06774716495811   -7.40118005485224   -4.78575308893038
H        -1.33840688489182    3.64830101221004   -7.01380979869126
O        -0.80069063091092    2.89351603313122   -6.73624216475089
H        -1.03137298268202    2.10672530065698   -7.28695568889891
H        -0.14119502769649    0.34331812237228   -8.23205067179624
O        -1.04191286104286    0.57395123000713   -7.95665848625764
H        -1.21834730920513    0.05331897509728   -7.15728065382865
H       -10.39085110422019    3.99097993163105   -2.81331371616330
O       -10.46222366170997    3.21357682983743   -2.24395042741549
H        -9.63531144293671    3.18724257110710   -1.73093799124813
H         4.58822317770174    4.01869900148091    1.72253947212452
O         4.37856310131858    3.09869976272233    2.00317359236989
H         5.09460225450733    2.52149289601033    1.72489106395790
H         6.52397228977685    1.32216891421755   -4.20273680145871
O         6.21765804444593    0.70129744203475   -3.50712982374711
H         6.24404299304840    1.20003180488793   -2.66548298115694
H         9.64993142535802   -2.29551487568551   -0.88804067545890
O         9.93160542985195   -2.08302877396383   -1.78665235674271
H         9.13334995404628   -1.74640595456133   -2.23596869210065
H         9.99773425916410   -3.39509087835721   -3.05420149511384
O         9.73485763068023   -4.04895891209829   -3.72894929610979
H         9.34319707382396   -3.54293387392991   -4.45174125962751
H        -7.67966499569046   -8.63613627707966   -1.70428686394929
O        -6.94071783167854   -8.04280126439901   -1.83092814566820
H        -7.31755945249308   -7.12935533715114   -1.82464386958057
H         4.19914178107145    6.00816795887193   -3.82531628143643
O         4.85957674525317    6.70982065935835   -3.73773609887083
H         5.69505867888110    6.25572325702475   -3.59617040824465
H         0.13799756115924   -8.24314039545156   -5.21161436315722
O         0.15978114695662   -9.22589254545180   -5.07738282992152
H         0.31701822739149   -9.59170568326134   -5.94784741455478
H        -2.30774952340199   -8.74031972645706   -2.72495572102262
O        -2.06987333148929   -8.47980428658746   -3.63443854530516
H        -1.41997891191623   -9.09825996536075   -3.98715411925726
H         2.20972690405444  -10.88734629201940   -3.47207268692883
O         2.16548472244169   -9.93265718602614   -3.45124863820411
H         1.38329281888996   -9.66171191480023   -3.98203170944945
H         6.87509496223079    3.25692556815711   -4.55917757174634
O         6.93859552867839    2.57664268334359   -5.25716549223851
H         6.14802527295123    2.70561760439110   -5.80333310406344
H        -3.59294590419938   -3.76778774063126    7.69442663704607
O        -3.70447007137968   -2.98103837770046    7.16222785350832
H        -3.44809290570902   -3.22180298629345    6.24573516940762
H        -0.59190661079133   -3.43892773405866   -6.73338481595517
O         0.03956979991962   -2.70895950118187   -6.74217695080378
H        -0.43998825214599   -1.93085250897451   -6.40381746770954
H         0.60892801587371    0.41652507144683    8.74055002636366
O         0.61995444760790   -0.30014972078281    8.10213301335077
H        -0.30188518587610   -0.58871590809969    8.00956946271190
H        -5.79290387195558    7.29999297337447   -4.31189196299247
O        -6.29355441070118    6.68063219153104   -4.87443752792987
H        -6.58325898190914    5.95047992251748   -4.28359565081775
H        -4.24183149617043    9.03632995087471   -3.31921677100394
O        -4.77896441218320    8.24102953529658   -3.21388164461583
H        -4.37425967908832    7.76231136075718   -2.47236301378434
H        -9.66836003474271    5.73072279112959   -4.72476753000291
O       -10.20312343566214    4.92664949070693   -4.56264404680102
H       -11.08198760450829    5.12762167752741   -4.88612449724135
H         2.75307235056799    6.46432216504626    6.12747237929836
O         1.79253293477104    6.56165937045900    6.22052785737550
H         1.44902011510486    5.64835008490807    6.11761716965087
H         4.82171698924235    8.48264640891308    0.07772703590180
O         5.13442265702716    8.48572912624453    1.00032700296444
H         5.54015340249658    7.62146684726245    1.13530113454797
H         4.17754418031757   -7.50006810717746   -4.31998197051557
O         3.42261535496914   -7.78747024715100   -4.86545004720031
H         3.13961573369344   -8.62591054653094   -4.48580536670429
H         0.37293451043440    8.60579267289832    4.20446871840217
O         1.05192907066814    7.96076273412259    3.98142878062542
H         1.27362694991987    7.46921919400277    4.79818375714248
H         5.26875971623345    4.11883156403915   -3.15334210680945
O         6.22980427542416    4.09213219761580   -3.09224807638103
H         6.43424252544387    3.50970345602300   -2.34399432453086
H        -2.60475538062153   -1.59046847208826    7.54787995918348
O        -2.09532024887045   -0.79712163234782    7.76951126220409
H        -2.72305336529323   -0.16959676164424    8.13829881775016
H        -8.98674406786175    7.87094405998989   -4.22555252339392
O        -8.91970091874584    7.28516566986319   -4.98108450143228
H        -7.96184622861862    7.12000404772789   -5.11013262856016
H         3.53297256944497   -9.04230474562891    1.11337994528268
O         2.85477997141150   -8.41048348781400    1.35785155134096
H         3.32784586769505   -7.60419487667411    1.63808483940021
H         3.59306774183914    8.11161562164676    1.81706180235069
O         2.80156018214728    7.54895439184763    1.92660146452497
H         2.35140032969381    7.78654095873314    2.75000035988465
N         3.27381491976471   -2.50878756060417  -11.83740831494575
H         3.05833591034554   -1.91487906469725  -12.62766342868108
H         2.46513437178211   -3.08815255106279  -11.65038550439921
H         4.04039103131374   -3.11547311296141  -12.09965133084689
