# Supplementary material for: Computer Generated Realistic Interstellar Icy Grain Models: Physicochemical Properties and Interaction with NH3
Source: ACS Earth Space Chem. 2022 Apr 19;6(5):1286–98. doi: 10.1021/acsearthspacechem.2c00004 (PMC9125691; doi:10.1021/acsearthspacechem.2c00004)
Supplement: Supplementary file 1 — sp2c00004_si_001.zip [file sp2c00004_si_001.zip › NH3_binding_energy_sampling/46-46.6-N.xyz]

604
 energy: -1022.793814617063 gnorm: 0.000046629650 xtb: 6.3.3 (5b13467)
H         0.19631722472294    2.95921098944952   -0.66465217768705
O         0.72018597850362    2.29115060021133   -1.15684689340336
H         1.65776901676725    2.41602341571090   -0.87798854677320
H        -0.11444601945285   -1.39067778709889    3.14880860499539
O         0.28138851733017   -0.68846945079744    2.60940941655757
H        -0.19669979025775    0.12452693090181    2.84270990947780
H        -2.40580210030586    2.34668705667352   -0.53933287563026
O        -2.20131841230132    1.87311938601484    0.28451936294129
H        -2.21881366930545    0.92591678456744    0.05616820350980
H        -4.69096748080099    0.48163418286901    2.15899550670029
O        -5.01097059153469   -0.45064763144155    2.16726736880780
H        -4.50399977880477   -0.92787669394772    1.50213132897313
H         0.03960049296276   -0.38544726159991    0.95370184846058
O        -0.15321527308684   -0.14398453049162    0.02706824617539
H         0.19147366979980    0.75101982768014   -0.08938344826599
H        -0.20534627958305   -3.66119919880240    3.76762069217845
O        -0.48388786000850   -2.83137748951651    4.18938250648872
H         0.15960122479446   -2.66873121772587    4.89566077008246
H        -4.90411914003029    2.46862879868233    1.31269647967867
O        -4.26908558964761    2.05602918613132    1.93005291357167
H        -3.42389858274951    2.03657283702914    1.42131311272272
H        -3.24144268651811    3.84208542977124   -2.21534780729094
O        -2.50650047573632    3.24283344693368   -1.98182226117162
H        -2.14447593267785    2.95585191613867   -2.84039904542278
H        -0.15711295133493   -3.87939860297121    0.49307076555902
O         0.18185910176462   -3.06310223283815    0.91410665780062
H        -0.60583355567994   -2.57654985395863    1.22421894140137
H        -2.41486033464429   -1.61207152217923    2.45341032928647
O        -2.22298039588034   -2.07554084184456    1.61204545052467
H        -2.47428963172516   -1.48507843266764    0.88281931239531
H         2.05671828434666   -1.51931842975117   -1.11092636852878
O         2.28154209954363   -1.77322826392563   -0.19219362729967
H         1.48996133716149   -2.20227584286456    0.18506382066264
H        -1.41502439904042    1.74964094706376    1.91177214189093
O        -1.51129297827924    1.35038090979966    2.78665657238087
H        -1.50006808346156    2.06073249939885    3.45346103908927
H         0.19135974076109   -2.77216485324455   -1.57512297686333
O        -0.56178547614949   -2.15745840115672   -1.63234961714192
H        -0.38388504030352   -1.43452652628846   -0.99432516461049
H        -3.46120070447331   -2.98588277621884   -0.41778625212983
O        -2.74351867173040   -3.47884241973697   -0.83660440467438
H        -2.02955994284483   -2.85025325694390   -1.04837464335199
H         2.73521662522775    0.03864074815954    2.95133595314117
O         2.82378441208565   -0.14268870942532    3.91475188206936
H         2.91827540485980    0.74735772064155    4.31966011575142
H        -3.52455074007740    6.31980512275777   -0.54053504284559
O        -3.27980589401065    6.98408365208513   -1.23688481001582
H        -3.13849325388529    7.82717400901769   -0.76295162554846
H         3.87944564202448    0.49288524838274    1.21316616076485
O         2.92696392896765    0.31656937798855    1.32337748999054
H         2.69009985025087   -0.43431723419931    0.74104223537415
H        -5.78759248135649    0.79294783177577   -1.63308474038172
O        -4.87693296097335    1.11719045323042   -1.50052439276829
H        -4.98835313582564    1.94413188983841   -0.98680926829767
H        -1.22625169100381    5.32112963487919    2.22308261947450
O        -1.85239301412798    4.57602338451191    2.10072217184057
H        -1.93717133564802    4.15485380010538    2.96127149246430
H         3.48054037039515    2.67516910765012    0.45718425798249
O         3.23948729825237    2.63869128308673   -0.48336559148764
H         3.57054415143262    1.79604182764649   -0.83613427520221
H         1.47268416182763   -4.76784949651798   -2.25440708767670
O         1.53496211455039   -3.99118355751647   -1.68017528480708
H         2.33419709028394   -3.53260267527415   -2.02414097146947
H        -0.92536704255498   -0.14789176424027   -2.55179065004060
O        -0.28838151195916    0.50472001491106   -2.87013662165492
H        -0.02994929449542    1.08295659177254   -2.12951332124506
H         1.66796657270029   -4.76327366083818   -0.18289546173590
O         1.76689141889828   -5.40208523057618    0.55893006544963
H         1.30485579394349   -6.21184233520569    0.25747597024019
H        -1.23734167336924   -3.32578001928730   -2.89514518601302
O        -1.06296672227743   -4.00724989524342   -3.55757860442750
H        -0.94097817509065   -4.85628513909045   -3.09092843834018
H        -2.81564240568041    3.22946815138773    4.70106169873617
O        -1.83393913809521    3.22491404795189    4.67362452629870
H        -1.54823724729127    2.81805289605000    5.50980676353264
H         0.93568402655201    4.94482460102799    4.10049488522476
O        -0.00933766328783    5.18035964612063    4.14889308471510
H        -0.48685383328236    4.37811798226491    4.39974456394492
H        -1.76114383670710   -4.71712660314490   -0.39441667658369
O        -0.99920422316957   -5.26097854144340   -0.10734117595500
H        -1.35116942517284   -5.94824137683993    0.46778247670838
H        -3.90291496934662    5.77968391187603   -2.59960709148160
O        -4.25437577629929    4.94769294401330   -2.93380273626361
H        -4.09414143920140    4.91528651523394   -3.90125669675788
H        -2.47128632259001   -3.76125826772163    1.91229661316158
O        -2.49503401954510   -4.66628809143606    2.28538187175397
H        -1.55650019135677   -4.90810775063865    2.43017079891060
H        -4.70595271661837   -3.02921412120495   -2.93289789783119
O        -3.85213433786675   -3.26305241219523   -3.33539886704762
H        -3.52576030104329   -4.05907223608556   -2.87078416461504
H         0.29996969980542    1.28813563883189    4.62241657292070
O         0.81666988684105    2.04572083392819    4.29777188499152
H         0.85556628512920    2.70392499318047    5.00569143943111
H        -4.68013490661068   -5.22341179181382   -1.61204556653005
O        -5.38429069222527   -4.86963541085031   -1.04124792438693
H        -5.17710445708306   -5.22754117426554   -0.15704184918170
H         2.31266428238762   -6.55136534589237   -4.04270262808609
O         1.97030501383963   -6.22358760546564   -3.19090131572311
H         2.39953466194322   -6.79967870576493   -2.52587156302205
H         0.46175983280054   -3.44078312099124   -4.01158755710112
O         1.26752710138887   -3.07423873528862   -4.42919335841470
H         0.95385531550289   -2.69946476029996   -5.27833109309027
H         1.92185370707147   -1.84228825790846    2.98899678711064
O         2.07624955272979   -2.77204430836955    2.76871861367041
H         1.39374497103253   -2.98235471684017    2.09764887640699
H        -3.02020463674252   -1.86275321253191   -3.23049785052999
O        -2.59612944990287   -0.97749705157889   -3.16022050341989
H        -3.24790791314333   -0.32918678499458   -3.48175870505811
H        -3.19981999542142    4.90888969716401    1.07986153422591
O        -3.97750470174999    5.28666612026645    0.62230682442973
H        -4.39525865044074    5.84317362982255    1.32784995021615
H         0.84948816962077    2.16836452355518    2.60591251235797
O         0.95696618372323    2.16869165999108    1.63559660607625
H         1.68129693490308    1.54197778038998    1.47221833172969
H         0.19319149605194    5.58535140206403   -0.73696447469214
O         0.72024461814455    6.24741567378805   -1.24001684139064
H         0.86085102608610    7.04507442334848   -0.68103888793706
H         0.33194239240877    6.95398087605873    2.61778734651832
O        -0.02676306645919    6.57666166860364    1.79755094197717
H         0.63669878091441    5.90509155410302    1.53732376988373
H        -2.51682131132010    0.13935471179008    3.32992138952576
O        -2.74437268477417   -0.67495213010510    3.83153923629156
H        -1.98688829357892   -0.72013098089007    4.45640961233141
H        -0.94603887742691    0.46360120611578    6.02461068680058
O        -0.66761219153606   -0.05006913496138    5.24833283835146
H         0.04040353255243   -0.66021591877454    5.53614489348199
H         0.66538283199859   -5.07627690314658    1.97071854437785
O         0.11498734714852   -5.18624520606273    2.76968293675499
H         0.25774993539036   -6.10703342775953    3.04258847438560
H        -2.16494549685256   -8.15522082170684    0.41235682404013
O        -1.84617856931348   -7.67055082139284    1.20094175514481
H        -2.63407637763006   -7.35816431759152    1.65333703231330
H        -0.36370976261455    6.79934252836589   -2.30313504401515
O        -1.10592501649333    7.22379630782675   -2.80464821286836
H        -1.89955533941005    7.09751607654935   -2.24614883531448
H        -1.12237030098238    4.23793603719201    0.58375484652124
O        -0.74364724681892    4.30140476503871   -0.30962582926883
H        -1.44697020658474    4.06308369723283   -0.94728899416675
H        -4.43935735507092    2.67696649970341    3.49341686873470
O        -4.44201252056259    2.84421336839183    4.45867202387889
H        -4.53102294356099    1.95993518828640    4.86414067471900
H         1.96922990289858   -3.67978833805681    4.24590245014732
O         1.89039867972661   -4.14992630229043    5.09822350654930
H         2.41965781381356   -3.62861000116550    5.72655191700112
H         4.65504031400088   -3.28653281348313    0.85835976975119
O         4.50007919683343   -3.20508508423320   -0.10928640159949
H         3.64308850190484   -2.72588492301393   -0.19488478035624
H        -2.73567456690793   -0.80846640225119   -1.36731389493878
O        -3.06712405341362   -0.53939380353330   -0.49407251421798
H        -3.86510033658804   -0.01112863340387   -0.70412302054561
H        -1.61149160465487   -0.81385505267111   -4.64096466476394
O        -1.09967694043551   -0.59599306385483   -5.44124999653897
H        -0.38926765666287   -0.00332794726568   -5.14965950369347
H         1.79097605855775   -1.78276511277104   -3.36980089880246
O         1.88152972990801   -1.03742283960336   -2.74460207322146
H         1.10619165589427   -0.45851302101649   -2.87833303763255
H         3.62124998678518   -3.21828669344138    2.56435536436226
O         4.57982078156596   -3.44614225715255    2.49242157745469
H         4.63819724326673   -4.40508349338266    2.62457738119308
H         3.37199666350449   -6.21515026194584    3.12573402104383
O         3.73102559469421   -6.01669431683789    2.22612664887047
H         2.99877538929148   -5.66277228759605    1.68255566187462
H        -3.33352926139291    1.56205516774578   -4.18929832848462
O        -4.18133165452745    1.09396474038438   -4.00512181161915
H        -4.40354110712930    1.23664284166451   -3.04913898636264
H        -5.08900373701704    4.09041831301275    0.05305275004425
O        -5.52955550009072    3.22603165671043   -0.05470666275883
H        -6.45794284516658    3.34866625251555   -0.34186358550568
H         6.71944729692325   -1.27332538964688   -1.32362124480372
O         5.94223310396717   -1.12092036312310   -0.77958168467534
H         5.52121305905873   -1.98844533276351   -0.58352506438448
H         4.57874842319568   -3.24900201634892   -2.45246820868869
O         3.71427567436349   -3.07274182863342   -2.87388838761962
H         3.72032584395397   -3.69018648342574   -3.63109224456071
H         4.39469197728584   -2.42046693993612    5.67771094926323
O         3.98737077763771   -2.90064460186844    6.43005409748853
H         4.36168853055516   -3.79351128898837    6.37100546581909
H        -0.78204855279562    6.25123360958622    5.09376458857410
O        -1.37921640411403    6.82720311003988    5.63079290105347
H        -1.38844628709319    7.70557196620301    5.19151615596068
H         4.68757972313085   -0.21967896619145   -1.43822991826293
O         3.92335290558783    0.32679350735054   -1.70327077378772
H         3.23111324987589   -0.27094920069905   -2.03902410011811
H        -0.72446175995192    4.46560891367602   -4.02451255765278
O        -1.50416917134059    5.01198826290673   -4.23516950141128
H        -1.35231682110554    5.87679443601996   -3.80925484895139
H         0.66561108659134    3.13692745446197   -2.64173875081141
O         0.67926357417510    3.51690861059636   -3.54872576247122
H         0.72770516688543    2.75521974136271   -4.13651588796038
H        -5.42850478546416   -5.25519902566389    1.74937329052483
O        -4.73183337476852   -5.85070430132293    1.39575940432077
H        -3.89131031422636   -5.43861700258734    1.67261559104512
H         7.87905694390764   -1.77597692289188   -3.99312453883052
O         7.61732508821167   -1.46439561922531   -3.09426538349734
H         7.13369342439354   -0.61905403858027   -3.25045350312475
H         3.69637461541541   -5.14132180924903   -5.28302919389583
O         4.45747057403084   -4.77119555428417   -4.79757401832048
H         4.83725030788264   -5.48470632155925   -4.25132466305871
H        -3.83055154901169   -0.05840565149297    4.91576726144790
O        -4.43313152381992    0.40557505317640    5.54700283088410
H        -5.09718783699521   -0.25160800623802    5.83238800780960
H         3.43273749827388   -6.02599324896152   -0.51594138328224
O         4.30461694314701   -5.77759780356311   -0.83472168496981
H         4.38423675448174   -4.81701906069605   -0.68202697093954
H         5.00347890451694   -0.41231853476651   -4.13191694035798
O         4.46736429365601   -1.11997876100119   -4.52720480575147
H         4.13663312380851   -1.70561557685843   -3.81301658606088
H        -1.16478360279603    1.51502524076046   -3.93600315435725
O        -1.81077754261352    2.13968750771357   -4.32283060453245
H        -1.44757918758749    2.47241816612444   -5.16633136987432
H         4.86042656439717   -6.40330942797229   -2.30755309201497
O         5.19703856026775   -6.72696840478387   -3.17242131328556
H         6.01290459404409   -7.21004689635149   -2.98200624779897
H         8.72196992925747   -5.18486338913273   -2.88351757926549
O         8.02517509850793   -5.60110054218219   -2.33146145955520
H         8.05810143399299   -6.55859198658655   -2.43326318226731
H         2.33123575783781    4.63824257896585    0.48263272271883
O         1.75003851473390    4.61874189224902    1.25250112441483
H         1.38748092486796    3.69971650174974    1.32309830609195
H        -4.46587423004549   -2.70725019142496    4.20006332092799
O        -5.35766350997508   -2.36363254259552    3.99436687478245
H        -5.21503339748858   -1.58159505211837    3.42158435551119
H        -5.88246891676626   -3.25419028934265    1.27645576606552
O        -6.35122211160505   -3.81132988702450    1.94054689606438
H        -6.16547653943211   -3.37954336020538    2.79349424948037
H         1.63937990481884    3.36666285055992    6.88644202890511
O         1.02307474724842    3.88718592798842    6.35112042105740
H         0.23580736129219    4.04145704541218    6.91723178607274
H         4.95648001407424   -2.29143051683629    3.66600268376936
O         4.95514871509495   -1.56474690287007    4.32143039878673
H         4.14269227958119   -1.02134047701552    4.14350871484231
H         2.32515361356155   -5.67161253060269    4.83691172354257
O         2.70071489716692   -6.55675482220362    4.57292741027387
H         1.95404410771865   -7.13499999490173    4.39613154968458
H         2.26144538051716   -4.57465317624556   -6.79040869643769
O         2.08606530050844   -5.06512140728282   -5.97740598583796
H         1.82069591391069   -4.37538529506902   -5.32084911144384
H         6.40926859161447   -4.19635292202164   -0.47590087005425
O         7.15993974969581   -4.60178993284795   -0.01136583803211
H         7.66971262317345   -5.02432718738891   -0.72997823917909
H        -1.77305380195902    4.39716386711517    7.70814838953924
O        -0.87523333355490    4.49228884490606    8.09752179541857
H        -0.69317424959689    5.45115344965121    8.12661414754051
H        -5.08848872247877    5.65439134351822   -5.60465374405196
O        -4.48293551444306    4.88927962247003   -5.62361433153804
H        -3.72198980644503    5.10306523443783   -6.18487046147574
H         3.30116428256884   -2.58370638648775   -8.42548037416642
O         3.20683068501814   -3.11865004128122   -7.62652529333784
H         4.08106339478723   -3.09917696230157   -7.19234653090184
H        -0.63935276179693    8.76311156068745   -2.25205889409707
O        -0.51650923039558    9.58969503742331   -1.72999951558141
H         0.24218153227605    9.41120731799020   -1.14989401860964
H         2.01075752379253   -1.01254412381295    5.22069137817800
O         1.43067418394977   -1.53304604719388    5.80503768893374
H         1.52337785605072   -1.19337216750508    6.70446246459692
H         5.21072922280835   -2.09657289216319   -5.66905017402540
O         5.55692055514353   -2.86203716230552   -6.19217040511840
H         5.27873646333122   -3.65287708901175   -5.67801323140550
H         5.64064427740249   -5.29564817996407    4.73177585880705
O         5.09335040183269   -5.23383604933799    5.54233403787899
H         4.38375242610939   -5.87362149150807    5.42662207924311
H        -4.02894872006032    1.06354909969677    6.99067369575720
O        -3.83975379318918    1.53662468036531    7.83693709483139
H        -4.71633767025765    1.92369138643315    8.09415698675936
H        -1.83641816871711    9.54989080242511   -0.72366792791279
O        -2.69954965445356    9.42487326975309   -0.25369339160340
H        -3.30693922886198   10.05595688173010   -0.64334008911066
H        -5.93657422001319    4.64425595637210   -2.95481794075562
O        -6.84364908043122    4.52929582442273   -3.30450163526648
H        -6.75159193849389    3.82857670366538   -3.98317929061723
H         0.05858170134093   -7.13381403618436   -1.16211393915856
O         0.51726980472230   -7.57428533278676   -0.41402053947121
H        -0.16523661995869   -7.76812312724864    0.23154912798784
H        -7.63399945116693    3.74853423905917   -2.00216880820185
O        -7.90114324811384    3.16040569639653   -1.26508851764989
H        -7.75932560172586    2.25215257656997   -1.60651109939106
H         3.76289559080575   -1.10700376938323    7.04339595392335
O         3.84670754566647   -0.14367833322041    7.05814213023874
H         4.55239490462418    0.07837761098273    6.44218323176486
H         2.26359632861281    5.71970397177573   -1.14674827890256
O         3.19746688861678    5.42368299760095   -1.02740182008967
H         3.37709296033629    4.88555924906770   -1.82151393900782
H         6.50925070255678   -6.02673790140892    0.69459088677366
O         6.13251359234010   -6.76755516801258    1.21553628230340
H         5.23126434084527   -6.48440500757406    1.44728404386351
H        -3.91636113888516    4.64418363150092    7.77646897403477
O        -3.34637487798412    4.18178714814228    7.12001684619996
H        -3.54462600656571    3.23869758221448    7.22527114228737
H         5.72050529055168   -8.03786237014942    0.14675095813073
O         5.43487671434621   -8.72184777504178   -0.49649648957099
H         4.60842167119505   -8.39208674744861   -0.89234007568918
H        -0.61435758191705    1.94598351107281    7.69932328101897
O        -1.24334456930033    1.88823072809395    6.96050986056751
H        -2.11464792329804    1.74639046584090    7.35098682415162
H        -6.40838777077594   -0.17734006507100    1.02894168243061
O        -6.72438098541211   -0.25597062075130    0.11416051408904
H        -7.64376881157189   -0.52486994370877    0.12650916621117
H        -5.39745543759718   -3.11788974497552   -0.62530767075365
O        -5.14723304506977   -2.41797443938951    0.00392740779864
H        -5.71383363176497   -1.64304758862287   -0.18503339256787
H         4.31429240875437    5.49000863265194    0.36368057085701
O         4.64268921611479    5.58645815954211    1.27145041097203
H         3.94740487796635    6.09869387105664    1.72032544772399
H        -9.05653421540385   -1.78195757167428   -2.30637590759390
O        -8.51253328028439   -1.58436489408072   -1.51667555052308
H        -8.64532953196047   -2.32273728417026   -0.88204653075561
H        -5.50244668407731    3.43249960711920   -5.54520376497780
O        -6.02443970462253    2.72253784175062   -5.13519948008298
H        -5.36201726116418    2.13344599583608   -4.71976756168995
H         3.18880986424628   -0.95446414854371   -5.63842487819416
O         2.33523060651142   -1.06939281726836   -6.11001014943929
H         2.42041303553920   -1.91745292730512   -6.58529034574458
H         8.12270067067847   -1.43004672425600   -5.98730878008795
O         8.12593310653554   -2.29542810925027   -5.53369090044900
H         7.26998083917360   -2.69235208182020   -5.78957868257744
H         7.63825602870252    0.91314513071200   -6.26286637604163
O         7.44878760029779    0.06716480955210   -6.68052767062843
H         6.46752684136834    0.01997254579177   -6.72151276407083
H        -7.89702491632665   -3.74276415509087    0.87736122298800
O        -8.57147186589884   -3.63173194785208    0.18970542696145
H        -8.47211297909849   -4.38964458082265   -0.41377023024346
H        -2.40720129167399    8.66768918569493    1.30913018895291
O        -2.26162105805451    8.07681886341791    2.06145641863357
H        -1.49245384481576    7.52174086981026    1.84045553640749
H        -4.46288460236518    6.36626441388667    3.49467942307476
O        -4.62694794202316    6.79555579176069    2.63868931571894
H        -3.86101329082243    7.37952279838739    2.50494898214962
H         3.41187563786069    3.37403374139391   -3.54557186054055
O         3.26078084212663    4.34354009455933   -3.44912077429982
H         2.29682741135685    4.41122068752725   -3.56294269797714
H        -6.12156465927980   -1.64863589423441   -3.47858179347138
O        -6.21070370250123   -2.22977092384176   -2.69670611608271
H        -6.99652627721136   -1.92163980710703   -2.19158747664312
H         6.43575925760871    0.95302709614265    4.69247846540596
O         6.09302272931372    1.47668516587150    5.43823992276069
H         6.26444204826128    2.40259726134912    5.15628131712855
H         1.37958375104034    1.66296745303383   -5.80727264458319
O         1.17896615585753    1.06562446747159   -5.05585979961420
H         1.54120842261721    0.20210363756463   -5.32624314683816
H        -2.55730182301661    2.86637538124435   10.48182843478453
O        -2.34425144911644    1.95971941752739   10.20607921639126
H        -2.93976764458271    1.76284242514100    9.47105849188086
H         7.55386122221891   -0.64722303283125    3.13696982903617
O         6.81337780258822   -0.05357289967821    3.29349792317324
H         6.11696427020575   -0.64837388522286    3.67889074316427
H        -5.70034481936446   -8.10649680268796   -0.75431363319672
O        -4.96962708825934   -8.17967147957449   -0.10383450699128
H        -4.97331065739208   -7.36382678144170    0.42035830335610
H        -5.17174693929588   -0.16057972128685   -4.74174507507385
O        -5.78984330593731   -0.86959712155637   -4.98693464837862
H        -6.62550561603117   -0.42473753836533   -5.18824231095989
H         1.91076539999764   -0.25358715826454   -7.50303694514991
O         1.71528777962371    0.22189729575322   -8.34648802898095
H         2.29418532113667   -0.18325813333752   -8.99769587757315
H         4.89898512776202   -1.45224049005453   -9.27943707814717
O         3.97636290034903   -1.21861628237611   -9.56633714867183
H         3.96122698226024   -1.33359335797332  -10.51581442331125
H         7.57567083433659   -2.68999949584608    4.22072308038876
O         7.67047811490542   -2.69659771550196    3.24713869945331
H         7.16889492124542   -3.48432610945790    2.98463821658496
H         6.67187380661937   -5.99712229839052    2.71504860336858
O         6.72691687947788   -5.31896795426578    3.41153840893506
H         7.59772536743007   -5.40389595571280    3.84172989058198
H        -1.83178516540500    8.87044740152053    3.51676421801010
O        -1.58788012786479    9.17113320995565    4.41758881340122
H        -2.43877411320724    9.30552598786759    4.86860394218530
H        -7.37637053692067    1.53466796867696   -5.28398815259708
O        -7.95483345092926    0.79165483658841   -5.04418716936431
H        -8.85571980534261    1.19374434250264   -4.97200731254458
H         6.94837831306658   -1.15216035240139   -8.36707367210242
O         6.36562833690752   -1.87036777249193   -8.63669118657329
H         6.13166973367317   -2.32251377642746   -7.80758467331670
H        -1.63810069749599    6.19608451877339   -7.00989208358429
O        -2.04040837377363    5.37137137009707   -6.74118752851482
H        -1.79740273798686    5.23621061379470   -5.77683116198755
H        -0.05995050460852    3.21302093876715    9.03477672599385
O         0.13714727804397    2.29301583969089    9.28959896330699
H        -0.66498582000132    2.02776034829690    9.78994295800480
H         6.74208685135151   -2.86705508888152   -2.67368888029164
O         6.20626593527197   -3.61027745455885   -2.33964115210732
H         6.67556173978792   -4.42209568448992   -2.58158194309019
H        -4.07975879284530   -3.11790587734248   -4.97280305374199
O        -4.22880375263217   -3.00178833484055   -5.93803800824037
H        -4.77341826722065   -2.20697704843267   -5.99450830905732
H         1.92014741136133    2.08428168501612    8.48219766754715
O         2.59766878779004    2.18101436254567    7.80228294180657
H         2.99181937197633    1.29755960022289    7.69061379102603
H        -6.93648079732710   -5.24756626650838   -1.44649201230621
O        -7.85174321443959   -5.51314411259350   -1.69767500423198
H        -7.97913672136820   -5.10793012226263   -2.58030957158908
H        -3.86240647098598    5.17869492806952    5.69478521934041
O        -3.82376914167189    5.94897323462065    5.10679925280632
H        -2.88956607095676    6.24010501002310    5.20681303655636
H        -7.89369642410465    0.04658933880395   -2.00650922813499
O        -7.39986550446630    0.77025053664994   -2.41515818084682
H        -7.62278360735538    0.76247440252382   -3.36970888239627
H         5.81462448453366    0.03777590904643    0.44687233212170
O         5.59307729276780    0.75813453932332    1.06989792001693
H         6.09495727865571    0.55009921969434    1.88545473887899
H        -6.26559034230597    3.23621553329975    7.37486188819714
O        -6.14370278598041    2.71516779892432    8.20262767402821
H        -6.74579314628199    1.95588417984767    8.10856819729748
H         2.24085431399069   -8.15089807497338   -0.84705259950797
O         2.91864744751725   -8.13712046993644   -1.54245450738026
H         2.69490780383153   -8.84995220993194   -2.15723972547796
H        -2.74316498044490   -4.00714334213068   -6.22147903951217
O        -1.99238384176536   -4.57615235405170   -5.98745742570008
H        -1.72006782299428   -4.28837420812317   -5.08780516284244
H        -5.68127526815918    3.69141316311833    5.29228174699002
O        -6.33196412426811    4.08817049061089    5.90765114772057
H        -6.16641087430120    5.03188748303644    5.89700666726312
H        -1.04347032454624   -7.17372538736436   -3.18810785173096
O        -0.57267429597770   -6.50631126737972   -2.65566395486667
H         0.33829588777776   -6.44020056765398   -3.02921747425732
H         4.44071053682497    1.92078932176209    5.17809397914045
O         3.49725780036796    2.15112460415595    5.06478639365768
H         3.11490016403712    2.18263130785693    5.94724229424555
H         4.06534304741882    4.55467330558026    6.34128052077675
O         4.15814880969876    5.28387127957983    5.72397111208364
H         3.59252600680428    5.04952840593077    4.94935871265894
H         2.73444039553356    3.52272581675026    3.94982099792495
O         2.56303664015125    4.46382294277667    3.78890261692880
H         2.44693436328962    4.56796542043283    2.82190869014347
H         9.37843535347991    0.10974481103362   -1.01563987400577
O         8.57062014282398    0.27556317054124   -0.52593480476206
H         8.38971640969070   -0.54416791850036   -0.03494780338922
H        -2.16330900516370    5.22378475687245   10.65832042597374
O        -2.88794594583838    4.59637987752431   10.88400260199386
H        -3.11183879645181    4.77241247782891   11.79807171652262
H         7.94214096976267   -3.10506288685049    0.36460790708439
O         8.36465639311260   -2.26040889806681    0.62273493760092
H         8.29201146186040   -2.26090570091562    1.58621417602553
H         5.34495863039664    3.56644641165517    3.56493514650526
O         5.99627862399396    3.82725960178569    4.23880854582928
H         5.58111625291139    4.54387232265015    4.74077379146705
H        -4.26785439261534    4.93443283364637    9.78000344516228
O        -4.89600509670454    5.08983770395851    9.05471624821867
H        -5.51054795143114    4.34341003624465    9.04632350926006
H        -7.02300392717328   -3.51774128438821   -3.53142389592289
O        -7.64314974687106   -4.12598898154387   -3.98515652790371
H        -7.11949017879540   -4.56800697227988   -4.68550538530579
H        -0.03205561203229    6.02480016344267   10.79155422792767
O        -0.89435546399035    6.35973617816594   10.54124038092027
H        -0.77330077492535    6.79285804796021    9.67694007906466
H         2.59680433443501    1.42742050140110   -4.08390086811418
O         3.47454039058234    1.77749271428018   -3.83890773511523
H         3.78942977165831    1.25818668808540   -3.06884402495897
H        -7.03283316388198   -0.28941573759076    7.18345004322811
O        -7.54031214476761    0.49013576312662    7.46307227817773
H        -8.15895603100088    0.67731438563706    6.75595661105988
H        -2.78883359268300   -9.93399941769756   -0.87021012085147
O        -2.72263159405700   -8.99221407534299   -1.02795720856839
H        -3.62850768265275   -8.62373683067151   -0.79106073295707
H       -10.05203636633739    3.05114598841948   -4.94069082764164
O       -10.17385872499742    2.13326367428536   -4.66340898839722
H       -10.39437463055273    2.21506940214449   -3.71459857774276
H        -2.12151006104341   -3.10414971256769    4.59667492241424
O        -2.99932888674533   -3.53989596780167    4.66004004669217
H        -2.99080575888715   -4.15631154583333    3.90249427975098
H        -0.23999422791001   -8.06082998238795    2.46310741010028
O         0.58396875481744   -7.85506365570194    2.91741833371847
H         1.30573393425394   -8.15061838331609    2.33457941677378
H         7.11341396610714   -2.26120430024339    6.40451966150194
O         7.29757126250911   -3.09141809003610    5.90042532347455
H         6.52132119724217   -3.65517555570641    5.98224308663507
H        -5.33637397376934   -2.07864816446901    6.91164285851054
O        -6.00830240181049   -1.57653566142565    6.42573028596895
H        -5.98838055566486   -1.95097299154979    5.51543616426854
H         0.86438672317314    2.97923480137663   -7.09785833381948
O         1.78140220476790    2.64619504856205   -7.15012061759786
H         1.76880960374435    1.90019391823011   -7.77788553790001
H        -3.98446875704444    8.67835210079533    6.67991357991872
O        -3.97564423390666    8.67909490888101    5.72260005182773
H        -4.10347220818207    7.75301658909707    5.45111778231397
H        -2.03198270229355   10.25673020414287   -2.71539956713757
O        -2.93156167734876   10.44221298985679   -3.02096913272211
H        -2.85426583745169   11.07688638184933   -3.73266158091716
H         9.35277992146517   -4.18403307962959    4.08472232879226
O         9.07393534637039   -4.86158107653532    4.70792070953616
H         8.62543375157795   -4.37996195378413    5.41961221260613
H        -0.74126269568217   -6.04970364329598   -5.85954074681160
O        -0.04176590145935   -6.62006585400269   -5.52437287653441
H         0.79664173395828   -6.16041370440938   -5.73479473021289
H         1.82818121752370    8.19568611199341    0.70147252975888
O         1.53072682077699    8.52108466325197   -0.17653091694470
H         2.34816625562371    8.55768985799842   -0.70291154610169
H         3.52352397184771    2.86657008692268   -6.63153979549741
O         4.34823762741111    2.57336280626008   -6.21860147189845
H         4.09745022216023    2.29689669615042   -5.31205624632358
H         3.74251818308193    7.04442239684162   -1.18588245497909
O         3.95261311689341    7.98018848398275   -1.39502846561429
H         4.32611887067839    7.92553819540525   -2.28672474421091
H         4.41718739256097   -0.06988105853797   -7.88533890566702
O         4.79016345490504    0.07301135181487   -7.01359325285189
H         4.61018009635136    1.00469657116529   -6.76832638606257
H         6.01894072371997    1.84074037948155   -0.43465411552614
O         6.58933508104547    2.03666279590068   -1.19181844023069
H         7.41066492783168    1.55172989016959   -0.99582972050315
H         6.64876424375891   -8.51894356578470   -1.59253968668846
O         7.28929073752324   -8.30884869118197   -2.32591630103471
H         7.65892994740941   -9.14325033373314   -2.60937565982262
H        -5.31056574205201   -5.82763227521798   -5.44992313194726
O        -5.92402191449363   -5.15278806161906   -5.76597327959641
H        -5.36908864653684   -4.38574051223790   -5.99763239216983
H         0.64331218074714    7.07855301016768    7.62880837899763
O        -0.25990839630256    7.10696358039258    7.98364946986928
H        -0.81112239136339    7.12614805906670    7.16318232142067
H        -8.90456477416761   -2.86471139694491   -4.15563201396402
O        -9.42327854775641   -2.05491310395663   -3.98872614487377
H        -9.13154708664360   -1.38930557397186   -4.61547766803960
H        -2.43745720989289   -6.04527282754124   -2.17120882658960
O        -3.31350843723033   -5.75589519483260   -2.44362645083498
H        -3.49686747181096   -6.12781988465698   -3.33130659246114
H        -2.99570183408437   -5.94684281072375   -5.43967926942794
O        -3.60049860922595   -6.55578705064503   -4.97270092305390
H        -3.12214748928765   -7.37803191822545   -4.80515269058037
H        -1.36123999758223    3.68008791659111   -6.97670819126221
O        -0.82475651107075    2.92209648890271   -6.70477160398048
H        -1.06081913990355    2.13904486970621   -7.25819682754516
H        -0.17824657849935    0.37112157964326   -8.21287078842786
O        -1.07500797015841    0.60859288940350   -7.93352452000817
H        -1.25623428009643    0.08284434162112   -7.13833590916654
H       -10.41488314501304    4.02367845469415   -2.77579267730297
O       -10.48828761011436    3.24390893157924   -2.20992001927919
H        -9.66157921828443    3.21288069198790   -1.69701004525802
H         4.56443832339498    3.98826191540156    1.75994503848563
O         4.35607244870599    3.06838141026847    2.04258472275125
H         5.06592582496935    2.48890726601919    1.75257674640327
H         6.49276892404343    1.31813425642043   -4.17789999843348
O         6.18290217777235    0.69339501650012   -3.48776169338128
H         6.21167382406784    1.18530529523683   -2.64195336757319
H         9.60950529372983   -2.32664394440957   -0.87957359766874
O         9.89175937786230   -2.11026301234104   -1.77749905542454
H         9.09440993518301   -1.76886311544242   -2.22393771446233
H         9.95456993690981   -3.41592583035579   -3.05073775891606
O         9.69055584255387   -4.06460387303962   -3.73016056182186
H         9.30126082950504   -3.55363335918075   -4.45033625454476
H        -7.73703741445516   -8.61620170214648   -1.73019756419939
O        -6.99675444819634   -8.02370382126398   -1.85281949812309
H        -7.37152152647993   -7.10957089227319   -1.84198885975970
H         4.18041589860530    6.00701736769893   -3.77771745826434
O         4.84277057983333    6.70635915628673   -3.68661115196900
H         5.67724004891789    6.24962107941742   -3.54777367574827
H         0.08061657741384   -8.22732440024271   -5.23411805840060
O         0.10014013045122   -9.21059443437051   -5.10461066383464
H         0.25635265373331   -9.57255430281918   -5.97690861951445
H        -2.36536791276872   -8.72966596537476   -2.75047246391487
O        -2.12696150039178   -8.46457952113898   -3.65845713585593
H        -1.47915487034019   -9.08316914348969   -4.01494106440895
H         2.14736467209057  -10.88443540110386   -3.50814244653968
O         2.10478733441467   -9.92979314539173   -3.48251839648555
H         1.32306121171064   -9.65476335105808   -4.01177767932447
H         6.85046064258815    3.25084333247075   -4.52501256437582
O         6.91072686114341    2.57510708470264   -5.22794002882260
H         6.12035825361409    2.71160293440051   -5.77231272666537
H        -3.63777763362808   -3.80502518840294    7.69328277194738
O        -3.74617137363789   -3.01494895587921    7.16533299672033
H        -3.49091377500259   -3.25231349378898    6.24749962980884
H        -0.63240925129373   -3.41225306347516   -6.73464623084724
O        -0.00032595847917   -2.68235443454360   -6.73730260089022
H        -0.48145759564001   -1.90666721459313   -6.39546614108689
H         0.57221881826530    0.36369910891433    8.76209461264861
O         0.58437631071218   -0.34823790445664    8.11862040499372
H        -0.33714154909853   -0.63744220283393    8.02391994286738
H        -5.80808443850094    7.32776115630920   -4.25817596496025
O        -6.30986726539114    6.71225364004809   -4.82382638219205
H        -6.60220360811662    5.98026867729950   -4.23653136555694
H        -4.25242398910743    9.05527324112731   -3.25665188617937
O        -4.79127758285336    8.26062267073556   -3.15536914733078
H        -4.38815579668209    7.77743221685679   -2.41599097966921
H        -9.68795088098756    5.77096051314673   -4.67842026666092
O       -10.22473683172876    4.96758461849656   -4.51984237079845
H       -11.10291670364667    5.17197537671965   -4.84307779085690
H         2.73617042756785    6.41903060998788    6.17595979849817
O         1.77617363040806    6.51691973764741    6.27092406334028
H         1.42975966491179    5.60547878340190    6.16297621779490
H         4.80950040989487    8.46095628642717    0.13753286847514
O         5.12200821663212    8.45791390536501    1.06023840581112
H         5.52622825326178    7.59219356355983    1.18997652754016
H         4.12358031992930   -7.49872115235982   -4.33853410959491
O         3.36711959411444   -7.78007687794700   -4.88518919725826
H         3.08222531067721   -8.62047147287262   -4.51125279472829
H         0.36073244375922    8.57533604221058    4.26373513046504
O         1.03835560282887    7.92959190138998    4.03830416247030
H         1.25779638767979    7.43375351360255    4.85276799806036
H         5.24531038332933    4.11176767572438   -3.11456841723369
O         6.20631909725662    4.07981339061681   -3.05559048149107
H         6.40927699988003    3.49393679644081   -2.30951838064300
H        -2.64207829504040   -1.63008262474742    7.55778203846331
O        -2.13156551099610   -0.83833159959910    7.78328255910659
H        -2.75888747991859   -0.21213996953606    8.15502204953915
H        -9.00014980868465    7.90722962513026   -4.16889357047994
O        -8.93478485356988    7.32465665907664   -4.92703639221531
H        -7.97751842195413    7.15768520751283   -5.05740382544890
H         3.47482601915777   -9.06563177408833    1.08923819549350
O         2.79719695611556   -8.43259007957011    1.33204148592147
H         3.27219416971184   -7.62959519151304    1.61989987917275
H         3.58001306592698    8.08419171220185    1.87482511314161
O         2.78798674827630    7.52183569014290    1.98266375751261
H         2.33727219957705    7.75807963205724    2.80611452054937
N         6.90904083607216   -0.79285822887311    7.28472004191144
H         6.12370269055571   -0.85186407402900    7.92151349001361
H         6.77842408504987    0.03833833535008    6.71463826602725
H         7.74368383076684   -0.65207349053829    7.83839736588162
