# Supplementary material for: Computer Generated Realistic Interstellar Icy Grain Models: Physicochemical Properties and Interaction with NH3
Source: ACS Earth Space Chem. 2022 Apr 19;6(5):1286–98. doi: 10.1021/acsearthspacechem.2c00004 (PMC9125691; doi:10.1021/acsearthspacechem.2c00004)
Supplement: Supplementary file 1 — sp2c00004_si_001.zip [file sp2c00004_si_001.zip › NH3_binding_energy_sampling/47-38.9-Y.xyz]

604
 energy: -1022.789523555099 gnorm: 0.000039365177 xtb: 6.3.3 (5b13467)
H         0.23398029881144    2.98408525358239   -0.71518244637253
O         0.75304098939596    2.30383239469640   -1.19223878270099
H         1.69343802287888    2.43888419149321   -0.92750408211688
H        -0.06867683628652   -1.34231340312328    3.12296269060475
O         0.32747010325893   -0.64469076662006    2.57842519837797
H        -0.14754919993099    0.17117716425395    2.80817425465891
H        -2.36915561913623    2.37599203169272   -0.57709810104798
O        -2.16568807753765    1.90732996547488    0.24950319133749
H        -2.17958452351770    0.95904209504005    0.02595345653059
H        -4.64649708806391    0.52619298356881    2.13996928849386
O        -4.96757093218526   -0.40574142598512    2.15324321488219
H        -4.46223137055849   -0.88637112406475    1.48931095408231
H         0.08038371439851   -0.34737399553399    0.92093203537204
O        -0.11889987676435   -0.11340852317484   -0.00587498655745
H         0.22803619611466    0.78029757182626   -0.13315368492544
H        -0.15642201407151   -3.61069323111565    3.75320341975560
O        -0.43379874255096   -2.77944198677572    4.17247441564384
H         0.21211061423955   -2.60966168905647    4.87466133555539
H        -4.86184249428879    2.50861910505413    1.28431759059245
O        -4.22506839711370    2.09891045103948    1.90133379853479
H        -3.38134356488047    2.07600823317568    1.38982408196864
H        -3.21202602690694    3.86071874792940   -2.25723883748060
O        -2.47438876277729    3.26572562314559   -2.02424695510208
H        -2.11305375936758    2.97431531638997   -2.88221329697630
H        -0.12149831108421   -3.84485214967030    0.47902297349249
O         0.22040128520795   -3.02837836165475    0.89701958224602
H        -0.56557482830668   -2.53776932347243    1.20541093853101
H        -2.37000861206175   -1.56675489379948    2.43619953315373
O        -2.18198160088279   -2.03552044648821    1.59675836067336
H        -2.43478563110813   -1.44834746081251    0.86531871027885
H         2.08887286723744   -1.49352427126299   -1.14495560935666
O         2.31701134940038   -1.74686648550450   -0.22661237315767
H         1.52511597192912   -2.17019848262487    0.15592323637505
H        -1.36826505090329    1.79087074997395    1.87434833983183
O        -1.46631897150218    1.39582014167480    2.75089278811782
H        -1.44861024704942    2.10911119051271    3.41451645879612
H         0.22085756740326   -2.74809240610538   -1.59544880710911
O        -0.53354347039037   -2.13515163581745   -1.65193559565394
H        -0.35221431652235   -1.40677326652842   -1.02031779449129
H        -3.42779830144017   -2.95487970900501   -0.42404761188722
O        -2.71212062454607   -3.45078795686938   -0.84281542855322
H        -1.99864224984430   -2.82343984870723   -1.06071516081550
H         2.78540456476620    0.08189676129657    2.90819546581219
O         2.88133325675378   -0.09892158761178    3.87095353225670
H         2.97532148354453    0.79450829192174    4.27339060704466
H        -3.49052105861124    6.34722652359687   -0.59128845970673
O        -3.25545108215701    7.01176447067168   -1.29248619190039
H        -3.10526396357403    7.85439009495983   -0.82060634092529
H         3.91863134270768    0.53070089608370    1.16154594616760
O         2.96767838231581    0.35082305321801    1.27860230482445
H         2.72902473619862   -0.39961003723081    0.69734713015477
H        -5.75701669854127    0.81880556295815   -1.64919268835477
O        -4.84579402433928    1.14355548017112   -1.52248905389886
H        -4.95426964775093    1.97271782968350   -1.01208034333906
H        -1.17840849896853    5.36338470919599    2.16684686162209
O        -1.80748502777591    4.61999259361555    2.05001366891032
H        -1.88727239937421    4.20161275482214    2.91261462249818
H         3.52176153617714    2.70657027772469    0.39897695657513
O         3.27178494075324    2.66477875855345   -0.53886013557087
H         3.60600300357796    1.82506847757277   -0.89431901876894
H         1.49764108605847   -4.74845179698193   -2.27025453693116
O         1.56352343233733   -3.97057688615149   -1.69825375161295
H         2.36048527738918   -3.51242758025935   -2.04853132957589
H        -0.89776760928411   -0.12655793220418   -2.57931802579026
O        -0.26143728821525    0.52211600182906   -2.90600946790095
H         0.00212618453495    1.10765761381334   -2.17202433018045
H         1.70167900959225   -4.73351296287908   -0.19838945744166
O         1.80377484796419   -5.36972734781942    0.54582109381540
H         1.33832850128040   -6.17960813538298    0.24981284538214
H        -1.21294686712385   -3.30742964264226   -2.90818345943179
O        -1.04244445161125   -3.99321249370334   -3.56734930681796
H        -0.91912424727123   -4.83943099384170   -3.09635400710567
H        -2.76069637862738    3.28568410939964    4.66151408597709
O        -1.77946000132633    3.28068653742812    4.62958110736985
H        -1.48947365905077    2.87838986560307    5.46659295395621
H         0.98969880747088    4.99705427210686    4.03698911765595
O         0.04423221556340    5.23322806360370    4.08724526765494
H        -0.43069957985849    4.43181019203759    4.34537830143179
H        -1.72837038358430   -4.68627162391308   -0.39838670366201
O        -0.96614330899847   -5.22995471149686   -0.11117064441475
H        -1.31743493600781   -5.91366103167460    0.46847733616263
H        -3.87542430874423    5.79961937484179   -2.64794162742296
O        -4.22561404114598    4.96613083204338   -2.97859175098914
H        -4.07200011337200    4.92799603793629   -3.94675117927076
H        -2.43014288150662   -3.71843659902027    1.90616571016566
O        -2.45267305643138   -4.62194941643210    2.28352731830600
H        -1.51391475303167   -4.86290363893676    2.42644324011276
H        -4.68218973732560   -3.01028687135733   -2.93431883992897
O        -3.83035149426985   -3.24711754787753   -3.33913884647083
H        -3.50225685173473   -4.04030112342575   -2.87107153320557
H         0.35263942873243    1.34193995181709    4.58250046271761
O         0.86124714463837    2.10024088428991    4.24875408517383
H         0.91187820855097    2.75986341151182    4.95469457228514
H        -4.65260554959027   -5.19766344772869   -1.60268948879713
O        -5.35465722952059   -4.84089847611035   -1.03118221764571
H        -5.14430218042394   -5.19409267820998   -0.14586954202108
H         2.33035598105854   -6.54088489781837   -4.05315800390535
O         1.99172548673625   -6.20943886037614   -3.20130802850669
H         2.42320116634946   -6.78232816003833   -2.53540381860916
H         0.48089960322956   -3.42969541833665   -4.03050530977936
O         1.28587322865306   -3.06746155418293   -4.45311637846240
H         0.96974867827294   -2.69464444176375   -5.30220580661394
H         1.97014877198811   -1.79624587659699    2.95705364363176
O         2.12152316122565   -2.72854102361753    2.74296592129503
H         1.43679311057782   -2.94044523161747    2.07425447256898
H        -2.99723144542716   -1.84609196030563   -3.24418368287154
O        -2.57271082689657   -0.96089159577121   -3.17931388132354
H        -3.22450759419835   -0.31369078416090   -3.50222704334469
H        -3.15605870182267    4.94770250772565    1.03225951338329
O        -3.93483761850360    5.32471680504321    0.57505394494086
H        -4.35024974505990    5.88359999444533    1.28054711491629
H         0.89808950930552    2.21305725384581    2.55906471969211
O         0.99904714457954    2.20755654485141    1.58819050204759
H         1.72366813630421    1.58164710056698    1.42345421254870
H         0.21912337896517    5.60224033576584   -0.82510462589627
O         0.71913054674300    6.27668725860569   -1.34358756525810
H         0.90160475937159    7.05866190185906   -0.77139251818138
H         0.38150792000372    6.99694935428125    2.54682977275270
O         0.02034045438936    6.61872293704571    1.72786508025119
H         0.68102044560260    5.94227701557519    1.47083692882129
H        -2.46801913673843    0.18864231789935    3.30425131365868
O        -2.69444797084539   -0.62330426938642    3.81055182721561
H        -1.93489893145140   -0.66497094554775    4.43337517527947
H        -0.88641656991298    0.52605750134265    5.99142751802658
O        -0.61312585925586    0.00424253585565    5.21847248026765
H         0.09829057076114   -0.60095025154510    5.50713962122054
H         0.70549862994583   -5.03471926540949    1.95941461098802
O         0.16078197528427   -5.14082227466655    2.76277732280780
H         0.30147070805222   -6.06134791870014    3.03719227737197
H        -2.13148952392646   -8.12061772934465    0.42749771848665
O        -1.80939892092517   -7.63274302789772    1.21283185539269
H        -2.59561501021181   -7.31680064131849    1.66576098507536
H        -0.40720335483937    6.81907538604735   -2.32677296071732
O        -1.11941751262228    7.24091458262782   -2.87575340602552
H        -1.93212679942239    7.13675210203777   -2.34028043808898
H        -1.08000225695276    4.27277026393300    0.53133982516900
O        -0.70661138260425    4.33582993722399   -0.36452675460382
H        -1.41063938409924    4.08743165899891   -0.99764922140148
H        -4.38883136712993    2.72785276874995    3.46193903525851
O        -4.38935792107417    2.90030772413304    4.42620315496002
H        -4.47600628086709    2.01812765654352    4.83663133023123
H         2.02017697568457   -3.62330892955121    4.22331718396208
O         1.95316676698181   -4.09372635375813    5.07741775711504
H         2.46109702175878   -3.55756684025123    5.70779940888356
H         4.69151337749137   -3.25233735508972    0.82293737817655
O         4.53249460215836   -3.17886384889270   -0.14375370858338
H         3.67631371856641   -2.69693813018807   -0.22984204972260
H        -2.70448821909774   -0.78236444064223   -1.38716575066295
O        -3.03368213662398   -0.51039324750472   -0.51396014304836
H        -3.83104601756893    0.01857886541677   -0.72356022648268
H        -1.59226850171305   -0.80433221205259   -4.66506959852765
O        -1.08448420294341   -0.59238933490328   -5.46923503133169
H        -0.37267657010158    0.00292534188323   -5.18425665576748
H         1.81287325746472   -1.76894204573810   -3.40213458299165
O         1.90569990815704   -1.02256319619869   -2.77911366199010
H         1.13198149436995   -0.44117737249869   -2.91330455605635
H         3.66419654532149   -3.17364429592168    2.53246645880228
O         4.62250650921601   -3.40644374956492    2.46225307745043
H         4.67356761325403   -4.36652619547977    2.59028557846020
H         3.41449162198401   -6.17047136703309    3.10911820481714
O         3.77283550497476   -5.97410392535624    2.20910018235256
H         3.03844637599687   -5.62529812072241    1.66388322744603
H        -3.31179102467404    1.57152346803310   -4.21955717016518
O        -4.16161475284736    1.10816315662304   -4.02998675599083
H        -4.37798486990497    1.25442793848704   -3.07332484981602
H        -5.05016304532377    4.12502522848835    0.01736117118371
O        -5.49159809919684    3.26074365607152   -0.08566113892870
H        -6.42122549883714    3.38215973744689   -0.36879066661863
H         6.74913103863850   -1.25150516161376   -1.37979394491956
O         5.97874529684514   -1.09935098937683   -0.82611933754002
H         5.55474996624897   -1.96458024572017   -0.63026466757545
H         4.60448932429887   -3.23217739349619   -2.48730043186318
O         3.73771063612495   -3.05958050102063   -2.90490819208275
H         3.74098385702679   -3.67863650396774   -3.66061644078127
H         4.43336077180196   -2.34128728479597    5.60289814550761
O         4.08726819618439   -2.80400221004463    6.39650281425035
H         4.41863101601492   -3.71054578843311    6.31683363802500
H        -0.72334627698891    6.30758905367185    5.03116307316602
O        -1.31935796758906    6.88692468637941    5.56660754804897
H        -1.32796258630592    7.76312765431937    5.12391325202316
H         4.71866960701799   -0.19856345658162   -1.48751002298683
O         3.95366773797147    0.34594135245442   -1.75074180136937
H         3.26028891363537   -0.25089333241180   -2.08401250422723
H        -0.64455635654981    4.42989359651024   -4.05917887469064
O        -1.41467063381476    4.98940704983742   -4.29822319072595
H        -1.29721982362704    5.84247358744611   -3.84339591249509
H         0.73988265470773    3.15018731953423   -2.70760625053302
O         0.71315867117195    3.48995090837583   -3.62384217168001
H         0.78097060988710    2.71127585742617   -4.18382797187568
H        -5.38875600630822   -5.21193226689552    1.76142699095453
O        -4.69366735469271   -5.80994977085579    1.40870023145601
H        -3.85205541631796   -5.39648688821546    1.67997476830331
H         7.89937830788717   -1.76788985665520   -4.04670611058485
O         7.64090336550554   -1.45311459907047   -3.14812443602044
H         7.15762680359579   -0.60648140043418   -3.30690342987794
H         3.70997325053289   -5.13774889423093   -5.30535249144374
O         4.47343754325169   -4.76669988694094   -4.82421293499511
H         4.85418677527231   -5.47785522517323   -4.27615355474618
H        -3.77615073521214   -0.00026334006353    4.89570475782444
O        -4.37669783700403    0.46703835832978    5.52645575018128
H        -5.03971438199293   -0.18836079478095    5.81792953671025
H         3.46245692781160   -5.99873096773590   -0.53548693519365
O         4.33666337502757   -5.75427425892959   -0.85109205061129
H         4.41480928342863   -4.79169870825793   -0.70872707008476
H         5.02294990260250   -0.40113914260885   -4.18343915287413
O         4.48812863277569   -1.11421989293001   -4.57238960245278
H         4.15788795758046   -1.69280622993384   -3.85306372696363
H        -1.14109898430317    1.53042633131216   -3.97092790362702
O        -1.79426210887963    2.14530927805446   -4.36231067410269
H        -1.42712718348676    2.48162204813724   -5.20175160883141
H         4.88517074450427   -6.38600841305169   -2.32610523173618
O         5.21776490950299   -6.71501183218679   -3.19041378485556
H         6.03471361126124   -7.19668433822183   -3.00157446219993
H         8.74496279095031   -5.17126717173688   -2.92272866675400
O         8.05162900683911   -5.58545536162391   -2.36420374803994
H         8.08271671135899   -6.54308906639341   -2.46437092020402
H         2.37000655009633    4.67243999537069    0.41436836258819
O         1.78931867942747    4.65726071771103    1.18560686963559
H         1.43082846045713    3.73726599826663    1.26365906773455
H        -4.41581112416911   -2.65204176407313    4.19581499969890
O        -5.30818012801784   -2.30939190052896    3.99121930073309
H        -5.16713747598593   -1.53003296180637    3.41431679247847
H        -5.84330028657187   -3.21334881212609    1.28017194495760
O        -6.30980388300644   -3.76707364747327    1.94877863027499
H        -6.12072416246617   -3.33087767847141    2.79880968845736
H         1.70332977325058    3.43372306101755    6.82779588157445
O         1.08311283873287    3.95094303762188    6.29227878296177
H         0.29947691457888    4.10694355580951    6.86196461507816
H         5.00300071742048   -2.22285760959303    3.59795580079262
O         5.02463040374281   -1.50383883891851    4.26122290570123
H         4.21553722465419   -0.94437621644354    4.10137611158489
H         2.37743192246893   -5.61758395343124    4.82176458414963
O         2.75410069933180   -6.50372041766127    4.56452638496577
H         2.00690918838864   -7.08240728714555    4.39033020333606
H         2.27059181984653   -4.57886163911826   -6.80953852866454
O         2.09778467083850   -5.06524166509280   -5.99347137449218
H         1.83469303669500   -4.37159674617823   -5.33973981150029
H         6.44222786336535   -4.17005407364827   -0.51363667833009
O         7.19282025580521   -4.57546216532578   -0.04807782456385
H         7.70057744553628   -5.00026954705562   -0.76729680861306
H        -1.70702884813680    4.46886031536027    7.65767311389838
O        -0.80885171257908    4.56466777627353    8.04512182673417
H        -0.62426431826380    5.52307515940469    8.06767430336375
H        -5.07054534080352    5.65930530424850   -5.64941445643227
O        -4.46313607990617    4.89566851188092   -5.66534618293704
H        -3.70209320660147    5.10669399327670   -6.22917860401415
H         3.30530643121895   -2.59644063583932   -8.45817114809844
O         3.21420477572749   -3.12882835634929   -7.65707576044557
H         4.08973937088806   -3.10572497986075   -7.22557032396078
H        -0.62285963741956    8.77395623738657   -2.32422467434644
O        -0.47348591581739    9.60266646428704   -1.81398064796362
H         0.28371763824340    9.41357114870843   -1.23444999080958
H         2.07001069013925   -0.95194311572766    5.18527010838804
O         1.49415482666014   -1.47420661858396    5.77315093227076
H         1.58838029229075   -1.12759241755498    6.66976854906544
H         5.22549702067664   -2.09548697601145   -5.71140215282976
O         5.56893712208069   -2.86418410072983   -6.23231885785018
H         5.29236296151756   -3.65200033287371   -5.71328256363881
H         5.68331209655356   -5.26954854446328    4.67635246219541
O         5.15984258483156   -5.18132171821152    5.50197617043447
H         4.43583849932201   -5.81034894887221    5.41569276542704
H        -3.96656702225252    1.13228977298160    6.96559923832902
O        -3.77453650455649    1.60925656248589    7.80889869079393
H        -4.64977623296969    1.99813812308603    8.06734401457317
H        -1.79605391075042    9.58013759408265   -0.79757741663969
O        -2.65801945230755    9.45624531722551   -0.32773956958036
H        -3.26686288522619   10.08689111926609   -0.71562283903761
H        -5.90948082367406    4.66278736967135   -2.98989041496610
O        -6.81701407407928    4.54854713303191   -3.33779641035852
H        -6.72793244072027    3.84289153185113   -4.01200019992287
H         0.08716139187102   -7.10827552272863   -1.16084989464050
O         0.54815787902099   -7.54509895185405   -0.41173993854447
H        -0.13284781167339   -7.73543553901247    0.23650326546029
H        -7.60352233757056    3.77345154423114   -2.02755337012293
O        -7.86822076237477    3.18959125685064   -1.28657553807946
H        -7.72786513011695    2.27927295990161   -1.62339373336840
H         3.97387194461133   -0.93519844039223    6.96376126877112
O         3.98650765744335    0.02893805331051    6.95465482388559
H         4.79987528030622    0.31523095640977    6.52253817643119
H         2.28556363441791    5.69911708295677   -1.25336364436878
O         3.21705934540453    5.43844271591324   -1.09298194785746
H         3.45257301091674    4.88874893595847   -1.87292016230952
H         6.54490015372680   -5.99482626140279    0.66510989100816
O         6.17252404664698   -6.72908204959225    1.19932794242771
H         5.26826669375700   -6.44854467265472    1.42299976298611
H        -3.84995505068744    4.71655111988820    7.73289299955816
O        -3.28396417202628    4.25087737799673    7.07544237841566
H        -3.48029152029487    3.30819860245467    7.18752250718625
H         5.75254039682723   -8.00897771418420    0.13241277817030
O         5.46367763768496   -8.69600219771179   -0.50483715232777
H         4.63627183701124   -8.36800517461828   -0.90070268398712
H        -0.54800336406472    2.01695682023766    7.65683645265965
O        -1.18030159401875    1.95404868255153    6.92083819137572
H        -2.04984360234065    1.81552309008955    7.31608564954798
H        -6.36789983793513   -0.13748696717306    1.01895376193578
O        -6.68812665895807   -0.22026634073406    0.10589713640797
H        -7.60743134968108   -0.48908953800763    0.12378627512034
H        -5.36533865720808   -3.08664549890649   -0.62429907178605
O        -5.11266821101409   -2.38422107854458    0.00105457960580
H        -5.67888850926747   -1.60951194962135   -0.18968542971830
H         4.35242547231305    5.51906173207938    0.28501091030302
O         4.68716685799540    5.62387011784275    1.18948383475809
H         3.99301814926499    6.13464714896401    1.64065517934732
H        -9.02978989498783   -1.75753532731625   -2.29828851915931
O        -8.48289740053210   -1.55601160844556   -1.51162733197458
H        -8.61353542943348   -2.29112253763575   -0.87273937079103
H        -5.48458378583612    3.43755804233822   -5.57684496472347
O        -6.00580558465306    2.73144172697443   -5.16007604650965
H        -5.34228920634341    2.14311093906256   -4.74421592828946
H         3.20521199900451   -0.95260691470120   -5.67928867171746
O         2.35007360902943   -1.07156563103793   -6.14753175102172
H         2.43336660732958   -1.92201433304559   -6.61842587856454
H         8.13614747232096   -1.43220820380321   -6.04300133458798
O         8.14092206085815   -2.29612532540260   -5.58603174705067
H         7.28343338265550   -2.69287292873704   -5.83685906116037
H         7.65189377305332    0.90906904426332   -6.32769685042305
O         7.46110978132821    0.06125094893111   -6.74166515358211
H         6.47955181931460    0.01518245267618   -6.77839186948644
H        -7.85953750540281   -3.70263697984794    0.89097899473433
O        -8.53650573679720   -3.59483259647060    0.20525088181176
H        -8.43967966165151   -4.35585288512739   -0.39469369011461
H        -2.36007576143222    8.70656739455756    1.24066277108133
O        -2.21356617989330    8.11861110264768    1.99449394159738
H        -1.44458870315322    7.56191448718613    1.77561603211184
H        -4.41106999609773    6.41694616613131    3.44455221368045
O        -4.57764670005244    6.84216278167901    2.58676377940118
H        -3.81165084526945    7.42487595890264    2.44855253777860
H         3.39035338013532    3.41009368467939   -3.55758493563059
O         3.57243755685266    4.36634540986172   -3.44461841847978
H         2.82633708357608    4.85744913119856   -3.86249664370567
H        -6.09881141467039   -1.63160368701424   -3.48190761752745
O        -6.18581263321848   -2.20886640233536   -2.69694492659745
H        -6.96930338885169   -1.89748864946674   -2.19029131829397
H         6.47864337470885    0.99398103822478    4.71832929055001
O         6.08585296387707    1.53567394217976    5.41985895809768
H         6.27713911875804    2.45298826041625    5.12646732824029
H         1.39337710102554    1.66093791256676   -5.85544858502350
O         1.18544006127147    1.06102351242779   -5.10944164185229
H         1.55797614090753    0.19973492914831   -5.37179360624506
H        -2.48215988914956    2.95188638480065   10.44203714261932
O        -2.27284424614304    2.04288807346211   10.17125813678312
H        -2.86952551119756    1.84385018610948    9.43787879480166
H         7.63720372539100   -0.56029898787556    3.06798651042609
O         6.88861001093204    0.01754046220338    3.23545873260944
H         6.19342580115255   -0.58026269746841    3.61309375455765
H        -5.67120063354224   -8.07580638150611   -0.72682511461359
O        -4.93812066421230   -8.14610106206521   -0.07865233605293
H        -4.93955465445818   -7.32756697414806    0.44138609385454
H        -5.15288358955892   -0.15047509345516   -4.75549950052174
O        -5.77225793275615   -0.86032691043505   -4.99548104978359
H        -6.60841152609018   -0.41613976550935   -5.19587439261058
H         1.91980720279493   -0.26029061911317   -7.54224076986027
O         1.72064569515739    0.21024162092996   -8.38769820479527
H         2.29793448652913   -0.19802136020383   -9.03843734135270
H         4.90041366720729   -1.46931026082637   -9.32349611585716
O         3.97663746219040   -1.23806505337372   -9.60889386614526
H         3.95860275608210   -1.35841516748627  -10.55760668432649
H         7.56184336108303   -2.63230737039079    4.18942430839304
O         7.71064976632389   -2.67111851917346    3.23042627795731
H         7.21466198147051   -3.46035584260068    2.95883231348442
H         6.70967570608300   -5.95633626268062    2.67825644788950
O         6.77236736020707   -5.28062061132798    3.37885651094524
H         7.64745859690879   -5.36764187686006    3.79786087650740
H        -1.77863834801250    8.91973081740545    3.44529553380120
O        -1.53151029698565    9.22678327164482    4.34272206955746
H        -2.38056956567815    9.36168070399451    4.79715252776418
H        -7.35873430798926    1.54310686974566   -5.29863058572290
O        -7.93685387344340    0.80170744368942   -5.05339725832695
H        -8.83720835214868    1.20453189822742   -4.97966618454084
H         6.95270897570012   -1.16546216463163   -8.42049076017907
O         6.36954105904186   -1.88542176178278   -8.68475135296609
H         6.13787484744402   -2.33260756830822   -7.85233906630415
H        -1.72003024621182    6.27227524475918   -7.00511011606682
O        -2.02992777331865    5.39771000420368   -6.77474540254759
H        -1.76249718153737    5.23602166646233   -5.82081072835852
H         0.01207160257345    3.28779700730207    8.98553097503070
O         0.20529580860281    2.36800282961912    9.24326040328523
H        -0.59506693312716    2.10758570133813    9.74835707427228
H         6.76647055565536   -2.85145424416452   -2.71808123707121
O         6.23331208415883   -3.59357915020516   -2.37603831277058
H         6.69985417804303   -4.40623405363852   -2.61978563018330
H        -4.06332688404578   -3.10951845450082   -4.97626182399131
O        -4.21631037274886   -2.99835542894142   -5.94149490703881
H        -4.76016259482738   -2.20317896688666   -5.99981928737435
H         1.98857687017262    2.15186658242170    8.43370594110270
O         2.65392350759908    2.26116512916429    7.74463612489334
H         3.07367866717144    1.38938282945220    7.63131503036051
H        -6.90836343570161   -5.21979355466628   -1.42877949884912
O        -7.82464805006771   -5.48624837625261   -1.67539034431280
H        -7.95501301521575   -5.08528845106188   -2.55952879138516
H        -3.80267106122561    5.24119857205426    5.64795361603831
O        -3.76590426382922    6.00864870236635    5.05595333007464
H        -2.83079680843311    6.29907909668624    5.15134117893759
H        -7.86478645277349    0.07196868517487   -2.01158723729206
O        -7.37273115306589    0.79371421730891   -2.42582352108366
H        -7.59867869512459    0.78047288006044   -3.37951887531541
H         5.85281948243985    0.06888227927070    0.39145682984477
O         5.63122489446070    0.79057872416781    1.01227361793450
H         6.14083321371293    0.59594586194882    1.82527734798647
H        -6.20096342292015    3.30805275370771    7.34683237131072
O        -6.07667078934495    2.79125853199431    8.17687034091966
H        -6.67915824260249    2.03163405891036    8.08885937036409
H         2.26727231944997   -8.12493920836459   -0.85008633882181
O         2.94542312614226   -8.11613150075399   -1.54524734381568
H         2.71888291277107   -8.83052127155984   -2.15733000018356
H        -2.73181262676221   -4.00566285593073   -6.22523575066103
O        -1.98105228136154   -4.57449711721596   -5.99074363184861
H        -1.70482549072776   -4.28157843423400   -5.09392976080077
H        -5.62382928981650    3.75198652924905    5.26045997947542
O        -6.27296639107823    4.15254067849941    5.87514927092609
H        -6.10510191978855    5.09580340571363    5.86089836252594
H        -1.02297876384064   -7.15795370135249   -3.18192813198575
O        -0.54929311227779   -6.48889052200158   -2.65411013633529
H         0.35955498927268   -6.42403136644740   -3.03272265896502
H         4.45871712071272    1.97020515563219    5.10181427017239
O         3.51810997459581    2.21300237381737    4.98010192678305
H         3.13252431998980    2.23153518789627    5.86130862854434
H         4.13177599864286    4.61465374924731    6.26760922855530
O         4.21441985732429    5.34417857542085    5.64902118796160
H         3.64855962695724    5.10287178810545    4.87704231069381
H         2.78742497531671    3.57514767946978    3.88935183592827
O         2.61252401610415    4.51542014114706    3.72099805359695
H         2.49581297153677    4.61138017390416    2.75382604973080
H         9.41131214660331    0.13093961080949   -1.08512587463164
O         8.60731997091998    0.29870191007624   -0.58996353450964
H         8.42555632680053   -0.51909817809753   -0.09762087161272
H        -2.08496296996846    5.30980716671383   10.60530544792768
O        -2.80993588736970    4.68470053684363   10.83670020489876
H        -3.02885027449124    4.86440809853179   11.75126135325113
H         7.97617112225513   -3.07939887989057    0.31889703104367
O         8.40135054592927   -2.23471282205413    0.57341438265937
H         8.33223077421242   -2.22653143143825    1.53540446577961
H         5.39498406159738    3.61105973332508    3.49556216693467
O         6.04981848550987    3.87572226481329    4.16401949483059
H         5.63866307707865    4.59692528402279    4.66207318950985
H        -4.19283473318740    5.01763856089304    9.73621327950382
O        -4.82431802531556    5.16938658975828    9.01293297641097
H        -5.43848270377044    4.42263290943543    9.01079354415114
H        -7.00165508066460   -3.50036016694559   -3.52204808997578
O        -7.62380145538186   -4.11051450247770   -3.97052562295101
H        -7.10284818547873   -4.55632418845592   -4.67051034191043
H         0.04629375026580    6.10930517043524   10.72728639111992
O        -0.81633366304936    6.44454688447688   10.47833483763050
H        -0.69734620138603    6.87262161056084    9.61123251769453
H         2.60741732077405    1.42881099333152   -4.13416896339850
O         3.48210585954641    1.78533005923884   -3.89997205078817
H         3.81020521514445    1.27844510461845   -3.12924876152664
H        -6.97045410707620   -0.21818074642026    7.17628730793218
O        -7.47698419981245    0.56268259726831    7.45393891689643
H        -8.09762042244550    0.74700073685665    6.74783255388908
H        -2.76159763122949   -9.90545599403290   -0.84420016045153
O        -2.69493407650283   -8.96446659493018   -1.00640410148184
H        -3.59985733228189   -8.59413335297447   -0.76835643771997
H       -10.03245373275647    3.06298048692421   -4.95306001865393
O       -10.15373176881249    2.14656100841147   -4.67090736681994
H       -10.37074180794385    2.23290067421970   -3.72169197734408
H        -2.07117027509011   -3.04779840687645    4.58587421087574
O        -2.94806391970986   -3.48430524855668    4.65481487964581
H        -2.94267336747871   -4.10356620870699    3.89964349168225
H        -0.19933392707856   -8.01625281283888    2.47189633605356
O         0.62724057428594   -7.80932686997426    2.92113079731289
H         1.34518825939853   -8.10882671961439    2.33576145204517
H         6.70157814437819   -2.42942240651247    6.38142903676796
O         7.14893431743793   -3.14197617360232    5.92014760298582
H         6.51576847614830   -3.87402058219605    5.88131812947644
H        -5.27610158721196   -2.00948006618220    6.90735212438715
O        -5.94991409425940   -1.51004308127448    6.42130114491145
H        -5.93304856911285   -1.88879642441785    5.51279883489998
H         0.87201748592205    2.96862683807928   -7.14888665183455
O         1.79226800499959    2.64797133956411   -7.21255099856819
H         1.77943808082452    1.89343808424642   -7.82975401329237
H        -3.91798343945846    8.74573534883913    6.61610363713563
O        -3.91507753240813    8.74123490714454    5.65873044679063
H        -4.04278597407044    7.81323214417548    5.39347051727861
H        -1.99798037420729   10.27763708293488   -2.79129178123443
O        -2.89781725730448   10.45725949661869   -3.09892699209481
H        -2.82465071970282   11.09427502253343   -3.80881985235009
H         9.40303171577535   -4.12933137251578    4.04000528706250
O         9.12061042170696   -4.80507466991448    4.66399715203729
H         8.69083896454866   -4.32957861838895    5.38593674921294
H        -0.72977099497091   -6.04756987052418   -5.86012221033785
O        -0.02908498196952   -6.61649555025764   -5.52491885858606
H         0.80855729519156   -6.15790525079151   -5.74108106271885
H         1.87775429157615    8.20515466120592    0.60731496668576
O         1.58139095686155    8.51890095724912   -0.27720013711411
H         2.40228411094396    8.56049292491454   -0.79620431079854
H         3.53118724887089    2.85677912588842   -6.68145816606211
O         4.35970120087322    2.56936722697606   -6.27326862812929
H         4.11833092386144    2.31453446892333   -5.35620556914213
H         3.77239681775829    7.04132389293304   -1.26852080732514
O         4.00910587038940    7.97134255756726   -1.48224054408850
H         4.51088031385347    7.88516596092864   -2.30829252294248
H         4.42446874819237   -0.07588596050464   -7.93446635138597
O         4.80156696714833    0.06859955195823   -7.06491648859962
H         4.62283257329849    1.00142201898239   -6.81945688230177
H         6.05276672555526    1.86771108722425   -0.49983724031115
O         6.62289615919511    2.05390597877429   -1.25889700079868
H         7.44484723894165    1.57227382141922   -1.06164004648996
H         6.67470715463250   -8.50003938733818   -1.60847373446035
O         7.31320477034224   -8.29317934135647   -2.34389826040852
H         7.68026701433684   -9.12888536157458   -2.62696089973368
H        -5.29752241773319   -5.82068422475483   -5.43516130415319
O        -5.91180667357877   -5.14723384082948   -5.75257500321074
H        -5.35726967507788   -4.38153734021176   -5.98976107599547
H         0.71173640250660    7.14666503151714    7.55665711922796
O        -0.19035714903882    7.17903139606329    7.91449500025881
H        -0.74434362129616    7.19343246178116    7.09610869771238
H        -8.88504700091046   -2.84956666524851   -4.14257609286526
O        -9.40287944035528   -2.03866105455731   -3.97815703905050
H        -9.11278113789999   -1.37642259623474   -4.60920559781448
H        -2.41224919086116   -6.02351373967417   -2.16599480978062
O        -3.28946968817962   -5.73576538264732   -2.43624549927501
H        -3.47611681768287   -6.11129344470581   -3.32171545146827
H        -2.98286948029091   -5.94084830762686   -5.43275205850860
O        -3.58613833790584   -6.54746082104074   -4.96061145843651
H        -3.10743460898176   -7.36901826563177   -4.79097094514060
H        -1.35451196782557    3.67285227548926   -7.02902291815728
O        -0.81263309440673    2.92295496280481   -6.75395439257066
H        -1.04889585994848    2.13254522999344   -7.29820772277802
H        -0.17177536268965    0.36235829041105   -8.24728470961773
O        -1.06743480111465    0.60215788404700   -7.96589879053047
H        -1.24561101831797    0.08009178673119   -7.16729964749297
H       -10.38674732168485    4.04657531825637   -2.79171927789347
O       -10.45858133434696    3.26959035536939   -2.22191558355219
H        -9.63008770884197    3.24028501112417   -1.71176858915655
H         4.60944270120699    4.02624065913756    1.68822480280514
O         4.39953362520266    3.10822778337254    1.97433544821445
H         5.11027067645458    2.52776511280822    1.68903384280144
H         6.51273153958242    1.32637411285629   -4.24205841071557
O         6.20927605977068    0.70125148793517   -3.54838184601077
H         6.23556869393935    1.20133295555503   -2.70694599594271
H         9.64113307155694   -2.30459829571758   -0.93838289366897
O         9.91963999472297   -2.09437520388182   -1.83854456054819
H         9.12116271952444   -1.75284902522946   -2.28368842793537
H         9.97738143537613   -3.40540274770350   -3.10491117585372
O         9.70998665216916   -4.05805748992701   -3.77924008410755
H         9.31862450535911   -3.55046536730838   -4.50084184689636
H        -7.71185894489545   -8.58923767534344   -1.69247931917769
O        -6.97159811039316   -7.99792494307095   -1.82082743194481
H        -7.34572340820226   -7.08345806068158   -1.81332746129094
H         4.49571041366849    6.13943527585939   -3.81140544333479
O         5.19987682598393    6.78006913359763   -3.65228796772779
H         5.97061145680320    6.24123366443564   -3.44413717230292
H         0.09332241472376   -8.22206118050951   -5.22731132590733
O         0.11326377129774   -9.20475316607376   -5.09275595754148
H         0.26535766077048   -9.57118127329206   -5.96392242033504
H        -2.34406333944501   -8.71080962270381   -2.73198085342300
O        -2.10854349021091   -8.45049746359346   -3.64207362779773
H        -1.46248471407278   -9.07131437407044   -3.99781057601250
H         2.16481866811252  -10.87165454360065   -3.49595433695632
O         2.12282817265639   -9.91688594557297   -3.47419138265622
H         1.33961474911835   -9.64388524943319   -4.00252169367807
H         6.86919662072773    3.25441621207356   -4.59204200028838
O         6.93154424392423    2.57777506417602   -5.29745328708097
H         6.13783301252203    2.71198780010170   -5.83688222761357
H        -3.57545730943722   -3.73304467312202    7.69162490806351
O        -3.68628216621887   -2.94596470251332    7.15975698743819
H        -3.43397733022569   -3.18772095323154    6.24236114521778
H        -0.62298897476245   -3.41395659059218   -6.74927484022978
O         0.00959096260672   -2.68466691446636   -6.75815666529600
H        -0.46922837824892   -1.90681891204800   -6.41740086161827
H         0.64379865748083    0.43772519206346    8.72207401728178
O         0.65009131967118   -0.27883051426509    8.08349955285951
H        -0.27293164432365   -0.56465177977230    7.99443317494159
H        -5.78503232424947    7.33971157836182   -4.30773717709704
O        -6.28760139343134    6.72162928900079   -4.86938646253519
H        -6.57889394536329    5.99222233988055   -4.27776913484290
H        -4.22352352492521    9.07332636951773   -3.31825310696161
O        -4.75968659384933    8.27714402307709   -3.21667938768000
H        -4.36238852517652    7.79871026863239   -2.47081661716416
H        -9.66591752329221    5.78385580176020   -4.70658041115380
O       -10.20230707884312    4.98163712122265   -4.54182951941128
H       -11.08185746695477    5.18462993702587   -4.86223579680681
H         2.79776861887476    6.47825480189315    6.10045772935114
O         1.83776703394137    6.57924389828744    6.19626337167868
H         1.49112191698286    5.66677546220574    6.09545125489999
H         4.85036162161076    8.48522298369912    0.04100755643243
O         5.16599548078705    8.49216197596073    0.96370621201234
H         5.56940876953892    7.62683158636963    1.09995073213550
H         4.13973878481262   -7.49133488994953   -4.35063699195029
O         3.38119928411948   -7.77522472587005   -4.89283768709014
H         3.09706993456230   -8.61349780148841   -4.51364816547127
H         0.41769916036229    8.62707962663050    4.18694913835685
O         1.09368422198435    7.98017697775028    3.96040266066623
H         1.31752168412150    7.48766032843301    4.77621839749553
H         5.28513797349155    4.12193223379517   -3.20315283018518
O         6.25481003437685    4.08894345482970   -3.13225535412105
H         6.44155573495756    3.50674021829140   -2.38207273987769
H        -2.58057568255648   -1.55905262147903    7.54129939255731
O        -2.06795284565734   -0.76715719219128    7.76082630177080
H        -2.69233758060255   -0.13779051037380    8.13208130423586
H        -8.97558464881778    7.92175418581527   -4.20933370733124
O        -8.91260006555676    7.33656590212969   -4.96565512982330
H        -7.95612403345246    7.16769465276214   -5.09806753123439
H         3.50907917649379   -9.03132661215735    1.08533743384295
O         2.83390913026125   -8.39696744343593    1.33159296334704
H         3.31068989414136   -7.59233799093621    1.61027914840773
H         3.62737748642158    8.12241284748430    1.78598190001081
O         2.83143827564980    7.56565483938686    1.89617769092923
H         2.38689411826545    7.80230128324560    2.72295092705831
N         1.81459233143476    6.15972502667079   -4.37552224192712
H         2.19465774654951    7.00000354355030   -4.78700236845975
H         1.35355521929604    6.40538526135096   -3.50972985374689
H         1.12568743721086    5.76789452009942   -5.00114223426170
