# Supplementary material for: Computer Generated Realistic Interstellar Icy Grain Models: Physicochemical Properties and Interaction with NH3
Source: ACS Earth Space Chem. 2022 Apr 19;6(5):1286–98. doi: 10.1021/acsearthspacechem.2c00004 (PMC9125691; doi:10.1021/acsearthspacechem.2c00004)
Supplement: Supplementary file 1 — sp2c00004_si_001.zip [file sp2c00004_si_001.zip › NH3_binding_energy_sampling/48-43.2-N.xyz]

604
 energy: -1022.791851782600 gnorm: 0.000048453331 xtb: 6.3.3 (5b13467)
H         0.21050783221983    2.99467648267572   -0.72779954890649
O         0.73114783029434    2.32263339321045   -1.21834558629175
H         1.67121071172088    2.45384149941886   -0.95117093769624
H        -0.04391759716656   -1.31039749120295    3.13861129589721
O         0.34605912030059   -0.61452718196692    2.58715832895712
H        -0.13169963286222    0.20037875062522    2.81580288902029
H        -2.38750799561157    2.37589613230709   -0.56592467898003
O        -2.17095613688091    1.91214425667559    0.26036133390073
H        -2.19004219919473    0.96238810252581    0.04358999594428
H        -4.63649295434544    0.53497519249970    2.18010147899941
O        -4.95318197226715   -0.39836168241433    2.20217393859323
H        -4.45195736702991   -0.88116833937805    1.53682543810480
H         0.08340575263895   -0.33079897384523    0.93123068256754
O        -0.11833216476511   -0.10237626965266    0.00317054709018
H         0.21873273982959    0.79374165799788   -0.12671510838686
H        -0.11876628671961   -3.57579792089475    3.78508188231478
O        -0.39462916595913   -2.74191511881869    4.20000082876981
H         0.25464316362848   -2.56638104438481    4.89747840774760
H        -4.86535333175542    2.51132264694070    1.31246570178345
O        -4.22211915599641    2.10654232645955    1.92637329179494
H        -3.38236379522355    2.08523182474990    1.40926272118950
H        -3.24700748283226    3.84935739662052   -2.24892126849562
O        -2.50749491051500    3.25491164011768   -2.01737765206056
H        -2.15449609595348    2.95952667419178   -2.87673978727661
H        -0.10772060805582   -3.83052060464492    0.51277768418482
O         0.23461810679919   -3.00953976512373    0.92181943921805
H        -0.55121558150174   -2.52065042670945    1.23400322678601
H        -2.34954611754715   -1.54812749882821    2.47235594681463
O        -2.16461598755959   -2.02106401124420    1.63414121120344
H        -2.42780940429959   -1.44029145515076    0.90131102688864
H         2.08052440685969   -1.48282247075677   -1.14355684970109
O         2.31735279500530   -1.72764458517375   -0.22521355336463
H         1.53024586182503   -2.15225634059690    0.16641938873360
H        -1.36747598480009    1.81064431471677    1.88147071317552
O        -1.45150405516622    1.41991206247140    2.76131320489934
H        -1.43680751874157    2.13768447701190    3.42079638614397
H         0.21398434079539   -2.74661238235608   -1.57173900687598
O        -0.54172808124201   -2.13525195738152   -1.62757511417537
H        -0.35917192496428   -1.40383350423714   -1.00046872648561
H        -3.42507502940283   -2.95888558197027   -0.37109843033611
O        -2.70974396227240   -3.45423015939611   -0.79143453738980
H        -2.00121646135299   -2.82513959546018   -1.01907838851915
H         2.80222123468465    0.12193804019263    2.89311257731713
O         2.90841465485792   -0.05078555842077    3.85606305379822
H         2.99770427093963    0.84559728209517    4.25119829964506
H        -3.51912524881704    6.34511257935863   -0.59952881495642
O        -3.28403005990546    7.00179384852398   -1.30663195381493
H        -3.14053829915525    7.85087107282266   -0.84419614261339
H         3.92212610712737    0.56248299099295    1.13568643130822
O         2.97229507235358    0.38225748255824    1.25922235303009
H         2.73108621583870   -0.37474382153998    0.68724703861933
H        -5.77655324048582    0.79918759791940   -1.60269162215935
O        -4.86540324535551    1.12758556218319   -1.48442257865605
H        -4.97369788773908    1.96033077994087   -0.97924235743016
H        -1.18678819955581    5.38517676027069    2.15006120247912
O        -1.81044141073602    4.63625027529431    2.04188659618959
H        -1.88612917606203    4.22538852647853    2.90848019301998
H         3.50867615222544    2.73466461740754    0.35997670429279
O         3.25722739197671    2.68578995803619   -0.57755287098941
H         3.58684915752812    1.84010971859365   -0.92366384048795
H         1.49296195123194   -4.74605589106912   -2.24307321917391
O         1.56096002763387   -3.96389195064679   -1.67706177500227
H         2.35340573068174   -3.50575067716128   -2.03678564324625
H        -0.92254920630342   -0.13669147852045   -2.56639041453148
O        -0.28981257467465    0.51294018508236   -2.89897391121912
H        -0.02591265671898    1.10133430068334   -2.16822015948044
H         1.71283679989119   -4.71723761594353   -0.17328266759214
O         1.82390873569167   -5.34810379754917    0.57398924343276
H         1.35858043431434   -6.16157788306730    0.28733624374375
H        -1.22864861322683   -3.31965439342293   -2.86961977693585
O        -1.05830089610405   -4.00845843943697   -3.52555193414932
H        -0.92967683161204   -4.85150111640737   -3.05020381352470
H        -2.73901446771413    3.32004181877847    4.66925407036639
O        -1.75792086902134    3.31503531978048    4.62904017828481
H        -1.46276003502180    2.91883841249240    5.46838703963607
H         1.00134319038680    5.03283246121710    4.00748048247807
O         0.05707336828248    5.26994952349867    4.06279509317945
H        -0.41884324306244    4.47078985731352    4.32717709496989
H        -1.71824864207362   -4.68336162214984   -0.34677255921626
O        -0.95151189105504   -5.22191523509093   -0.06174615288714
H        -1.29603856271114   -5.90362695495978    0.52438894214860
H        -3.91933988389574    5.78018821733528   -2.64761506511222
O        -4.27132617969691    4.94321690945654   -2.96866614048013
H        -4.12208034269923    4.90065316744511   -3.93742374131100
H        -2.40593645266082   -3.70292350372915    1.95653851140764
O        -2.42191604829288   -4.60428407260136    2.33930921515693
H        -1.48143011050293   -4.84080648965265    2.47712115672726
H        -4.69794419065136   -3.03381058798403   -2.87114206388480
O        -3.84777740987219   -3.27004587775486   -3.28015591006490
H        -3.51428930085985   -4.05971971551074   -2.80999576867284
H         0.37642616306270    1.38572228281960    4.57690266204471
O         0.88785849553303    2.13849799282119    4.23469147775490
H         0.93707067548589    2.80711543679429    4.93361916932215
H        -4.65004082553406   -5.21327590979139   -1.52521823204319
O        -5.34864404640546   -4.85498762701613   -0.95061509546443
H        -5.13059535505588   -5.20180207517512   -0.06463558430034
H         2.31868146139422   -6.54696698461293   -4.02095999100755
O         1.98618972675666   -6.21049131514639   -3.16863283245652
H         2.42393841818627   -6.77844146735735   -2.50254784531436
H         0.45844835224861   -3.44236329737276   -4.00369918535623
O         1.25871294009626   -3.07878106795343   -4.43441141769095
H         0.93418298137107   -2.71431530570672   -5.28408651222404
H         1.99318240386016   -1.75869992730969    2.96110982583533
O         2.14874311384033   -2.69110567667189    2.75085595361631
H         1.45895429455081   -2.91110777498065    2.08985201639989
H        -3.01939527922915   -1.86584835886898   -3.20128700533756
O        -2.59678534550713   -0.97885151632503   -3.14636918498173
H        -3.25436042666539   -0.33590824037466   -3.46728527154696
H        -3.17146033120486    4.95393800544697    1.03287603868403
O        -3.95519477364600    5.32420727220427    0.57960291510422
H        -4.36651997929803    5.88765584321773    1.28417721859073
H         0.90320212502597    2.24387988291794    2.54449808898568
O         1.00021233618259    2.23340070541013    1.57262482237901
H         1.72474050745412    1.60732239070830    1.40902753241324
H         0.19874287876710    5.61977843062660   -0.83013138055554
O         0.71828515693231    6.27751729725503   -1.34663957985755
H         0.86214799351951    7.08207115401388   -0.79853954916657
H         0.37106739157565    7.02468119243553    2.50902738215981
O         0.00650893825847    6.64127674058379    1.69482038646386
H         0.66751272765921    5.96694082109588    1.43524173046482
H        -2.44787631421067    0.21263753452850    3.32949838738597
O        -2.66573053471394   -0.59815348231656    3.84114187568951
H        -1.90248760118542   -0.63118135140266    4.46002326429872
H        -0.84811861732396    0.57513881725918    6.00046660562521
O        -0.57697845591160    0.04762266925629    5.22941830193941
H         0.13608263507045   -0.55390889203021    5.51884214966246
H         0.73505693870009   -5.00817736885158    1.99388747513257
O         0.19764983643708   -5.11036846444823    2.80254291333045
H         0.34286643143941   -6.02883321206702    3.08157955282724
H        -2.10265498767801   -8.11380510136279    0.50411469875335
O        -1.77592002685287   -7.61920266174935    1.28334364016371
H        -2.55973133224169   -7.30372993381966    1.74080358797736
H        -0.37995238253653    6.81394408585234   -2.40364456477683
O        -1.12914280117554    7.23002513469253   -2.90163133822831
H        -1.91600367706336    7.10819094127559   -2.33250685361673
H        -1.09696918304644    4.28400441580144    0.52103175466872
O        -0.72873103155065    4.33781794576252   -0.37751273194479
H        -1.43893404425043    4.09058079376539   -1.00396786010966
H        -4.37687467426618    2.74615655870931    3.48553498885571
O        -4.36828337061988    2.92507789962829    4.44814889916819
H        -4.44965136789204    2.04618148922765    4.86621838760887
H         2.06177199999364   -3.57703623878715    4.23843961261450
O         2.00383264508217   -4.04223528121604    5.09594386999884
H         2.51286057358246   -3.49951762862722    5.71949865581502
H         4.70565325832678   -3.21834756930186    0.81568712664919
O         4.53974947412190   -3.14994874525006   -0.15038416933870
H         3.68008178656395   -2.67373498441440   -0.23272730271000
H        -2.71715680950120   -0.78942959570086   -1.35399246674644
O        -3.03915514605713   -0.51199847269926   -0.47990705058205
H        -3.84120113232878    0.01169649694247   -0.68626570488777
H        -1.63013822714739   -0.82916141387779   -4.63967079664080
O        -1.12735432638093   -0.61976505485199   -5.44797228863431
H        -0.41620796860097   -0.02089795964409   -5.17131845952977
H         1.78940981589891   -1.77298180028619   -3.39637140181459
O         1.88533739838132   -1.02093425446550   -2.78009618663249
H         1.10678502513847   -0.44534841141351   -2.91121924818695
H         3.69099422971824   -3.13226883024289    2.53227873303090
O         4.64974506862513   -3.36154319754913    2.45601069812413
H         4.70526077491586   -4.32072494377066    2.58987249990317
H         3.45715426330815   -6.12611415629939    3.13022508867803
O         3.80810126519030   -5.93297405368696    2.22646631743247
H         3.06766444425854   -5.59189551482985    1.68458477794131
H        -3.35448188737480    1.54645865010903   -4.19529076622474
O        -4.19806419567201    1.07716527676060   -3.99596339592621
H        -4.41041393864099    1.23070159530339   -3.03928750085764
H        -5.06910268503465    4.11840727845770    0.03776470476741
O        -5.50777752053441    3.25142014451459   -0.05703327123574
H        -6.44014317241535    3.36820570453462   -0.33319402448743
H         6.73876264924756   -1.22484332140168   -1.41543107459507
O         5.97050165947090   -1.07010273153840   -0.85943417415336
H         5.55217012848753   -1.93605800572474   -0.65242746386004
H         4.59311240284555   -3.22043223820318   -2.49425828078260
O         3.72301693150677   -3.05218916030955   -2.90679149022951
H         3.72186082036138   -3.67730722185331   -3.65773902250534
H         4.48163341282516   -2.27593484139635    5.59152971428715
O         4.14408248046626   -2.73279420024462    6.39185477501611
H         4.47578007142189   -3.63952327610869    6.31550974001407
H        -0.71766715214793    6.35056207450481    4.99842594304458
O        -1.31724262173010    6.93068289235696    5.52589917721796
H        -1.32799263848012    7.80547926284126    5.08097625225941
H         4.70321892580685   -0.17961959177896   -1.51567947527881
O         3.93444991437253    0.36101994149112   -1.77810454376486
H         3.23998348148831   -0.24199813088654   -2.09966020524614
H        -0.75239546323445    4.45985064891126   -4.09384311617453
O        -1.53625030245776    5.00105317583159   -4.30214608460172
H        -1.38291582802619    5.87118424036183   -3.88759326640150
H         0.65725741182087    3.15126211770695   -2.71176699022085
O         0.66002059249259    3.52066841714290   -3.62326189533397
H         0.70345489629472    2.75242097572465   -4.20278000026965
H        -5.36029157384878   -5.20816439233033    1.84431215683321
O        -4.66564886186213   -5.80599325744596    1.49006575935736
H        -3.82365342846618   -5.38775491212230    1.75231033283615
H         7.87037384766657   -1.75516009285179   -4.08861397347404
O         7.61768925603171   -1.43433535646310   -3.19011957058008
H         7.13011357442082   -0.59174393303217   -3.35106967638386
H         3.68364462419186   -5.14678279465352   -5.29285555180258
O         4.44919663643940   -4.76964201385395   -4.81958957760929
H         4.83694495374307   -5.47628871344839   -4.27047622017717
H        -3.74429301941130    0.02840093157891    4.93173579721237
O        -4.34137256903770    0.49802053401186    5.56302616020529
H        -4.99961448018161   -0.15717910441514    5.86530094622578
H         3.47593512250805   -5.97802324068652   -0.51539988845433
O         4.34685289240049   -5.73227942869395   -0.83919084565509
H         4.42248110846516   -4.76871137599055   -0.70397335633598
H         4.98918550333763   -0.40121146164388   -4.21056471851667
O         4.45164708286412   -1.11579451009401   -4.59127736064405
H         4.12980271229610   -1.69319798165989   -3.86670882192888
H        -1.18204346822114    1.50895198564623   -3.96677552061216
O        -1.83456239524446    2.12671036428855   -4.35343076603422
H        -1.48218313133422    2.45129571990374   -5.20462999573906
H         4.88624104675412   -6.37205533651279   -2.31468711326960
O         5.21397274567490   -6.70428702899724   -3.17952287737218
H         6.03330433552577   -7.18320974076054   -2.99377526920852
H         8.73684014391380   -5.14736076037651   -2.94875576140501
O         8.04915698278675   -5.56001979852551   -2.38231973869743
H         8.08289869447022   -6.51824505238006   -2.47652671403019
H         2.35337063854033    4.69303270200464    0.37524736157441
O         1.78059692623294    4.68114436814702    1.15142062982010
H         1.42218763965734    3.76168608985843    1.23814837642152
H        -4.37796181733995   -2.62907099885446    4.25458389009334
O        -5.27309239194226   -2.29180756554123    4.05382306525442
H        -5.13966575388714   -1.51487461427549    3.47186859999994
H        -5.82564823724602   -3.21430946330971    1.35383695784054
O        -6.28447568367688   -3.76586671026283    2.02934349703990
H        -6.09107328767045   -3.32326721913877    2.87518496557634
H         1.73892112884856    3.48702961825293    6.80519488886039
O         1.13454692385488    3.99662665239184    6.24782594212271
H         0.34004864414925    4.17470752735899    6.80517280693107
H         5.03492473123687   -2.17046165973285    3.58132609939240
O         5.05954879011514   -1.44564778216586    4.23838703129533
H         4.24656478039381   -0.89143103380066    4.08145136482340
H         2.43100881814590   -5.56670214801819    4.84692750861445
O         2.80921933554448   -6.45269604851404    4.59207854818754
H         2.06290716330799   -7.03540584734739    4.42766091351253
H         2.23020405652454   -4.60308570723152   -6.78961355981233
O         2.06651127405456   -5.08442431605521   -5.96871910713072
H         1.80533014312720   -4.38777216165852   -5.31766856412174
H         6.44921680714929   -4.13872226204048   -0.52881244261078
O         7.20555179661712   -4.53696168152715   -0.06650270426572
H         7.70885941141451   -4.96572564374181   -0.78656077465340
H        -1.68780781486729    4.53938029815334    7.55190088081230
O        -0.77841835373004    4.63934787152359    7.90722285065983
H        -0.62375585726148    5.59686027678597    7.99992314853800
H        -5.13825816755963    5.61659869949855   -5.63752620985941
O        -4.53040834145405    4.85318396990474   -5.65497827193550
H        -3.77672462526545    5.06300194422628   -6.22734795274364
H         3.24482103052727   -2.62800757796428   -8.45918887915444
O         3.16174819972926   -3.15387883730211   -7.65292987382392
H         4.04086542581909   -3.12639189286309   -7.22946855631211
H        -0.66078290190445    8.77739207274057   -2.37246451837773
O        -0.53434321260507    9.61041781957951   -1.86173780916283
H         0.23104524619305    9.44091622596805   -1.28784440625201
H         2.10860507006504   -0.89942034450940    5.18276772457934
O         1.54204858730661   -1.42152983586564    5.77934035841415
H         1.63927061879461   -1.06735923673205    6.67245008005520
H         5.18468230411089   -2.10279676568374   -5.73045888723726
O         5.52801719461212   -2.87335126800963   -6.24797568302040
H         5.25718295458873   -3.65899559675750   -5.72232145194811
H         5.73435956333989   -5.20667957131759    4.67385576776038
O         5.21676672501183   -5.11365921146407    5.50259242812004
H         4.49502591943464   -5.74669342363820    5.42709938074575
H        -3.92184368267031    1.17382510139947    6.99706023781366
O        -3.72366898782797    1.65481817422327    7.83603195876529
H        -4.59738491826000    2.04342480252919    8.10019501902875
H        -1.84330818975154    9.57844134214248   -0.83998632052061
O        -2.70060246577291    9.45580003171403   -0.35912225568217
H        -3.31451156104955   10.08087569366260   -0.74817528976826
H        -5.95294244566768    4.63458317472930   -2.96683076255532
O        -6.86347243738777    4.51291939372510   -3.30505603984238
H        -6.77704558016460    3.80468765812327   -3.97652246726410
H         0.10014578209202   -7.10382595471986   -1.10784706513616
O         0.56873774376799   -7.53339150100718   -0.35921190817604
H        -0.10675138386746   -7.72271993197117    0.29512788184803
H        -7.63673669194650    3.74480912236838   -1.98456008237026
O        -7.89367504609487    3.16418350063254   -1.23803230721343
H        -7.75260108123845    2.25262242343829   -1.57059924964120
H         4.02194151973472   -0.85500635194459    6.94882213151950
O         4.03666739483806    0.10927113963587    6.93169721945068
H         4.84700165716090    0.38764238891167    6.48885390159823
H         2.26387372916139    5.75584869267081   -1.26464264101240
O         3.20016332245849    5.46409490577447   -1.15302782036049
H         3.37217181644904    4.91747721787472   -1.94289253556421
H         6.56761275000078   -5.95516491005567    0.66104624875113
O         6.20207986353509   -6.68693934715420    1.20300852443582
H         5.29846411106967   -6.40840482687051    1.43183525934610
H        -3.81620740714361    4.76344585465287    7.73871669695645
O        -3.27994757070277    4.29276214774625    7.06022463960234
H        -3.45410736619748    3.34951623623963    7.19908688757187
H         5.77808625534475   -7.97579462145496    0.14757909349017
O         5.48698554244135   -8.66762845124722   -0.48325973157803
H         4.65500681284401   -8.34566214577409   -0.87447883403258
H        -0.51086550991428    2.10328809081310    7.65067741646575
O        -1.14385536664116    1.99993470210662    6.91681093137669
H        -2.00943032610379    1.86924681084598    7.32306385697941
H        -6.36410736407868   -0.14168996301254    1.07702191018485
O        -6.68986253794780   -0.23344556721344    0.16683123522173
H        -7.60864532822102   -0.50338477252676    0.19302258467786
H        -5.36332431105949   -3.09811530730586   -0.55511253712027
O        -5.10697186868526   -2.39071073615629    0.06303273890699
H        -5.67862049902422   -1.61955396189168   -0.12689880970480
H         4.33223544050412    5.54988324298285    0.22439465385880
O         4.67086474543296    5.65825999378353    1.12704252494185
H         3.97868264026385    6.17269682558614    1.57809337253000
H        -9.04495275205599   -1.79314862247523   -2.20913151272712
O        -8.49210042212150   -1.58514588751737   -1.42833343324951
H        -8.61584418060910   -2.31607849060681   -0.78339402722303
H        -5.54431295369542    3.39454954823619   -5.54800892188344
O        -6.05920682480181    2.68737727850527   -5.12440509472213
H        -5.39034442302930    2.10538329577175   -4.70951550445075
H         3.15937431116339   -0.96662324888244   -5.69029077222943
O         2.30072234893612   -1.09027070717971   -6.15003159781299
H         2.38326318418278   -1.94319351318118   -6.61692992281779
H         8.09103498060269   -1.43140245112522   -6.08854997155689
O         8.10175315576536   -2.29139931546895   -5.62467725801837
H         7.24429307948241   -2.69358516285785   -5.86728804303195
H         7.59559177128863    0.90690510111469   -6.38644688762858
O         7.40417097807998    0.05501303076765   -6.79103832909357
H         6.42261508155813    0.00489608486587   -6.82129210368060
H        -7.84313837804105   -3.71355532364307    0.98383815938534
O        -8.52541693787927   -3.61251789382280    0.30239800701675
H        -8.43082785223715   -4.37722567462578   -0.29309786755104
H        -2.38869917630048    8.71776735668583    1.20856499034135
O        -2.23210212259296    8.13589293364956    1.96559015007943
H        -1.46373420583624    7.58093495137069    1.74222192807086
H        -4.41372256075634    6.43523183747302    3.44396428152334
O        -4.58758378358618    6.85323320994045    2.58371867213587
H        -3.82569737771705    7.43899328744717    2.43676070130489
H         3.39230448155714    3.38611672024301   -3.64967269541376
O         3.23949698920943    4.35611231486728   -3.56286253197011
H         2.27402519665379    4.41977078465273   -3.66602324178111
H        -6.12398036951325   -1.66424462092236   -3.41621230829978
O        -6.20214065795709   -2.23696761189334   -2.62699456757109
H        -6.98309879965630   -1.92544847043986   -2.11620617987361
H         6.50629239046301    1.05789906875336    4.67059792223359
O         6.11729777329508    1.60485037393985    5.37036507611416
H         6.30475076159250    2.51978074380534    5.06784169008762
H         1.33987732950135    1.64311863238682   -5.86820687471441
O         1.15016729920554    1.05376202004598   -5.10762345042608
H         1.51142013493154    0.18823607655923   -5.37252702233634
H        -2.38535795705447    3.03140116470794   10.44689589927833
O        -2.18725165813685    2.11421341481962   10.18230066933840
H        -2.79596354419963    1.91272952872106    9.46014281178833
H         7.65826514541676   -0.49984092013019    3.02025667448180
O         6.90858808078582    0.07611727385331    3.18974973703504
H         6.21897100197513   -0.52313259568964    3.57601775995087
H        -5.65134889301873   -8.08919485558231   -0.62298877413774
O        -4.91256516334845   -8.15236198914626    0.01952500262301
H        -4.91348572676141   -7.33074729024898    0.53470759166627
H        -5.19327538792960   -0.18814879305530   -4.70712889877542
O        -5.81164467667470   -0.90191310932568   -4.93739581578214
H        -6.65106769191641   -0.46194385073284   -5.13394909690319
H         1.85774364991232   -0.29151837759214   -7.54786208980731
O         1.65147568724192    0.17354198293823   -8.39440155526151
H         2.22407419859327   -0.23737182724591   -9.04753976860302
H         4.82955299421587   -1.50162424719942   -9.34438355965260
O         3.90286017987325   -1.27464746708049   -9.62302219814042
H         3.87721450637176   -1.39974480884760  -10.57100828587368
H         7.59965944537968   -2.56652659918726    4.15537729741125
O         7.74014683272353   -2.60961322665918    3.19526163760482
H         7.24639429600331   -3.40342657794057    2.93278574760058
H         6.74766513158465   -5.90275636630417    2.67259449090249
O         6.81384734240022   -5.22162631768260    3.36763848138519
H         7.69215966938180   -5.30375251145201    3.78087532422440
H        -1.78940788722371    8.95014337892729    3.40480780718691
O        -1.53288287932285    9.26443623948998    4.29734326956482
H        -2.37760535614140    9.39849711476433    4.76044049497599
H        -7.40925209192108    1.49394770998489   -5.24371199731077
O        -7.98250714295251    0.75191598446563   -4.98887219198883
H        -8.88380347486153    1.15219897733970   -4.91083204835066
H         6.88844476922136   -1.18426848093932   -8.45881900507149
O         6.30511577676934   -1.90752231065424   -8.71323481796246
H         6.08203783399208   -2.35061800528814   -7.87637044707437
H        -1.70589598830256    6.15266557371516   -7.08847132344101
O        -2.10171594298015    5.32944492379590   -6.80590789795368
H        -1.84787352290754    5.20665562276152   -5.84267621374374
H         0.10829266497363    3.40601452898182    8.96481480880437
O         0.25529795326441    2.46748736426206    9.18203218795291
H        -0.54043908732599    2.22838884243941    9.70804115095596
H         6.75180918111823   -2.83391920646796   -2.74418434003056
O         6.22373866722869   -3.57506394055161   -2.39296474130236
H         6.69098998350921   -4.38801555934184   -2.63486249723684
H        -4.09466169925742   -3.14442924111041   -4.91655233386675
O        -4.25444713319672   -3.04000672534126   -5.88137724662543
H        -4.80245150943774   -2.24770925544247   -5.94099660747331
H         1.96113905539273    2.15778243946059    8.36418213760791
O         2.70402343247814    2.33381673528342    7.77146066621227
H         3.14500928409396    1.47587434255834    7.63501590938617
H        -6.90435013351836   -5.24202559437835   -1.33371528432525
O        -7.82126296308151   -5.51384876064241   -1.57158240487167
H        -7.96023559081933   -5.11883280719849   -2.45709484349531
H        -3.79036918443765    5.27744386724088    5.64668589470681
O        -3.75948825896642    6.04021126804518    5.04778810098319
H        -2.82465379938930    6.33487391097957    5.13552685313268
H        -7.88455386554380    0.04229627214480   -1.94360308838370
O        -7.39725969098488    0.76225966224632   -2.36636128791501
H        -7.63145921510622    0.74311907535513   -3.31802185844578
H         5.85159454556085    0.10313371107429    0.35341751440166
O         5.63342928871137    0.82998309740244    0.96957782701164
H         6.14859520104465    0.64174108896654    1.78093453925039
H        -6.15640571130652    3.34815180032534    7.38413836414234
O        -6.02344579985011    2.83539791386509    8.21537894027230
H        -6.62547393603994    2.07465557372140    8.13639884470310
H         2.28596702774963   -8.11051374670378   -0.80775705704173
O         2.95878603014889   -8.10354618582767   -1.50814102268199
H         2.73028049465362   -8.82283333374571   -2.11381941702616
H        -2.76941975620935   -4.04410274952510   -6.17026267749882
O        -2.01413431317008   -4.60805873581625   -5.93822020042149
H        -1.73272571173248   -4.30885391310636   -5.04518153211549
H        -5.60058507490123    3.77742448403618    5.28889621779135
O        -6.24911648889735    4.17850732674810    5.90358973555519
H        -6.08210445338268    5.12189320810120    5.88568038741456
H        -1.02562908984934   -7.17065698253705   -3.11919600633715
O        -0.54986538412811   -6.49624544811207   -2.59989438200245
H         0.35540758795376   -6.43072033273042   -2.98653461758290
H         4.48633993949460    2.02792324784109    5.06511614276067
O         3.54464327469149    2.27147390851520    4.95310457463824
H         3.16244739113135    2.28285516721352    5.83562913314996
H         4.15577458557022    4.62491165693651    6.19506144901894
O         4.21364623761129    5.38316283600078    5.60899504751234
H         3.65537627894472    5.15098380212449    4.82804556304934
H         2.79754415782728    3.62234553700269    3.85040414584218
O         2.62713663663058    4.56219924602019    3.67696226359289
H         2.49678303552460    4.65188250244017    2.71077442158328
H         9.39784893202584    0.17097766788338   -1.15127082977568
O         8.59552748794532    0.33885750518831   -0.65331710403021
H         8.42221960673870   -0.47602998668765   -0.15275884143646
H        -1.76345747872535    5.20668320529193   10.54619132441147
O        -2.61664684642504    4.75047704766086   10.77260740859191
H        -2.76802705931079    4.94454982312151   11.69756690831615
H         7.98594355041490   -3.03636210082918    0.28426829492612
O         8.40854559551301   -2.18759740938650    0.53004463660407
H         8.34817509607145   -2.17486533275768    1.49262267369400
H         5.40404995002229    3.66528845918430    3.43663093811908
O         6.06197333749720    3.93672880460663    4.09950873395861
H         5.65444376724670    4.66274784760893    4.59214022848663
H        -4.09506336566367    5.08834614595169    9.74791890768536
O        -4.74928867361824    5.22244651081708    9.04228839293993
H        -5.35449876391779    4.46863015725503    9.05903237188702
H        -7.02002700202299   -3.53656050164264   -3.43724596938514
O        -7.64316956722587   -4.15220573018336   -3.87672428271980
H        -7.12628142379919   -4.60042966492309   -4.57804927823469
H         0.47627083077579    5.58878817049263   10.10299307071283
O        -0.33735636770242    6.04643051556807   10.39884583847669
H        -0.46572297245010    6.74259049105578    9.73987343895516
H         2.57717559971899    1.43122898477589   -4.15642151746150
O         3.45697889214073    1.78592130366044   -3.92561882825047
H         3.78155361580867    1.27730173831794   -3.15272686644995
H        -6.91875923305510   -0.18441178480316    7.23902469098082
O        -7.42556930965103    0.59645428786697    7.51568500151378
H        -8.05191432762355    0.77489440108320    6.81312712723321
H        -2.73613147822551   -9.90889702615764   -0.75119630064121
O        -2.67392519358217   -8.96872102091625   -0.91982534403441
H        -3.57849787871616   -8.60011705591137   -0.67712076700484
H       -10.08559758416768    3.00600995383898   -4.88750768755278
O       -10.20110366386876    2.09101385331589   -4.59820876761012
H       -10.41119742930605    2.18334237128484   -3.64794351510655
H        -2.02928683513097   -3.01346901064089    4.62876511783126
O        -2.90320111491089   -3.45373749808414    4.70742766136738
H        -2.90179361874606   -4.07756499020756    3.95616398124372
H        -0.15482180611607   -7.98927411595476    2.53312982452171
O         0.67462184084490   -7.77581602252038    2.97396258285727
H         1.38889299270134   -8.07716964673247    2.38510906951311
H         6.75420352597138   -2.35343436431680    6.35361523346013
O         7.20142948948144   -3.06579981290969    5.89197228338171
H         6.57165322085544   -3.80129305637397    5.86260410481886
H        -5.21972900505491   -1.97172417710949    6.96876249710846
O        -5.89935451211517   -1.47886371094534    6.48420340629127
H        -5.88813566757652   -1.86367082978931    5.57840309713841
H         0.80613437417650    2.94286791578029   -7.16772118878707
O         1.72347404638966    2.61159381025992   -7.22641019413553
H         1.70591383429894    1.85882119759459   -7.84583553861276
H        -3.89611732859944    8.78805740968364    6.59658058603435
O        -3.90313301742899    8.77668170280398    5.63921196677705
H        -4.03308671016477    7.84664550013162    5.38190183012931
H        -2.06342213218967   10.26142806040224   -2.83685659189351
O        -2.96695007116336   10.44025904617059   -3.13459297998932
H        -2.89986052716247   11.06753176035784   -3.85382391329326
H         9.44552450231705   -4.05738595548554    4.00114256401772
O         9.16972542952649   -4.72997242040111    4.63141895787608
H         8.74439539131536   -4.25145461042718    5.35395642194304
H        -0.75723037951885   -6.07645827909391   -5.80750196202356
O        -0.05182417141614   -6.64022047581366   -5.47340970236288
H         0.78239717121519   -6.18058350606255   -5.69971505805679
H         1.84107044839004    8.25158981179432    0.55964221396187
O         1.53345229959661    8.56596580126312   -0.31869064296828
H         2.34492622081631    8.59898114347583   -0.85441224166397
H         3.47079463405620    2.84348145451838   -6.73073666152706
O         4.30096375806677    2.55704036472791   -6.32394492513857
H         4.06119210924423    2.29092714382377   -5.41138295290394
H         3.73820261295403    7.08438594463060   -1.33607453294647
O         3.94329670732370    8.01831878773366   -1.55798969204748
H         4.30644477307052    7.95488701569197   -2.45333595520516
H         4.35959279027272   -0.10453015155606   -7.96049035343877
O         4.74193498159662    0.04937195957623   -7.09467569920186
H         4.56167370115069    0.98338036236010   -6.85819755417227
H         6.03888452444354    1.89810299315192   -0.55129637663755
O         6.60009963646299    2.08550132239138   -1.31745592155547
H         7.42562713028264    1.60699207174678   -1.12453275543854
H         6.68881847478777   -8.47483427759158   -1.59740785091448
O         7.32071614690786   -8.27006723189910   -2.33910299307917
H         7.68838195934885   -9.10621888888265   -2.62015538274464
H        -5.32209648796434   -5.86327309349006   -5.34862490824024
O        -5.94106642209868   -5.19397546562213   -5.66558465273734
H        -5.39132145589277   -4.42790657601367   -5.91227425532497
H         0.64215685463037    7.33140827840202    7.57091742977478
O        -0.26509665788918    7.31475493546083    7.90204209394931
H        -0.80027546762320    7.28675029795715    7.07560050419935
H        -8.91058757707347   -2.89652928447322   -4.04762611411039
O        -9.42986614685017   -2.08648327511498   -3.88402072817497
H        -9.14751099787054   -1.42711528157984   -4.52156636339828
H        -2.41118998790838   -6.03498359138618   -2.10036642420201
O        -3.29090222033070   -5.75099963167778   -2.36626816189579
H        -3.48352221347371   -6.13352293474735   -3.24747794373896
H        -3.00709869195375   -5.97518702677864   -5.36354125140305
O        -3.60417877405107   -6.58065087672072   -4.88233326037056
H        -3.12147785127618   -7.39958811958954   -4.71144950206342
H        -1.41988261893230    3.63844797739287   -7.02914512511254
O        -0.87799844946229    2.88498560026950   -6.75508651860543
H        -1.11847816383520    2.09516404822788   -7.29671471603907
H        -0.24116235845217    0.31857793016654   -8.24096414302880
O        -1.13540454796576    0.55641874171732   -7.95410583532302
H        -1.30597660954981    0.03947372896369   -7.15085147080458
H       -10.42707352175296    4.00244280693028   -2.72939716467439
O       -10.49128307578613    3.22845753373742   -2.15455822367231
H        -9.65907996054927    3.20624997268515   -1.65011627096405
H         4.60270936675557    4.06547338488800    1.63477862695761
O         4.39953188481052    3.14770164039172    1.92739108726928
H         5.11034979860845    2.56839887893757    1.64014883894273
H         6.47227634131583    1.33206292874128   -4.29337081091290
O         6.17327379510278    0.71405466352116   -3.59217802112332
H         6.20904120875264    1.21681638665328   -2.75299061345418
H         9.63812369294847   -2.26436266225613   -0.99007832364209
O         9.90914926654240   -2.05707296295238   -1.89319922278840
H         9.10577120832833   -1.72320764872496   -2.33487686628432
H         9.96208383543551   -3.37750302529468   -3.15226723222567
O         9.69097202734203   -4.03550082797908   -3.81968472563888
H         9.29288041980546   -3.53443600830725   -4.54210714259213
H        -7.69717418735877   -8.61622354145910   -1.56922403702171
O        -6.96009805833002   -8.02305795682561   -1.70708307416500
H        -7.33770003872542   -7.10994055629943   -1.70268672118051
H         4.14984427779386    6.01875588566393   -3.92068363587159
O         4.81112288940978    6.72092920017290   -3.84511295794172
H         5.64855147652495    6.26838641364934   -3.71056152559844
H         0.07869127925254   -8.24384298578804   -5.16705548176280
O         0.10365421993234   -9.22544474592985   -5.02615438762161
H         0.24952318763315   -9.59725298063284   -5.89610564980719
H        -2.33769935382849   -8.72517123736473   -2.64951980970459
O        -2.10917208339854   -8.46938841630844   -3.56272507900729
H        -1.46454819975173   -9.09095554067516   -3.91969656420391
H         2.17376586828171  -10.87437355708890   -3.43482633829723
O         2.12836401429409   -9.91961825615971   -3.41903385595550
H         1.33984617474469   -9.65321702983421   -3.94287611058307
H         6.82013070998736    3.26178598505403   -4.66668152109025
O         6.87422243288105    2.57754908520371   -5.36192341436176
H         6.07767138120041    2.70604663119436   -5.89923836542985
H        -3.50747412733949   -3.68437936121274    7.75094209787763
O        -3.62459326075133   -2.90138895847020    7.21445070489632
H        -3.37863135861421   -3.14837814146355    6.29694733892643
H        -0.66651650545462   -3.44858527407884   -6.71436405477864
O        -0.03622543957364   -2.71734347689246   -6.73184491599303
H        -0.51593304475516   -1.93889568742144   -6.39413020704006
H         0.68815566205660    0.50100288313482    8.73239770144548
O         0.70539516061923   -0.20802515945183    8.08656579623631
H        -0.21490110249103   -0.50539978221569    8.00232559447739
H        -5.84756443814259    7.30327155213904   -4.30279971891974
O        -6.35363919466857    6.67957508445272   -4.85553602552773
H        -6.63726867303605    5.95383829912012   -4.25632799123450
H        -4.28619748760808    9.04699145938082   -3.33880023941812
O        -4.82092214241557    8.25157239878910   -3.22278662763273
H        -4.40847634656829    7.77855326340828   -2.48195864466713
H        -9.72723981507614    5.72981483046331   -4.66058369111366
O       -10.25950444431376    4.92654589765620   -4.48696599859193
H       -11.14221710781984    5.12485603907317   -4.80152548192564
H         2.80861943682284    6.51610535683972    6.05170854246076
O         1.85832065869439    6.62563685918208    6.21684709805371
H         1.48924788175180    5.72618949302956    6.08029258803461
H         4.81532495806427    8.51973485363476   -0.04077648595733
O         5.13768344822289    8.52767027641081    0.87851277247476
H         5.54702715272089    7.66504416722064    1.01277085233758
H         4.12936232856442   -7.49309576087553   -4.32610538484975
O         3.36750004575506   -7.78249651331554   -4.86056630359619
H         3.08928896785532   -8.61970697234373   -4.47461651930352
H         0.41614989903854    8.66220486582981    4.13945657660242
O         1.09552181364780    8.01356120434858    3.92582698975056
H         1.31306733573790    7.53145078126776    4.74675320855705
H         5.22808891929340    4.13497462173972   -3.24808038169665
O         6.18983006438123    4.10558932637883   -3.20029046595189
H         6.40297901548021    3.53002065276322   -2.44914476283512
H        -2.52259918454807   -1.50765549399911    7.57929005985090
O        -2.00680326396565   -0.71549499963738    7.78968193012844
H        -2.62683424966652   -0.08158263191888    8.16102758439809
H        -9.04059362819770    7.87385969618237   -4.18336771708626
O        -8.98182336731198    7.28284963687025   -4.93550483651562
H        -8.02557970876879    7.11750224344261   -5.07486072358825
H         3.54603610374126   -9.00006466890050    1.12450215850835
O         2.87102675335538   -8.36578136155541    1.37134436229336
H         3.34741702329074   -7.55816743891964    1.64148250364624
H         3.60643221004332    8.15896031678500    1.71455787694990
O         2.81724807492064    7.59586811220884    1.83917059350127
H         2.37774098062284    7.83845560106426    2.66653545609335
N         2.06751758361081    5.21142867298797    9.24335362183217
H         2.12085149691403    5.72614006543852    8.37121305096801
H         2.41471720526561    4.27621767736792    9.06858953045121
H         2.70647103111567    5.65281614901157    9.89194604541733
