# Supplementary material for: Computer Generated Realistic Interstellar Icy Grain Models: Physicochemical Properties and Interaction with NH3
Source: ACS Earth Space Chem. 2022 Apr 19;6(5):1286–98. doi: 10.1021/acsearthspacechem.2c00004 (PMC9125691; doi:10.1021/acsearthspacechem.2c00004)
Supplement: Supplementary file 1 — sp2c00004_si_001.zip [file sp2c00004_si_001.zip › NH3_binding_energy_sampling/49-27.9-Y.xyz]

604
 energy: -1022.784968149714 gnorm: 0.000031320787 xtb: 6.3.3 (5b13467)
H         0.20474699190737    2.95538867796558   -0.70128617682921
O         0.72725852612125    2.28536543418549   -1.19230828756988
H         1.66607311970585    2.41406250432874   -0.91884428188247
H        -0.07758819277141   -1.37040728929860    3.14069243459103
O         0.31553335061273   -0.67196345039581    2.59485920511239
H        -0.16193982138263    0.14247347528893    2.82507044818307
H        -2.39533356754910    2.33785256430967   -0.55886824952307
O        -2.18603722755031    1.86969992458541    0.26682397597767
H        -2.20193522200935    0.92116366115228    0.04442287715011
H        -4.66242936097832    0.48444396260007    2.16299826279357
O        -4.98029645181348   -0.44863465744761    2.17846407822752
H        -4.47537124980824   -0.92843318539919    1.51364573062739
H         0.06421285211107   -0.37875101360558    0.93837621113412
O        -0.13388528625016   -0.14442145384898    0.01109657181661
H         0.20766801422264    0.75087136673300   -0.11291680494384
H        -0.15828274191460   -3.63831586215014    3.77407033054950
O        -0.43691969535010   -2.80706042353983    4.19255585378728
H         0.20921034539210   -2.63504765011624    4.89395691278898
H        -4.88431599607487    2.46561420571366    1.30534896671396
O        -4.24552787696499    2.05760261505151    1.92179954410500
H        -3.40258196750572    2.03743087455663    1.40929565325836
H        -3.24331237754508    3.82081420873627   -2.23973846956790
O        -2.50610689575837    3.22437804999078   -2.00646812581741
H        -2.14746874754154    2.93323172958931   -2.86504583020006
H        -0.12699515856602   -3.87593102988081    0.49996506850272
O         0.21274056236071   -3.05782795487247    0.91675307626641
H        -0.57464341977225   -2.56987373125359    1.22590069249368
H        -2.37976332472744   -1.60201529018558    2.45830778488053
O        -2.19103903515128   -2.07095218211828    1.61907622796232
H        -2.44758736492995   -1.48572430646897    0.88735773309883
H         2.07367673004208   -1.52150211351310   -1.13032043919862
O         2.30405280114144   -1.77119318441015   -0.21123681062447
H         1.51423496180735   -2.19760675945589    0.17259110271079
H        -1.38981217524355    1.75808056758349    1.89118978842043
O        -1.48245539764041    1.36333826055875    2.76846850195215
H        -1.46749697428634    2.07764847237249    3.43123032094733
H         0.20870314378225   -2.78108412834963   -1.57745752999496
O        -0.54756880582050   -2.17010639821398   -1.63204086172617
H        -0.36717377964244   -1.44134961284141   -1.00136746081263
H        -3.43814003918928   -2.99622376545493   -0.39879593970008
O        -2.72144600931469   -3.49082350252826   -0.81739132288603
H        -2.01026647975376   -2.86191340459311   -1.03798911836557
H         2.77154401841943    0.06181866072869    2.92053476229644
O         2.87026621108969   -0.11778931930104    3.88291505817961
H         2.96190055592437    0.77623333299752    4.28481168121866
H        -3.52323604075886    6.30828773686213   -0.57868001925645
O        -3.28407637326839    6.96878377796764   -1.28063736535524
H        -3.14169352989821    7.81499888186786   -0.81259739566014
H         3.90172882602897    0.51088178610233    1.17188996081393
O         2.95109753053431    0.33017433934458    1.28846986610115
H         2.71338905044988   -0.42348578974949    0.71063293323438
H        -5.77929068570887    0.76991342107615   -1.62523106602204
O        -4.86869582816308    1.09683689258787   -1.49944390922462
H        -4.97911314109760    1.92680179884947   -0.99036338376149
H        -1.20808905993031    5.33176609663154    2.17895847564702
O        -1.83372354766843    4.58489283408637    2.06435787914808
H        -1.91205620216885    4.16862937308842    2.92797822966893
H         3.49594381106604    2.68759056659574    0.40447819771705
O         3.24868043834958    2.64286995945373   -0.53466862173953
H         3.58038742282697    1.79892533486330   -0.88302029195068
H         1.49215711407036   -4.78040198026454   -2.24796425190687
O         1.55504538022048   -3.99990192867263   -1.67749732877496
H         2.34843411413554   -3.53947746169015   -2.03217718292900
H        -0.91981071616261   -0.16551921041894   -2.56353664097085
O        -0.28643405670121    0.48687300797292   -2.88927883514991
H        -0.02504884322934    1.07008672913748   -2.15357610891100
H         1.69710657848212   -4.76077592299671   -0.17899739936241
O         1.80134423835513   -5.39499834909800    0.56674335115763
H         1.33938387244319   -6.20713257336529    0.27101363012557
H        -1.22579249391935   -3.34513991775529   -2.88623661914676
O        -1.05778215364158   -4.03199085819118   -3.54461683263917
H        -0.92803893755029   -4.87614743631455   -3.07271786290144
H        -2.78028665490356    3.25204091578994    4.67861083047729
O        -1.79902695680045    3.24883274507549    4.64528478733700
H        -1.50695486597327    2.84885461110501    5.48262822516176
H         0.96424553642781    4.97288163367972    4.04706753239750
O         0.01835067182046    5.20608464743931    4.09844704106397
H        -0.45436583072898    4.40387431641534    4.35798281560278
H        -1.73356120793051   -4.72294380798689   -0.37373160294391
O        -0.96935312259039   -5.26427635366826   -0.08734288997200
H        -1.31766475774821   -5.94824672214248    0.49378881884114
H        -3.91095395125116    5.75454191831720   -2.63225647095544
O        -4.26259503667600    4.91998111730769   -2.95986488823448
H        -4.10667082352024    4.88188460449793   -3.92774858289429
H        -2.43447443475287   -3.75453273097742    1.93064787569278
O        -2.45375861964994   -4.65755446514253    2.30930771049323
H        -1.51409783866295   -4.89578624758307    2.45083292852292
H        -4.69614318731782   -3.05797864481166   -2.90680729926736
O        -3.84419889761412   -3.29253392910547   -3.31270174271572
H        -3.51271096953323   -4.08436012702092   -2.84486277992412
H         0.33836149454946    1.31719675302638    4.59649040987708
O         0.84496204530521    2.07609438840957    4.26087837442023
H         0.89403099037201    2.73697058996546    4.96589475085844
H        -4.65816680162452   -5.24373843263884   -1.57304170741186
O        -5.36028641329541   -4.88840913094601   -1.00073978735754
H        -5.14755865931562   -5.23999351200549   -0.11539333088154
H         2.37488529673167   -6.29793296171518   -4.10235935408255
O         2.00836932566931   -6.20840273547354   -3.21273158143050
H         2.48540673553139   -6.84058844664453   -2.64048516035646
H         0.46739428291252   -3.45955919259923   -4.01120863104847
O         1.27053806088981   -3.08436133031779   -4.42388345316353
H         0.95939956215341   -2.73594126633553   -5.28456663975599
H         1.96163561944075   -1.81899935324904    2.97300106302394
O         2.11592633704693   -2.75082186087088    2.75915386917954
H         1.43042885760951   -2.96582841708755    2.09206923739830
H        -3.01433400942390   -1.88955992952861   -3.22072126484460
O        -2.59238247733085   -1.00292638344874   -3.15689475452977
H        -3.24665268723400   -0.35802456971445   -3.48009378809736
H        -3.18668770912612    4.90837620586531    1.04868090251511
O        -3.96785920903139    5.28125525635806    0.59279196768570
H        -4.38295580918107    5.84133297619147    1.29716768717346
H         0.87679817784224    2.18743619049476    2.57027970910106
O         0.97820147630781    2.18012337634192    1.59917551928078
H         1.70450359963895    1.55557729076014    1.43694810101234
H         0.19551307151985    5.58103125814270   -0.78981719320762
O         0.71772657087211    6.24132004398336   -1.30024214370226
H         0.86001872538536    7.04246542449262   -0.74660486875950
H         0.34801916523282    6.97037220523353    2.55566327075420
O        -0.01419330189428    6.58786889905700    1.73929313102952
H         0.64928152273378    5.91584165585010    1.48002966609783
H        -2.48121162082814    0.15416183953270    3.32457282797814
O        -2.70419068444172   -0.65804541460884    3.83196939579255
H        -1.94375779619323   -0.69668003342231    4.45383390430213
H        -0.89627179880360    0.49926395497465    6.00864498973113
O        -0.62233477819264   -0.02258294964729    5.23585600841690
H         0.09066169826879   -0.62578982059738    5.52444625350340
H         0.70485938362859   -5.06228338195964    1.98033843708782
O         0.16197207093348   -5.16850131901882    2.78506538849567
H         0.30535710417446   -6.08841449532579    3.06014777601565
H        -2.12556349290653   -8.15738365632953    0.45671569308819
O        -1.80383077660720   -7.66782737503116    1.24114939958230
H        -2.59031534778635   -7.35342543900473    1.69467842326736
H        -0.37260715421987    6.78407365876752   -2.36056096039531
O        -1.11847171407320    7.20357203971669   -2.86115464668934
H        -1.90879057592456    7.07907071919471   -2.29761524082881
H        -1.11012616691625    4.23900375710554    0.54603846427378
O        -0.73672795561330    4.29763008031644   -0.34998206762398
H        -1.44293443196808    4.05380096902223   -0.98215167164551
H        -4.40885721686712    2.68849248914424    3.48215251854971
O        -4.40793369856904    2.86163634868273    4.44630243217766
H        -4.49192152231791    1.97973441487391    4.85774044986303
H         2.01903456744659   -3.64443497971274    4.24093114111460
O         1.95483404884782   -4.11393924202519    5.09570328311407
H         2.46195641221979   -3.57556615912383    5.72477271044133
H         4.68410096317229   -3.26958270473524    0.83607873580563
O         4.52436405945163   -3.19605221458225   -0.13070384401938
H         3.66557941465463   -2.71852942277063   -0.21599163896827
H        -2.72256005492583   -0.82300463456851   -1.36548234813754
O        -3.05041218780514   -0.55024429062969   -0.49195638637438
H        -3.85007213409957   -0.02418044599791   -0.70104410583632
H        -1.61488080537081   -0.84608087846944   -4.64456015746209
O        -1.11005466568488   -0.62996464009133   -5.44950569806267
H        -0.39705469365347   -0.03696005717572   -5.16524047127696
H         1.79517533000255   -1.79863061101460   -3.38528969337146
O         1.88850873771903   -1.04977569425524   -2.76246840175083
H         1.11208442606183   -0.47289070664039   -2.89753725062359
H         3.65922427570428   -3.19220656711868    2.54718904068244
O         4.61817331957213   -3.42220335230286    2.47550811019424
H         4.67180913011030   -4.38216220317470    2.60438367167997
H         3.41859882702498   -6.18888519451274    3.12724966697643
O         3.77554869037616   -5.99203418736454    2.22685934848685
H         3.03926289009268   -5.64680661917853    1.68154662790420
H        -3.34016436445210    1.52828677136027   -4.19923814909041
O        -4.18626037728003    1.05983092613367   -4.00772605581411
H        -4.40346094438354    1.20791734662193   -3.05143550295816
H        -5.07909968892750    4.07917829938018    0.03705943022361
O        -5.51854925424680    3.21327357592249   -0.06360368061329
H        -6.44862565645010    3.33243573192268   -0.34630196722177
H         6.73242366194355   -1.26633170371725   -1.37272395710977
O         5.96188812753675   -1.11402129473508   -0.81929337466223
H         5.54086343018170   -1.98045803681051   -0.62026790551899
H         4.58973224481448   -3.25658880861060   -2.47912036534484
O         3.72175314253495   -3.08552294675121   -2.89432574050254
H         3.71738653946798   -3.70113344008496   -3.65014105333527
H         4.43101951818302   -2.35402490475186    5.61531730647375
O         4.08762681926495   -2.81663517445528    6.40999866224275
H         4.42097239623692   -3.72250809139337    6.33085673030521
H        -0.75106009875439    6.28034775963887    5.04158238727182
O        -1.34748273082643    6.85839133266041    5.57769510298790
H        -1.35998823608158    7.73406511006608    5.13349146973879
H         4.69870785639356   -0.21852775025072   -1.47901943977271
O         3.93220947740518    0.32426774116200   -1.74307048882746
H         3.23918568750209   -0.27637430823957   -2.07300749672490
H        -0.73710891308337    4.43871509426440   -4.06588522208068
O        -1.51899001053911    4.98223124375856   -4.27604272716820
H        -1.36680750501840    5.84987597932738   -3.85593965042818
H         0.66324577540447    3.12187771631978   -2.68204636340802
O         0.67114061750834    3.49609067513623   -3.59158513364184
H         0.71861336481247    2.73079057081242   -4.17471641705306
H        -5.38905134025868   -5.25633739449265    1.79224390829917
O        -4.69281380142475   -5.85296784582476    1.43935802283705
H        -3.85197425433699   -5.43673752050115    1.70869167674365
H         7.87953728373776   -1.78418213888260   -4.04181679270926
O         7.62266968294808   -1.46791028952170   -3.14235108644245
H         7.13695668696238   -0.62389638612033   -3.30133485744586
H         4.25195886794242   -5.28002680058048   -5.59498224548205
O         4.53671164697979   -4.76682055773239   -4.80917945004265
H         4.93115987554425   -5.41857745628151   -4.20067111152240
H        -3.78640862378128   -0.03676153620512    4.91817640215761
O        -4.38704148022175    0.42954641182169    5.54942825887853
H        -5.04796080265314   -0.22720410098820    5.84258106113298
H         3.45621672772588   -6.02138687941755   -0.52242505038306
O         4.33632112729996   -5.77520476950416   -0.81984306347093
H         4.40826526725061   -4.81066738902351   -0.68916107292790
H         5.00126185325392   -0.42339327006143   -4.16921077877498
O         4.46071796754647   -1.13031429888604   -4.55898189223480
H         4.13778011173465   -1.71830094849919   -3.84391657192781
H        -1.17054883509610    1.48782781553933   -3.95676817744522
O        -1.81993928745789    2.10876259065626   -4.34413896056421
H        -1.46169230481289    2.43680040810101   -5.19152142462002
H         4.88775011354518   -6.39126093900821   -2.27362468583898
O         5.22680252839425   -6.70653981671107   -3.14136500077569
H         6.03821716632999   -7.19804317994895   -2.95614692872642
H         8.73756377642873   -5.18094047748347   -2.91369580109530
O         8.04631389343248   -5.59694608847636   -2.35407249894623
H         8.08121454374955   -6.55469237882561   -2.45152230624906
H         2.34192578423003    4.64567221048677    0.42385154762691
O         1.76252105529063    4.63065376419336    1.19497613117669
H         1.40416150244216    3.71087096851465    1.27516277075720
H        -4.41956856098669   -2.69096114942853    4.22226142259565
O        -5.31318099012828   -2.35108071490567    4.01869490154692
H        -5.17528756525690   -1.57195341105059    3.44065304682051
H        -5.84996613166582   -3.25956700294491    1.30941917662543
O        -6.31365228753536   -3.81399783435258    1.97943601614594
H        -6.12471952692451   -3.37614863178127    2.82863658308461
H         1.68638517196615    3.41461228102296    6.83819244976248
O         1.06406026702312    3.92914226236145    6.30263996220544
H         0.28089751326712    4.08437786770435    6.87333695740718
H         4.99707910022004   -2.23644273975181    3.60950771870330
O         5.01831404666910   -1.51597664332883    4.27126375026075
H         4.20696780034030   -0.95945335235445    4.11264923011264
H         2.38271813801136   -5.63705146800866    4.84108311819073
O         2.76159122475557   -6.52236316955098    4.58449102673073
H         2.01575532510741   -7.10325377981171    4.41170331953683
H         2.27070754093029   -4.68853891668140   -6.71550120825398
O         2.01261395463143   -5.15505019081884   -5.91398738388208
H         1.85581585084045   -4.43988093841369   -5.25893988132254
H         6.43584848084821   -4.18370240434466   -0.50176686167621
O         7.18847812392257   -4.58620286783032   -0.03706496322578
H         7.69602937271428   -5.01089561880199   -0.75628689928858
H        -1.72509916479705    4.44137954435364    7.67199855234684
O        -0.82642610100006    4.54007984544266    8.05770608980632
H        -0.64470906377710    5.49915015109385    8.07893597765493
H        -5.11168987538180    5.60816460257216   -5.63061028502163
O        -4.50488088056264    4.84405975751134   -5.64838270344841
H        -3.74693580457628    5.05620896872344   -6.21432047548084
H         3.30064416591504   -2.64787012108852   -8.41367418599187
O         3.20108439971507   -3.19313309211482   -7.62291489389343
H         4.07181559956702   -3.18413389775755   -7.18356010374205
H        -0.65230336984714    8.74736135425647   -2.32033173139561
O        -0.52861770893419    9.57757510822104   -1.80429564122424
H         0.23326992795784    9.40419454938884   -1.22670518944311
H         2.06303341693980   -0.97171538641050    5.20013249472082
O         1.48977633908636   -1.49516637124546    5.78930797648691
H         1.58379444122680   -1.14704550889027    6.68539272590597
H         5.21709692394497   -2.08071785426557   -5.72020995001244
O         5.57582175675201   -2.85835644095176   -6.21313980657750
H         5.30904610764650   -3.63292335397493   -5.66031631501587
H         5.68741443503318   -5.27986218803703    4.69017523774673
O         5.16516841621499   -5.19209798811623    5.51656079864367
H         4.44264324030980   -5.82312400919325    5.43214208911736
H        -3.97665365841526    1.09765968352441    6.98717324831722
O        -3.78458014019696    1.57590002376726    7.82972545411608
H        -4.66049321153010    1.96292061815014    8.08893885666538
H        -1.84318004622901    9.54092111444898   -0.79070630517620
O        -2.70378285801038    9.41693339276338   -0.31587345181272
H        -3.31444867872030   10.04437893988884   -0.70621594074932
H        -5.94384990861017    4.61261948772486   -2.97018438104199
O        -6.85249776890740    4.49334967503302   -3.31444395260008
H        -6.76224339088934    3.78864718233820   -3.98920632740717
H         0.09193686511353   -7.14089739043170   -1.13650413203385
O         0.55296475951840   -7.57604737536704   -0.38675776241600
H        -0.12792799992170   -7.76674147330791    0.26154990738782
H        -7.63422463220282    3.71897850582329   -2.00314560924641
O        -7.89674941751850    3.13477753935898   -1.26129151598530
H        -7.75412345468093    2.22480818394545   -1.59766256253133
H         3.96944008369230   -0.94785673643462    6.97551997138036
O         3.97940989373474    0.01628990187233    6.96487519335288
H         4.79152515598476    0.30427766243131    6.53163272327399
H         2.26306823257934    5.71739801952459   -1.21135613671865
O         3.19842048333020    5.42470064173009   -1.09577596556946
H         3.37483046974500    4.88152411822109   -1.88701421234593
H         6.54468840379260   -6.00751855899384    0.67897303237273
O         6.17558384616756   -6.74222285513494    1.21447755558585
H         5.27051939262483   -6.46402677651906    1.43846970812116
H        -3.86861361200542    4.68323269088054    7.75011570750841
O        -3.30202747579869    4.21804495245989    7.09282358629268
H        -3.49622932192409    3.27509235006355    7.20592754166512
H         5.75651552316470   -8.02447286511550    0.14975725179975
O         5.46911577263680   -8.71245968201598   -0.48718344527302
H         4.63985270621916   -8.38750278016938   -0.88215678773585
H        -0.55959718022849    1.99279158384809    7.67212844916525
O        -1.19270917249687    1.92671922995551    6.93712362869126
H        -2.06140814645191    1.78677989164049    7.33378013494627
H        -6.38391632948206   -0.18510290738895    1.04571926867976
O        -6.70462041153221   -0.27092815770702    0.13318866670648
H        -7.62351497679943   -0.54103842903314    0.15231508153062
H        -5.37536286057701   -3.13351522630796   -0.59593389758230
O        -5.12348946146507   -2.42983968517646    0.02832084457354
H        -5.69238724134406   -1.65690804188788   -0.16217398184782
H         4.32160937937716    5.50204891936854    0.28980428460723
O         4.65548719828072    5.60561868554567    1.19471157758562
H         3.96105162866140    6.11748924462262    1.64524104540611
H        -9.04602517852830   -1.81654634619410   -2.26566194909316
O        -8.49849099382761   -1.61284163852531   -1.48000360702289
H        -8.62620934937160   -2.34751653997250   -0.84013501606625
H        -5.52048188345806    3.38568507066772   -5.55512893505775
O        -6.03874827618078    2.67696786429257   -5.13827530610184
H        -5.37271461775651    2.09214212888301   -4.72245102916502
H         3.17901218586507   -0.98408946915922   -5.66713735952883
O         2.32583485941678   -1.10388815671299   -6.13776635114319
H         2.40928607308701   -1.95916150249144   -6.60027900225341
H         8.11897012504458   -1.44845851764245   -6.03291002041336
O         8.12535030993769   -2.31166721246638   -5.57562880910567
H         7.26388187191228   -2.70498246560797   -5.82688039074248
H         7.62164853169346    0.89204395633900   -6.32532317628322
O         7.43376190544013    0.04241559359517   -6.73619038111582
H         6.45243698826164   -0.00837565817852   -6.77247379123118
H        -7.86532972324471   -3.75503021682366    0.92406699640823
O        -8.54376636828568   -3.65001428061506    0.23938923620933
H        -8.44566148297580   -4.41128432088401   -0.35999919095456
H        -2.40119310301427    8.67007836515671    1.25044200777211
O        -2.25106333935745    8.08399330263550    2.00552164677619
H        -1.48138954110703    7.52939337782806    1.78465852221396
H        -4.44052924454052    6.37770054721848    3.46083439348706
O        -4.61027895477487    6.80126592231938    2.60303199415639
H        -3.84624950273062    7.38599459352799    2.46168884190087
H         3.40401701509014    3.35962472883283   -3.60176757493355
O         3.25142095187956    4.32940696780551   -3.51101081391406
H         2.28667116104828    4.39423158543459   -3.61960962919184
H        -6.11726783926435   -1.68386488993490   -3.45388081520641
O        -6.20154403782239   -2.26064823028239   -2.66820816469952
H        -6.98502097180999   -1.95061643524621   -2.16069336686253
H         6.46570914995071    0.98594099811074    4.72374008484375
O         6.07243202059836    1.52728548661065    5.42515884794980
H         6.26075363500860    2.44488802446696    5.13089549283792
H         1.36440526477083    1.62880373790356   -5.84214249282314
O         1.16979001323507    1.03548767314932   -5.08615335207423
H         1.53174395169888    0.17084432196720   -5.35355124796588
H        -2.49180962367500    2.92536929352920   10.45921551086915
O        -2.28032094982611    2.01666157911481   10.18907617166586
H        -2.87769616977955    1.81518337932280    9.45691540662379
H         7.62581157169616   -0.56680172420642    3.07346550954934
O         6.87560523544415    0.00921557601568    3.24005985082950
H         6.18293632932862   -0.59002763781913    3.62059089037604
H        -5.66742712974365   -8.12370112030414   -0.69221089379871
O        -4.93322205163757   -8.19131230815339   -0.04500848520755
H        -4.93598720844437   -7.37214527045923    0.47401970682162
H        -5.17738833448548   -0.20154134485444   -4.73109479799937
O        -5.79539689449336   -0.91332044324674   -4.96860264299138
H        -6.63294423169762   -0.47137576343925   -5.16839780813105
H         1.89060884909915   -0.29743501153433   -7.52860850723245
O         1.69072161559208    0.17396617681215   -8.37386865714829
H         2.26656151782220   -0.23525848869650   -9.02513297865293
H         4.87385119113067   -1.50278221592856   -9.31046278245585
O         3.94925491688975   -1.27349428494702   -9.59476802400213
H         3.93190098528662   -1.38623570989413  -10.54446497158254
H         7.55807153506931   -2.63783655336354    4.19728332129245
O         7.70547181396877   -2.67712801545339    3.23803611389164
H         7.21127425810769   -3.46818231643452    2.96829397520046
H         6.71249621853879   -5.96604398760421    2.69144107763640
O         6.77488582522631   -5.28898563018392    3.39079739074886
H         7.65063340324524   -5.37351069404269    3.80882979031575
H        -1.81532047320702    8.88767851820524    3.45384817126795
O        -1.56782307237517    9.19519457124047    4.35131547363968
H        -2.41673589049604    9.32965227521317    4.80598308010542
H        -7.38859635101972    1.48543619318615   -5.27238784432155
O        -7.96433775765472    0.74262918028201   -5.02538634258844
H        -8.86562074863724    1.14332725780162   -4.95074343442012
H         6.92220553499084   -1.19437221060101   -8.41340978426075
O         6.34311587133290   -1.91814942711070   -8.67588886662389
H         6.11078800867249   -2.36146137287483   -7.84039469285747
H        -1.66979745367740    6.14883386360909   -7.05682705169251
O        -2.06922747924825    5.32503693577911   -6.78112249199630
H        -1.82067823726770    5.19607532060229   -5.81720679512598
H        -0.00093440022913    3.26668472046807    8.99837131774111
O         0.19538619908275    2.34769307311076    9.25681730109587
H        -0.60350899218061    2.08567000989445    9.76346969912953
H         6.75159290722502   -2.86738010207313   -2.70932691762172
O         6.22199417356614   -3.61020887825657   -2.36354050346103
H         6.69022288525758   -4.42175462633711   -2.60756644525966
H        -4.08030767734189   -3.15743413388875   -4.94976590624344
O        -4.23609375037703   -3.04782070669565   -5.91471661822240
H        -4.78168348660095   -2.25385424889093   -5.97296651647933
H         1.97791139469593    2.13583340588290    8.44474178637557
O         2.64208541299091    2.24578211554107    7.75460106059986
H         3.06373207770118    1.37489381093586    7.64188657460045
H        -6.91358747591664   -5.27202312427094   -1.39550698186629
O        -7.82940785260773   -5.54156486571380   -1.64046004036282
H        -7.96228701184970   -5.14175493211519   -2.52478882812556
H        -3.82591260751785    5.20538684377966    5.66495973955042
O        -3.79234408400076    5.97211461097546    5.07199762566910
H        -2.85807379096909    6.26578097553774    5.16526133042522
H        -7.88575258737739    0.01647425305498   -1.98322763536022
O        -7.39567805496005    0.73859304609865   -2.39899685040918
H        -7.62344506788951    0.72446664289823   -3.35228566660377
H         5.83572555406283    0.05302431681876    0.39895387204067
O         5.61440325691393    0.77688076737174    1.01735109882318
H         6.12432015337310    0.58414493670123    1.83097946000984
H        -6.21623539804512    3.26781819505822    7.36939964089265
O        -6.08923058241803    2.75209845254067    8.19977200854331
H        -6.68994209508984    1.99088763631246    8.11347626924347
H         2.27653747937017   -8.14063054681243   -0.84065884562244
O         2.95204654007366   -8.13774531711926   -1.53865925177873
H         2.71931211886154   -8.86038990515268   -2.13763420626053
H        -2.75077692713167   -4.04918183355907   -6.19951507889576
O        -2.00121019935157   -4.61919542560640   -5.96520914794270
H        -1.71798562252092   -4.32336603980427   -5.07154404281479
H        -5.64376298401241    3.71115278841075    5.28140830253282
O        -6.29269880612130    4.11025050437698    5.89721070162924
H        -6.12823216706281    5.05409363428079    5.88087316124517
H        -1.02275283460135   -7.19477899838498   -3.15715428967917
O        -0.54526997959044   -6.52576456542162   -2.63145739890875
H         0.35620527055889   -6.45730138990802   -3.01783832462436
H         4.44341121599834    1.95658298626289    5.10996820963199
O         3.50206301087446    2.19649606064372    4.98885351871595
H         3.11744781878207    2.21564413922831    5.87052672291565
H         4.11049541286718    4.60171301085830    6.27330946894984
O         4.19194015325089    5.32993745328680    5.65303730939268
H         3.62431195720505    5.08724844251928    4.88276484396235
H         2.76558371227976    3.55523811287760    3.89833602097982
O         2.58888583748175    4.49495390418745    3.72922739531859
H         2.46971024370791    4.59029255652091    2.76240565521297
H         9.39134650593359    0.12542115567066   -1.08379245584275
O         8.58657649886583    0.29195736996011   -0.58943494989151
H         8.40881517645153   -0.52522916130679   -0.09426848382504
H        -2.10104975018558    5.28458246496176   10.61915353754983
O        -2.82370964762850    4.65750697803939   10.85248923001920
H        -3.04205768674012    4.83803320843352   11.76701669997361
H         7.96775523115484   -3.08758696886333    0.32659346038265
O         8.39064060544073   -2.24108655662183    0.57927916409434
H         8.32330946052586   -2.23259944050994    1.54146087489509
H         5.37173990451715    3.59890088350035    3.50072657993933
O         6.02783853182217    3.86607469173239    4.16649398834813
H         5.61549686951847    4.58619860222688    4.66548374553906
H        -4.20941967126673    4.98553445776961    9.75367823283475
O        -4.84235641395778    5.13472280093831    9.03117134435939
H        -5.45457693735751    4.38638383753255    9.03076332351577
H        -7.01501748510186   -3.55512917780889   -3.49057865642917
O        -7.63598460319121   -4.16788787429046   -3.93721989076068
H        -7.11485309056333   -4.61277061440849   -4.63766411129452
H         0.02826532666951    6.09044622465667   10.73681320534639
O        -0.83583220281581    6.42266435575567   10.48893499978153
H        -0.71964230122198    6.85020775411898    9.62115878748946
H         2.59104276777044    1.40738085799783   -4.12422038817759
O         3.46891478207235    1.76162381119312   -3.88540893104992
H         3.78876914771911    1.24769610707379   -3.11399008027962
H        -6.97647996835692   -0.26083014828672    7.20380623847108
O        -7.48471987790820    0.51888548858671    7.48148781848034
H        -8.10684981888657    0.70094991714148    6.77610302232018
H        -2.75317489877876   -9.94545603386634   -0.81145283292571
O        -2.68932171876303   -9.00452583996038   -0.97500782860757
H        -3.59486553623867   -8.63624674879787   -0.73613462946743
H       -10.06590122730216    2.99797896482326   -4.92471754718871
O       -10.18448010183007    2.08159807200886   -4.64111752011376
H       -10.39996357926074    2.16896661604795   -3.69161623983815
H        -2.07323881617365   -3.07971449688580    4.60912032923135
O        -2.94862006251831   -3.51878408529061    4.68002270942600
H        -2.94279389750449   -4.13875674549190    3.92542124091439
H        -0.19062312532795   -8.04521291003862    2.49774787588607
O         0.63612972814088   -7.83589142655134    2.94559237868696
H         1.35367550497513   -8.13372715020526    2.35888023528168
H         6.70053972835560   -2.43505653906210    6.39060319152596
O         7.14916724021745   -3.14666960418674    5.92908221495228
H         6.51803483215567   -3.88060959146629    5.89227635833169
H        -5.27744691445050   -2.04774731251973    6.93441233622860
O        -5.95342630370921   -1.55082689381295    6.44882942426675
H        -5.93692695112803   -1.93051002960587    5.54071092198851
H         0.83941143310917    2.93639354448412   -7.13827077859146
O         1.75708524483136    2.60572390380861   -7.19375877112440
H         1.74290730504124    1.85484802188422   -7.81574123353095
H        -3.95010923754063    8.71050115706606    6.62919523734378
O        -3.94829780336138    8.70533279435118    5.67183684363351
H        -4.07404721309746    7.77698129579680    5.40708135922299
H        -2.05091914485397   10.23489190134220   -2.78547289691499
O        -2.95228447705394   10.41663881146728   -3.08809994732259
H        -2.87953746847405   11.04711200662226   -3.80397988523287
H         9.40313952203900   -4.12965828569273    4.04698089684533
O         9.12366541183125   -4.80563395210470    4.67201660772225
H         8.69349205291742   -4.33077198537682    5.39414436813275
H        -0.80449938035547   -6.11506616572588   -5.84564807146291
O        -0.09684902874939   -6.67579406775723   -5.51250960622086
H         0.73219607353366   -6.17952880147365   -5.69815992190710
H         1.83147156695089    8.20389115893665    0.62368891500152
O         1.52870524654753    8.52320772603756   -0.25496001000435
H         2.34346321113321    8.55825455087831   -0.78551291212978
H         3.50086360330897    2.83329483686551   -6.68479889477437
O         4.32859881622170    2.54502267646298   -6.27437209444982
H         4.08299500155402    2.27310660284243   -5.36498929251938
H         3.73875332014024    7.04534319757882   -1.26631881001188
O         3.94561931020294    7.98017587330624   -1.48293598048639
H         4.31472720466015    7.92047490534476   -2.37608044719423
H         4.39458210497344   -0.11099084994254   -7.92380473408793
O         4.77428659951061    0.04107609600457   -7.05649166966210
H         4.59100389196884    0.97344996422295   -6.81640210740155
H         6.03020020149478    1.85304343543280   -0.49450803361060
O         6.59651541720991    2.04437338368074   -1.25601998450705
H         7.42027514745637    1.56396930072422   -1.06053288470307
H         6.67828208285598   -8.51522004277445   -1.59038769499950
O         7.31724007630398   -8.30780157719859   -2.32549481448714
H         7.68418242885612   -9.14359595915598   -2.60850122737481
H        -5.30741095602023   -5.87283866388061   -5.40339176018087
O        -5.92407224729951   -5.20171872722921   -5.72117471212872
H        -5.37212498250771   -4.43445705058467   -5.95956059735812
H         0.68554131563417    7.12599310354222    7.56418958790123
O        -0.21607411490247    7.15570792009766    7.92336939379472
H        -0.77128425024163    7.16814679227767    7.10561327747190
H        -8.90097261352152   -2.91026029509889   -4.10910192442660
O        -9.42097626769134   -2.10080825058561   -3.94457850651198
H        -9.13379547312909   -1.43813591062528   -4.57653031824091
H        -2.41646318542044   -6.06417310684313   -2.13830078346924
O        -3.29466564534660   -5.77949509201969   -2.40789212529146
H        -3.48141874291236   -6.15621434338015   -3.29299231677388
H        -2.99560455595156   -5.98507543542906   -5.40302237812682
O        -3.59475610084196   -6.59536787396840   -4.92988232725166
H        -3.11100039695802   -7.41419669893960   -4.76137533723735
H        -1.38751996216569    3.63321720703286   -7.00993391048340
O        -0.84766259138211    2.87834689102335   -6.73612428861891
H        -1.08457141749506    2.09106218710331   -7.28325751782096
H        -0.20250540630941    0.31957562324251   -8.23114479734751
O        -1.09860834502236    0.55686125289601   -7.94946165562592
H        -1.27442790011263    0.03590831096297   -7.14980398674307
H       -10.41977054568775    3.98313189300650   -2.76394251185072
O       -10.48852318809057    3.20660748081742   -2.19305702092674
H        -9.65900246225466    3.18055538136374   -1.68431582222743
H         4.58256600486561    4.00997495769524    1.69418881315797
O         4.37377422085560    3.09026998583288    1.97636299988962
H         5.08851422838362    2.51258116216412    1.69583249958279
H         6.48689611346168    1.30653914227272   -4.23669744179967
O         6.18411667106268    0.68532863686343   -3.54014348594178
H         6.21412714340903    1.18401026003534   -2.69831390010083
H         9.62831042123789   -2.31010197352169   -0.93424942117190
O         9.90492400214135   -2.10018001849075   -1.83508856102753
H         9.10474889852745   -1.76223563159336   -2.27978859290299
H         9.96400938513913   -3.41339323466560   -3.10053123710497
O         9.69768308374793   -4.06706166540568   -3.77426988393121
H         9.30277609150256   -3.56040141401671   -4.49480037840637
H        -7.70834722454968   -8.64381397069124   -1.65366961453281
O        -6.96977335637731   -8.05086411990876   -1.78414856421772
H        -7.34622392808889   -7.13728950867938   -1.77728256262567
H         4.16556850858791    5.99260229851431   -3.85389167983915
O         4.82697472179945    6.69395025856841   -3.77166735996502
H         5.66300563283195    6.24004369152362   -3.63299261563048
H         0.07879337360330   -8.26024307208769   -5.20052922159769
O         0.11708182921295   -9.24342636458157   -5.06287873592614
H         0.25995090306011   -9.61033003612270   -5.93523129539157
H        -2.34156965842434   -8.75166094606001   -2.70083440309294
O        -2.10777929189135   -8.49218580384288   -3.61152112470041
H        -1.46015249206339   -9.11169765411806   -3.96678744735771
H         2.16617636187501  -10.90447564933989   -3.46800987081512
O         2.12257746991169   -9.95033673664070   -3.44139433688408
H         1.34661474712603   -9.67361346709872   -3.97951379851561
H         6.83765293934507    3.23803034290707   -4.59805285131449
O         6.89629042836102    2.55793697230589   -5.29700654649670
H         6.10264834018564    2.68889037910373   -5.83803710491672
H        -3.57084368721228   -3.76576046882644    7.71799170448199
O        -3.68447975469425   -2.97953730427775    7.18546091849790
H        -3.43310877090584   -3.22163321794348    6.26790943978974
H        -0.63693852115930   -3.45694610655489   -6.72638020091289
O        -0.01119125777982   -2.72219325188955   -6.74012556069241
H        -0.49308011266867   -1.94807569358295   -6.39679050130392
H         0.63837745311225    0.41799439493139    8.73713365489008
O         0.64574173550695   -0.29937422449112    8.09945046169037
H        -0.27669997076389   -0.58770327822207    8.01213681158454
H        -5.82815888577133    7.28817771143724   -4.29066233936279
O        -6.33171192606705    6.66819841660027   -4.84988064550898
H        -6.61905090638784    5.93908442904325   -4.25656343507131
H        -4.27126220482288    9.02521876500515   -3.30801692487140
O        -4.80791324407486    8.23009086504370   -3.19906944824373
H        -4.39982265675099    7.75233272731285   -2.45881264360295
H        -9.70652585963759    5.72018448692852   -4.68122326426212
O       -10.24074738512105    4.91659998798837   -4.51511392489460
H       -11.12109547304094    5.11726134860944   -4.83473978555861
H         2.77157687944588    6.46181771719822    6.10548613236928
O         1.81157781390943    6.55960280326628    6.20324004856791
H         1.46716077758304    5.64626538958008    6.10349300347997
H         4.80969572334499    8.47178301596079    0.04271186125145
O         5.12728930595670    8.47577964842824    0.96359374175335
H         5.53322826033993    7.61147960763746    1.09761259319913
H         4.20789915635839   -7.57699391994226   -4.27158876378111
O         3.57280308062200   -7.98781528176046   -4.88712698271072
H         3.19501768837877   -8.73666642893787   -4.41375951736030
H         0.38241739586366    8.60189822804593    4.19208772931962
O         1.05995456472636    7.95625836395849    3.96633618927177
H         1.28561497155607    7.46567154309560    4.78259157235435
H         5.23812476097565    4.10426710841228   -3.18479783208143
O         6.19954106089176    4.07436098595694   -3.13098976758367
H         6.40749433109599    3.49460514410000   -2.38155991060225
H        -2.58226512319774   -1.58905260590512    7.56371257093483
O        -2.07135282540234   -0.79557379060043    7.78151999570448
H        -2.69687459594163   -0.16741023694972    8.15296747289278
H        -9.02110612347638    7.86092718130556   -4.18844011909338
O        -8.95831435989642    7.27399874469673   -4.94344095830263
H        -8.00129431665313    7.10826380005563   -5.07749133092437
H         3.51885042949552   -9.05160323447237    1.10621716858005
O         2.84223928319573   -8.41886587753361    1.35243379412943
H         3.31666133026808   -7.61241105902860    1.62953943037354
H         3.58977585901043    8.10343857000472    1.78900100958981
O         2.79874994693329    7.54108489010698    1.90313254549981
H         2.35271767051757    7.77985728759017    2.72847031897064
N         4.44918405282067   -6.25988418607952   -7.08620849345676
H         4.04326188387969   -7.05155562190796   -6.59725666359008
H         5.37014867772802   -6.52639269104342   -7.40645550369557
H         3.87812943376204   -6.06426150422010   -7.89642019210176
