# Supplementary material for: Computer Generated Realistic Interstellar Icy Grain Models: Physicochemical Properties and Interaction with NH3
Source: ACS Earth Space Chem. 2022 Apr 19;6(5):1286–98. doi: 10.1021/acsearthspacechem.2c00004 (PMC9125691; doi:10.1021/acsearthspacechem.2c00004)
Supplement: Supplementary file 1 — sp2c00004_si_001.zip [file sp2c00004_si_001.zip › NH3_binding_energy_sampling/5-36.0-N.xyz]

604
 energy: -1022.789162392256 gnorm: 0.000020851747 xtb: 6.3.3 (5b13467)
H         0.22513874177963    2.95249031263135   -0.70884444216736
O         0.74616333874630    2.28210613546625   -1.20130835262558
H         1.68484513427357    2.40799465058601   -0.92743596884821
H        -0.06761174072875   -1.37362609147979    3.13250180629477
O         0.32533112585898   -0.67676367591922    2.58460239204601
H        -0.14732230474814    0.13969352877966    2.81724988595214
H        -2.37758353226799    2.34316218499607   -0.56448258874907
O        -2.16858507604712    1.87439754394575    0.26085596800871
H        -2.18721857059868    0.92592080135565    0.03876368209231
H        -4.64761849531838    0.49624227075044    2.15940258815880
O        -4.96880626291037   -0.43572814915285    2.17450899995766
H        -4.46538374235296   -0.91711944922074    1.50972259390874
H         0.07464028187737   -0.38230993110734    0.92956122429657
O        -0.12399916216281   -0.14633717296528    0.00257759463807
H         0.22178899872180    0.74742259545578   -0.12031664655044
H        -0.15459459966139   -3.64107447207816    3.76513326094961
O        -0.43075345970617   -2.80934396227005    4.18418162691699
H         0.21703397705854   -2.63904177527913    4.88458363401538
H        -4.86391120929108    2.47840980340907    1.30226513024004
O        -4.22603535020625    2.06803443832428    1.91802620692025
H        -3.38338133351257    2.04545783865839    1.40521985826258
H        -3.22224502794820    3.82941678529046   -2.24386555978464
O        -2.48676921091185    3.23036742618225   -2.01178997296201
H        -2.12978748116970    2.93874528149373   -2.87077344669500
H        -0.12874713521637   -3.87850062630921    0.49099706847543
O         0.21422371658255   -3.06125100198290    0.90656202382124
H        -0.57078025948724   -2.57085202379535    1.21785457266916
H        -2.37102634259754   -1.59753648086426    2.45209314567160
O        -2.18554602370183   -2.06699981846331    1.61231299591890
H        -2.44023764100149   -1.48015783097720    0.88132672830078
H         2.07819074996999   -1.53047924023307   -1.14062532580069
O         2.30857949676986   -1.78224209281246   -0.22292140723929
H         1.51792436027087   -2.20517060510534    0.16256879496012
H        -1.37025858804370    1.75994553979025    1.88489656022638
O        -1.46528456192065    1.36513008276025    2.76180601707305
H        -1.44592342418187    2.07885979014615    3.42509666946685
H         0.20912953182474   -2.78360417532013   -1.58535297185213
O        -0.54421188917338   -2.16922595536333   -1.64162723149626
H        -0.36180190550674   -1.44201753368905   -1.00939881788722
H        -3.43657502082048   -2.98767094892634   -0.40456655104387
O        -2.72201934415264   -3.48389329773477   -0.82505303767024
H        -2.00895568781166   -2.85695960175596   -1.04477384588781
H         2.78772323917606    0.05052777451461    2.90775587189176
O         2.88309308162597   -0.13031167261454    3.87074595757217
H         2.98059890783196    0.76288001829828    4.27266234543423
H        -3.49255678850932    6.31722470473886   -0.58171594714428
O        -3.25211613942712    6.97715125729249   -1.28383147453355
H        -3.10649399285972    7.82275051927090   -0.81564502197528
H         3.91837422175846    0.48997458179262    1.16964888960652
O         2.96174633251423    0.32010377303049    1.27717308555390
H         2.72451458232867   -0.43459217871795    0.70192288003283
H        -5.76716947887514    0.78638826660243   -1.62761367143061
O        -4.85537626317613    1.11048373489967   -1.50307761155934
H        -4.96259652144776    1.94063051044391   -0.99349577016592
H        -1.17773834815155    5.33253233559797    2.17344398402517
O        -1.80602603287199    4.58784853979776    2.05893349147671
H        -1.88463442600063    4.17126250566356    2.92242004428626
H         3.51449867287085    2.66982909341516    0.39772103062701
O         3.27390899005326    2.62906968390906   -0.54422050762536
H         3.58569978935563    1.77679140823123   -0.89192819794462
H         1.48372010904770   -4.78479500443487   -2.26157641683188
O         1.55079337208637   -4.00596151188308   -1.69103577916845
H         2.34784901507683   -3.54909637732368   -2.04237203397954
H        -0.91163115930765   -0.16384565757301   -2.57039461307842
O        -0.27599338459406    0.48599620321113   -2.89689740010123
H        -0.01206405052179    1.06841427838411   -2.16138081864420
H         1.69282851805135   -4.76782466162781   -0.19007600031312
O         1.79631098189437   -5.40353482671525    0.55416222518153
H         1.32995013218021   -6.21352696815079    0.26001481304109
H        -1.22839155456553   -3.34357000618348   -2.89381028342678
O        -1.05891774000384   -4.02949611018968   -3.55304154257701
H        -0.93525848614060   -4.87559872832980   -3.08178528335107
H        -2.75436276888707    3.25718283793967    4.67404466161134
O        -1.77323953819576    3.25112244352918    4.63954196869856
H        -1.48119487761617    2.84982772707534    5.47628311910975
H         0.99519950871845    4.96623801702204    4.03911737974358
O         0.05004096828766    5.20257399254566    4.09145153125380
H        -0.42471746297480    4.40169535528487    4.35135662491785
H        -1.73807186207808   -4.71985513142213   -0.38170553717662
O        -0.97521733957677   -5.26365816665759   -0.09642280208476
H        -1.32501664285266   -5.94636448732311    0.48534299515681
H        -3.88406991331982    5.76536573315662   -2.63492005756709
O        -4.23853915497639    4.93202748376080   -2.96265498954962
H        -4.08366963587901    4.89392235246794   -3.93067629506532
H        -2.43339722537230   -3.74963215003722    1.92398983610044
O        -2.45519602752670   -4.65301358040012    2.30163365463628
H        -1.51618741685591   -4.89403230916384    2.44286071265064
H        -4.69720546586342   -3.04422190217218   -2.91192563948863
O        -3.84620482058952   -3.28165364376327   -3.31836405129084
H        -3.51767009507680   -4.07482028343281   -2.85056916929390
H         0.35858701807277    1.31237003643540    4.58838576881877
O         0.86467666586703    2.07097521281804    4.25158127475609
H         0.91924914564429    2.73026296221480    4.95763726289804
H        -4.66514778480553   -5.23086460869056   -1.57824397330379
O        -5.36557216511267   -4.87333844726341   -1.00530841849342
H        -5.15321210777304   -5.22579345505414   -0.12016689748409
H         2.31101557327085   -6.57922625084257   -4.04504103835108
O         1.97487186362605   -6.24653501072703   -3.19274211532073
H         2.40766559656309   -6.81899029682409   -2.52722720869480
H         0.46311536502181   -3.46724551698630   -4.02013082756139
O         1.26683868514516   -3.10501449797597   -4.44542227026793
H         0.94794366954843   -2.73388376405560   -5.29423943211941
H         1.97207432339142   -1.82809077537443    2.96208263957315
O         2.12065444844636   -2.76093663983815    2.74838608462463
H         1.43416803453436   -2.97239940691300    2.08161615149094
H        -3.01230731517336   -1.88115026172048   -3.22689741465854
O        -2.58662872201916   -0.99614405639080   -3.16498404681435
H        -3.23993568327582   -0.34880778667042   -3.48552678600483
H        -3.15881252412301    4.91587691596695    1.04486806815982
O        -3.93926800225443    5.29131270171460    0.58974689419072
H        -4.35184686479326    5.85253757287780    1.29475212095714
H         0.89770410082296    2.18182021455733    2.56088824933226
O         0.99845725141720    2.17403759409437    1.58974083276059
H         1.72289707983658    1.54650659620913    1.42813492329570
H         0.22397120216464    5.57824131197587   -0.79659413153634
O         0.74735507973595    6.23699049769504   -1.30775545243034
H         0.89321427976473    7.03735413652696   -0.75381879270644
H         0.38374850584370    6.96596721319241    2.54904213779488
O         0.01952574944167    6.58516717924365    1.73275294740799
H         0.68050478119985    5.91090409790710    1.47280327176483
H        -2.46630865224704    0.15871509983093    3.31877762396694
O        -2.69138971654548   -0.65302383235909    3.82600806761724
H        -1.93036728775369   -0.69405401119024    4.44718434337906
H        -0.87753503649769    0.49777580714578    6.00133837670332
O        -0.60653733398012   -0.02492794233845    5.22814011435070
H         0.10576313730192   -0.62981931596932    5.51552630906552
H         0.70221301298143   -5.06690176948923    1.97048067161083
O         0.15886370103598   -5.17239739588837    2.77480275341094
H         0.30044440927239   -6.09252205505161    3.05005564075527
H        -2.14018166223634   -8.15307315528724    0.44809394729587
O        -1.81575944320800   -7.66469152264922    1.23211615194023
H        -2.60060250277917   -7.34807638778354    1.68697220871593
H        -0.34224255386803    6.78361843609129   -2.36628347917781
O        -1.08732559683049    7.20527608621448   -2.86639299849737
H        -1.87744342144286    7.08343642074322   -2.30198000963705
H        -1.08452851234791    4.24002944780433    0.54014520356700
O        -0.71203519893815    4.29718678087371   -0.35641653209506
H        -1.41997356229827    4.05627259468612   -0.98762033668344
H        -4.38577476826943    2.69903324203999    3.47885630337634
O        -4.38373400909698    2.87194481359476    4.44300275220027
H        -4.46972292724372    1.99018616697761    4.85432742984494
H         2.02314789675029   -3.65429450491319    4.22980997087695
O         1.95769516058868   -4.12390358982154    5.08443596585521
H         2.46889705835573   -3.58796194860815    5.71263829057078
H         4.68736892702652   -3.28651212793967    0.82206826055517
O         4.52445725849534   -3.21641792310279   -0.14428155484383
H         3.66948185911913   -2.73256575430386   -0.22784273265851
H        -2.71513701505388   -0.81629724836895   -1.37162862945702
O        -3.04142585873073   -0.54279685026277   -0.49794623932480
H        -3.83956922514650   -0.01396250167587   -0.70587878813977
H        -1.61119564396997   -0.84170881062062   -4.65205900681625
O        -1.10371010292663   -0.62981665314974   -5.45677770604667
H        -0.39141064352347   -0.03547587320318   -5.17316699025393
H         1.79750216994389   -1.80698526460467   -3.39666884124010
O         1.89246979828352   -1.05828036579684   -2.77654207227244
H         1.11710005289806   -0.47902552143363   -2.90861799934858
H         3.66337414353962   -3.20696772202843    2.53418926153210
O         4.62109236780939   -3.44063293900851    2.46116302055726
H         4.67257283369170   -4.40027984712424    2.59094746544415
H         3.41345816398850   -6.20288902018340    3.11436494487280
O         3.76920212768567   -6.00874666619179    2.21277081356322
H         3.03404298274266   -5.65833673304236    1.66979522260315
H        -3.32844310720532    1.53798387517867   -4.20368537376280
O        -4.17540969956347    1.07161746756691   -4.01149920055451
H        -4.39161235961294    1.22039761578247   -3.05496531134647
H        -5.05472645133066    4.09300645290669    0.03487718256090
O        -5.49696040399255    3.22853254070920   -0.06622493147741
H        -6.42704616500702    3.35083782059349   -0.34745417484748
H         6.74493455575456   -1.28625809709090   -1.37846548280380
O         5.96057386168872   -1.13165654444829   -0.84687970934918
H         5.54679540699345   -1.99749887842962   -0.63602991742178
H         4.58964384343258   -3.26886395974554   -2.48693026030016
O         3.72274014242945   -3.09636446813261   -2.90436293665175
H         3.72413235691401   -3.71773081011650   -3.65810003083527
H         4.43837707391843   -2.37260073838936    5.60290895119351
O         4.09351871499689   -2.83538485130270    6.39752920457350
H         4.42645450967456   -3.74126857747295    6.31781454658537
H        -0.71498239622750    6.27869502512584    5.03583824859164
O        -1.30921711132686    6.85856009770422    5.57254213453512
H        -1.31910981320665    7.73439158998948    5.12869708593068
H         4.70846361587971   -0.23114793711680   -1.48984557051228
O         3.94140725203769    0.31187133603595   -1.75713387918419
H         3.24808942121457   -0.28961680167697   -2.08273264059094
H        -0.71551332360035    4.44013735646906   -4.07197158424174
O        -1.49589971811713    4.98597094171420   -4.28156988048892
H        -1.34091158010828    5.85298625885919   -3.86099853175174
H         0.68215747932299    3.11872357273521   -2.68985753339233
O         0.69026531961107    3.49280401975008   -3.59951384255575
H         0.73438587467840    2.72739373300003   -4.18270701147279
H        -5.39283920434209   -5.24195131129068    1.78762902026255
O        -4.69887486282522   -5.84055770379139    1.43356948775148
H        -3.85644056186210   -5.42727467814817    1.70255307939333
H         7.89036044268569   -1.80778213188317   -4.05469261718089
O         7.64405223965586   -1.49563935041886   -3.15230605957218
H         7.16251970333062   -0.64687483599947   -3.30250097486085
H         3.68855344402856   -5.17774831130247   -5.30178437936748
O         4.45388091011088   -4.80622540440429   -4.82389448013831
H         4.83519043582682   -5.51661969896012   -4.27499641125133
H        -3.77032160109358   -0.02846580121145    4.91356728460695
O        -4.36915021643854    0.43953285786636    5.54530747457559
H        -5.03173231650564   -0.21526073453397    5.83900363596647
H         3.45235773858877   -6.03422206530104   -0.52986327901615
O         4.32503733226538   -5.79054336860228   -0.85024065376714
H         4.40537423913958   -4.82817103786216   -0.70628154984862
H         5.01246024468761   -0.44642810352543   -4.18669446449747
O         4.46808542570973   -1.15329622499260   -4.57428125808932
H         4.14124671880250   -1.73347644821155   -3.85416278623737
H        -1.15804791269141    1.49072237449265   -3.96320376836253
O        -1.80600098015124    2.11296802832312   -4.35064168983966
H        -1.44704701305952    2.44092309759193   -5.19771392018925
H         4.86980454084976   -6.42330033150347   -2.32480850729905
O         5.20043189721936   -6.75302523600531   -3.18977592096477
H         6.01690148265004   -7.23587945108745   -3.00211237780128
H         8.71951612517744   -5.22533439371522   -2.94761564871343
O         8.03490294018091   -5.62982496383426   -2.37247640432057
H         8.06130108475651   -6.58848868561591   -2.46617453892829
H         2.36901945682714    4.63537219275822    0.41511776128657
O         1.78870748541941    4.62239066398508    1.18550056686773
H         1.42879608290059    3.70321073525111    1.26709016175644
H        -4.41276685350199   -2.68040557163728    4.21749285880413
O        -5.30553658422247   -2.33782018716240    4.01464106328839
H        -5.16570339648937   -1.55879123374070    3.43695156568673
H        -5.84784879278980   -3.24354983480579    1.30587203083494
O        -6.31272067011157   -3.79669782254935    1.97605722148436
H        -6.12146996013225   -3.35975673069751    2.82525837322620
H         1.71540974312558    3.40477603169187    6.82902953929366
O         1.09391551961963    3.92161449694977    6.29463085538871
H         0.31188833909511    4.07870917648491    6.86619254472210
H         5.00432407691988   -2.25634289043434    3.59592868591228
O         5.02523579366615   -1.53970204480562    4.26141226080409
H         4.21883403282154   -0.97750459363294    4.10009186447551
H         2.38117401196006   -5.64761703218364    4.82914871961088
O         2.75663644961317   -6.53435456152827    4.57156273613127
H         2.00866896189904   -7.11278732859556    4.39995641477998
H         2.24481823663938   -4.61949384078724   -6.80286411835276
O         2.07460971178877   -5.10492053123366   -5.98575809877861
H         1.81316083784319   -4.41081316319650   -5.33191571589865
H         6.43286155270959   -4.20622905733386   -0.51664273335636
O         7.18394452521547   -4.61270834355373   -0.05315745135822
H         7.69038564860733   -5.03747817255983   -0.77262532444828
H        -1.69251812066394    4.44231229889274    7.66650442100492
O        -0.79342661590398    4.53805918444901    8.05184718343691
H        -0.60838135339002    5.49647227791157    8.07275839560795
H        -5.08812665875189    5.62364838692448   -5.63228341166376
O        -4.48366508277204    4.85765911548130   -5.65104394133999
H        -3.72567904190790    5.06769245416389   -6.21767742161274
H         3.27655309340190   -2.63901500676954   -8.45579871394208
O         3.18747248718893   -3.16981273791801   -7.65348842764794
H         4.06390098061247   -3.14723489361358   -7.22433413626512
H        -0.61555752784600    8.74769025067978   -2.32543827220657
O        -0.48871772757892    9.57740831620631   -1.80945117215322
H         0.27300763697727    9.40130685633728   -1.23238460590168
H         2.07647066348784   -0.98236911272842    5.18874607594469
O         1.50120493513354   -1.50320164237420    5.77851698822671
H         1.59899414881559   -1.15656507881897    6.67473639765814
H         5.20323376957025   -2.13631328803356   -5.71246541703802
O         5.54787118664105   -2.90465038502193   -6.23337154494394
H         5.27063874896964   -3.69278582673111   -5.71470627583927
H         5.68681542304542   -5.30108643025968    4.67515315719852
O         5.16532570404484   -5.21297366304959    5.50204201631261
H         4.44065609439318   -5.84138600137261    5.41727407478563
H        -3.95518757785528    1.10605806658969    6.98286766282729
O        -3.76097779157252    1.58335107585068    7.82543599475367
H        -4.63537242457458    1.97308192734480    8.08554913662527
H        -1.80247420324598    9.54465181672435   -0.79448082599916
O        -2.66309380921605    9.42319592799759   -0.31905809757748
H        -3.27209960775693   10.05275466049839   -0.70857183973934
H        -5.92086574932110    4.63003227820930   -2.97140950870104
O        -6.83016456012432    4.51378074184245   -3.31497088480600
H        -6.74284108034734    3.80894673445216   -3.98993623616940
H         0.07474982062592   -7.14300927047246   -1.14648336530574
O         0.53764651791473   -7.57961428466892   -0.39850710534390
H        -0.14156830750741   -7.76883783889868    0.25196150160817
H        -7.61315723591530    3.74142999952089   -2.00309294771726
O        -7.87685108928795    3.15783512133864   -1.26120287277318
H        -7.73734914219837    2.24752457627020   -1.59790065797794
H         3.98500449652533   -0.96446092434757    6.96233889356982
O         3.99803707177135   -0.00034342836291    6.95336039616862
H         4.80980668759530    0.28550590703920    6.51777180100695
H         2.29164596247794    5.70717508816453   -1.22166721793908
O         3.22616014156161    5.41192118066185   -1.10662903471503
H         3.40215887913194    4.86801137190372   -1.89727845763152
H         6.53770267459171   -6.03009673171697    0.66232861069998
O         6.16612153530782   -6.76482701439654    1.19669996137012
H         5.26304854322421   -6.48325314514757    1.42384426668274
H        -3.83527782596976    4.69090962972244    7.74674735570877
O        -3.27097240018702    4.22421029574196    7.08860935652965
H        -3.46759015700204    3.28177773379668    7.20184510091066
H         5.74332980572898   -8.04438999413007    0.13342085401070
O         5.45278312139495   -8.73197873542408   -0.50278393273358
H         4.62426118220186   -8.40416791806528   -0.89647127118368
H        -0.53440411952969    1.98990110465316    7.66473155599044
O        -1.16865231332454    1.92639099454949    6.93047393878355
H        -2.03724687551240    1.78878369955799    7.32807583827322
H        -6.37192642816197   -0.16747619708517    1.04318222081385
O        -6.69410196702765   -0.25199172061121    0.13099265675545
H        -7.61381515564556   -0.51919738122239    0.15131911800498
H        -5.37476112937264   -3.11863206361017   -0.59996875971371
O        -5.11972730922979   -2.41581716104379    0.02392957050628
H        -5.68656558497503   -1.64109241791532   -0.16550729593254
H         4.35070365624984    5.48625715398056    0.27849230896236
O         4.68644119312262    5.59026916286380    1.18252387075399
H         3.99305011907287    6.10183888457029    1.63466536027542
H        -9.04271085257889   -1.78951403575044   -2.26595222907370
O        -8.49350514067071   -1.58789755720613   -1.48093584409048
H        -8.62313695000218   -2.32216020144136   -0.84095683753870
H        -5.50378914580436    3.40258377864359   -5.55714299931638
O        -6.02385755220829    2.69525357983643   -5.14016773665316
H        -5.35942176346272    2.10828152796981   -4.72496626938547
H         3.18274556032633   -0.99342396008784   -5.67669139951979
O         2.32693463693859   -1.10974853455842   -6.14401872157388
H         2.40770816501248   -1.96100806372738   -6.61395061874235
H         8.10564530906042   -1.46847372669431   -6.05515055954996
O         8.11912674720206   -2.33261924931555   -5.59837889882555
H         7.26057040641971   -2.73242518714107   -5.84199645006152
H         7.62041297865036    0.87227456112023   -6.34053646067911
O         7.43802996315940    0.02176855515510   -6.75295358525005
H         6.45660680477286   -0.03124384649676   -6.79101464232311
H        -7.86519483358248   -3.73243252856088    0.92217861780202
O        -8.54386063509300   -3.62508837508414    0.23807839511150
H        -8.44880336457074   -4.38658601667775   -0.36148797943073
H        -2.36108895224308    8.67491009831646    1.24692377472749
O        -2.21231572158635    8.08804724986165    2.00163082042507
H        -1.44447653129797    7.53111246719617    1.78011344206011
H        -4.40576512858607    6.38838088696362    3.45853074763923
O        -4.57497964663648    6.81272857537672    2.60097878885352
H        -3.80918227115984    7.39504291517535    2.45917793539291
H         3.42272289275999    3.34687359652051   -3.60959753964659
O         3.27352564249341    4.31763184415321   -3.52447694158659
H         2.30864882661114    4.38530479380465   -3.62995725091006
H        -6.11476444371951   -1.66557096518023   -3.45695034445378
O        -6.19977866019723   -2.24242310122388   -2.67144416630885
H        -6.98188931619521   -1.93027267241122   -2.16295673189802
H         6.48315185427916    0.96102013626513    4.70981645361087
O         6.09244681314435    1.50423997730907    5.41217017156189
H         6.28548308530816    2.42028093758801    5.11717375475558
H         1.37491928906734    1.62509643991752   -5.85100282706865
O         1.17786374642726    1.03211282006617   -5.09532814706155
H         1.53824018839261    0.16692345132797   -5.36240406843087
H        -2.46141841405410    2.92797696199336   10.45395722322011
O        -2.25337224545080    2.01853043965088   10.18366986401782
H        -2.85172471158537    1.81926652270974    9.45171073315654
H         7.63921665863367   -0.58547572452603    3.05115873213601
O         6.89107481058323   -0.01308850943476    3.23727781535442
H         6.19863055883972   -0.61629766759732    3.60766822658282
H        -5.68274996285773   -8.10777342353467   -0.69737495847733
O        -4.94796748365430   -8.17786272631102   -0.05108094984297
H        -4.94777409007020   -7.35892566068354    0.46836687350792
H        -5.17138364369117   -0.18597788565195   -4.73453347676921
O        -5.79151678937493   -0.89587727293833   -4.97208422387686
H        -6.62801085878110   -0.45133193774970   -5.17068107154677
H         1.89392511937756   -0.30174346395833   -7.53876027019521
O         1.69381797066038    0.16861894127262   -8.38396682756827
H         2.26771548625848   -0.24143943389480   -9.03644369417460
H         4.86964849917229   -1.51476067697058   -9.32691114584764
O         3.94577183760994   -1.28160864478122   -9.60942625941447
H         3.92413012812451   -1.40249585016935  -10.55803646933927
H         7.56730055076563   -2.66268975167862    4.17536267356231
O         7.71712979829359   -2.70402975047844    3.21677773650033
H         7.21696924509614   -3.49032302694496    2.94573171613441
H         6.70791066044033   -5.99071540822002    2.67492146003946
O         6.77206551680039   -5.31515891654215    3.37522298144421
H         7.64883871258344   -5.40018782302260    3.79092474319782
H        -1.77268395585115    8.88999465217368    3.44986863854221
O        -1.52349582995071    9.19673640846242    4.34710903140163
H        -2.37158179308255    9.33335357072206    4.80267653900180
H        -7.37769693980027    1.50806316277847   -5.27326444907202
O        -7.95546677007198    0.76694308133299   -5.02597204494324
H        -8.85544088769775    1.17046751241563   -4.95033736256242
H         6.92399613911610   -1.21114800828092   -8.42939794922248
O         6.34049792936402   -1.93179245046533   -8.69041086945252
H         6.11041033274436   -2.37749116676357   -7.85666384544648
H        -1.64614134389934    6.15393201033817   -7.06164209848823
O        -2.04714662787735    5.33088164485992   -6.78598361174397
H        -1.79850920319871    5.20129871518225   -5.82213152349750
H         0.02929614647117    3.26155768046720    8.99103829262777
O         0.22270186908091    2.34190376677653    9.24922334986348
H        -0.57658900117367    2.08232290605812    9.75641151647389
H         6.75346427075176   -2.88941693191438   -2.72027265157060
O         6.21869895006166   -3.63182004197256   -2.38278555355999
H         6.68572275658469   -4.44512455951959   -2.62323563926446
H        -4.08371070061472   -3.14564356651931   -4.95503346262269
O        -4.23848728102247   -3.03517855697469   -5.92004484509216
H        -4.78259408054314   -2.24006929897697   -5.97780145187035
H         2.00419068486272    2.12389060033471    8.43533787089411
O         2.66775200202751    2.23273584740048    7.74450828984218
H         3.08725318825085    1.36088769387309    7.63052126160937
H        -6.92048988984182   -5.25187715489615   -1.39873123360606
O        -7.83735653641726   -5.51842418444435   -1.64294352371627
H        -7.96988291423047   -5.11791486032138   -2.52698149872339
H        -3.79273615897472    5.21361541490714    5.66162083369819
O        -3.75734398584581    5.98049321818565    5.06893314090144
H        -2.82196277617345    6.27098479744246    5.16136003652406
H        -7.87632005722501    0.03979216233077   -1.98395334655291
O        -7.38428792174854    0.76035152267427   -2.40013012960596
H        -7.61319593106727    0.74723172054865   -3.35314524143983
H         5.85963713140314    0.06468051796296    0.37798782090865
O         5.60098838481093    0.75062199075820    1.02168719973919
H         6.13710696320382    0.56491957511700    1.81767942464542
H        -6.18766742707593    3.28316815916775    7.36781359516836
O        -6.06162447340293    2.76687164819595    8.19797585764517
H        -6.66470098265224    2.00751151782374    8.11200305494950
H         2.25596642385878   -8.16008850851290   -0.84032687452689
O         2.93180660685725   -8.15231045831652   -1.53777973057711
H         2.70303164706855   -8.86735052210165   -2.14824609610040
H        -2.75561854246339   -4.04347310784274   -6.20658985976935
O        -2.00390946341108   -4.61187150122002   -5.97385356259260
H        -1.72590124695690   -4.31885852734347   -5.07763895528889
H        -5.61574678173513    3.72508862012510    5.27957027454060
O        -6.26299571793031    4.12621748447956    5.89585517287616
H        -6.09503447972975    5.06945621469551    5.87997124020369
H        -1.04034274574134   -7.19389180048428   -3.16503521781785
O        -0.56512574585183   -6.52434797778936   -2.63918476155349
H         0.34295350008349   -6.46049483640261   -3.01964719188079
H         4.46656802996244    1.93846921675554    5.09634462654407
O         3.52550509634601    2.18224330536098    4.97732722708556
H         3.14264797828290    2.20128158138646    5.85968014326034
H         4.14308914155565    4.58417444693280    6.26186909746202
O         4.22358610185879    5.31376774687685    5.64306904621182
H         3.65584420673211    5.07193142960351    4.87264287918365
H         2.79291547845343    3.54280871391086    3.88869464071961
O         2.61754961558113    4.48294252765840    3.71974018178929
H         2.49914718161456    4.57863208930526    2.75301105650817
H         9.20090731908210    0.58646274185279   -0.83350269553979
O         8.37153545805695    0.49373129080135   -0.32166690578485
H         8.33806331944268   -0.42303857645926   -0.01689913321575
H        -2.06282378700039    5.28598305336962   10.61418901221566
O        -2.78731858386395    4.66121817360651   10.84810238116223
H        -3.00396365799572    4.84203970197171   11.76297330165421
H         7.97883707086955   -3.10879716059349    0.29957359134446
O         8.41261592341256   -2.26357918424132    0.53528281987325
H         8.35905431569726   -2.24268979849452    1.49777428810569
H         5.39942893067753    3.57747932873319    3.48790267140343
O         6.05506694776457    3.84496370772936    4.15368656801316
H         5.64422280956110    4.56612148629500    4.65203883021325
H        -4.17298189224526    4.99375922156956    9.75072462536213
O        -4.80633851821091    5.14520064804140    9.02904355118323
H        -5.42070834715723    4.39862844769605    9.02891164259112
H        -7.01837581202200   -3.53406896176565   -3.49323455444394
O        -7.64171627847949   -4.14465284130457   -3.93951675576074
H        -7.12280739372259   -4.59104374918596   -4.64056597024577
H         0.06893919031033    6.08467906633670   10.73012835079739
O        -0.79418698312504    6.42019882673679   10.48329408360337
H        -0.67734930367419    6.84727994376010    9.61535710047328
H         2.60358591863142    1.39843911085323   -4.13272682663742
O         3.48363678161816    1.74837301634742   -3.89667441714501
H         3.80255507949079    1.23389911571044   -3.12456030044148
H        -6.95904581683274   -0.24304965236533    7.20212269567515
O        -7.46472559636678    0.53806984690481    7.48053294422670
H        -8.08680301264780    0.72237286303995    6.77568660491313
H        -2.77418223241074   -9.93870481040683   -0.82050514056919
O        -2.70761888554284   -8.99792156531522   -0.98395283801878
H        -3.61178794001370   -8.62700649042610   -0.74369202249746
H       -10.04981503805667    3.02902602113084   -4.92258868163535
O       -10.17091757399457    2.11291310012036   -4.63918048368704
H       -10.38531858248792    2.20066455187231   -3.68946006192367
H        -2.06712371762403   -3.07683393372538    4.60205964180897
O        -2.94406439747957   -3.51288399007204    4.67345392718780
H        -2.94089845533929   -4.13286021836177    3.91894018973435
H        -0.20211316864017   -8.04785172509176    2.48722880852915
O         0.62552483027154   -7.84087116370265    2.93444239495340
H         1.34212915087846   -8.14090301470671    2.34770808385686
H         6.71158326438061   -2.45935552937465    6.37230068007954
O         7.15738913788047   -3.17433570118558    5.91326914470217
H         6.52245749469207   -3.90483733779585    5.87627606661091
H        -5.26602769817778   -2.03527334099543    6.93053925055542
O        -5.94097793924536   -1.53615237561204    6.44576050310915
H        -5.92645762624428   -1.91555888576767    5.53752269869942
H         0.85436789768183    2.93458366524758   -7.14573660439815
O         1.77074262872542    2.60035477052984   -7.20232447015406
H         1.75280423435252    1.85062159504076   -7.82533838183144
H        -3.90469223476406    8.71867195001169    6.62715177303098
O        -3.90433528765181    8.71381533988801    5.66978612557950
H        -4.03287790196305    7.78584798003742    5.40495919195520
H        -2.01001167022649   10.23980568966405   -2.78864650436641
O        -2.91100864892883   10.42451759693279   -3.09060753638818
H        -2.83677219647643   11.05511337649762   -3.80621975463611
H         9.40384699181871   -4.16139989390111    4.02692157067010
O         9.12604391901345   -4.83738070941275    4.65279812180994
H         8.69596172065681   -4.36194982341180    5.37469067277016
H        -0.75371440294199   -6.08586171674572   -5.84481883967328
O        -0.05241157091080   -6.65484933388774   -5.51098189179582
H         0.78490113111729   -6.19697169457861   -5.72945125379560
H         1.86892614127794    8.19559086277584    0.61585962223158
O         1.56638318135247    8.51612064493515   -0.26255858384488
H         2.38090820969293    8.54863284646401   -0.79362072688651
H         3.51800262584499    2.82075706450726   -6.69392653257106
O         4.34467124241264    2.52734599726330   -6.28508269210389
H         4.09918220986573    2.25815193889679   -5.37468179124058
H         3.77119539115849    7.03159166258498   -1.27583372307898
O         3.98033684105532    7.96578523517233   -1.49296550387498
H         4.34848630411014    7.90488047122795   -2.38646139255051
H         4.39644603220191   -0.12281056004056   -7.93776120722663
O         4.77897728085074    0.02377974789684   -7.07079546904091
H         4.59964640620940    0.95620993316688   -6.82685713071205
H         5.79708564274313    1.97676287942244   -0.62834067261120
O         6.46472960879694    2.06440052742228   -1.31795474233817
H         7.23570047279207    1.56730974364117   -0.96551889400431
H         6.65945195768528   -8.53829972352997   -1.60890125719781
O         7.29639657747640   -8.33352193062343   -2.34665250904791
H         7.66141260537068   -9.17022887254532   -2.62932221878664
H        -5.31987761110499   -5.85677765265078   -5.40865973812899
O        -5.93458230623362   -5.18337242919118   -5.72528211904433
H        -5.38045308362896   -4.41802408061586   -5.96443260624790
H         0.72661711315730    7.11899148487616    7.55716493155998
O        -0.17455034750715    7.15193777147174    7.91731965729702
H        -0.73049315293514    7.16608066731307    7.10011867780750
H        -8.90291878411197   -2.88303904637048   -4.10982542717634
O        -9.42010776403695   -2.07194347978278   -3.94463500519429
H        -9.13140880881894   -1.41006723732658   -4.57672464010551
H        -2.42665925162335   -6.05810414100078   -2.14632141154008
O        -3.30418423233035   -5.76986215406614   -2.41500012913909
H        -3.49341007495835   -6.14642662752556   -3.29944375874765
H        -3.00528791678573   -5.97803344520785   -5.41200980367358
O        -3.60757681390629   -6.58389419794095   -4.93782071998452
H        -3.12890694301157   -7.40553134021082   -4.76846804610253
H        -1.37057809199373    3.63800158566151   -7.01539117951788
O        -0.83276492922082    2.88105572748792   -6.74302268097399
H        -1.07372140049668    2.09510658100113   -7.28998776613267
H        -0.19889962425992    0.32047585003584   -8.23934301442120
O        -1.09390546559086    0.56002918055060   -7.95631539703230
H        -1.27057495109435    0.03974147819060   -7.15650345958542
H       -10.39850799789525    4.01466628623941   -2.76111884584553
O       -10.46915891981911    3.23808462667974   -2.19054941879643
H        -9.63930867207319    3.20926722338961   -1.68248903304083
H         4.61405406696052    3.99015965601602    1.68111993691639
O         4.39618873834524    3.07218007865404    1.95938395866583
H         5.11026207609666    2.48746424233216    1.68800479318318
H         6.51313149875447    1.27090867561566   -4.26079188441490
O         6.20633965513714    0.64997472682151   -3.56733905160439
H         6.20820324554689    1.15838065548267   -2.72778072994535
H         9.61998939140238   -2.34001486590038   -0.92935594704643
O         9.88723342856341   -2.22705338512921   -1.85216113478573
H         9.09866336883852   -1.84989616138430   -2.28891690995228
H         9.93503535101715   -3.50601709080865   -3.14473567586066
O         9.67954240720564   -4.13749754472374   -3.84183985287066
H         9.27374563649064   -3.61321542929447   -4.54356027787983
H        -7.72603652820977   -8.62117988348301   -1.65732640507242
O        -6.98578715773297   -8.03041274420333   -1.78825954419045
H        -7.35948527525185   -7.11571910700501   -1.78065353283513
H         4.18899484456472    5.98228276487899   -3.86327722101308
O         4.85444370913994    6.68001457964695   -3.78382763874867
H         5.68834186093536    6.22163539719415   -3.64552877382260
H         0.07006809694831   -8.26031445885531   -5.21221169394676
O         0.09015158665406   -9.24286194726481   -5.07701067437660
H         0.23967786915804   -9.61001920984439   -5.94830704752880
H        -2.36112844721528   -8.74576563818357   -2.71031274987546
O        -2.12761883631549   -8.48638715022500   -3.62123424185991
H        -1.48283503280942   -9.10794238412402   -3.97792182827911
H         2.14456944949764  -10.90939764774389   -3.48370391099552
O         2.10366539787848   -9.95453948568464   -3.46330822197596
H         1.31899105912142   -9.68161275794406   -3.98949751822343
H         6.86404425027012    3.20633754557026   -4.62777125511517
O         6.92413529644278    2.52617116583147   -5.32828876717818
H         6.12693471123762    2.65608636463690   -5.86424772478253
H        -3.56374759211275   -3.75887489090795    7.71206137109634
O        -3.67614685523366   -2.97233276386693    7.17973907879683
H        -3.42601292457605   -3.21478082031478    6.26196137389008
H        -0.64777611391851   -3.45327579743921   -6.73643241045895
O        -0.01479130292109   -2.72424699063520   -6.74746669478930
H        -0.49287378805538   -1.94597834888553   -6.40692694001428
H         0.65921968558145    0.41117997541351    8.72843510030034
O         0.66375199005235   -0.30609431316997    8.09063949976856
H        -0.25958797469534   -0.59151956559923    8.00388014466795
H        -5.79788515076480    7.30555118803165   -4.29131754646102
O        -6.30382228118947    6.68727062176015   -4.85028457623469
H        -6.59303153473270    5.95898056193556   -4.25685635816851
H        -4.23462290371208    9.03737527475461   -3.30949790155302
O        -4.77360509632182    8.24383265491957   -3.20048265251284
H        -4.36647865212220    7.76462330989294   -2.46061563702538
H        -9.68159705615988    5.75002722929001   -4.67868134937972
O       -10.21815385329222    4.94805416989154   -4.51232959261552
H       -11.09822231105328    5.15161729880411   -4.83089510701544
H         2.80870005853477    6.44841342938814    6.09662853046707
O         1.84902721337032    6.54983806443191    6.19507297318108
H         1.50166267810261    5.63758009920442    6.09546044689002
H         4.84783170999708    8.45385493503557    0.03249674123235
O         5.16686398527162    8.45707850210483    0.95282435682440
H         5.56848485013511    7.59067413818044    1.08690625624226
H         4.11921307953913   -7.53039448135781   -4.34578634011317
O         3.35963214111488   -7.81453232551836   -4.88644177115508
H         3.07574115492428   -8.65222898091077   -4.50575223113640
H         0.42486958261974    8.59689049052313    4.18625996149078
O         1.10019437159178    7.94933814597974    3.95945685356453
H         1.32526541421985    7.45756322074758    4.77524349109938
H         5.26509992833462    4.10219859830186   -3.26758360709878
O         6.22512018736911    4.06663259867456   -3.19446773899626
H         6.41000726587971    3.47859009227990   -2.44272582753155
H        -2.56893796948733   -1.58534138731528    7.55729299535913
O        -2.05544701108867   -0.79355921837527    7.77506196453745
H        -2.67866443058798   -0.16352365414087    8.14717341060860
H        -8.98898442517243    7.88832671634497   -4.18574979757784
O        -8.92869732677582    7.30156877545273   -4.94108914011887
H        -7.97234105864023    7.13284271371411   -5.07604733087109
H         3.50241966951760   -9.06518127297143    1.09301176775862
O         2.82770028114259   -8.43054585593823    1.33966685119726
H         3.30508657184514   -7.62569004355111    1.61716251384298
H         3.62811977752769    8.08935425692132    1.77987321763970
O         2.83476278841122    7.53030736563370    1.89374777882147
H         2.39072662744972    7.76930584282248    2.72009054804377
N        10.64256092548971    0.58754569007532   -1.85159791518791
H        10.74195053539337   -0.41909625342928   -1.96323604376065
H        11.48602203882068    0.94195630252330   -1.42202146972749
H        10.56391813054542    0.99902563374162   -2.77194762505581
