# Supplementary material for: Computer Generated Realistic Interstellar Icy Grain Models: Physicochemical Properties and Interaction with NH3
Source: ACS Earth Space Chem. 2022 Apr 19;6(5):1286–98. doi: 10.1021/acsearthspacechem.2c00004 (PMC9125691; doi:10.1021/acsearthspacechem.2c00004)
Supplement: Supplementary file 1 — sp2c00004_si_001.zip [file sp2c00004_si_001.zip › NH3_binding_energy_sampling/50-42.0-N.xyz]

604
 energy: -1022.792143344238 gnorm: 0.000048367404 xtb: 6.3.3 (5b13467)
H         0.19610337244951    2.98172598745819   -0.67911047130723
O         0.72232372328068    2.31094745371856   -1.16518456147625
H         1.65970595826577    2.44361472039601   -0.88891256797630
H        -0.08553410216748   -1.32326253148915    3.18639775574164
O         0.30733983725321   -0.62564306672095    2.63908459784140
H        -0.17436848846852    0.18795247571755    2.86314324363522
H        -2.40272718253929    2.35764837228816   -0.54096646515310
O        -2.19411373466912    1.89516208690650    0.28803685829853
H        -2.20729291501922    0.94517824491583    0.07137773814628
H        -4.67276141880917    0.51383737517406    2.18455720306407
O        -4.98857071977198   -0.41975208554414    2.20442450814700
H        -4.48003049617348   -0.90265652551599    1.54459183347528
H         0.05974304942722   -0.34381961937503    0.98005423407420
O        -0.13554103442019   -0.11443340118621    0.05087035793987
H         0.20356886620390    0.78124963418896   -0.07622305847079
H        -0.16343953415653   -3.58876004879721    3.83191663600606
O        -0.44396734210769   -2.75474695467265    4.24478019026650
H         0.19915002499851   -2.57895554754784    4.94777323329802
H        -4.89754337710342    2.48946556389987    1.31482678589450
O        -4.25935102323375    2.08730461816537    1.93567987605452
H        -3.41488033809437    2.06613704274786    1.42579297551568
H        -3.24953272517329    3.82848184673777   -2.23302198005722
O        -2.51113401272897    3.23575328080614   -1.99410257588986
H        -2.14933594499930    2.94031273782497   -2.84981494445922
H        -0.11859039523841   -3.84490321788774    0.56325692437054
O         0.21720946486283   -3.02055363343433    0.97239831803709
H        -0.57293551234846   -2.53506481153358    1.27777277445030
H        -2.38584394967803   -1.56444217421363    2.49903415215070
O        -2.19277032457115   -2.03679420555457    1.66294302902009
H        -2.44861582306485   -1.45646673839289    0.92726016424445
H         2.07769378235032   -1.49340890597353   -1.07537362343855
O         2.30709482778176   -1.73601861572718   -0.15473137795654
H         1.51796884988185   -2.16400828915523    0.22980143543314
H        -1.40305745417511    1.79517834698481    1.91539681265482
O        -1.49709150652369    1.40558881332074    2.79481048923063
H        -1.48623934557605    2.12383157990087    3.45333185855617
H         0.21644315933506   -2.76118641044920   -1.52020622243359
O        -0.53830346914891   -2.14905777123169   -1.58399810073150
H        -0.36263272059445   -1.41879973593132   -0.95389219255120
H        -3.43131513498488   -2.97640823504742   -0.35311376633881
O        -2.71353925098189   -3.47133219062508   -0.76921449706995
H        -2.00147804580109   -2.84320637663439   -0.98830300191667
H         2.75951281652732    0.11613207140262    2.96781107097376
O         2.85716164207452   -0.05681150635448    3.93146416099117
H         2.94408172765026    0.84000576405321    4.32795344526917
H        -3.54137629231043    6.32479256558833   -0.58745756823305
O        -3.30185365066657    6.98194367750421   -1.29247898504265
H        -3.16340024681121    7.83121455101954   -0.82884153132905
H         3.89393633989749    0.55813729192431    1.21975093771943
O         2.94340279991647    0.37602270387044    1.33412043636876
H         2.70924657771864   -0.38239903871780    0.76097760377586
H        -5.77891849744501    0.77405443805275   -1.60838723826863
O        -4.86965756399988    1.10464253758454   -1.48235856150029
H        -4.98396638475431    1.93703136236716   -0.97812818136879
H        -1.23211730635470    5.37083202595726    2.18325731757665
O        -1.85528217192980    4.62161711982777    2.07083274524863
H        -1.93533356750017    4.20995877434826    2.93651138532529
H         3.48438506050126    2.72951651909705    0.43864889105072
O         3.24095233750202    2.67877568578856   -0.50121219523773
H         3.57555167662857    1.83339450349779   -0.84310001405967
H         1.50586325790535   -4.76113505996354   -2.17179148829846
O         1.56597638777135   -3.97204927659996   -1.61487264669571
H         2.36122053532844   -3.51533101312290   -1.96849962381403
H        -0.91331434345481   -0.15414575683682   -2.52636006688789
O        -0.28058546566460    0.49815389501211   -2.85388606805702
H        -0.02398320072496    1.08663932269268   -2.12064119432791
H         1.70569900142516   -4.73094602376980   -0.10343273427386
O         1.81505543305219   -5.36057838069742    0.64306286208683
H         1.36111994540527   -6.18099695366989    0.34754253453273
H        -1.21141238878303   -3.33654411795993   -2.83095168408336
O        -1.03347006386913   -4.02147465168833   -3.48865252562630
H        -0.90731943377285   -4.86745165997889   -3.01564387158260
H        -2.80626423052669    3.30133119904833    4.68983063035851
O        -1.82486169427125    3.30118025700480    4.65968220409607
H        -1.53426495045004    2.90647678567777    5.50004037477959
H         0.93545926751062    5.02886254784758    4.05997150861238
O        -0.01118764228347    5.25990611423701    4.10693060244987
H        -0.48270069271251    4.45798307881797    4.36960969467645
H        -1.72448103296196   -4.70142506984864   -0.31040191368979
O        -0.95623776976035   -5.23245958358988   -0.01777227029457
H        -1.29822341343228   -5.92212449895885    0.56083366864235
H        -3.92124783245464    5.75805542054610   -2.63892490611035
O        -4.26951288135745    4.92058393894400   -2.96267063271765
H        -4.11068235336075    4.87725053846097   -3.92985402654665
H        -2.43102794435481   -3.72149249860608    1.98441632659917
O        -2.45028898539458   -4.62093013966009    2.37062715700563
H        -1.50989213525426   -4.85845739407748    2.51339139526426
H        -4.68036252933106   -3.05832216640549   -2.86476360964551
O        -3.82658172548447   -3.29242737924070   -3.26702197157939
H        -3.49463333007271   -4.08105631974136   -2.79345316467856
H         0.31821148460279    1.37467167161014    4.62837904809946
O         0.82386524125066    2.13316083240904    4.29019298915178
H         0.86839387354259    2.79819539030596    4.99155742853936
H        -4.64131200552481   -5.23536871800891   -1.51757905348238
O        -5.34650447240614   -4.87875273100349   -0.94960298041233
H        -5.13508356765712   -5.22478817800595   -0.06165172370126
H         2.35997306487935   -6.57538607015836   -3.92032883934234
O         2.01843691734241   -6.23985292531280   -3.07103299604030
H         2.44183224085015   -6.80483802959169   -2.39643815273489
H         0.48651777380164   -3.45674451261238   -3.94877470160112
O         1.29021512998536   -3.09235312850747   -4.37339842074233
H         0.97181931581673   -2.72890752228285   -5.22571009666987
H         1.95280032913355   -1.76600062308369    3.02766979154568
O         2.11375738941316   -2.69788260245314    2.81960397218947
H         1.43037177905964   -2.92205884525012    2.15308437982779
H        -3.00104017442618   -1.88720769928968   -3.17997359636099
O        -2.58158638837507   -0.99878525918910   -3.12186919207277
H        -3.23775831743295   -0.35801094130510   -3.44923404638007
H        -3.20603324298327    4.93535496935312    1.04908229362284
O        -3.98666562455158    5.30365544616238    0.58858137465523
H        -4.40556524358837    5.86652352542135    1.28844837366672
H         0.86001248902420    2.23460902082783    2.59903141256032
O         0.96496437915203    2.22244631482995    1.62832467771230
H         1.69296351193478    1.59834505260152    1.47212123552077
H         0.17984186839357    5.60664502012103   -0.78286742625313
O         0.70197172096359    6.26543892683562   -1.29537596639061
H         0.84006794348594    7.07017622364910   -0.74592043551124
H         0.31832710179499    7.01595119099338    2.55496249351024
O        -0.04019569316622    6.62791657276037    1.73958567886151
H         0.62572973600299    5.95599251748638    1.48642764471532
H        -2.49436684552234    0.19689643573069    3.35512776682163
O        -2.71715245186543   -0.61247795062157    3.86697115115013
H        -1.95815555904513   -0.64648779079902    4.49072486112007
H        -0.91830080003903    0.56124919392557    6.04202265821307
O        -0.64022970689352    0.03651497209708    5.27274698595739
H         0.07294249322266   -0.56392137494425    5.56667341150969
H         0.70963771622626   -5.02242431573805    2.05019551670029
O         0.16533053810511   -5.12090579002556    2.85467090972989
H         0.30366441768159   -6.04401822717618    3.13188972635444
H        -2.10429196204658   -8.12800587412226    0.53658791126338
O        -1.79666953952692   -7.62959946881371    1.32025101285836
H        -2.58984300731262   -7.31920729530797    1.76433972357581
H        -0.38675724161342    6.79899766885438   -2.36221408111152
O        -1.13220533726278    7.21343659051195   -2.86757171355866
H        -1.92394845746358    7.09005373578134   -2.30573836173525
H        -1.12603573822903    4.26885138778467    0.55683030342339
O        -0.75002518450249    4.32339977304841   -0.33837270469341
H        -1.45361895063644    4.07379279196567   -0.97121513133943
H        -4.42945098088570    2.72632460869134    3.49187009373385
O        -4.43193135472875    2.90517624121573    4.45498904625501
H        -4.51471875850935    2.02540061044083    4.87131123618566
H         2.01349531293859   -3.58593828387832    4.30627350896264
O         1.95030539500046   -4.05026368709960    5.16382693625012
H         2.44998679515844   -3.50419691899816    5.79162909262000
H         4.68766145744980   -3.22139416088713    0.91003064578840
O         4.53261403412310   -3.15185909998370   -0.05797064480896
H         3.67136203491739   -2.67975356365004   -0.14899828282562
H        -2.71815233238433   -0.80906211746432   -1.33005577778151
O        -3.04934750307874   -0.53056325473663   -0.45972697091591
H        -3.85036175697510   -0.00897411981674   -0.67459420796233
H        -1.60120194146443   -0.84869450032329   -4.60610612122903
O        -1.09200457301865   -0.63749499620054   -5.40998889735344
H        -0.38423598078815   -0.03788290217879   -5.12648377325653
H         1.80774723243700   -1.78497439573742   -3.33028101650650
O         1.89764015489198   -1.03109991562742   -2.71531475763200
H         1.11841830236423   -0.45811331437152   -2.85289946938903
H         3.65890858849801   -3.13429542230059    2.61547601364038
O         4.61812218454727   -3.36538744984204    2.54913029637623
H         4.66665521421826   -4.32688965562295    2.67494040822032
H         3.43622036216610   -6.13997499335073    3.19916949059370
O         3.79817758631197   -5.93706524804147    2.30347522651823
H         3.06155407935066   -5.59492491970944    1.75616812111627
H        -3.33419106142014    1.52448107920358   -4.17917871304249
O        -4.17954163025264    1.05492608836637   -3.98784557135502
H        -4.40018653450037    1.20755681771385   -3.03296862311989
H        -5.09311673973475    4.09518113466200    0.03641790038462
O        -5.52968299243876    3.22744707452438   -0.06060951592451
H        -6.45928971649229    3.34216113858215   -0.34670665038712
H         6.73767081614710   -1.22595775548470   -1.30484466481559
O         5.96492189864368   -1.07149770512550   -0.75521229447488
H         5.54489637987306   -1.93759843274494   -0.55103580555246
H         4.60639429727574   -3.22542698170901   -2.40176476786574
O         3.74106927000157   -3.05841123149471   -2.82417042918671
H         3.74755512515794   -3.68473553843017   -3.57398483672445
H         4.41882908879454   -2.27877037542550    5.68087473456576
O         4.07705401238760   -2.73649258046775    6.47902892485198
H         4.40872997875230   -3.64322970647387    6.40471141396830
H        -0.78645379213688    6.33736251633524    5.04149866854815
O        -1.38601710098393    6.91695515529835    5.57242225230412
H        -1.39965280474080    7.78993356231122    5.12300099139240
H         4.70125699706749   -0.18420748953026   -1.42366015146803
O         3.93440684809102    0.35483356566221   -1.69460139453927
H         3.24363765701765   -0.24981142355287   -2.02113820211427
H        -0.73935325886307    4.44281509854479   -4.05481550782038
O        -1.52199853052562    4.98287738049761   -4.27088185435140
H        -1.37377597653469    5.85333457834939   -3.85517364961768
H         0.66028304446746    3.13813051768359   -2.65904157621406
O         0.67030132074162    3.50707017579859   -3.57082073607087
H         0.72083499888330    2.73843069708713   -4.14925420764057
H        -5.38201210566519   -5.23032558794987    1.84594441154229
O        -4.68340270721372   -5.82654803556720    1.49768225585837
H        -3.84381477582428   -5.40783068442770    1.76787644073112
H         7.89506821787512   -1.75390738284380   -3.96747608595270
O         7.63449534813770   -1.43342155586685   -3.07120825525375
H         7.14602571222405   -0.59198341998865   -3.23639806189712
H         3.72492399085377   -5.15418312740585   -5.20832177067025
O         4.48714782776092   -4.77646642548671   -4.72969580337060
H         4.86787982893639   -5.48239906989759   -4.17426741632416
H        -3.80374147876726    0.01169860871498    4.94580816279258
O        -4.40767599081789    0.47999516091796    5.57262812468157
H        -5.06766584719930   -0.17705278511187    5.86726426755819
H         3.48131528998194   -5.98542112287489   -0.43964887475434
O         4.35737009009835   -5.73471112446342   -0.74666440822243
H         4.42288159175815   -4.77047276137219   -0.61251951201652
H         5.01214693850473   -0.40646175582418   -4.11616326875208
O         4.48036208875261   -1.12251023836819   -4.50205720214880
H         4.15231893066576   -1.70029072578057   -3.78029866153433
H        -1.16476618509605    1.49111366806182   -3.92960647643618
O        -1.81443049937964    2.10783058243881   -4.32304555549615
H        -1.45440209841091    2.43215196623515   -5.17105767308984
H         4.90670031762420   -6.37852021044295   -2.21505235698178
O         5.23768188974916   -6.70543515277698   -3.08162284163523
H         6.07280046314822   -7.16061372054921   -2.91118841802259
H         8.76275493186033   -5.12942076159992   -2.81570323396606
O         8.07483399753321   -5.55011850072906   -2.25489584249930
H         8.10981083381195   -6.50566573273594   -2.37460891113332
H         2.32509771514887    4.68438692745036    0.44287581105663
O         1.74347854472503    4.67238608180788    1.21234821063471
H         1.38743748883409    3.75203567420783    1.29704749478065
H        -4.42744972366193   -2.64904571268502    4.26320596128944
O        -5.32139002281053   -2.31206917008592    4.05565244089149
H        -5.18376382056329   -1.53635242860037    3.47309082596936
H        -5.84774339753205   -3.23778785485450    1.34959798701853
O        -6.31288764301354   -3.78875578879246    2.02138558786665
H        -6.12690221697573   -3.34593734996963    2.86860985944605
H         1.65335052561561    3.48899435261882    6.86227985892893
O         1.03139962971214    3.99889952203710    6.32189957537690
H         0.24589765677906    4.15501717839858    6.88913111515186
H         4.98864430257655   -2.17253830194332    3.67679342835265
O         5.00737852999646   -1.44741328101792    4.33363521115834
H         4.19473520826174   -0.89401699235772    4.16989756605736
H         2.38237937092095   -5.57893414447951    4.91405885042937
O         2.76461065143349   -6.46426065809274    4.66500851059032
H         2.01778842778757   -7.04335525461832    4.48730713144140
H         2.28548656720796   -4.61607082218271   -6.71718932709174
O         2.11710229434823   -5.09692595203485   -5.89700711609314
H         1.84678522309099   -4.40044535082828   -5.24927331016957
H         6.44432037675925   -4.14033020441333   -0.41580914044076
O         7.19624348444291   -4.53938388905521    0.05324801116940
H         7.70934925077140   -4.96267410697295   -0.66321978453114
H        -1.76346335301631    4.51100646715842    7.67957258098979
O        -0.86628374043818    4.61464412381652    8.06752746591486
H        -0.68740563800997    5.57432531673706    8.08355656469062
H        -5.11239212419344    5.59076472518951   -5.63999177704378
O        -4.50323522262206    4.82838962134419   -5.65141332345423
H        -3.74431250711635    5.03932529014018   -6.21644885960590
H         3.31195897266851   -2.63889810957303   -8.37929711795051
O         3.22258916679972   -3.16530101410940   -7.57411866906488
H         4.09731869283586   -3.13558024937390   -7.14198855133490
H        -0.67203672778553    8.76168177837358   -2.33435868813323
O        -0.55216198449343    9.59528617648636   -1.82291302359263
H         0.20831838713362    9.42737064225108   -1.24186725949532
H         2.04738027460852   -0.90558487643247    5.25074725904125
O         1.47430502687722   -1.42702312350613    5.84182806800440
H         1.56435953289665   -1.07267442556100    6.73584479500734
H         5.22540214811363   -2.10862237766945   -5.63314479967779
O         5.57570406365065   -2.87857507216903   -6.14708248148618
H         5.30044409228470   -3.66464865979411   -5.62415022762898
H         5.68134602275363   -5.20739031729429    4.77579759573879
O         5.16127181096148   -5.11980093939487    5.60294322420336
H         4.43493168328612   -5.74652703653333    5.51732158690191
H        -4.00356322614546    1.15740490496226    7.00728519120034
O        -3.81541055157792    1.64119543855552    7.84765276967382
H        -4.69321614313161    2.02713553774556    8.10189398333701
H        -1.86978717389946    9.56092069841509   -0.81305201088191
O        -2.73147806335661    9.43734751031276   -0.34012852515799
H        -3.34273507802539   10.06064776996348   -0.73614849307271
H        -5.95002769585246    4.60839276908778   -2.97634923522088
O        -6.85716506513718    4.48478760766464   -3.32299141925320
H        -6.76285200455160    3.77621981243854   -3.99316291113982
H         0.10573127965015   -7.11354203165823   -1.05673426901473
O         0.57694449168094   -7.53654110002705   -0.31137472402405
H        -0.09341365915161   -7.73681335206059    0.34383614673288
H        -7.64083457157614    3.71565447229317   -2.00952924017057
O        -7.90400386936635    3.13521998251604   -1.26499327514202
H        -7.75782418775986    2.22360158634164   -1.59541105837757
H         3.94796872269302   -0.86611101202506    7.03172953938797
O         3.95578793200515    0.09799502836180    7.01632855756156
H         4.76803447915256    0.38564870160834    6.58314851193326
H         2.24823951007098    5.74641316417928   -1.19863797125449
O         3.18417739747292    5.45714304297475   -1.07882614388043
H         3.36433320175915    4.90974381525389   -1.86623542301766
H         6.54821887255777   -5.95160892272183    0.77193106733279
O         6.19481842115245   -6.70645221376415    1.29135908813275
H         5.28218526464809   -6.45484042494992    1.51978939168631
H        -3.90790920632164    4.74756180976686    7.74962860112730
O        -3.33787817196522    4.28020120619867    7.09690920223343
H        -3.52981652002573    3.33734654717526    7.21478355491636
H         5.86748087800125   -7.92627479951130    0.15506213307832
O         5.63193095697382   -8.63308653511644   -0.48791065431903
H         4.76369299817416   -8.37144989795162   -0.85529927090875
H        -0.59118491151264    2.06581020218104    7.69758715935026
O        -1.22183988678145    1.99415562907241    6.96106732429039
H        -2.09135465138245    1.85371340939446    7.35575617054770
H        -6.38876231576081   -0.16719998701997    1.06583106079163
O        -6.70713432760860   -0.25750601903792    0.15288283194020
H        -7.62484287806209   -0.53167661011938    0.17108929926717
H        -5.36672925606428   -3.12256686810507   -0.55438695940116
O        -5.11970787567704   -2.41338529905123    0.06573377391563
H        -5.69029915127182   -1.64376060792099   -0.13222420440378
H         4.30263234075022    5.54567205656089    0.30990158402988
O         4.63372237289719    5.65549005821261    1.21509600627033
H         3.93645147676580    6.16781628394431    1.66072564600804
H        -9.03638412047525   -1.82517609291219   -2.24397801800246
O        -8.49198721377987   -1.61507008196531   -1.45785785898945
H        -8.61930760860635   -2.34651890320411   -0.81409225465617
H        -5.51512579589544    3.36757630400744   -5.55288042824968
O        -6.03281609179496    2.66002999557891   -5.13339272600890
H        -5.36660935184929    2.07935781083523   -4.71202699302519
H         3.19763788394215   -0.97682568326803   -5.61196774874841
O         2.34392567450185   -1.10154829455987   -6.08059103043470
H         2.43129780354937   -1.95530196131481   -6.54493522082512
H         8.13326951096677   -1.43130563668240   -5.96531746408098
O         8.14176771140531   -2.29128821808310   -5.50129416101326
H         7.28683572818218   -2.69483350179334   -5.75102193886132
H         7.63612149938219    0.90580641400865   -6.26847182303190
O         7.45057129227081    0.05341256169830   -6.67478028070064
H         6.46937065632262    0.00106550178900   -6.71390010979088
H        -7.86036638408647   -3.74092028974212    0.96027079944867
O        -8.53719529292112   -3.64208855560788    0.27302916675685
H        -8.43460822278318   -4.40648879888474   -0.32169358184256
H        -2.43159033893410    8.70035825868154    1.23139984778712
O        -2.28207115282427    8.11917433400521    1.99037272383833
H        -1.51026577190773    7.56535858973812    1.77505113562880
H        -4.47139307935263    6.41522675800047    3.44881058525408
O        -4.63963133548409    6.83342811877200    2.58808161133899
H        -3.87672337855673    7.41935896007960    2.44571117715243
H         3.40323437970197    3.37769330397526   -3.57189817324669
O         3.24770638651384    4.34749803652185   -3.48764759832926
H         2.28300300426465    4.40898558382457   -3.59902439530647
H        -6.10434276671522   -1.69117487748952   -3.42408688133875
O        -6.18926592164330   -2.26326197006969   -2.63515301466004
H        -6.97535392208451   -1.95276171270480   -2.13202131333769
H         6.44582354358067    1.06135960345598    4.77647861947301
O         6.04942620390105    1.60564242816487    5.47381086722128
H         6.23563031416324    2.52209145632481    5.17454620812062
H         1.37509280039884    1.62947224418466   -5.80842868495480
O         1.17937896758360    1.04037842831969   -5.04933084814930
H         1.54463405846438    0.17523358999266   -5.30999046601853
H        -2.53458215599624    3.00943020252582   10.47306235617516
O        -2.31966823196388    2.09973004813030   10.20907275598303
H        -2.91406698691594    1.89219461522563    9.47615345901520
H         7.61527016915163   -0.49842531965746    3.13944351121699
O         6.86305301740694    0.07658354782894    3.30002781463406
H         6.17026104172316   -0.52201725356021    3.68172928101934
H        -5.64569417846285   -8.11281062109050   -0.62284980807605
O        -4.91458800898111   -8.17561910454724    0.02801380059579
H        -4.91957780790136   -7.35276963085574    0.54108310608783
H        -5.16457424789516   -0.21370789818080   -4.70701083617879
O        -5.77961113515702   -0.92860976756058   -4.94268840713434
H        -6.61791473856993   -0.49034804622863   -5.14734089645911
H         1.91187168502691   -0.30485874677596   -7.48213604388850
O         1.71271426542815    0.15935602990803   -8.33095285416190
H         2.29196355846345   -0.25120231958138   -8.97839106576719
H         4.90255357422060   -1.51019183193836   -9.25054846388650
O         3.97822010283213   -1.28481777632932   -9.53812490026077
H         3.96134762369468   -1.41129045186522  -10.48610402966622
H         7.54898535815079   -2.56311821600130    4.27490103857897
O         7.70195218527871   -2.60889628614388    3.31677715473238
H         7.20689636299162   -3.39965235247489    3.04854643280260
H         6.71861817973492   -5.90453877439669    2.77920005945783
O         6.77567755947135   -5.22646071892021    3.47642388712614
H         7.65126002376371   -5.30166557167189    3.89702469657444
H        -1.85308889194473    8.93246378781843    3.43528451708343
O        -1.60921597044929    9.24596926346869    4.33167642805560
H        -2.45991349557007    9.38054142372086    4.78297719405550
H        -7.37882214189353    1.46382670341109   -5.26484042259837
O        -7.95323458724628    0.72082470009040   -5.01541144670140
H        -8.85586296610271    1.11932225934686   -4.94586053339053
H         6.95186078622381   -1.18819819450989   -8.34631251486660
O         6.37315061028743   -1.91335159369285   -8.60582622184808
H         6.14250404733887   -2.35583558584432   -7.77061003633697
H        -1.66775612461263    6.13272161778706   -7.05879796657503
O        -2.06522347030157    5.30913668093017   -6.77964079524272
H        -1.81966814817812    5.18679695044219   -5.81409766418508
H        -0.04019427704236    3.34909582900848    9.01795475415043
O         0.15810085613535    2.43234364151594    9.28278659142630
H        -0.64180893972656    2.17095799965505    9.78818319291367
H         6.76638676653023   -2.83373539679178   -2.63174650817299
O         6.23820862890669   -3.57647016378407   -2.28411226920329
H         6.71069643860927   -4.38760437903346   -2.52169022992115
H        -4.05802907515946   -3.16854287579135   -4.90495298647647
O        -4.21010473757597   -3.06458306442396   -5.87121345032787
H        -4.75880030583468   -2.27319313705688   -5.93553600263521
H         1.94332055406379    2.22038496884642    8.47697548228713
O         2.60959172061554    2.32822070375783    7.78851255928118
H         3.03372040656204    1.45775465703977    7.68202591558603
H        -6.89696567500163   -5.26938804235900   -1.34703052287188
O        -7.81163141542720   -5.54213338160856   -1.59318724032822
H        -7.94255083698762   -5.14827408216479   -2.48040033410825
H        -3.86031817510928    5.25754559645024    5.66150060815808
O        -3.82698797599638    6.02106165981528    5.06438326379409
H        -2.89377915743649    6.31766545139768    5.15876931466720
H        -7.88194739466342    0.01278241709882   -1.96848739626026
O        -7.39288975643232    0.73398325673899   -2.38711159862254
H        -7.61756306425715    0.71327565575816   -3.34098247447569
H         5.83172003957091    0.10187851611151    0.45565436732353
O         5.60701439209413    0.82898583951523    1.06899615876461
H         6.11446258836607    0.64209463911809    1.88545703912343
H        -6.25044063317865    3.32343262364547    7.36998260537203
O        -6.12467719310039    2.81304489611797    8.20382460543899
H        -6.72283677671070    2.04952434433600    8.11999601052338
H         2.56851534560495   -8.18979340458563   -0.52815085319707
O         3.06310597700678   -8.13096970419909   -1.36613523860426
H         2.73962567674399   -8.84243978606827   -1.93404168668811
H        -2.71954696252276   -4.06598635990056   -6.14534413689751
O        -1.96468872814008   -4.62758025549009   -5.90675394357563
H        -1.69243332143626   -4.32785178396967   -5.01071261687896
H        -5.67277351304896    3.75599237922027    5.28122202389580
O        -6.32461551350671    4.15709639469014    5.89266324090575
H        -6.16260865240722    5.10125839621787    5.87114301106426
H        -1.00182814166524   -7.18359222715542   -3.08764418851219
O        -0.53931685290242   -6.50023005628260   -2.56904411254870
H         0.37764525880063   -6.44773465603201   -2.92640490245790
H         4.41964703231714    2.02878193436892    5.15130858242620
O         3.47823247627868    2.26587257612572    5.02587203767828
H         3.09051978627279    2.28846930240243    5.90610899735884
H         4.07561860856706    4.67936410800956    6.29797249293709
O         4.15743859466598    5.40407482494158    5.67364242329213
H         3.59269307121872    5.15553437819589    4.90309367963335
H         2.74086520793207    3.61564429302278    3.92506839453146
O         2.56251541503645    4.55391515099960    3.74980418192687
H         2.44581208059754    4.64312821985836    2.78209905835958
H         9.39214516309304    0.17559974344834   -1.01612858695889
O         8.58514052985484    0.34275331846731   -0.52561323817147
H         8.40783912395113   -0.47185691472130   -0.02624055494818
H        -2.15078702010045    5.37072600727617   10.62043378963645
O        -2.87236069587505    4.74299005563347   10.85531891828565
H        -3.09406516771003    4.92836291532041   11.76806272609195
H         7.97198873349431   -3.03423130137272    0.40856804043946
O         8.39254329729957   -2.18553426270913    0.65704909745119
H         8.32202371752708   -2.17047047133040    1.61890421227052
H         5.34833854024723    3.66395861173274    3.53530585389971
O         6.00180961319247    3.93690762023713    4.20133787905227
H         5.58570364588595    4.65848741020841    4.69512729857422
H        -4.25578950897297    5.06047160526637    9.75033203231373
O        -4.88697469290246    5.20388601720841    9.02514551781616
H        -5.49701155421072    4.45375457937782    9.02695903427652
H        -6.99642488364638   -3.56532714613997   -3.45261766399014
O        -7.61450419147713   -4.18180533156528   -3.89807558510339
H        -7.08978540109471   -4.62978439710429   -4.59386827125488
H        -0.02410874540633    6.18293742895429   10.73989135325951
O        -0.88827144685774    6.51164727392477   10.48760349414755
H        -0.77063481645173    6.93417385787864    9.61755534735850
H         2.59679407496640    1.42106074958619   -4.08487514504373
O         3.47388783412978    1.77750325230226   -3.84659974163374
H         3.79201582507214    1.27006523502751   -3.07014100011151
H        -7.00013056558376   -0.20809996969851    7.22278581351696
O        -7.51157461430251    0.57168466239604    7.49446213442947
H        -8.13189189263260    0.74788935995150    6.78599553469454
H        -2.72409193836805   -9.92742088153901   -0.72392133919245
O        -2.66545764450675   -8.98780862706334   -0.89641498271136
H        -3.57133025230233   -8.62115459416134   -0.65931697177227
H       -10.06136526747260    2.97104499049016   -4.93405799378977
O       -10.17835793661559    2.05596628249887   -4.64566062088771
H       -10.39697590644819    2.14803501863021   -3.69733674690979
H        -2.08103652594495   -3.02868896252723    4.65958377227575
O        -2.95596313359857   -3.46868111113276    4.73035378688030
H        -2.94502637732862   -4.09397951811763    3.97977004855505
H        -0.23481238084759   -7.98049075461646    2.63917704165577
O         0.59718846372352   -7.76900011927860    3.07509491941076
H         1.30670201186326   -8.02268499368110    2.44131594355134
H         6.68561574472191   -2.34986732294090    6.46265889596017
O         7.13699696658887   -3.06426741537588    6.00804635651505
H         6.50643999018757   -3.79883203552417    5.97390583106135
H        -5.29540321568769   -1.99179698909774    6.96893853668434
O        -5.97135937569637   -1.49947236191545    6.47863236148161
H        -5.95076373203501   -1.88423168609882    5.57262766557379
H         0.85063273089084    2.92740584853625   -7.11339154589751
O         1.76930319446318    2.59852503484817   -7.16425573006429
H         1.75869087601153    1.84477910012601   -7.78264911928033
H        -3.99714949355881    8.76775516104235    6.60507458737567
O        -3.99233243799863    8.75714323519378    5.64777139804444
H        -4.11466428590402    7.82692798850536    5.38795797731563
H        -2.07328926478455   10.24260315415656   -2.81242943234042
O        -2.97421238177659   10.42017059343054   -3.11882992561021
H        -2.90098150663536   11.04657046994832   -3.83822772903403
H         9.39824476116014   -4.05130957732563    4.13901598301257
O         9.11832803316624   -4.72591155865497    4.76547807236123
H         8.68444770029011   -4.24865682980876    5.48394400948687
H        -0.70631364550416   -6.09290387494547   -5.76298034266754
O        -0.00335477362499   -6.65759263867671   -5.42541197645579
H         0.83258783589174   -6.19592786665275   -5.63993531687503
H         1.80405012751859    8.24234628397316    0.62044529227745
O         1.50321035023464    8.55581829491259   -0.26095837357702
H         2.31950880026272    8.59000728853868   -0.78917239463928
H         3.51114286166361    2.83355703557235   -6.65172056190160
O         4.33814984459814    2.54894931585183   -6.23725402939590
H         4.09046573830790    2.28288243772497   -5.32671198360017
H         3.72039183215086    7.07826406072655   -1.25696247771939
O         3.92547834725030    8.01236421354258   -1.47836419006652
H         4.29730861042692    7.94856441219495   -2.37008127532254
H         4.41645402515895   -0.11305164192260   -7.87174312873429
O         4.79182362860757    0.04218326369124   -7.00313137812566
H         4.60680799718391    0.97566876041983   -6.76813147568699
H         6.02377972957174    1.89717049757662   -0.44836929369783
O         6.59173103553350    2.08484170139184   -1.20959100215545
H         7.41642017551319    1.60856619307564   -1.00819962604739
H         6.81721109354363   -8.45787755110194   -1.61373310428569
O         7.42779568103272   -8.25042016293018   -2.37004618039166
H         7.73493219017773   -9.08603426238218   -2.71722658433838
H        -5.27625236310973   -5.88950861950612   -5.34664482516918
O        -5.89388160077288   -5.22186512645610   -5.66992668329428
H        -5.34324242104408   -4.45470157753291   -5.91137057128355
H         0.64004993946664    7.20174751703863    7.56340296979829
O        -0.26271400662956    7.23127097979727    7.91969579479986
H        -0.81547280190018    7.23718428946481    7.10018953420015
H        -8.88233224245968   -2.92924783188006   -4.08046630726662
O        -9.40529517968860   -2.12032175465568   -3.92264996370062
H        -9.11767223631199   -1.46067153191674   -4.55754812208155
H        -2.39655035867069   -6.05176797627830   -2.07221601804828
O        -3.27507321079594   -5.77072058949006   -2.34589655118313
H        -3.45789361557977   -6.15498160384678   -3.22820914306125
H        -2.96020277414698   -5.99773036776001   -5.33971537454798
O        -3.56212082281035   -6.60378407262134   -4.86555074028482
H        -3.07923356636067   -7.42107182890960   -4.68653049933941
H        -1.37815537653851    3.61848396029580   -6.99606439076432
O        -0.83694140605667    2.86656926546632   -6.71668422275913
H        -1.07077305071054    2.07563036547791   -7.25968120042339
H        -0.18153662043453    0.30044981723369   -8.19474239730701
O        -1.07887164543911    0.53685928280893   -7.91648892015624
H        -1.25581641763227    0.02005461885957   -7.11444121962363
H       -10.42455402621724    3.96774962669400   -2.78032021615998
O       -10.49311646457832    3.19449468466409   -2.20500257501635
H        -9.66502747494113    3.17345204117317   -1.69369298371937
H         4.56367353476083    4.06251252635907    1.72381859893239
O         4.35651178406273    3.14394348579219    2.01080729864840
H         5.07355006337790    2.56646185257322    1.73579800601222
H         6.49319137754407    1.32984145125958   -4.18574174509727
O         6.18946338070586    0.71125284914178   -3.48718725019594
H         6.21566184126829    1.21448447950618   -2.64783513182044
H         9.63518433251677   -2.25821174356742   -0.85195172534975
O         9.91447755257063   -2.05074219596983   -1.75252477591417
H         9.11459805179571   -1.71822375649564   -2.20175260292230
H         9.98279714634517   -3.36705279408987   -3.01230494172206
O         9.72090994936002   -4.02609988520458   -3.68247191316008
H         9.32567470440335   -3.52721843112283   -4.40803212192556
H        -7.68240458874925   -8.64433705065563   -1.58851974578913
O        -6.94514791192882   -8.05026663407490   -1.72121571236222
H        -7.32376990403511   -7.13767695596828   -1.72009896469231
H         4.15800624811992    6.01171783670758   -3.83699050381556
O         4.81733325873223    6.71527711566979   -3.75710545631470
H         5.65412337894547    6.26452718516631   -3.61286589898719
H         0.12862467517520   -8.26114683298115   -5.11087482020503
O         0.15533978691764   -9.24245547010935   -4.97068869709080
H         0.30933365403480   -9.61249644922582   -5.83996033110468
H        -2.31077097908631   -8.74249404824121   -2.61944963465271
O        -2.07861575158993   -8.49112934409092   -3.53317504493094
H        -1.42412447603897   -9.10837815483293   -3.87948869424314
H         2.20817607229033  -10.88707620676271   -3.35387539002658
O         2.16311769828299   -9.93250697593356   -3.32866728628966
H         1.38309893881153   -9.66503440511529   -3.86335186061473
H         6.84020786097516    3.25988315744878   -4.55699520677885
O         6.90255791811073    2.57583141368478   -5.25180930817230
H         6.11034463926154    2.70204710541384   -5.79606063991259
H        -3.58669044683470   -3.70070606183833    7.76724864607047
O        -3.70051988229935   -2.91758206044857    7.23021075422660
H        -3.44580274179850   -3.16428936370894    6.31461289751339
H        -0.61313723629173   -3.46702847396913   -6.66928192465081
O         0.01519471998297   -2.73386452985690   -6.68333746758918
H        -0.46920299521203   -1.95675017493925   -6.34931071839000
H         0.60726967883924    0.50116379570009    8.77563784884106
O         0.61931056904966   -0.22001949498824    8.14235014920701
H        -0.30188628919231   -0.51186049485335    8.05337599441842
H        -5.83771896517860    7.27649201466243   -4.31207842285599
O        -6.33770959838422    6.65187853345577   -4.86931132457022
H        -6.62484493331799    5.92532037284214   -4.27270733064062
H        -4.28860633889007    9.02372542757104   -3.33467688773977
O        -4.82338227164088    8.22773806497080   -3.22285775361599
H        -4.41633348474121    7.75537009789311   -2.47857837460480
H        -9.71030041158397    5.69561040153857   -4.70559623178753
O       -10.24279396321227    4.89154913041081   -4.53634431726727
H       -11.12268920711486    5.08775184941666   -4.85995838192990
H         2.73239075382126    6.53482621143498    6.11506654090473
O         1.77185374126139    6.63054429736272    6.20933994877368
H         1.43021302367519    5.71567170474315    6.11397066256935
H         4.78343040845609    8.51520730871762    0.04712765388648
O         5.09843937743770    8.52552814283398    0.96884101372879
H         5.50589679041738    7.66295652372840    1.10925425789043
H         4.16489951832463   -7.50244929080619   -4.23332386465323
O         3.40988923988956   -7.79914359838270   -4.77272348841295
H         3.12780598848498   -8.63155191461195   -4.37830071140033
H         0.34305730395827    8.65702383429694    4.18194651710371
O         1.02330487002626    8.01219305856114    3.96209811656063
H         1.24763505185432    7.52681685048720    4.78182767767310
H         5.23383099775254    4.13056849950588   -3.15359714791280
O         6.19517123753405    4.10286015700973   -3.09719652451162
H         6.40233397285992    3.52848803794786   -2.34341637351104
H        -2.60313425501119   -1.52216684481162    7.60357734207618
O        -2.09539289695158   -0.72594320190969    7.81901457810201
H        -2.72432448772428   -0.09755141016428    8.18424617715970
H        -9.03243283344488    7.84089318147753   -4.22294703062542
O        -8.96562934537168    7.25005826845320   -4.97454908973898
H        -8.00775270844158    7.08602845822917   -5.10452992964577
H         3.21145360055943   -9.09440650688693    1.55060119525428
O         2.64297440646731   -8.30577519709682    1.40759066502616
H         3.19736724711166   -7.54823593701667    1.65862772987891
H         3.55913702411768    8.15377709620057    1.79190044700308
O         2.76945454162633    7.58972632691798    1.90671006115903
H         2.32001798116012    7.83195951690938    2.72920138932913
N         4.52629400076592  -10.21875603179608    1.68677079768293
H         4.39251239150968  -11.21396807968391    1.57066955384054
H         5.07937250959757  -10.07496986039263    2.52165324517293
H         5.07264695777921   -9.87776903548890    0.89547600794087
