# Supplementary material for: Computer Generated Realistic Interstellar Icy Grain Models: Physicochemical Properties and Interaction with NH3
Source: ACS Earth Space Chem. 2022 Apr 19;6(5):1286–98. doi: 10.1021/acsearthspacechem.2c00004 (PMC9125691; doi:10.1021/acsearthspacechem.2c00004)
Supplement: Supplementary file 1 — sp2c00004_si_001.zip [file sp2c00004_si_001.zip › NH3_binding_energy_sampling/51-40.1-Y.xyz]

604
 energy: -1022.791441152519 gnorm: 0.000039817656 xtb: 6.3.3 (5b13467)
H         0.25919771651509    2.95089682184162   -0.73215659291878
O         0.78106993006084    2.27476276943380   -1.21566588798371
H         1.71940429649925    2.39947669064022   -0.93803800758575
H        -0.06691138549074   -1.36219727019433    3.12092085114715
O         0.33327467571005   -0.66753349442038    2.57538787041364
H        -0.14119113899281    0.15014772160904    2.80040525642247
H        -2.34582645105178    2.34718067731892   -0.59986278279503
O        -2.14112676486417    1.88044850604054    0.22840168225915
H        -2.16304764415264    0.93162711814537    0.00797331126461
H        -4.63569976695868    0.51653064063375    2.11422154705186
O        -4.95877819267800   -0.41468970746985    2.13146392560965
H        -4.45433661999494   -0.89931049980781    1.46978143046121
H         0.09192881253758   -0.37834168168122    0.91696051219183
O        -0.09914600415070   -0.14635393416668   -0.01236293774298
H         0.24641941389280    0.74728484122412   -0.13708332140160
H        -0.16426952447156   -3.62762729964680    3.76076358361058
O        -0.43988107997362   -2.79335904673574    4.17517413146825
H         0.20356025697427   -2.62328138139509    4.87951784943664
H        -4.84176540257050    2.49621440538916    1.25011182899216
O        -4.20807864683342    2.08675769207943    1.87077303891398
H        -3.36309214542202    2.05940309214003    1.36156385838286
H        -3.17784153588991    3.82768889943586   -2.28985879094242
O        -2.45309048237018    3.22067118726840   -2.04519397451648
H        -2.08353948370586    2.93784231878698   -2.90205728777312
H        -0.11799848107098   -3.87546168893164    0.48793636848913
O         0.22495348093755   -3.05798804442533    0.90338443902246
H        -0.56104902607553   -2.56427244253199    1.20706839186849
H        -2.36713049573644   -1.58240973368258    2.42730857179451
O        -2.17613098923705   -2.05479446602264    1.59055200237972
H        -2.42647838348090   -1.47073052059159    0.85568315554273
H         2.10447708650963   -1.53873960889995   -1.13812387008912
O         2.32903667370179   -1.78726559693006   -0.21758514938557
H         1.53475183907027   -2.20746742110339    0.16395294015973
H        -1.35620307939522    1.76933834562977    1.85519363553633
O        -1.45316864751898    1.37842235315801    2.73382594529857
H        -1.43802087524884    2.09514725533398    3.39385862446416
H         0.23459815132451   -2.78917576819619   -1.59013166061977
O        -0.51709081368891   -2.17350596516765   -1.65228843518456
H        -0.33651305321822   -1.44383689212212   -1.02260699583402
H        -3.41931588814029   -2.97932467482171   -0.43114698469875
O        -2.70275016576877   -3.47922887907708   -0.84376223249505
H        -1.98751868885718   -2.85461661805117   -1.06306515898016
H         2.79132268102501    0.05289364989824    2.91101238192444
O         2.88429211083185   -0.12420005757949    3.87439278508138
H         2.97900572122151    0.77048493391980    4.27399413740257
H        -3.42982189572627    6.31983292797053   -0.67248700112085
O        -3.17051975639183    6.98423269430475   -1.36350842672408
H        -3.04228647857972    7.82392099707589   -0.88091185210594
H         3.93323106533693    0.48971710436130    1.16681410074848
O         2.98081924791408    0.31540488618284    1.27881399138743
H         2.74157238829926   -0.43878186582955    0.70239592273236
H        -5.73250474124070    0.79697225500983   -1.68037016387524
O        -4.82058810234489    1.11781137249940   -1.54889669605471
H        -4.92792577071299    1.95057819417243   -1.04437008943019
H        -1.15374051740017    5.34276456147520    2.13356536063500
O        -1.78362365393018    4.60030781637047    2.01645796025563
H        -1.86955739070139    4.18623292412574    2.88043350765330
H         3.54421468218776    2.66626043808131    0.39113840306156
O         3.30099657294024    2.62082310712706   -0.54904207041458
H         3.62971160271798    1.77426352491744   -0.89387652299298
H         1.50740678533669   -4.79525733630182   -2.25191837892404
O         1.57440056264927   -4.01525118366838   -1.68284927853930
H         2.37368798227200   -3.56128645612666   -2.03279694896125
H        -0.87459571020801   -0.16944730330370   -2.59274318113130
O        -0.23119526446069    0.47526985131102   -2.91419742065066
H         0.02571601251319    1.06031522847476   -2.17870737541630
H         1.70437560956237   -4.77272425557792   -0.17950603901989
O         1.80236776629429   -5.40597165999530    0.56768242287994
H         1.33516770085791   -6.21567788760478    0.27363642699384
H        -1.19721472536912   -3.34894195731983   -2.90604217148324
O        -1.02455727183478   -4.03793817885108   -3.56118721479126
H        -0.90657672298159   -4.88255755134257   -3.08605840168033
H        -2.75059241418120    3.28055153637815    4.63088258400475
O        -1.76916994371851    3.27236717868600    4.60277736474481
H        -1.48369490291128    2.87266531831005    5.44253873021943
H         1.00679560410470    4.97757752598628    4.01367257017326
O         0.06205663820799    5.21693372994749    4.05836424746756
H        -0.41706189392836    4.41852758635013    4.31819973737532
H        -1.72428521396482   -4.71567093150147   -0.39158290544106
O        -0.96454923468629   -5.26006908190606   -0.09900918905446
H        -1.32025802622813   -5.94085754340656    0.48142838818719
H        -3.78013267650812    5.74398986159704   -2.73807083969409
O        -4.18813259203384    4.92490475318463   -3.03352529299583
H        -4.05926538814597    4.85752083254882   -4.00766392370492
H        -2.43152163343892   -3.73605505281564    1.90602481184765
O        -2.45796953734398   -4.63770583316514    2.28753485425992
H        -1.52055231254758   -4.88110748845821    2.43451894432616
H        -4.66435479298454   -3.04063785250266   -2.94574613377989
O        -3.81129399627306   -3.28189496826259   -3.34552248403898
H        -3.48835209819761   -4.07464727547912   -2.87336834208976
H         0.35723465083317    1.32736160339016    4.57055098517318
O         0.86997702795994    2.08246514150872    4.23558142008428
H         0.91899368650931    2.74496410760948    4.93903013610877
H        -4.64617444949829   -5.22321424803974   -1.60437297513489
O        -5.34883423066083   -4.86190183078851   -1.03656427971341
H        -5.14277823446491   -5.21226369477770   -0.14918824714263
H         2.34104524280079   -6.59725047315323   -4.02484679346655
O         2.00115490611998   -6.26104556644701   -3.17535941136562
H         2.42801851050144   -6.83318475790152   -2.50587016949614
H         0.50138369189970   -3.48065715091099   -4.02117247494094
O         1.30914606132386   -3.12202794063993   -4.44172682113873
H         0.99690592188859   -2.75261788438774   -5.29396149483786
H         1.97013722155192   -1.82313488637758    2.96507433801716
O         2.12039971212859   -2.75639143548853    2.75459223773036
H         1.43689693591355   -2.96956269750631    2.08493144599716
H        -2.97471554406377   -1.88209817218045   -3.25407755457309
O        -2.54665909362980   -0.99855363658724   -3.19070226199774
H        -3.19504472933068   -0.34949620105988   -3.51901183390503
H        -3.12769785448788    4.93125972448191    0.98594718452662
O        -3.89976618575711    5.31273141884888    0.52176947251849
H        -4.31699533934527    5.87311846750633    1.22398547927960
H         0.91088883906820    2.18826316500064    2.54506863759847
O         1.01786330845998    2.17831330941997    1.57457771123313
H         1.74064280492411    1.54832966060354    1.41772116630214
H         0.25951697539487    5.57671979721675   -0.84102669847071
O         0.79025041248957    6.23616628750063   -1.34486668552600
H         0.93795509816434    7.03111883548923   -0.78427521235743
H         0.41072886160327    6.97374102847856    2.51272965867000
O         0.05094544855672    6.59357290243401    1.69417474806479
H         0.70974427140807    5.91437491584798    1.44126545915868
H        -2.46256227500233    0.17698511222661    3.28805073481309
O        -2.69289316640512   -0.63230019934727    3.79686305420498
H        -1.93583723415037   -0.67356734453778    4.42260932582480
H        -0.88927749107922    0.52091206751083    5.97919695155677
O        -0.61421801264910   -0.00444444103082    5.20921397359929
H         0.09358015875773   -0.61116873584997    5.50320658912373
H         0.69987544474971   -5.06186194749356    1.97591655134201
O         0.15253685173116   -5.16259183365377    2.77813045900575
H         0.28893230566783   -6.08256631319968    3.05660761112873
H        -2.14095576297297   -8.14537528594468    0.44681648376083
O        -1.82007059224815   -7.65500586075878    1.23114819631125
H        -2.60701928463082   -7.33502835051093    1.67998828110163
H        -0.24874215405609    6.83300687739113   -2.42214148387475
O        -0.98491356015284    7.27665084257761   -2.91870638279028
H        -1.78099516300611    7.13141470835231   -2.36808834433254
H        -1.05387505507547    4.24625084563440    0.49918479047890
O        -0.67757456330729    4.30053173607815   -0.39585391704240
H        -1.38279575998640    4.05492701772449   -1.02969620495421
H        -4.37606872771721    2.72272266791395    3.42802556316521
O        -4.37913261220049    2.89912070601759    4.39164902890108
H        -4.47032486846014    2.01899028142860    4.80542227330063
H         2.01081484309109   -3.64495571787491    4.23871963225338
O         1.93944160690400   -4.11147103968385    5.09452899209441
H         2.44656559676021   -3.57420599987878    5.72457218002935
H         4.69545408093483   -3.29608032946901    0.84647554222711
O         4.54077088618226   -3.22473329673078   -0.12122670459356
H         3.68547113762872   -2.74222731727711   -0.21217438114838
H        -2.68598252713189   -0.81251663527406   -1.40055746872417
O        -3.01650325702509   -0.53595493108699   -0.52922960863219
H        -3.81189964838661   -0.00543944465290   -0.74406935060175
H        -1.56187538090938   -0.85179859995489   -4.67387994661074
O        -1.04801995340810   -0.64588784456723   -5.47588756531542
H        -0.33723759385535   -0.05031820393927   -5.19117660478034
H         1.83697552677011   -1.82170624060101   -3.39485774609066
O         1.93069947425060   -1.07254821306342   -2.77480525599831
H         1.15786781955435   -0.49088200424540   -2.91379920073902
H         3.66218076144140   -3.20722837199601    2.55187426105738
O         4.62009516515227   -3.44293860358827    2.48562965108884
H         4.66776953033352   -4.40269426573863    2.61799071818328
H         3.40159140834412   -6.20072515218032    3.14004581742076
O         3.76384969544099   -6.00843525465612    2.24065196323468
H         3.03206352572094   -5.66063299258491    1.69129760223965
H        -3.27595153663169    1.53297961166106   -4.24515331201914
O        -4.12354471963435    1.06634588218024   -4.05446654046282
H        -4.34517748597935    1.22265655529612   -3.10104680223595
H        -5.02024671559377    4.10861016361528   -0.02819048126589
O        -5.46520610540459    3.24510534821155   -0.12241321156251
H        -6.39232184291668    3.36727425782163   -0.41386486785275
H         6.76679296568695   -1.31113634644982   -1.35695720951973
O         5.99345746231079   -1.15270103499430   -0.80912005511402
H         5.56700357636163   -2.01623091536223   -0.60903901943062
H         4.62024616971839   -3.29004758072912   -2.46446731735617
O         3.75581036614843   -3.11535458728374   -2.88605479484124
H         3.75903300257253   -3.73814216077634   -3.63889372577729
H         4.42329806385985   -2.36443817932151    5.62148423220387
O         4.07298755079987   -2.82256182812557    6.41574195654064
H         4.40158302834283   -3.73055435742237    6.34115573824567
H        -0.70543144380690    6.29758898470928    4.99548534597827
O        -1.30116516489053    6.88089215301383    5.52677580751383
H        -1.30565578808398    7.75530953883883    5.08046335751494
H         4.73928901390461   -0.25203505675444   -1.47733321495414
O         3.97702903275995    0.29419624774340   -1.74686960087116
H         3.28243255383314   -0.30337605724985   -2.07821497905991
H        -0.63077309888636    4.39088931092221   -3.98444262771745
O        -1.44205778514119    4.90543257387350   -4.15241337706795
H        -1.26485039536809    5.80433464676287   -3.83603964661605
H         0.74442151755770    3.09488237502941   -2.70443486051846
O         0.76990107686260    3.47089141528170   -3.61329003975734
H         0.79418216628446    2.70947306916420   -4.20269592407661
H        -5.39408835308409   -5.22130250873434    1.75718219706929
O        -4.69946648341691   -5.82308645479533    1.40985494974181
H        -3.85769986256746   -5.41078453510026    1.68215583827712
H         7.92478664995088   -1.84277247137670   -4.01860699071312
O         7.66435840047490   -1.52252451273021   -3.12212108948439
H         7.18415601633504   -0.67624923066468   -3.28639407031805
H         3.72936803145307   -5.20325619615377   -5.27798118802277
O         4.49222399260327   -4.83279485529368   -4.79513339330375
H         4.86880773080694   -5.54335217022204   -4.24342464089260
H        -3.77702219679527   -0.00132485466493    4.87546832622847
O        -4.37802883231430    0.47045640912473    5.50231268074257
H        -5.04425592990579   -0.18159005057985    5.79404073404411
H         3.46253194711760   -6.04439951983324   -0.50503320850488
O         4.33877922801360   -5.80386977435099   -0.81812594684967
H         4.41924334560615   -4.84105629243979   -0.67993587234382
H         5.05437178935650   -0.46921961971882   -4.16954570747642
O         4.51701698211304   -1.17985875087458   -4.55782739903359
H         4.18262835572254   -1.75619119958697   -3.83824710510847
H        -1.10515403885136    1.47959853707002   -3.99313567394374
O        -1.75204211319935    2.09927617993428   -4.38439241182032
H        -1.38897241773216    2.43083221879230   -5.22837883798768
H         4.89042729896269   -6.44363958177542   -2.28903189746075
O         5.22548275609095   -6.77650807561003   -3.15082703299877
H         6.03970668930305   -7.26086480782345   -2.95701156646433
H         8.75598970425957   -5.24308737142934   -2.87703514754678
O         8.05943394064825   -5.65261147227910   -2.31919518585676
H         8.08778775658770   -6.61077701717151   -2.41545765438671
H         2.40069503413083    4.63112440677107    0.39810908172538
O         1.81666427700303    4.62269378224190    1.16588205220621
H         1.45347177742147    3.70483296398459    1.24821535481074
H        -4.42210348150600   -2.65409957054206    4.18448081675319
O        -5.31261710055340   -2.30945942191203    3.97550603769418
H        -5.16718846019906   -1.53309040735321    3.39560014349472
H        -5.84096624574018   -3.22332750828553    1.26599606649676
O        -6.31098819595561   -3.77308425848944    1.93545948719930
H        -6.12404505719855   -3.33362091238965    2.78423371899060
H         1.70592835033929    3.42387926935388    6.81279226049545
O         1.08946198430289    3.94085746113713    6.27277088519260
H         0.30413228569680    4.10166152888077    6.83894536322659
H         5.00028816013393   -2.25625034044009    3.61812057808269
O         5.02215437266617   -1.53393468622923    4.27783553432602
H         4.21492114366721   -0.97326335158748    4.11341804674328
H         2.35986379223155   -5.63792175509958    4.84664958965781
O         2.73501167799563   -6.52601981908953    4.59421704306100
H         1.98678861694345   -7.10331693005472    4.41974237674222
H         2.29668148551270   -4.64686144338822   -6.78942743143480
O         2.12061940052982   -5.12904893689560   -5.97155225422188
H         1.85655701620325   -4.43192700747609   -5.32202967838082
H         6.44797583885742   -4.22487042626948   -0.48032585497998
O         7.19620673872291   -4.62959952876648   -0.01048636366682
H         7.70483938342003   -5.05971151850013   -0.72596023369682
H        -1.70398086592830    4.47271274995393    7.62621358360743
O        -0.80667722005750    4.56742590688135    8.01612030323391
H        -0.61959361251692    5.52540677386152    8.03583211223177
H        -4.99301526291182    5.59295868549328   -5.75309222028995
O        -4.42844434708658    4.80583579744128   -5.69943656476045
H        -3.59420759250453    4.98333370825633   -6.19297609528472
H         3.34265665588491   -2.67477568363989   -8.44276488290248
O         3.24768347157663   -3.20277158859881   -7.63916737960232
H         4.12200712894752   -3.18111659858653   -7.20568620923285
H        -0.52914006777806    8.79972213680857   -2.34367142122145
O        -0.41090576351272    9.62761756302802   -1.82131087624407
H         0.34412185991128    9.44437947504768   -1.23661341053310
H         2.06550389638665   -0.96964296782671    5.19015738529414
O         1.48611561317434   -1.48791864556873    5.77788788988001
H         1.57765878990416   -1.13774586045354    6.67342785140763
H         5.25577048235596   -2.16858522183828   -5.69126572969003
O         5.59998293834566   -2.94028675935078   -6.20658300791184
H         5.31773677279588   -3.72523401702486   -5.68604387348412
H         5.66750395050013   -5.30017163094619    4.71133063379807
O         5.14136804746979   -5.20663904307110    5.53463593509424
H         4.41589738406877   -5.83404451334397    5.44871174582911
H        -3.97107122193619    1.14044936609732    6.93996544344201
O        -3.78044551944050    1.62040714566350    7.78189562888349
H        -4.65544631755946    2.01301754021353    8.03563084195452
H        -1.74272727460372    9.55478825162246   -0.83397899817513
O        -2.61380818403006    9.42822822440554   -0.37923212617032
H        -3.21284572583833   10.06673944214897   -0.76918629565161
H        -5.86572937174780    4.63482049770732   -3.03846984825741
O        -6.77304507304648    4.52633393971345   -3.38935985508843
H        -6.68478540245805    3.81643172652390   -4.05985738108402
H         0.08650684523774   -7.14647592158311   -1.13802182968632
O         0.54360848772780   -7.58099982038406   -0.38510456752060
H        -0.14049631509762   -7.76706212451087    0.26114006629392
H        -7.56573736997336    3.75579658055602   -2.08049355783670
O        -7.83526187106023    3.17704573682532   -1.33687214540263
H        -7.69761194406965    2.26438000558407   -1.66853818189952
H         3.96271159880056   -0.95139801383022    6.97521157550531
O         3.97834333262159    0.01264275862114    6.96135125245288
H         4.79456342025513    0.29434289113598    6.53171332349744
H         2.33514865619889    5.69830448373522   -1.24298611376808
O         3.26746317590445    5.40163377561790   -1.11948665112541
H         3.44699517686618    4.85472771341118   -1.90806228578562
H         6.54087670619996   -6.04482212305057    0.70635650599015
O         6.16444831176418   -6.77551027574489    1.24239816603149
H         5.26019696968340   -6.49145285589306    1.46167755408978
H        -3.84627811257463    4.72743822881218    7.69272631778268
O        -3.27917214373824    4.25732814527485    7.03938112117653
H        -3.47901118696857    3.31575133051836    7.15442899086013
H         5.74386736294398   -8.05890826317937    0.17924277135837
O         5.45524895394389   -8.74755340153620   -0.45625970310930
H         4.63003193337837   -8.41902006504123   -0.85626517985170
H        -0.55247678516370    2.01738477996040    7.63974883480336
O        -1.18219185616745    1.95344988767825    6.90164865223995
H        -2.05366514593669    1.81931076855276    7.29421064056353
H        -6.35634200822210   -0.14698365357794    0.99107263494713
O        -6.67230552830844   -0.23353587064610    0.07704052689909
H        -7.59273493663085   -0.49869853613872    0.09134991429739
H        -5.35598702557851   -3.10570945518717   -0.63730329435570
O        -5.10306431238330   -2.40173209827079   -0.01380007366604
H        -5.66628931807715   -1.62597068398286   -0.20975441811596
H         4.38626918928463    5.47593810064994    0.27145567086495
O         4.71613061084333    5.58099364192540    1.17761701321693
H         4.02203603973415    6.09732751443351    1.62330386167612
H        -9.01009163801532   -1.77256182026758   -2.32983394434578
O        -8.46569212151185   -1.56971491212584   -1.54169007816329
H        -8.60099744879487   -2.30186954373843   -0.90058621354818
H        -5.44698576766147    3.39293551748252   -5.61102019191942
O        -5.97212049699742    2.68630155765930   -5.19479548272869
H        -5.30816804356855    2.10176618031971   -4.77663537052243
H         3.23757638821672   -1.01935110043832   -5.67129694799264
O         2.38318134591140   -1.13678408868572   -6.14023046875632
H         2.46535573333692   -1.98861466733333   -6.60895097845579
H         8.17001051897422   -1.51581857182459   -6.01501228708011
O         8.17008285538840   -2.37706083276953   -5.55323849189253
H         7.31256976800146   -2.77275862398455   -5.80627305451480
H         7.69326276984481    0.82637379027144   -6.31321814298006
O         7.50101288651642   -0.02348579438798   -6.72167960125128
H         6.51945040332504   -0.06670204937777   -6.76359056119289
H        -7.85703912207685   -3.70865916706205    0.87190698038170
O        -8.53148246908377   -3.60167428049799    0.18363814742058
H        -8.43474860127324   -4.36509762422466   -0.41324311611171
H        -2.32230274615463    8.68456508914453    1.19098088577600
O        -2.17841994898984    8.10062797231262    1.94845123860291
H        -1.41135316345946    7.53996679745480    1.73307874769903
H        -4.38825313777383    6.41096681143629    3.39417064194156
O        -4.54968260674554    6.83408695348289    2.53450393867716
H        -3.78060209741240    7.41302199899023    2.39786779039744
H         3.48152071802773    3.32701336524304   -3.61658440883536
O         3.33565169057760    4.29787539840790   -3.52741432904049
H         2.37195824320922    4.36696459223143   -3.64479859990675
H        -6.07449048175652   -1.66047260380963   -3.50377961909845
O        -6.16617052091235   -2.23446412881487   -2.71666253976699
H        -6.95038209712768   -1.91820284469445   -2.21422228933475
H         6.48179556259303    0.96072649461419    4.73030098034107
O         6.08790481879775    1.50667840199219    5.42782154254737
H         6.28367926464664    2.42214548766192    5.13196067896254
H         1.43607961080501    1.60374177001736   -5.86374876833566
O         1.23495061228281    1.01342656988130   -5.10597626147631
H         1.59367053764679    0.14659743011517   -5.36945589099719
H        -2.49347183605800    2.96972085038464   10.41413827117263
O        -2.28571143942024    2.05908982647998   10.14765455738555
H        -2.88059867827231    1.85877001521267    9.41315339334749
H         7.64110367545316   -0.60350411939009    3.09051095802114
O         6.89341331806741   -0.02262756616772    3.25157648580683
H         6.19543422515284   -0.61677732268683    3.63035064191613
H        -5.67649106073766   -8.09463588799272   -0.72014866367626
O        -4.94575412270751   -8.16439621874849   -0.06919532554044
H        -4.94670488994634   -7.34374478162073    0.44748873781660
H        -5.11962632744482   -0.18814056933404   -4.78041465244200
O        -5.74072009544272   -0.89725935730696   -5.01823175148814
H        -6.57428588953311   -0.45070774461880   -5.22450985711220
H         1.96082588838741   -0.33083470588055   -7.54205825363601
O         1.76730913354696    0.13621041606797   -8.39020158815972
H         2.34510394530743   -0.27684071001247   -9.03728604259060
H         4.94538504106884   -1.55756930312996   -9.30764884394666
O         4.02323582701719   -1.32446221421734   -9.59579884865290
H         4.00744680489141   -1.44496986876807  -10.54457657254525
H         7.55590837562206   -2.67072288920368    4.22006786879938
O         7.70747186961953   -2.71345428265705    3.26162223609920
H         7.21063597585889   -3.50283662696121    2.99183581845880
H         6.69873103427106   -5.99827427948443    2.71992684516782
O         6.76129240963744   -5.31945538469322    3.41754678779642
H         7.63443413063572   -5.40788342535636    3.84033043895552
H        -1.74663923599220    8.90600013508040    3.39613570201053
O        -1.50180234947453    9.21674064862246    4.29306847557462
H        -2.35214764230406    9.35526601844667    4.74399675273333
H        -7.31875408123526    1.50833574645333   -5.33588969295830
O        -7.90091127485782    0.76929570527811   -5.09023176700193
H        -8.79959693597931    1.17589520967071   -5.02266301642674
H         6.99580076463667   -1.25503802762104   -8.39798916420733
O         6.41154379002636   -1.97455102724075   -8.66076158248853
H         6.17546514623039   -2.41745307047244   -7.82737618966138
H        -2.08934354893662    6.29878489465606   -6.62482413623863
O        -2.04079479070116    5.32420767861594   -6.66400136213409
H        -1.74455040391766    5.09121019577221   -5.74549293309998
H         0.00685129335225    3.29213072935638    8.96507828043797
O         0.19656936359228    2.37284119562976    9.22722815940195
H        -0.60637370211458    2.11690248292384    9.73058673891126
H         6.78406083415041   -2.91699347341430   -2.68922809599425
O         6.24736812684508   -3.65551739354453   -2.34551639610469
H         6.71178008605079   -4.47092325663556   -2.58444807133201
H        -4.03884200795307   -3.15025462983602   -4.98446125143159
O        -4.18764977332948   -3.04334485455474   -5.95071924134107
H        -4.72826329625916   -2.24633191190063   -6.01509504548009
H         1.98183029711715    2.14819757077215    8.42479038718060
O         2.64996508788670    2.25226562975311    7.73755972246782
H         3.06727741374028    1.37865450630006    7.62975528799166
H        -6.90253193968643   -5.23770471238755   -1.43832930350695
O        -7.81857346607202   -5.50270677013487   -1.68710454579185
H        -7.94460054152164   -5.10478516980202   -2.57334674616187
H        -3.79039090975520    5.24312829561963    5.60575373310104
O        -3.74906988925219    6.00812204859130    5.01095243566458
H        -2.81340850934589    6.29584471235111    5.10820701429496
H        -7.84101956592568    0.05472515299471   -2.04719045760578
O        -7.34510033224758    0.77348386136847   -2.46174799634186
H        -7.56690178293219    0.75751302586650   -3.41669775061953
H         5.86841124669142    0.01875418827337    0.40516856940335
O         5.64801143827489    0.74555834605457    1.02048124475492
H         6.15287393352342    0.55213729676309    1.83713971718476
H        -6.20014309106480    3.32444127913862    7.30423396422815
O        -6.08025341870405    2.81078312249441    8.13687256100750
H        -6.68474130180128    2.05261092050008    8.04991892481989
H         2.26173774625270   -8.16818675167020   -0.81574044037104
O         2.94269192116638   -8.16437505604714   -1.50822901944226
H         2.71611011852091   -8.88050754190752   -2.11832084278007
H        -2.70561031230154   -4.05592422595693   -6.22525149059075
O        -1.95749404454086   -4.62624872991593   -5.98557575186402
H        -1.68350060315860   -4.33013231200207   -5.08922467507613
H        -5.61432206315531    3.75802855397710    5.21785568745498
O        -6.26416347014617    4.16307079973940    5.82884855069369
H        -6.09360448021611    5.10578960765767    5.81096065661866
H        -1.01702151120950   -7.20106627566874   -3.16221596323366
O        -0.54272861685257   -6.53144763571295   -2.63549506961984
H         0.36717598184096   -6.47058841745031   -3.01197674303728
H         4.46319773717446    1.94448561787836    5.10317652324500
O         3.52399218824815    2.19006533926884    4.97658653028832
H         3.13493029601032    2.21335578387837    5.85621409356927
H         4.14007718600786    4.59483351022929    6.25708661518896
O         4.22823533836839    5.32088928414743    5.63518282186052
H         3.66340718622740    5.07878521289405    4.86274682815646
H         2.80062176864166    3.54932666084681    3.87859313439295
O         2.63028712414486    4.48948366641435    3.70521213594908
H         2.51660450636487    4.58199959077886    2.73752271037523
H         9.43198486886609    0.06603881801643   -1.05952247747749
O         8.62528880739658    0.23842358477390   -0.57028062599194
H         8.44069960121033   -0.57613927982006   -0.07329464110520
H        -2.08985250060836    5.32706222838576   10.56911541965673
O        -2.81747791293587    4.70504403277215   10.80042486107614
H        -3.03919934510394    4.88912774014285   11.71343681006804
H         7.98261090552302   -3.13471075580747    0.35270546906839
O         8.40838432347408   -2.28953764782232    0.60510741599368
H         8.33691659379219   -2.27818007885642    1.56694921103592
H         5.40912412841367    3.57627521424043    3.49416506364057
O         6.06359200897419    3.84215916285229    4.16201333425480
H         5.65286706496937    4.56591393462424    4.65699396886340
H        -4.19545675356210    5.03779851983987    9.69358109643735
O        -4.82373508824517    5.18853285367370    8.96731984912253
H        -5.44031109120556    4.44375965939929    8.96604105863812
H        -6.98329625830643   -3.52641650440412   -3.53916207180099
O        -7.60543559635916   -4.13740985969033   -3.98659973306562
H        -7.08356911458049   -4.58712820276290   -4.68335204214634
H         0.04353991753554    6.12055382893813   10.69545167528835
O        -0.81716018670183    6.45727730618640   10.44188973468316
H        -0.69371929942947    6.88157627186495    9.57356267733395
H         2.65408203105326    1.38049374760124   -4.13942391074659
O         3.53399462244791    1.72724213245137   -3.89686087466143
H         3.84535598733832    1.21441401080489   -3.12154317807182
H        -6.97967977618075   -0.20003358437745    7.14573927286375
O        -7.48464951502717    0.58363610931650    7.41824887372168
H        -8.10248231880127    0.76663778738809    6.70934323208964
H        -2.77222554252139   -9.93346306399502   -0.81975644696725
O        -2.70184562554480   -8.99331833725684   -0.98527157989756
H        -3.60660563154233   -8.61922817097861   -0.75215353330664
H        -9.98885110725120    3.03885548560212   -5.00760099769620
O       -10.11550013817879    2.12440538736703   -4.72153903490036
H       -10.33462291238658    2.21571458212430   -3.77343825585016
H        -2.08001336254234   -3.05525677163502    4.58435498209272
O        -2.95823845778636   -3.48902782210498    4.65220437496323
H        -2.95234377641439   -4.11130352388750    3.89951050846192
H        -0.21550051068467   -8.03832186892584    2.49763621640370
O         0.61013344661430   -7.83174849954283    2.94878503041179
H         1.32917685214602   -8.13612196939173    2.36730878694665
H         6.68822473955691   -2.45628173199503    6.40854657641708
O         7.13507837978419   -3.17162498724792    5.95110708343075
H         6.50015390258850   -3.90222820700578    5.91336978274190
H        -5.28986218822557   -1.99756728707407    6.89024877296129
O        -5.96027631598616   -1.49793344879198    6.39976069896258
H        -5.94155581415428   -1.88052352846443    5.49288179507794
H         0.93075921530875    2.91881780347123   -7.16412628734400
O         1.84193396717681    2.56931570627011   -7.21022394116752
H         1.82222658823099    1.82325819909402   -7.83722516857801
H        -3.89836614196332    8.75207813436844    6.55893163755955
O        -3.89181852691828    8.74346999698676    5.60160217163692
H        -4.02134342233915    7.81470744030117    5.33978307752494
H        -1.88641426372249   10.36035465548633   -2.77571431857491
O        -2.78547757000465   10.56315572433418   -3.07560984851569
H        -2.72219832639127   11.33832012694426   -3.63262078689923
H         9.39311129602538   -4.17375489375789    4.08346939684653
O         9.10613289688467   -4.84602172927142    4.70910542171361
H         8.67552865739498   -4.36628575048247    5.42773124854190
H        -0.71117514323465   -6.10253163727118   -5.84438909437985
O        -0.01321402539707   -6.67180115738070   -5.50400748410902
H         0.82642026440635   -6.21685305627632   -5.71982239597368
H         1.91100900728195    8.19343497352020    0.58595826926402
O         1.61466860098101    8.51374702902489   -0.29485414137561
H         2.43221885822029    8.53926970519599   -0.82202401684626
H         3.58514697213732    2.79083083557298   -6.69962462415642
O         4.40900287951974    2.49765474219221   -6.28436588118871
H         4.15689920759208    2.23181472617674   -5.37519169793022
H         3.81976049280215    7.01819166461688   -1.29202686066504
O         4.03178430053371    7.95137500947318   -1.51098061810924
H         4.40716353902534    7.88550989322259   -2.40131053988341
H         4.46822532147086   -0.15970457976649   -7.92547239578891
O         4.84286090287492   -0.01030639605851   -7.05550219832530
H         4.66531015677346    0.92433388635105   -6.81869566244566
H         6.07801076097844    1.81449457014362   -0.49286770617506
O         6.64893911250415    1.99989456364592   -1.25234202036767
H         7.46908758895070    1.51559290263766   -1.05132401235034
H         6.67080160169589   -8.56007177950440   -1.55638507019877
O         7.31250862215901   -8.35802411246043   -2.29036183404425
H         7.67735964799272   -9.19607030525349   -2.56940067286947
H        -5.27924873037619   -5.85987777972089   -5.43670951704163
O        -5.89048375011283   -5.18597270648870   -5.75888006556800
H        -5.33307692671821   -4.42273795369018   -5.99737480364390
H         0.72341401119791    7.14289540714582    7.52283625661712
O        -0.17978856169400    7.17941848161120    7.87736555524445
H        -0.73090148798112    7.19203007196658    7.05696497470551
H        -8.86233836386837   -2.87267143853530   -4.16905833006231
O        -9.37847127798478   -2.05985416135731   -4.00920258575128
H        -9.08424525860623   -1.40048450985629   -4.64142706043164
H        -2.40624796544885   -6.05851761549743   -2.15640845929582
O        -3.28154579969311   -5.76899221651187   -2.43079299332279
H        -3.46641208510833   -6.14730820470558   -3.31551716987851
H        -2.96555024524595   -5.98679118022627   -5.42552103891460
O        -3.57176430938175   -6.58985913390800   -4.95255540938053
H        -3.09610473853494   -7.41223838228591   -4.77865255311297
H        -1.28244312828735    3.63657939318904   -7.04844836567078
O        -0.76423792986587    2.87228556487842   -6.76746099076625
H        -1.00601825166070    2.09000665724601   -7.31859298977898
H        -0.12608072802926    0.29865675728581   -8.25680309633670
O        -1.02128854776996    0.54262775900348   -7.97866015089492
H        -1.20416996382396    0.02430768221838   -7.17921194682067
H       -10.34800791626381    4.03258038054722   -2.85270851899011
O       -10.42449115812108    3.26029173911292   -2.27706843163162
H        -9.59635990676179    3.23034553102725   -1.76643539598680
H         4.63249062282470    3.98631227505015    1.68193810838902
O         4.41610556923556    3.06906107521085    1.96589111666846
H         5.12862458102860    2.48575316868009    1.69127506798143
H         6.54948603414796    1.25419183081645   -4.23167459452225
O         6.23923520414359    0.63638955563183   -3.53513744987238
H         6.26838462260484    1.13720514117721   -2.69453964896888
H         9.65411340046394   -2.37072109519582   -0.90136021397572
O         9.93671094071701   -2.16358645519172   -1.80097279141620
H         9.14063410616443   -1.82312589010054   -2.25085794254109
H         9.99492004602667   -3.48115959609047   -3.06246949254027
O         9.72734291965127   -4.13583950115324   -3.73459450662542
H         9.34038357890916   -3.63045121136054   -4.46007883324126
H        -7.71532933020061   -8.60576376575757   -1.69103402042751
O        -6.97266069885265   -8.01732172825112   -1.81865691245918
H        -7.34403998432986   -7.10163640339534   -1.81667191764170
H         4.25442911038518    5.95456627948008   -3.87481899010930
O         4.91821037192475    6.65331338112505   -3.78808160808529
H         5.75171914098200    6.19554722587167   -3.64720428215379
H         0.10317352290430   -8.27663624798129   -5.20005466008511
O         0.12003145234728   -9.25880308023125   -5.06129391449556
H         0.27335293926619   -9.62935785647569   -5.93049778019288
H        -2.34428635636879   -8.74801192594787   -2.71089232849196
O        -2.10424110853445   -8.49192718365394   -3.62099512010736
H        -1.45930260242202   -9.11651049080316   -3.97209373351740
H         2.16066110655003  -10.92535994710918   -3.45069410952112
O         2.12142730439899   -9.97038201277808   -3.43274894253416
H         1.34095944217577   -9.69723227172910   -3.96513828620534
H         6.91384913021705    3.18267091129706   -4.59689694386597
O         6.97129702323065    2.49952558286086   -5.29294004299511
H         6.18147596067791    2.63423957808073   -5.83877252677972
H        -3.59755362121599   -3.72314541056375    7.68756328685342
O        -3.70347284741941   -2.93776050889843    7.15220697169651
H        -3.44911300857948   -3.18418496762967    6.23664055157289
H        -0.59309753311955   -3.47289072087807   -6.74451528880323
O         0.04307611267198   -2.74672413474227   -6.75246027553742
H        -0.43461580248987   -1.96500974055227   -6.41921164667236
H         0.63085864167482    0.43886766350805    8.71584145626562
O         0.63725987501898   -0.27998102785503    8.07983277365732
H        -0.28630863216609   -0.56355595829822    7.98893280169374
H        -5.68767998357914    7.31040690694824   -4.38249901472466
O        -6.23511753919454    6.71218579832339   -4.91460708335029
H        -6.50378398466502    5.97344877828481   -4.32426471607207
H        -4.00720900759608    9.12565155644150   -3.39911767495449
O        -4.43265667016486    8.25944676476183   -3.44863708837454
H        -4.11136426180436    7.77747975662697   -2.66789899060186
H        -9.61594690407576    5.75852455101777   -4.77144055162395
O       -10.15661166337823    4.96033070721808   -4.60178680384344
H       -11.03285157126021    5.16271880095846   -4.93141255025478
H         2.81257877399955    6.46208435426060    6.07696214108768
O         1.85259351127711    6.56605195643236    6.16862404991071
H         1.50345603899885    5.65421220694937    6.07086132892646
H         4.89330232687655    8.44171458608902    0.01766909963796
O         5.20496932865798    8.44701244364734    0.94056679121798
H         5.60612115681158    7.58125154207815    1.07969793906346
H         4.14882437957153   -7.55495899697208   -4.31167871392050
O         3.39129754844739   -7.83842412465721   -4.85540254347305
H         3.10315967084277   -8.67443812076900   -4.47421891060238
H         0.44590906361263    8.60997498001612    4.14607987203158
O         1.12074321379297    7.96005785765653    3.92468879126295
H         1.34001261599913    7.47019800074941    4.74326113362055
H         5.31292166975840    4.06268281527058   -3.19401940371613
O         6.27391318763610    4.02734831175020   -3.13472058763330
H         6.47442052191581    3.44818247257819   -2.38290768581523
H        -2.59513033753908   -1.55278200157702    7.53175362464648
O        -2.08093795902726   -0.76142610547318    7.74964567180596
H        -2.70480673991771   -0.12882335077546    8.11627566223638
H        -8.92668298716185    7.89402894536916   -4.27702991522330
O        -8.85962558914620    7.30947418344184   -5.03338046500204
H        -7.90294773126093    7.13687298728959   -5.15901374480501
H         3.49426789812355   -9.07043074049789    1.12834530518633
O         2.82055818882182   -8.43270605957026    1.36983338882502
H         3.29906589102366   -7.62859313367392    1.64675851685136
H         3.66219320591472    8.08596626966829    1.75927561527214
O         2.86580955380624    7.53038270259387    1.87002128557734
H         2.41834262050755    7.77241469539514    2.69363658650093
N        -2.34013680463242    7.86604179411055   -5.68034251410153
H        -2.23220456915952    8.70452803987923   -6.23506180170660
H        -1.63181415018749    7.88292256739304   -4.95484494613897
H        -3.23740465230179    7.92405056525954   -5.20890975203696
