# Supplementary material for: Computer Generated Realistic Interstellar Icy Grain Models: Physicochemical Properties and Interaction with NH3
Source: ACS Earth Space Chem. 2022 Apr 19;6(5):1286–98. doi: 10.1021/acsearthspacechem.2c00004 (PMC9125691; doi:10.1021/acsearthspacechem.2c00004)
Supplement: Supplementary file 1 — sp2c00004_si_001.zip [file sp2c00004_si_001.zip › NH3_binding_energy_sampling/52-43.2-Y.xyz]

604
 energy: -1022.791853255105 gnorm: 0.000041948139 xtb: 6.3.3 (5b13467)
H         0.20466875497987    2.97904276827387   -0.69332873348584
O         0.72696443720351    2.31004869315491   -1.18627657321348
H         1.66599758058468    2.43895708798810   -0.91440591337377
H        -0.06762505122745   -1.35187051722164    3.14289279225825
O         0.32493240054929   -0.65249983409430    2.59773458117558
H        -0.15334995710041    0.16109345970091    2.82993115274633
H        -2.39429539254402    2.36054390337904   -0.54619943681498
O        -2.18133179288211    1.89112234331487    0.27781395151515
H        -2.20001264992033    0.94285828020494    0.05457063558576
H        -4.65534838167761    0.50233100821258    2.17818691555858
O        -4.97259178925672   -0.43096639501441    2.19267466571682
H        -4.46889909181712   -0.90954228638482    1.52613444230417
H         0.06916133262825   -0.35747668051076    0.94270657570819
O        -0.12867809004318   -0.12269702284552    0.01539375004569
H         0.20935138796563    0.77410152880856   -0.10707258510633
H        -0.14623498883737   -3.62153825886849    3.77376696720736
O        -0.42336815520350   -2.79032222096842    4.19316705634039
H         0.22313912166838   -2.61983619138417    4.89445541838149
H        -4.87969634055942    2.48459839820886    1.32297178878400
O        -4.23916552264366    2.07535643402959    1.93674811132670
H        -3.39732376308563    2.05708885720362    1.42292421292637
H        -3.24620479156381    3.84576899371997   -2.22269973155465
O        -2.50793450004904    3.24938996502802   -1.99216585516113
H        -2.15159045217609    2.95961823181583   -2.85205839343320
H        -0.12199968611080   -3.85419657850838    0.49988547312894
O         0.21908130800844   -3.03617228311553    0.91584466992541
H        -0.56777379199788   -2.54898657555938    1.22812083265871
H        -2.37064757770598   -1.58389749004628    2.46568216241202
O        -2.18253958251933   -2.05126407162574    1.62505403545637
H        -2.44246104330191   -1.46542375309246    0.89509519061226
H         2.07413553826133   -1.49653428139676   -1.13166403650421
O         2.30710246869087   -1.74766426992682   -0.21403658166780
H         1.51819765746528   -2.17449750798805    0.17151904519192
H        -1.38451026294175    1.77827984373803    1.90145597659581
O        -1.47231243719928    1.38166410281113    2.77829329985073
H        -1.45994544033770    2.09496151294382    3.44266100055662
H         0.20871916512484   -2.75643355392893   -1.57594278839119
O        -0.54644753872238   -2.14430550972822   -1.63073707682030
H        -0.36608555460560   -1.41723464762641   -0.99796612660286
H        -3.43528906079056   -2.97488798313105   -0.39156714670099
O        -2.71850361077997   -3.46775838187961   -0.81233346875764
H        -2.00874048974212   -2.83751789222883   -1.03283804908849
H         2.78019471632097    0.08058530743160    2.91862900275768
O         2.88239167113174   -0.09866792367926    3.88081834818632
H         2.97050033954967    0.79498739456348    4.28233673119057
H        -3.52379466330847    6.33049061905719   -0.55763666960309
O        -3.28549347690580    6.99180147356070   -1.25933078717618
H        -3.14346782256218    7.83766710973259   -0.79059996171630
H         3.90746427721356    0.53239158443377    1.16878701069688
O         2.95704771501259    0.35183849959826    1.28723885943622
H         2.71779161193915   -0.40116398071360    0.70919633960343
H        -5.77987378693700    0.79263605508135   -1.60734331778833
O        -4.86904991435965    1.11975278216205   -1.48315950203384
H        -4.97898677441355    1.94912901510724   -0.97281774041149
H        -1.20314311996092    5.35081668194330    2.19488636226370
O        -1.82672257613008    4.60296453298598    2.07912438346878
H        -1.90614581879574    4.18630181069034    2.94260801258328
H         3.49824991091201    2.70996444883192    0.40607082680799
O         3.25060042766137    2.66755255854052   -0.53278247216794
H         3.58120411371087    1.82405295519759   -0.88325079031464
H         1.48943290042824   -4.75197183955068   -2.25554354911025
O         1.55551561296835   -3.97367680704823   -1.68399854520681
H         2.34964787402169   -3.51353822224452   -2.03739911504314
H        -0.92245485332012   -0.13926752468520   -2.55759098623339
O        -0.28804744145081    0.51226090363626   -2.88320809036008
H        -0.02683272111047    1.09557515040090   -2.14743423377673
H         1.70089312685981   -4.73722248856425   -0.18472850975306
O         1.80861624469022   -5.37317356406430    0.55871393761058
H         1.34404885843411   -6.18445079833918    0.26469362417048
H        -1.22889813824061   -3.31995234558469   -2.88351717887552
O        -1.05622399683228   -4.00440711638797   -3.54338223664270
H        -0.92995563045496   -4.85070367987361   -3.07321238711865
H        -2.76663171303790    3.26955571074525    4.69376506124211
O        -1.78538445786190    3.26432701584895    4.65750404427861
H        -1.49382301722420    2.86229976271300    5.49533846587266
H         0.97724235528258    4.98480373527490    4.05874033809702
O         0.03287881198179    5.22205644572962    4.11184794349380
H        -0.44451235703612    4.42137254359741    4.36886262834819
H        -1.72943859425575   -4.70037707224309   -0.37193506313109
O        -0.96413480592299   -5.24124326240513   -0.08743474093830
H        -1.31138101899746   -5.92670808998051    0.49268818131377
H        -3.91594933303493    5.77959600271356   -2.61109619506378
O        -4.26704137741122    4.94499148484829   -2.93920996890273
H        -4.11387890164345    4.90888126029323   -3.90761849630491
H        -2.42601127625495   -3.73513422873882    1.93512214202522
O        -2.44398950213589   -4.63904814177959    2.31173342269398
H        -1.50418758521972   -4.87698138792072    2.45176961475882
H        -4.69801659315257   -3.03228564965334   -2.89721639613521
O        -3.84631027861831   -3.26620380525180   -3.30435534060648
H        -3.51512972117613   -4.05920386801947   -2.83817940250858
H         0.34819495007761    1.33425097724303    4.60101633527874
O         0.86140655420563    2.08902967434783    4.26595654136662
H         0.90807753498053    2.75291197142077    4.96955960430311
H        -4.65667389236412   -5.22079999702062   -1.56583838859807
O        -5.35743163166290   -4.86602773479725   -0.99167719099792
H        -5.14316176825270   -5.21892005962148   -0.10717638916774
H         2.32148428221550   -6.54128879366947   -4.04216332031533
O         1.98569504121306   -6.21039046800610   -3.18894547145937
H         2.42044572361322   -6.78304842899244   -2.52493076262842
H         0.46274157534425   -3.43589837798958   -4.01152894005090
O         1.26493180334801   -3.06983722652085   -4.43652109753119
H         0.94404404136054   -2.69948723552626   -5.28503450207624
H         1.96996808678992   -1.80003228327234    2.97065779656233
O         2.12590758837054   -2.73108254265294    2.75475357983071
H         1.43870347051034   -2.94625180216117    2.08947926887031
H        -3.01755646824017   -1.86300468389852   -3.21264934972644
O        -2.59473438954597   -0.97661899364671   -3.15003376033676
H        -3.25067999160360   -0.33118418442888   -3.46927935367276
H        -3.18346821481658    4.92815731999252    1.06675166319962
O        -3.96516368906113    5.30188719704933    0.61279908260209
H        -4.37907819342888    5.86078706271160    1.31947582760119
H         0.88366240420616    2.20583005559516    2.57661603733272
O         0.98462469832827    2.20186373211265    1.60509563116674
H         1.70949739461967    1.57651983785664    1.44022353934470
H         0.19462120749807    5.60477794254397   -0.77800474769360
O         0.71659057813608    6.26571019387912   -1.28794897242787
H         0.85861815005345    7.06647667169924   -0.73385710123013
H         0.35406356137979    6.98704662440048    2.57121945011524
O        -0.00737734530210    6.60933243119274    1.75297445508618
H         0.65433727378506    5.93641328947797    1.49153850991006
H        -2.47158757838907    0.17110943861590    3.33427630979949
O        -2.69192755779499   -0.64300395493910    3.83954027579909
H        -1.93123591203867   -0.68060778589199    4.46129406692563
H        -0.88253315783358    0.51476470464509    6.01409766613105
O        -0.60852033231865   -0.00770009978513    5.24062974434118
H         0.10305904068700   -0.61153846481225    5.52889540059471
H         0.71415880782763   -5.04225663897435    1.97643306216534
O         0.17341986255604   -5.14961140441727    2.78219379167007
H         0.31703646727362   -6.07001443688164    3.05561564816410
H        -2.11900586333610   -8.13627869257192    0.45422702764327
O        -1.79520001978803   -7.64711367601377    1.23809752561394
H        -2.58071028021948   -7.33431945127499    1.69448182232912
H        -0.37707043560412    6.80982875873090   -2.34576903626785
O        -1.12402090598479    7.22965161287866   -2.84398028697617
H        -1.91325278350932    7.10439470997618   -2.27889599015577
H        -1.10724571773821    4.26060208215966    0.55883766319183
O        -0.73532374373984    4.32028427369692   -0.33781627880347
H        -1.44309107094090    4.07764741820132   -0.96881014078358
H        -4.39995226935202    2.70451930079009    3.49954144241114
O        -4.39518251669122    2.87695135440429    4.46336563761846
H        -4.47868671393250    1.99530401577476    4.87517243218714
H         2.03243947765121   -3.62698563901565    4.23596767187189
O         1.97077001597467   -4.09791947776349    5.09007375418913
H         2.47752178801050   -3.55968393211663    5.71934180368484
H         4.69040852428166   -3.24660667079469    0.82648753807468
O         4.52847029488416   -3.17160406038603   -0.13976616856308
H         3.66937909429699   -2.69439920093162   -0.22238868677103
H        -2.72230722263326   -0.79922460689513   -1.35692814001237
O        -3.04771658543754   -0.52751847569976   -0.48230793426192
H        -3.84865975439948   -0.00202938673462   -0.68838713484184
H        -1.62194628721374   -0.81737319211977   -4.63835360882800
O        -1.11577094558178   -0.60279418004319   -5.44317154463374
H        -0.40546378418442   -0.00617389693618   -5.15959415072154
H         1.79204811809546   -1.77134453682253   -3.38755157621506
O         1.88584006890917   -1.02351977624183   -2.76583248232556
H         1.10811397307947   -0.44665516207531   -2.89623644366862
H         3.66881294474723   -3.17156696376471    2.53948180509312
O         4.62775343586465   -3.40082305901678    2.46557100934470
H         4.68224656331212   -4.36091594832817    2.59318088782972
H         3.43105181922643   -6.16924893462571    3.11627063358916
O         3.78577319998642   -5.97020767561103    2.21526936290681
H         3.04771961057394   -5.62509494538322    1.67269132015194
H        -3.34690147352460    1.55610029651606   -4.18497571519336
O        -4.19152149149294    1.08591712805869   -3.99224918789013
H        -4.40768638245064    1.23311141954204   -3.03543121294302
H        -5.07745967259653    4.10035234318675    0.05831914152944
O        -5.51617391079355    3.23425327509092   -0.04410522653659
H        -6.44735099731622    3.35338445843942   -0.32325883308270
H         6.73356973423133   -1.23917021013084   -1.38285200780161
O         5.96313124513492   -1.08777518621668   -0.82895064523114
H         5.54353097925598   -1.95488564344843   -0.62948759063279
H         4.59133638998222   -3.22631604150943   -2.48382647199633
O         3.72301074211197   -3.05483734386888   -2.89875002704481
H         3.72459792606594   -3.67487896684695   -3.65389414906925
H         4.44742262316133   -2.33628790570952    5.60763503041717
O         4.10639002432501   -2.79835524085672    6.40347897314580
H         4.43793905406101   -3.70472464705097    6.32236514386806
H        -0.74514827834702    6.29675467701950    5.05154626031930
O        -1.34658898387400    6.87361848975864    5.58046494462668
H        -1.35509797500235    7.75140205097571    5.14140408298823
H         4.69897066987946   -0.19222759043591   -1.48432568383981
O         3.93154394399639    0.35057420730066   -1.74621734162087
H         3.23809226009778   -0.24989632937323   -2.07465644178919
H        -0.74380124362562    4.46737946614618   -4.05330435375572
O        -1.52653384474577    5.01038387116259   -4.26113803809668
H        -1.37445575507713    5.87762071665049   -3.84010830664406
H         0.65956481940947    3.14876223746350   -2.67436456301456
O         0.66621953425920    3.52430524920188   -3.58332812797746
H         0.71163041072328    2.75996063864813   -4.16783416325990
H        -5.38062890883950   -5.23803317659156    1.80072984514687
O        -4.68484560589493   -5.83382454192908    1.44529046362933
H        -3.84371740421040   -5.41780246428165    1.71377030380641
H         7.87578687468136   -1.75204811137307   -4.05492239398928
O         7.61960750867866   -1.43715059975640   -3.15532116781597
H         7.13310814742458   -0.59323930274536   -3.31257179390100
H         3.69230886665038   -5.13327631822077   -5.29902732480506
O         4.45611552381358   -4.75973586399702   -4.82011884867317
H         4.84127487034521   -5.47027154012544   -4.27421122856790
H        -3.77460020940384   -0.02325104423936    4.92994954872855
O        -4.37401042775701    0.44241970758814    5.56195683850214
H        -5.03379929021551   -0.21445675162923    5.85713686398630
H         3.46474430507569   -5.99659735006797   -0.52816783210034
O         4.33709407412005   -5.74913234268480   -0.84675133582892
H         4.41265083657047   -4.78653776441666   -0.70473218566759
H         4.99579099744144   -0.39579350445447   -4.17945802710505
O         4.45945227836161   -1.10751264920211   -4.56716357976322
H         4.13437464713833   -1.68961842743371   -3.84781990557625
H        -1.17542988384588    1.51591457718132   -3.94788840629275
O        -1.82606172317301    2.13661061392958   -4.33301600405993
H        -1.47006194206574    2.46674130173861   -5.18056835671196
H         4.88216551794614   -6.37922954911799   -2.32432400384866
O         5.21325022158897   -6.70579392849904   -3.19004063107544
H         6.03158087485508   -7.18638776932977   -3.00419665104172
H         8.73592219457780   -5.15230646826815   -2.93445621123616
O         8.04573410906951   -5.56841376829281   -2.37361661337307
H         8.07938311832976   -6.52600007229972   -2.47414436377657
H         2.34386686775158    4.66879978385281    0.42985488684396
O         1.76793503715234    4.65197780219575    1.20359625771864
H         1.40871946337446    3.73214385664290    1.28266187788512
H        -4.40683367915233   -2.67576537335517    4.23232160489821
O        -5.30097102867227   -2.33668615548868    4.03019688353315
H        -5.16478765570390   -1.55591651618029    3.45404446480566
H        -5.84299143741800   -3.24067336759817    1.32183010748516
O        -6.30484158492618   -3.79653038800903    1.99172893169719
H        -6.11465992288937   -3.35974824628744    2.84131675663520
H         1.70237944118796    3.41980359316937    6.84893285633157
O         1.10056167301083    3.93339593323822    6.29248079015878
H         0.30392851268376    4.10836489971155    6.84778607845845
H         5.00894724435001   -2.21756131798841    3.60045320672942
O         5.03125216938476   -1.49719950800292    4.26247443402187
H         4.21918725769573   -0.94151831304851    4.10596644682703
H         2.39820445560279   -5.62088908311361    4.83252223466337
O         2.77701468681998   -6.50533966293955    4.57323971122980
H         2.03109224370143   -7.08654167127889    4.40186323531390
H         2.24524109339028   -4.57873623647633   -6.79798171086960
O         2.07797189465404   -5.06551425708924   -5.98102460516556
H         1.81448607171322   -4.37313249217710   -5.32635734541787
H         6.43897007177696   -4.15880749629263   -0.51708517601120
O         7.19322132951252   -4.56055013241319   -0.05440274186752
H         7.69923890353313   -4.98471594732431   -0.77528467486834
H        -1.72668200605433    4.46921485259718    7.58863109907878
O        -0.81869171198740    4.56629569396083    7.94830107042175
H        -0.66387255311274    5.52306792714695    8.04802857488247
H        -5.12277333092085    5.63680679530826   -5.60697121458621
O        -4.51523597150588    4.87320902956890   -5.62709872113055
H        -3.75912530176991    5.08648614390690   -6.19497135429899
H         3.26763203456367   -2.59297603968867   -8.45006069957820
O         3.18101014104303   -3.12422876761133   -7.64771149475087
H         4.05840880330059   -3.10006613110470   -7.22050035347340
H        -0.65705330458766    8.77316922941359   -2.30249077658611
O        -0.53227911328689    9.60266569615177   -1.78564635358590
H         0.23068617935208    9.42889851108050   -1.20980524268262
H         2.07675528257413   -0.95580541278190    5.19851492151860
O         1.50752575447529   -1.48163790150613    5.78924318053301
H         1.60126781960600   -1.13353151095692    6.68510553820287
H         5.19662471295082   -2.08719594335302   -5.70998479949917
O         5.54168312272667   -2.85442328596572   -6.23128499215606
H         5.26832189575609   -3.64345219321876   -5.71204687889303
H         5.70241334955020   -5.26143660480272    4.67531027009184
O         5.18150092626886   -5.17373724399077    5.50254596988607
H         4.45975727139005   -5.80586779147499    5.41984989861034
H        -3.95996388362356    1.10831944204217    7.00222494311402
O        -3.76497882383654    1.58357374363334    7.84520484568197
H        -4.63959185843700    1.97079363841334    8.10842974610225
H        -1.84540510060431    9.56448912498872   -0.76946821678899
O        -2.70470745617017    9.43905877029918   -0.29292704300313
H        -3.31672026313952   10.06706228161950   -0.68024802500170
H        -5.94880608131274    4.63723386696005   -2.94629244606192
O        -6.85801220491554    4.51833085858317   -3.28903063885857
H        -6.76920527582397    3.81459708788231   -3.96490139249005
H         0.09083547158463   -7.11660921707557   -1.14191580982629
O         0.55616368641038   -7.55145931348597   -0.39429615021182
H        -0.12207713793182   -7.74483986205630    0.25600037491169
H        -7.63702581546697    3.74174047074457   -1.97690065652238
O        -7.89728699618251    3.15623116707082   -1.23535498939412
H        -7.75531563340578    2.24685837365926   -1.57348449164384
H         3.98288780985545   -0.92423710128939    6.97261078775869
O         3.99818690771264    0.04012672035509    6.96204174067418
H         4.81046489377983    0.32100600456177    6.52437571771616
H         2.26157305929438    5.74269872835378   -1.20319226213266
O         3.19725290425325    5.44970059354233   -1.08973299717356
H         3.37220662249985    4.90833422274901   -1.88256250707934
H         6.55162010886216   -5.98329274895292    0.66096664574307
O         6.18352054568985   -6.71851233285818    1.19649086920949
H         5.27911963898085   -6.44105310586166    1.42351520815268
H        -3.85565758838385    4.69279330518739    7.76841760462754
O        -3.31690979195683    4.22641442433079    7.08893418822291
H        -3.49201641838574    3.28233892074659    7.22079895867372
H         5.76318999251571   -7.99999819187061    0.13067198690175
O         5.47431024267568   -8.68741323625718   -0.50599125157799
H         4.64409055687586   -8.36237967218767   -0.89840934169103
H        -0.55120276237886    2.03162296124777    7.67593626296300
O        -1.18126920402273    1.93352894845303    6.93882832070622
H        -2.04854022280990    1.80049406319016    7.34067520436336
H        -6.37879519671010   -0.16597644084953    1.06355267152701
O        -6.70089105247697   -0.25142199470346    0.15144725772003
H        -7.61990617620623   -0.52105230964951    0.17208388583546
H        -5.37285068770841   -3.11185570267723   -0.58439804185486
O        -5.11865998600153   -2.40876787618741    0.03953808500312
H        -5.68914870746612   -1.63604872023751   -0.14750926718534
H         4.32375989724855    5.52560927950656    0.29282270589733
O         4.65876363446412    5.62772151739631    1.19755150172453
H         3.96500303587344    6.13946608107950    1.64923999869900
H        -9.04706861273124   -1.79384082532227   -2.24453725758187
O        -8.49729383268927   -1.59139545423194   -1.46011388833273
H        -8.62402319070958   -2.32659359487210   -0.82062545484361
H        -5.53029220582324    3.41441687637542   -5.53409312024411
O        -6.04725675052362    2.70467561658314   -5.11736368454668
H        -5.38037737222378    2.11954667473602   -4.70369280701235
H         3.17173652324864   -0.95025931298488   -5.67039043801701
O         2.31490139575790   -1.07035288291089   -6.13444331956894
H         2.39891716876200   -1.92015178082729   -6.60674411684932
H         8.10474738792210   -1.41492629379157   -6.05172034891714
O         8.11314861713388   -2.27803555325868   -5.59361592131722
H         7.25648374728832   -2.67812781200703   -5.84242009779053
H         7.61168081786060    0.92559662437531   -6.33585211341072
O         7.42148540631211    0.07655167563482   -6.74695424340833
H         6.44003614096817    0.02715301574387   -6.78153454265824
H        -7.85920948368390   -3.73635338364478    0.94027183159091
O        -8.53865747983786   -3.63036845128911    0.25675804121799
H        -8.44202551423074   -4.39109605648246   -0.34348904384764
H        -2.39956247684187    8.69030835123254    1.27099955198463
O        -2.24632464452945    8.10326406914297    2.02471307559203
H        -1.47733411948934    7.54942165813931    1.80072265666915
H        -4.43481001510062    6.39381894190153    3.48269548161823
O        -4.60494623145580    6.81770428801481    2.62458695128315
H        -3.84217259758069    7.40403915483766    2.48469319815294
H         3.39852106598875    3.38850172070047   -3.59953382192269
O         3.24584509344359    4.35797042248971   -3.50680478525258
H         2.28083337155998    4.42283083282513   -3.61346288588559
H        -6.12114235063305   -1.65832797117135   -3.43883177436771
O        -6.20279656778319   -2.23631773925096   -2.65381858266582
H        -6.98567321321425   -1.92784183696073   -2.14412090511075
H         6.47748443884614    1.00263943765668    4.71740877213851
O         6.08589820735911    1.54501672138053    5.41928638796254
H         6.27497188692985    2.46189125184605    5.12373664089356
H         1.35427690410621    1.66157703916681   -5.83809843436258
O         1.16117691542525    1.06720396772765   -5.08228672893928
H         1.52308243572556    0.20329660414820   -5.35154767648511
H        -2.43627437387648    2.94182313621625   10.47065680117580
O        -2.23776085060609    2.02625423234991   10.20077129554062
H        -2.84368030943012    1.83002864863969    9.47482525173654
H         7.63537236995176   -0.54457091956782    3.06132921135415
O         6.88529963712528    0.03062483138926    3.23165794729120
H         6.19381435223222   -0.57085990930741    3.61105077841195
H        -5.66307349533907   -8.10221058394069   -0.68710463470005
O        -4.92694150067994   -8.17009504857589   -0.04203320713785
H        -4.92955024744302   -7.35197194016991    0.47867075141056
H        -5.18445896184075   -0.17405186409305   -4.71597146778357
O        -5.80224082172018   -0.88592346285579   -4.95355805580922
H        -6.64063830318716   -0.44419914438181   -5.15055171117784
H         1.87801388459493   -0.26195862167442   -7.52864262924328
O         1.67542176462774    0.20890428375949   -8.37285915921295
H         2.25046742693074   -0.19789930325660   -9.02642033166453
H         4.85650215805198   -1.46149798798624   -9.32118553210397
O         3.93107326117568   -1.23212862688560   -9.60205651406358
H         3.90921473586526   -1.35085920518937  -10.55095627772062
H         7.57111965734304   -2.61883389220005    4.18223988171293
O         7.71549545360882   -2.65551676006874    3.22243484549472
H         7.22241844699638   -3.44728130915990    2.95260243101089
H         6.72351161746607   -5.94453834333003    2.67353734495652
O         6.78720413568999   -5.26814544514289    3.37342330594303
H         7.66378741953002   -5.35351905674219    3.78966370347236
H        -1.80910460779549    8.90756349452727    3.47117119183700
O        -1.55603861568427    9.21568467575870    4.36683961481734
H        -2.40256335224682    9.34707420952290    4.82740610217695
H        -7.39739863372162    1.51278562462510   -5.25020331457775
O        -7.97205352466209    0.76935273147454   -5.00270564971248
H        -8.87346143530087    1.16957216137297   -4.92563304370816
H         6.91193764636019   -1.15118818140611   -8.42513773246710
O         6.32928697903225   -1.87240219269080   -8.68679353479407
H         6.10258536186714   -2.32101385537881   -7.85385022669401
H        -1.68426858523718    6.18084460622769   -7.04029951052950
O        -2.08164317451790    5.35594477711763   -6.76490628818270
H        -1.83178335483924    5.22653097956658   -5.80150031522004
H         0.06332605178086    3.32545564277350    9.00150692266590
O         0.20897455100881    2.38537153157233    9.21272444121398
H        -0.58904496048575    2.14293206387064    9.73373675063579
H         6.75122624306404   -2.83925727258291   -2.72236201256611
O         6.22136105660919   -3.58247451606731   -2.37829662440915
H         6.68918609882929   -4.39402346511674   -2.62376962183248
H        -4.08647099285373   -3.12942912016265   -4.94085950690115
O        -4.24227633510216   -3.01841933159050   -5.90559982500982
H        -4.78963934598353   -2.22545020643896   -5.96210177383468
H         1.91804600836553    2.08031722161134    8.39993860522430
O         2.66342682914156    2.25990109719938    7.81143151879172
H         3.10438267314612    1.40260374552058    7.67090077600153
H        -6.91175786435426   -5.24966021897567   -1.38369920477046
O        -7.82782998307683   -5.51939201016654   -1.62712143705507
H        -7.96300016922249   -5.11834177386268   -2.51050775152876
H        -3.82101923923639    5.22088514527843    5.68005734354651
O        -3.78730131182113    5.98766033037398    5.08645228935618
H        -2.85268494790245    6.28122788036932    5.17999233231326
H        -7.88684775292209    0.03916625803220   -1.96191876240716
O        -7.39747884420447    0.76170766249605   -2.37782696005143
H        -7.62781310877333    0.74910649631688   -3.33053946787160
H         5.83987079511166    0.07731534008092    0.39129289274832
O         5.61955943114652    0.80010981681977    1.01144751218125
H         6.13132673004516    0.60613519828385    1.82360437972015
H        -6.19500581070774    3.28118319662083    7.39487158207657
O        -6.06568422431932    2.76276775877250    8.22317035634649
H        -6.66776589069843    2.00289301710607    8.13660841210804
H         2.27491799614001   -8.12644272544392   -0.83973752055371
O         2.95058474330606   -8.11510854730662   -1.53731741102159
H         2.72418623496306   -8.83017622422426   -2.14875640341692
H        -2.75658485966810   -4.02132394651971   -6.19520819348120
O        -2.00252870388010   -4.58722606093408   -5.96390641274719
H        -1.72461013925282   -4.29419902668286   -5.06773188345903
H        -5.63047523217601    3.72424218888024    5.30483939378260
O        -6.28131062347100    4.12151564638476    5.91957250330580
H        -6.11375747075095    5.06491286160836    5.90869927013810
H        -1.02677752914226   -7.16928895600438   -3.15823181475902
O        -0.55279552286205   -6.49864332149404   -2.63246373206544
H         0.35407635266415   -6.43098865878729   -3.01496866812004
H         4.45643851187879    1.97105322688975    5.11026780046661
O         3.51531199825938    2.21581657923313    4.99610775229361
H         3.12953125973767    2.22134979036800    5.87712747006561
H         4.12231806731994    4.55927025008201    6.25675757370299
O         4.18287646039036    5.32170883134147    5.67641628183591
H         3.62796528213881    5.09527810213807    4.89142950434979
H         2.77333383836905    3.57446610904392    3.89946119306150
O         2.60414232440661    4.51556782010439    3.73169827406454
H         2.47775412243412    4.61183440246611    2.76561743199975
H         9.39224777385240    0.15344073279678   -1.09847908212181
O         8.58799938929660    0.31838942010903   -0.60265851949019
H         8.41224274779871   -0.49976534880756   -0.10832247547362
H        -1.81190044195991    5.11543581285269   10.58545266667468
O        -2.66651688751318    4.65899793152039   10.80595063223004
H        -2.82100951667629    4.84785203791545   11.73147747931266
H         7.97292235941154   -3.06275879531106    0.30964958508136
O         8.39494226897034   -2.21589223581311    0.56286121878102
H         8.33066082925923   -2.20961862103521    1.52524992409017
H         5.38154146543701    3.61884408303521    3.49662007062900
O         6.03692370724803    3.88548786899799    4.16394868130179
H         5.62771338872644    4.60826339566756    4.65993418315912
H        -4.14215972906961    5.00430938173122    9.77868867866451
O        -4.79358076913167    5.14346411065498    9.07147002802355
H        -5.39918223370255    4.38982616886786    9.08068339164535
H        -7.01802351165741   -3.52999186244208   -3.47613201282651
O        -7.63967779361064   -4.14233309942743   -3.92228353701636
H        -7.12016196700668   -4.58608884361960   -4.62450791595676
H         0.42980206515286    5.50020303718523   10.15431557974390
O        -0.38484384563227    5.95581020623406   10.45054123871307
H        -0.51073046292667    6.65675813545335    9.79617433162239
H         2.58449154365712    1.43750371208800   -4.12276758153173
O         3.46352359203260    1.79017101713304   -3.88599969899806
H         3.78469700860655    1.27618041293045   -3.11524278460066
H        -6.95852726290046   -0.24993545198611    7.22283288615163
O        -7.46607058560600    0.52931556837975    7.50268480510000
H        -8.08946855260811    0.71280448199165    6.79880699084554
H        -2.74826143820056   -9.92253433461220   -0.81572615582689
O        -2.68490357093014   -8.98127548119726   -0.97775733574338
H        -3.59027389807110   -8.61384296348711   -0.73625280209069
H       -10.07441874704301    3.02381565855577   -4.89469272253637
O       -10.19155626458803    2.10694951257560   -4.61204656550964
H       -10.40547064397387    2.19297610987841   -3.66204230159930
H        -2.05989785038860   -3.06389818373565    4.61343858635914
O        -2.93433843184762   -3.50423872179914    4.68558238104636
H        -2.93018605869891   -4.12298419677472    3.93013737489065
H        -0.17938523367026   -8.02645134038164    2.49194189722098
O         0.64836574412902   -7.81640281846694    2.93756852972357
H         1.36487489250194   -8.11415751771753    2.34960347232202
H         6.71682717555932   -2.42012546120377    6.37841205550609
O         7.16557750001501   -3.12959249571115    5.91379522416720
H         6.53556309280997   -3.86454238457109    5.87690178609797
H        -5.25930822194662   -2.03628100923462    6.94742452752890
O        -5.93671679079114   -1.53981658810969    6.46343939138077
H        -5.92199928138436   -1.91851539239023    5.55511845908861
H         0.82647034728483    2.97033820010377   -7.13098265079488
O         1.74387711551928    2.63898695163221   -7.18816860375556
H         1.72846770384764    1.89041675617609   -7.81272303065303
H        -3.92883705840924    8.72506801062405    6.65319141713360
O        -3.93196813270039    8.72015080433781    5.69574782428098
H        -4.06134365551888    7.79194147887497    5.43164304403858
H        -2.05705288788838   10.26103758256138   -2.76256340388362
O        -2.95927447617151   10.44234620465857   -3.06275238129128
H        -2.88895067748738   11.07441567081675   -3.77746091401551
H         9.41685772303219   -4.10957963965506    4.02546156970467
O         9.13816051538753   -4.78626104520337    4.65005544998773
H         8.71013094546230   -4.31240754348919    5.37407161234392
H        -0.74689662901538   -6.05713232240761   -5.83798407892859
O        -0.04313548467640   -6.62350364384230   -5.50483656601658
H         0.79222809102749   -6.16278828614797   -5.72464330970019
H         1.83259383708473    8.22629815106033    0.63615257747354
O         1.52870396431635    8.54675356232834   -0.24128087591521
H         2.34236454760329    8.58295292192243   -0.77346824890721
H         3.48928306042328    2.86661120395564   -6.68384423405114
O         4.31764737352719    2.57699958093955   -6.27562047865951
H         4.07403018884238    2.30486385726458   -5.36585702876381
H         3.73683997752291    7.07090657877917   -1.25966077870463
O         3.94329980235725    8.00620777914589   -1.47443258957943
H         4.31005625426875    7.94862654756339   -2.36870261903120
H         4.38161317704873   -0.07350762371120   -7.92982537674629
O         4.76050372590108    0.07435504129659   -7.06144520451682
H         4.57974429035453    1.00684248162774   -6.81940975723725
H         6.03173228497155    1.87824681793886   -0.50052817143628
O         6.59615620032024    2.07050940726974   -1.26311662207410
H         7.42065419145602    1.59028023133035   -1.07006440299001
H         6.68076584445391   -8.48773928260775   -1.61391599452523
O         7.31577532785196   -8.27830999534372   -2.35164130112292
H         7.68416644279192   -9.11274104136090   -2.63682739037804
H        -5.31348660863885   -5.84465170639682   -5.39624321547129
O        -5.93082866509891   -5.17290778345722   -5.71119620572949
H        -5.37970375399981   -4.40548134235480   -5.95047655488076
H         0.60469632578758    7.25970476780025    7.63570758297332
O        -0.30385458385016    7.24157740933877    7.96318498132258
H        -0.83579674398125    7.21938964037581    7.13448287007146
H        -8.90576903332584   -2.88487009201072   -4.08987227849394
O        -9.42530478203425   -2.07567211728989   -3.92292096174036
H        -9.14002756689866   -1.41216951225957   -4.55485162222598
H        -2.41591024848005   -6.03978548100201   -2.13740728001061
O        -3.29439029926459   -5.75355149629569   -2.40496539981357
H        -3.48361244569998   -6.13002631795307   -3.28951004176235
H        -2.99850184457260   -5.95767677663867   -5.40250114174040
O        -3.59783684162573   -6.56605847047479   -4.92782059688258
H        -3.11624212393855   -7.38638203243111   -4.76050162391579
H        -1.39974656540321    3.66613434639909   -6.99676727846916
O        -0.85935646139169    2.91055765039416   -6.72559481623122
H        -1.09802183366466    2.12453204737647   -7.27351138862539
H        -0.21775348975282    0.35389307502668   -8.22614510539293
O        -1.11303723060745    0.59026385899479   -7.94132754471188
H        -1.28713450195390    0.06800387627700   -7.14227842764147
H       -10.42418169703444    4.00585076044790   -2.73131887861136
O       -10.49111332448073    3.22804160444240   -2.16197818431655
H        -9.66098067155264    3.20199817149956   -1.65431863606704
H         4.58775573782825    4.03158189638454    1.69425394742925
O         4.38293012201800    3.11196843173532    1.97984967604820
H         5.09461689454187    2.53423652593323    1.69159732160538
H         6.48006725404011    1.33721956643047   -4.24454114692036
O         6.17790769623825    0.71465625543435   -3.54875214105839
H         6.21050892292147    1.21173239575553   -2.70605623873874
H         9.63065858449837   -2.28305271122401   -0.95273190132300
O         9.90546109036854   -2.06981638580469   -1.85332382856660
H         9.10405176982932   -1.73256518779605   -2.29600483943780
H         9.96286293611325   -3.38175768983802   -3.12104410113102
O         9.69414235816717   -4.03509955213549   -3.79397987346556
H         9.29924287181634   -3.52896792148335   -4.51462020856799
H        -7.70529112104091   -8.62177592606400   -1.64517983568781
O        -6.96736647942410   -8.02808062713098   -1.77604208997101
H        -7.34453005274204   -7.11481584820238   -1.76702044338128
H         4.15846661133140    6.02251275076779   -3.84970243146263
O         4.81977985567913    6.72381429571400   -3.76670366033768
H         5.65643054936695    6.26993574764307   -3.63181293397026
H         0.08533505939319   -8.22922367776718   -5.20877379279381
O         0.10923709720108   -9.21176615573501   -5.07439634246206
H         0.25845903295606   -9.57777655036089   -5.94623566705720
H        -2.34152081005686   -8.72624638787783   -2.70438882569724
O        -2.10915141025401   -8.46443308951163   -3.61491165595740
H        -1.46338844207499   -9.08391749248896   -3.97344177588243
H         2.17203561407915  -10.87247045917665   -3.48582139661843
O         2.12704470103987   -9.91781955048332   -3.46377511786154
H         1.34079726848964   -9.64747929664244   -3.98901028776446
H         6.83039470051742    3.26924128466993   -4.60341464230250
O         6.88697792348466    2.58967311592962   -5.30302404723065
H         6.09268617657403    2.72220350799494   -5.84269867932049
H        -3.55109735947963   -3.75508118955177    7.72498984807105
O        -3.66565489281136   -2.96842603983646    7.19332613888631
H        -3.41608699289595   -3.20934395353909    6.27518252998277
H        -0.65118659213295   -3.42325438445434   -6.72672790247898
O        -0.02046774443457   -2.69224057710348   -6.73671318436893
H        -0.50116092773704   -1.91583683339623   -6.39571105003524
H         0.64263781165864    0.42146744661676    8.75165333847736
O         0.66211953509937   -0.28324913565916    8.10118564696229
H        -0.25798595883120   -0.57952451448509    8.01119277684901
H        -5.83666692566038    7.31481381480849   -4.26379532944730
O        -6.34079874046589    6.69512300954155   -4.82277724123301
H        -6.62722472847254    5.96551208021854   -4.22963468395019
H        -4.27836930760417    9.05117533863788   -3.28172258792001
O        -4.81396063269159    8.25527621822383   -3.17324330328492
H        -4.40476243445442    7.77705519995331   -2.43395583910256
H        -9.71563590340081    5.74583787215041   -4.64795211505646
O       -10.24900277732122    4.94169754252221   -4.48191680691949
H       -11.13032497266348    5.14258020403249   -4.79873473858773
H         2.77691443530759    6.45291463017528    6.12045735053713
O         1.82602156792360    6.56206305320334    6.28239551006941
H         1.45687944795663    5.66382754256098    6.13818895212987
H         4.80939313478461    8.49693117159999    0.04965664611594
O         5.12800961949741    8.49849534191305    0.97028286829133
H         5.53637957722604    7.63477000479652    1.10037606411810
H         4.13292276310577   -7.48628681938198   -4.34631717515023
O         3.37309801887524   -7.77167732746634   -4.88581119625700
H         3.09290228888385   -8.61132540040194   -4.50665187775361
H         0.39331471120394    8.61352126198940    4.21282759753817
O         1.07323586291364    7.96597664942072    3.99761397939705
H         1.28718312981731    7.47823497807429    4.81614355016436
H         5.23303095402314    4.13367487155918   -3.18543841062041
O         6.19455478908529    4.10346341157480   -3.13393663472482
H         6.40435845389133    3.52273066590001   -2.38583005725839
H        -2.56445747147853   -1.57775586368109    7.57202614861751
O        -2.04911792296911   -0.78730838857532    7.78984792951900
H        -2.67033167425564   -0.15558993578683    8.16295279045045
H        -9.02987453475457    7.88625541312967   -4.15350184039404
O        -8.96833546968482    7.30029995353085   -4.90936303303005
H        -8.01161457143374    7.13539573099099   -5.04594023435144
H         3.52667103924800   -9.02966437821274    1.09159125396383
O         2.85097759285825   -8.39670210224998    1.33994902603369
H         3.32666644709230   -7.59117984465625    1.61746737073942
H         3.59318954589797    8.12495737277298    1.79757174791149
O         2.80322341948321    7.56145598540284    1.91518772462142
H         2.36048008208483    7.79869960971128    2.74237519147640
N         2.02392537600666    5.12845987607036    9.29812234330846
H         2.37134398582152    4.19450639145357    9.11721433914130
H         2.66068856850817    5.56437219642878    9.95253005904610
H         2.08065820017941    5.65006035644141    8.43029592862414
