# Supplementary material for: Computer Generated Realistic Interstellar Icy Grain Models: Physicochemical Properties and Interaction with NH3
Source: ACS Earth Space Chem. 2022 Apr 19;6(5):1286–98. doi: 10.1021/acsearthspacechem.2c00004 (PMC9125691; doi:10.1021/acsearthspacechem.2c00004)
Supplement: Supplementary file 1 — sp2c00004_si_001.zip [file sp2c00004_si_001.zip › NH3_binding_energy_sampling/53-27.9-N.xyz]

604
 energy: -1022.784968207608 gnorm: 0.000028548042 xtb: 6.3.3 (5b13467)
H         0.19042692612518    2.97970675612724   -0.69984717703439
O         0.71188451260952    2.31274872577713   -1.19613600419030
H         1.65141912820471    2.44046375598152   -0.92469232293575
H        -0.07824142090206   -1.36770371963339    3.11864160967767
O         0.31289126122775   -0.66598333171790    2.57558824116473
H        -0.16437289125566    0.14687117389002    2.81174825466952
H        -2.40887608930830    2.35986415420973   -0.55331284986998
O        -2.19690319498903    1.88721647363299    0.26912934054527
H        -2.21291673822726    0.93993145684857    0.04146652797248
H        -4.66696909058245    0.48991724604950    2.16472499756587
O        -4.98425820431631   -0.44341927932152    2.17588882798592
H        -4.48100171362186   -0.91919099102279    1.50692433074534
H         0.05656778842644   -0.36364510459391    0.92151581228272
O        -0.14435326100543   -0.12424662640502   -0.00385995948625
H         0.19631062314988    0.77193333898694   -0.12384446520467
H        -0.15580062615021   -3.63917290177905    3.73953717454154
O        -0.43368425948053   -2.81043502932095    4.16348186657243
H         0.21439100199942   -2.64198005371114    4.86395126824694
H        -4.89247854040461    2.47573257174422    1.31883788120947
O        -4.25166362546420    2.06464309772024    1.93112595235126
H        -3.41020490156736    2.04783773081361    1.41606397391598
H        -3.26259802112892    3.85172122592345   -2.22336983517934
O        -2.52437588513079    3.25441881632592   -1.99559431919856
H        -2.16808000519026    2.96829492862107   -2.85683151097554
H        -0.13393335465127   -3.85842544424182    0.46407200132197
O         0.20655343438208   -3.04247362117995    0.88444986259029
H        -0.58020292361167   -2.55671490729398    1.19861238665847
H        -2.38226456484164   -1.59683041564806    2.44168501555333
O        -2.19572471089116   -2.06094931621917    1.59929269266212
H        -2.45473881368715   -1.47178195008488    0.87161591287834
H         2.06062945007865   -1.49362660906484   -1.15939597602776
O         2.29383050595484   -1.74832590439667   -0.24240328111364
H         1.50537839360838   -2.17734226458498    0.14133336532910
H        -1.39588135710998    1.76696546627101    1.89051871581133
O        -1.48573821562988    1.36726134007848    2.76583848082058
H        -1.46925421736631    2.07785796862896    3.43254514385498
H         0.19507700878754   -2.75177174594275   -1.60814295781267
O        -0.56168932852281   -2.14093083121439   -1.65711165756320
H        -0.37987764543370   -1.41562052664677   -1.02288154061128
H        -3.44818224209100   -2.97563250957351   -0.42008744636108
O        -2.73243142312640   -3.46746071235425   -0.84353471932405
H        -2.02225711234101   -2.83690959066323   -1.06268116056404
H         2.76942231667153    0.06739653121043    2.89820874270953
O         2.87105454498536   -0.11754172345161    3.85927465406438
H         2.96335306539321    0.77426821589029    4.26590727983869
H        -3.53908316338316    6.32968962022031   -0.54759304148271
O        -3.30234820829969    6.99424608566820   -1.24653384812891
H        -3.15907889668618    7.83790967138493   -0.77417781139954
H         3.89424552547851    0.52690583951412    1.14882328799102
O         2.94406111021782    0.34499234870021    1.26715575220706
H         2.70509744111282   -0.40555981541824    0.68580379505229
H        -5.79504172209948    0.79594843137817   -1.61857271026054
O        -4.88426825314240    1.12269172769913   -1.49361214392085
H        -4.99366944851672    1.94972806733301   -0.97956961029575
H        -1.21535138500892    5.33909647221483    2.19777467317998
O        -1.84088441449999    4.59250411380985    2.08081258365994
H        -1.91646187677281    4.17136517854889    2.94231332682351
H         3.48498892003494    2.70764224129983    0.39480179201792
O         3.23501189435655    2.66803702583457   -0.54385663911209
H         3.56618125922309    1.82625161929475   -0.89789556327945
H         1.47771952301616   -4.74657281067394   -2.29358407482935
O         1.54181916465330   -3.96922978289461   -1.71895101085997
H         2.33390035341342   -3.50634967597111   -2.07335459938223
H        -0.93779252828867   -0.13137586848077   -2.57626556873086
O        -0.30573224020701    0.52319383660967   -2.90019256280608
H        -0.04254070664309    1.10243762705024   -2.16200112559674
H         1.68867489742860   -4.73839280966626   -0.22514027231211
O         1.79545000206518   -5.37671733738555    0.51672741763005
H         1.33309827212904   -6.18745737133579    0.21779608982626
H        -1.24291099601541   -3.30932432670092   -2.91587700750563
O        -1.07642463226641   -3.99237471331193   -3.57858583701773
H        -0.94482813104220   -4.83908788346618   -3.11180412130311
H        -2.77905933426951    3.24448192441137    4.69030664902030
O        -1.79789862829625    3.24202458422159    4.65410343965909
H        -1.50316137070707    2.83753669981139    5.48834599435055
H         0.96263403162397    4.97101457138209    4.05750149292121
O         0.01676118345288    5.20337667110080    4.11293566555241
H        -0.45474379004810    4.39945343862787    4.36935876032560
H        -1.74256041731374   -4.70147213182172   -0.40966853705303
O        -0.97721198329988   -5.24395157805335   -0.12854366922209
H        -1.32343637706089   -5.93137208046385    0.44975875559678
H        -3.93247790253306    5.78722770361659   -2.60310074899713
O        -4.28460017632799    4.95430956903686   -2.93435312627699
H        -4.13147929549999    4.92172516297550   -3.90288533628344
H        -2.43729372164278   -3.74638982227411    1.90213610010033
O        -2.45496078402738   -4.65152885752392    2.27578528154177
H        -1.51475606431498   -4.89000283726356    2.41323492607369
H        -4.71346563699885   -3.02407382964703   -2.92472413166614
O        -3.86257675659654   -3.25585657251896   -3.33440859100378
H        -3.52927748053057   -4.05009710751633   -2.87197895893368
H         0.34042620270987    1.31194992851214    4.58825418916526
O         0.84562257853929    2.07300660295422    4.25542678767073
H         0.89636776071849    2.72995622231683    4.96398629611855
H        -4.67035540872198   -5.21724805405380   -1.60334429276057
O        -5.37100286133483   -4.86553868219959   -1.02701629706689
H        -5.15549424959240   -5.22195266822057   -0.14427731831233
H         2.35597733351096   -6.25212857256166   -4.15921709437637
O         1.99199749755508   -6.16877411412846   -3.26796500040850
H         2.47133738288744   -6.80403074843206   -2.70108608817662
H         0.44704453271532   -3.41644503878974   -4.04641632575579
O         1.24876906292664   -3.03848140494312   -4.45933718264982
H         0.93491998254786   -2.68542553624338   -5.31714616102776
H         1.96073808810510   -1.81415724661286    2.94249593839167
O         2.11493294737316   -2.74467744471404    2.72298452618313
H         1.42761490437164   -2.95634902787065    2.05670845916189
H        -3.03324357297380   -1.85293494993653   -3.23699404343837
O        -2.61160857865196   -0.96642687998814   -3.16942767104867
H        -3.26718242804596   -0.32010577483729   -3.48710424738837
H        -3.19699367577240    4.92088178343641    1.07091254289095
O        -3.97970308935807    5.29585283466178    0.61939766016890
H        -4.39306053485621    5.85173408640913    1.32810764016248
H         0.87245697293938    2.19383500554944    2.56539342288094
O         0.97103023596884    2.19201955586212    1.59397166388314
H         1.69721270884932    1.56881901596938    1.42613281905503
H         0.17944499597136    5.60579803820259   -0.77364133765012
O         0.69979159690294    6.26924080567705   -1.28187856974642
H         0.84324236957083    7.06735656542346   -0.72417891727582
H         0.34092337941240    6.97646855263482    2.57911311390281
O        -0.02345142323879    6.59833322362319    1.76167059153379
H         0.63964460971121    5.92815444572295    1.49671552806481
H        -2.48218237989862    0.15440745440323    3.31806615080822
O        -2.70321687818246   -0.66075821314896    3.82155417743430
H        -1.94094920240408   -0.70243095395812    4.44097112731723
H        -0.88961410926187    0.48540171622949    5.99940038006719
O        -0.61763534448732   -0.03195488546135    5.22290774926025
H         0.09654540727924   -0.63634871566172    5.50603715783883
H         0.70291161932561   -5.05256908404240    1.93534701715213
O         0.16243503716079   -5.16360604327704    2.74104594501244
H         0.30714281583663   -6.08496279618312    3.01054998018484
H        -2.13018994671150   -8.14073775410305    0.40266596499357
O        -1.80644519919315   -7.65539081551410    1.18888539123141
H        -2.59177958615290   -7.34399544663237    1.64646424498883
H        -0.39393808567840    6.81729053000808   -2.33595773768802
O        -1.14150023278929    7.23914599784492   -2.83201807031135
H        -1.93009944765733    7.11102994802413   -2.26688157883954
H        -1.12152968026077    4.25554740400958    0.55847499421939
O        -0.75077925180987    4.31940755697686   -0.33828768788765
H        -1.45868967217628    4.07871252984050   -0.96975265566033
H        -4.41079806705273    2.68668650900828    3.49546104845189
O        -4.40715761576996    2.85443529912272    4.46055770207178
H        -4.48943918917399    1.97019735841641    4.86730104425211
H         2.02287453996861   -3.64663474102030    4.20000859128831
O         1.96142893520149   -4.12095426624992    5.05232063931205
H         2.47008055382539   -3.58581922167856    5.68291638717975
H         4.67778033533163   -3.25116861645801    0.78955451016715
O         4.51517869685175   -3.17230666280615   -0.17633107506981
H         3.65587552942738   -2.69482013109847   -0.25643044072905
H        -2.73666093747390   -0.79661403263614   -1.37666585246528
O        -3.06211832920518   -0.52894685904784   -0.50067282590217
H        -3.86268043181338   -0.00218098292065   -0.70447538548128
H        -1.63854830378805   -0.80067705323000   -4.65903307741250
O        -1.13619138534610   -0.57976648521890   -5.46422323429573
H        -0.42270811046222    0.01206194397549   -5.17872293676764
H         1.77571699084082   -1.75826578236224   -3.41507650927084
O         1.87043650291205   -1.01287070166190   -2.78833275349938
H         1.09329990339653   -0.43568251093212   -2.91790336088071
H         3.65785510480899   -3.18397349465834    2.50405560712699
O         4.61672171360971   -3.41300101591170    2.42828764655849
H         4.67127924792605   -4.37363668553626    2.55162350153522
H         3.42062575984669   -6.18399791228942    3.06801124898971
O         3.77483718642608   -5.98187886656734    2.16770689619874
H         3.03676328395919   -5.63404659426119    1.62648310419194
H        -3.36386683078546    1.57014821108750   -4.19539181842885
O        -4.20913402221420    1.10013351247426   -4.00404052876697
H        -4.42362710452936    1.24273576836992   -3.04630633281466
H        -5.09187916676264    4.09625780336595    0.06018288192128
O        -5.53112890849046    3.23067395041460   -0.04405122010893
H        -6.46209426020544    3.35087542172128   -0.32336372968870
H         6.71851331480817   -1.23438117137869   -1.41394380378748
O         5.94950469257087   -1.08561816129513   -0.85743408177213
H         5.52956017680910   -1.95340261973464   -0.66202714273364
H         4.57372901263877   -3.21963967272334   -2.52522447394176
O         3.70444547584043   -3.04675456492841   -2.93693513443000
H         3.69824974864136   -3.65814549563318   -3.69616023435006
H         4.43813273073776   -2.36253382291822    5.57456923885165
O         4.09730912336775   -2.82978984642341    6.36763646055867
H         4.43094500401073   -3.73500833738897    6.28245720294201
H        -0.75050386064559    6.27189050554301    5.06431947473755
O        -1.34568531738400    6.84657851132641    5.60539667293880
H        -1.35998360473092    7.72471735739665    5.16614047628087
H         4.68390060009866   -0.18717908013910   -1.50844348178029
O         3.91632580677271    0.35663727700680   -1.76721585103653
H         3.22268991576699   -0.24255207115383   -2.09850370108555
H        -0.76208345108540    4.48130345678557   -4.05332328236071
O        -1.54488219313123    5.02553139412666   -4.25815450408693
H        -1.39196855872760    5.89089893346888   -3.83364221397466
H         0.64304368043334    3.15755279383873   -2.68097063802515
O         0.64808138546605    3.53686014484834   -3.58841778573599
H         0.69428143621938    2.77486692688214   -4.17596498598462
H        -5.39140875950577   -5.24912159784919    1.76393707887899
O        -4.69586606977345   -5.84335747163257    1.40568151346083
H        -3.85448009954359   -5.42815380816178    1.67489422649103
H         7.85813534244830   -1.73659351886785   -4.08922986668950
O         7.60370355820822   -1.42551436373190   -3.18726490354534
H         7.11705255103019   -0.58090851853540   -3.34010410563396
H         4.22842563162042   -5.22580679667449   -5.65113102328161
O         4.51500138169577   -4.71702544799668   -4.86310987466571
H         4.91127095504200   -5.37215799380390   -4.25940001969119
H        -3.78262556625753   -0.04620574097626    4.91435813072461
O        -4.38167445785303    0.41620128397193    5.54996805149638
H        -5.04136664073022   -0.24256555304311    5.84135200093010
H         3.44748178078953   -5.99604111251929   -0.58075516288902
O         4.32658286945236   -5.74767853231295   -0.87932764854965
H         4.39836812419872   -4.78384510924691   -0.74347103790668
H         4.97872363461517   -0.37679727857191   -4.20059977658962
O         4.43744376049789   -1.08184177627365   -4.59274743179569
H         4.11692220134588   -1.67401414742001   -3.88004520330701
H        -1.19353109558192    1.52959812308886   -3.95947743949644
O        -1.84439979412423    2.15231534426027   -4.34146765743382
H        -1.48881502154834    2.48530291308410   -5.18804052426748
H         4.87383164615070   -6.35566993082950   -2.33800742056612
O         5.21033188006764   -6.66603273822630   -3.20851473862398
H         6.02272608324407   -7.15786501646959   -3.02853367834887
H         8.72136410070394   -5.13914658072609   -2.98265771843786
O         8.03195384155754   -5.55867627798495   -2.42339851878662
H         8.06711970126187   -6.51584571870882   -2.52629036764432
H         2.32992154810583    4.66491314896077    0.42851782572155
O         1.75277679547495    4.64523418899227    1.20123024126471
H         1.39517444319301    3.72480747640230    1.27730607881543
H        -4.41629529918912   -2.69683059833669    4.20544774090375
O        -5.31069065752733   -2.35633511044429    4.00639727777792
H        -5.17492722304641   -1.57390385604211    3.43232769039544
H        -5.85486833691729   -3.24994471884228    1.29365010410888
O        -6.31627657672868   -3.80839443741360    1.96189941223544
H        -6.12511742502061   -3.37519470753471    2.81298465475746
H         1.69379867587819    3.39756300570175    6.83773752589663
O         1.06962465713764    3.91471934034650    6.30688712107406
H         0.28804109606906    4.06630761661620    6.88072219463329
H         4.99826213960920   -2.23339229099331    3.56780655388263
O         5.02101948771071   -1.51662909184301    4.23352162055556
H         4.20889802152439   -0.95970103581415    4.08039118691290
H         2.38943016165768   -5.64237067156784    4.78792442148686
O         2.76805973204986   -6.52600676392821    4.52527411122538
H         2.02205638167396   -7.10635965759208    4.35140536589041
H         2.24407972561567   -4.62991193232057   -6.76237249625307
O         1.98801684844527   -5.10058824645298   -5.96264387616714
H         1.83239408631447   -4.38881826023265   -5.30360452575494
H         6.42613122120425   -4.15675753120557   -0.55848466350325
O         7.18034825844484   -4.56140727919237   -0.09824568913841
H         7.68603211315516   -4.98177778472142   -0.82131091815021
H        -1.71581596250589    4.41764861297292    7.68721775674138
O        -0.81607788659297    4.51471608215366    8.07085209722912
H        -0.63484761909311    5.47375986208171    8.09692176394696
H        -5.14187766229967    5.65694367062731   -5.59871518775000
O        -4.53468850168778    4.89330523208312   -5.62253605943153
H        -3.77851964160738    5.10906284051127   -6.18948454069316
H         3.26718000032127   -2.57879696168497   -8.45228645477721
O         3.17026783860685   -3.12840964441165   -7.66422659939322
H         4.04226074374258   -3.12124376749966   -7.22732344529322
H        -0.67462951146500    8.78015238822476   -2.28391485177315
O        -0.54990902536891    9.60753627003583   -1.76360045210893
H         0.21375856332728    9.43136909872087   -1.18921271154666
H         2.06815239236270   -0.97930154690592    5.17403561495910
O         1.49691564840662   -1.50637992629017    5.76193774066691
H         1.59335054536479   -1.16322902754309    6.65968110591085
H         5.19098202073116   -2.02543156620601   -5.76121878083785
O         5.54875079137742   -2.80008033205462   -6.25955154539962
H         5.28415675203991   -3.57788461950972   -5.71025454099153
H         5.69347614533382   -5.28241555458374    4.62939031661981
O         5.17358679721360   -5.19957680205629    5.45776833758217
H         4.45118234279035   -5.83054901488093    5.37192531851582
H        -3.96746659450742    1.07653198788197    6.99019631199015
O        -3.77320485301733    1.55011019382720    7.83486965306929
H        -4.64856357666850    1.93519876423261    8.09879603778432
H        -1.86148660934963    9.56443977277809   -0.74640409956424
O        -2.72063006071758    9.43729305149669   -0.26976745186150
H        -3.33278774585861   10.06655832824140   -0.65480795035501
H        -5.96570420877253    4.64602931024789   -2.94149270437340
O        -6.87528477790660    4.52815936242964   -3.28376524522034
H        -6.78660064907379    3.82729901912240   -3.96272456083480
H         0.08209164165315   -7.11405033236607   -1.19129086905203
O         0.54554264347322   -7.55311956032307   -0.44533738088843
H        -0.13335180328970   -7.74784236389381    0.20386889077111
H        -7.65274209444590    3.74599926822944   -1.97455220837249
O        -7.91276969494544    3.15749941667180   -1.23522064949700
H        -7.77060877609650    2.24951151939507   -1.57709822109296
H         3.97972077257491   -0.96427722192026    6.94396673815816
O         3.98910741916133   -0.00008034364406    6.93868731117912
H         4.79979586527726    0.29080437403023    6.50470865651573
H         2.24568158461205    5.74573268268421   -1.20043839933417
O         3.18153143844655    5.45293427154687   -1.08922367100238
H         3.35594291696970    4.91430433111810   -1.88400486645852
H         6.53945020399626   -5.98709294328132    0.61169287648062
O         6.17233217290346   -6.72499493348271    1.14415477619175
H         5.26776281840868   -6.44859222854109    1.37232803832917
H        -3.85923327367087    4.65781528884870    7.77293767506793
O        -3.29430259422000    4.19664635263945    7.11140177947566
H        -3.48764137542047    3.25296314070126    7.21978496073904
H         5.75086788456065   -8.00151302566539    0.07349608872256
O         5.46201657996226   -8.68608655689007   -0.56645464958810
H         4.63141485030531   -8.35942481307056   -0.95719408075126
H        -0.54892833085607    1.96978639600100    7.67026839969439
O        -1.18413853118065    1.90745471465740    6.93675279121621
H        -2.05159872809554    1.76480816007937    7.33515122526498
H        -6.39132639909176   -0.17436390250035    1.04873518483381
O        -6.71464323667250   -0.25526828774302    0.13667704198626
H        -7.63332533518025   -0.52601583706407    0.15697016901833
H        -5.38589654057450   -3.11294937263657   -0.61234393188614
O        -5.13259921250278   -2.41263445177280    0.01510554707630
H        -5.70248851725293   -1.63897950671191   -0.16939530964101
H         4.30871570257927    5.52317933804852    0.29347724161886
O         4.64518044164591    5.62187067712609    1.19797154863972
H         3.95177896181838    6.13080976082712    1.65338857912603
H        -9.06216192490159   -1.78879181123511   -2.26395790703194
O        -8.51245148976543   -1.58917207289027   -1.47877059631174
H        -8.63788651583208   -2.32749360523966   -0.84265829863847
H        -5.54918590190572    3.43383847275088   -5.53449391143349
O        -6.06583133095129    2.72249586464696   -5.12010688838572
H        -5.39825574095022    2.13573813894854   -4.70951048991476
H         3.15242248090778   -0.93014994917421   -5.69634681404869
O         2.29795051479949   -1.04783577056795   -6.16515264781180
H         2.38054425795600   -1.90046848247714   -6.63265827555822
H         8.09156415221682   -1.38958256792555   -6.07910844377700
O         8.09978713321295   -2.25532813627521   -5.62668011452905
H         7.23780128513549   -2.64773961090027   -5.87758309962136
H         7.59206036622765    0.95222004862940   -6.35694891338522
O         7.40345631492618    0.10479626580876   -6.77201896981456
H         6.42205827838510    0.05364323169109   -6.80572930281560
H        -7.87106248433812   -3.74441993934318    0.91140604897427
O        -8.55155281552549   -3.63596797515580    0.22930669603909
H        -8.45476611574504   -4.39381335766585   -0.37461867657110
H        -2.41304668638448    8.68185373805358    1.29145083644549
O        -2.26038328865662    8.09163751908368    2.04279519345130
H        -1.49104384035803    7.53873028628535    1.81658765127850
H        -4.44462327771751    6.37594114851605    3.49490242528440
O        -4.61711694819752    6.80420621312186    2.63998537580685
H        -3.85383432667413    7.39016235534561    2.49969377548025
H         3.38098952243250    3.40204872442049   -3.60733091146064
O         3.22810739440551    4.37121674596760   -3.51069967285398
H         2.26300788314262    4.43608619655335   -3.61612121880830
H        -6.13695951878168   -1.64774864559462   -3.45994662471183
O        -6.21861627097535   -2.22897310198955   -2.67727637721716
H        -7.00078442642181   -1.92224527192899   -2.16575026771411
H         6.46831281106662    0.98356250398672    4.69578507357902
O         6.07677128401668    1.52073107577488    5.40137237829366
H         6.26370345768122    2.44008159431969    5.11171493810314
H         1.33583483525818    1.68261515600050   -5.85141055775700
O         1.14376447659467    1.08495456709569   -5.09819589393691
H         1.50542033007904    0.22203525147482   -5.37149172479296
H        -2.47352149943051    2.88560563029760   10.46812350964580
O        -2.26232277045111    1.97854499327338   10.19228118287232
H        -2.86170985057877    1.78083968800094    9.46073380144260
H         7.62447261104485   -0.55924014644863    3.03346730244047
O         6.87442633651434    0.01539536894693    3.20546778188370
H         6.18321399114020   -0.58637312977633    3.58466043111772
H        -5.67540743718516   -8.10268796768416   -0.73571951742891
O        -4.93927724788604   -8.17349298211479   -0.09105014325534
H        -4.94099273802950   -7.35724790894162    0.43256579337932
H        -5.20165278857503   -0.15774652783970   -4.73157360699987
O        -5.81994896147594   -0.86854534805987   -4.97125839116315
H        -6.65832560077982   -0.42597742107075   -5.16613710909793
H         1.85820276092048   -0.23384734463470   -7.55017070583324
O         1.65559376629710    0.24217266113784   -8.39218608987084
H         2.22974120092554   -0.16308503775514   -9.04741397061417
H         4.83689908687054   -1.42752612861445   -9.34743294719190
O         3.91139085476528   -1.19707014274133   -9.62775618333318
H         3.89130664959323   -1.30455890796083  -10.57800880339138
H         7.56118633297944   -2.63657458130485    4.14585579715475
O         7.70580742857055   -2.67040538127827    3.18597770581553
H         7.21127630416599   -3.46022732954826    2.91325080230753
H         6.71310430341150   -5.95679040011264    2.62386560186287
O         6.77715363604866   -5.28361973770279    3.32681666420665
H         7.65416309987238   -5.36997918760446    3.74181694398476
H        -1.82087054858690    8.88745142266012    3.49432548549918
O        -1.57092856702258    9.19008605060781    4.39277403776203
H        -2.41858644556078    9.32149198166411    4.85066407522096
H        -7.41538779763055    1.53094380445222   -5.25695929121408
O        -7.98998485841473    0.78643052952005   -5.01244282594772
H        -8.89127364646063    1.18617897301281   -4.93293266355222
H         6.88770351169881   -1.12290930823096   -8.45463376325025
O         6.30828857247340   -1.84557862527448   -8.71944100131482
H         6.07865059210153   -2.29365833545664   -7.88576186266775
H        -1.70446647967996    6.20760249377565   -7.03190521638743
O        -2.10262469840761    5.38204116611276   -6.75965969404274
H        -1.85118796373497    5.24782368334433   -5.79721131656943
H         0.01287745701645    3.23655120649278    9.00195643130646
O         0.21047226547345    2.31624445734593    9.25468751520000
H        -0.58679664377228    2.05092729949601    9.76218762368684
H         6.73469260029983   -2.82790007617954   -2.75954490493483
O         6.20652446663856   -3.57296072564616   -2.41638361880067
H         6.67450906073426   -4.38284903151361   -2.66630833065732
H        -4.10352870913531   -3.11172179028324   -4.96999965878721
O        -4.26220826063401   -2.99680641121871   -5.93386142392368
H        -4.80840625139293   -2.20283738493346   -5.98607049399179
H         1.99073742268011    2.10997727219345    8.43623825223328
O         2.65283165954474    2.22417298524690    7.74478941397737
H         3.07464466499091    1.35417640880622    7.62597640879388
H        -6.92523257124160   -5.24784351616913   -1.41939494899415
O        -7.84161049091795   -5.51654574332277   -1.66318175546796
H        -7.97729892707505   -5.11186448893537   -2.54486462969251
H        -3.82291336715276    5.19166158881905    5.69062368201310
O        -3.79151225557778    5.96171864165452    5.10187148004470
H        -2.85714056373730    6.25540506703426    5.19405537328716
H        -7.90211094367808    0.04329468526872   -1.97464366592169
O        -7.41366016981078    0.76801594705343   -2.38778752258910
H        -7.64420144839967    0.75909719352369   -3.34047231215369
H         5.82624201030700    0.07451494908734    0.36769767274602
O         5.60630848845042    0.79476298707013    0.99078446655642
H         6.11871059116955    0.59777390404836    1.80182955129879
H        -6.20714476430063    3.24319153199707    7.39114861303228
O        -6.07743152979175    2.72289225568842    8.21823953250745
H        -6.67796792653783    1.96183377953090    8.12942316977253
H         2.26809068721028   -8.11413758311514   -0.90748781510113
O         2.94159623296106   -8.10695295395731   -1.60738799350944
H         2.70753242578309   -8.82634923784392   -2.20974365885132
H        -2.77715281480018   -3.99567531223898   -6.22859838179667
O        -2.02658072174021   -4.56655372180201   -5.99967132659601
H        -1.74092382650406   -4.27556480062884   -5.10519197779737
H        -5.64102106230418    3.69853846899414    5.30401584149539
O        -6.28839567121359    4.09380107644943    5.92392129105767
H        -6.12450581794330    5.03781572036206    5.91240177902066
H        -1.03846202624477   -7.15726295547339   -3.20895764554017
O        -0.55980858001954   -6.49091941242927   -2.68093081304845
H         0.34048149967340   -6.41978115800741   -3.06954848205829
H         4.44660310160406    1.95085741529367    5.09334119761163
O         3.50476447070207    2.19087533331678    4.97631493312915
H         3.12271533741340    2.20487138370393    5.85920008854277
H         4.11558124326515    4.58922109052478    6.27244718791473
O         4.19479864436322    5.32095698085286    5.65603096235694
H         3.62506979317143    5.08224837036310    4.88606526281229
H         2.76433573889996    3.55527920497222    3.89558586796905
O         2.58661232970346    4.49582380936782    3.73225828599275
H         2.46457340244483    4.59650773000865    2.76633654036095
H         9.37747936944862    0.15728796097407   -1.12496994532253
O         8.57405169207014    0.32057702779382   -0.62735790401756
H         8.39820961922353   -0.49946675832793   -0.13624565681774
H        -2.08365133120387    5.24412353538629   10.64013149741071
O        -2.80526282924193    4.61532113195742   10.87206128260749
H        -3.02104527816741    4.79059898253377   11.78821736418845
H         7.95983131490215   -3.06440248417777    0.27153149950891
O         8.38296875256416   -2.21908106644760    0.52771954605295
H         8.31844150329355   -2.21602313479514    1.49012608174435
H         5.36929565159726    3.60268722353898    3.49062776814155
O         6.02718296702872    3.86651292675912    4.15596490172772
H         5.61588946295807    4.58358986592780    4.66018083544419
H        -4.19435848098383    4.94869200690766    9.77914606768870
O        -4.82949032557629    5.10155861233064    9.05933912648759
H        -5.44127899341895    4.35287193571889    9.05651776809142
H        -7.03375245026321   -3.51930103014093   -3.50451072562490
O        -7.65567256419690   -4.12991350343660   -3.95276243073706
H        -7.13633563481732   -4.57056215007201   -4.65720473355168
H         0.04554623189079    6.05055059537442   10.75609964169602
O        -0.81945861242226    6.38365077681264   10.51260808152040
H        -0.70604496263413    6.81611260615678    9.64690409072642
H         2.56760502204331    1.45228832696031   -4.13834210959418
O         3.44596849624570    1.80569858282554   -3.90010792480593
H         3.76836195673570    1.28764611154707   -3.13251405419414
H        -6.96587606260737   -0.28492926162525    7.20800129885171
O        -7.47374197455910    0.49292330631129    7.49152913403324
H        -8.09803151499244    0.67857453884873    6.78899316821177
H        -2.76047673026890   -9.92204347116059   -0.87366291487669
O        -2.69763984093457   -8.98017411863126   -1.03212730300434
H        -3.60269259609176   -8.61377107894224   -0.78855420564843
H       -10.09252522838415    3.03995671453821   -4.89301475582661
O       -10.20975549955829    2.12193187462458   -4.61421091113568
H       -10.42251708836736    2.20385323932989   -3.66361074199588
H        -2.06862674962160   -3.08637312790742    4.58328056336125
O        -2.94354817280964   -3.52634308793631    4.65427538735345
H        -2.93957374911268   -4.14207689255461    3.89619893424667
H        -0.18936327504660   -8.03887035279822    2.43864259684094
O         0.63857098150889   -7.83157238567739    2.88524377332658
H         1.35457414569479   -8.12570302865349    2.29478922269968
H         6.70994134040582   -2.44658450353196    6.34276967501735
O         7.15762364795155   -3.15533770741534    5.87596065207113
H         6.52680547549929   -3.88943066660779    5.83688491908120
H        -5.26662171871544   -2.06932271313771    6.92364892052972
O        -5.94429125691827   -1.57007213298117    6.44283617220089
H        -5.93023016739723   -1.94464297814134    5.53255631835975
H         0.80631310894731    2.99713626808918   -7.13866744728191
O         1.72401009750247    2.66731901873413   -7.19867267568640
H         1.70844971293158    1.91992950332301   -7.82480667169971
H        -3.94628099399707    8.69124881175511    6.67483841022040
O        -3.94726709261791    8.69144380250230    5.71746476439062
H        -4.07325127101885    7.76451454359925    5.44788112309161
H        -2.07543937505553   10.26944858877874   -2.73663748696824
O        -2.97778663800885   10.45236576128965   -3.03561146073666
H        -2.90748441957016   11.08687772199715   -3.74815956853860
H         9.40665220716011   -4.12645550718083    3.98182218755130
O         9.12938755804126   -4.80608387068516    4.60387361815920
H         8.70105348621082   -4.33552464278063    5.32990054717824
H        -0.82863164767706   -6.06224040788870   -5.89204174228834
O        -0.11977632603993   -6.62452460104731   -5.56412228309409
H         0.70851027377747   -6.12684072643046   -5.74927167932008
H         1.81803377090877    8.22165462609392    0.64976187310526
O         1.51252662459269    8.54571166355528   -0.22619856926756
H         2.32571432097180    8.58420172163077   -0.75891794699251
H         3.46914137183352    2.89304915145326   -6.69353261843949
O         4.29823301995344    2.60296349342561   -6.28714094880440
H         4.05543787320281    2.32581005662817   -5.37858567534762
H         3.72045136787846    7.07481974307171   -1.25225878389205
O         3.92615520782813    8.01097216050136   -1.46423457371419
H         4.29268291007840    7.95649334822692   -2.35877414018954
H         4.36089781500632   -0.04373674745426   -7.95161027576539
O         4.74307034359943    0.10370243650398   -7.08458118041751
H         4.55993679729105    1.03460465484087   -6.83872949446164
H         6.01708475233891    1.87962250143863   -0.51622727687241
O         6.58106529605078    2.07553683264642   -1.27830594999048
H         7.40566796949648    1.59453660507318   -1.08790513302662
H         6.66786280913638   -8.48196171713280   -1.67203926981221
O         7.30454036148568   -8.27006188365444   -2.40784837569851
H         7.67111761616798   -9.10404928372423   -2.69660194020291
H        -5.33041766317201   -5.82526774814807   -5.43524926766837
O        -5.94838756307730   -5.15273787769496   -5.74746073676515
H        -5.39757736704572   -4.38383146736646   -5.98315965054182
H         0.69297288069557    7.10423371877502    7.58742327230876
O        -0.20760569536166    7.13141667944285    7.94939377558544
H        -0.76521114558284    7.14809634770293    7.13334445975651
H        -8.92187036277626   -2.87208161727306   -4.11390928050967
O        -9.44184949816116   -2.06386619186453   -3.94333875958848
H        -9.15689055795776   -1.39749912908929   -4.57240477979976
H        -2.42984769608597   -6.03319695755312   -2.17971605882809
O        -3.30898986902307   -5.74752229226217   -2.44515537817196
H        -3.49811191896013   -6.11939182750273   -3.33180382096066
H        -3.01855796221617   -5.93616015899021   -5.44225077173085
O        -3.61597860943013   -6.54943469183205   -4.97078381310784
H        -3.13126723573884   -7.36891294898612   -4.80828534489329
H        -1.42062831179654    3.69192790505039   -6.99992897956649
O        -0.87954271139568    2.93585221243967   -6.73192938525594
H        -1.11759992606852    2.15150648331802   -7.28277322717261
H        -0.23729987446401    0.38587163204467   -8.24313538700121
O        -1.13271101201751    0.62105430120921   -7.95751600598610
H        -1.30590486219908    0.09552865219202   -7.16028104164863
H       -10.44064757613538    4.01278038513014   -2.72573115456379
O       -10.50729317148166    3.23303090157841   -2.15900687043735
H        -9.67627611031600    3.20461377855030   -1.65284086512725
H         4.57461798843409    4.02341640541349    1.68872768871374
O         4.36717008882754    3.10202206062847    1.96634645813951
H         5.08142152342023    2.52633321765546    1.68051026405234
H         6.46316560808164    1.35435004667130   -4.26273704831774
O         6.16277505842377    0.72906890943283   -3.56879554549591
H         6.19495786735284    1.22304870838393   -2.72427821839252
H         9.61626078798109   -2.27889830899229   -0.98976659116794
O         9.89012099915645   -2.06377739172738   -1.89022021728895
H         9.08846157615279   -1.72381054299236   -2.33068316814484
H         9.94626129380691   -3.36984821965701   -3.16316452995020
O         9.67833589812481   -4.01988261416099   -3.83977880466725
H         9.28105083647378   -3.50941271805635   -4.55630190338727
H        -7.71882725224088   -8.61859998363580   -1.69412290390731
O        -6.98097357609781   -8.02449809520958   -1.82343121250394
H        -7.35791992936920   -7.11119586278780   -1.81035744813456
H         4.14030470754790    6.03684187001836   -3.84692057542742
O         4.80155138048916    6.73810366242350   -3.76270450780796
H         5.63823975738283    6.28391532696379   -3.62900708723763
H         0.05769449902242   -8.21062782929429   -5.26147038319727
O         0.09694697553107   -9.19453556496185   -5.12944210772561
H         0.23750977643347   -9.55645934445777   -6.00424784458174
H        -2.35506653269193   -8.71745095318728   -2.75751447653615
O        -2.12408201339238   -8.45272980064537   -3.66740670427324
H        -1.47715249175756   -9.06986526755474   -4.02803940910734
H         2.15164249004556  -10.86329394136678   -3.54988968251284
O         2.10755550657828   -9.90934697085755   -3.51778618290527
H         1.32987435095801   -9.63006514870523   -4.05208550114962
H         6.81177332553612    3.28804102341372   -4.61428630703550
O         6.86875740828954    2.61190566392349   -5.31720597335138
H         6.07346652056190    2.74542416330374   -5.85517895087303
H        -3.55676416290869   -3.79069231527311    7.69261384856902
O        -3.67239457745986   -3.00156330546428    7.16483144048996
H        -3.42357320375090   -3.23837219934895    6.24520765394200
H        -0.66520701898671   -3.39926513107628   -6.75829979627146
O        -0.03991871613984   -2.66408180233629   -6.76973588202562
H        -0.52125047427338   -1.89217701428950   -6.42068274606729
H         0.65303719346701    0.38974965782359    8.72290157361403
O         0.65895030032844   -0.32403747214243    8.08119633309410
H        -0.26357833250453   -0.61240988406814    7.99495338589079
H        -5.85538478814661    7.32900856117824   -4.24729180794055
O        -6.36021394933672    6.71187689803039   -4.80850578026770
H        -6.64540857022812    5.97928391985879   -4.21844807721445
H        -4.29660946535451    9.06142610987810   -3.25947488037105
O        -4.83249282117366    8.26538993313044   -3.15341881254638
H        -4.42197312444829    7.78372965765476   -2.41704375092128
H        -9.73398319263888    5.76096131975109   -4.63533168243552
O       -10.26726434152964    4.95615179495287   -4.47215750209748
H       -11.14865315523468    5.15808206546311   -4.78809496731319
H         2.77511984534440    6.44945623306500    6.11895093715731
O         1.81535485360916    6.54613420890225    6.22004642969791
H         1.47116457293199    5.63316894036659    6.11619111683895
H         4.79440057772324    8.49453192601554    0.06161831831124
O         5.11467781598170    8.49355841431829    0.98157839036099
H         5.52149229288616    7.62875691308583    1.10957230711038
H         4.18917731200956   -7.53099229628456   -4.34120001256638
O         3.55306790998131   -7.93902841521026   -4.95750880286043
H         3.17650615023326   -8.69032234011765   -4.48703580542366
H         0.37917203335536    8.59882250246144    4.22454070844558
O         1.05641915137399    7.95485764684143    3.99320370310070
H         1.28473240652098    7.45983366356074    4.80603552265106
H         5.21588481615969    4.14541548258291   -3.19154462133616
O         6.17747049642221    4.11576584456327   -3.14070869561311
H         6.38793826012577    3.53194597526747   -2.39514557679534
H        -2.56987699226178   -1.61257660141201    7.54764834620325
O        -2.05877997546249   -0.82003379790480    7.76841114401694
H        -2.68356869939309   -0.19432512198771    8.14519682408926
H        -9.04834487275483    7.89931097812280   -4.13255713261423
O        -8.98742257356794    7.31665784252986   -4.89101475116329
H        -8.03070369946937    7.15223552741217   -5.02877992194805
H         3.51659590541816   -9.03528000590802    1.03066314317569
O         2.84035494288147   -8.40433611909188    1.28243745398291
H         3.31513107723945   -7.59916495254009    1.56264797477645
H         3.57978944290025    8.11570085785352    1.80936255365103
O         2.78942025920057    7.55225380556984    1.92264883754953
H         2.34566275617022    7.78614266691836    2.75060723110207
N         4.42206802722787   -6.19699475587131   -7.14835300969098
H         3.84968356159622   -5.99763893464741   -7.95672250555095
H         4.01777590590439   -6.99180889298883   -6.66315433431171
H         5.34289839174675   -6.46069832165441   -7.47132270668610
