# Supplementary material for: Computer Generated Realistic Interstellar Icy Grain Models: Physicochemical Properties and Interaction with NH3
Source: ACS Earth Space Chem. 2022 Apr 19;6(5):1286–98. doi: 10.1021/acsearthspacechem.2c00004 (PMC9125691; doi:10.1021/acsearthspacechem.2c00004)
Supplement: Supplementary file 1 — sp2c00004_si_001.zip [file sp2c00004_si_001.zip › NH3_binding_energy_sampling/54-41.3-N.xyz]

604
 energy: -1022.792247378424 gnorm: 0.000030177314 xtb: 6.3.3 (5b13467)
H         0.20680830566953    2.96262952374214   -0.67908350807767
O         0.72992187539782    2.29576261566225   -1.17432999706861
H         1.66892651526976    2.42612665173919   -0.90319204734326
H        -0.05380263646516   -1.37078886748303    3.12798348129196
O         0.34956882074443   -0.66466529444222    2.59900586845863
H        -0.13738372268641    0.14402306760347    2.83151957027377
H        -2.39042929832264    2.33841923743555   -0.53012800442727
O        -2.17437965630625    1.86730673773264    0.29207870557446
H        -2.19375288539641    0.91945380340386    0.06700592865555
H        -4.64399033143744    0.47034673285572    2.19179375639251
O        -4.96202079688881   -0.46241720649909    2.20191473283092
H        -4.45509003446851   -0.94084186404807    1.53790676186662
H         0.08213474335668   -0.37636103056871    0.94929554336364
O        -0.11721698241142   -0.14264146846273    0.02155760960937
H         0.21537775996883    0.75631212414121   -0.09982103793182
H        -0.15499262395433   -3.62537240124498    3.76242442878192
O        -0.43957699278122   -2.78604217496248    4.15756477145661
H         0.17763303438963   -2.59662174298155    4.87789387140241
H        -4.87318285076962    2.45371707333635    1.34345072349213
O        -4.23014875364032    2.04539630187950    1.95502762672151
H        -3.38959465349148    2.02949862069160    1.43945127598471
H        -3.24766418658896    3.82621017308328   -2.20138019129373
O        -2.50780318789734    3.23075893769381   -1.97360964232656
H        -2.15211875340441    2.94397743261729   -2.83471114083174
H        -0.10454517424745   -3.87419829722001    0.49717196510189
O         0.23644231309674   -3.05833120453019    0.91815859599655
H        -0.55228194947302   -2.57209263462334    1.22889589194524
H        -2.35770665121804   -1.61512977490059    2.47102492783687
O        -2.16362711451753   -2.07843787626247    1.62873513510826
H        -2.42932102625796   -1.49224464976154    0.90125474847691
H         2.08476306172703   -1.50853816057836   -1.12996499089756
O         2.31920297739876   -1.76305779433208   -0.21344830008381
H         1.53026679413352   -2.19082506689172    0.17128797161291
H        -1.37695771042826    1.75440602999294    1.91377342291845
O        -1.45871030625251    1.35463087682070    2.78975156737718
H        -1.45265843132451    2.06591614972526    3.45654219780139
H         0.22130211402877   -2.77069923551655   -1.57569114022006
O        -0.53480021242976   -2.15983050074193   -1.62816626866793
H        -0.35559459384779   -1.43359206493200   -0.99398180339958
H        -3.42113261782319   -3.00133555875292   -0.38725751353699
O        -2.70314723043249   -3.49000860087513   -0.81116524898589
H        -1.99611268608184   -2.85644963309890   -1.03012448266793
H         2.79157177201456    0.05944572552224    2.92152127699426
O         2.90061635202749   -0.12085307982913    3.88315997376325
H         2.98862734146387    0.77429212022596    4.28494088979013
H        -3.52741938007892    6.30624382838091   -0.52971778132176
O        -3.29164619408367    6.96989990145549   -1.23007482022529
H        -3.15031024882611    7.81470051639747   -0.75917283422863
H         3.91669233614171    0.51871267715302    1.17186614712804
O         2.96761867067056    0.33328457636258    1.29329106008119
H         2.72805639042062   -0.41631235386286    0.71115991578619
H        -5.77444291745601    0.76595287103696   -1.58930648261274
O        -4.86410902501378    1.09512953578025   -1.46686380283711
H        -4.97503449156148    1.92288171967443   -0.95406398482784
H        -1.20131807152013    5.32394827564158    2.21684218315026
O        -1.82416746314298    4.57536686382440    2.09976314924349
H        -1.90181251681767    4.15648745079693    2.96236554859917
H         3.50293650000187    2.69784687123104    0.41569899657935
O         3.25382309914443    2.65611675081204   -0.52298970648786
H         3.58580822760877    1.81426365341840   -0.87562494108493
H         1.50387254958927   -4.76211985888256   -2.26173897074444
O         1.57129299564888   -3.98633446743193   -1.68697927316952
H         2.36274287294238   -3.52296978963830   -2.04210212449724
H        -0.91664231627371   -0.15321216433140   -2.54987760040363
O        -0.28299583161681    0.49968153156465   -2.87431260884815
H        -0.02284005949808    1.08223268618357   -2.13751688091124
H         1.71940493363491   -4.75282250250801   -0.19003198343826
O         1.82934697355378   -5.39024298908243    0.55213479383984
H         1.36445449811904   -6.20096368741395    0.25640957995568
H        -1.21831268882797   -3.33389036943866   -2.88340127837096
O        -1.04324592455876   -4.01633462421381   -3.54474634817133
H        -0.91638984188317   -4.86351746470746   -3.07648664224676
H        -2.75957099147048    3.23106785899867    4.71201094513299
O        -1.77793673567418    3.22915480463429    4.67389372932338
H        -1.48602977708268    2.82951184672507    5.51204808734177
H         0.97774168079944    4.96179971054252    4.07579876064700
O         0.03192615705865    5.19330265636680    4.12919983528252
H        -0.44065841746985    4.39058111893848    4.38855425814357
H        -1.70965945054129   -4.72068499497511   -0.37572136147011
O        -0.94278159942192   -5.26158690471395   -0.09468245584223
H        -1.29033465505737   -5.94744158751437    0.48500878337050
H        -3.92140253363861    5.75976789724611   -2.58400106606337
O        -4.27141814333323    4.92536646556264   -2.91378848703443
H        -4.11949781110848    4.89194365243889   -3.88245398944527
H        -2.40378974532819   -3.76808130773659    1.92564636073006
O        -2.41441148261472   -4.68057205836932    2.28127154609183
H        -1.47675876983853   -4.90601491050563    2.44499906516277
H        -4.68709727664721   -3.05229634217053   -2.89149234648946
O        -3.83544246814232   -3.28375873339164   -3.30038376205339
H        -3.50255843353057   -4.07721490425583   -2.83622318619714
H         0.35314302525093    1.30966134822520    4.60850444045983
O         0.87792328249667    2.06029266133125    4.28121111391867
H         0.91277519977033    2.72603439035534    4.98259207040261
H        -4.64016835373347   -5.24451662922808   -1.56535740617063
O        -5.34094063244325   -4.89190432863180   -0.99017424090994
H        -5.12563736117104   -5.24645766009835   -0.10614225119572
H         2.33788923955372   -6.54460408982287   -4.05567866826467
O         2.00365408119087   -6.21655358849006   -3.20078032417577
H         2.43966586833781   -6.79085216436016   -2.53931439505463
H         0.47300529070033   -3.44354181268902   -4.01355158884764
O         1.27423520528711   -3.07520115341213   -4.43860121795040
H         0.95132873224950   -2.70310758909335   -5.28565976563548
H         1.98417690366917   -1.82819102315708    2.97365829436979
O         2.13048006091629   -2.76421933248023    2.77168275890757
H         1.45346338281767   -2.97272558623092    2.09310378521943
H        -3.00943560347527   -1.87944889893496   -3.20629409332623
O        -2.58768287956416   -0.99253668992193   -3.14274858504555
H        -3.24563786213110   -0.34744424606097   -3.45864799840302
H        -3.18244683365767    4.90050805758780    1.09100152607808
O        -3.96542925029100    5.27409384038274    0.63886326072098
H        -4.37966754765852    5.82994135185440    1.34738277271364
H         0.89304952040928    2.18314891969691    2.58878701646341
O         0.99196232706718    2.18097806141084    1.61720142003133
H         1.71730491467228    1.55720316392936    1.44952592463446
H         0.19217827052730    5.58842256530632   -0.75654919837594
O         0.71198579329997    6.25149236865256   -1.26589936093514
H         0.85354924892018    7.05109598479624   -0.70978222503339
H         0.35279289615628    6.96525548272107    2.59353797597611
O        -0.01024769059406    6.58543982362464    1.77627212880829
H         0.65346945790782    5.91540463326741    1.51316673394911
H        -2.46050821671633    0.14222902783438    3.34052073707509
O        -2.68048953700175   -0.67578026911653    3.83890821353405
H        -1.92444211200474   -0.71457107171842    4.46523342476725
H        -0.91320190754145    0.49036987896405    6.01520556420862
O        -0.61122581257644   -0.02232252131732    5.24563821231785
H         0.10047635347440   -0.62087837535803    5.54192498684592
H         0.73761524770904   -5.05786383702810    1.97980572479044
O         0.21065971795171   -5.16794971542633    2.79422039741618
H         0.34062257604254   -6.09618491976186    3.04780322418278
H        -2.09400559426499   -8.16024351917093    0.44476058800623
O        -1.76731717076402   -7.67345592324224    1.22886876123993
H        -2.55152745929468   -7.36187351179921    1.68858697625265
H        -0.38414454589162    6.79623481135973   -2.32052580768857
O        -1.13262656677482    7.21559432394006   -2.81698231993653
H        -1.92080770657486    7.08758471254193   -2.25103606756282
H        -1.10544344361849    4.23846716752172    0.57834781050948
O        -0.73484694406698    4.30046035978536   -0.31878071498334
H        -1.44326893510039    4.05852277774997   -0.94922614606660
H        -4.39180935355601    2.66685081985786    3.52156869195725
O        -4.38535617012605    2.83968660605557    4.48511757066908
H        -4.46259644667258    1.95722283727267    4.89829635946427
H         1.98132477701284   -3.64946885200259    4.26600852099729
O         1.94649220300820   -4.09341325011497    5.13718409643449
H         2.55133176392418   -3.57580361890028    5.70228129097780
H         4.70528810398106   -3.25702674800716    0.81998965620518
O         4.54273098031689   -3.18176142842886   -0.14553185074100
H         3.68278872246654   -2.70549871368859   -0.22771745109837
H        -2.71370747445314   -0.81949122122691   -1.34878690873057
O        -3.03732353188593   -0.55030819657982   -0.47279893874805
H        -3.84067382867528   -0.02715478463699   -0.67547103815455
H        -1.61787590287783   -0.82754635498088   -4.63141041672628
O        -1.11246090725454   -0.61029652988783   -5.43609296191118
H        -0.40338580952139   -0.01270113073356   -5.15161775615875
H         1.79978301971015   -1.77805983871859   -3.38700513559407
O         1.89337449073624   -1.03230294299317   -2.76275168498360
H         1.11444531461631   -0.45616262274626   -2.89048450545981
H         3.67919098482974   -3.19335854939926    2.54036407495663
O         4.63970006495222   -3.41602106603862    2.46235541754716
H         4.70097847486988   -4.37680227065014    2.58134795051349
H         3.44966037698964   -6.18254203016944    3.10488127269643
O         3.80720550125729   -5.98662094541358    2.20604683763105
H         3.06989832933491   -5.64407520609082    1.65948709953138
H        -3.34673438886830    1.54156235041468   -4.16896037790748
O        -4.18998492191474    1.06906414310165   -3.97647938600055
H        -4.40551566439909    1.21320375543432   -3.01890487848728
H        -5.07648407318946    4.07165606349494    0.08232671840524
O        -5.51326877027809    3.20490276318578   -0.02217014917750
H        -6.44530639972745    3.32257898639352   -0.29894362774965
H         6.74307811830919   -1.24111706801489   -1.38888903535488
O         5.97409790463771   -1.09363247610720   -0.83187876932705
H         5.55603153862259   -1.96188931471027   -0.63558564885532
H         4.60396296995769   -3.23009374340766   -2.49138825924811
O         3.73430461493691   -3.05959029154571   -2.90372744373752
H         3.73560208196741   -3.67700628901340   -3.66104796039731
H         4.44078733249405   -2.36995509921903    5.58447292551575
O         4.09033598265823   -2.85921390797323    6.36217104279538
H         4.46967453192807   -3.74830686111288    6.28286495855423
H        -0.73617116039333    6.26287408415417    5.08068317736981
O        -1.33058316592328    6.83793932792919    5.62146083977722
H        -1.34747976100881    7.71502257711287    5.18057115068384
H         4.70638007458406   -0.19874646344398   -1.48402022923487
O         3.93742912202179    0.34301588403134   -1.74284264186247
H         3.24458955683496   -0.25742436726853   -2.07277943033655
H        -0.74866522356492    4.45746324994136   -4.03369640595505
O        -1.53261969324024    4.99946990586055   -4.23939301985777
H        -1.38182177785160    5.86585403926886   -3.81601178487086
H         0.65898821588655    3.13820537229533   -2.66000556339552
O         0.66403935339455    3.51587752140089   -3.56812447965340
H         0.70968094055030    2.75306298137217   -4.15456477366323
H        -5.36048823653634   -5.27111142139015    1.80343484189315
O        -4.66688519982692   -5.86488731756511    1.44011310168111
H        -3.82421334725999   -5.45076347166688    1.70518050698033
H         7.88274144412978   -1.74554173673903   -4.06247795428763
O         7.62693778033567   -1.43359210873524   -3.16163512220331
H         7.13895135235484   -0.58988629015558   -3.31635042866746
H         3.70401853223446   -5.13075149958140   -5.31010960613756
O         4.46793799892855   -4.75762999872476   -4.83081978483867
H         4.85477454076381   -5.46922475178082   -4.28774122112187
H        -3.75913340752381   -0.05899757969650    4.94156875824198
O        -4.35504932743532    0.40672720607815    5.57492681329468
H        -5.00840539101250   -0.25011504476421    5.87438393489468
H         3.48300560622940   -6.00740161403552   -0.54385329808852
O         4.35715777613658   -5.75854711884452   -0.85638358982674
H         4.42966491087048   -4.79554329366389   -0.71550506267228
H         5.00006958429310   -0.39404900049755   -4.17989699459141
O         4.46508127616392   -1.10631064008962   -4.56853923047048
H         4.14139990980008   -1.69024113298012   -3.85023319436719
H        -1.17425613736704    1.50476734822736   -3.93530708721138
O        -1.82655905230798    2.12506001970898   -4.31807508080128
H        -1.47236415770876    2.45821183729590   -5.16515434902853
H         4.90092980434927   -6.38284650758882   -2.33870272701215
O         5.23110482444027   -6.70643903512478   -3.20574284627165
H         6.05060904580613   -7.18615932375030   -3.02289263898022
H         8.75103914005887   -5.14623321637057   -2.95149755168299
O         8.06295050382498   -5.56559208685645   -2.39029132044949
H         8.09811002567039   -6.52268207000972   -2.49458173813445
H         2.34496237881658    4.65374193278955    0.44554571800003
O         1.76974213972073    4.63382212042752    1.21964943825090
H         1.41253512464663    3.71340284876177    1.29703045472794
H        -4.40696500911974   -2.72142315651203    4.23821252432306
O        -5.30142713844822   -2.36473408037197    4.04376321295650
H        -5.15488346657610   -1.58677535908053    3.46728261337516
H        -5.82490526174252   -3.27294346478842    1.33134826966574
O        -6.28506247674112   -3.83094748141989    1.99988932718462
H        -6.09560675782560   -3.39508523547415    2.85082959883379
H         1.71081662625685    3.40060873333841    6.85697767784667
O         1.08628721501383    3.91406452986383    6.32486567163293
H         0.30307315900795    4.06404867715458    6.89880770590327
H         5.02482476740605   -2.23513085186227    3.59684084193313
O         5.04327548898451   -1.52203702572011    4.26711540318024
H         4.23488791363659   -0.96041443959108    4.10605357245683
H         2.38590314318798   -5.62337902288794    4.83335392781309
O         2.77575303757385   -6.49892082943578    4.56845960090931
H         2.03881366805228   -7.08747207124518    4.38176088246005
H         2.25404919558720   -4.57597956439646   -6.80542611298288
O         2.08948248320160   -5.06500953428370   -5.98925490143098
H         1.82469080288800   -4.37475146554326   -5.33277565549719
H         6.45584454639979   -4.16374624004309   -0.53012474263719
O         7.21035557342692   -4.56611000794669   -0.06814286330563
H         7.71700623824163   -4.98693558339502   -0.79070747621365
H        -1.69563481605806    4.40449304552695    7.71001724984163
O        -0.79388156741041    4.50662462593691    8.09147879216204
H        -0.61874930180285    5.46640533205287    8.11663392647568
H        -5.13203847459844    5.62219034234394   -5.57855722618004
O        -4.52300948419816    4.85985339799857   -5.60164323325524
H        -3.76806460701516    5.07616351125021   -6.16988358074524
H         3.27037523372134   -2.58412821351229   -8.45375848620082
O         3.18618043427122   -3.11766849994866   -7.65264784906485
H         4.06409872299314   -3.09259452440525   -7.22671434930115
H        -0.66787390809502    8.75881150663052   -2.27180664493036
O        -0.54403907024235    9.58727351554900   -1.75315692328751
H         0.21986514036457    9.41337184211589   -1.17848302455480
H         2.07592069687303   -0.95451602904089    5.17490041581401
O         1.51760242913802   -1.46931308237692    5.78687776155026
H         1.62888160112705   -1.10448859692655    6.67480395322634
H         5.20242752590703   -2.08138927427842   -5.71494792337222
O         5.54860622426197   -2.84670090167668   -6.23832883721166
H         5.27691266562398   -3.63753541436707   -5.72108242576617
H         5.72859108217259   -5.28229073410236    4.66103717081424
O         5.20544841360721   -5.20129667708287    5.48871329362443
H         4.48550443042413   -5.83492614953012    5.40113909481957
H        -3.91259807878567    1.05976402712784    7.04812300563203
O        -3.74801953960886    1.59285228764128    7.85859447299144
H        -4.63636633094498    1.94777803028027    8.11112323958782
H        -1.85566889288273    9.54385334580878   -0.73492523562815
O        -2.71425452997641    9.41568781287642   -0.25784626907475
H        -3.32788004693311   10.04333323165736   -0.64317710669260
H        -5.95271968717152    4.61415732139483   -2.91922699142368
O        -6.86202991383350    4.49464211965035   -3.26144152426517
H        -6.77277695029584    3.79256711726302   -3.93896813717264
H         0.11311566160044   -7.13224599482577   -1.15304595966078
O         0.57991686449825   -7.56732822530803   -0.40621028676244
H        -0.09868658485255   -7.76471793184272    0.24269079709527
H        -7.63789106917211    3.71267822214888   -1.95014353205054
O        -7.89623160093027    3.12505528147466   -1.20967324650049
H        -7.75271474774467    2.21663202491538   -1.54977249337557
H         4.00741767373256   -0.97248658126542    6.95991994287164
O         4.01722045684773   -0.00885231880870    6.97516748952883
H         4.81865844580799    0.29181669704064    6.53009304944343
H         2.25806398732596    5.73128810048285   -1.18421765368213
O         3.19454110075075    5.43970319667266   -1.07333543943043
H         3.36917121235938    4.90074500786417   -1.86773516373991
H         6.57407628187802   -5.99057027035379    0.64443514593033
O         6.20834963702141   -6.72639069079584    1.18125323286476
H         5.30241794807115   -6.45276661894247    1.40540382516904
H        -3.83590816839827    4.65025573782151    7.79210713301643
O        -3.26903876977298    4.19319161781227    7.13081826675570
H        -3.45295582685393    3.24522908139840    7.24756381057381
H         5.78752421692800   -8.00797951269440    0.11004977061939
O         5.49848354042163   -8.69461468338894   -0.52682454354511
H         4.66742484527601   -8.37032600461636   -0.91828681969301
H        -0.53035971645160    1.97297549575097    7.69624282011274
O        -1.15912566626199    1.91484522748475    6.95822322973548
H        -2.02152177932585    1.72814341943614    7.35347054703358
H        -6.36595158454586   -0.20105135756793    1.07767579084931
O        -6.69175974681316   -0.28310582020029    0.16623290747384
H        -7.60961808801118   -0.55620177063787    0.18996697617865
H        -5.35897716028249   -3.13976973776064   -0.57720445075284
O        -5.10312613639627   -2.43663527544093    0.04593897425040
H        -5.67682789122831   -1.66535577787111   -0.13697297639182
H         4.32210733997422    5.51442951500035    0.30884359825056
O         4.65860120758017    5.61392180031581    1.21326487143703
H         3.96520808957511    6.12389622701614    1.66782876725088
H        -9.03764797969126   -1.82518296000046   -2.22942627529308
O        -8.48667329202925   -1.62354235849190   -1.44576877960775
H        -8.61086020409736   -2.36024397398937   -0.80737353878378
H        -5.53510112902509    3.39881977799890   -5.51077128381702
O        -6.05022834509300    2.68704976224126   -5.09527155057625
H        -5.38185119763441    2.10215888422561   -4.68369110957383
H         3.17524443910040   -0.94848971374554   -5.67003274652783
O         2.31796624703784   -1.06936927745824   -6.13289932959831
H         2.40284528741497   -1.91773134073218   -6.60755870044540
H         8.10883211976691   -1.40281915056295   -6.05832234999233
O         8.11935279216364   -2.26708320681146   -5.60233798683831
H         7.26311008881593   -2.66799932386940   -5.85143581554292
H         7.61066634889711    0.93740808044626   -6.33631627166735
O         7.42166265834647    0.08877160253439   -6.74883779639478
H         6.44023901653221    0.03779887096763   -6.78270586309699
H        -7.84139525518408   -3.77195517116512    0.94999754861004
O        -8.52137272206868   -3.66585894171862    0.26684094890844
H        -8.42445626652624   -4.42571897701595   -0.33429687596880
H        -2.40483328732099    8.66348876158688    1.30464088778495
O        -2.25024183350755    8.07478107762505    2.05672101288696
H        -1.48023393123583    7.52290307456170    1.83076260809190
H        -4.43190931500110    6.35671891013302    3.51343811832136
O        -4.60461004863518    6.78341066043626    2.65756314733375
H        -3.84268856511230    7.37088942255038    2.51700330489541
H         3.39628372557050    3.38516715255400   -3.58841766028627
O         3.24201537370696    4.35404798076623   -3.49342997791483
H         2.27665232553458    4.41745566503738   -3.59799661818243
H        -6.11383259275923   -1.67991186085119   -3.42779236838367
O        -6.19295689986065   -2.26043668245295   -2.64451383224529
H        -6.97549353939722   -1.95507151509892   -2.13224480076673
H         6.49098361128763    0.98498766565089    4.71881988074802
O         6.09740454876100    1.52021271061618    5.42474182829618
H         6.28227671005787    2.44031784237401    5.13451086678822
H         1.35251702689084    1.66029309638329   -5.82844710219798
O         1.16188238518081    1.06361798385717   -5.07379996201470
H         1.52451650871747    0.20098997317878   -5.34596246560940
H        -2.44656295605212    2.86704718495359   10.49371983830640
O        -2.24325262146405    1.95966558370145   10.21359253627598
H        -2.83827548218243    1.78230611075118    9.47035640447302
H         7.64922530419870   -0.55800993857867    3.05685032176437
O         6.89730685443665    0.01354980767297    3.23095218253081
H         6.20894107953742   -0.58923723393347    3.61078354891332
H        -5.63919171295154   -8.12996806231362   -0.69344171041312
O        -4.90146881129399   -8.19788640499201   -0.05021946756454
H        -4.90598682794894   -7.38172085519185    0.47387155243175
H        -5.18131176149148   -0.19079433332904   -4.70242405534784
O        -5.79771952487979   -0.90326593288534   -4.94170799193320
H        -6.63745361989578   -0.46281159130327   -5.13584720371119
H         1.87747812351789   -0.25813624555937   -7.52465156616223
O         1.67309400440297    0.21439438787059   -8.36743029805429
H         2.24798992928864   -0.18973497571483   -9.02275800257545
H         4.85611141356546   -1.44750958020104   -9.32420553699590
O         3.92980073802556   -1.21948567210778   -9.60307742871853
H         3.90677088689176   -1.33556116289522  -10.55228027811559
H         7.59238735131034   -2.63374716241300    4.17123802835682
O         7.73313808569397   -2.66870240490508    3.21112968432633
H         7.24163071961386   -3.46102000291513    2.94056291721991
H         6.74507267308864   -5.95667937156247    2.65826823472336
O         6.80770566559365   -5.28421812892541    3.36270038972204
H         7.68703926286429   -5.36715742411575    3.77401292677179
H        -1.81199419409333    8.87375095083105    3.50696381264709
O        -1.56125858022637    9.17884952719930    4.40428880562224
H        -2.40859082519684    9.30844136763370    4.86351696922346
H        -7.39827075183039    1.49285186426036   -5.22918847981680
O        -7.97112179884222    0.74750965015496   -4.98332372143028
H        -8.87317517858350    1.14569250433973   -4.90368521549477
H         6.91215322059464   -1.13521925218027   -8.42999412881474
O         6.33074370143856   -1.85708061418412   -8.69261627973946
H         6.10592094103290   -2.30806025812528   -7.86047523052561
H        -1.69645087272338    6.17657108253817   -7.01511172801498
O        -2.09162989704704    5.35004050176964   -6.74145726078930
H        -1.84046336332492    5.21880931063297   -5.77858501783656
H         0.03737185932395    3.22458130357614    9.02527725630766
O         0.23829139295217    2.30394963182706    9.27554762356992
H        -0.55994409678705    2.03800606087555    9.78194779947611
H         6.76207228022551   -2.83790292520707   -2.73110312694569
O         6.23478189269660   -3.58316679889623   -2.38711492428306
H         6.70302356435455   -4.39303231896378   -2.63728452548313
H        -4.07811490180312   -3.14363932913780   -4.93602809607592
O        -4.23483180061578   -3.03040403208497   -5.90040424026150
H        -4.78412615657163   -2.23854747871727   -5.95418002280759
H         2.00898044001271    2.11218789994567    8.46105664900559
O         2.66859146271077    2.21692642318699    7.76516979945401
H         3.10080514566472    1.35166517804536    7.65624199206458
H        -6.89448071855436   -5.27830586299943   -1.38016909557906
O        -7.81013432399181   -5.54975915396495   -1.62354019089692
H        -7.94739457222059   -5.14635206437483   -2.50540826601470
H        -3.80516076765263    5.17762891198039    5.71180166523578
O        -3.77667596894044    5.94655486057046    5.12028234697375
H        -2.84326360495815    6.24210408206360    5.21177746775654
H        -7.88015072282399    0.00993195260870   -1.94325436970608
O        -7.39324804262056    0.73450737080083   -2.35863032364434
H        -7.62501342740967    0.72333854662226   -3.31090427837694
H         5.84986176291020    0.06880090372459    0.39030826203823
O         5.62822723122857    0.78896220495639    1.01292754578065
H         6.14153270556056    0.59525772155317    1.82366993051391
H        -6.19712324305931    3.23349722755492    7.40687260977497
O        -6.07366363920115    2.72049574026620    8.23914013490445
H        -6.66300324361616    1.95173915770470    8.14998877016400
H         2.29531471175481   -8.13873168080501   -0.85870377116839
O         2.97313970623308   -8.12520157699529   -1.55419357499709
H         2.74778501518301   -8.83801864273139   -2.16876594774400
H        -2.74802888933032   -4.02971883007605   -6.19448158732268
O        -1.99219020480795   -4.59441367177894   -5.96583261008675
H        -1.71405096015532   -4.30326866757153   -5.06913729426092
H        -5.62114780561334    3.68132585197966    5.32703710116611
O        -6.27496714778500    4.07891883995659    5.93875442309725
H        -6.10490239927684    5.02186578855359    5.93332704153759
H        -1.00844399270689   -7.18247018671260   -3.16695808579683
O        -0.53384442331656   -6.51260063215235   -2.64059138267235
H         0.37125776340549   -6.44149249976052   -3.02598190301347
H         4.46982397254756    1.95124867377995    5.11512060813225
O         3.52679462424413    2.18591235516113    4.99787958214190
H         3.14430754250211    2.20918648515943    5.88015873137569
H         4.13270155507841    4.59173399175509    6.28906582326216
O         4.21359057978081    5.32063059828575    5.66968533939274
H         3.64225152289443    5.08097920843161    4.90099410180911
H         2.78165238911269    3.54957685876662    3.91261314995661
O         2.60524582035113    4.49009596732671    3.74952752567124
H         2.48036848555754    4.59047105706844    2.78378943427476
H         9.39956206012994    0.15636584723140   -1.10346408841963
O         8.59587233136883    0.31781745350830   -0.60560427771235
H         8.42233126325311   -0.50238534050456   -0.11411942820812
H        -2.06462154291136    5.23817971842412   10.66007331359879
O        -2.78078452056890    4.60509129364152   10.89529014585813
H        -3.00303262447831    4.78813652850268   11.80830213716978
H         7.98829471744072   -3.06745292484248    0.29762770892837
O         8.40908418590334   -2.22055645888467    0.55255702211516
H         8.34652041334401   -2.21634523828912    1.51492645108375
H         5.38857656296243    3.60033311161335    3.50840456974156
O         6.04457819797685    3.86234722108334    4.17651347962778
H         5.63392149436048    4.58267831607223    4.67687841946820
H        -4.17635043598562    4.93524507789785    9.80023682184946
O        -4.81199156370470    5.09223272567924    9.08218115781678
H        -5.42253802281485    4.34242543035726    9.07495110668218
H        -7.00684330221519   -3.55356038965568   -3.46838546078490
O        -7.62789939792685   -4.16565288858019   -3.91577488732706
H        -7.10847167539341   -4.60659749243885   -4.61971247594280
H         0.06429067352832    6.05359393459324   10.77186124774227
O        -0.80193068619381    6.38395301168774   10.52918714819749
H        -0.69128738805432    6.81443450466302    9.66216534046726
H         2.58523921506051    1.43425756998715   -4.11545145112232
O         3.46428336922550    1.78728056406728   -3.87905245813739
H         3.78686141623481    1.27260686487718   -3.10953005791672
H        -6.93582260639379   -0.30674058949994    7.24122760814130
O        -7.44709693155210    0.46898530809133    7.51988798716452
H        -8.07223519567957    0.65103104000974    6.81713134284380
H        -2.72224382346994   -9.94431559677611   -0.83034429178052
O        -2.65999934589551   -9.00260024272442   -0.99013525938158
H        -3.56584938446287   -8.63701607991775   -0.74599588804465
H       -10.07769872365645    2.99776285511715   -4.86606766199533
O       -10.19277672513291    2.07989386355555   -4.58586219459196
H       -10.40548987791079    2.16283047067231   -3.63530682480431
H        -2.11094980760119   -3.05333011561765    4.52217324449594
O        -2.96845023963374   -3.51751000375345    4.61402853742724
H        -2.94895577778872   -4.17080909203063    3.89183443930935
H        -0.15181697089798   -8.05104829764812    2.48293239522084
O         0.67783400003066   -7.83792824717965    2.92391409747676
H         1.39170064878893   -8.13682727366288    2.33330739358871
H         6.74411312601260   -2.43745592213987    6.36830155233437
O         7.18988394501601   -3.14812236816710    5.90309059451274
H         6.56207157247894   -3.88436672434159    5.86662411144043
H        -5.22272775888548   -2.11254410937075    6.98220820849960
O        -5.87896893110148   -1.61268121935923    6.48974763777621
H        -5.86393398932786   -1.98362058105664    5.57334794721500
H         0.82047725981020    2.97119972554757   -7.11719791497027
O         1.73844633318564    2.64165251440359   -7.17656171836651
H         1.72345233843922    1.89476986397394   -7.80308978856468
H        -3.93579766750102    8.67874973700024    6.68902812605578
O        -3.93526615169187    8.67719927339246    5.73164766660312
H        -4.06077915779502    7.74947875110956    5.46410893222781
H        -2.07155586436050   10.24510347393068   -2.72614069792803
O        -2.97442981328687   10.42557919875949   -3.02493510320745
H        -2.90598516797038   11.05946943779028   -3.73820830513448
H         9.44134092981511   -4.12245923764942    4.00700608249265
O         9.16139883453011   -4.79957867384470    4.63058360217704
H         8.73860221463630   -4.32597745839948    5.35764250411645
H        -0.73415462423668   -6.06258663072794   -5.84500923889339
O        -0.02851975402204   -6.62821480439750   -5.51447342972518
H         0.80541454527611   -6.16521377216870   -5.73472082102368
H         1.82700003171279    8.20917948647234    0.66198298229610
O         1.52092176477372    8.53116462469015   -0.21443871005339
H         2.33383758226138    8.57061777460433   -0.74741785425365
H         3.48408621046585    2.87135182474752   -6.67402629900122
O         4.31349405558744    2.58191883413780   -6.26774911841518
H         4.07156321475808    2.30748992093607   -5.35824810288917
H         3.73063635134356    7.06256673897019   -1.23943235670292
O         3.93508906847949    7.99861025222917   -1.45272342667596
H         4.30080154907553    7.94376257018416   -2.34754081732746
H         4.38044554550315   -0.06387252976018   -7.92844098849602
O         4.76037353702743    0.08242939962816   -7.06024375916311
H         4.57796811898331    1.01397323486525   -6.81554514724321
H         6.03612254387126    1.87351642350680   -0.49680904938018
O         6.59949879537857    2.06735998989549   -1.25969450881166
H         7.42525225265985    1.58882639016649   -1.06816905907703
H         6.70388290210442   -8.49044473176518   -1.63709536903504
O         7.33748313587764   -8.27737882719784   -2.37464832383177
H         7.70618397104037   -9.11019113619704   -2.66419575082309
H        -5.30053068333260   -5.85982555332091   -5.39687641618285
O        -5.91927103975227   -5.18858900424019   -5.71008451690099
H        -5.36987180266871   -4.41937056678241   -5.94749271848666
H         0.70706998003836    7.10231201637913    7.60156783032403
O        -0.19287738535223    7.12796176154536    7.96459715583870
H        -0.75183829687105    7.14079822766683    7.14942039658176
H        -8.89649164906133   -2.91051427611773   -4.07801009178077
O        -9.41770255099977   -2.10282878398392   -3.90894043751564
H        -9.13394558938953   -1.43715755476142   -4.53925765330487
H        -2.39854559723477   -6.05839405006158   -2.14161724687753
O        -3.27711287036042   -5.77213010884217   -2.40854776690971
H        -3.46707990395252   -6.14735764974441   -3.29335288768144
H        -2.98512426863535   -5.96849385159686   -5.40690222239932
O        -3.58252070032427   -6.57943893171158   -4.93318116948952
H        -3.09907257433232   -7.39912409661118   -4.76832315445222
H        -1.40680615827274    3.66239928539995   -6.97824759268738
O        -0.86444624173448    2.90712812945295   -6.71007149421899
H        -1.10275738638619    2.12208185581498   -7.25947556656947
H        -0.22042055398580    0.35531628540552   -8.21772011964553
O        -1.11575011526334    0.58923890191231   -7.93113587039365
H        -1.28784079376869    0.06475855066067   -7.13309126563175
H       -10.42628943289746    3.97356780657178   -2.69990637436741
O       -10.49122795099176    3.19417529645319   -2.13253518314818
H        -9.66033396724491    3.16806911424780   -1.62605750981852
H         4.58996510179273    4.01797603335339    1.70683119977615
O         4.38722500552586    3.09603283489881    1.98709359078184
H         5.10205957540773    2.52262023957097    1.69849297630218
H         6.48084859928464    1.34137710798207   -4.24254106430276
O         6.18135829242491    0.71630750494627   -3.54771159669862
H         6.21364212299619    1.21186530667847   -2.70408019017540
H         9.64295688851649   -2.28049678300473   -0.96457913212287
O         9.91606300326113   -2.06480807192332   -1.86503999200645
H         9.11350397630811   -1.72768378691193   -2.30582032291375
H         9.97437459812033   -3.37341600589490   -3.13594547037730
O         9.70547487046368   -4.02588068065014   -3.80965789948710
H         9.30902854957676   -3.51881679402300   -4.52883200801651
H        -7.68171602544661   -8.65110705773105   -1.64766352922262
O        -6.94520991139265   -8.05615562634436   -1.78094831715000
H        -7.32377398564755   -7.14343139441852   -1.76821844115164
H         4.15084922453752    6.02132117277751   -3.83270852602281
O         4.81115032190847    6.72354797500478   -3.74966446995656
H         5.64869967507153    6.27101744805102   -3.61591487372115
H         0.10312240816279   -8.23451377852285   -5.22299027582290
O         0.13001096280367   -9.21733464720736   -5.09119526927362
H         0.27749355142099   -9.58076639500391   -5.96440698626162
H        -2.32020751220123   -8.74243678538539   -2.71602845884966
O        -2.08807564122792   -8.47778772260600   -3.62592767663483
H        -1.44254964025626   -9.09614875411320   -3.98664594429798
H         2.19753345268598  -10.87787241523906   -3.51004110286823
O         2.15105412181334   -9.92333767728529   -3.48545456316089
H         1.36350663668509   -9.65319647235630   -4.00905812818845
H         6.82710139440289    3.27489430320067   -4.59693975652558
O         6.88396660969314    2.59695551155940   -5.29817372022197
H         6.08882711822860    2.72964448116485   -5.83658641089147
H        -1.85755638539176   -3.41326293297248    7.40859615992878
O        -2.77996652315288   -3.09017609110146    7.28706482893024
H        -2.98794748508477   -3.30585607739565    6.36398900095726
H        -0.64448860004394   -3.42615268612828   -6.72726883207048
O        -0.01481947661006   -2.69418081383682   -6.73600546127377
H        -0.49657800845168   -1.91941259252938   -6.39267023371556
H         0.75358300258910    0.29525794496994    8.77435756415659
O         0.67407798249547   -0.46364004358058    8.19271235193358
H        -0.28697252252030   -0.55527087134777    8.01768641239419
H        -5.84748645656383    7.29528821511176   -4.23013273678002
O        -6.35111174385765    6.67610630168929   -4.79014069352142
H        -6.63525260463065    5.94428429094454   -4.19854390264122
H        -4.29113001364277    9.03228722019696   -3.24564926331464
O        -4.82512512775443    8.23513076449875   -3.13856721803232
H        -4.41397223844724    7.75571454602929   -2.40109839823609
H        -9.72376913374829    5.71987535102415   -4.61343088733224
O       -10.25531831288114    4.91427504636160   -4.44873508521983
H       -11.13751721510198    5.11417335155492   -4.76371769339437
H         2.79065497987577    6.44909701828393    6.13189915790129
O         1.83105972613905    6.54425651723998    6.23371141776847
H         1.48675213088732    5.63110535143920    6.13168282562969
H         4.80293109660815    8.48640188922385    0.07172008076938
O         5.12407921052809    8.48717076841455    0.99137117428719
H         5.53246364096672    7.62331382372271    1.12027364971863
H         4.15076409052322   -7.48621365474315   -4.36395086997022
O         3.39096852327144   -7.77132919931915   -4.90342014373390
H         3.11238047734201   -8.61257338254441   -4.52660486345530
H         0.38880255554277    8.59015095671987    4.23537425720858
O         1.06786221605112    7.94757528222840    4.00516313500354
H         1.29655902747228    7.45435133398879    4.81893201817933
H         5.22989157678743    4.13339319329491   -3.17467023311696
O         6.19156197104919    4.10402257812812   -3.12506571609811
H         6.40337025020910    3.52268984217122   -2.37805162818242
H        -2.31716073580924   -1.51879318454797    7.55521606317325
O        -1.98774733571905   -0.61965123822468    7.78735613742730
H        -2.46997837197107   -0.34849816146603    8.56899837761060
H        -9.04158425601366    7.86010839373650   -4.11418796557003
O        -8.97983887868184    7.27660913426822   -4.87193227688118
H        -8.02296729946706    7.11367018799964   -5.00991254732598
H         3.55353085328637   -9.04503179271660    1.06755007736341
O         2.87856471263154   -8.41465265217316    1.32447584758015
H         3.35392983370471   -7.60866213118093    1.59985281892604
H         3.58975425228655    8.10854956339826    1.82121266273215
O         2.80139635691130    7.54270798963684    1.93587546340689
H         2.35622871858480    7.77806685769229    2.76277347240974
N        -0.10220183473414   -3.65839514355949    7.47624248805589
H         0.43048713327917   -3.96178547449509    6.66765327346559
H         0.06845289966921   -4.32802222620912    8.21506386467601
H         0.29567736514114   -2.77510492047852    7.77509411073150
