# Supplementary material for: Computer Generated Realistic Interstellar Icy Grain Models: Physicochemical Properties and Interaction with NH3
Source: ACS Earth Space Chem. 2022 Apr 19;6(5):1286–98. doi: 10.1021/acsearthspacechem.2c00004 (PMC9125691; doi:10.1021/acsearthspacechem.2c00004)
Supplement: Supplementary file 1 — sp2c00004_si_001.zip [file sp2c00004_si_001.zip › NH3_binding_energy_sampling/55-28.8-N.xyz]

604
 energy: -1022.786133555955 gnorm: 0.000030665195 xtb: 6.3.3 (5b13467)
H         0.19995505148632    2.99531868269675   -0.68525920571464
O         0.72382284348201    2.32965787251062   -1.18067534523734
H         1.66244285491586    2.45875558101413   -0.90637204476682
H        -0.07533699653290   -1.36133130641317    3.12220407634919
O         0.31640996223676   -0.65792530758424    2.58183307578774
H        -0.16262397593670    0.15380437688083    2.81831147207865
H        -2.39884596465683    2.37108908934135   -0.54939834152847
O        -2.18950131632306    1.89681692927470    0.27280901506118
H        -2.20248054839877    0.95011343368082    0.04284016974273
H        -4.66368292049818    0.49114110698060    2.15633814317204
O        -4.97963432417712   -0.44274663866957    2.16402963654546
H        -4.47291015976201   -0.91610785466791    1.49598718014301
H         0.06571090889827   -0.35183153095700    0.92756995623691
O        -0.13283767249531   -0.11095254384160    0.00206184639950
H         0.20730589411804    0.78590486785792   -0.11515032589173
H        -0.15133450906267   -3.63439614258172    3.73738975939218
O        -0.43220543887200   -2.80722903208020    4.16233186902620
H         0.21324725145967   -2.63921261831687    4.86535947402404
H        -4.88933532204987    2.47851549258629    1.31440888250698
O        -4.25011454575036    2.06681078609778    1.92793590801296
H        -3.40675944531679    2.05268454614183    1.41583180299531
H        -3.24912363557230    3.86540968774947   -2.21900585830945
O        -2.51105654996125    3.26845038858450   -1.98995827444559
H        -2.15084801340941    2.98525645817671   -2.85059711758135
H        -0.11804788668975   -3.84601533226004    0.46154722526124
O         0.21984508253203   -3.03058856496206    0.88485218775191
H        -0.56859491265268   -2.54656779043784    1.19753521797865
H        -2.37646198324073   -1.59260617409035    2.43643822266117
O        -2.18645342820230   -2.05460056607587    1.59359488987555
H        -2.44360078660739   -1.46391620421800    0.86647416003109
H         2.07890402785393   -1.47385467839051   -1.14814057600837
O         2.30893715015212   -1.73060870124240   -0.23117762073625
H         1.51977563198104   -2.16146694056482    0.14877161444460
H        -1.39336296244138    1.77398482413648    1.89663910497077
O        -1.48616262108682    1.37206387694136    2.77064689559373
H        -1.47283008266230    2.08114038299387    3.43904887968711
H         0.21704664544322   -2.73377626933305   -1.60643708928918
O        -0.54066638232085   -2.12431450854365   -1.65746911573871
H        -0.36249958619793   -1.39990516549243   -1.02090568521589
H        -3.42996153508123   -2.96639732091567   -0.43223747417718
O        -2.71221963226764   -3.45607383610894   -0.85491198428266
H        -2.00214574118897   -2.82382916627276   -1.06943376147069
H         2.77103278035517    0.07874409073804    2.91493258486476
O         2.86911815046376   -0.10832809910367    3.87601504680611
H         2.95881275333697    0.78271416371359    4.28495365141906
H        -3.53576189044335    6.33903261409993   -0.53820305565559
O        -3.29786222159656    7.00564509741183   -1.23472480632338
H        -3.15726754441795    7.84836217382936   -0.75986294365186
H         3.90101459400954    0.54431317791516    1.17074977611725
O         2.95068869654897    0.36037456464047    1.28557120062391
H         2.71519206879366   -0.38886431920713    0.70125591566808
H        -5.77882122523714    0.80429503280713   -1.63000650164883
O        -4.86900728841962    1.13210165798447   -1.50118644047223
H        -4.98141230984328    1.95782986368417   -0.98564372810233
H        -1.21996500180693    5.34564712758627    2.21282621276898
O        -1.84410142573607    4.59843380786082    2.09212475124042
H        -1.92173899241363    4.17511581957456    2.95236245577222
H         3.49100014535844    2.72581264828286    0.42053322133162
O         3.24364061080487    2.68813612789911   -0.51884231201351
H         3.57816737696860    1.84832448563343   -0.87441543514413
H         1.50186754299056   -4.72232327125749   -2.29520339720457
O         1.56519683717767   -3.94864880150435   -1.71728437188546
H         2.35983643094030   -3.48472853829431   -2.06586048957144
H        -0.91681578870962   -0.11270599531084   -2.57219013463689
O        -0.28393533628773    0.54255291933951   -2.89284898015886
H        -0.02424647885947    1.12143531833914   -2.15301822109259
H         1.70874615497979   -4.72106587790587   -0.22373083220184
O         1.81448201141530   -5.36158044870225    0.51638780633583
H         1.35292360805131   -6.17180595814876    0.21538134833004
H        -1.21561901299193   -3.29088890886804   -2.92100022485121
O        -1.04397922653452   -3.97174833741325   -3.58493483919386
H        -0.91457049949396   -4.82003730925037   -3.11942162182056
H        -2.78910486412176    3.24272728825658    4.69504750938353
O        -1.80785479647232    3.24186976476404    4.66227133569347
H        -1.51530959022585    2.83593750434577    5.49657183958057
H         0.95206208950709    4.97678334121084    4.07931829163777
O         0.00560569914360    5.20747550766278    4.13231957607990
H        -0.46539676695436    4.40209209067073    4.38496809172539
H        -1.72180529889873   -4.68952523793491   -0.41992401733176
O        -0.95658957557159   -5.23140828513976   -0.13721569846900
H        -1.30396453769331   -5.92062110266213    0.43826063934613
H        -3.92072236249814    5.80068116527618   -2.59639844514505
O        -4.27073484150185    4.96816003339222   -2.93090963975052
H        -4.11368545597090    4.93796946739719   -3.89888854582803
H        -2.42627703846675   -3.74089754289740    1.89178584854496
O        -2.44383268300965   -4.64712761547977    2.26285350935186
H        -1.50378327330345   -4.88429965129531    2.40341279551406
H        -4.68637940031125   -3.01089904521243   -2.94178126007526
O        -3.83382845086622   -3.24091184962518   -3.34914878398743
H        -3.50112068958826   -4.03532950803127   -2.88655728713277
H         0.33384175372089    1.31539785708972    4.59952339175117
O         0.83878020710705    2.07809882019961    4.27021129538552
H         0.88626729572314    2.73341859702341    4.98050528025639
H        -4.64451662736256   -5.20719754925925   -1.62497191099392
O        -5.34789850303388   -4.85804631652090   -1.05048915806567
H        -5.13490751231008   -5.21597473213207   -0.16772202620502
H         2.34238826988331   -6.49773241100075   -4.09167640106880
O         2.00251115782429   -6.17524168877528   -3.23701929352350
H         2.43841359007396   -6.75008837112070   -2.57573483357587
H         0.47617556417425   -3.39633036010269   -4.04737378585265
O         1.28114467121182   -3.02825632738080   -4.46426323399026
H         0.96804702551391   -2.64849440341870   -5.31129518973790
H         1.96525923159174   -1.80409371039896    2.95195691863628
O         2.12130110410772   -2.73399568324764    2.73100996411801
H         1.43685903628230   -2.94491416931526    2.06168251276863
H        -3.00742151610399   -1.83615838165065   -3.24490542606769
O        -2.58711861012559   -0.94943866762620   -3.17388913606226
H        -3.24237950014955   -0.30305990483466   -3.49230486893187
H        -3.19699084170193    4.92694917587117    1.07813631947703
O        -3.97887176247533    5.30156353669956    0.62485632874440
H        -4.39545004183723    5.85525885242093    1.33338749784105
H         0.87184047794169    2.20290934921435    2.58057564825677
O         0.97337928775881    2.20333555371481    1.60949496637965
H         1.70140838244269    1.58203826904589    1.44252160138746
H         0.18476708640098    5.62168816299641   -0.75294427204146
O         0.70548461110536    6.28735850131832   -1.25775233937210
H         0.84599268797847    7.08420324143710   -0.69754329089453
H         0.33239501707830    6.98458037551302    2.60360982546827
O        -0.02877806684219    6.60767646935341    1.78418584118822
H         0.63644406423096    5.93937876521235    1.51967865338693
H        -2.48239243628612    0.15642394055533    3.31653570621700
O        -2.70391929826535   -0.66034989166228    3.81725974560182
H        -1.94376809174881   -0.70214058658649    4.43932352838254
H        -0.89977588231224    0.48354572153838    6.00428272064601
O        -0.62448388620731   -0.03174652679289    5.22757986381945
H         0.08996351353396   -0.63539670727948    5.51169571282307
H         0.71598007766006   -5.04186765010307    1.93310772930546
O         0.17262567493656   -5.15616484555026    2.73625489430399
H         0.31822705331322   -6.07779748526063    3.00429952090666
H        -2.10707641355774   -8.13129034067056    0.38285089176800
O        -1.78660285780555   -7.64738395615295    1.17124989242052
H        -2.57390495113241   -7.33828494794467    1.62703194090311
H        -0.38492128904781    6.83603465229848   -2.31447753841148
O        -1.13151562413722    7.25800258224350   -2.81202099754339
H        -1.92179822533318    7.12699003687682   -2.25000984454428
H        -1.11882245762293    4.26606992503901    0.57139976256918
O        -0.74498642915964    4.33268787061203   -0.32384758657663
H        -1.45008352207437    4.09232896076774   -0.95852321812712
H        -4.41563837977266    2.68513472863466    3.49308582570717
O        -4.41588388037581    2.85059033865583    4.45858287409278
H        -4.49801786559064    1.96526622408232    4.86294130909836
H         2.02572049876927   -3.63945192933051    4.20549347658422
O         1.96189665685755   -4.11597374186286    5.05640477770273
H         2.46774043811502   -3.58160085610862    5.68998031822052
H         4.69228519603337   -3.23170397153526    0.80550131281762
O         4.53232956849217   -3.15178237150889   -0.16051942888103
H         3.67322170441848   -2.67461355012198   -0.24274947339673
H        -2.71873493724541   -0.78382122864340   -1.38114499254964
O        -3.04797379845077   -0.51926181774369   -0.50567282821588
H        -3.84835470624180    0.00720893731971   -0.71103203887470
H        -1.60777103846193   -0.77750358667541   -4.65941679418558
O        -1.10183652261363   -0.55706303478083   -5.46241945361568
H        -0.39151549335197    0.03804238075157   -5.17491061917684
H         1.80475427251924   -1.73366121527831   -3.40727547015108
O         1.89212626222487   -0.99174928871722   -2.77758846452148
H         1.11569597155289   -0.41385318183241   -2.90979698219252
H         3.66590814687241   -3.17014054257747    2.51643988931524
O         4.62535080681897   -3.39745091951705    2.44382073818518
H         4.68139116520435   -4.35817164381258    2.56497355521001
H         3.43176664182249   -6.17180837458817    3.07266971609790
O         3.78826996746378   -5.96742026806459    2.17369412011890
H         3.05159644347360   -5.61866413263731    1.63154155024869
H        -3.33956801803407    1.58813615129294   -4.19685259263730
O        -4.18493419181240    1.11625663399711   -4.00946821636497
H        -4.40295342397363    1.25670990722453   -3.05225112281122
H        -5.08680602775071    4.10160390350218    0.05892161181167
O        -5.52448573467454    3.23561945824364   -0.04897332310443
H        -6.45459832241737    3.35523544968550   -0.33118343837618
H         6.73672550091793   -1.20575191995971   -1.38746435996854
O         5.96634968519404   -1.06019242999790   -0.83178053502707
H         5.54748761297547   -1.92922743148202   -0.64051908907541
H         4.60220002239325   -3.19113680715267   -2.50413916939214
O         3.73331840948260   -3.02030095307153   -2.91800856812167
H         3.73925434358680   -3.63191441806307   -3.68000409631655
H         4.43383079728941   -2.35479722369319    5.59157889544086
O         4.09079779271592   -2.82470366574205    6.38220264069910
H         4.42666961076815   -3.72899667158527    6.29607451454778
H        -0.76673333904770    6.27243570143944    5.08335815734618
O        -1.36480593374869    6.84490198114040    5.62365628158782
H        -1.37889432581434    7.72404431746952    5.18639764909629
H         4.70163503887767   -0.16228696543478   -1.48528544412172
O         3.93302730751252    0.38023463388461   -1.74393270334522
H         3.24263800618460   -0.21926269269169   -2.08037345630314
H        -0.74361157198268    4.50299333038446   -4.03897275823131
O        -1.52672350267910    5.04662386662978   -4.24454572048074
H        -1.37587782825469    5.91128953866808   -3.81796133403080
H         0.65905721063670    3.17830871590002   -2.66479609618427
O         0.66564225539737    3.55990813765064   -3.57106972558403
H         0.71730717677458    2.79980307632066   -4.16072338360148
H        -5.37742829386680   -5.24805870752249    1.73945977466967
O        -4.67970139967967   -5.84032954774542    1.38211336126956
H        -3.83994857449131   -5.42444611542045    1.65539769647972
H         7.88620080847339   -1.70021320961901   -4.05947023280818
O         7.62862587432203   -1.39196762573083   -3.15709040655428
H         7.14127233674443   -0.54767746900798   -3.31017668727830
H         3.71242009742107   -5.08122941742881   -5.33519094862513
O         4.47282847840645   -4.71081047488318   -4.84910540172371
H         4.85797338207810   -5.42460820139289   -4.30805442164822
H        -3.78802698100023   -0.05002596291252    4.90779555375433
O        -4.39013544882029    0.40983370429277    5.54235845434455
H        -5.04975786129023   -0.25067714616871    5.82985248920001
H         3.47507225420674   -5.97467396923699   -0.57051849326335
O         4.34821214573637   -5.72436021329474   -0.88450113396577
H         4.42188129014206   -4.76228650416101   -0.73694249855743
H         5.00710309350264   -0.34727564817011   -4.18073750306587
O         4.47099020425175   -1.05674800091682   -4.57209897012000
H         4.14664227974539   -1.64374253076356   -3.85760522808794
H        -1.16989694782924    1.55101811332963   -3.95344736351411
O        -1.82132832241204    2.17271732404114   -4.33584471322536
H        -1.46347435944552    2.50859413888563   -5.18067487526627
H         4.89792029933754   -6.34393255863589   -2.36419393534811
O         5.23044105074943   -6.66720381171654   -3.23067115334338
H         6.05096473594130   -7.14432388124375   -3.04596764927838
H         8.75128066140399   -5.10393198692077   -2.95770439601839
O         8.06144739178025   -5.52613640553189   -2.40062526881817
H         8.09733970926014   -6.48271479122913   -2.50826381389362
H         2.33250653699992    4.68159228290183    0.45451496704297
O         1.75266311917307    4.65900304968156    1.22520419173225
H         1.39640477252114    3.73783152621869    1.29766876993398
H        -4.41504526236043   -2.69995745631316    4.19042707054860
O        -5.30929179510763   -2.36054921317489    3.98886507090724
H        -5.17273973754889   -1.57644918462105    3.41724046136912
H        -5.84247326511830   -3.24856414795986    1.27228538294060
O        -6.30533859367744   -3.80937147759552    1.93754533101605
H        -6.11784380607569   -3.37782482784821    2.79031998905398
H         1.67603327684948    3.39790515717147    6.85855894047644
O         1.05276139186144    3.91519992693340    6.32678643502958
H         0.26898967345044    4.06420342183664    6.89825117202700
H         5.00105694601038   -2.21992860904358    3.58713226343032
O         5.01993908155258   -1.50499427175511    4.25491117931940
H         4.20769991416251   -0.94881532596930    4.09989024412731
H         2.39352115052979   -5.63590282982166    4.79005818338269
O         2.77444349906323   -6.51833436850664    4.52640139425382
H         2.02999645267087   -7.09952603630874    4.34880854777476
H         2.27476967084497   -4.50980904640729   -6.83471102606069
O         2.09948976269430   -5.00852188426154   -6.02594326261762
H         1.83531595565274   -4.32294510318786   -5.36441911426738
H         6.44674517777114   -4.13129781973786   -0.53987464580824
O         7.19925862934173   -4.53636579792367   -0.07703881228541
H         7.70862746806886   -4.95375413418130   -0.79948557050150
H        -1.73825007851496    4.41056975306717    7.69839553706880
O        -0.84012930847765    4.50814913933628    8.08561711051722
H        -0.66041299320407    5.46741451965005    8.11435805301696
H        -5.11952481879521    5.67582280718573   -5.59652558904905
O        -4.51155240981335    4.91287139668231   -5.62025702751112
H        -3.75307865961395    5.13140648838762   -6.18319938435813
H         3.29903471693658   -2.43993981633636   -8.42077307087222
O         3.20017410316128   -3.04979392866019   -7.66784344216902
H         4.07251868909094   -3.05164992757948   -7.23297412000917
H        -0.66914218491393    8.79816606250405   -2.25852688998956
O        -0.54771679300477    9.62453134457460   -1.73574300417067
H         0.21439776253619    9.44825151240227   -1.15929664791037
H         2.06320654470301   -0.97441655116417    5.18571098520145
O         1.49066906777947   -1.50370125778050    5.77042091773604
H         1.58369434641659   -1.16257708458938    6.66929880001170
H         5.21624502876862   -2.02722199058735   -5.72574627457026
O         5.56847216195201   -2.79269413394545   -6.24357941901150
H         5.29297706145228   -3.58249757511036   -5.72916269989791
H         5.69764374300312   -5.27025335066101    4.64384817296468
O         5.17453158175745   -5.19030748926795    5.47053234183502
H         4.45354606661992   -5.82228683775623    5.38057187736379
H        -3.98205774434104    1.06750857011245    6.98557858126455
O        -3.79160993510685    1.53930231428497    7.83209874730717
H        -4.66848912505080    1.92241654126956    8.09380365270733
H        -1.86250088059589    9.57683611793514   -0.72339484424293
O        -2.72320947235784    9.44731519082868   -0.25011359521767
H        -3.33491600462444   10.07646991065966   -0.63604306321709
H        -5.95104580640353    4.65729948865583   -2.94470157198860
O        -6.85929959913084    4.53849112674787   -3.29028770641039
H        -6.76696081399318    3.83947433169804   -3.97062626609254
H         0.10518151453927   -7.09718929988326   -1.20054539308429
O         0.56894516332903   -7.53703338790712   -0.45494740812840
H        -0.11050318585931   -7.73479870321297    0.19271918527609
H        -7.63998513336238    3.75213449404289   -1.98576909159817
O        -7.90201593922593    3.16145873181022   -1.24885022838546
H        -7.75687455306080    2.25455224865331   -1.59222629890256
H         3.96862110026159   -0.96045872752133    6.96244783941013
O         3.97644618147769    0.00375338191860    6.95972124886808
H         4.78802950989044    0.29708045900970    6.52902439793987
H         2.25243693880151    5.76582329368450   -1.17226496113260
O         3.18813601621479    5.47420582920742   -1.05788923047519
H         3.36658159764597    4.93799957416687   -1.85361697376076
H         6.55904631856012   -5.96375866917143    0.62673063419615
O         6.19096516701228   -6.70343906583536    1.15647730170848
H         5.28544600200628   -6.42906645819293    1.38263474109722
H        -3.88240947445059    4.64706737660273    7.77711475544040
O        -3.31445247303738    4.18834516171679    7.11648812801859
H        -3.50655606269659    3.24409729383393    7.22199977055411
H         5.77588554578382   -7.97835627666994    0.08175552185044
O         5.48956391764494   -8.66279558680801   -0.55943324550309
H         4.66058967386397   -8.33588885823259   -0.95288832931231
H        -0.56730655548199    1.96459388736279    7.67978596709735
O        -1.19988355796076    1.90289577369116    6.94393747853092
H        -2.06848186632716    1.75797050697649    7.33898654958903
H        -6.38270412052249   -0.17325686166789    1.03252415168698
O        -6.70299142556486   -0.25283540431232    0.11924796883701
H        -7.62135754017476   -0.52484007601286    0.13610388043283
H        -5.36705401898339   -3.10633257916387   -0.63181812352401
O        -5.11701969427726   -2.40721451956593   -0.00179841657940
H        -5.68744326354036   -1.63392162370033   -0.18631734491673
H         4.31076879074275    5.54292491209230    0.32849140487380
O         4.64347673262555    5.64015773730236    1.23456182891035
H         3.94751117250881    6.14696727938357    1.68837715086541
H        -9.03966873166106   -1.78438650295294   -2.29310350634010
O        -8.49281413995514   -1.58580619142005   -1.50570932837451
H        -8.61935677486263   -2.32564866070301   -0.87158599694119
H        -5.52354144478644    3.45184191418930   -5.53874890118243
O        -6.04044195113558    2.73838924079045   -5.12819823335746
H        -5.37320924628376    2.15200785624803   -4.71652271402065
H         3.18557266856773   -0.89313297844919   -5.68360979784255
O         2.32651234972098   -1.01769867545003   -6.14142540953917
H         2.42182744752185   -1.85894765970746   -6.62914895030478
H         8.12185652243582   -1.34837846189537   -6.05028527316986
O         8.13087325248944   -2.21477918595886   -5.59750677609012
H         7.27433377116465   -2.61211511576890   -5.85414908072698
H         7.62168019113537    0.99383095756674   -6.32076434707584
O         7.44017493547349    0.14455070636011   -6.73485241644483
H         6.45864726634880    0.08957084599979   -6.78012853396107
H        -7.85645895979682   -3.74528980564963    0.88177217916418
O        -8.53474750637173   -3.63650926319899    0.19751886201951
H        -8.43451818806910   -4.39278399871301   -0.40776393773601
H        -2.41975683928024    8.68864356948610    1.31032342709063
O        -2.26891243905316    8.09688691504980    2.06082825628013
H        -1.49786041603369    7.54572681159221    1.83609508378792
H        -4.45537074133607    6.37437488675131    3.50111608032093
O        -4.62564214151406    6.80440992945355    2.64664357914393
H        -3.86272137620624    7.39180211673017    2.51031587845986
H         3.39991256870824    3.43007446039720   -3.58097557323400
O         3.24469595796336    4.39862343835761   -3.48090548349313
H         2.28013794609844    4.46218158764666   -3.59103778214319
H        -6.11024499663345   -1.63548354170556   -3.47853605806696
O        -6.19386337256383   -2.21908620619154   -2.69784372753282
H        -6.97811154033974   -1.91461815846413   -2.18805286129666
H         6.46178302643637    0.99654185596374    4.72784903482172
O         6.06683375380824    1.53142100716109    5.43331181211800
H         6.25340085450644    2.45172449724874    5.14639029481728
H         1.36581318769549    1.71308263624754   -5.83623750460028
O         1.17044906377278    1.11331418799561   -5.08490062131107
H         1.53673462235835    0.25235517882993   -5.35921585185793
H        -2.50331640506238    2.87081798960203   10.47294051219446
O        -2.28980223845667    1.96467997930152   10.19584571293854
H        -2.88616147448829    1.76777280639321    9.46161950169907
H         7.62632661765098   -0.54031734328289    3.06557386384257
O         6.87482464521417    0.03259555666620    3.23703490672018
H         6.18332801670435   -0.57129609247653    3.61201481204517
H        -5.64798284807955   -8.09621736993717   -0.76796626814631
O        -4.91391720887633   -8.16742153009852   -0.12099002300502
H        -4.91886336302490   -7.35246561905591    0.40467525658132
H        -5.17274720729156   -0.14116108407355   -4.74323533403239
O        -5.78897046504273   -0.85241765917103   -4.98718102557159
H        -6.62739587337407   -0.41055938000227   -5.18358063316217
H         1.87486738250015   -0.19402391000346   -7.53259786126086
O         1.67726653892197    0.28651096381977   -8.37126948219164
H         2.29101251693481   -0.08895173351659   -9.01178177698169
H         4.80916996850451   -1.35853912439909   -9.36388539411248
O         3.86269558340258   -1.14132546558620   -9.52043041784564
H         3.64779164298179   -1.50939981188551  -10.40037518132201
H         7.56242992721076   -2.62057348693735    4.17330225690210
O         7.71046412577787   -2.65177921271448    3.21388457533668
H         7.21834506657493   -3.44170120111529    2.93723878736913
H         6.72545735046286   -5.93807503072834    2.63998944701791
O         6.78552549240509   -5.26700801682018    3.34529921603725
H         7.66144573855622   -5.35265969202176    3.76282149279285
H        -1.83577995209372    8.88997051909887    3.51572794908803
O        -1.58969390311896    9.19092455018382    4.41581424013201
H        -2.43924557980998    9.31981735395699    4.87087979547854
H        -7.38745639160910    1.54526156542668   -5.27226694812014
O        -7.96186427240252    0.79914278021029   -5.03209060297295
H        -8.86398471028933    1.19744131308669   -4.95453878160371
H         6.93358353360762   -1.07978903458942   -8.46167446599909
O         6.35007718521614   -1.79822697049956   -8.72604829141264
H         6.11503141139512   -2.24202556988665   -7.89438229077704
H        -1.67745128855743    6.23530409193899   -7.01590562584580
O        -2.07703643193221    5.40933035510121   -6.74700739582262
H        -1.82762791659989    5.27206602328653   -5.78448328630619
H        -0.01229483180326    3.22907728434487    9.01645603321391
O         0.18580053426158    2.30848814246252    9.26776908135200
H        -0.61282942656317    2.04075620331961    9.77182074341392
H         6.76101881843113   -2.79631573871001   -2.73604431127853
O         6.23313852383492   -3.54309482745411   -2.39573064939689
H         6.70205630239996   -4.35167449907826   -2.64821339986959
H        -4.06903112420556   -3.09314101239323   -4.98487322286789
O        -4.22396831421629   -2.97650457435186   -5.94919523290420
H        -4.77118602544117   -2.18310979935801   -6.00127082470073
H         1.96935167111275    2.10688323934148    8.45511050406214
O         2.63365504600645    2.22388367123271    7.76627276650166
H         3.05739045995017    1.35490897482886    7.64678575048485
H        -6.89998111728685   -5.24183742231423   -1.44923021018777
O        -7.81499238625541   -5.51152178452783   -1.69704749731052
H        -7.94827399041164   -5.10480829606835   -2.57812465331096
H        -3.83951285790755    5.18586927406893    5.69619771781745
O        -3.80736457813314    5.95742036956806    5.10945821086765
H        -2.87374796374745    6.25234071291803    5.20551798157833
H        -7.88352246788962    0.04899938915397   -1.99538542988858
O        -7.39475779916209    0.77534860849382   -2.40524966810249
H        -7.62196065107381    0.76835828430203   -3.35871047340496
H         5.83655359495720    0.09704039928800    0.39525494413745
O         5.61261657375606    0.81483068336411    1.01982193127763
H         6.12310732362895    0.61696575097717    1.83180012936185
H        -6.22664502772424    3.22963197375516    7.38370410500388
O        -6.09907686758356    2.70758447131174    8.21004026025422
H        -6.69803892770501    1.94576748199508    8.11729323139426
H         2.29027299251037   -8.10485837291943   -0.89893086283354
O         2.96782372148229   -8.08816584201706   -1.59453560197191
H         2.74427281985259   -8.79948766634388   -2.21118239172225
H        -2.73515298303390   -3.97450786459432   -6.23992481221272
O        -1.98214803439507   -4.54250174605960   -6.01043164113842
H        -1.70503991524768   -4.25353434611560   -5.11248957217559
H        -5.65393691575020    3.69069599582369    5.29969777830026
O        -6.30415678532807    4.08349489338001    5.91820196597831
H        -6.14153593391836    5.02776474828370    5.90957948617984
H        -1.00655463722498   -7.13861558718115   -3.22119778282438
O        -0.53588229867169   -6.47090897426421   -2.68914329836845
H         0.37242614885840   -6.39863656892455   -3.06785150272175
H         4.43720997071484    1.95979722280470    5.12024909915011
O         3.49531514070821    2.19844374042887    5.00067025945642
H         3.11032510727154    2.20981484369583    5.88229861432234
H         4.09784665099328    4.59470757140787    6.30443267541414
O         4.17759971650863    5.32828916693192    5.69028797636406
H         3.61127749136170    5.09033053461085    4.91757455883888
H         2.75672726143240    3.56434578300230    3.92041082730298
O         2.57766797952989    4.50493170816751    3.75880597504189
H         2.45917043284044    4.60776780067328    2.79264291585737
H         9.39197855717372    0.18874834887601   -1.08568606194236
O         8.58795521598995    0.35020444927588   -0.58831655405629
H         8.41122095123726   -0.47200460482017   -0.10123406099260
H        -2.11779594500227    5.22958075863743   10.65183920263728
O        -2.83921079504656    4.59907941176139   10.87980661308977
H        -3.05841569858124    4.77188365430272   11.79561961271281
H         7.97557903669818   -3.03868629050502    0.29885903673089
O         8.39612838131015   -2.19330150079269    0.55894906906022
H         8.32842318724490   -2.19279870302703    1.52108763078130
H         5.36320569812122    3.61676638876035    3.52466295119174
O         6.01789699382571    3.87995445170371    4.19345614374349
H         5.60368938913828    4.59549861238341    4.69739454559927
H        -4.22498849780575    4.93270479609623    9.78280403069862
O        -4.85794263327796    5.08624750441721    9.06122039182203
H        -5.46839045531715    4.33649847136657    9.05443352594120
H        -7.00394787034776   -3.50843519914987   -3.53071786621610
O        -7.62315721138916   -4.11906751507136   -3.98278184244039
H        -7.10063120836825   -4.55719430255686   -4.68631830924710
H         0.00956248826813    6.03905575373539   10.77723067937849
O        -0.85508907574923    6.37146923758954   10.53154698170880
H        -0.73930642369917    6.80600805722078    9.66718165330064
H         2.59139046393139    1.47974185516683   -4.11975102818277
O         3.46743579228837    1.83463837900210   -3.87561682935893
H         3.78871588055226    1.31478083289815   -3.10917199437991
H        -6.97898255179962   -0.29928715671647    7.18964878994332
O        -7.48922740934295    0.47696674276500    7.47327349614689
H        -8.11118150069451    0.66340936393817    6.76887932054221
H        -2.72951223502053   -9.91055408562307   -0.90028208846679
O        -2.66771581173806   -8.96824089441131   -1.05663084472168
H        -3.57419787649171   -8.60392836962962   -0.81496341121357
H       -10.06839112586206    3.04910200622298   -4.91433893287601
O       -10.18522587608250    2.13019587731321   -4.63824084354116
H       -10.40133679097852    2.20955747178913   -3.68815347759711
H        -2.06806679680428   -3.08665612267832    4.57566194540266
O        -2.94255453082170   -3.52819588213697    4.64245901830139
H        -2.93492888349905   -4.14213538673413    3.88301854227733
H        -0.17301312826790   -8.03131500509003    2.42589328739023
O         0.65283111592539   -7.82334190887015    2.87597633862370
H         1.37187486087259   -8.11515649771386    2.28808328447961
H         6.70321716279082   -2.43677576325820    6.36723639776526
O         7.15378615790388   -3.14390592590013    5.90075351170999
H         6.52426731059509   -3.87885259104445    5.85750707885561
H        -5.27594514261938   -2.08027450067527    6.90704288072781
O        -5.95279483399323   -1.58107693150202    6.42501883761929
H        -5.93482057249168   -1.95337810837140    5.51389833233759
H         0.83962144360032    3.02737420872208   -7.12428577783802
O         1.75724706800951    2.69851161213488   -7.17903507340239
H         1.74583843650608    1.94923494689470   -7.80568951974256
H        -3.97193032458515    8.68276448579185    6.68833082054886
O        -3.96999594052869    8.68532470374773    5.73096076593046
H        -4.09322351878636    7.75880366198196    5.45870018660553
H        -2.07081638371415   10.28615466142084   -2.71256333437989
O        -2.97231179127029   10.46866589041769   -3.01439799989331
H        -2.90011290036132   11.10480052185867   -3.72530840469421
H         9.41101177745102   -4.10711267225987    4.01159546678534
O         9.13274637326308   -4.78840292430230    4.63140533260508
H         8.70123499970738   -4.31991685915904    5.35688457855649
H        -0.72117145029243   -6.00816302267422   -5.89061004297740
O        -0.01587194565307   -6.57601520478880   -5.56343386175413
H         0.81819172664245   -6.10929224142241   -5.77689081864269
H         1.81425112786217    8.23679634773699    0.68227435025098
O         1.51123725570723    8.56264618478110   -0.19387961426726
H         2.32619547874321    8.60324359296771   -0.72381356859217
H         3.49941511990686    2.92799217789112   -6.66894596669200
O         4.32832043782234    2.64362478057626   -6.25842832366005
H         4.08252657565876    2.35926203410970   -5.35346800182371
H         3.72513781220737    7.09739097895818   -1.21541469906975
O         3.92984423199186    8.03443614278567   -1.42447847185060
H         4.29997296499882    7.98229286411300   -2.31775022749034
H         4.41161670798291   -0.02525830985070   -7.92309860793185
O         4.78175618535945    0.13754047031984   -7.05254453713744
H         4.59313275890615    1.06968628229129   -6.82141675074095
H         6.02768301236762    1.90439432660213   -0.48307948383522
O         6.59411175251739    2.10359367878013   -1.24237009936333
H         7.41870521906038    1.62297201939873   -1.05093438794546
H         6.69879259507136   -8.45330408251554   -1.66282123676853
O         7.33564066682172   -8.23880915714400   -2.39745979112686
H         7.70561924708920   -9.07108629536078   -2.68671945246942
H        -5.28998300951941   -5.80714543089808   -5.46074621664231
O        -5.90778512635781   -5.13513442191785   -5.77434304019015
H        -5.35749903392920   -4.36442081637036   -6.00528035583911
H         0.66648497425795    7.10109187913813    7.61341429715761
O        -0.23541529413086    7.12606425291327    7.97229375491549
H        -0.79013615745219    7.14375057306100    7.15429088974894
H        -8.89082844962039   -2.86285957077916   -4.14521342713449
O        -9.41300985710073   -2.05607678074331   -3.97475445419507
H        -9.12662537274355   -1.38748097031034   -4.60080429490104
H        -2.40044525070023   -6.01785511531821   -2.19617740581445
O        -3.27960926703536   -5.73318797534710   -2.46332643866983
H        -3.46540449933116   -6.10338807029893   -3.35112349687330
H        -2.97526313527206   -5.91579935103325   -5.46055430632161
O        -3.57520743158328   -6.52949709721882   -4.99318021377935
H        -3.09166274144835   -7.34924089435534   -4.82861370001821
H        -1.39213356479337    3.71803630991511   -6.99022496318145
O        -0.85177794490056    2.96239921624409   -6.72020427808943
H        -1.08358262778440    2.17888683808852   -7.27510913383301
H        -0.19465183676503    0.42336155314939   -8.23615936717093
O        -1.09443510609035    0.65068923764946   -7.95504671222706
H        -1.26637167477754    0.12433446934913   -7.15843846288069
H       -10.42574459083200    4.01621634108300   -2.74602042981556
O       -10.49312715643530    3.23488409669806   -2.18157096147399
H        -9.66381479672483    3.20658636381410   -1.67255250737785
H         4.57396665252887    4.04042896402107    1.72113678441531
O         4.36722578668042    3.11819328903082    1.99654328746709
H         5.08299112601039    2.54415231804003    1.71109940557254
H         6.48720140516002    1.38725095108019   -4.23094537990012
O         6.18520249711041    0.76116815079201   -3.53813345269508
H         6.21456432883219    1.25428072659761   -2.69327835804284
H         9.63476722159225   -2.24699601514495   -0.95503274428279
O         9.91193386809441   -2.02796106127818   -1.85347371726727
H         9.11102267596976   -1.68977213260645   -2.29684843083407
H         9.97454375587489   -3.33136763213941   -3.13010429274299
O         9.70974176839911   -3.98115913391162   -3.80802905132577
H         9.31385196861127   -3.47100027247911   -4.52559145515309
H        -7.68716566925227   -8.61316065435672   -1.73437525167184
O        -6.94985591395111   -8.01766161988151   -1.86039895858363
H        -7.32827623542897   -7.10495766492248   -1.84625153476759
H         4.15584136158893    6.06640652267762   -3.81136553908650
O         4.81543579843234    6.76864216930302   -3.72213013342704
H         5.65235569319483    6.31510575073384   -3.58742611948826
H         0.11358823581645   -8.18253402385625   -5.27482528345965
O         0.13772909470402   -9.16613067354113   -5.14730853422779
H         0.29159621672819   -9.52579558383366   -6.02093247704452
H        -2.31979374582271   -8.70083663689542   -2.78035829381979
O        -2.08658891908947   -8.43378293942801   -3.68915161163352
H        -1.43721799533299   -9.04866177062030   -4.04901551854560
H         2.19794715030396  -10.83465058015002   -3.56264602854958
O         2.15209512568463   -9.88020660393432   -3.53514640581563
H         1.36702038566130   -9.60709528885849   -4.06054067817993
H         6.83324805758465    3.32498051966744   -4.57598513977347
O         6.89475873266991    2.64953363722383   -5.27883171788946
H         6.10143737754665    2.78072834397005   -5.82046274872589
H        -3.56585949792665   -3.80069563531774    7.67800919694642
O        -3.68122324574243   -3.01058863050962    7.15163503988709
H        -3.42864636565709   -3.24472902269481    6.23237420472330
H        -0.63174777333304   -3.36955547053171   -6.76098551859507
O        -0.00162988600576   -2.63839564387041   -6.76750329292842
H        -0.48111644774201   -1.86345604588692   -6.42187001196019
H         0.63337190953191    0.38405544024585    8.73295889434040
O         0.64272951676143   -0.32828838634251    8.08968677911491
H        -0.27901247638744   -0.61789238684275    7.99942037049853
H        -5.84060530365262    7.34348119781333   -4.24340345580949
O        -6.34274305758029    6.72701354690807   -4.80779739996424
H        -6.62843013677034    5.99238667177208   -4.22055487624076
H        -4.28805780711602    9.07590902069655   -3.24619297040880
O        -4.82328225952092    8.27894554331374   -3.14375897652773
H        -4.41433508939759    7.79599191867957   -2.40733143768593
H        -9.71513418875067    5.77005433560750   -4.64903359879227
O       -10.24772373862068    4.96395102789384   -4.48986362263869
H       -11.12841988580976    5.16550428086946   -4.80795521318600
H         2.75477174190369    6.45311320357251    6.15078585820173
O         1.79450003038475    6.54809365061215    6.24890033543092
H         1.45213540485392    5.63487804290758    6.14142770252148
H         4.79199059539850    8.51573284221068    0.10531860341483
O         5.10893856620030    8.51318871050962    1.02647114199228
H         5.51680081595169    7.64876552415085    1.15377472182491
H         4.15586516896341   -7.43822814783834   -4.39673620597388
O         3.39893964421612   -7.72332211555807   -4.94064125658760
H         3.11917547180667   -8.56480342009513   -4.56535278548077
H         0.36202878591133    8.60315941435655    4.25316583235057
O         1.04113340713327    7.96086829874433    4.02268176525935
H         1.26745319771480    7.46424854887795    4.83508705481916
H         5.23188405132100    4.17452346644799   -3.15703543292346
O         6.19324570604383    4.14914281830444   -3.10053381395624
H         6.40215235293858    3.56207317003622   -2.35715663921922
H        -2.58220397808338   -1.62066324490295    7.54157303965836
O        -2.07316094858253   -0.82790670057887    7.76619845009284
H        -2.70030289821191   -0.20400535291573    8.14207141806327
H        -9.03501818880630    7.90809006532929   -4.13856844959018
O        -8.97041303902971    7.32753083726477   -4.89832955233835
H        -8.01287111211190    7.16495766740359   -5.03287187426438
H         3.53901467337268   -9.01806757562530    1.02902400641333
O         2.86084344001704   -8.38912301758757    1.28086102098434
H         3.33377184893758   -7.58388566787603    1.56432617042186
H         3.57201556535238    8.13082277655669    1.84774482445113
O         2.78201465141652    7.56601823337617    1.95712302110339
H         2.33522705996722    7.79725514235586    2.78415854266230
N         3.22661125667336   -2.37570385265455  -11.89237204556718
H         2.42595601749327   -2.96961311784618  -11.71684655745622
H         4.00071570712828   -2.96637814035237  -12.16869451737966
H         3.00202203550905   -1.76779354506778  -12.66934093262958
