# Supplementary material for: Computer Generated Realistic Interstellar Icy Grain Models: Physicochemical Properties and Interaction with NH3
Source: ACS Earth Space Chem. 2022 Apr 19;6(5):1286–98. doi: 10.1021/acsearthspacechem.2c00004 (PMC9125691; doi:10.1021/acsearthspacechem.2c00004)
Supplement: Supplementary file 1 — sp2c00004_si_001.zip [file sp2c00004_si_001.zip › NH3_binding_energy_sampling/56-27.7-Y.xyz]

604
 energy: -1022.785769240011 gnorm: 0.000020326581 xtb: 6.3.3 (5b13467)
H         0.20189768458609    2.95868262904992   -0.67590694136483
O         0.72413810466082    2.29289141030255   -1.17304671366320
H         1.66302295498246    2.41899323296525   -0.89768187039779
H        -0.07939597309001   -1.39350166150626    3.13593312814080
O         0.31182102944241   -0.69230719188276    2.59226549994561
H        -0.16251232629295    0.12151503809225    2.83107706405770
H        -2.39845058107511    2.34063809921467   -0.53753554781582
O        -2.18850693868590    1.86688739037884    0.28468212418509
H        -2.20436480056771    0.91992192649702    0.05631502485122
H        -4.66450816413573    0.46811738182109    2.17251070215108
O        -4.98317006222304   -0.46483912406252    2.18068178745915
H        -4.47729546840306   -0.94012597955522    1.51337809423350
H         0.06071736279762   -0.38703504200818    0.93987071648124
O        -0.13606738404346   -0.14639880029266    0.01367759707308
H         0.20470490306837    0.75026384442655   -0.10246516665108
H        -0.15848534678401   -3.66574734502397    3.75456522345821
O        -0.43753989370091   -2.83708865128404    4.17755602265097
H         0.20771480640922   -2.66838445850152    4.88081582125536
H        -4.88599702849364    2.45551555812595    1.32842815690223
O        -4.24761691638780    2.04270743781822    1.94198801874384
H        -3.40419088635449    2.02632312299909    1.43018633411849
H        -3.24678773860726    3.83601696175382   -2.20694103108155
O        -2.50977578472222    3.23746094668355   -1.97864491421125
H        -2.15119138064606    2.95311260873206   -2.83937958520806
H        -0.13150501758318   -3.88086647735426    0.47681911195446
O         0.20938924550273   -3.06558517954717    0.89797898383960
H        -0.57710237611380   -2.57948816554982    1.21253653237909
H        -2.38087280252378   -1.62058039269372    2.45259256363747
O        -2.19370191074678   -2.08374628239718    1.60956343723627
H        -2.45021778840151   -1.49273823443998    0.88260423415831
H         2.06877785335212   -1.51526388045496   -1.13755092737157
O         2.30056720620074   -1.77293467578626   -0.22159671485295
H         1.51067113859891   -2.20016434958347    0.16120305717591
H        -1.38980753655946    1.74449227599111    1.90932377306573
O        -1.48604637900921    1.34220894971693    2.78261821319665
H        -1.46663278763245    2.05035272037954    3.45200270806585
H         0.20386265827616   -2.77114168412151   -1.59159685239371
O        -0.55108137483944   -2.15853246265738   -1.64432966649914
H        -0.37126268296028   -1.43497145765895   -1.00714299473336
H        -3.44157553909844   -2.99456756793286   -0.41459967413156
O        -2.72513442240622   -3.48554000242601   -0.83806890786774
H        -2.01413849454585   -2.85464485948299   -1.05307497623740
H         2.76917851491859    0.03957787440643    2.92596787200497
O         2.86705299645037   -0.15044788325578    3.88578529827833
H         2.96575985197526    0.74120644497181    4.29575064207622
H        -3.52527058866393    6.31143389662445   -0.52764001014072
O        -3.28667255665625    6.97699719691181   -1.22506426998803
H        -3.14365706167802    7.81971134339635   -0.75094020238762
H         3.89942304166246    0.50139800279197    1.17843997277857
O         2.94867658382843    0.31989456926670    1.29213082922859
H         2.71157572114261   -0.43023125955978    0.71020816666868
H        -5.78271293228283    0.78104173018900   -1.61309684519344
O        -4.87196506351810    1.10697980369687   -1.48588047541169
H        -4.98183500624268    1.93338634073282   -0.97082230184988
H        -1.20884522237350    5.31438880361095    2.22270752725354
O        -1.83520915661878    4.56905551110601    2.10266936781923
H        -1.91162666859637    4.14524951594918    2.96293469502403
H         3.49358591633473    2.68450941026764    0.42604559863009
O         3.24515458843417    2.64494945308424   -0.51354013622226
H         3.57739795500218    1.80334871389930   -0.86644570720426
H         1.48483823079187   -4.76379433837788   -2.28121323775298
O         1.54977016012327   -3.98885625997702   -1.70509121438558
H         2.34491481769434   -3.52683818554251   -2.05375782320043
H        -0.92379012564387   -0.14765131904375   -2.55959138101663
O        -0.28923496396754    0.50564964856489   -2.88119036206943
H        -0.02797208648947    1.08454762939912   -2.14171825961281
H         1.69258897400047   -4.76062223038974   -0.20949268133652
O         1.79868935099441   -5.40129388712727    0.53010143579163
H         1.33414320681215   -6.21041128034078    0.23054640772488
H        -1.23121472542306   -3.32626527818713   -2.90519626235801
O        -1.05880292009122   -4.00723401735298   -3.56879256751965
H        -0.93322364754447   -4.85611873530797   -3.10314704448850
H        -2.78112996404968    3.21681202522578    4.70825804694605
O        -1.80033249187484    3.21456805426809    4.67277533119393
H        -1.50486541017057    2.80922781098659    5.50647052956252
H         0.96569616792822    4.94009826178348    4.09006756946895
O         0.01951074178291    5.17300185333620    4.14441780217585
H        -0.45241232583249    4.36831970255520    4.39737677103062
H        -1.73752651522324   -4.72115696684397   -0.40269789569921
O        -0.97323338810774   -5.26473238067418   -0.12069225805598
H        -1.32157265324849   -5.95227464941376    0.45623664324126
H        -3.91403845035243    5.77264544485893   -2.58480366385437
O        -4.26595793104073    4.94067485653929   -2.91870290551741
H        -4.11012723205738    4.90975036733436   -3.88681599660204
H        -2.43725234107422   -3.76888553559268    1.90927950486266
O        -2.45640671957638   -4.67524886010749    2.27994745534323
H        -1.51681261519373   -4.91392853444871    2.42089284710391
H        -4.70052673581306   -3.03719485287060   -2.92327519733446
O        -3.84854674928378   -3.26941276159539   -3.33068910975368
H        -3.51807056543572   -4.06476550456281   -2.86804422629024
H         0.34051146936953    1.28378047388425    4.61128332322575
O         0.83680284157414    2.05041232237430    4.27881976893590
H         0.90204830477445    2.69555774297148    4.99747861129961
H        -4.66260385440005   -5.23317035383348   -1.60453819666959
O        -5.36448622670007   -4.88176565949223   -1.02961488188786
H        -5.15151599360113   -5.23947517668974   -0.14673479829554
H         2.31886274236129   -6.54316661394906   -4.07656785868279
O         1.98146433104178   -6.21732228828397   -3.22208791877855
H         2.41519326952200   -6.79350618541429   -2.56046015228536
H         0.46157824475248   -3.43700048479061   -4.03114028628344
O         1.26466734542539   -3.06941385283235   -4.45303228723894
H         0.94545141751904   -2.69340862754600   -5.29963116667760
H         1.96129090299007   -1.84142588665030    2.96457007381965
O         2.11393899639912   -2.77179160863150    2.74257732327667
H         1.42750817721399   -2.98082986355497    2.07490442636507
H        -3.01902004918879   -1.86689541859501   -3.22926314802765
O        -2.59594988648855   -0.98113429911440   -3.16099679192065
H        -3.25095956482722   -0.33344337704729   -3.47737126091538
H        -3.18814375451358    4.89992430345290    1.08958404262958
O        -3.96941790364497    5.27609440606224    0.63641098949570
H        -4.38415540400173    5.83128402077943    1.34488032117226
H         0.87525133720227    2.16910038870230    2.58999603548818
O         0.97541695765688    2.16673303500663    1.61861734895590
H         1.70273783808652    1.54430791306246    1.45292261678549
H         0.19346367327016    5.58509147829184   -0.74505572450345
O         0.71488628220927    6.24920969634661   -1.25132982522776
H         0.85798443597174    7.04607063199597   -0.69171568820127
H         0.34756064350409    6.94927607272859    2.61118204757904
O        -0.01528419763827    6.57414028443030    1.79177478022414
H         0.64742975580813    5.90328904210568    1.52702700294815
H        -2.48282411473497    0.12900263611194    3.33090911821435
O        -2.70552958499622   -0.68690027553417    3.83250910495216
H        -1.94453637853206   -0.72869238355072    4.45423330418954
H        -0.89671670942078    0.45401578412167    6.01605810548673
O        -0.62459467580498   -0.06269328239356    5.23948378849369
H         0.08906468126006   -0.66726074263768    5.52493409925931
H         0.70214451244378   -5.07721970264631    1.94850333117249
O         0.15917915042584   -5.18988557571141    2.75201977448735
H         0.30283576137579   -6.11162600669741    3.02064530910874
H        -2.13010231195289   -8.16148260296111    0.40326137364816
O        -1.80742243199877   -7.67768533466371    1.19084325649574
H        -2.59338776296022   -7.36617588854051    1.64730190205269
H        -0.37546693565663    6.79966268204436   -2.30690238781409
O        -1.12150644579362    7.22258253053011   -2.80455973089925
H        -1.91157559036550    7.09440779833165   -2.24150753552447
H        -1.11164051082370    4.23383459411583    0.58170499551693
O        -0.73930047771307    4.29872209140885   -0.31440978942345
H        -1.44609429309814    4.05970413768658   -0.94751150871895
H        -4.41019475745651    2.66260155639343    3.50705838302966
O        -4.41064362644917    2.82865879430883    4.47243205867094
H        -4.49299569993659    1.94361979450201    4.87725897048603
H         2.01754776907526   -3.67517947462294    4.21863892831215
O         1.95394516282359   -4.15151916599357    5.06955772412283
H         2.45824584465382   -3.61554426742088    5.70334566626788
H         4.68084011784588   -3.27800923073037    0.81518492630586
O         4.52072623315614   -3.19812951663886   -0.15117005376515
H         3.66236017764605   -2.71928531487588   -0.23242278432586
H        -2.72613121444909   -0.81407536279884   -1.36656583636517
O        -3.05368625633797   -0.54796895698256   -0.49108234351441
H        -3.85318809216180   -0.01987802501934   -0.69561887359964
H        -1.62030036839532   -0.81358124238108   -4.64631706798459
O        -1.11283678657244   -0.59478360750513   -5.44919503090499
H        -0.40269914593792   -0.00005724100412   -5.16102371951134
H         1.79039545574843   -1.77674998947307   -3.39558741886235
O         1.88343734306197   -1.03254404689578   -2.76962384445555
H         1.10643392495931   -0.45429221170335   -2.89775329268758
H         3.65691657617503   -3.21156405700158    2.52709890102249
O         4.61546344787881   -3.44231991631686    2.45197867075154
H         4.66858654557263   -4.40288061876613    2.57533323192382
H         3.41587447849728   -6.21290632881274    3.08625702346416
O         3.77195871727699   -6.01066602434173    2.18648935374266
H         3.03563918377755   -5.66004348160015    1.64513516671537
H        -3.34485467099115    1.55775410403963   -4.18248111091646
O        -4.19050080536950    1.08745912306404   -3.99404009211390
H        -4.40771844888417    1.22902793397944   -3.03662911661844
H        -5.08089567131672    4.07841831809632    0.07239762173228
O        -5.52062524002483    3.21344496537432   -0.03526337186913
H        -6.45087945622134    3.33506446425563   -0.31608535559374
H         6.72934536945110   -1.25948792953432   -1.37918512563375
O         5.95747330119544   -1.11100740761750   -0.82663074540133
H         5.53722558355801   -1.97882738581401   -0.63215425121724
H         4.58735171833756   -3.23810027498431   -2.49497035918554
O         3.71994873563637   -3.06410060566653   -2.91075522669338
H         3.72281315169912   -3.67977370490851   -3.66934699678796
H         4.42858447090251   -2.39688006642191    5.60234175264739
O         4.08728071436927   -2.86889699921593    6.39211001186346
H         4.42064874392436   -3.77369655085415    6.30283135933188
H        -0.75021065820701    6.24074170471769    5.09294268572293
O        -1.34659236072423    6.81636299970002    5.63238924950840
H        -1.35848410939208    7.69476275016756    5.19384888737393
H         4.69533887682130   -0.20995038942106   -1.47773938020346
O         3.92906206421364    0.33445195443031   -1.73962731651459
H         3.23548151889930   -0.26403276216896   -2.07094446635928
H        -0.74075436227621    4.46704231804949   -4.02905817595539
O        -1.52268822012389    5.01194161944677   -4.23542630492696
H        -1.37055095346584    5.87645658307431   -3.80871682111186
H         0.65992943139833    3.14018087028703   -2.65509010611075
O         0.66729058030799    3.52066121467846   -3.56223355690869
H         0.71413349687242    2.75948767196492   -4.15070550584978
H        -5.39217919190603   -5.26944028746564    1.76067140269352
O        -4.69621987506772   -5.86362094044379    1.40302230415572
H        -3.85522587131139   -5.44953310576228    1.67523140223774
H         7.87558561371687   -1.75659813283882   -4.05246964326585
O         7.61828620271877   -1.44711555973937   -3.15148364662668
H         7.13227367810075   -0.60195665370726   -3.30406629085709
H         3.69246166480139   -5.12877438616483   -5.32283289969328
O         4.45589742774912   -4.75852026135680   -4.84087005231456
H         4.83950498503418   -5.47214686815974   -4.29791702813028
H        -3.78633950174001   -0.07322016684773    4.92378763046448
O        -4.38764441317003    0.38828553396368    5.55819995953555
H        -5.04809971884962   -0.27097424649156    5.84673237152074
H         3.45635147852434   -6.01912261809256   -0.55705200049169
O         4.32908117406234   -5.77048227478909   -0.87366354909905
H         4.40528685769272   -4.80876758963691   -0.72514151547247
H         4.99635820896368   -0.39816859932477   -4.17381281435723
O         4.46067998764426   -1.10763118808421   -4.56674676711407
H         4.13383322376542   -1.69330576602731   -3.85109663081352
H        -1.17408547006564    1.51546920088617   -3.94115374707332
O        -1.82399889197465    2.13810035604814   -4.32462455416169
H        -1.46571976615159    2.47324974623641   -5.16918108350037
H         4.87637209343688   -6.39216395495320   -2.35338533139709
O         5.20861417810868   -6.71445690921833   -3.22035673679710
H         6.02662307185297   -7.19602709874646   -3.03576028566616
H         8.73205947916782   -5.16391207424485   -2.95021094975709
O         8.04071062947047   -5.58307609598451   -2.39308826409688
H         8.07409961498851   -6.54005656601708   -2.49895736333445
H         2.33957903381924    4.63979910300376    0.46038994702903
O         1.75851507026542    4.62069638190645    1.23000221836130
H         1.40183507681774    3.69987710763698    1.30604451855641
H        -4.42096277768823   -2.72189626482667    4.20900435947895
O        -5.31472146865291   -2.38087258775658    4.00759556618181
H        -5.17687624871119   -1.59734727424975    3.43554772786212
H        -5.85285272287602   -3.26933201679179    1.29235703075544
O        -6.31645894723676   -3.82848422511221    1.95843460065480
H        -6.12673892125790   -3.39692005335101    2.81075718163452
H         1.72490555751654    3.35841953442334    6.90466558188214
O         1.08232520890120    3.85253101218806    6.36702049919701
H         0.30299132772060    4.00058564546391    6.94052980722251
H         4.99444249176402   -2.26303552902607    3.59601194796690
O         5.01643626758188   -1.54773125141388    4.26275170832584
H         4.20387499225921   -0.99010456889725    4.10981897016761
H         2.38154804873001   -5.67229625641002    4.80409350865493
O         2.75962058920147   -6.55625892227039    4.54061503580719
H         2.01332027139344   -7.13556027475333    4.36461603348829
H         2.24838331810529   -4.56466184099802   -6.82095739701682
O         2.07914720128265   -5.05622763002541   -6.00727802672376
H         1.81509199480447   -4.36742950215647   -5.34894474961280
H         6.43113874653446   -4.18329060773387   -0.53011474469674
O         7.18441812222792   -4.58872518238155   -0.06908074957275
H         7.69137028062265   -5.00840460051500   -0.79183568298427
H        -1.72879721594490    4.38887966553897    7.70393089823065
O        -0.83513823188037    4.48169056406513    8.10184860551725
H        -0.64515430524661    5.43894389412980    8.12064067954369
H        -5.11587757328498    5.64800106842436   -5.58405606248544
O        -4.50919484526304    4.88392828694294   -5.60777989107439
H        -3.75144852135597    5.10018863259529   -6.17240590811919
H         3.27463578247273   -2.56982280378357   -8.45980415573342
O         3.18641185384821   -3.10617605513474   -7.66104920799862
H         4.06292448512760   -3.08446758426430   -7.23178817274150
H        -0.65452903487175    8.76260900557880   -2.25270139879981
O        -0.53054764142770    9.58909673576626   -1.73083867889329
H         0.23136152648696    9.41125247717162   -1.15453801907687
H         2.05871926725815   -1.00961808051286    5.19802597612191
O         1.48825526306308   -1.53257879534797    5.79027487223791
H         1.57443844987207   -1.16479254469690    6.68118904175597
H         5.19907007899337   -2.08088301817587   -5.71358094554149
O         5.54434369120767   -2.84525515868310   -6.23910551957424
H         5.27001367978608   -3.63709883980845   -5.72471412805307
H         5.68534232439164   -5.31628045631193    4.65353077527117
O         5.16408353640437   -5.23606211958187    5.48120203694971
H         4.44012157472497   -5.86466464416618    5.39154705517025
H        -3.97761935526767    1.04642837090874    6.99894165340239
O        -3.78838588220279    1.52290943225338    7.84337820584515
H        -4.66609173164152    1.90572023220337    8.10386145257345
H        -1.84470587843708    9.54531134579628   -0.71706304138801
O        -2.70528653453579    9.41814941400115   -0.24301300202660
H        -3.31585685265959   10.04848188638630   -0.62882172255387
H        -5.94717923621774    4.63354706416037   -2.93071051403291
O        -6.85593930656665    4.51690757999433   -3.27561161974408
H        -6.76605892804064    3.81702421356348   -3.95537769812303
H         0.08273468961981   -7.13380762863072   -1.18317975387915
O         0.54647633825327   -7.57394847212891   -0.43773522146297
H        -0.13271678613914   -7.76984131685295    0.21079819104478
H        -7.63737673478972    3.73309436977554   -1.96972532748913
O        -7.89995509649962    3.14359903205249   -1.23210551821252
H        -7.75728094225010    2.23606772232395   -1.57491428012819
H         3.95565164180027   -0.99564873706338    6.96781915876414
O         3.98202195837039   -0.03241329181188    6.97378274485002
H         4.78640366682736    0.24994615895069    6.52288794483114
H         2.26038762167088    5.72422025127258   -1.16673570523764
O         3.19603254527899    5.43125232276154   -1.05464119679322
H         3.37171649865208    4.89314243551576   -1.84931127095411
H         6.54092677609105   -6.01453754994454    0.63709433338763
O         6.17144678160429   -6.75304001612564    1.16724551672689
H         5.26700139835395   -6.47614829272227    1.39486646018637
H        -3.87211875631845    4.62677749691001    7.78648955521994
O        -3.30629439377147    4.16676087687732    7.12543709592630
H        -3.49801373692328    3.22247829141241    7.23246450013687
H         5.75256212460522   -8.02756152301151    0.09380480762194
O         5.46448215703714   -8.71135794982544   -0.54726959407149
H         4.63516946063222   -8.38346050012996   -0.93923653134595
H        -0.55885930087891    1.94333889019366    7.68762750730765
O        -1.19311332882113    1.87912805244580    6.95445750346580
H        -2.06038554804686    1.73109835577796    7.35067639659670
H        -6.38584560109019   -0.19307288421326    1.05025514178090
O        -6.70752277598276   -0.27246619293791    0.13739712299045
H        -7.62647356170962   -0.54240732723626    0.15562210976762
H        -5.37929646393616   -3.12969011731069   -0.61248228341731
O        -5.12653104967975   -2.43065896166541    0.01653775305396
H        -5.69548782503692   -1.65619895621528   -0.16762177801423
H         4.31876704581304    5.49854224018953    0.33178317193722
O         4.65443553894527    5.59683485468806    1.23655639258029
H         3.95946975038610    6.10291641224958    1.69259442287239
H        -9.05006367668315   -1.80041369136531   -2.27152876786718
O        -8.50198715711087   -1.60254746668523   -1.48476943823862
H        -8.62974192931982   -2.34158498442508   -0.84995178697671
H        -5.52491690172080    3.42515873672216   -5.52449373218897
O        -6.04310591064995    2.71336847350986   -5.11278070665788
H        -5.37714644095553    2.12557721015814   -4.70119036897903
H         3.17483408778452   -0.94317933340786   -5.67074042661558
O         2.31886566729682   -1.06010423447620   -6.13735517815194
H         2.40321162583206   -1.90733296789036   -6.61408668903151
H         8.10785273699984   -1.40817503419463   -6.04690843478900
O         8.11534762346941   -2.27421011156837   -5.59433897863933
H         7.25861564044087   -2.67213490705686   -5.84630108649088
H         7.61671613729164    0.93407712063250   -6.31778915171061
O         7.42690538906980    0.08780800590642   -6.73481403457840
H         6.44547330697531    0.03898443580463   -6.77085952735817
H        -7.86850753756314   -3.76162029745974    0.90400950020002
O        -8.54717888551557   -3.65171645245778    0.22031544125522
H        -8.44940470635039   -4.40875091879154   -0.38444044254781
H        -2.40159818457865    8.65977607913904    1.31795155738007
O        -2.25158841233409    8.06837634373346    2.06886022809499
H        -1.48204810245671    7.51500358631519    1.84412620004807
H        -4.44086247036450    6.35219374826529    3.51189697892085
O        -4.61109980139213    6.78212292030844    2.65731679059124
H        -3.84677215998496    7.36742482590222    2.51988833345059
H         3.40019725880513    3.38341804570158   -3.57488957833353
O         3.24773969021269    4.35247057866640   -3.47804296634558
H         2.28281302091310    4.41829248744099   -3.58452063219562
H        -6.12185685009644   -1.65926848552116   -3.45971823659028
O        -6.20562163374494   -2.24189530013202   -2.67833561738478
H        -6.98884851289524   -1.93553782214123   -2.16805587599184
H         6.46956074365683    0.95098651609748    4.72812276323054
O         6.07989888281685    1.48550155489284    5.43621644451803
H         6.26285656664103    2.40632196250536    5.14989079186984
H         1.35889740249104    1.67056383662543   -5.82664415624954
O         1.16340884921121    1.07171547251825   -5.07510085302718
H         1.52627046865431    0.20944684928006   -5.34817225217648
H        -2.53683679443815    2.84642601670710   10.47813671041691
O        -2.34501551001128    1.93023383620735   10.21841071446870
H        -2.91677902026259    1.74203436355496    9.46222346964537
H         7.62345598426568   -0.59465719660576    3.07002572810522
O         6.87409479422649   -0.01826933239724    3.23883999153050
H         6.18050812013976   -0.61760058492501    3.61807696272865
H        -5.67200145136871   -8.11898769575092   -0.74412764464481
O        -4.93740365797031   -8.19128735930432   -0.09785711554915
H        -4.93998688101433   -7.37591547679522    0.42717920330799
H        -5.18223678624236   -0.16807758997653   -4.72639177346639
O        -5.80007287223718   -0.87819827926759   -4.96924479073182
H        -6.63775570582833   -0.43479997913278   -5.16536880048114
H         1.88460959000758   -0.24338322620680   -7.52734562285324
O         1.68352689544888    0.23212288287672   -8.36937914112694
H         2.25982311567948   -0.17110108554999   -9.02404973909483
H         4.86556530227312   -1.43413418587806   -9.32165883050163
O         3.94073803858546   -1.20282815529247   -9.60305740173211
H         3.92061304403800   -1.31615743715190  -10.55263763256915
H         7.55609433587303   -2.67022149788614    4.17921339663187
O         7.70419527508549   -2.70390139244991    3.21982417681556
H         7.20844625519250   -3.49209612273812    2.94473542556686
H         6.70970372151146   -5.98776520162021    2.64995181308204
O         6.77238383486040   -5.31581174043714    3.35405077374990
H         7.64819287628033   -5.40345243083853    3.77134862608721
H        -1.81486601172345    8.86145175303409    3.52279458618197
O        -1.56740173448900    9.16276175649866    4.42238942144429
H        -2.41638621171216    9.29343822243887    4.87799778917916
H        -7.39322283516972    1.52299079852909   -5.25496748137434
O        -7.96893078776026    0.77844289475487   -5.01320163977037
H        -8.87014657802007    1.17873615409910   -4.93537495865345
H         6.91926518186713   -1.13008728826815   -8.42044276937561
O         6.33704584992460   -1.84970686730658   -8.68745406227347
H         6.10839150325558   -2.30276296868202   -7.85741542323687
H        -1.67465579868699    6.19843514264612   -7.00762125575869
O        -2.07348958323067    5.37242834400890   -6.73770647374809
H        -1.82491862840515    5.23702090951553   -5.77462303127210
H        -0.06434252546494    3.18972207612535    9.04147793286391
O         0.11014579349043    2.27726663225999    9.33430558612443
H        -0.71919868943030    2.01326133612762    9.79215960559989
H         6.74812056121146   -2.85100214546996   -2.72773810931651
O         6.21722742326618   -3.59614948815448   -2.38946353609097
H         6.68536063248717   -4.40636760033641   -2.63846559219617
H        -4.08556280884613   -3.12282497105350   -4.96656616870790
O        -4.24009347668904   -3.00628883603340   -5.93089412841420
H        -4.78645436415859   -2.21237760093812   -5.98363511273920
H         2.97527454337851    2.57135922930920    8.63476787657792
O         2.95821322328136    2.39971230522734    7.67253979333067
H         3.18120887508525    1.45747474235851    7.58508889194032
H        -6.91794712737288   -5.26220490279284   -1.42667012954629
O        -7.83383163461467   -5.52989754376580   -1.67334037021069
H        -7.96702206073336   -5.12364427373867   -2.55466452218695
H        -3.82630492350001    5.16460761957081    5.70595492777934
O        -3.79232149577102    5.93652655744241    5.11975449215194
H        -2.85741742431211    6.22781806739899    5.21463892525802
H        -7.88937832651822    0.03052626980954   -1.97618181760099
O        -7.39931122401424    0.75542953101059   -2.38708438033437
H        -7.62760434064876    0.74819610122557   -3.34030635573773
H         5.83329931062229    0.04747036737012    0.40112869622429
O         5.61281612295510    0.76761431255603    1.02382884493540
H         6.12183794594052    0.56873144924647    1.83665484852936
H        -6.21817468965382    3.21498505434689    7.39713366418739
O        -6.09197683960207    2.69364398729632    8.22432427165586
H        -6.69208686042275    1.93254782356484    8.13220796719655
H         2.26603460577711   -8.14646541296268   -0.88311124877588
O         2.94279258529592   -8.13182381818315   -1.57957927028555
H         2.71678979104656   -8.84318336477506   -2.19539890332480
H        -2.75407507460214   -4.00807055368028   -6.22352353198571
O        -2.00092998494001   -4.57592495178296   -5.99410511921959
H        -1.72421064388908   -4.28804155513177   -5.09584628703881
H        -5.64480933656269    3.67216682878852    5.31367707408486
O        -6.29364256609011    4.06756994474024    5.93222792960283
H        -6.12807158204539    5.01132195315047    5.92275444650214
H        -1.03116987902464   -7.17427292061514   -3.20235173161877
O        -0.55801625267509   -6.50702880053938   -2.67169061748131
H         0.34978469612616   -6.43761591290675   -3.05175268677577
H         4.45359139534720    1.91930293657532    5.10525125435547
O         3.51444186534877    2.15678947461550    4.96866023655132
H         3.14300479276912    2.23253667965988    5.85382213340809
H         4.09857402285644    4.54404707221573    6.31807507978014
O         4.19044652994493    5.27723101874906    5.70376822134279
H         3.62422450889792    5.04522565761003    4.92991028923751
H         2.76827724688424    3.52570602194689    3.92895507417016
O         2.58708792358125    4.46659552608708    3.76545147468567
H         2.46844642729897    4.56710309281586    2.79971316589054
H         9.38859464014121    0.13002272522560   -1.08223086839091
O         8.58304340595359    0.29295569754995   -0.58797163415536
H         8.40577166070049   -0.52691438259310   -0.09711935922792
H        -2.09833791705676    5.20811069931057   10.66016470933946
O        -2.82030245354816    4.57926863270896   10.89048788599831
H        -3.04278401103676    4.75746516556059   11.80442438977228
H         7.96444403523466   -3.09287994210078    0.30528621743144
O         8.38737710449565   -2.24812657118862    0.56359521237118
H         8.32055965948997   -2.24633458886412    1.52587197498729
H         5.36816692634858    3.57083684117710    3.53226830670719
O         6.02776952302615    3.83685985662157    4.19459348026360
H         5.61108221630167    4.54478386470109    4.70778924396841
H        -4.20966677993279    4.91362705679240    9.79435267575236
O        -4.84365177617670    5.06884242915700    9.07438937827357
H        -5.45540159571684    4.32009925020126    9.06731724387883
H        -7.01986360700416   -3.53019745089412   -3.50936825965218
O        -7.64107493980290   -4.13964890390936   -3.96017109980365
H        -7.12040215412339   -4.57957914424776   -4.66399484310473
H         0.03476702132202    6.01504838549391   10.77893092781196
O        -0.83147120731578    6.34763494158215   10.54004597441189
H        -0.72097652834505    6.77903145185837    9.67297200813426
H         2.58613761651079    1.43588460855870   -4.10993154512983
O         3.46519649855851    1.78641649144066   -3.87074919023429
H         3.78468507768761    1.26851101179434   -3.10167788742059
H        -6.97668839398875   -0.31321679121810    7.20825958859103
O        -7.48542627765805    0.46425887816465    7.49154974176340
H        -8.10741840663618    0.65110429430560    6.78728642090119
H        -2.75809074096626   -9.94021683498422   -0.87815921652324
O        -2.69411849839775   -8.99812149920319   -1.03494072706170
H        -3.59954754833053   -8.63152325412221   -0.79269649002482
H       -10.07005213349252    3.03343271265666   -4.89572554132793
O       -10.18866846712175    2.11506763798153   -4.61863347120352
H       -10.40381895026521    2.19571148339206   -3.66845122386535
H        -2.07487603112623   -3.11298484055681    4.59236216052117
O        -2.95008394281720   -3.55299208474447    4.65969349538565
H        -2.94417821269166   -4.16755051828093    3.90086793622180
H        -0.19397710569826   -8.06427034313638    2.44442990722436
O         0.63298498736938   -7.85821728572174    2.89335601703713
H         1.35052329431807   -8.15213653336163    2.30471690580875
H         6.69892031948658   -2.48172852080854    6.37192825734336
O         7.14864124532414   -3.19167283732631    5.90868709948143
H         6.51643393311914   -3.92431776973730    5.86595089902834
H        -5.27684185624793   -2.09767599258755    6.92572821317752
O        -5.95414099061957   -1.59827632317402    6.44421137399957
H        -5.93764752885671   -1.97134311136390    5.53337920399113
H         0.83410292617099    2.98706363221083   -7.11278135898132
O         1.75146213203410    2.65582436421824   -7.17091472283256
H         1.73655375505719    1.91054502533223   -7.79935568274919
H        -3.94850569587345    8.66161723822999    6.69720920330208
O        -3.94817506132648    8.66392415775321    5.73985274480154
H        -4.07302537778098    7.73739819939711    5.46803133899332
H        -2.05318317913825   10.25363745093505   -2.70650835563962
O        -2.95451963937174   10.43789702098507   -3.00774382723675
H        -2.88158966115220   11.07352610909851   -3.71903148525541
H         9.40055224492172   -4.16186112637779    4.01743161749803
O         9.12190767378629   -4.84196914123918    4.63837630755651
H         8.69139716631006   -4.37183223775496    5.36342616583957
H        -0.74618998540932   -6.04690943508604   -5.87455481910704
O        -0.04329516585363   -6.61587117606809   -5.54401722693285
H         0.79268282879041   -6.15402819808976   -5.75927564164437
H         1.82958024279039    8.19750742926144    0.68641000537410
O         1.52663462639605    8.52345016379983   -0.18988159233282
H         2.34134209762284    8.56201648466018   -0.72025094050502
H         3.49608067001626    2.87942230813052   -6.66158397335024
O         4.32356281503489    2.58646705622364   -6.25402100676760
H         4.07843581843198    2.30961327240400   -5.34599209908402
H         3.73625424650758    7.05270512482553   -1.21265602203023
O         3.94311071593538    7.98902511294500   -1.42292129640709
H         4.31190885853474    7.93550801810698   -2.31655099722125
H         4.38866228486013   -0.05364508821782   -7.92336650080679
O         4.76654163879822    0.08859112250864   -7.05363439198991
H         4.58584607833085    1.01967995233659   -6.80595167384373
H         6.02725001734525    1.85463818148305   -0.48001261251758
O         6.59267485419574    2.04993740861258   -1.24131542011667
H         7.41678204522192    1.56897997679629   -1.04882584192879
H         6.67266792619896   -8.50578876279130   -1.65185546793620
O         7.30919953110030   -8.29292823849157   -2.38736079986313
H         7.67715903931101   -9.12614899266755   -2.67656612400100
H        -5.31323052540192   -5.83451698557199   -5.43967600894880
O        -5.92979033375130   -5.16082707545976   -5.75205083101756
H        -5.37784299161418   -4.39216027280591   -5.98556692300655
H         0.68643606389794    7.06610707970305    7.61985825281837
O        -0.21491747603636    7.09879424514473    7.98012392843229
H        -0.76987380004061    7.11536009020794    7.16207812600848
H        -8.90590238078351   -2.88063303683718   -4.12278763802699
O        -9.42570995732166   -2.07229923219659   -3.95234933381788
H        -9.13857983585558   -1.40515119165282   -4.57959639215870
H        -2.42136887141451   -6.04974346873926   -2.17685054808210
O        -3.29953823918708   -5.76222960060653   -2.44415528691147
H        -3.48707833569722   -6.13318369628653   -3.33133868743063
H        -2.99842139646269   -5.94871070314447   -5.44241311648373
O        -3.59903500410343   -6.55971694771084   -4.97267679644453
H        -3.11793546637933   -7.38105643246190   -4.80892568054435
H        -1.39209276038027    3.68327694954272   -6.97845540149267
O        -0.85247500984863    2.92586136784852   -6.71100603299613
H        -1.09068091727988    2.14308506326163   -7.26368601603382
H        -0.20957198526708    0.37757546365515   -8.22481000176844
O        -1.10542727961979    0.61243772080913   -7.94049830583094
H        -1.28080861169531    0.08608883336575   -7.14438677728923
H       -10.42305675282682    4.00313938625171   -2.72780179370883
O       -10.49177931682018    3.22249803651497   -2.16255635005924
H        -9.66205167574108    3.19258120974184   -1.65432869007699
H         4.58175636243470    3.99638633714221    1.72469023787646
O         4.36960918866539    3.07416258094901    1.99471541028202
H         5.08714769470092    2.49888826292105    1.71680446953283
H         6.48201856048027    1.33432708937192   -4.22598351840900
O         6.17845935056846    0.70749928150569   -3.53478882442331
H         6.20942276125592    1.19943532553469   -2.68880600954571
H         9.62474625430105   -2.30663663174932   -0.95006858207248
O         9.90122071504037   -2.08946706765413   -1.84925797789757
H         9.10096128542686   -1.74820581785450   -2.29102170491210
H         9.95982400888185   -3.39332458555031   -3.12392810510467
O         9.69266344499512   -4.04250508700284   -3.80160625266939
H         9.29872798657750   -3.53182453794090   -4.51956341741206
H        -7.71314239168953   -8.63199324056714   -1.70894995925981
O        -6.97454793701935   -8.03816285534461   -1.83527476552132
H        -7.35097294350844   -7.12464112975679   -1.82170089052913
H         4.16192400991247    6.01834958090956   -3.80793715169005
O         4.82363671100018    6.71891019548969   -3.72174942326210
H         5.65949585913533    6.26392251859880   -3.58560830672653
H         0.08379473761001   -8.22303950583777   -5.25658628023457
O         0.10682075676889   -9.20643430354856   -5.12806892000753
H         0.25775986360282   -9.56719218509588   -6.00179656649833
H        -2.34742819290486   -8.73311453938114   -2.75933978234949
O        -2.11394940968164   -8.46668008293648   -3.66822850483268
H        -1.46728132415120   -9.08398105934440   -4.02887701063471
H         2.16560010261997  -10.87755732696254   -3.54536563241603
O         2.12139174861934   -9.92302195602713   -3.51799041425285
H         1.33628425368529   -9.64894177641853   -4.04297303874745
H         6.83363111546404    3.26788235544799   -4.57302994313198
O         6.89149860036319    2.59296250028024   -5.27714777630547
H         6.09783489979613    2.72884914972201   -5.81688030750493
H        -3.57098103261991   -3.82025028205692    7.69675374304714
O        -3.68382506299172   -3.02941736186114    7.17091449343943
H        -3.43309495789028   -3.26491340821076    6.25172841781169
H        -0.64773301297080   -3.40791983817058   -6.74803763288280
O        -0.01671201020383   -2.67715167922430   -6.75321241297961
H        -0.49727880321562   -1.90248132824352   -6.40802126168362
H         0.74864305059459    0.54660933941088    8.59351871656598
O         0.71667058068056   -0.26816018685035    8.08206532445600
H        -0.21043274570828   -0.54752881336066    8.05861751645641
H        -5.83136570688279    7.31852735858021   -4.23193546482868
O        -6.33521674383978    6.70265921386036   -4.79543399991015
H        -6.62250860702985    5.96937592556185   -4.20725260451447
H        -4.27384059214898    9.04817706942086   -3.23723453929102
O        -4.81060536902521    8.25236964700442   -3.13393612365655
H        -4.40242063293142    7.76923677280632   -2.39720306603466
H        -9.71014731341651    5.75390841270995   -4.63274846808452
O       -10.24444586975385    4.94922712127379   -4.47229253904238
H       -11.12485049283692    5.15232746887936   -4.79021920274172
H         2.76959802108192    6.40763113702382    6.16085006994312
O         1.80907587746778    6.50284517267392    6.25866066825368
H         1.46859361207969    5.58784258520889    6.15825191181927
H         4.80804384985767    8.46904602329701    0.10653888293030
O         5.12647117615328    8.46683098113266    1.02709415042051
H         5.53076018462669    7.60081276189206    1.15535824639256
H         4.13017273558885   -7.48719635792825   -4.38291609514756
O         3.37143901431795   -7.76952381275573   -4.92562170060486
H         3.08999871676674   -8.61088446419565   -4.55124175609933
H         0.38354783326795    8.56812980157863    4.26064181704565
O         1.06166993261513    7.92462235289139    4.03063247068596
H         1.28523070463543    7.42565385223562    4.84225268985662
H         5.23459221652247    4.12541324575579   -3.15282533223238
O         6.19602764578635    4.09367207247974   -3.10061829048976
H         6.40407137797917    3.50911258330565   -2.35489703655574
H        -2.56124600909766   -1.63680923584159    7.56225954476664
O        -2.05474866605303   -0.84332630055018    7.78905272568466
H        -2.68883261961370   -0.22398877443350    8.16043413554883
H        -9.02426272274894    7.89092773868029   -4.12458380195800
O        -8.96179263317333    7.30953914733432   -4.88388539277858
H        -8.00483649523782    7.14461158524992   -5.01938362706927
H         3.51437967392813   -9.06127975923145    1.04482045643141
O         2.83792307483413   -8.43022112430844    1.29589734850516
H         3.31288245359736   -7.62603382585390    1.57903883607668
H         3.58838712572560    8.08865788731965    1.85082333166366
O         2.79661403035077    7.52650250942842    1.96012353812473
H         2.35199253863294    7.75726136351408    2.78844798075539
N         2.80883266793645    2.52784920908388   10.39526529048821
H         2.98163320867930    3.26237742308670   11.06760091817459
H         3.21893741537513    1.67502036643838   10.75200576546900
H         1.80416637941970    2.38328757138321   10.32364832808166
