# Supplementary material for: Computer Generated Realistic Interstellar Icy Grain Models: Physicochemical Properties and Interaction with NH3
Source: ACS Earth Space Chem. 2022 Apr 19;6(5):1286–98. doi: 10.1021/acsearthspacechem.2c00004 (PMC9125691; doi:10.1021/acsearthspacechem.2c00004)
Supplement: Supplementary file 1 — sp2c00004_si_001.zip [file sp2c00004_si_001.zip › NH3_binding_energy_sampling/57-39.6-N.xyz]

604
 energy: -1022.789813557607 gnorm: 0.000044080961 xtb: 6.3.3 (5b13467)
H         0.21099693491074    3.00882118044242   -0.65546759889805
O         0.73146638543139    2.33204988029593   -1.13554186821382
H         1.67172941466268    2.46823778660809   -0.87032239160905
H        -0.07851082280638   -1.34840199557226    3.14598659785155
O         0.31544873841507   -0.64497684920548    2.60733645596073
H        -0.16232491728046    0.16736987632220    2.84374837673383
H        -2.39104968554138    2.39336520314107   -0.52371620962082
O        -2.18633564304012    1.91920008734499    0.29944140304207
H        -2.19626809608967    0.97259050204616    0.06868228072411
H        -4.66227276384043    0.51403618008064    2.17952270074040
O        -4.98068126766959   -0.41889023837768    2.18509308837608
H        -4.47390581572714   -0.89258557189499    1.51727392193789
H         0.06696582834527   -0.33447293752745    0.95216508610378
O        -0.13519136597004   -0.09428126825797    0.02760620664705
H         0.21106714786661    0.80043695591417   -0.09506773624845
H        -0.15944574462382   -3.62205826331230    3.75737041535665
O        -0.43917567972835   -2.79520591431342    4.18371615698916
H         0.20649658646792   -2.62940611416421    4.88706466748202
H        -4.88410577101426    2.50266562421979    1.34025521332749
O        -4.24573709483301    2.09009412385258    1.95370150906415
H        -3.40219172978262    2.07389476099875    1.44163266600980
H        -3.23810567997256    3.88840460941948   -2.19108185166246
O        -2.49687438572668    3.29594112077118   -1.96304548568867
H        -2.13593876893658    3.01109794918100   -2.82352779672639
H        -0.12448825324012   -3.82922369560430    0.48147668369249
O         0.21498145812831   -3.01520145603029    0.90619084009098
H        -0.57246287897338   -2.52950115414975    1.21861256710662
H        -2.37958328125699   -1.57418656269696    2.45784998747445
O        -2.19045613646122   -2.03553866230333    1.61458269279289
H        -2.44474413548247   -1.44295461273415    0.88800445930415
H         2.07864190737157   -1.45745104665015   -1.12371514506065
O         2.30731182026491   -1.71769159229946   -0.20743065249730
H         1.51676025020261   -2.14687140938718    0.17140204307390
H        -1.38745264534635    1.79096611297311    1.92323624859610
O        -1.48493663026484    1.38862955200259    2.79652638236472
H        -1.46868986043031    2.09655250427669    3.46590044110801
H         0.21408718019387   -2.71427941167297   -1.58396080265447
O        -0.54240200808346   -2.10345980630945   -1.63509939006340
H        -0.36335643033147   -1.37964726550800   -0.99750698808269
H        -3.43357065328206   -2.94182804980415   -0.41321947319188
O        -2.71675300866151   -3.43231960893487   -0.83638963660261
H        -2.00506969687766   -2.80124721773057   -1.04937189350173
H         2.77114257055656    0.08606856299291    2.94210554187394
O         2.86775527059246   -0.10200892107934    3.90340814447978
H         2.95909272236166    0.78845866225493    4.31290083199249
H        -3.53019969472369    6.35905528823498   -0.50120505438569
O        -3.30125888374430    7.03253797750020   -1.19633585649553
H        -3.15056870614073    7.87017781272649   -0.71613109178429
H         3.90189196495174    0.55266601308637    1.19919103717812
O         2.95147259735197    0.36923038978742    1.31496656516440
H         2.71497885101655   -0.37694181718686    0.72736353066214
H        -5.77478288342803    0.83427899069311   -1.60688477210663
O        -4.86458552231375    1.16101311654481   -1.47796860256186
H        -4.97565280009730    1.98532546970126   -0.96029539110441
H        -1.20843211292020    5.36158892008759    2.24529950310661
O        -1.83483185765143    4.61726059728901    2.12107673273750
H        -1.91447919855857    4.19116063197403    2.97990078975493
H         3.49968810510866    2.73109018834488    0.45617368711145
O         3.24760069520853    2.69872257089759   -0.48145580428850
H         3.58608961314472    1.86546795691050   -0.84796421667957
H         1.49665795851558   -4.70512158686056   -2.27557499162475
O         1.56028611970123   -3.93187258491590   -1.69707140382298
H         2.35571838333589   -3.46834654133736   -2.04370334445899
H        -0.91253318226973   -0.08753741096028   -2.54508014637618
O        -0.27864124269428    0.56564632357644   -2.86751457916020
H        -0.01601167855473    1.14630876919372   -2.12934971911344
H         1.70119455025575   -4.70667660656958   -0.20366506528242
O         1.80530047528796   -5.34861537124923    0.53533152633067
H         1.34230676248711   -6.15748060884073    0.23276628800756
H        -1.21817023598863   -3.26704125523702   -2.90085324319527
O        -1.04630964577887   -3.94704496231416   -3.56565056307376
H        -0.92011659592510   -4.79663763350646   -3.10155746074456
H        -2.78432110673067    3.25878965312116    4.72290793263121
O        -1.80308330395543    3.25751822004764    4.69065739956829
H        -1.51148501580246    2.84900604243243    5.52406868949875
H         0.96045869684284    4.98673542717176    4.11137231759748
O         0.01428179938910    5.21972015961253    4.16288767080675
H        -0.45827162199899    4.41502865524119    4.41520165350054
H        -1.72908602760417   -4.66839846795976   -0.40236561366628
O        -0.96513345841039   -5.21208568494783   -0.11976757516505
H        -1.31421327414283   -5.90163363704522    0.45427537512603
H        -3.91156584995702    5.82880099384808   -2.56660087043208
O        -4.25611654544141    4.99543885318837   -2.90336213916455
H        -4.10567359918648    4.96677261633493   -3.87255100253243
H        -2.43317107297796   -3.72169963988834    1.91023375642463
O        -2.45285530986103   -4.62828881617359    2.28029846376233
H        -1.51332695640735   -4.86760718923161    2.42088094821001
H        -4.68868934026489   -2.98095276651880   -2.92358049550024
O        -3.83630941618253   -3.21171463523478   -3.33073741692162
H        -3.50540397658585   -4.00760479146775   -2.86929304095906
H         0.33481143407407    1.32485017346779    4.62767851126890
O         0.84075407058854    2.08768120737989    4.30020775708348
H         0.88967793808964    2.74147636770451    5.01166863709250
H        -4.65202798301533   -5.17869626776494   -1.61006766492722
O        -5.35500474337736   -4.82883475930417   -1.03543711880119
H        -5.14329036216497   -5.18870614963879   -0.15314121964807
H         2.33415963508828   -6.48001870062114   -4.07361111008291
O         1.99481038715977   -6.15684603770212   -3.21888646289355
H         2.42834163252257   -6.73393942780444   -2.55796712807449
H         0.47517546235887   -3.37515103096996   -4.02486517930082
O         1.27910064848287   -3.00707885424438   -4.44444713230932
H         0.96184874160392   -2.62799365038272   -5.29033881424723
H         1.96149036788897   -1.79468587066628    2.97559506585308
O         2.11562798275446   -2.72477043273189    2.75402540897661
H         1.43148752497212   -2.93331319996009    2.08364662011481
H        -3.00743857377306   -1.80892012549655   -3.22401695927288
O        -2.58586944084741   -0.92288297752062   -3.15154662572441
H        -3.23959667385243   -0.27537228229483   -3.46969499004596
H        -3.18519331137434    4.94883456573187    1.10827244824452
O        -3.96629276036325    5.32641015109406    0.65539839402113
H        -4.38271323691319    5.87865703275240    1.36559031638873
H         0.87784996465324    2.21423680749728    2.61234106167140
O         0.97809314206701    2.21803131126247    1.64136145356220
H         1.70388188972364    1.59528811035983    1.47000851578709
H         0.19221955748449    5.62977487405438   -0.74814306655913
O         0.69054011765645    6.30875787008137   -1.26241878499825
H         0.87140376884941    7.08753609898537   -0.68511788966312
H         0.34628679890775    6.99697799814242    2.63686639625768
O        -0.01346748743977    6.62542394981004    1.81429364759564
H         0.64801248784527    5.95156819426947    1.55266710848571
H        -2.48267980580280    0.17376212895107    3.34040049684914
O        -2.70648051597494   -0.64290757881055    3.84019674573997
H        -1.94656219301172   -0.68743782784259    4.46236226269310
H        -0.90129274490019    0.49370676666339    6.03005288338593
O        -0.62661496028997   -0.02064542232608    5.25260644273170
H         0.08677420977186   -0.62609261190726    5.53589237241193
H         0.70635116922523   -5.02860029292665    1.95185856045448
O         0.16224754325502   -5.14311250541875    2.75447441089224
H         0.30595747071803   -6.06544038421445    3.02117526831128
H        -2.12137001618930   -8.11063355921634    0.39536889955605
O        -1.80061023569666   -7.62824957557941    1.18463006548002
H        -2.58770216650721   -7.31846601644296    1.64028985729964
H        -0.44903800629982    6.85457534116607   -2.23256635625762
O        -1.16455153485284    7.27749378818436   -2.77558139692314
H        -1.97608678488662    7.16610669704365   -2.23952700045704
H        -1.10460747723515    4.28821428637842    0.59768993849714
O        -0.73295945985632    4.36080331548832   -0.29803702869023
H        -1.43594252869693    4.11084166381505   -0.93194097701238
H        -4.41101077238237    2.70546546472142    3.51945249331188
O        -4.41179751072062    2.87019314641708    4.48507824872115
H        -4.49557715021245    1.98446466678328    4.88840301823157
H         2.01734909696727   -3.63202962464199    4.22696931592535
O         1.95192620612268   -4.10953116025219    5.07724487006850
H         2.45867183417669   -3.57715613381941    5.71178028746631
H         4.68659544638701   -3.22487234061324    0.82891736169185
O         4.52704624373196   -3.14408742484361   -0.13709690685740
H         3.66954253794300   -2.66384149609159   -0.21903834894340
H        -2.71720398175967   -0.75940356330056   -1.35834813733973
O        -3.04700146973292   -0.49541822356073   -0.48290891477751
H        -3.84611751601126    0.03258890963150   -0.68810180443465
H        -1.60563496567973   -0.75099670780647   -4.63662126204689
O        -1.10015507553344   -0.53136400416841   -5.44006616551239
H        -0.38958061469793    0.06425416984404   -5.15195882755522
H         1.80230966231068   -1.71552960545524   -3.38293831071809
O         1.89295617778315   -0.97400773178656   -2.75377073450924
H         1.11752856797934   -0.39385831893208   -2.88329694168196
H         3.65959008732283   -3.16337182943403    2.53944694383673
O         4.61860575875647   -3.39263061714973    2.46717084140994
H         4.67256910177753   -4.35360435947668    2.58714762889895
H         3.41924881020946   -6.16556978963874    3.09147936188732
O         3.77673336644767   -5.96061115697102    2.19303667179786
H         3.04110644093446   -5.60961676027272    1.65089364677814
H        -3.33265811656413    1.61484747403333   -4.17204579711169
O        -4.18167376939565    1.14850160667776   -3.98616182131111
H        -4.39772589868264    1.28582920835425   -3.02810707849848
H        -5.07840462148469    4.12894076361167    0.08683091970085
O        -5.51686261475697    3.26408068340310   -0.02348966658380
H        -6.44698235378156    3.38473495978103   -0.30538847561053
H         6.73735366774499   -1.19897259967273   -1.35797719082121
O         5.96728832508748   -1.05425905674339   -0.80186613411773
H         5.54604986576425   -1.92255111757804   -0.61383968108458
H         4.59867269513613   -3.17759695212375   -2.48082765431427
O         3.73124724684109   -3.00424257773934   -2.89675492337424
H         3.73626824239193   -3.61693945143986   -3.65762287436460
H         4.42684416196225   -2.35403253269362    5.61655222118064
O         4.08237570701571   -2.82433201626754    6.40639634143117
H         4.41660992879053   -3.72912709230968    6.31920333885742
H        -0.75589966292772    6.28360986502729    5.11672412298864
O        -1.35354411366598    6.85658930193368    5.65716063644287
H        -1.36479024650208    7.73646893594377    5.22189339727888
H         4.70358414129745   -0.15079445570932   -1.45602480537982
O         3.93749756891100    0.39394718301114   -1.71551239058809
H         3.24589216530000   -0.20231412170680   -2.05332606960043
H        -0.66558733825220    4.48344630193438   -3.98948440873657
O        -1.43864094745606    5.04006265001955   -4.22502367051198
H        -1.33013887169396    5.88847731396754   -3.75943916159659
H         0.71990962565831    3.19236599693452   -2.64620512211291
O         0.69384657135942    3.54120691771799   -3.55884585675362
H         0.75994806651986    2.76837998290106   -4.12700937520896
H        -5.38716631099793   -5.22296866660351    1.75406186509141
O        -4.69034631768991   -5.81588982763509    1.39619611261124
H        -3.84992071454003   -5.40211452643071    1.67066813101377
H         7.88856523213304   -1.68980778174022   -4.02902152000511
O         7.62921203557579   -1.38316369433364   -3.12785741325226
H         7.14347483944093   -0.53672630147369   -3.27966974634020
H         3.70934800058543   -5.06268075777533   -5.31434165549420
O         4.47179804928766   -4.69326977242867   -4.83031667260120
H         4.85476077376061   -5.40780300684960   -4.28821655961421
H        -3.78960914821500   -0.03207726033639    4.93064093160332
O        -4.39145878691560    0.42816552717280    5.56534232277661
H        -5.05235463530535   -0.23167119104238    5.85156384687420
H         3.46545009467398   -5.96369112553947   -0.55157192623415
O         4.33893268995918   -5.71423245038525   -0.86527825252487
H         4.41431819254862   -4.75261999181944   -0.71517818520337
H         5.00828475004602   -0.33062090059900   -4.15379294704307
O         4.47553544759128   -1.04228283831460   -4.54820308420709
H         4.14733746044633   -1.62761069100312   -3.83341470460751
H        -1.16159203536955    1.57971413033495   -3.92327697785563
O        -1.81740240604241    2.19530825920605   -4.30907909440164
H        -1.45131521401884    2.54133634866908   -5.14493024257497
H         4.88897385870528   -6.33189166491631   -2.34564374579331
O         5.22231545696660   -6.65279373044259   -3.21271072639353
H         6.04067078059432   -7.13369654631179   -3.02799535903237
H         8.74489471875427   -5.10022485864363   -2.93358762815993
O         8.05307170214451   -5.52132491156418   -2.37834589822872
H         8.08719552276656   -6.47795997290840   -2.48661756146707
H         2.34294458988299    4.69328662497180    0.48783448090926
O         1.75940330319730    4.67248127518223    1.25656965563072
H         1.40440633637105    3.75047547933747    1.32892531106954
H        -4.42143727409033   -2.68018501384232    4.20913913217356
O        -5.31489093110667   -2.33851944707465    4.00764004485267
H        -5.17635807076088   -1.55407519015313    3.43705566359716
H        -5.84806374315910   -3.22188419938681    1.28936699286264
O        -6.31268893536488   -3.78248333806281    1.95353995704571
H        -6.12464902452096   -3.35271033129362    2.80706432569874
H         1.67986291178879    3.40282743791761    6.88916143093435
O         1.05785315718637    3.92266579068767    6.35827327302191
H         0.27385915835470    4.07122274793026    6.92946617052775
H         4.99562290571840   -2.21752560159171    3.61254135214989
O         5.01520287618388   -1.50392558139267    4.28172083873333
H         4.20444884951216   -0.94557018496917    4.12658072015976
H         2.38081901602474   -5.63002978512116    4.80895172523827
O         2.76025357807866   -6.51281144529687    4.54436810291036
H         2.01485868709359   -7.09235780529953    4.36537384265024
H         2.26804180035709   -4.49603747574823   -6.81337418606423
O         2.09671095947187   -4.98960311704495   -6.00132446304821
H         1.83164534748666   -4.30214965530493   -5.34187588693260
H         6.43980220454114   -4.12616068488269   -0.51584361480513
O         7.19156321255194   -4.53334805468746   -0.05375028050316
H         7.70049711878101   -4.95061982758105   -0.77653956551904
H        -1.73359800777553    4.42046696374079    7.72847695041317
O        -0.83562658188528    4.51583888136927    8.11653151428109
H        -0.65397775955944    5.47457523973133    8.14699384248995
H        -5.10399098760075    5.70966226959676   -5.56833963929893
O        -4.49336232654057    4.94868811976002   -5.58892272508005
H        -3.73171546673037    5.16738824296363   -6.14927087049275
H         3.29624042092593   -2.49693880599555   -8.44580796629238
O         3.20720473493143   -3.03664719542779   -7.64937603751023
H         4.08266443548588   -3.01396483194577   -7.21768676761112
H        -0.66935081064878    8.80833153348363   -2.21725232183437
O        -0.51884421286408    9.63446818882388   -1.70312436604083
H         0.24000164572848    9.44278337376837   -1.12662815646577
H         2.05935437663707   -0.96845384385297    5.21061411753855
O         1.48516929746862   -1.49705829639969    5.79444580759357
H         1.57895933679258   -1.15766026011954    6.69386123376828
H         5.21561291448643   -2.01220938208931   -5.69555295064918
O         5.56096326760916   -2.77557344499130   -6.22290635350770
H         5.28709435423077   -3.56850874034165   -5.71025771185889
H         5.68569242199221   -5.27064763356787    4.66554191357004
O         5.16217960375901   -5.19082476229274    5.49198836111897
H         4.44005986161887   -5.82130841823781    5.40064557564244
H        -3.98293856205138    1.08285800802969    7.00969602762029
O        -3.79212253115139    1.55356658582918    7.85678674269283
H        -4.66850119240087    1.93754529245373    8.11868166124685
H        -1.84042078792055    9.60125372090385   -0.68437376577118
O        -2.70149222574527    9.47066229346267   -0.21492074704815
H        -3.31249685399151   10.10248318043709   -0.59750620686090
H        -5.93972962694897    4.68811098640732   -2.91565273702532
O        -6.84693424863745    4.57460315791653   -3.26476265564410
H        -6.75580047777123    3.87466460306710   -3.94467774863634
H         0.09376104758394   -7.07848949067868   -1.18528635096317
O         0.55627797896710   -7.52001908344200   -0.43987471765258
H        -0.12399056727879   -7.71771388904921    0.20694206116277
H        -7.63077330592905    3.78618223117896   -1.96070345146178
O        -7.89319723869913    3.19559260632997   -1.22426907851298
H        -7.75028163909461    2.28842668978496   -1.56846493821551
H         3.96358464461183   -0.96031537061035    6.98891252983306
O         3.97332911853985    0.00389383335354    6.98782074841758
H         4.78562371937668    0.29620838212805    6.55771468843671
H         2.25909200923368    5.73095778413685   -1.17464016159262
O         3.19198123575143    5.47393972193429   -1.01725222070238
H         3.43222237287177    4.93588392865271   -1.80377575662303
H         6.54832246726915   -5.96030002918733    0.64799858112050
O         6.17844020107678   -6.70000920990551    1.17639693759179
H         5.27336111837296   -6.42413441805643    1.40250697628832
H        -3.87723168418060    4.66096706066634    7.80633153947424
O        -3.31003581314452    4.20257905451571    7.14480265624491
H        -3.50318989558499    3.25836565986600    7.24922939954072
H         5.76182000969557   -7.97242469180199    0.09925878243830
O         5.47480227284942   -8.65517184565024   -0.54339616754718
H         4.64638697418232   -8.32641886717185   -0.93651130934081
H        -0.56690649704327    1.97214998694815    7.70721696354225
O        -1.19923239278387    1.91368783730143    6.97088972109680
H        -2.06820282753490    1.76903389826005    7.36519064956980
H        -6.38196556482754   -0.14581555321560    1.05347635962375
O        -6.70246838512509   -0.22142833947980    0.13988730645952
H        -7.62072793507196   -0.49390594431411    0.15590065228313
H        -5.37082330837934   -3.07817644568461   -0.61404464105311
O        -5.12039936644921   -2.37997275413226    0.01692543648595
H        -5.68894685963963   -1.60550771674131   -0.16768881155589
H         4.32243724842609    5.54789557498447    0.36435566157109
O         4.65574600680158    5.64826380692787    1.26989823567968
H         3.95896183055942    6.15289050473611    1.72385736395041
H        -9.03998221138116   -1.74651604978874   -2.27620037376477
O        -8.49356903643462   -1.54969413937510   -1.48802305010624
H        -8.62164167968757   -2.29048573573873   -0.85520233331146
H        -5.51130492081705    3.48582068811393   -5.51337072930137
O        -6.03045484340081    2.77533181167903   -5.10161209207473
H        -5.36515505103295    2.18532164843718   -4.69087040204986
H         3.19260624323030   -0.87660897689040   -5.65380836632780
O         2.33782990130657   -0.99502307494962   -6.12278731451381
H         2.42382671485315   -1.84132906935417   -6.60064594196528
H         8.12367205789685   -1.33696055774114   -6.02238516224421
O         8.13149538992518   -2.20473652649762   -5.57279108250009
H         7.27517406703071   -2.60209849996585   -5.82661399050783
H         7.63221372434136    1.00491917383004   -6.28698526572708
O         7.44416684468164    0.16014742266443   -6.70841932872753
H         6.46275585171859    0.11132492204286   -6.74538325207605
H        -7.86282612381352   -3.71413570625066    0.89655165931245
O        -8.54030925135011   -3.60278094029430    0.21190346694964
H        -8.44128575255400   -4.35852739967205   -0.39432110048429
H        -2.40072613079400    8.70865059361083    1.34712454547360
O        -2.25267152091052    8.11437397887990    2.09570320725180
H        -1.48179286036420    7.56215418825847    1.87210177719399
H        -4.44492731817525    6.39439714829323    3.53258884479213
O        -4.61277125901946    6.82615776133671    2.67831953543504
H        -3.84864083943741    7.41246123485673    2.54500932934304
H         3.36805576519099    3.47842494223361   -3.50066116894574
O         3.55960398787599    4.43201157499165   -3.38291532959021
H         2.81216249779601    4.93136253347334   -3.78954124713054
H        -6.10961899654243   -1.60196380632304   -3.45950567737325
O        -6.19471053160629   -2.18576304335577   -2.67917743047033
H        -6.97909582022643   -1.88092847863752   -2.16994573120633
H         6.46170953117912    0.99449358288119    4.75909144446941
O         6.06733348027520    1.52937990262718    5.46493396409548
H         6.25614266594328    2.44957696409610    5.17907935720630
H         1.36845828233904    1.72949733764715   -5.80994580204666
O         1.16055361439662    1.12115729430594   -5.07080271623842
H         1.53953771809674    0.26454436412007   -5.33969813909411
H        -2.50328414667228    2.87829440641310   10.50056556500345
O        -2.29124332958614    1.97219002307320   10.22231287408746
H        -2.88745734241062    1.77734448776436    9.48742465738920
H         7.62470610848947   -0.54270959427406    3.09559873655692
O         6.87456469292099    0.03148393250187    3.26859242173583
H         6.18124269905301   -0.57165822751141    3.64119456501950
H        -5.66154316788342   -8.06715700722807   -0.75756352143320
O        -4.92811427505784   -8.14057666398633   -0.11013741060096
H        -4.93185203506813   -7.32631159154786    0.41655278044219
H        -5.16856572889910   -0.10749958082844   -4.72114139489242
O        -5.78585715360096   -0.81728012113191   -4.96672542061012
H        -6.62339032512400   -0.37403216053743   -5.16338860411467
H         1.90307433086698   -0.17337755722254   -7.51079208568926
O         1.70205231464858    0.30319212800581   -8.35232061433071
H         2.28098588286791   -0.09760112414079   -9.00623791488163
H         4.88736395395566   -1.35741323188981   -9.30209335186624
O         3.96273603190529   -1.12735844818822   -9.58566647929089
H         3.94517203738731   -1.24042344829228  -10.53529303387143
H         7.55595216841676   -2.62404656425243    4.19995574067907
O         7.70457700157589   -2.65441571022714    3.24061615089868
H         7.21093620783407   -3.44289563520304    2.96260187779573
H         6.71351430175008   -5.93785839504287    2.66145364741943
O         6.77439841546074   -5.26787261922325    3.36770652739943
H         7.64987682405694   -5.35575383605451    3.78569786421355
H        -1.81994578347258    8.90542265149965    3.55311876344163
O        -1.57330830757160    9.20610260381239    4.45283267349959
H        -2.42255002428423    9.33430895766294    4.90886443308572
H        -7.37984691897526    1.58379389573548   -5.24978838318425
O        -7.95558387834487    0.83860452746784   -5.01053207425134
H        -8.85718822610863    1.23796063182094   -4.93334995947927
H         6.93873560613745   -1.05422284409893   -8.39726224232065
O         6.35811742324174   -1.77403746803984   -8.66743849411570
H         6.12792932765035   -2.22876246185452   -7.83871471092184
H        -1.75772784843717    6.34706071212859   -6.91922867278033
O        -2.06374869208174    5.46928611850282   -6.69600399185810
H        -1.79149882624489    5.29932098706007   -5.74507435238861
H        -0.01044520776104    3.23374354106596    9.04634015817134
O         0.18564938644555    2.31246522732722    9.29646035529199
H        -0.61379259106245    2.04546169823872    9.79957625838141
H         6.75938382432607   -2.78788597158997   -2.70911708546162
O         6.22880458948597   -3.53456139056715   -2.37307575978382
H         6.69768158705086   -4.34367225640683   -2.62403423725554
H        -4.07010417427056   -3.06128530920163   -4.96662122289314
O        -4.22380537346954   -2.94266224536995   -5.93085087166442
H        -4.76989937926568   -2.14855600693086   -5.98244602739174
H         1.96931158848178    2.10839992092024    8.48462645513610
O         2.63400828663288    2.22546977887921    7.79620234791342
H         3.05656102999471    1.35601002236942    7.67568882825065
H        -6.90762294085284   -5.20930673692550   -1.43576570737701
O        -7.82317401089011   -5.47646751313973   -1.68432036809617
H        -7.95497535131133   -5.06869272622885   -2.56512418893916
H        -3.83214444507529    5.20285398043174    5.72563445295231
O        -3.79768844581947    5.97526696826410    5.13998558131841
H        -2.86340389994215    6.26760883995991    5.23762009504021
H        -7.88048018727917    0.08416500340090   -1.97464588415937
O        -7.39096447171973    0.81089226910458   -2.38313445783159
H        -7.61695634250747    0.80456627023210   -3.33687418582404
H         5.83728015898671    0.10346890570261    0.42529844220370
O         5.61326390312500    0.81862995059841    1.05278781306133
H         6.12442995028182    0.61870158396143    1.86360736127495
H        -6.22403636587933    3.24836968041405    7.40937399888602
O        -6.09787843624375    2.72525433131822    8.23515971470805
H        -6.69795730027460    1.96444625579492    8.14110178280505
H         2.27672682939006   -8.09082708772219   -0.88375897866092
O         2.95476930659758   -8.07433485572544   -1.57888884262884
H         2.73021086976070   -8.78431928415856   -2.19680010292177
H        -2.73619602221789   -3.94294927575773   -6.22315964318225
O        -1.98375737898908   -4.51152801648421   -5.99346674360223
H        -1.70809318589550   -4.22503350687196   -5.09441783507883
H        -5.64871460829325    3.71112356970587    5.32659650831821
O        -6.29896511971090    4.10470568063606    5.94461009477799
H        -6.13377449944937    5.04852861193639    5.93825947778045
H        -1.01680499719259   -7.11483064996485   -3.20643198832344
O        -0.54508289014663   -6.44873510162940   -2.67313592921516
H         0.36343958195803   -6.37785118764439   -3.05144248489886
H         4.43905613858452    1.96194311190361    5.15042167962778
O         3.49769493158513    2.20308430557817    5.03124465779272
H         3.11247719202981    2.21263774215099    5.91275767908895
H         4.10473169765882    4.59547845827325    6.33813684520909
O         4.18422834484414    5.33057712904755    5.72576495945061
H         3.61918615730347    5.09356960728134    4.95190153100496
H         2.76277016666097    3.57160998691236    3.95208790023234
O         2.58456920453028    4.51253060283620    3.79095122855957
H         2.46719840965111    4.61557152722859    2.82462688272296
H         9.39557292479277    0.18747870205675   -1.05198248519341
O         8.59241582779046    0.34897227042382   -0.55340411205151
H         8.41255656615441   -0.47421360864264   -0.06931621176635
H        -2.11318930228483    5.23608293327917   10.68309506835164
O        -2.83618059891302    4.60687740053777   10.90951052120555
H        -3.05531030887047    4.77826941668780   11.82561266320578
H         7.97059199617224   -3.03840815494570    0.32565577504335
O         8.39354526281693   -2.19469339064408    0.58706069665712
H         8.32443368851488   -2.19448991577058    1.54909169109027
H         5.37050716691128    3.61804517723141    3.55797943658068
O         6.02435395481385    3.87962149656849    4.22865650215669
H         5.61089761652062    4.59571371041758    4.73211227791232
H        -4.22036307258107    4.94457820217628    9.81215730496135
O        -4.85250828179081    5.10026854610965    9.09029472017729
H        -5.46436976167606    4.35166630621253    9.08222022208767
H        -7.00674833929307   -3.47304917569338   -3.51479894627228
O        -7.62717495524335   -4.08135125342024   -3.96813967991213
H        -7.10503999940534   -4.51980689598561   -4.67189459520377
H         0.01565163205591    6.04091487108450   10.81118130346855
O        -0.84798605746028    6.37566099011326   10.56508387780037
H        -0.73036573872653    6.81123673031695    9.70153850815122
H         2.57850003446801    1.48802742184885   -4.08933683231369
O         3.44871873848225    1.85327973340408   -3.85191001629541
H         3.78614093780887    1.34102166013857   -3.08946162104179
H        -6.98250419058018   -0.27866666213168    7.21025279643919
O        -7.49136489495733    0.49834339938573    7.49437448060728
H        -8.11287646880791    0.68636527031641    6.79001693391442
H        -2.74638388956176   -9.88686667916611   -0.89085095966003
O        -2.68265022457966   -8.94436625109617   -1.04527981956196
H        -3.58863665466911   -8.57880029449124   -0.80395702981186
H       -10.05826052102345    3.09257420201546   -4.89087463089319
O       -10.17656455642040    2.17342105891686   -4.61643874046283
H       -10.39368213331322    2.25104386443303   -3.66650983464921
H        -2.07551126419802   -3.07195292359073    4.59533123144933
O        -2.95110124324431   -3.51158763104447    4.66085949401150
H        -2.94400551653326   -4.12462688620683    3.90063824131652
H        -0.18868341496753   -8.01716467675171    2.43978496354786
O         0.63727191458752   -7.81136900610744    2.89067211617242
H         1.35610083414008   -8.10378634399829    2.30280167138202
H         6.69559027966200   -2.44158414205434    6.39352914992029
O         7.14513375124274   -3.14902884879873    5.92653930362478
H         6.51416194634791   -3.88263121213664    5.88171442511738
H        -5.28285617178975   -2.06244489492112    6.92607341322410
O        -5.95828773795557   -1.56103028594240    6.44432889047042
H        -5.94054139506954   -1.93224064796547    5.53273029294695
H         0.84516232094431    3.05039318699090   -7.08974509830592
O         1.76586341331987    2.73162732590030   -7.15645653029632
H         1.75444019975979    1.98309513803082   -7.78086114023430
H        -3.95756916211024    8.69926649965026    6.72257247135785
O        -3.95474443026231    8.70222782524925    5.76519778697023
H        -4.07981611730494    7.77596859619235    5.49269298518324
H        -2.04392349234347   10.31461356324592   -2.67315439899335
O        -2.94518164969149   10.49303922200890   -2.97731669864507
H        -2.87627159530617   11.13690237892180   -3.68144028454162
H         9.40168933809697   -4.11401859577119    4.03743674440542
O         9.12166684542284   -4.79564491082540    4.65608957235480
H         8.69059042682387   -4.32733264436247    5.38193770541148
H        -0.72787887639193   -5.98161084822824   -5.87534605141737
O        -0.02527798161801   -6.55102091258104   -5.54500463250303
H         0.81084367194336   -6.08809791680632   -5.75776773707950
H         1.83875483152878    8.22652655325999    0.70424536639079
O         1.54254168283066    8.54570501756965   -0.17848722541748
H         2.36393417698560    8.59463701178734   -0.69593045803278
H         3.50560810348643    2.94243749829168   -6.62521125840467
O         4.33364877010141    2.65402913004726   -6.21677503234581
H         4.08946162917466    2.39192309432011   -5.30242328885094
H         3.73918930719728    7.08106294660535   -1.17971678113838
O         3.97300225259265    8.01360770675380   -1.38546710168895
H         4.47951399206088    7.93589476082926   -2.20949488622266
H         4.40761747324327    0.02507835143039   -7.90156005772447
O         4.78449392787719    0.16215098324069   -7.03071460307316
H         4.60315859293586    1.09208411434182   -6.77614595678041
H         6.03221431720353    1.90833499684601   -0.45025204859163
O         6.60174061542700    2.10128351468353   -1.20807801539540
H         7.42534913658071    1.62076140028308   -1.01451059360022
H         6.68488458469857   -8.44653550048586   -1.64584606344082
O         7.32249142708107   -8.23188921185566   -2.37980777678484
H         7.69134363564858   -9.06430575946597   -2.67016310248161
H        -5.29615638019680   -5.77225457708164   -5.44732351104497
O        -5.91261716346846   -5.09811998226721   -5.75901663544726
H        -5.36050592464550   -4.32878513382643   -5.99003115509600
H         0.67727117452179    7.10642356751696    7.64875123673506
O        -0.22476621491522    7.13317004061411    8.00721517217412
H        -0.77910028673198    7.15248872870790    7.18918496251644
H        -8.89233067661184   -2.82307632352745   -4.12931785668155
O        -9.41259314020104   -2.01510201841549   -3.95825244182824
H        -9.12463029712513   -1.34693808229231   -4.58400918501135
H        -2.40928888844492   -5.99301486546473   -2.18080227118778
O        -3.28757363248697   -5.70596646114024   -2.44831676398369
H        -3.47328180150033   -6.07465569238234   -3.33685544067068
H        -2.98126790922308   -5.88518116631905   -5.44642637726691
O        -3.58252138735380   -6.49760321770337   -4.97921715442642
H        -3.10119648784184   -7.31903091864025   -4.81652147254120
H        -1.38502328736786    3.74534646670691   -6.96758555915143
O        -0.84027986863219    2.99660906865620   -6.69552778895227
H        -1.07189181406789    2.20855982366998   -7.24531383793856
H        -0.19005161140647    0.44981676733609   -8.20976947718121
O        -1.08612900889995    0.68503222122225   -7.92587493541741
H        -1.26268804098273    0.15560985232416   -7.13174630986346
H       -10.41487729541347    4.05715209584569   -2.72152368062586
O       -10.48422849230402    3.27532077677347   -2.15807596426158
H        -9.65552243988500    3.24430753450743   -1.64838656912386
H         4.58430371017501    4.04551387020204    1.75485046229570
O         4.37668942357166    3.12496684498356    2.03420403069906
H         5.08785921739001    2.54788488778035    1.74313899261760
H         6.49192488066559    1.40212108419111   -4.19905605400870
O         6.19021673582260    0.76992190104508   -3.51082944318864
H         6.21500662003461    1.26260493241945   -2.66505546545767
H         9.63270997610183   -2.24785928747855   -0.92601886101760
O         9.91029973365311   -2.02944730455168   -1.82451832431128
H         9.11083223124218   -1.68629456600472   -2.26656516786666
H         9.97169996180087   -3.32955330945351   -3.10141050079239
O         9.70624583713706   -3.97734425473278   -3.78118970503459
H         9.31301345317088   -3.46490876062823   -4.49833553224632
H        -7.70095982743593   -8.57889380278992   -1.72684913474749
O        -6.96253909368862   -7.98430335487990   -1.85057326534362
H        -7.33943419272400   -7.07107204222162   -1.83548960045014
H         4.48420359667267    6.20432799516079   -3.72677820968112
O         5.18281812800681    6.84877400065734   -3.55878919076372
H         5.95718590985291    6.31426651549991   -3.35349698379187
H         0.10207637943055   -8.15853216175188   -5.26092434140957
O         0.12499123004830   -9.14225365476544   -5.13454826999128
H         0.27804871774189   -9.50094962872081   -6.00875624747706
H        -2.33298142331409   -8.67543546319141   -2.76891899820209
O        -2.09867693183061   -8.40695878496377   -3.67694496027011
H        -1.45070952843601   -9.02270672774842   -4.03797120607483
H         2.18196191298105  -10.81609606037862   -3.55224792752288
O         2.13705168299259   -9.86167636902198   -3.52238959940629
H         1.35294548808060   -9.58663067486265   -4.04834277021388
H         6.84370961485750    3.33091612961219   -4.52773790184148
O         6.90764259591313    2.66267611695686   -5.24176708219224
H         6.11298489690725    2.80036702827965   -5.77880095322866
H        -3.57679508273307   -3.78721603927711    7.69563811334250
O        -3.69014893334354   -2.99610790299930    7.17032355131062
H        -3.43741927239374   -3.22953250491286    6.25088509586271
H        -0.62933203652169   -3.34018861907849   -6.74297851129557
O         0.00107714633696   -2.60898646236579   -6.74591075624693
H        -0.48004448239811   -1.83546028786199   -6.39845950229644
H         0.62976752064599    0.38780591890575    8.75950034583735
O         0.63816400907744   -0.32321571430566    8.11479352710933
H        -0.28393345118544   -0.61135676577264    8.02366939863547
H        -5.82419351856068    7.37638508603046   -4.21239572196173
O        -6.32494124813826    6.76124648406313   -4.77887374749998
H        -6.61371532997136    6.02605235142142   -4.19320090515230
H        -4.26687635866480    9.10676231633323   -3.20786302403283
O        -4.80079900936980    8.30801295911112   -3.11469987446928
H        -4.40599315809103    7.82572299494968   -2.36997008590969
H        -9.70006272068249    5.81243574409679   -4.62242878500466
O       -10.23380199441751    5.00717675274017   -4.46397225330077
H       -11.11407549934135    5.20984507455851   -4.78258994629460
H         2.76458394505465    6.45632320336530    6.18663301968862
O         1.80427264847522    6.55373350683541    6.28310455223209
H         1.46040445887225    5.64100366965458    6.17544189111864
H         4.80941617573717    8.51640609633893    0.14210335604006
O         5.12391088477249    8.51934515905955    1.06534640632724
H         5.53141296695455    7.65523307763889    1.19680677483267
H         4.14644546811813   -7.42269248117852   -4.37911110007694
O         3.38871644055249   -7.70453661166496   -4.92350235699167
H         3.10731237477672   -8.54677222426310   -4.55112085055064
H         0.37797742893767    8.61339913706059    4.29158522946273
O         1.05557807498464    7.97032594823254    4.05904579339086
H         1.28166278005363    7.47185255883514    4.87061749940322
H         5.27417768221792    4.18298586682555   -3.14508684789841
O         6.24328615438893    4.15055894879860   -3.06415076404240
H         6.42196325379927    3.56080351912001   -2.31753773874414
H        -2.58856870296227   -1.60902125206446    7.56288102036957
O        -2.07846350347491   -0.81730338106418    7.78883316568222
H        -2.70478862651260   -0.19308297711224    8.16547053504875
H        -9.01613995688171    7.94812385628134   -4.10761437068695
O        -8.95164409416283    7.36954417076446   -4.86887697626593
H        -7.99469593938808    7.20455237017180   -5.00294620163484
H         3.52212268843637   -9.00928559369600    1.04399857078744
O         2.84515003066889   -8.37916210299892    1.29610158555554
H         3.31956965802719   -7.57533639049753    1.58104850861584
H         3.58715696759111    8.13890485987156    1.88360248459172
O         2.79182930096361    7.58020855674425    1.98858230790791
H         2.34718874279393    7.80799078290768    2.81778114899886
N         1.78784424650598    6.23406246209477   -4.26305959236625
H         2.16087888583747    7.09237312902957   -4.64249878603673
H         1.32567184384471    6.44317054088969   -3.38813398692693
H         1.10105769865569    5.86141578902321   -4.90248614251979
