# Supplementary material for: Computer Generated Realistic Interstellar Icy Grain Models: Physicochemical Properties and Interaction with NH3
Source: ACS Earth Space Chem. 2022 Apr 19;6(5):1286–98. doi: 10.1021/acsearthspacechem.2c00004 (PMC9125691; doi:10.1021/acsearthspacechem.2c00004)
Supplement: Supplementary file 1 — sp2c00004_si_001.zip [file sp2c00004_si_001.zip › NH3_binding_energy_sampling/58-16.4-Y.xyz]

604
 energy: -1022.780484594323 gnorm: 0.000022860109 xtb: 6.3.3 (5b13467)
H         0.20234157851128    2.97887010915688   -0.69078325479310
O         0.72503554131154    2.31104545603633   -1.18436717376183
H         1.66394966529797    2.43902029500213   -0.91062178513425
H        -0.07575647918730   -1.35683282085853    3.13946552904900
O         0.31635857388381   -0.65658495607568    2.59511572636777
H        -0.16150322023885    0.15677113747597    2.82832490689164
H        -2.39760099413334    2.36043980175489   -0.54902596921354
O        -2.18621960853269    1.89038055484597    0.27505680057256
H        -2.20364637695078    0.94231470032111    0.05061220162189
H        -4.66211841362236    0.49896784854026    2.16941164257956
O        -4.97931644265053   -0.43427252333753    2.18276785718387
H        -4.47522290654286   -0.91220029493819    1.51601115038083
H         0.06384771856645   -0.35952861167490    0.94017011867108
O        -0.13368188664710   -0.12289939495666    0.01325080469043
H         0.20638332902493    0.77329505000534   -0.10784959227642
H        -0.15561090995847   -3.62641836935863    3.76729204792524
O        -0.43386925896434   -2.79590816697245    4.18744173393217
H         0.21210173031620   -2.62594439610365    4.88952288143317
H        -4.88543396000416    2.48233610062796    1.31695584716825
O        -4.24578837666391    2.07320349713227    1.93185980946865
H        -3.40331409867069    2.05465458282263    1.41884391776898
H        -3.24643635791415    3.84793578305456   -2.22514373914917
O        -2.50824907716767    3.25167147873554   -1.99380839560220
H        -2.15093062017663    2.96226079328858   -2.85350634655912
H        -0.12653285029561   -3.85554569204080    0.49287956633512
O         0.21367162727393   -3.03787036513300    0.91025593039180
H        -0.57358317976233   -2.55124284318011    1.22205607168858
H        -2.37847325085616   -1.58760101811041    2.45800511043141
O        -2.18942200957992   -2.05378027132523    1.61720951794824
H        -2.44757989215301   -1.46689364992495    0.88744085968262
H         2.07205727377946   -1.49587280490707   -1.13246231039235
O         2.30342731334834   -1.74792886182966   -0.21471929242705
H         1.51414288427656   -2.17552594650162    0.16906843110160
H        -1.39069473381266    1.77477282236891    1.89913037894564
O        -1.48173417854598    1.37770556943434    2.77547742779591
H        -1.46715194450418    2.09012133526277    3.44030136718947
H         0.20739705303463   -2.75509734584911   -1.58119761969139
O        -0.54774913307297   -2.14289265821642   -1.63616391083681
H        -0.36824093841347   -1.41669522403552   -1.00217398041669
H        -3.43836548184219   -2.97484439272082   -0.40259237075840
O        -2.72103297796773   -3.46731328612852   -0.82280140172101
H        -2.01077722163712   -2.83700097321646   -1.04159073734753
H         2.77221509217404    0.07749582085207    2.92160162099658
O         2.87158873486224   -0.10460846333859    3.88332980930724
H         2.96323439262647    0.78820217758783    4.28779835996966
H        -3.52664911845855    6.33054012473293   -0.55762054024302
O        -3.28652675582478    6.99243767794896   -1.25788663110064
H        -3.14653481967971    7.83829990725561   -0.78829242596336
H         3.90168433296504    0.53101151619187    1.17366166210359
O         2.95084827709746    0.35054140781230    1.28950397649354
H         2.71320508919380   -0.40234590390624    0.71079792186821
H        -5.78125042406241    0.79390826366607   -1.61769767196957
O        -4.87066181829655    1.12087442867859   -1.49123826864234
H        -4.98157492657425    1.94943611841502   -0.97989893157497
H        -1.21094303691804    5.34697332450311    2.19768065046229
O        -1.83469196135776    4.59974716419807    2.08007368680419
H        -1.91410050811661    4.18110192562865    2.94253439964822
H         3.49468243582852    2.70981329409567    0.41214092057265
O         3.24648924724079    2.66786326840750   -0.52702733251188
H         3.57846032983431    1.82503303288058   -0.87776158822594
H         1.48923824404375   -4.74980297704786   -2.26118075311829
O         1.55420034942862   -3.97206044477223   -1.68874305563522
H         2.34906767437598   -3.51162836513773   -2.04020256486957
H        -0.92232389038088   -0.13707441955422   -2.56119418923309
O        -0.28786723696566    0.51529133240827   -2.88504096027151
H        -0.02745961848297    1.09731759457646   -2.14801893533625
H         1.69748712844799   -4.73755783218343   -0.19006454857945
O         1.80367553580767   -5.37429680846675    0.55289887923254
H         1.33996702061830   -6.18537005000533    0.25699342825878
H        -1.22808031051011   -3.31711877130298   -2.89144861904430
O        -1.05464814572539   -4.00063432870818   -3.55205699353712
H        -0.92880872820332   -4.84760639775562   -3.08294276315046
H        -2.77914977790775    3.26096204404620    4.69115275699741
O        -1.79775357861986    3.25901915360146    4.65708383172087
H        -1.50532374811007    2.85645184579192    5.49319440191241
H         0.96495486987752    4.98309041725854    4.06331900448941
O         0.01929275165315    5.21850341871793    4.11224886599828
H        -0.45469295833963    4.41661370012587    4.37133487979927
H        -1.73271216220532   -4.70074506994577   -0.38255953212850
O        -0.96780474215295   -5.24172149382920   -0.09737020724917
H        -1.31576240664599   -5.92812679025087    0.48121042705409
H        -3.91603666303022    5.78222663539637   -2.61251471847884
O        -4.26627284436930    4.94768040404811   -2.94162358645500
H        -4.11227369165281    4.91267812538074   -3.91002641531655
H        -2.43270405515538   -3.73844707276508    1.92467952846222
O        -2.45137438921765   -4.64251021668925    2.30075288139426
H        -1.51168235120033   -4.88083750875319    2.44144894393227
H        -4.69724051467436   -3.02958207286718   -2.91028615810706
O        -3.84487311116098   -3.26279855786614   -3.31638842524681
H        -3.51432927958707   -4.05649685567783   -2.85091118787477
H         0.33992748812411    1.32719143821171    4.60211513166582
O         0.84560834314525    2.08759666176620    4.26824626603707
H         0.89479300690420    2.74602478500880    4.97554245519128
H        -4.65797139065797   -5.21948043915457   -1.58168848664986
O        -5.35951976295865   -4.86535612588805   -1.00803888378684
H        -5.14661299169203   -5.21963511704710   -0.12377718637105
H         2.32404144234757   -6.53711570956571   -4.04850089710714
O         1.98675175400616   -6.20720060753377   -3.19547009062935
H         2.42060326359652   -6.78052983670656   -2.53141152211237
H         0.46518827371621   -3.43158873262617   -4.01722227163218
O         1.26794655795191   -3.06479830224021   -4.44045090900439
H         0.94844516679596   -2.69354263813603   -5.28908525273173
H         1.96305322319417   -1.80414067745822    2.96988425506703
O         2.11785049478863   -2.73512106526560    2.75280079620443
H         1.43169483294103   -2.94877468061261    2.08607851926142
H        -3.01631051777208   -1.85985978245825   -3.22152799901949
O        -2.59382875496059   -0.97343822698163   -3.15686102611520
H        -3.24920426299466   -0.32779120401298   -3.47676686854924
H        -3.18940218124671    4.92584591194835    1.06596896444232
O        -3.97025504653725    5.30042302537344    0.61134150691781
H        -4.38551424419870    5.85824676480388    1.31757812240560
H         0.87641928221267    2.20279063392788    2.57824243295474
O         0.97812474322043    2.19919297416882    1.60706300876147
H         1.70395709653217    1.57458954019559    1.44271504480839
H         0.19077867720049    5.60326768813342   -0.77404640442457
O         0.71317105168087    6.26812377114219   -1.27936230357127
H         0.84922044175448    7.06503883684032   -0.72059774418710
H         0.33713575804837    6.97912362471493    2.58377577344932
O        -0.01430209123504    6.60684381660502    1.75900879656067
H         0.64729414779989    5.93103886307349    1.50268725074450
H        -2.48023940303214    0.16631611829332    3.32899061352597
O        -2.70209269242109   -0.64755214515448    3.83401498268771
H        -1.94157734756157   -0.68723850037448    4.45570620754058
H        -0.89394716447409    0.50513742419022    6.01297110030143
O        -0.61964236096289   -0.01387560458279    5.23832937422612
H         0.09315902982890   -0.61812875682849    5.52528360701365
H         0.70732786682728   -5.04525201768459    1.96937522921824
O         0.16489418453101   -5.15363504250639    2.77389388660219
H         0.30845344413655   -6.07426630564509    3.04663947564344
H        -2.12334783302211   -8.13750486566621    0.43874749822421
O        -1.80095658440488   -7.64914570962754    1.22371597070502
H        -2.58725748241131   -7.33716240434424    1.67926466892346
H        -0.37858954089802    6.81111240180707   -2.34099703084204
O        -1.12414234459604    7.23270040468920   -2.83896941117559
H        -1.91471608121960    7.10641684319923   -2.27574181480811
H        -1.11208746619470    4.25931827135493    0.55973018965066
O        -0.73910878166599    4.32156576691470   -0.33625444491766
H        -1.44544796958109    4.07790628424879   -0.96868787004582
H        -4.40879318869175    2.69950973749675    3.49445327908763
O        -4.40617301139608    2.87022487520885    4.45894531812139
H        -4.49050094644771    1.98736900254361    4.86835907478753
H         2.02224578936047   -3.63278070073949    4.23281217661982
O         1.95836371214869   -4.10455362835262    5.08626501932778
H         2.46576663096668   -3.56789158710297    5.71662626113980
H         4.68538434276549   -3.24832085537511    0.82762153913999
O         4.52478783883239   -3.17213772945926   -0.13882376270117
H         3.66596746462800   -2.69467367322614   -0.22202931284532
H        -2.72392129064186   -0.79833308337815   -1.36386533040150
O        -3.05074356819249   -0.52737069366080   -0.48949542841474
H        -3.85143127573418   -0.00188476329611   -0.69649657249454
H        -1.61852902491862   -0.81238608332673   -4.64380028391458
O        -1.11138901600306   -0.59649670903836   -5.44761416724751
H        -0.40131343480101   -0.00043761144424   -5.16227744319967
H         1.79355660023028   -1.76783894726756   -3.38905092602213
O         1.88609861938191   -1.02071758726940   -2.76629233425226
H         1.10867873096142   -0.44374424425800   -2.89745551583949
H         3.66120374200672   -3.17555238531936    2.53919452081316
O         4.62014726253483   -3.40477046583754    2.46591188925806
H         4.67478030466502   -4.36487460495873    2.59300699733592
H         3.42234678733824   -6.17375872247288    3.11188629529916
O         3.77832066317957   -5.97408815282582    2.21153437627899
H         3.04128373144082   -5.62779093342206    1.66838058065831
H        -3.34414468117297    1.56059624747412   -4.19038680083349
O        -4.18912727790898    1.09024274534937   -3.99953453818410
H        -4.40673061128115    1.23616804464539   -3.04293225456148
H        -5.08197741579540    4.09921671128304    0.05296814879197
O        -5.52048899762076    3.23315432504718   -0.04961910937044
H        -6.45101734691307    3.35222739081967   -0.33145159639932
H         6.73202186725618   -1.23797862279661   -1.37578137636021
O         5.96015371189377   -1.08727607129816   -0.82369907285914
H         5.54066056137425   -1.95466840350206   -0.62545446390113
H         4.59127905945242   -3.22374025799988   -2.48281856717619
O         3.72357382896756   -3.05180845713008   -2.89891924876305
H         3.72647993214692   -3.67097308548966   -3.65478240325048
H         4.43450095600807   -2.34527412945062    5.60922194390245
O         4.09114845926153   -2.81000969186484    6.40261024842259
H         4.42513569525950   -3.71546154802865    6.32136421533177
H        -0.75163479783686    6.28821000760432    5.06180930694343
O        -1.34786831306271    6.86421489952313    5.59951363478292
H        -1.36322816918699    7.74146286925302    5.15802137714399
H         4.69743997034971   -0.19051642352195   -1.47932675273777
O         3.93035808867230    0.35242214109005   -1.74213642878144
H         3.23755071034620   -0.24795390644088   -2.07194706766602
H        -0.74160834380314    4.47133438019487   -4.05104962655624
O        -1.52417754061209    5.01449437650445   -4.25913790398200
H        -1.37281919834365    5.88147363761919   -3.83776379250450
H         0.65989216774537    3.15093400660482   -2.67139819466076
O         0.66773284491344    3.52830473694898   -3.57965828003317
H         0.71418462818846    2.76492475666258   -4.16538929871266
H        -5.38701114354954   -5.24115809928617    1.78393014767839
O        -4.69063341239588   -5.83631039743757    1.42878059071742
H        -3.84989931167292   -5.42067806877764    1.69914426965060
H         7.87819315106309   -1.74752139399687   -4.04706893263995
O         7.62049678194263   -1.43383661018113   -3.14750827523059
H         7.13431319691121   -0.58971812077079   -3.30432207146278
H         3.69676892577916   -5.12740508031685   -5.30176245597092
O         4.45972423559581   -4.75430227027247   -4.82121010538846
H         4.84421766151413   -5.46544689330816   -4.27558615575390
H        -3.78473819154768   -0.02947543349150    4.92276757784272
O        -4.38505273910713    0.43527999491990    5.55520101109317
H        -5.04552926566638   -0.22240970764699    5.84748137421214
H         3.46201072507355   -5.99661069136658   -0.53241235592259
O         4.33462425603952   -5.74845840852253   -0.84965583064972
H         4.40999482595820   -4.78608035401545   -0.70591817327608
H         4.99847792631347   -0.39126043748369   -4.17425783205986
O         4.46242233331875   -1.10224728846848   -4.56371980769971
H         4.13654638339725   -1.68545972925637   -3.84562430698755
H        -1.17338216425292    1.52002253392267   -3.94986142878857
O        -1.82327221571431    2.14163355761635   -4.33484228390328
H        -1.46624035165251    2.47242810299827   -5.18176115256772
H         4.88211935676241   -6.37682847593388   -2.32694631889958
O         5.21443029670578   -6.70240393810327   -3.19256740796942
H         6.03270131091830   -7.18285881438706   -3.00611353726998
H         8.73671101956567   -5.14917205165455   -2.92938654635422
O         8.04551493321223   -5.56589410534843   -2.37023505681397
H         8.07952069871511   -6.52339012256914   -2.47157109198611
H         2.33980825347923    4.66611799036890    0.43810635629018
O         1.75911824862813    4.65034764427949    1.20817882613818
H         1.40245069204793    3.72963542715196    1.28759933881288
H        -4.41697872773437   -2.68186354753391    4.22026371871985
O        -5.31077896222857   -2.34186235076735    4.01788919433216
H        -5.17358751055836   -1.56103026228134    3.44208773354574
H        -5.84876321939926   -3.24306043654215    1.30673702360600
O        -6.31167465806876   -3.79955686474906    1.97540817699664
H        -6.12277021188168   -3.36394161856855    2.82577214468371
H         1.68802358173417    3.41976919259891    6.84834382464908
O         1.06567835152738    3.93625530546966    6.31458566609401
H         0.28249444874147    4.08883332138200    6.88629110248893
H         4.99954620161819   -2.22212776886079    3.60318479494446
O         5.02064594854828   -1.50328144908014    4.26667793190726
H         4.20895417548124   -0.94692582859367    4.11020549077909
H         2.38683849501678   -5.62701025186472    4.82745832009120
O         2.76596472570803   -6.51122689887668    4.56753568242022
H         2.02033104478578   -7.09231647405154    4.39460430134294
H         2.25196986734384   -4.57077560157833   -6.80236815649367
O         2.08332935978246   -5.05860814142051   -5.98631940708312
H         1.81900974605298   -4.36708503150539   -5.33113649314577
H         6.43594203990004   -4.15869259211679   -0.51425846847457
O         7.18942400984883   -4.56112966941287   -0.05095628955594
H         7.69665049061588   -4.98425467870037   -0.77159117024245
H        -1.72345317286780    4.44222453563084    7.68747160081740
O        -0.82400470426144    4.54020227579817    8.07167666388592
H        -0.64324616386023    5.49932774900832    8.09698349992469
H        -5.11815821935414    5.64303063684760   -5.60989638913125
O        -4.51036624841389    4.87958138333621   -5.62957242308437
H        -3.75367225569965    5.09336236367404   -6.19648661338194
H         3.27681579075542   -2.58293178404217   -8.45041078162686
O         3.18883027304655   -3.11504789663430   -7.64878289302863
H         4.06561826071034   -3.09159672489203   -7.22023223322128
H        -0.65591801845862    8.77155105908159   -2.29306664299064
O        -0.53013454357419    9.59924768214754   -1.77326434525834
H         0.23236100180868    9.42711106737354   -1.19891129356162
H         2.06570687106104   -0.96271496800813    5.19941760583787
O         1.49256878049493   -1.48790912410793    5.78703929617984
H         1.58677705779591   -1.14245817704407    6.68417130063494
H         5.20142559496639   -2.08061908349991   -5.70674052897138
O         5.54717357956617   -2.84718346504564   -6.22852817088301
H         5.27326718703422   -3.63687307518177   -5.71058652648203
H         5.69156686704981   -5.26808621753950    4.67549228647657
O         5.16930513617969   -5.18215707998130    5.50207213286884
H         4.44752004126028   -5.81390228952024    5.41699007377080
H        -3.97400876507362    1.09975691336950    6.99488524503175
O        -3.78135774341893    1.57610144916140    7.83825597601272
H        -4.65734500848210    1.96199891752287    8.09928003222140
H        -1.84898082112502    9.56563907982187   -0.76009729577487
O        -2.70909237843770    9.43694822446820   -0.28700123819948
H        -3.31967090993333   10.06811977962450   -0.67134398511718
H        -5.94816148756631    4.64003888061753   -2.95184967530692
O        -6.85690552996201    4.52136449436476   -3.29579550638519
H        -6.76707793199642    3.81869781995796   -3.97266980753579
H         0.08877424019600   -7.11579451396450   -1.15267117570535
O         0.55294952011522   -7.55154630646194   -0.40489352662476
H        -0.12620670877798   -7.74582158121109    0.24415843055802
H        -7.63779044646548    3.74339483049062   -1.98613319674559
O        -7.89872166479799    3.15697190960237   -1.24547705135019
H        -7.75677761121052    2.24800232877997   -1.58479736640621
H         3.97274197598111   -0.94275757810704    6.97378302898236
O         3.98209298909976    0.02141594237724    6.96441885466296
H         4.79459821259197    0.31042855109605    6.53265958190749
H         2.25868117551247    5.74240620280068   -1.19567551071013
O         3.19463196474930    5.45141681708617   -1.08156051069982
H         3.37134185848490    4.90984548763222   -1.87410852670403
H         6.54693374238956   -5.98464378482526    0.66168397485043
O         6.17786368064096   -6.72068965760609    1.19542874914741
H         5.27322033887273   -6.44342172672239    1.42163462885345
H        -3.86660633500749    4.68326806739743    7.76743983746757
O        -3.30022625846562    4.22010480227741    7.10833134200044
H        -3.49413487075482    3.27680450653283    7.21921477944234
H         5.75959638119688   -8.00065623831332    0.12745668147656
O         5.47167428122727   -8.68725731977394   -0.51056182365191
H         4.64213524458307   -8.36161270290736   -0.90386320545905
H        -0.55702158211833    1.99437851157838    7.68024345651730
O        -1.19029512967875    1.93034967456714    6.94510572375024
H        -2.05873760697650    1.78889556683103    7.34190007350392
H        -6.38453523112279   -0.16832496543269    1.05159518318066
O        -6.70495208590610   -0.25198106759908    0.13881039023168
H        -7.62383926408903   -0.52227610244006    0.15709497553091
H        -5.37536911260725   -3.11204965183941   -0.59838128262179
O        -5.12264359740003   -2.40949081975682    0.02682784076882
H        -5.69271893636589   -1.63668247758957   -0.16087792301820
H         4.32273007183222    5.52318563596085    0.30477896283001
O         4.65847859181472    5.62635204084343    1.20853370186727
H         3.96113684464400    6.13054484634181    1.66316477249444
H        -9.04724987751615   -1.79175154955577   -2.26298648242989
O        -8.49888076128400   -1.59026307229395   -1.47728229656860
H        -8.62654506154672   -2.32645817856594   -0.83913767128831
H        -5.52566931546334    3.42055368949947   -5.54051396821300
O        -6.04323891885725    2.71039529884321   -5.12524013370468
H        -5.37696197509403    2.12463532525062   -4.71151448601207
H         3.17657942440258   -0.94377919125258   -5.66874068721198
O         2.32040768701553   -1.06321833959318   -6.13422806547443
H         2.40525294188417   -1.91236111216295   -6.60760576657889
H         8.11019362435830   -1.40791738680212   -6.04321704350553
O         8.11783521147381   -2.27156726960788   -5.58615536344449
H         7.26162639561158   -2.67142093828888   -5.83678963899477
H         7.61757035031098    0.93298306586333   -6.32509870898209
O         7.42786810974470    0.08450692626596   -6.73758139211512
H         6.44649836995590    0.03516441067385   -6.77366066493307
H        -7.86435294077256   -3.73855461280069    0.92117787558072
O        -8.54275392272157   -3.63151630748756    0.23682584240177
H        -8.44524193718087   -4.39141049884989   -0.36438989807671
H        -2.40640188803511    8.68869539575455    1.27770809001723
O        -2.25385243902643    8.09991010700539    2.03035599190481
H        -1.48505975892173    7.54642168395402    1.80552188562066
H        -4.44249548579839    6.38859260145333    3.48307690367864
O        -4.61212444456929    6.81367174288738    2.62599338833976
H        -3.84937376309078    7.40032084728333    2.48653273875330
H         3.40038301103671    3.39244109007498   -3.59171710474352
O         3.24698123492179    4.36178943458370   -3.49773783738691
H         2.28222754421540    4.42614001634715   -3.60695198230832
H        -6.11954932302388   -1.65494772713268   -3.45245818307264
O        -6.20235588663499   -2.23365890613314   -2.66807932710483
H        -6.98623644210403   -1.92596306398880   -2.15951402796831
H         6.46738010536819    0.99764243674492    4.72530012413172
O         6.07371903176710    1.53738975675614    5.42775513153038
H         6.26275350832250    2.45560365679179    5.13632741916000
H         1.35940657627936    1.66820051896450   -5.83596829129405
O         1.16512270653790    1.07298430676326   -5.08110465415952
H         1.52754733263081    0.20941953997823   -5.35086735454599
H        -2.48767229431926    2.91864366810473   10.47117906963953
O        -2.27563460486289    2.01097801620751   10.19788751374920
H        -2.87387679801015    1.81117282973343    9.46600167709892
H         7.62704189530025   -0.54971929594582    3.07029991850331
O         6.87644377431858    0.02540445866479    3.23835769521126
H         6.18453775183886   -0.57531527246662    3.61798875216405
H        -5.66565952241310   -8.10216448289632   -0.70805970910714
O        -4.93058129363507   -8.17080981221998   -0.06187978085113
H        -4.93397297654081   -7.35332481939910    0.45976863897426
H        -5.18098110409794   -0.16898280293217   -4.72635912495076
O        -5.79845749609442   -0.88057513566397   -4.96550249724318
H        -6.63652095756483   -0.43864038062695   -5.16344642104432
H         1.88585896984586   -0.25312581094696   -7.52811120952575
O         1.68448178085899    0.21894142775650   -8.37195876721044
H         2.26047755346610   -0.18696680951925   -9.02525289573378
H         4.86696569540960   -1.45025820924903   -9.31760286155369
O         3.94197291883707   -1.22044835948228   -9.59960401790402
H         3.92166107423150   -1.33787060413503  -10.54870408231681
H         7.56095870582350   -2.62411499405949    4.18852059013059
O         7.70697654558763   -2.66028616853619    3.22892900337223
H         7.21387072248583   -3.45150454999701    2.95766547725811
H         6.71587421593803   -5.94856793220398    2.67460570548930
O         6.77805610975015   -5.27301509458695    3.37537401679750
H         7.65402338653474   -5.35838042325543    3.79303200067184
H        -1.81739879932350    8.90153745693429    3.48008458047454
O        -1.56620205694174    9.20137611047565    4.37906716984453
H        -2.41344937610798    9.34045635062952    4.83530620820147
H        -7.39314297959969    1.51851710031110   -5.26191148354959
O        -7.96807690637614    0.77481429171532   -5.01589407644068
H        -8.86968117655457    1.17484445415483   -4.94002450652212
H         6.92105721140296   -1.14118127144802   -8.41804706742998
O         6.33865900268305   -1.86195000726323   -8.68148746564716
H         6.11080316985429   -2.31173025778167   -7.84949546506166
H        -1.67766076097631    6.18886575953176   -7.03745823517064
O        -2.07534578186729    5.36358569297830   -6.76363774683841
H        -1.82699933086987    5.23289672008349   -5.80019647549657
H         0.00213891771181    3.26499994325826    9.00969803642102
O         0.19895567935699    2.34525835409834    9.26498416874554
H        -0.59933340518633    2.08162210882488    9.77184000660895
H         6.75155376873695   -2.83647752136591   -2.71747860407634
O         6.22104260831131   -3.58014865059592   -2.37538770618827
H         6.68959525816329   -4.39133834013776   -2.62068870156997
H        -4.08251693510830   -3.12401857201417   -4.95318227755265
O        -4.23692005984168   -3.01179201661369   -5.91799187415929
H        -4.78422627461316   -2.21878943674501   -5.97437141053835
H         1.98111228627078    2.13687121175985    8.45163849882018
O         2.64442500338195    2.24849490751135    7.76089158358052
H         3.06656690721403    1.37807367927397    7.64646076472594
H        -6.91328980596356   -5.24869025561727   -1.40310634530415
O        -7.82905875273559   -5.51794583083968   -1.64813319956414
H        -7.96283607124101   -5.11600065320990   -2.53133637495950
H        -3.82627186878162    5.21041548539854    5.68382266479367
O        -3.79284979557946    5.97808345885823    5.09201443290261
H        -2.85916601778827    6.27251246675176    5.18677567341021
H        -7.88760861384937    0.04079953733849   -1.97631354706867
O        -7.39762904917526    0.76400561954236   -2.39034159908467
H        -7.62638863855956    0.75263403440034   -3.34350346389419
H         5.83528270860087    0.07612457718706    0.39848314106294
O         5.61383009141901    0.79820377677402    1.01893924037428
H         6.12441415738126    0.60331785493342    1.83176278055661
H        -6.21411494604714    3.26788262177594    7.38431193628575
O        -6.08603006125183    2.74986685653826    8.21302001069635
H        -6.68680122171212    1.98886270807617    8.12531235318602
H         2.27285094265877   -8.12610655968318   -0.84794709782064
O         2.94928641782224   -8.11364148837564   -1.54474553338462
H         2.72395438379210   -8.82810252734088   -2.15728018448716
H        -2.75071090349758   -4.01434263894362   -6.20662161907416
O        -1.99704018413683   -4.58051847780368   -5.97479439175209
H        -1.72050579052725   -4.28862840007366   -5.07783342504380
H        -5.64275707908109    3.71735358536543    5.29693459306151
O        -6.29155430320279    4.11423867547341    5.91412440075632
H        -6.12815390154547    5.05829483434483    5.90017169413952
H        -1.02557291294675   -7.16594451451785   -3.17096503336937
O        -0.55259091024589   -6.49586119216648   -2.64358263269978
H         0.35505609676703   -6.42790515072294   -3.02430045870683
H         4.44468473562273    1.96660808505885    5.11523500236407
O         3.50335415417943    2.20745933074111    4.99515180517941
H         3.11908182047603    2.22294102913486    5.87710367769144
H         4.11221622811760    4.60935511414177    6.28608136667720
O         4.19224327929817    5.33883198087617    5.66710104500467
H         3.62408284380000    5.09679101479588    4.89714783190708
H         2.76547452993399    3.56805892454502    3.90960627721328
O         2.58844629034605    4.50803636124906    3.74195142356656
H         2.46947335104567    4.60486558294029    2.77530025349142
H         9.39033278113380    0.15428514804865   -1.08558037506170
O         8.58457833075442    0.31839395336228   -0.59196126494062
H         8.40852685608803   -0.49977096950515   -0.09776011912298
H        -2.09808742629464    5.27730676320537   10.63722386348929
O        -2.82040953914556    4.64927971964750   10.86894903388338
H        -3.03868001886304    4.82736502199843   11.78398813693747
H         7.96859191111989   -3.06352368935723    0.31643008013559
O         8.39022786560970   -2.21695212636958    0.57110981224673
H         8.32444935481204   -2.21164344146723    1.53342969699841
H         5.37119853794224    3.61355624942216    3.51010903090585
O         6.02825102310926    3.88019234528317    4.17509272176467
H         5.61549008296577    4.59738537612542    4.67790285194026
H        -4.20655551427787    4.98038067178437    9.77186503823385
O        -4.83938650530029    5.13085934211218    9.04950699940771
H        -5.45195067917052    4.38281558116118    9.04805208419956
H        -7.01628901111813   -3.52654630866339   -3.49354268700141
O        -7.63730151737014   -4.13828000519370   -3.94134659054080
H        -7.11672445603161   -4.58121147425416   -4.64334066635256
H         0.03150930849433    6.08429622617049   10.75587718535984
O        -0.83320578905749    6.41550330055021   10.50884180982336
H        -0.71772202820084    6.84667958856490    9.64288496160684
H         2.58710270627322    1.44207763201502   -4.11900279634993
O         3.46546547030263    1.79499397082650   -3.88016911416895
H         3.78579811491738    1.27957858925157   -3.10988030173437
H        -6.97328070236618   -0.26051293241558    7.20963540533072
O        -7.48119898579213    0.51864613563427    7.48932229405886
H        -8.10437507419248    0.70188198953206    6.78517289257023
H        -2.75041719947362   -9.92224605364655   -0.83439245798575
O        -2.68692454834746   -8.98075882029970   -0.99505184289521
H        -3.59269775937538   -8.61376267829129   -0.75463776431879
H       -10.07073426275368    3.02908006378534   -4.90872019690508
O       -10.18816352091712    2.11183846855224   -4.62739264429404
H       -10.40373483633408    2.19658926281518   -3.67768180933675
H        -2.07018050623616   -3.07058091628190    4.60463899718182
O        -2.94531316684554   -3.51011664014907    4.67477985581068
H        -2.93985090480620   -4.12834797260435    3.91882136227632
H        -0.18720968707809   -8.03016538461390    2.47966233825873
O         0.63977063387415   -7.82057841568237    2.92692053719188
H         1.35728426108650   -8.11760848137991    2.33979470330658
H         6.70435129018531   -2.42756533231941    6.38340833797676
O         7.15276329657892   -3.13725158605142    5.91875086921297
H         6.52237131369297   -3.87175745823598    5.88086335131582
H        -5.27352344236301   -2.04602984165166    6.93465534591151
O        -5.94954720119387   -1.54774371946926    6.45054280618591
H        -5.93400864412010   -1.92545627828427    5.54165801085270
H         0.83340778745961    2.97857460727786   -7.12822015592159
O         1.75090696344657    2.64732256896585   -7.18403835307916
H         1.73673915932980    1.89960802241110   -7.80968615660168
H        -3.95088970222841    8.71479106678885    6.65645955752050
O        -3.94582050171489    8.71098208323714    5.69914282282103
H        -4.07475392116221    7.78375954566921    5.43249341472401
H        -2.05657232615672   10.26491258199482   -2.75485007128062
O        -2.95839391006476   10.44352290269819   -3.05711312515074
H        -2.88825847570838   11.07967945024990   -3.76818088490825
H         9.40665105434182   -4.11505524921350    4.03336494623104
O         9.12671508675035   -4.79268281064091    4.65638872400672
H         8.69773850089770   -4.31973378084914    5.38046310907762
H        -0.74143717082396   -6.05052287160394   -5.84886958689027
O        -0.03827915662618   -6.61734304455920   -5.51523480941894
H         0.79746972995988   -6.15635963926305   -5.73303982861784
H         1.83196978540901    8.15932937444263    0.66117519507723
O         1.53661388532276    8.53694902528458   -0.19907398657678
H         2.34700118949157    8.56351026163247   -0.73787106200551
H         3.49555911149330    2.87434316573064   -6.67697247786990
O         4.32333618116502    2.58465889999268   -6.26763325854727
H         4.07834483629538    2.31099471043203   -5.35869488930768
H         3.74095305753016    7.05975095706591   -1.24130706114045
O         3.94147848339568    8.00117977552414   -1.43964319487945
H         4.31193216168032    7.96161383101835   -2.33299651709904
H         4.38995981562374   -0.06413526939352   -7.92531408483453
O         4.76723042281722    0.08270782845561   -7.05605265263233
H         4.58629377804310    1.01492170911232   -6.81330067225631
H         6.02877600945358    1.87823471229560   -0.49053331250961
O         6.59387560146455    2.07150612378295   -1.25247032951794
H         7.41826060425572    1.59130381269497   -1.05888726409589
H         6.67988748986542   -8.48605799580017   -1.61633049539940
O         7.31597785479756   -8.27556102473287   -2.35280904661669
H         7.68562321319906   -9.10945285183803   -2.63793644001522
H        -5.30881096219163   -5.83879130328325   -5.41383729191229
O        -5.92571439602988   -5.16657826143607   -5.72866328611803
H        -5.37422238322154   -4.39894055155648   -5.96639136459778
H         0.68669089173295    7.12924317009115    7.58525344223948
O        -0.21458905495890    7.15601844473508    7.94512459582594
H        -0.77099287156243    7.17105040097892    7.12850769093942
H        -8.90322469403352   -2.88069582402788   -4.10935177187585
O        -9.42282339349759   -2.07161019343486   -3.94201639637420
H        -9.13681493885601   -1.40746226431240   -4.57293872618986
H        -2.41631916033960   -6.03769272000633   -2.15083568341805
O        -3.29445101008508   -5.75118780152512   -2.41929811258569
H        -3.48224880479994   -6.12661714303752   -3.30462111072484
H        -2.99379547187291   -5.95174106069459   -5.41659575379174
O        -3.59389365760563   -6.56061352925051   -4.94350409179263
H        -3.11260715194640   -7.38119915615012   -4.77653502408755
H        -1.39305150657919    3.67399565431633   -6.99661299996610
O        -0.85320934616968    2.91818514576566   -6.72504077654716
H        -1.09057137906200    2.13279750699062   -7.27451173350189
H        -0.20881661541116    0.36362789951869   -8.22813983537501
O        -1.10449165641558    0.59970903509844   -7.94426680974899
H        -1.27989218973375    0.07619344231207   -7.14634342986618
H       -10.42382471325608    4.00835211146419   -2.74493475718655
O       -10.49156816906132    3.23008573663065   -2.17627756929360
H        -9.66219915764230    3.20354500810324   -1.66750078957573
H         4.58320725712895    4.02956473691810    1.70371963544917
O         4.37252693214988    3.10925089711436    1.98323363826232
H         5.08731367921572    2.53152176274231    1.70285239328943
H         6.48282579825731    1.34196798408868   -4.23480384015372
O         6.17924554587018    0.71862319940312   -3.54039649839656
H         6.21086691190328    1.21438276816507   -2.69683704282661
H         9.62834430691014   -2.28228853244254   -0.94255332822261
O         9.90437338192191   -2.06830592057400   -1.84260259587046
H         9.10369198636851   -1.73024545530210   -2.28593908438480
H         9.96382959924778   -3.37846737969641   -3.11189258298055
O         9.69613003753405   -4.03091705330994   -3.78611561359989
H         9.30243036052283   -3.52382366184990   -4.50672547928330
H        -7.70628905373631   -8.62062603386048   -1.67046169524583
O        -6.96823464497035   -8.02656766473146   -1.79890511640884
H        -7.34556195314593   -7.11341892597273   -1.78936045295622
H         4.16067938821215    6.02851715962392   -3.83648214021080
O         4.82080934204509    6.72984110192124   -3.74453363904784
H         5.65808314359918    6.27492777357197   -3.61724696371518
H         0.08985031039834   -8.22344740109028   -5.22080780234699
O         0.11343342412574   -9.20613621986930   -5.08753079229767
H         0.26425312229915   -9.57113288915903   -5.95952241577901
H        -2.34080431296618   -8.72364804395159   -2.72099999635970
O        -2.10725136076523   -8.46063071858511   -3.63085147413504
H        -1.46080312229766   -9.07949548491460   -3.98925728677124
H         2.17395853793806  -10.86874010579812   -3.49773003846406
O         2.12872329027784   -9.91413117255791   -3.47444571315694
H         1.34333220642103   -9.64320262633180   -4.00062411711950
H         6.83368931862829    3.27456373035127   -4.59078413919857
O         6.89123004207254    2.59592905917921   -5.29117126007744
H         6.09782230557485    2.72908836172217   -5.83196143549538
H        -3.56620479838905   -3.76530666700953    7.71275336237169
O        -3.67978697450504   -2.97769860475490    7.18225588937773
H        -3.42914002853890   -3.21756635969297    6.26399701061417
H        -0.64451410629325   -3.41556773290758   -6.73412025091267
O        -0.01392470033950   -2.68442272561621   -6.74214804219145
H        -0.49525162207923   -1.90852275618741   -6.40097448696841
H         0.64250192574910    0.41683648492309    8.74062371709717
O         0.64952941240684   -0.29812590979837    8.10023581615973
H        -0.27279653317813   -0.58698984411240    8.01338985244873
H        -5.83403525898575    7.31944540442113   -4.26595703397025
O        -6.33714755017863    6.70020011176657   -4.82636211636821
H        -6.62475702475794    5.97014091647039   -4.23445173397833
H        -4.27767651162307    9.05444498552266   -3.27946773324745
O        -4.81312885216894    8.25819786845630   -3.17256783195672
H        -4.40501771544940    7.77954502435415   -2.43310095626807
H        -9.71247769063635    5.75072991305776   -4.65774530980271
O       -10.24606123646964    4.94633249605212   -4.49354498955258
H       -11.12674067310448    5.14748488852645   -4.81199331844772
H         2.77136109702002    6.46921444011299    6.12372276860072
O         1.81105339459970    6.56756562217177    6.21782117170374
H         1.46695777965945    5.65385590482460    6.11969330881576
H         4.74353763432904    8.52433497324541    0.08101895005514
O         5.03755222418504    8.57242754077437    1.01052238392668
H         5.54182180840995    7.76624490594315    1.16118259481400
H         4.13591958806622   -7.48142995918091   -4.35141552352293
O         3.37677145268489   -7.76618985645750   -4.89221476902821
H         3.09618638454778   -8.60632587751494   -4.51443159024640
H         0.36545666344612    8.62042355047291    4.22118934072862
O         1.06337204928021    7.99405196846938    4.00029708480783
H         1.28155587530841    7.49454048331193    4.81355681474335
H         5.23407662064459    4.13658753030261   -3.17414902911754
O         6.19549537556604    4.10707429074725   -3.12094800012764
H         6.40430223188888    3.52490824586290   -2.37358871602482
H        -2.57807878853680   -1.58799550847972    7.56369218321474
O        -2.06742543420655   -0.79458522816490    7.78239982853813
H        -2.69274892393009   -0.16804281948225    8.15691231121333
H        -9.02720844284647    7.89098554229560   -4.16013650550637
O        -8.96473179182082    7.30521397196814   -4.91605967651163
H        -8.00784520356851    7.14082942125957   -5.05184806168175
H         3.52114545100985   -9.03161773475126    1.08387747971321
O         2.84487988488339   -8.39903340882422    1.33166223330690
H         3.32006260820686   -7.59383456615070    1.61111426603785
H         3.54769412923645    8.08319103178378    1.82792486968518
O         2.77386480605273    7.49683858341710    1.94469237899630
H         2.31988362340278    7.73117930006346    2.76750226981126
N         2.70251799808194   10.77789705096482    1.84498308621972
H         2.12108666005572   10.39999805460961    1.10773545005591
H         2.40192954829647   10.36215521067744    2.71710990956730
H         3.65456183341778   10.48126943629495    1.66915555669059
