# Supplementary material for: Computer Generated Realistic Interstellar Icy Grain Models: Physicochemical Properties and Interaction with NH3
Source: ACS Earth Space Chem. 2022 Apr 19;6(5):1286–98. doi: 10.1021/acsearthspacechem.2c00004 (PMC9125691; doi:10.1021/acsearthspacechem.2c00004)
Supplement: Supplementary file 1 — sp2c00004_si_001.zip [file sp2c00004_si_001.zip › NH3_binding_energy_sampling/59-29.0-N.xyz]

604
 energy: -1022.786014481715 gnorm: 0.000043118684 xtb: 6.3.3 (5b13467)
H         0.19947157470348    2.96320702731229   -0.69307771409327
O         0.72366838453538    2.29475945890151   -1.18448135050466
H         1.66213783302021    2.42561827179106   -0.91076512785205
H        -0.07182964541263   -1.36387654496583    3.14826225993728
O         0.31941313537742   -0.66406464765491    2.60278823312857
H        -0.16032863990570    0.14894636898311    2.83323874455266
H        -2.39920944011370    2.33918871621260   -0.55044685589630
O        -2.18851618684184    1.87153672858148    0.27515708248267
H        -2.20226572911842    0.92295082326693    0.05274237517450
H        -4.66138039590592    0.47988930666126    2.17131712683196
O        -4.97709744275730   -0.45389668010391    2.18675026416078
H        -4.47108570609857   -0.93259770848750    1.52195410623846
H         0.06721750826307   -0.37161216334034    0.94643386070559
O        -0.13144073942176   -0.13725849852725    0.01923993925311
H         0.20795348421965    0.75890533402516   -0.10423119385465
H        -0.14746173200982   -3.63186319656421    3.78111556975111
O        -0.42774873913255   -2.80131060063333    4.20003433419062
H         0.21817869533328   -2.62842019719258    4.90138546158280
H        -4.88823466807480    2.46065163372529    1.31401157086580
O        -4.24833505431466    2.05427787398463    1.93037937225594
H        -3.40542012711206    2.03612243701529    1.41775733497261
H        -3.25091626728957    3.82030770036267   -2.23103081761908
O        -2.51214724542313    3.22573896734008   -1.99790654469251
H        -2.15294805834493    2.93547947306648   -2.85651600642407
H        -0.11502942858129   -3.86926985940721    0.50832261003904
O         0.22259802469265   -3.04945939394764    0.92392179972646
H        -0.56611437142583   -2.56410819762086    1.23357595087883
H        -2.37386867867241   -1.60078942677917    2.46624340187764
O        -2.18390020953354   -2.06899630659032    1.62695054334867
H        -2.44188645642869   -1.48438488471044    0.89528776326745
H         2.07851812119666   -1.50951050705758   -1.12251426025119
O         2.30959871497834   -1.75785102574492   -0.20363295399841
H         1.52136510657284   -2.18717543621136    0.18045838320737
H        -1.39198060284010    1.76166030797898    1.89937455197531
O        -1.48362078754932    1.36675535429374    2.77668067457949
H        -1.47021791409371    2.08107769311760    3.43944213978055
H         0.21660470701601   -2.77408952298297   -1.56916648932547
O        -0.53967713289473   -2.16319542836818   -1.62504330491928
H        -0.36138895202806   -1.43525111678462   -0.99284466734825
H        -3.42887013603974   -2.99665961723164   -0.39108396653919
O        -2.71119375946883   -3.48945742671104   -0.81003700162400
H        -2.00124800306956   -2.85918766023871   -1.03017711956584
H         2.77348992789376    0.07550406245165    2.92825737251454
O         2.87282285119338   -0.10366966478270    3.89063087825449
H         2.96229971602313    0.79057220771022    4.29241722780813
H        -3.53674736166826    6.30690179803693   -0.56973708519841
O        -3.29927355735327    6.96812862752922   -1.27159178949393
H        -3.15894095809487    7.81459390395732   -0.80339295478827
H         3.90264417720054    0.52729363820435    1.17963226294860
O         2.95231085459115    0.34477051924826    1.29599798120407
H         2.71627113402546   -0.40973368282881    0.71859121512647
H        -5.77931380834949    0.76299799203002   -1.61663471340062
O        -4.86953347487895    1.09230842313785   -1.49107418950506
H        -4.98199889711265    1.92185843661766   -0.98176668354397
H        -1.21899466044900    5.33573686463243    2.18771604942133
O        -1.84284432652938    4.58740129033309    2.07299070597585
H        -1.92011066355566    4.17073214724310    2.93651625955081
H         3.49132573407021    2.70325795500406    0.41248861965399
O         3.24426474055752    2.65806990189106   -0.52671282107828
H         3.57796688345928    1.81487984396957   -0.87495093919629
H         1.50453931688221   -4.76911641929051   -2.24230004860049
O         1.56598860320463   -3.98854522959243   -1.67272282879678
H         2.35961708759470   -3.52724408062130   -2.02538655646144
H        -0.91745080381317   -0.16075474051986   -2.55550566973154
O        -0.28531788498675    0.49300192572081   -2.88109710429856
H        -0.02588170415365    1.07708311876660   -2.14532265665703
H         1.71067641962855   -4.74992578615806   -0.17098875907843
O         1.81589358899613   -5.38308983088348    0.57506255137762
H         1.35642371502600   -6.19708506802281    0.27929294510484
H        -1.21642330912905   -3.34401008555848   -2.87686738349153
O        -1.04221771959545   -4.02732384963315   -3.53727299888638
H        -0.91211183563001   -4.87409461930099   -3.06822000617956
H        -2.78594554930517    3.25191757004825    4.68711444528129
O        -1.80468285796657    3.25135527020012    4.65375469078428
H        -1.51149986858020    2.85183922293659    5.49093132654363
H         0.95438563902545    4.98201294281888    4.05549982450311
O         0.00793408308860    5.21297736668036    4.10699662192176
H        -0.46284429943310    4.40958161818814    4.36639826866567
H        -1.72037254383619   -4.72048911319807   -0.36588420088389
O        -0.95412435209991   -5.25725899940069   -0.07704101705429
H        -1.30026374696049   -5.94529299961267    0.50055727254740
H        -3.92324961482565    5.75244887085182   -2.62333493150794
O        -4.27291588925269    4.91705162604549   -2.95092102865014
H        -4.11709176953653    4.87939635739103   -3.91884144843873
H        -2.42304941799298   -3.75374157759652    1.93837875514001
O        -2.44043784404047   -4.65627611822764    2.31812805259194
H        -1.50010801266763   -4.89305712068433    2.45810709107577
H        -4.68614719687641   -3.06264797159196   -2.89873755058381
O        -3.83344722859525   -3.29409079115297   -3.30475863972288
H        -3.50042600452208   -4.08651047326555   -2.83848916651653
H         0.33759325521761    1.32473595973571    4.60445026022325
O         0.84210181621603    2.08508402156051    4.26892308952094
H         0.88968207215326    2.74585367294914    4.97412701778718
H        -4.64277885475933   -5.24784532947187   -1.56563990412987
O        -5.34596735164230   -4.89432865327524   -0.99326676345413
H        -5.13234140262200   -5.24562314752274   -0.10804161242975
H         2.34202996373143   -6.56509579503843   -4.02249044516282
O         2.00575829785345   -6.22669735757631   -3.17146937123461
H         2.43743191964708   -6.80046311728144   -2.50519654816546
H         0.47719817331840   -3.45602239049420   -4.00266264659678
O         1.27835653832162   -3.08558131618873   -4.42574239742525
H         0.95832193411499   -2.72003586488510   -5.27650510818112
H         1.96776947421208   -1.80727804545124    2.98038436543342
O         2.12476013620059   -2.73863638530250    2.76665987982983
H         1.43992276750833   -2.95589742038047    2.09960883360459
H        -3.00745809407365   -1.88962232273798   -3.21257706879331
O        -2.58770480637163   -1.00172693124457   -3.14960021070751
H        -3.24428421110694   -0.35877581454285   -3.47193079975250
H        -3.19666170878084    4.90764031883381    1.05741908586772
O        -3.97874488387947    5.27874040452151    0.60163718916206
H        -4.39515524057835    5.83768880707134    1.30612161546473
H         0.87359686816100    2.19650405218149    2.57833716083378
O         0.97506531350724    2.18969395997007    1.60723069048506
H         1.70277967107870    1.56677890932971    1.44494958224187
H         0.18371795889058    5.58876662832624   -0.78123943348622
O         0.70429286332995    6.25043608678946   -1.29156106665401
H         0.84461092684331    7.05182435304078   -0.73777861602362
H         0.33318137261058    6.97811960636223    2.56437631441059
O        -0.02818578704914    6.59491983248790    1.74796199886876
H         0.63682851337439    5.92445432547520    1.48857512599653
H        -2.47937908381829    0.15509735595209    3.33284952529063
O        -2.70047181518627   -0.65754080361004    3.84035499734589
H        -1.93970107920274   -0.69465907304228    4.46189458068318
H        -0.89486593331796    0.50355270306050    6.01684028682791
O        -0.61974208753372   -0.01729078936026    5.24383096972203
H         0.09476283454208   -0.61894583530522    5.53209272825481
H         0.71905491184705   -5.05418553589398    1.98741053289187
O         0.17678307664862   -5.16098588227900    2.79257897280789
H         0.32178204750408   -6.08080328263702    3.06732895988540
H        -2.10281395175430   -8.15556575711800    0.46484082684521
O        -1.78371364411737   -7.66486274368725    1.25000581480302
H        -2.57189944081232   -7.35218189086482    1.70169002761735
H        -0.38747488341089    6.79067296229339   -2.35169875807468
O        -1.13441693863560    7.20837638032375   -2.85219078824220
H        -1.92438555023024    7.08185391323889   -2.28860003380201
H        -1.11848244784452    4.24340955303156    0.55458195994350
O        -0.74530385467994    4.30309400504238   -0.34146306314290
H        -1.45095343931495    4.05754238885685   -0.97358101266118
H        -4.41314164936039    2.68449201794230    3.49078078247965
O        -4.41263484248136    2.85757467755115    4.45495069829093
H        -4.49433978973461    1.97540574963377    4.86630033769026
H         2.03025969061416   -3.63302018245325    4.24822996169716
O         1.96701044362346   -4.10214953029039    5.10329151652407
H         2.47327228667895   -3.56260009733665    5.73199397885246
H         4.69467259602821   -3.25014425025859    0.84389027763842
O         4.53476036646592   -3.17550774086431   -0.12266774557932
H         3.67430915488910   -2.70140382251321   -0.20773028302956
H        -2.71847554457461   -0.82254630391022   -1.35732631847116
O        -3.04690352267889   -0.55011873336765   -0.48396473725683
H        -3.84806660162053   -0.02635271754520   -0.69305716184358
H        -1.61153927929077   -0.84274117571919   -4.63688135679231
O        -1.10563136046718   -0.62636434877856   -5.44129304084965
H        -0.39590935280621   -0.02951624410655   -5.15673262071684
H         1.80123676070356   -1.78794685471708   -3.37775243732452
O         1.89251624145981   -1.03840815235211   -2.75730034907178
H         1.11396501458690   -0.46360609933957   -2.89039002395913
H         3.66943503584126   -3.17592719545987    2.55441440939530
O         4.62893432102029   -3.40343595923106    2.48322353816449
H         4.68415811852387   -4.36372004359363    2.61006826466429
H         3.43663931323439   -6.17283855675553    3.13371585005096
O         3.79316725586021   -5.97308290658464    2.23398910085856
H         3.05520280061243   -5.63257288197285    1.68789605482302
H        -3.34241930046922    1.52792328505477   -4.19068000720771
O        -4.18734848184262    1.05746856582245   -3.99930276651209
H        -4.40481932236674    1.20465228373119   -3.04290676487503
H        -5.08720177038817    4.07394998526317    0.04586364426127
O        -5.52448347315754    3.20696325299864   -0.05482465839437
H        -6.45488797875816    3.32379362799591   -0.33743389403736
H         6.73774801220711   -1.24263349142515   -1.36460319408492
O         5.96617628018646   -1.09123838096293   -0.81237385696202
H         5.54747863174902   -1.95881403349585   -0.61220998685986
H         4.60179962780461   -3.23566732822931   -2.46709566116981
O         3.73450823089144   -3.06589120823025   -2.88482025324163
H         3.73859073763889   -3.68875449924528   -3.63796820757655
H         4.43941716203499   -2.33646651592243    5.62253816976903
O         4.09761696689260   -2.79989592667227    6.41746216084123
H         4.43275486864285   -3.70508427348539    6.33773962698565
H        -0.76401591344236    6.28514424681120    5.05033971762655
O        -1.36179628882128    6.86171199729125    5.58655889007274
H        -1.37647686075945    7.73737884342774    5.14241810057226
H         4.70128454609040   -0.19958452882699   -1.47118992135281
O         3.93333265527457    0.34122157820839   -1.73582141826570
H         3.24182849059393   -0.26142100517420   -2.06445766129913
H        -0.74634758386615    4.44462547199419   -4.05717770150534
O        -1.52955074291163    4.98623574191542   -4.26732683327894
H        -1.37949501318296    5.85419640285700   -3.84709445008508
H         0.65737010053176    3.13115541026046   -2.67360596923973
O         0.66432579550441    3.50552511708712   -3.58313331093837
H         0.71329773007331    2.74039610902934   -4.16636267530021
H        -5.37396873629249   -5.26209915107673    1.80021389279726
O        -4.67636907683888   -5.85700830358243    1.44730744305962
H        -3.83637163553911   -5.43898039092860    1.71659473915360
H         7.88637942217895   -1.75601642016868   -4.03368587049654
O         7.62878433649092   -1.44014086627210   -3.13494822338203
H         7.14003859656319   -0.59786330611422   -3.29389554317087
H         3.71207646363056   -5.14920504979670   -5.28049565687182
O         4.47449424723307   -4.77177491734963   -4.80198658002095
H         4.85946681769920   -5.48121834908517   -4.25413716664377
H        -3.78381345825203   -0.03913990811543    4.92652379266116
O        -4.38559782809289    0.42555976120148    5.55795358624136
H        -5.04489261479106   -0.23289775265670    5.85089825556822
H         3.47846335291514   -6.00832336599434   -0.51764767995640
O         4.35446043085900   -5.75573418955036   -0.82173887502788
H         4.42202443085794   -4.79235161852296   -0.68402232803667
H         5.00355439866574   -0.40696666266519   -4.16495280294076
O         4.46948579638805   -1.11979932624272   -4.55352037407916
H         4.14437421409534   -1.70283649513684   -3.83458770264764
H        -1.17240324714881    1.49257287673813   -3.94826871792987
O        -1.82326651376296    2.11181301368018   -4.33571745340847
H        -1.46585453674684    2.44104362132613   -5.18299928815584
H         4.90000483527131   -6.38747367624047   -2.30103717280890
O         5.23765667923231   -6.70866645339658   -3.16597418485935
H         6.05317932761898   -7.19188082955926   -2.97718602635431
H         8.75209989345712   -5.15329419394738   -2.90680472718064
O         8.06313111565281   -5.56962289119895   -2.34499158127488
H         8.09632840155014   -6.52715584252270   -2.44526987375485
H         2.33255534681518    4.65852707188896    0.43216180372801
O         1.75318320869526    4.64209990605040    1.20327264144464
H         1.39719707390818    3.72137889839115    1.28354413541350
H        -4.41055850931382   -2.69506898996367    4.23034678971425
O        -5.30502056454520   -2.35711853768437    4.02714211459311
H        -5.16905441184631   -1.57777043987887    3.44895415834480
H        -5.84004174413332   -3.26670520879132    1.31749281712591
O        -6.30261588052950   -3.82197330958126    1.98759086134599
H        -6.11432971201978   -3.38384922411220    2.83676909145119
H         1.68063574011571    3.42525516824325    6.84639001259771
O         1.05700166622687    3.93840164275889    6.31102125959036
H         0.27347274162603    4.09151617942003    6.88175536753160
H         5.00478712147493   -2.21761886729346    3.61690215836769
O         5.02437820627730   -1.49694196060277    4.27863463237511
H         4.21169894547602   -0.94251184624332    4.12004524221977
H         2.39853969732221   -5.62492147849223    4.84823594915296
O         2.78005073251343   -6.50913823571207    4.59221229788047
H         2.03592859782323   -7.09159467641722    4.41722991371130
H         2.26787959762648   -4.59598778090864   -6.78495950652384
O         2.10040752647433   -5.08262606803281   -5.96821540499600
H         1.83429540621693   -4.39210444255232   -5.31371136987552
H         6.44704359143866   -4.16237939474007   -0.49399363663855
O         7.20234167871775   -4.56033055860573   -0.02970366166704
H         7.71001074606871   -4.98453551086893   -0.74933402758187
H        -1.73332371959644    4.44355470766101    7.68058624029640
O        -0.83493052586571    4.54449750965148    8.06636028690954
H        -0.65554726576022    5.50400262170969    8.08749419180599
H        -5.12398763321123    5.60348745390340   -5.62153552517659
O        -4.51524087123703    4.84092746661166   -5.63937998436632
H        -3.75792691377110    5.05498200852457   -6.20543758356757
H         3.29062064194621   -2.60997085943854   -8.43695359724162
O         3.20209844112558   -3.14088429278295   -7.63470814557399
H         4.07806005599627   -3.11666335435073   -7.20466877572388
H        -0.67201171660458    8.75321957912923   -2.31122032206399
O        -0.55029347522492    9.58370174660520   -1.79514255465012
H         0.21205525787463    9.41210163838487   -1.21761977241731
H         2.06791112401757   -0.95994238602509    5.20765007394438
O         1.49589025074090   -1.48450262877838    5.79704912909617
H         1.58954070340350   -1.13626724831811    6.69310722715363
H         5.21127830194254   -2.10042827747495   -5.69307130736737
O         5.55953419274683   -2.86733574933204   -6.21262764774503
H         5.28507283807596   -3.65662551523728   -5.69342483340447
H         5.70277307340943   -5.25881652820209    4.69691068859961
O         5.18073239487575   -5.17294988351507    5.52371375538738
H         4.45923609878690   -5.80507697449161    5.43857960525373
H        -3.97672164643808    1.09451282417460    6.99552285725983
O        -3.78579843893779    1.57308761279758    7.83817589748665
H        -4.66262935125364    1.95792013572077    8.09746765067390
H        -1.86465647584533    9.54371983749179   -0.78141913777263
O        -2.72493085630945    9.41762867458045   -0.30654079982237
H        -3.33717135965162   10.04350771415823   -0.69693288326969
H        -5.95349840824228    4.60556001009671   -2.96111202685618
O        -6.86183461602273    4.48415416605624   -3.30542461098846
H        -6.76985208599196    3.77966647895084   -3.98020434592980
H         0.10902856985865   -7.13479613588543   -1.13084916275891
O         0.57123847427622   -7.56317984227113   -0.37758643965652
H        -0.11019423544989   -7.76038171406917    0.26786876434382
H        -7.64153033717730    3.70756241412105   -1.99419198415526
O        -7.90259170541715    3.12271426339565   -1.25234046495205
H        -7.75772726283647    2.21308376569025   -1.58872296482497
H         3.97430749967873   -0.93157883901648    6.98288015762282
O         3.98209162522451    0.03260683291859    6.97277577942492
H         4.79327766209223    0.32256832644151    6.53909963607099
H         2.25087634694891    5.73023592767562   -1.20288779266768
O         3.18700246161476    5.43991545727336   -1.08755463328008
H         3.36464897437171    4.89719169177760   -1.87880361206296
H         6.56125723746885   -5.98515870626526    0.68486836726608
O         6.19454102697164   -6.71986155578713    1.22195363115531
H         5.28836093519355   -6.44433360890066    1.44437702913086
H        -3.87749132452104    4.68019618660276    7.75887842349410
O        -3.30978403311466    4.21649541381053    7.10153073746658
H        -3.50160849489821    3.27303850431682    7.21449983518250
H         5.77354773729135   -8.00401049311145    0.15203832173555
O         5.48882671052633   -8.69543311634018   -0.48167466600007
H         4.65713523016714   -8.37472589795842   -0.87813190840700
H        -0.56178997499187    1.99785114248681    7.68037812009892
O        -1.19484046928470    1.93052472260072    6.94545962887812
H        -2.06312949110484    1.78821972803249    7.34215097798463
H        -6.38128977782224   -0.19387722307585    1.05411475970020
O        -6.70206110715779   -0.27965698609041    0.14160175292546
H        -7.62008193634817   -0.55272040724966    0.16077902538060
H        -5.36526801327291   -3.13986350945563   -0.58765307401474
O        -5.11572218051226   -2.43518329584377    0.03649327864742
H        -5.68651449123371   -1.66385570520528   -0.15457541933508
H         4.31009016824625    5.51981220704467    0.29798120249334
O         4.64387464311759    5.62423362552931    1.20281900546892
H         3.94814761580304    6.13416311863190    1.65354181275508
H        -9.03971926224857   -1.83140003527226   -2.25715511773224
O        -8.49290998087296   -1.62618023705715   -1.47138797051611
H        -8.61846701026100   -2.36142815179302   -0.83171036692067
H        -5.52730885268104    3.37991571819638   -5.54629334951965
O        -6.04386054544823    2.67002789512156   -5.12932894364459
H        -5.37642434432325    2.08668978634107   -4.71364679545090
H         3.18403676056022   -0.96666134715344   -5.65882132222268
O         2.32880411274842   -1.08760857380060   -6.12571526150735
H         2.41439113594869   -1.93874455466375   -6.59543364158576
H         8.11809278148293   -1.42161346895312   -6.03049094048911
O         8.12791624363264   -2.28423011358906   -5.57156611225911
H         7.27207079825577   -2.68635868088748   -5.82052925725476
H         7.62130755802750    0.91792128499880   -6.31780583469578
O         7.43414909857175    0.06830384475555   -6.72913199201659
H         6.45282370529887    0.01629986691953   -6.76503560411151
H        -7.85400948092432   -3.76704775691785    0.93190867738438
O        -8.53299359690270   -3.66385559272054    0.24748565663121
H        -8.43256330254161   -4.42456076759617   -0.35230783540475
H        -2.42032276242561    8.67124910292234    1.25961087077750
O        -2.26868840516214    8.08546828033800    2.01462369989960
H        -1.49770095728119    7.53273809970950    1.79362366416887
H        -4.45387708430572    6.37365601721787    3.46986310698393
O        -4.62474911528188    6.79696994136405    2.61215897848417
H        -3.86209973079742    7.38349781591395    2.47080415928214
H         3.39753795288631    3.37541957303135   -3.59357435855591
O         3.24249930024272    4.34477810411389   -3.50297439416467
H         2.27752852165209    4.40721572823559   -3.61116818453027
H        -6.11129448918555   -1.69151000314394   -3.44554050480843
O        -6.19406355853521   -2.26825269698164   -2.65970840659438
H        -6.97842808329455   -1.96025162356859   -2.15240869652229
H         6.46560645959344    1.00837336593862    4.73126561965820
O         6.07117514095581    1.54888497993572    5.43271223237472
H         6.25738320567277    2.46688619834304    5.13839838457912
H         1.36168799103649    1.64110114991805   -5.83396519061193
O         1.16803808827389    1.04752711283092   -5.07784369773612
H         1.53245497055613    0.18388469139439   -5.34500120933627
H        -2.49614621696246    2.92550797915390   10.46760544614784
O        -2.28251852135327    2.01728832726170   10.19752298960429
H        -2.87929007410426    1.81441322969692    9.46524663352715
H         7.62916108724122   -0.54151457020116    3.08057751104421
O         6.87776866135526    0.03289086940507    3.24754425772608
H         6.18651069336836   -0.56812417370161    3.62788607812789
H        -5.64585502465988   -8.12992533262825   -0.68426526417388
O        -4.91290913804518   -8.19668252301065   -0.03572687845802
H        -4.91651012386759   -7.37673598800857    0.48201330608164
H        -5.17537892045375   -0.20638846735757   -4.72264082160170
O        -5.79166322394635   -0.91964481242869   -4.96008546847711
H        -6.63031032357177   -0.47980510253660   -5.15987505194935
H         1.89270658675441   -0.28304321109434   -7.52096286246273
O         1.69082438898897    0.18652838839907   -8.36628716926347
H         2.26808211540623   -0.22008796594226   -9.01798878376883
H         4.87804608944138   -1.47804473110264   -9.30570439951556
O         3.95321999401157   -1.24952801184923   -9.58944517943876
H         3.93295421168791   -1.37231247594652  -10.53782789347665
H         7.56677309547591   -2.61265945914184    4.20428947240729
O         7.71444080773897   -2.65135800196651    3.24508490920070
H         7.22214668316968   -3.44351777244185    2.97498871119259
H         6.72846962766592   -5.94176935126694    2.69730978494631
O         6.79019499260959   -5.26544946904438    3.39775319240356
H         7.66636379414646   -5.34872449783707    3.81485717181208
H        -1.83482384193864    8.89004659020693    3.46296597755973
O        -1.58808168149818    9.19813369719050    4.36045058983929
H        -2.43731932423904    9.33034389792767    4.81516952895431
H        -7.39072220485591    1.47513509833820   -5.26355857235214
O        -7.96462528751039    0.73089468376569   -5.01661768431338
H        -8.86689562462464    1.12928912049081   -4.94191354221189
H         6.92992440765327   -1.16381577531851   -8.40556441005589
O         6.34978134762966   -1.88679508896153   -8.66791239505562
H         6.12155187300801   -2.33461253484507   -7.83477995129939
H        -1.68354047774651    6.15278716435245   -7.04793758195610
O        -2.08081735440281    5.32791565057415   -6.77232706788013
H        -1.83197698899422    5.19953851454661   -5.80841781662298
H        -0.00621135316196    3.27300993716071    9.00666783235543
O         0.19241557592866    2.35454134284652    9.26521107945111
H        -0.60586667362388    2.09049159349193    9.77175964624811
H         6.76214674626533   -2.84478542922037   -2.70161420582410
O         6.23291483529756   -3.58770794965195   -2.35650498656722
H         6.70006937532411   -4.39973683248541   -2.60148009412885
H        -4.07091862967879   -3.15999265666109   -4.94179817891597
O        -4.22693384577489   -3.05003117854910   -5.90666668584493
H        -4.77523014416412   -2.25786333601040   -5.96421728667467
H         1.97536460980841    2.14691834066429    8.45275654459129
O         2.63925780017929    2.25870442660311    7.76264890257455
H         3.06303027622743    1.38886799444075    7.64966680954108
H        -6.89839746436653   -5.28169874213215   -1.38785318211778
O        -7.81386171129522   -5.55284122154252   -1.63251719523812
H        -7.94757716186228   -5.15354668613708   -2.51696904130281
H        -3.83621101176866    5.20262169502014    5.67373096051647
O        -3.80457553870893    5.96959992606199    5.08098565400842
H        -2.87097616055632    6.26542859843314    5.17415012994445
H        -7.88388660472662    0.00449928210025   -1.97450410801390
O        -7.39578853224016    0.72798013242007   -2.39025196067797
H        -7.62348007394643    0.71320831885257   -3.34354300415386
H         5.83762492495069    0.07455126609267    0.40638646122292
O         5.61462474776609    0.79786991277816    1.02494125826844
H         6.12506094521983    0.60607691865390    1.83848045027726
H        -6.22163813944139    3.25906832483781    7.37820776557004
O        -6.09340915068140    2.74360706620999    8.20855873103002
H        -6.69216784834697    1.98086926469835    8.12213061271476
H         2.29138725241671   -8.13817651396163   -0.82336156045768
O         2.97996526279576   -8.11069095662604   -1.50616850677884
H         2.75667433469929   -8.80885621447906   -2.14603014525276
H        -2.73743409331785   -4.04849750276749   -6.19226263825416
O        -1.98184341577762   -4.61175017633959   -5.96033840371918
H        -1.70619112848851   -4.31981475831501   -5.06316947670837
H        -5.65044785217814    3.70389667604226    5.29024000103001
O        -6.30026867037675    4.10144679666022    5.90612941342913
H        -6.13800836468112    5.04567335623691    5.88981678892201
H        -1.00357712931389   -7.19104184570742   -3.14966943948605
O        -0.53403947744408   -6.51804695477705   -2.62283126970381
H         0.37530907604988   -6.45162796117680   -3.00156209632699
H         4.44105432872278    1.97421200530224    5.11771629639264
O         3.49916825401888    2.21215403396639    4.99679748088672
H         3.11454340209729    2.22990531112913    5.87848835076298
H         4.10173664838137    4.61825426928644    6.28136870830131
O         4.18124015816328    5.34685238569728    5.66128047954449
H         3.61423668850198    5.10281950631666    4.89096931389800
H         2.75914308713154    3.56891756733046    3.90650892291737
O         2.58012139753720    4.50821098688807    3.73744918102061
H         2.46067447559797    4.60327616850378    2.77064020078568
H         9.39289761845113    0.15553640507623   -1.07653604218623
O         8.58789189549454    0.32048871482108   -0.58197019506234
H         8.41196006403843   -0.49734160324537   -0.08711108852310
H        -2.11108332149191    5.28573133247222   10.62775214558781
O        -2.83216356474591    4.65685921215115   10.86116463819546
H        -3.05083328074771    4.83681575838661   11.77572518064506
H         7.97729136665046   -3.06078150274800    0.33276156912911
O         8.39799175076770   -2.21305652391487    0.58583279194181
H         8.33093997140715   -2.20536668134886    1.54800793548116
H         5.36523957284689    3.61885245121562    3.50864573595291
O         6.02075957356184    3.88780612647007    4.17426382428197
H         5.60653628813106    4.60671083178048    4.67343751176181
H        -4.21885441038913    4.98140762946652    9.76249671123985
O        -4.85231601931379    5.12920287843200    9.04016745827826
H        -5.46257741578470    4.37926385958597    9.03958465104114
H        -7.00429368444905   -3.56501219996986   -3.48251318670241
O        -7.62391193133123   -4.17893900019645   -3.92935118405382
H        -7.10142052740952   -4.62296114377941   -4.62944576046288
H         0.01618681639230    6.09665060006231   10.74533417437415
O        -0.84869005445924    6.42699635120657   10.49766501942545
H        -0.73361606749170    6.85472179874416    9.62981738056828
H         2.58896948230164    1.42189606178072   -4.11577454921904
O         3.46659858221148    1.77713416713376   -3.87777731960368
H         3.78747696339621    1.26454580946342   -3.10580057107069
H        -6.97310915190840   -0.27138964467392    7.21233959170165
O        -7.48340464497411    0.50691194591339    7.49027175057783
H        -8.10585662503719    0.68765014032076    6.78482739509548
H        -2.72524226707113   -9.94547775544086   -0.80366490843327
O        -2.66389287904375   -9.00366141334526   -0.96243500456744
H        -3.57108009790020   -8.63882338438503   -0.72655368574748
H       -10.07169606547776    2.98107365868114   -4.91535414581811
O       -10.18813925522316    2.06435370553091   -4.63197385361572
H       -10.40364021242950    2.15094390747340   -3.68241576604026
H        -2.06328986399891   -3.07791157445751    4.61709186386368
O        -2.93766016387327   -3.51899739780720    4.68808067334441
H        -2.93017888604214   -4.13883111671624    3.93324427524976
H        -0.16896823800915   -8.03768369258417    2.50360202769298
O         0.65593049808636   -7.82744251453167    2.95448051602715
H         1.37579779950113   -8.12237152694277    2.36914100033064
H         6.70869024697362   -2.41210274352684    6.39751555280663
O         7.15952975868635   -3.12256904294758    5.93638326484803
H         6.53017989459154   -3.85800888774255    5.89879703462870
H        -5.26981145912416   -2.05406054166289    6.94256321132110
O        -5.94715932627824   -1.55878133613659    6.45720689801868
H        -5.92958668956721   -1.93813960296371    5.54892968906832
H         0.83357425267557    2.94704044831042   -7.12969436547355
O         1.75197263243807    2.61833339256803   -7.18529880753352
H         1.73938128791152    1.86807666246271   -7.80796635103480
H        -3.96886781027475    8.70720294617610    6.63851247635282
O        -3.96727832428617    8.70225479624984    5.68115180181821
H        -4.09063578398565    7.77362150084926    5.41623266306125
H        -2.07430637178835   10.23736869946319   -2.77603701925119
O        -2.97612913898106   10.41707648546100   -3.07853120337495
H        -2.90490677628930   11.04769787242892   -3.79443452718962
H         9.41538125934482   -4.09952653029512    4.05319852129607
O         9.13895521053691   -4.77601159848791    4.67905705933372
H         8.70663819838806   -4.30214714207617    5.40055404460364
H        -0.72159676659077   -6.07879606399547   -5.83116279881104
O        -0.02201967830484   -6.64727791933944   -5.49345291878182
H         0.81540919559132   -6.18946717260280   -5.70834977514391
H         1.81333774864022    8.21550690447363    0.63243604259479
O         1.50974263391003    8.53428781122387   -0.24612667701095
H         2.32437036230333    8.57129045610297   -0.77674856223943
H         3.49553770944282    2.84969349278581   -6.67677495663631
O         4.32383332097357    2.56279180024965   -6.26653416174301
H         4.07901287828899    2.29086553992398   -5.35695593927767
H         3.72331452963365    7.06189781200298   -1.25781692642773
O         3.92788256635384    7.99724934633178   -1.47437212513501
H         4.29707780717952    7.93852537028856   -2.36754678408531
H         4.39632002111755   -0.09007229229354   -7.91708529023683
O         4.77439489124251    0.06018961541017   -7.04878282294010
H         4.59041294394977    0.99228357020755   -6.80786769226679
H         6.02767084932634    1.87496563043779   -0.48721961193665
O         6.59331015815032    2.06733711287937   -1.24897435011261
H         7.41829382916700    1.58900563764739   -1.05332484787503
H         6.69729403919145   -8.49181129262383   -1.58487261222657
O         7.33939135281738   -8.28307020416822   -2.31717064549827
H         7.70274667340476   -9.11833122549869   -2.60590635153009
H        -5.29023468957809   -5.87860227847215   -5.39598903301133
O        -5.90938871260239   -5.20893875014195   -5.71227441322506
H        -5.35967028567786   -4.44043312842025   -5.95156627452836
H         0.67072023661574    7.13404787553518    7.57283117076099
O        -0.23092417570199    7.16167629829944    7.93212770652327
H        -0.78623814933679    7.17270677469496    7.11441145790868
H        -8.89185581556677   -2.92471793726249   -4.10056230864144
O        -9.41406756553258   -2.11663750854637   -3.93609143278870
H        -9.12840133680332   -1.45321651680836   -4.56794364142777
H        -2.39919702009502   -6.06260135226548   -2.13342531774746
O        -3.27837943623452   -5.77847279037694   -2.40151543628047
H        -3.46488738040310   -6.15694051799704   -3.28596079605073
H        -2.97446284728899   -5.98806187133933   -5.39729872549146
O        -3.57545488213508   -6.59539823188013   -4.92370495143766
H        -3.09227058219230   -7.41414508618483   -4.75087844219438
H        -1.39491271023282    3.63803700862069   -7.00125080409506
O        -0.85313420807377    2.88443829001155   -6.72766591161182
H        -1.08841836099711    2.09671484367203   -7.27478327149434
H        -0.20276113031602    0.32723845557578   -8.22334846210735
O        -1.09915547510371    0.56239850818278   -7.94091504109156
H        -1.27383043615922    0.04071333691467   -7.14155508836166
H       -10.42772031789270    3.96504654138645   -2.75458454789496
O       -10.49465114061214    3.18839596656101   -2.18365667566391
H        -9.66490844019964    3.16412186705853   -1.67517476285574
H         4.57507120671019    4.02814587389063    1.70213768100964
O         4.36830023919808    3.10800208199415    1.98426982574926
H         5.08430353628996    2.53184489486612    1.70374259363141
H         6.48489522187172    1.33005469143976   -4.22938539444155
O         6.18259188906835    0.70776941404887   -3.53359884014357
H         6.21240004346029    1.20573401427354   -2.69127050858769
H         9.63594165241927   -2.27956556779441   -0.92706636688946
O         9.91259312614546   -2.06669615891595   -1.82722606923402
H         9.11127235697207   -1.73186288059124   -2.27204048471489
H         9.97472417799798   -3.37984633039775   -3.09332371027899
O         9.71047151785965   -4.03453551303734   -3.76675347430375
H         9.31404254238345   -3.53029608875019   -4.48790328952281
H        -7.68625814841248   -8.65469686798133   -1.64641249897598
O        -6.94880595122756   -8.06038289843774   -1.77685503303758
H        -7.32691477123148   -7.14755601670666   -1.77003509192727
H         4.15252877110735    6.01051462587974   -3.84543643783237
O         4.81229132630750    6.71341652460763   -3.76333086955421
H         5.64938155766025    6.26149767061896   -3.62452800525225
H         0.10270991772809   -8.27239652155306   -5.19325409487271
O         0.10871594770512   -9.25104434415161   -5.04788089578939
H         0.29017820324499   -9.63092262806396   -5.90717823400401
H        -2.31271074734864   -8.75295434268030   -2.69504425666629
O        -2.09115047693211   -8.48825241236761   -3.60636639890044
H        -1.43629564160166   -9.09718425183616   -3.96980731541260
H         2.34499330224938  -10.81406815132620   -3.41877565439162
O         2.20920130432913   -9.84884482212860   -3.42610741835276
H         1.38654655444588   -9.67101867430303   -3.91892231463037
H         6.83152145683476    3.26227028324328   -4.59013333996349
O         6.89152903661447    2.58253436964266   -5.28933289282739
H         6.09754576893110    2.71201303779657   -5.83019765758691
H        -3.55885947172251   -3.76807290064432    7.72566487196124
O        -3.67461231359525   -2.98198960660677    7.19339047916920
H        -3.42271130072165   -3.22323360096808    6.27569837496061
H        -0.63021814188951   -3.44946529739594   -6.71919706569604
O        -0.00266566566343   -2.71555510588132   -6.73092919714711
H        -0.48637435049134   -1.94081651506332   -6.39076969842170
H         0.63982624689238    0.42615741847559    8.74521554850157
O         0.64917517595500   -0.29121344720909    8.10756481211662
H        -0.27248097834393   -0.58195033490634    8.02003341503974
H        -5.84454783037805    7.28151279077953   -4.28124267185155
O        -6.34662187059349    6.66040355268602   -4.84052874002013
H        -6.63201923985000    5.93040350287414   -4.24733896321041
H        -4.29171385857089    9.02233548273766   -3.29851146398323
O        -4.82646963650000    8.22592287713452   -3.18963590052676
H        -4.41712459927501    7.74897913908174   -2.44954237016114
H        -9.71896321898008    5.70412246957119   -4.67174230396475
O       -10.25122356700766    4.89924756970014   -4.50558798940989
H       -11.13202897119696    5.09768085229611   -4.82534197458939
H         2.75821949352918    6.47510356302737    6.11393093430448
O         1.79799499457572    6.57060674250946    6.21181417706396
H         1.45578256060443    5.65644140454509    6.11198599988607
H         4.79090803717213    8.49073888069468    0.05129910382346
O         5.10865518393038    8.49547090590688    0.97212333373923
H         5.51650017913435    7.63204892423114    1.10607421867484
H         4.15235162643372   -7.50470834002680   -4.32706674368211
O         3.39727870550530   -7.78496027056994   -4.87331198913467
H         3.09841650573215   -8.61823447495508   -4.48378418766833
H         0.36362419950518    8.60953717907986    4.20103678382729
O         1.04283310281132    7.96570623327634    3.97516017170352
H         1.26971861174239    7.47547657013823    4.79129519098793
H         5.22983677675170    4.12471313240065   -3.17659575554771
O         6.19132391462917    4.09688364814298   -3.12311740283734
H         6.40079410866648    3.51751871561804   -2.37378169364214
H        -2.57566114046719   -1.58886824635249    7.57156756471995
O        -2.06677572767163   -0.79421580901030    7.78986154957708
H        -2.69402576400914   -0.16760424931073    8.16100995313353
H        -9.03881707272153    7.84634568502283   -4.17863904302004
O        -8.97464954291858    7.25985070828854   -4.93386102300979
H        -8.01723372015391    7.09636105382702   -5.06791825761242
H         3.54141971224683   -9.03246125975003    1.10290901474228
O         2.86555623631509   -8.40855884587271    1.37296313491506
H         3.33893347230290   -7.59786903333523    1.63822705535879
H         3.57203190147371    8.11929184941928    1.79765993678187
O         2.78237521696108    7.55500371761965    1.91170570572313
H         2.33582134077589    7.79250474252342    2.73712587081962
N         2.64416578835015  -12.58628571401965   -3.38569854367162
H         3.17541634472261  -12.77006339432073   -2.54364134811414
H         3.21587141703751  -12.85590139257993   -4.17638479280123
H         1.82637561222041  -13.18257660123355   -3.37437177336831
