# Supplementary material for: Computer Generated Realistic Interstellar Icy Grain Models: Physicochemical Properties and Interaction with NH3
Source: ACS Earth Space Chem. 2022 Apr 19;6(5):1286–98. doi: 10.1021/acsearthspacechem.2c00004 (PMC9125691; doi:10.1021/acsearthspacechem.2c00004)
Supplement: Supplementary file 1 — sp2c00004_si_001.zip [file sp2c00004_si_001.zip › NH3_binding_energy_sampling/6-35.2-N.xyz]

604
 energy: -1022.789287514077 gnorm: 0.000036176248 xtb: 6.3.3 (5b13467)
H         0.20135485693740    2.98368522431245   -0.68797859333353
O         0.72747599585921    2.31774095440456   -1.18095721767579
H         1.66527557977043    2.44969144341069   -0.90568136117622
H        -0.06181491003922   -1.34885051547210    3.14863805347230
O         0.32447472098951   -0.64799840928101    2.60085148092987
H        -0.15453273434367    0.16413616120510    2.83548556304558
H        -2.39637745471185    2.35464496862455   -0.54716177901006
O        -2.18421845791174    1.88661001650800    0.27775821336544
H        -2.19648586746999    0.93820123224450    0.05486107544943
H        -4.65540546027613    0.48757852055882    2.17241992225788
O        -4.96979976036699   -0.44667153775133    2.18593869117257
H        -4.46171286718307   -0.92377030923270    1.52161299653852
H         0.07375522158832   -0.35408202173443    0.94723116317536
O        -0.12302663074860   -0.11881306929071    0.01956005229442
H         0.21382806514350    0.77863562405944   -0.10090185462267
H        -0.13295128665670   -3.61749897009197    3.77902400246316
O        -0.41595747705376   -2.78799061319967    4.19795155660566
H         0.22974008709635   -2.61432336761194    4.89966913483792
H        -4.88566907065059    2.46912442939122    1.31693260674793
O        -4.24537319066538    2.06301759527589    1.93298452790412
H        -3.40195748931474    2.04731909433233    1.42131697519073
H        -3.25022759268168    3.83650269013378   -2.22568355359385
O        -2.51033904177885    3.24291584864869   -1.99352494316570
H        -2.15042980662162    2.95479100996426   -2.85243156074337
H        -0.10196794079306   -3.85125935702804    0.50422959234721
O         0.23425625026728   -3.03062779057665    0.91877145483016
H        -0.55464777080709   -2.54753661766893    1.23166838816311
H        -2.36305262270209   -1.58950123253845    2.46565671386823
O        -2.17338857400880   -2.05625061804380    1.62524453711393
H        -2.43191943598826   -1.47036417860526    0.89491731034005
H         2.08792145193408   -1.48475027549955   -1.12211765306627
O         2.32145908132595   -1.73530604697400   -0.20479616310166
H         1.53397224233519   -2.16474346784503    0.18068050354553
H        -1.38765023520257    1.77690940737847    1.90296056107165
O        -1.48079740797582    1.38019687829506    2.77916614058176
H        -1.46736342397000    2.09294900538452    3.44366350109579
H         0.22901499442427   -2.75172362506711   -1.57014909190463
O        -0.52768553043022   -2.14167705729066   -1.62796477362146
H        -0.35191147920026   -1.41480761091149   -0.99352894385413
H        -3.41528661939535   -2.98427722418545   -0.39394531696719
O        -2.69661058700717   -3.47419655832686   -0.81480583983592
H        -1.98803938591758   -2.84156226831649   -1.03243655785115
H         2.77627112794370    0.09927618163752    2.92977664981996
O         2.87126243285578   -0.08120613451833    3.89154932697388
H         2.96459953203567    0.81131391076971    4.29571946609057
H        -3.54105625171545    6.32027896235965   -0.56118367014265
O        -3.30457887825723    6.98272562876331   -1.26232708883632
H        -3.16617642006527    7.82893761510000   -0.79307024240309
H         3.90930008868793    0.55244239002505    1.18330884862115
O         2.95852866994376    0.37023538731193    1.29516765080734
H         2.72526153991723   -0.38690722248178    0.72054435841174
H        -5.77288016131084    0.77348315435268   -1.61558886443858
O        -4.86369817521101    1.10444612572614   -1.48989443443909
H        -4.97780224603674    1.93315501381412   -0.97945290193783
H        -1.22234950044344    5.34993570843605    2.19592651374305
O        -1.84457084311025    4.60057905103411    2.07944255212704
H        -1.92137903932885    4.18233833590900    2.94232789558336
H         3.49299975866943    2.72970594292061    0.41792401986796
O         3.24813618759664    2.68452096263941   -0.52218616526591
H         3.58199911244897    1.84097398140940   -0.86882317987488
H         1.52024924371096   -4.74255431354723   -2.24752783695289
O         1.58010292746692   -3.96272267104579   -1.67746147378407
H         2.37381453532629   -3.49977934559642   -2.02719407629438
H        -0.90891329505703   -0.13929963679614   -2.55439282413130
O        -0.27726055528840    0.51539655911874   -2.87906621975751
H        -0.01964234175460    1.09944891841058   -2.14249659048054
H         1.72523697259171   -4.72618660896653   -0.17654103191765
O         1.83385636469090   -5.36128136559466    0.56696604959236
H         1.37472630844123   -6.17516283473931    0.27235683001131
H        -1.20219371011288   -3.32088073322403   -2.88141626298860
O        -1.02558338725351   -4.00436439713960   -3.54128692608397
H        -0.89683240269572   -4.85031376496830   -3.07093575322814
H        -2.78589561392529    3.26000196270506    4.69222845597722
O        -1.80470906699285    3.26160866789836    4.65873872240935
H        -1.51059691741165    2.86130636696344    5.49530151516070
H         0.95110943973580    4.99796162753226    4.06387909653083
O         0.00416204771791    5.22710296228847    4.11447272612521
H        -0.46499686498260    4.42255226353250    4.37342407991195
H        -1.70420853365983   -4.70364538933702   -0.37102959682693
O        -0.93727781961461   -5.24175457785496   -0.08606717141360
H        -1.28177978366731   -5.92756186146295    0.49527873179343
H        -3.92626904688423    5.76780508023100   -2.61538544336606
O        -4.27384597033316    4.93209466620846   -2.94444579011451
H        -4.11781128356344    4.89633493371268   -3.91236950026936
H        -2.40889442846307   -3.74128158796035    1.93508390556695
O        -2.42455589570883   -4.64535207649495    2.31116919033245
H        -1.48388940092579   -4.87957352699600    2.45365550930067
H        -4.67255907269137   -3.04723709760480   -2.90300870807869
O        -3.81929345822948   -3.27777322641266   -3.30871035020465
H        -3.48551646316805   -4.06906597337714   -2.84137834033183
H         0.34200530599752    1.33863434953337    4.60777829825392
O         0.84168564533766    2.10219458929423    4.27205626649293
H         0.89083947794533    2.76042616217001    4.97948256708235
H        -4.62564559313838   -5.23524843693270   -1.57144237895626
O        -5.32937292300736   -4.88356837624888   -0.99895033556518
H        -5.11533727774291   -5.23540469304274   -0.11390573189670
H         2.36311895329048   -6.52878909067252   -4.03170707703418
O         2.02376865381825   -6.19856681719870   -3.17977688416013
H         2.45870254161189   -6.76921754979772   -2.51381512174179
H         0.49247713899091   -3.43023679313754   -4.00510934906390
O         1.29370638184144   -3.06098933478136   -4.42937931197101
H         0.97225084722580   -2.69207018550182   -5.27823872644340
H         1.97853402181202   -1.78801857928343    2.98221570468946
O         2.13259830180797   -2.71919582175959    2.76618473053579
H         1.44895481911312   -2.93452762169367    2.09805861141992
H        -2.99608239652333   -1.87128478037559   -3.21478905129860
O        -2.57702202278840   -0.98313440819053   -3.15194227469897
H        -3.23512370874468   -0.34043887938809   -3.47202266118381
H        -3.19879178390241    4.91963695794952    1.06427929355350
O        -3.98137267459231    5.28988728419817    0.60858091044220
H        -4.39906904178686    5.84707282630166    1.31381118182601
H         0.87552574357436    2.21448149493861    2.58248296727925
O         0.97758980587432    2.20920134321669    1.61129066524755
H         1.70658897931586    1.58781633832794    1.44897625588773
H         0.18096984116381    5.60942368557643   -0.77257197243853
O         0.70058729697911    6.27257818604282   -1.28204649897809
H         0.83892966523170    7.07366567501675   -0.72724985621800
H         0.32638891486664    6.99482657105692    2.57479649038713
O        -0.03353755863738    6.61251806026303    1.75730259357275
H         0.63248252320578    5.94310477202272    1.49788986173508
H        -2.47302222275795    0.16513716950246    3.33401404026059
O        -2.69225737116759   -0.64884993804692    3.84002410109167
H        -1.93148350810913   -0.68469251527112    4.46200083253163
H        -0.88986900555307    0.51305032133930    6.01859398458328
O        -0.61381755138887   -0.00538621093633    5.24442738922123
H         0.10290368612255   -0.60573539186423    5.53181921973146
H         0.73697303425669   -5.03520374525633    1.98372403252046
O         0.19167825374188   -5.14548794504029    2.78600441674321
H         0.34145913568579   -6.06408611223110    3.06220273587262
H        -2.08130098467376   -8.14040398660003    0.45422220327782
O        -1.76123025475816   -7.65020913497823    1.23880630513592
H        -2.54861883975284   -7.34054695530242    1.69401049940814
H        -0.39237406034150    6.81221892039480   -2.34162741832236
O        -1.13994132667783    7.22881167326761   -2.84204286105177
H        -1.92984402887813    7.10052788417544   -2.27867160532461
H        -1.11878324040262    4.26012810012477    0.56120761234516
O        -0.74570415121925    4.32127776164068   -0.33488025863536
H        -1.45111381278777    4.07553384587914   -0.96709228526715
H        -4.41180705844002    2.69075796146782    3.49462615469580
O        -4.41201643587694    2.86269115918250    4.45890849894737
H        -4.49176551446277    1.97985245584248    4.86925863278328
H         2.04440412335362   -3.61569195427310    4.24717400112626
O         1.97951989007858   -4.08483836077577    5.10173038046816
H         2.49511149150504   -3.55004738339032    5.72787380230308
H         4.70642542001965   -3.22548804454169    0.84550794898257
O         4.55105363873795   -3.14907905070053   -0.12419396430271
H         3.68938929360880   -2.67715115789616   -0.20867094506835
H        -2.70912270453247   -0.80634141307642   -1.35813682055533
O        -3.03817827304278   -0.53586943411083   -0.48457921376960
H        -3.84040824197017   -0.01333343056960   -0.69269515786626
H        -1.60172607552980   -0.82005851532363   -4.63737089585961
O        -1.09438900116995   -0.60330422219339   -5.44099098724206
H        -0.38731983345394   -0.00389668220450   -5.15531601302896
H         1.81282776810142   -1.76005006556859   -3.37859821397102
O         1.90345935725951   -1.01073908670269   -2.75830956705035
H         1.12282123504283   -0.43794040195992   -2.88902431576887
H         3.67676453605673   -3.15721647676225    2.55566771695020
O         4.63543759015377   -3.37792643171961    2.47099330064629
H         4.70917201388637   -4.33341059967497    2.61676595438660
H         3.45725758827697   -6.15188575816704    3.13000413492260
O         3.80901737340218   -5.95812082470276    2.22672000387381
H         3.07210392759720   -5.60794599722535    1.68706171657700
H        -3.33706371857700    1.54656641160691   -4.18792223156365
O        -4.18054947881694    1.07349058911281   -3.99732030075747
H        -4.39916159902559    1.21946913170040   -3.04084406635879
H        -5.08729433125610    4.08376149837572    0.05118377481510
O        -5.52270261427930    3.21605064776789   -0.05160938927585
H        -6.45347713192587    3.33153767403721   -0.33348879489558
H         6.74147914802716   -1.21238128377557   -1.37062501913638
O         5.97911227718065   -1.06563029082973   -0.80489902894661
H         5.55575237640982   -1.93276384559591   -0.60840389776665
H         4.61439521562133   -3.20477487310660   -2.46701436729842
O         3.74834695134702   -3.03484862513468   -2.88674914854216
H         3.75371193584389   -3.65630322570613   -3.64061604550027
H         4.45334381384731   -2.31419707517489    5.62009903513285
O         4.10607257877437   -2.78175063295321    6.41034175900286
H         4.45496013330294   -3.68278896164931    6.33206061856927
H        -0.76987917156709    6.29642236179386    5.05951188726675
O        -1.36893055075611    6.87130111121081    5.59615057718965
H        -1.38497878126731    7.74750838485379    5.15327338087430
H         4.70957047698764   -0.17221436197716   -1.46464580543800
O         3.94358771581936    0.36874360806640   -1.73373163586574
H         3.25107471038785   -0.23358407030444   -2.06089272111710
H        -0.74578622256867    4.46821544127380   -4.05013938892829
O        -1.53004940704640    5.00819935282758   -4.26023640017140
H        -1.38247697782766    5.87590913876956   -3.83843603872636
H         0.65986016590475    3.15567078500216   -2.66781168833088
O         0.66714646758920    3.53107317332075   -3.57707724220298
H         0.71638380234533    2.76664627585752   -4.16112541559927
H        -5.35688639078013   -5.25563133670241    1.79363095830530
O        -4.65811465833843   -5.84834272225925    1.43921090275096
H        -3.81901413035165   -5.42935507182175    1.70997883809324
H         7.90024842981428   -1.71478024684086   -4.03081528258160
O         7.64464918753350   -1.40063648793070   -3.13049531676086
H         7.15183095740939   -0.55988341918436   -3.28904875558352
H         3.73098648107242   -5.11392357535902   -5.28586963495635
O         4.49318355870436   -4.73776128986633   -4.80627478848019
H         4.87866803790506   -5.44683841253151   -4.25860163053823
H        -3.77710180210358   -0.03364717331894    4.92717901706219
O        -4.38044296502774    0.42930923499024    5.55833807727778
H        -5.03813622582379   -0.23094282888526    5.85088288081163
H         3.49890230340274   -5.97941292188860   -0.51121190710723
O         4.36539687921073   -5.72477144045131   -0.83989546224380
H         4.43861096660588   -4.76341996731245   -0.68901658676343
H         5.01232441916239   -0.37184594309669   -4.16269390506120
O         4.48163395975063   -1.08643645100915   -4.55246280494582
H         4.15532569135294   -1.66958189780149   -3.83411142686631
H        -1.16618126536760    1.51507236990166   -3.94527744479117
O        -1.81823510839471    2.13298246771342   -4.33267451949884
H        -1.46110972453509    2.46458958525322   -5.17907564328471
H         4.91708911608114   -6.35598094007761   -2.31029353278272
O         5.25500041784598   -6.67965932297557   -3.17482688330969
H         6.07156935877427   -7.16117675498433   -2.98403488979273
H         8.76769392128267   -5.11983098179956   -2.91621346430569
O         8.08093243252944   -5.53508504461767   -2.35219722550379
H         8.11149101189422   -6.49330086432979   -2.45146905825755
H         2.33098084375740    4.68120375447714    0.44010813196313
O         1.75097251065050    4.66325178064043    1.21054846091154
H         1.39702345088052    3.74159552388753    1.29053808589577
H        -4.39869252038942   -2.68959640828480    4.22742387191319
O        -5.29385052155532   -2.35362137333721    4.02377071134065
H        -5.15925934067744   -1.57280167460486    3.44734698883689
H        -5.82638017996135   -3.26005631188317    1.31356587533034
O        -6.28804076296307   -3.81731937616669    1.98247445738090
H        -6.10077898558223   -3.38014380555308    2.83247145905297
H         1.68003106776767    3.43826311601100    6.85260541369087
O         1.05588795259651    3.95189190058813    6.31804844897798
H         0.27172207879034    4.10204147326966    6.88862096998427
H         5.03346786647056   -2.18081617074695    3.61381757419099
O         5.03297715396274   -1.46321065997942    4.27870673577129
H         4.21721973957454   -0.91830424624818    4.11761194743436
H         2.41618714751386   -5.60626945640924    4.84414925228427
O         2.79591451934583   -6.49012535998510    4.58340238257992
H         2.05177560541905   -7.07347230701478    4.41252698770489
H         2.28476510241276   -4.56580907477059   -6.78803355737687
O         2.11867630964083   -5.05314076350778   -5.97124336267476
H         1.85027267740797   -4.36201836862965   -5.31706291876087
H         6.45783855830299   -4.12824880311596   -0.48018093485418
O         7.22431133289850   -4.52866206630254   -0.03816513022817
H         7.71424026549566   -4.95455608055182   -0.76895786161227
H        -1.73658084855923    4.44972963215781    7.68703133904394
O        -0.83859073039501    4.55208576223005    8.07325444031257
H        -0.66109212428713    5.51181735442957    8.09573393650722
H        -5.12570199379094    5.62023587399588   -5.61422308712747
O        -4.51526438477875    4.85896496776691   -5.63312468265965
H        -3.75846179180172    5.07533474158503   -6.19890787013834
H         3.30397026647309   -2.57557139506040   -8.43770020492132
O         3.21800067756257   -3.10756994543681   -7.63579371733278
H         4.09403222365368   -3.08002735882856   -7.20649759876727
H        -0.68041476285284    8.77428365994140   -2.29908913863646
O        -0.56031812238488    9.60436406226277   -1.78210996374549
H         0.20189965948899    9.43342458321337   -1.20421604132354
H         2.07601726444305   -0.94541050484257    5.20876435705607
O         1.50076164657568   -1.46849462852254    5.79617820152902
H         1.59871480292752   -1.12539896562232    6.69363070762568
H         5.22505837266964   -2.06275016357926   -5.69259395103143
O         5.57652927629248   -2.82829736294319   -6.21227720614700
H         5.30225982239157   -3.61868003360007   -5.69518113840998
H         5.71944294763481   -5.23221374394374    4.70221374641550
O         5.18910449372424   -5.14660230814763    5.52514682458182
H         4.47590938398840   -5.78682183907784    5.43679532770425
H        -3.97304089600835    1.09735098793983    6.99725504964480
O        -3.78349954472523    1.57543965835898    7.84042177036890
H        -4.66114335703882    1.95802251832286    8.10005364193213
H        -1.87522747880681    9.56068280063959   -0.76857867887668
O        -2.73537563821499    9.43209953606718   -0.29429522416309
H        -3.34872994345131   10.05753769749720   -0.68363155989462
H        -5.95400209554707    4.61740052689277   -2.95538541976920
O        -6.86195777507185    4.49482617566894   -3.30023640736648
H        -6.76863892562014    3.79136632897167   -3.97582237275367
H         0.12725772369828   -7.11205761827649   -1.13610858937295
O         0.59305454679842   -7.54637306982081   -0.38882606097847
H        -0.08462992463729   -7.74108686261507    0.26160065590955
H        -7.64070654118652    3.71502353617665   -1.99001480218399
O        -7.90069634850422    3.12865747552606   -1.24903250377518
H        -7.75405248624114    2.21976844162292   -1.58654977325694
H         3.98161957907779   -0.91574095429968    6.98326449373394
O         3.98609459874070    0.04874283064855    6.97563585978755
H         4.79726934844372    0.34079019424601    6.54334795892420
H         2.24762926076805    5.75553551976670   -1.19322323734307
O         3.18461519446437    5.46704301278241   -1.07914652449795
H         3.36268235792649    4.92533709022858   -1.87080169896886
H         6.57919406514260   -5.95665638554799    0.68336948122005
O         6.20630460287289   -6.70160480621384    1.19912543725657
H         5.30797469814064   -6.41914085846376    1.44328250365258
H        -3.88121776705088    4.68203691707371    7.76522925068968
O        -3.31271645066994    4.22052813313594    7.10703544560428
H        -3.50190719983561    3.27641616183584    7.21924623757438
H         5.79995791593492   -7.97435245814703    0.14406954860278
O         5.51818695917626   -8.66190715428205   -0.49784964969968
H         4.68494682606252   -8.34127175434157   -0.88716240996906
H        -0.55957241177094    2.00568884081032    7.68386001115725
O        -1.19276521983554    1.93959787066281    6.94891042468313
H        -2.06049590769952    1.79390822894116    7.34546806524441
H        -6.37329748246621   -0.18791615905652    1.05337716339528
O        -6.69395610880022   -0.27354001239321    0.14072999459386
H        -7.61157815943435   -0.54793282422064    0.15986087115337
H        -5.35218507480075   -3.12961978000818   -0.59160877724713
O        -5.10295399783370   -2.42531230282100    0.03296698367150
H        -5.67566693557083   -1.65486402382778   -0.15614620771794
H         4.30587592045541    5.54769899497143    0.30721147080023
O         4.64089176408659    5.65188365380630    1.21159764325078
H         3.94407863541588    6.15872981838551    1.66415875643425
H        -9.02817215308006   -1.82626038124072   -2.26046233209914
O        -8.48124506189785   -1.62140083372416   -1.47470586927115
H        -8.60610105984091   -2.35727343648424   -0.83558761603547
H        -5.52464927431028    3.39610501608710   -5.54208463941990
O        -6.03985931619779    2.68442704509471   -5.12650969960757
H        -5.37159304274891    2.10197170359751   -4.71113481162752
H         3.19499821181450   -0.93396448295121   -5.65784854933137
O         2.34018260013429   -1.05665630937594   -6.12482061745273
H         2.42753117814116   -1.90670050130775   -6.59589471117802
H         8.13071412731241   -1.37882570405157   -6.02702351130324
O         8.14209123841878   -2.24139921098011   -5.56757108972914
H         7.28737835028255   -2.64505087349460   -5.81890711382657
H         7.62849205072912    0.96002946496017   -6.31363214965657
O         7.44377503484645    0.10920280296883   -6.72358506430915
H         6.46247573551301    0.05594370209365   -6.76196460964387
H        -7.83968706697386   -3.76362204593561    0.92696441338286
O        -8.51825571754769   -3.66059644566603    0.24208617766615
H        -8.41688733629287   -4.42084222169411   -0.35802794221986
H        -2.42973842895862    8.68442167462381    1.27129242763144
O        -2.27730255105664    8.09785539530937    2.02549299866341
H        -1.50508047624271    7.54698391029224    1.80419319859889
H        -4.45966683409036    6.37994761551273    3.47818128283818
O        -4.63095702371861    6.80391611476190    2.62083488410342
H        -3.86951312982243    7.39227986753676    2.48072162566561
H         3.39965175708354    3.40527209795456   -3.58722591351102
O         3.24347563841340    4.37423821167421   -3.49603485288015
H         2.27823771468715    4.43541871308866   -3.60345621877349
H        -6.10003114727202   -1.67882941374464   -3.44808058521197
O        -6.18137929939536   -2.25716086174336   -2.66331321673843
H        -6.96645976942678   -1.95168133739204   -2.15530395411560
H         6.45732499790357    1.03585797636790    4.74363521988012
O         6.06971992377282    1.58092155311986    5.44680676922983
H         6.25736138210614    2.49641535088598    5.14760033460792
H         1.36766911235803    1.67102348429223   -5.83018262638280
O         1.17540500820255    1.07606325097700   -5.07473359514558
H         1.54090806298182    0.21337751483031   -5.34288966829464
H        -2.49720166129947    2.92646906313469   10.47203030049401
O        -2.28192803966635    2.01894803091374   10.20101701785634
H        -2.87783486843194    1.81588707635016    9.46811779207218
H         7.66176663565735   -0.41563882600697    3.12245224873240
O         6.86951713540563    0.10462639043300    3.26531446227609
H         6.20489660201600   -0.53982188550617    3.62730132279527
H        -5.62252829667678   -8.12063849255428   -0.69485562262206
O        -4.88790730000200   -8.18592751932684   -0.04790497726507
H        -4.89438315143351   -7.36767138681489    0.47258883605095
H        -5.16631387881935   -0.19078108017572   -4.72303385282590
O        -5.78070372730172   -0.90507614745052   -4.96222260955031
H        -6.62038927763880   -0.46670108059373   -5.16109735459343
H         1.90260296508292   -0.25030464551016   -7.51958441828514
O         1.70037068247892    0.21971354360878   -8.36436389490030
H         2.27818438258154   -0.18518618926430   -9.01661080532499
H         4.89017971904511   -1.43833156223681   -9.30551032028168
O         3.96465946053813   -1.21228972536028   -9.58829625578762
H         3.94491545731404   -1.33129723884111  -10.53720800662448
H         7.48741745185810   -2.58748793986598    4.15990266939634
O         7.44781878678437   -2.59574338527597    3.19069053822548
H         7.08170154404592   -3.47375402325890    2.99052854236298
H         6.74249569702517   -5.93348522620510    2.71169315999049
O         6.76822168989291   -5.23914144438894    3.39126484972270
H         7.65794113876477   -5.27405528362708    3.81325513262739
H        -1.84544110500982    8.90153495315269    3.47518711070783
O        -1.59930384674004    9.20916768869604    4.37294493366475
H        -2.44880510065099    9.33882120721563    4.82795031376352
H        -7.38469407726684    1.48715717555359   -5.26242277380369
O        -7.95705806899879    0.74140560001518   -5.01655073353365
H        -8.86016825053803    1.13800272647442   -4.94147657575652
H         6.94176160126998   -1.11969610245933   -8.40457329248401
O         6.36350967765586   -1.84403521204703   -8.66722435989687
H         6.13613539475291   -2.29284821974150   -7.83451817253033
H        -1.68617803903943    6.17803797381275   -7.03929964936603
O        -2.08086901095797    5.35148846494672   -6.76500055191765
H        -1.83267719574853    5.22300049178247   -5.80092575048103
H        -0.00749237272628    3.28070485711039    9.01237504395103
O         0.19284064522728    2.36238820081769    9.26984067147539
H        -0.60490251141509    2.09585026374983    9.77578323547178
H         6.77436740549084   -2.80945990692705   -2.70829347421343
O         6.24815546376894   -3.55308027164082   -2.36156882722604
H         6.71541774179176   -4.36483156987957   -2.60621843870669
H        -4.05609385173435   -3.14196603286905   -4.94541300703701
O        -4.21032216413113   -3.03148866389373   -5.91052798253901
H        -4.76063179403240   -2.24063958011503   -5.96804480667046
H         1.97730903014536    2.15769021312331    8.45746243661482
O         2.64047185690594    2.27252132370863    7.76722104114332
H         3.06665992667275    1.40380460580966    7.65277750819034
H        -6.88092018251779   -5.27345364778890   -1.39452112263811
O        -7.79548762138417   -5.54660016122285   -1.64009263232422
H        -7.93006606990269   -5.14616697943977   -2.52382492550002
H        -3.84025790664398    5.20747606542923    5.68069587835489
O        -3.80991089134471    5.97521401186191    5.08878778313373
H        -2.87689887748346    6.27263387666608    5.18273956091706
H        -7.87586786465246    0.01150767864132   -1.97513496064982
O        -7.38882852796245    0.73620275902010   -2.39003364571327
H        -7.61664852719547    0.72237223284989   -3.34329209456511
H         5.84508048657497    0.10284968766968    0.41333038049207
O         5.62056153214693    0.82924241013565    1.02656818161563
H         6.12438206362597    0.64042669900593    1.84546737168626
H        -6.22257624330291    3.25703697912039    7.38196726153778
O        -6.09357527893362    2.74093148304181    8.21176110249468
H        -6.69061969677837    1.97698252258264    8.12430974868075
H         2.31918664547785   -8.11294038353396   -0.82711072530609
O         2.99214991187858   -8.09846708589439   -1.52731272418063
H         2.76865836213383   -8.81594339852572   -2.13685053760930
H        -2.71981221410625   -4.02835035055858   -6.19648333456935
O        -1.96367687029886   -4.59086627836643   -5.96376166991642
H        -1.68928757520472   -4.29711374772498   -5.06664574656614
H        -5.65144768934422    3.70558920986827    5.29498104553913
O        -6.30257122404784    4.10123837515641    5.91071571032872
H        -6.14142831216153    5.04568700211248    5.89636907515492
H        -0.98460948070316   -7.16910679313844   -3.15655244543765
O        -0.51517199876720   -6.49602917189139   -2.63003151179751
H         0.39309251721206   -6.42559354796768   -3.00874895517542
H         4.44327737283666    1.99429095919610    5.12428749858344
O         3.50118346880562    2.23313240090235    5.00167696441876
H         3.11574430674790    2.24688965504496    5.88308300169780
H         4.09937170592243    4.63678073240376    6.28971845373612
O         4.17741205173189    5.36652187661185    5.67072511325266
H         3.61061339119983    5.12244166145773    4.90035008045002
H         2.75875902028792    3.58855594446675    3.91446122837856
O         2.57802296177552    4.52768279514614    3.74542628185580
H         2.45856751477671    4.62299865526067    2.77882168805767
H         9.37700568258212    0.14180042638383   -0.99655734714793
O         8.56981916203836    0.29885032619284   -0.50294931993744
H         8.40625891647095   -0.51536175100975    0.00238619749712
H        -2.11651960379707    5.28733776035599   10.63537960023834
O        -2.83662083654920    4.65696492965061   10.86769068374166
H        -3.05536021013168    4.83471745947403   11.78266565001669
H         8.00427056008332   -3.06996194947104    0.38934162564539
O         8.42058628350103   -2.24155707871517    0.71172948032659
H         8.08744309692690   -2.18248980234408    1.62387109964626
H         5.36355586849212    3.64392807064807    3.51700822040434
O         6.02141115445536    3.91789357718435    4.17791813746585
H         5.60367163785536    4.63164525907798    4.68163992861190
H        -4.22338406219873    4.98016483857923    9.76912847807126
O        -4.85704512579111    5.12761896316548    9.04687932048762
H        -5.46572017655749    4.37639092028305    9.04524771338850
H        -6.98935939301852   -3.55415184744614   -3.48735717114864
O        -7.60761735345161   -4.16879653050497   -3.93510736087489
H        -7.08460909645532   -4.61054670788331   -4.63602554778539
H         0.00901155916952    6.10166828075877   10.75470104633571
O        -0.85618833032492    6.43127964238659   10.50715845356723
H        -0.74143968692521    6.86017371680196    9.63986880383607
H         2.59480146317722    1.45190268621776   -4.11182611586906
O         3.47262558268821    1.80680180171894   -3.87362744424332
H         3.79263299618674    1.29461627676507   -3.10123961702175
H        -6.96669061057138   -0.27476537400855    7.21180610372731
O        -7.47863922313118    0.50222037875017    7.49035922420793
H        -8.10137237621817    0.68237654538640    6.78502375842655
H        -2.69998284530631   -9.92946438230775   -0.81673258257907
O        -2.64072623903037   -8.98813266819216   -0.97984082005001
H        -3.54778825056534   -8.62432041428725   -0.73969772990649
H       -10.06854381696741    2.98754375341806   -4.91310727773962
O       -10.18294976069638    2.07021609742368   -4.63085324383063
H       -10.39918378726735    2.15525776399444   -3.68130083009062
H        -2.05000181766843   -3.06882504075408    4.61416756318601
O        -2.92424555022733   -3.51079842164102    4.68380014111444
H        -2.91546995614655   -4.13053777128652    3.92919510863345
H        -0.14599791856463   -8.02357730661633    2.49487261469482
O         0.67907639047226   -7.81036874452139    2.94373986328562
H         1.39953168113885   -8.10382466581858    2.35827373241889
H         6.72205592023893   -2.38177244221964    6.39279454764169
O         7.19111561577685   -3.07003592651680    5.91648426226851
H         6.58560943165045   -3.82443421355850    5.87942265144037
H        -5.25985071959464   -2.05387483291716    6.94010292749652
O        -5.93796018687177   -1.55921135443056    6.45511212386817
H        -5.91965627831475   -1.93765244972929    5.54655699497492
H         0.83787354138448    2.97769780252308   -7.12401740935307
O         1.75681341681276    2.65019702809180   -7.17973255466555
H         1.74530787231645    1.90136629521492   -7.80400808822841
H        -3.97962717799960    8.71067443444821    6.64983538101644
O        -3.97777460359460    8.70676576358207    5.69246578257146
H        -4.09932523092921    7.77815293143736    5.42658875569874
H        -2.08547460340254   10.25644460040215   -2.76228745089046
O        -2.98753664957421   10.43446501975536   -3.06503986401902
H        -2.91746747281318   11.06658185624502   -3.77973004674692
H         9.62211571861035   -4.44902831531072    3.83920638779176
O         9.11754262102830   -4.90738831734148    4.55027729196682
H         8.84486191278461   -4.23277206521540    5.18004971785265
H        -0.70309314643409   -6.05563165479813   -5.83486003707826
O         0.00205838660742   -6.61991940157358   -5.50113933538280
H         0.83621218978281   -6.15569270697832   -5.71777921309602
H         1.80466405434303    8.23755345565558    0.64480611564091
O         1.50089514515945    8.55670382449621   -0.23361972436580
H         2.31569500024309    8.59633406054261   -0.76367680248389
H         3.50000055845382    2.88424755742733   -6.67102559019462
O         4.32848319699063    2.59755924847882   -6.26086234050198
H         4.08335366472287    2.32478930365258   -5.35164293882758
H         3.71747733811366    7.09016680067634   -1.24677375040429
O         3.92072308920902    8.02606132561067   -1.46215938357830
H         4.28968357533411    7.96945296398757   -2.35547584378716
H         4.40647565529195   -0.05232521363538   -7.91440993227594
O         4.78453796566489    0.09748303544094   -7.04598308566427
H         4.59800059879592    1.02886245952740   -6.80372596647714
H         6.03104459413166    1.90486843371674   -0.48090034599612
O         6.60393634144828    2.09430772350241   -1.23866304296500
H         7.42424436962362    1.61513360374162   -1.03349802446356
H         6.72397318395972   -8.45446291016877   -1.59431159368399
O         7.36326978313323   -8.24361809502930   -2.32985373411915
H         7.73103500707156   -9.07842654338966   -2.61479422903531
H        -5.27132971371575   -5.86183963533380   -5.40343906731181
O        -5.89062578184778   -5.19268308823934   -5.72011946356621
H        -5.34195971610521   -4.42297939267760   -5.95779671560163
H         0.66266381472104    7.14493845573782    7.58344185495216
O        -0.23910601551914    7.17093938271647    7.94251582506226
H        -0.79427965855645    7.18153562887860    7.12477055555704
H        -8.87812533307930   -2.91659071371897   -4.10541108585373
O        -9.40152532519740   -2.10954026074892   -3.93997152389755
H        -9.11712068644306   -1.44489433437010   -4.57109464985253
H        -2.38060425772920   -6.04503988991025   -2.13761641797549
O        -3.25963638139795   -5.76260928954237   -2.40756218790364
H        -3.44506164754788   -6.14013335686066   -3.29235911721840
H        -2.95565126665896   -5.96586567326647   -5.40442541308896
O        -3.55401393945025   -6.57657765097935   -4.93162579945551
H        -3.06948799902385   -7.39479771555078   -4.76227071225923
H        -1.39151843111460    3.66447651764741   -6.99515071090349
O        -0.84838956298802    2.91113715973163   -6.72320697978298
H        -1.08318178775522    2.12409023805249   -7.27128103554413
H        -0.19401777789127    0.35680187354079   -8.22175146029062
O        -1.09089333690156    0.58959527703220   -7.93911061568704
H        -1.26469764477287    0.06687149803173   -7.14025616744256
H       -10.42709878959824    3.96813977814393   -2.75090324002317
O       -10.49251531748327    3.19034734540585   -2.18136531744260
H        -9.66315536513695    3.16725506432628   -1.67223474586795
H         4.57444324649665    4.05455514837120    1.70962752375189
O         4.36671527110054    3.13352458432485    1.98762273201329
H         5.08559223524585    2.55875597491694    1.71201409311460
H         6.49108323022678    1.36653311312234   -4.22418066984667
O         6.19306871865192    0.74154244923664   -3.52857838727157
H         6.21843743797699    1.23908738436231   -2.68600691619301
H         9.59438433696604   -2.27005267687723   -0.88850819990035
O         9.89184965113031   -2.05217013241329   -1.77883999922352
H         9.10305750961519   -1.71180314639716   -2.24294072731879
H         9.98646268274690   -3.34053009507623   -3.09346188197914
O         9.72696911912640   -3.99044691415031   -3.77121313346626
H         9.32927575905519   -3.48443874937970   -4.49069116941149
H        -7.66064493807734   -8.64850270281032   -1.65756552017370
O        -6.92483560816823   -8.05197021340258   -1.78739873133997
H        -7.30547461263052   -7.14016708118050   -1.77902311865447
H         4.14932252935500    6.04264767387089   -3.83562350625316
O         4.80804390542365    6.74644923844472   -3.75309423158453
H         5.64592409562513    6.29621640730344   -3.61407151152885
H         0.13595285427245   -8.22500640806925   -5.20356216031564
O         0.16334306105416   -9.20745568615735   -5.06949154167718
H         0.31637026503148   -9.57257057820140   -5.94103412324685
H        -2.29428619727041   -8.73126304858652   -2.70478997935912
O        -2.06146671324842   -8.46916644281916   -3.61517464721489
H        -1.41184144010866   -9.08577540382285   -3.97161811320392
H         2.22829345120819  -10.86024665328791   -3.47480872143679
O         2.18114465567398   -9.90564989154070   -3.45530725695595
H         1.39435581692955   -9.63830454388507   -3.98114046852904
H         6.83375698053763    3.29986253890701   -4.58311955857919
O         6.89509284103561    2.62011202491368   -5.28220133525470
H         6.10152910029347    2.74940111675573   -5.82387991633528
H        -3.54469676250386   -3.76514371953819    7.72186581321508
O        -3.66357064598440   -2.97923681936647    7.18999146930694
H        -3.41001302082658   -3.21872798186449    6.27236728928246
H        -0.61572843856679   -3.42179300151773   -6.72311411832170
O         0.01190714825638   -2.68805616712466   -6.73250485867129
H        -0.47262702240423   -1.91379026697627   -6.39196129604604
H         0.64412949209707    0.43514922144150    8.74824482551729
O         0.65490314966455   -0.28017990335044    8.10844599758840
H        -0.26572341596685   -0.57371672723626    8.02068414561064
H        -5.84955231590689    7.29528300695027   -4.27245556593093
O        -6.35005261041063    6.67373241715661   -4.83267078183177
H        -6.63464485126949    5.94275542436633   -4.24029958503899
H        -4.30047677336464    9.03781208004518   -3.28690016376230
O        -4.83343508727284    8.23999773907346   -3.17948390813343
H        -4.42374159808310    7.76318808442912   -2.43950176252961
H        -9.72110629179141    5.71097476461136   -4.66585736031911
O       -10.25174092891262    4.90478156425422   -4.50098456024707
H       -11.13300990061951    5.10204860069322   -4.82019891688172
H         2.75169484348157    6.49166445419686    6.12452401798715
O         1.79121975112149    6.58537812928403    6.22153194818607
H         1.45096800506815    5.67040052335356    6.12153110148142
H         4.78222400640393    8.51921651914495    0.06467703031806
O         5.10047447930190    8.52362360882909    0.98526841294038
H         5.50853828558706    7.66024262060167    1.11880662237695
H         4.17914341000274   -7.46586235315626   -4.33086239700038
O         3.42267677380351   -7.75465231754898   -4.87337513815930
H         3.14379644617169   -8.59475836990553   -4.49418950650406
H         0.35370170528991    8.62412306946127    4.21350049966620
O         1.03428372588488    7.98202247814104    3.98679811743718
H         1.26182860115357    7.49095322449320    4.80233701094970
H         5.23057872211887    4.15880440324000   -3.16797717617233
O         6.19215854548953    4.12984365176253   -3.11486479942035
H         6.40183069606666    3.55232801471464   -2.36464172288520
H        -2.56699616827220   -1.58441871796822    7.57031572379083
O        -2.06030277929154   -0.78853178895464    7.78903642490672
H        -2.68878755389867   -0.16424859551481    8.16189942678986
H        -9.04509828098819    7.85395921331578   -4.16981892006101
O        -8.97951265772717    7.26845201053186   -4.92568699799237
H        -8.02178828655692    7.10713389927742   -5.05981271772285
H         3.56795725955582   -9.01115604267201    1.10941910247303
O         2.88693663803989   -8.38048069857108    1.34842015385058
H         3.35744465216624   -7.57304222143895    1.63203641480230
H         3.56329308847021    8.14363198209206    1.81086613330975
O         2.77485901869589    7.57749919051365    1.92319917520205
H         2.32724030832048    7.81256443304037    2.74882020787001
N        10.48963327929178   -3.71037092623487    2.48806622507879
H         9.88811710074733   -3.18998544505828    1.85699824492770
H        10.91339451587053   -4.46125928029248    1.95886404117773
H        11.22917733832115   -3.09082417347133    2.79207410461561
