# Supplementary material for: Computer Generated Realistic Interstellar Icy Grain Models: Physicochemical Properties and Interaction with NH3
Source: ACS Earth Space Chem. 2022 Apr 19;6(5):1286–98. doi: 10.1021/acsearthspacechem.2c00004 (PMC9125691; doi:10.1021/acsearthspacechem.2c00004)
Supplement: Supplementary file 1 — sp2c00004_si_001.zip [file sp2c00004_si_001.zip › NH3_binding_energy_sampling/60-42.0-N.xyz]

604
 energy: -1022.792143179738 gnorm: 0.000045268759 xtb: 6.3.3 (5b13467)
H         0.20061918719768    2.95810290125834   -0.68867535367818
O         0.72210500224318    2.28850333879982   -1.18143009850066
H         1.66087946380789    2.41417980323750   -0.90661955261477
H        -0.09301029114164   -1.37582614046600    3.14345137244232
O         0.30202094266516   -0.67592117957344    2.60062681131653
H        -0.17491353205868    0.13833173574027    2.83237663348676
H        -2.40101213873194    2.34627720476105   -0.54853605446006
O        -2.19260414450764    1.87618415270909    0.27623101702962
H        -2.21124619268583    0.92802484813613    0.05211452869417
H        -4.67333991572326    0.49261797929630    2.16838444847598
O        -4.99389761651683   -0.43946802990222    2.18171770356219
H        -4.48957962737305   -0.91973834309891    1.51674232396387
H         0.05150296572867   -0.37971320022614    0.94454110754720
O        -0.14499476922247   -0.14200206659620    0.01770976189621
H         0.19834285054803    0.75292672344255   -0.10319989095404
H        -0.18088095166298   -3.64593201670048    3.77126976419643
O        -0.45602071171317   -2.81377884548721    4.19145164334296
H         0.18983130840858   -2.64685596929593    4.89409871178524
H        -4.89023799472014    2.47619078920008    1.31488420147991
O        -4.25249438230944    2.06586937010204    1.93084006820190
H        -3.40948662187778    2.04440702267460    1.41855270723542
H        -3.24467622852867    3.83477085976216   -2.22665759309634
O        -2.50871176666023    3.23639431459156   -1.99439608190158
H        -2.15068665506235    2.94588376996183   -2.85337717835140
H        -0.14592975406324   -3.87643900938664    0.50060028604199
O         0.19519142305666   -3.05707861713903    0.91532041467645
H        -0.59163605324159   -2.56997217170657    1.22662491963340
H        -2.39632719420765   -1.59976984610529    2.46034080050620
O        -2.20787493309966   -2.06647652949717    1.62003385580332
H        -2.46266459806467   -1.47904878171154    0.88963935114541
H         2.05811927876610   -1.52333723673899   -1.12527632433059
O         2.28868134891301   -1.77440465382944   -0.20719369293244
H         1.49836805458141   -2.20135857216549    0.17604609700168
H        -1.39780693675285    1.75927838745982    1.90063726399074
O        -1.49153113217228    1.36323185941913    2.77719496284861
H        -1.47525960324640    2.07617987120813    3.44133603279556
H         0.18919843504979   -2.77800564793863   -1.57512899537486
O        -0.56253159758957   -2.16151206506503   -1.63211865128943
H        -0.38148893545026   -1.43719973608158   -0.99669637647247
H        -3.45652249836767   -2.98376814640641   -0.40007299757410
O        -2.74240696133238   -3.47904481422028   -0.82201217754994
H        -2.02768597186165   -2.85286326422331   -1.03798050103210
H         2.75882193280625    0.05066490023689    2.92865904492331
O         2.85811128846421   -0.13040495038139    3.89065137886345
H         2.95067916425472    0.76278695575404    4.29398672354344
H        -3.51935796085703    6.31944756609813   -0.56065820022159
O        -3.27830625206556    6.98091932201034   -1.26110261416832
H        -3.13427227460721    7.82577605919015   -0.79114364466639
H         3.89091155237261    0.50066278177674    1.18112368701651
O         2.93975918839461    0.32251409911636    1.29658836127736
H         2.70020185027135   -0.43013668407506    0.71809583256037
H        -5.78809845943459    0.78849832195431   -1.61942637371897
O        -4.87681947992968    1.11341317730609   -1.49321494720981
H        -4.98551897539881    1.94236065132084   -0.98212186725595
H        -1.20776987699800    5.33177946605975    2.19627101101495
O        -1.83507321209892    4.58667944112322    2.07959393548934
H        -1.91496996916935    4.16860201127267    2.94220514350813
H         3.49048803165275    2.68022099085016    0.41828923382397
O         3.24432892470923    2.63816315791304   -0.52129031341402
H         3.57368029433756    1.79381216562855   -0.87073569250631
H         1.46661173922849   -4.77931475534846   -2.24594069388776
O         1.53225776756564   -3.99498034635007   -1.68297070890541
H         2.32890849980323   -3.53955495304982   -2.03510726517114
H        -0.92976617894099   -0.15732480351865   -2.55766343845615
O        -0.29453914963541    0.49428317863477   -2.88171358044421
H        -0.03299727155548    1.07563806805251   -2.14453775820835
H         1.67197122457946   -4.76647508806919   -0.17798555993620
O         1.78007475379392   -5.40256802726423    0.56319152521970
H         1.32103389470929   -6.21824799260835    0.26247401668575
H        -1.24503087675471   -3.33565570589099   -2.88658378038970
O        -1.07232309695816   -4.01626589075374   -3.55013948779837
H        -0.94930291750522   -4.86659082277444   -3.08416349986032
H        -2.78595818755695    3.25060491670076    4.69061055027187
O        -1.80465145622262    3.24566474059354    4.65784654439792
H        -1.51388506020232    2.84284125335526    5.49428398740903
H         0.96293665258792    4.96387244900300    4.06444255017922
O         0.01761741285777    5.19938395594793    4.11574872005568
H        -0.45732431367854    4.39783417213125    4.37334023066763
H        -1.75849478591696   -4.71776558758805   -0.37551228804442
O        -0.99222398118413   -5.25505068749422   -0.08917729311719
H        -1.33622479850961   -5.94749756289604    0.48489604605572
H        -3.90751914092925    5.77091177334995   -2.61551720367127
O        -4.26093328031627    4.93782122658818   -2.94493641714743
H        -4.10486830700172    4.90132891191856   -3.91285216214742
H        -2.45396260809864   -3.75243261660495    1.92882239732334
O        -2.47682949222328   -4.65477570798875    2.30798746821054
H        -1.53728713534086   -4.89823431132591    2.44635682893175
H        -4.71257139101267   -3.03939771875434   -2.90895848394294
O        -3.86106124921014   -3.27468093170874   -3.31532036141382
H        -3.53193802544303   -4.06872600508622   -2.84888437476028
H         0.32839078360841    1.30851457953263    4.60561383307123
O         0.83706211097740    2.06704833471409    4.27208601633270
H         0.88684242612531    2.72628114655533    4.97855642724899
H        -4.68118937749367   -5.22720663618699   -1.57910803445675
O        -5.38304158520137   -4.87148568679474   -1.00645190975986
H        -5.17107399491553   -5.22561462340977   -0.12182797778338
H         2.30686858079601   -6.58411498102663   -4.01087638149752
O         1.96927824569054   -6.25358736322877   -3.15804088507792
H         2.39149111389506   -6.82605838343151   -2.48905999900176
H         0.44932275836213   -3.45570427476661   -4.00984612647697
O         1.25377421646984   -3.09208834097582   -4.43370625857613
H         0.93502853352383   -2.72029279235413   -5.28227692888780
H         1.94260370689210   -1.82775295598405    2.97580948313325
O         2.09821790086415   -2.75876705985334    2.75993828354139
H         1.41191229783685   -2.97413985016886    2.09351298335922
H        -3.02808129035711   -1.87444417003621   -3.21937596905687
O        -2.60390562946931   -0.98867213947346   -3.15538170739053
H        -3.25763048349325   -0.34197274892598   -3.47591793736017
H        -3.18687115231204    4.91540652632639    1.06395943682222
O        -3.96680418178617    5.29133350277870    0.60846387071893
H        -4.38096515107695    5.85078470455763    1.31386907435427
H         0.86927806771793    2.18168722755676    2.58168575449232
O         0.97162295578259    2.17666904339780    1.61063753382101
H         1.69598991210501    1.55010072084361    1.44757160390388
H         0.19759234084149    5.58381196266903   -0.77165272147092
O         0.72175882789768    6.24395465373554   -1.28033219211128
H         0.86543394043844    7.04360266675199   -0.72490933163559
H         0.35208593417005    6.96594122946944    2.57682283417907
O        -0.01056576636276    6.58621172342484    1.75936435212229
H         0.65122719473059    5.91290797182792    1.49913451324777
H        -2.49353930176655    0.15526686671651    3.33060082212561
O        -2.71914335553144   -0.65697479167868    3.83663328692510
H        -1.95869491869282   -0.69980737810654    4.45807206425484
H        -0.90857199789739    0.49027813961911    6.01608384772633
O        -0.63522260545619   -0.02977348145189    5.24195086134378
H         0.07561724187909   -0.63616345686784    5.52922688642856
H         0.68005579817973   -5.06994017886073    1.97592920025088
O         0.13745814574227   -5.17191296074560    2.78111147595204
H         0.27161523919567   -6.09792431427732    3.05070142797270
H        -2.15370104104730   -8.14896319897138    0.44538572051781
O        -1.84148588561265   -7.65834511381610    1.23213994298768
H        -2.63189756506952   -7.34740867307903    1.68074725932118
H        -0.36700581169218    6.79151136305038   -2.34001859018486
O        -1.11163853161784    7.21374594388302   -2.84009664714182
H        -1.90252649087457    7.08997931768570   -2.27714436885721
H        -1.11162842976186    4.24217031154673    0.56091412866173
O        -0.73769217345119    4.30186959194527   -0.33482869880302
H        -1.44421947691520    4.06088725213606   -0.96774571523315
H        -4.41522048027210    2.69341935855636    3.49247739427811
O        -4.41425127702810    2.86465460867066    4.45698182532438
H        -4.50047258255781    1.98204838352349    4.86656141849949
H         1.99727365827230   -3.65800326534252    4.23983129673083
O         1.93398646851859   -4.12878925788931    5.09384838301906
H         2.43807766562650   -3.59025253479282    5.72462009426482
H         4.66438115953446   -3.28028931969912    0.83943967313002
O         4.50711872245359   -3.20235055966420   -0.12756037289182
H         3.64808303241828   -2.72510769101067   -0.21255652977691
H        -2.73479554018710   -0.81242789635350   -1.36176965683997
O        -3.06226568766388   -0.53913327329471   -0.48838487992222
H        -3.86114879344024   -0.01176164032837   -0.69698645347031
H        -1.62666955676883   -0.83186853196187   -4.64099338565803
O        -1.11849464100652   -0.61693622725830   -5.44453368806018
H        -0.40692023875666   -0.02320691608403   -5.15819070802188
H         1.78076018329899   -1.79565604195954   -3.38170534250346
O         1.87613698941392   -1.04716055713596   -2.76102134567206
H         1.09952756727992   -0.46910243277864   -2.89200850224627
H         3.64058500187609   -3.20139418416166    2.54826862248242
O         4.59842961276716   -3.43683247604694    2.47754354639236
H         4.64240074766103   -4.39952153811904    2.59568736483632
H         3.40370284271080   -6.21009520868603    3.10884571047276
O         3.76425369046754   -6.00191335155428    2.21377429118867
H         3.02808326685378   -5.65120499691473    1.67130303629894
H        -3.34629610113182    1.54670263669151   -4.19071698873165
O        -4.19354347364781    1.07998320416252   -4.00084380314085
H        -4.41089450890473    1.22618596852502   -3.04420778418979
H        -5.08090485513488    4.09294952824348    0.04972356077297
O        -5.52218069237335    3.22825768485276   -0.05299046826814
H        -6.45193342493515    3.34999188326542   -0.33569343768172
H         6.71879231707481   -1.27795159301687   -1.36506071711389
O         5.94829785217239   -1.12389611923252   -0.81215941355822
H         5.52436047499013   -1.98942351046031   -0.61372492671902
H         4.57439420369899   -3.25774350993658   -2.47204029726780
O         3.70882598688032   -3.08297055526869   -2.89079601763404
H         3.71013401523893   -3.70335466530381   -3.64556025023792
H         4.41291327972261   -2.37409802127541    5.61829711219752
O         4.07088440649369   -2.83636479891750    6.41371850863337
H         4.39769631433628   -3.74417358669973    6.33136851741073
H        -0.74963994808950    6.27337215982911    5.06085945603986
O        -1.34481769436207    6.85180907822478    5.59794142318289
H        -1.35514380549852    7.72837438289647    5.15546705418154
H         4.68746180912457   -0.22488081234652   -1.47020719209365
O         3.92268387894901    0.32020669487458   -1.73483375140496
H         3.22796355994197   -0.27828716891070   -2.06430990656914
H        -0.73616221760327    4.45062675935969   -4.05022782655546
O        -1.51658299682023    4.99638422198444   -4.25993437827138
H        -1.36279280479202    5.86275543699481   -3.83776316013427
H         0.66040181288656    3.12778499970296   -2.66853687739082
O         0.66992696584266    3.50387136375777   -3.57739676706958
H         0.71498727115240    2.73958466579690   -4.16201715101119
H        -5.41302629404813   -5.24497325578450    1.78629069259057
O        -4.71840335959512   -5.84200007299616    1.43149240756637
H        -3.87597016205569   -5.42972463938539    1.70273513097378
H         7.86646387519096   -1.79075499591545   -4.03484427222278
O         7.60989338851978   -1.47603947858258   -3.13538239634449
H         7.12533159808756   -0.63082687104895   -3.29262140623349
H         3.67566363948520   -5.15972785389171   -5.29135477941228
O         4.44105879022321   -4.78970122970928   -4.81178442371102
H         4.81963540007862   -5.50193462031696   -4.26296936694730
H        -3.79967624238753   -0.03579349617608    4.92325534285968
O        -4.39954277746908    0.43061659529340    5.55536429915071
H        -5.06212823692450   -0.22535208651338    5.84656057689285
H         3.44021441757515   -6.02741768978381   -0.52889712970128
O         4.31681144368714   -5.77877616460083   -0.83603722982210
H         4.38759737162510   -4.81596205940954   -0.69452710267833
H         4.99013514833261   -0.42741911912630   -4.16520264449412
O         4.45366274382601   -1.13766168918099   -4.55531583320719
H         4.12454592712277   -1.71944047992852   -3.83726811181334
H        -1.17641823668090    1.50024683217116   -3.94720075530649
O        -1.82393501248798    2.12337419309786   -4.33402392159041
H        -1.46447185955182    2.45254769492336   -5.18040487496634
H         4.85885172284268   -6.41379650927946   -2.31099859987742
O         5.18600119579176   -6.73546790112045   -3.18097076716567
H         6.01899752907734   -7.19659628279291   -3.01601045775484
H         8.71974974144575   -5.17980929962416   -2.91210204654911
O         8.03113391841820   -5.60135208264539   -2.35278144883325
H         8.06087884702517   -6.55610315760636   -2.47987896968034
H         2.34128592228770    4.64090849818930    0.44104451072000
O         1.76163712382704    4.62580041320166    1.21194794667397
H         1.40108595481193    3.70664666973426    1.29032306873562
H        -4.43884960765517   -2.68782800038077    4.22132770970581
O        -5.33158550115150   -2.34463952140868    4.01883034504227
H        -5.19149970485975   -1.56505704873031    3.44204419464418
H        -5.86978069642262   -3.24622282376072    1.30696053946279
O        -6.33601570394545   -3.80007771401274    1.97560795632618
H        -6.14551214073590   -3.36495082465182    2.82580933190051
H         1.68024962322357    3.39822654065121    6.85257832110122
O         1.05951372401732    3.91557006652740    6.31790118195362
H         0.27631760591934    4.07121846034132    6.88844107809896
H         4.97801955976842   -2.25490555483153    3.61360500557779
O         5.00219799021368   -1.53511702384950    4.27611475724952
H         4.19198220105664   -0.97628917561684    4.11891555492710
H         2.35753313116201   -5.65762126432130    4.83088833790273
O         2.73454314637285   -6.54287807744318    4.57375912466612
H         1.98425555743764   -7.11671895552959    4.39361006009876
H         2.23504238721888   -4.60230377123843   -6.79210358250346
O         2.06634259607661   -5.08875439450637   -5.97529260619354
H         1.80130498590904   -4.39603451278212   -5.32137568963605
H         6.41279396450835   -4.19773173957456   -0.49830101405427
O         7.16385663418516   -4.60435436124766   -0.03439021817416
H         7.67288248157237   -5.02461906683669   -0.75553106765114
H        -1.72910255998224    4.43123012028467    7.68702483835684
O        -0.83038534544576    4.52719696932693    8.07339095092158
H        -0.64653221721837    5.48579267692773    8.09652409951603
H        -5.10738625183924    5.63347031202651   -5.61462874010076
O        -4.50218832069279    4.86810052895035   -5.63368995520914
H        -3.74367774185199    5.07960795068250   -6.19906499042973
H         3.26728414610748   -2.61734100427890   -8.44127285180111
O         3.17734060637981   -3.14963051144711   -7.64003896564290
H         4.05334671216456   -3.12779136852196   -7.21002933278332
H        -0.64211368477241    8.75534536987437   -2.29589955776838
O        -0.51661058560474    9.58425263386589   -1.77820806898397
H         0.24451899333402    9.40785323432410   -1.20053608380439
H         2.04743687083211   -0.98542344197864    5.20534972150120
O         1.47325135992909   -1.50859171050163    5.79381904224860
H         1.56745857454869   -1.16178267990374    6.69036089270934
H         5.19064258090959   -2.11860543827965   -5.69613972275541
O         5.53562912588566   -2.88625849183293   -6.21706373811072
H         5.25770784682750   -3.67501973506813   -5.69961502010628
H         5.65796499497189   -5.30188663616993    4.68679945031246
O         5.14049588462506   -5.21821895257035    5.51598842428601
H         4.41070660695780   -5.84049775594564    5.42731829440010
H        -3.98818133809445    1.09457482291813    6.99424542946827
O        -3.79533789799029    1.57073003593676    7.83790342265692
H        -4.67047733755302    1.95913807292227    8.09752341928092
H        -1.83174076771152    9.54865217132541   -0.76514195267408
O        -2.69281079148116    9.42575655226062   -0.29091289134929
H        -3.30189147956722   10.05529462983213   -0.68036456273831
H        -5.94306323940738    4.63435969286476   -2.95660028715256
O        -6.85173179129493    4.51815272695864   -3.30178794357288
H        -6.76282748900351    3.81443495246522   -3.97778358493814
H         0.05731551754698   -7.13329220355767   -1.14570011942897
O         0.52831071938028   -7.56452566373744   -0.40492993973569
H        -0.14131998029963   -7.76658736279605    0.25048187159451
H        -7.63590006795074    3.74267943040676   -1.99235782340691
O        -7.90009641008295    3.15772859652756   -1.25173033430239
H        -7.75947668840063    2.24801600118244   -1.58972626662179
H         3.95287520264272   -0.96977751839857    6.98151380538517
O         3.96561169541318   -0.00563255444173    6.97369908965657
H         4.77819035894681    0.28127424772261    6.54064666334684
H         2.26558404042941    5.71626632498800   -1.19181980432136
O         3.20033176514019    5.42126315911383   -1.07679018265605
H         3.37560211640412    4.87919613452238   -1.86897615576201
H         6.51028029297471   -6.01871962840685    0.67503408570024
O         6.15438931058459   -6.77562722971275    1.18973433037156
H         5.24358339690972   -6.52121451598200    1.42234665179773
H        -3.87211227523140    4.67820697090190    7.76466288377603
O        -3.30620723923079    4.21311103790218    7.10675585744350
H        -3.50268541175299    3.27034938247292    7.21768987315127
H         5.81719298543878   -7.98522671611662    0.04544829186168
O         5.57611577187463   -8.68644703613400   -0.60157819595987
H         4.70816170834692   -8.41790772695157   -0.96456287069902
H        -0.56937765917253    1.97999561308183    7.68260297966450
O        -1.20232271980852    1.91740029354992    6.94722246578280
H        -2.07151014932183    1.77829752887523    7.34310543990162
H        -6.39575431818050   -0.17074730193000    1.04889222992668
O        -6.71698052193486   -0.25219384205964    0.13611063723952
H        -7.63603664929570   -0.52179398108867    0.15459561975882
H        -5.39319960579165   -3.11840481986158   -0.59733009051587
O        -5.14089740949085   -2.41541831932657    0.02769889185940
H        -5.70804667107534   -1.64134122492366   -0.16264919046434
H         4.32286958725498    5.49307515042983    0.30960552496183
O         4.65689351031796    5.59402709624240    1.21475427703081
H         3.96344232561891    6.10638235170615    1.66627212874772
H        -9.06054556604659   -1.78890019887806   -2.26684220504748
O        -8.51301317684853   -1.58781164714405   -1.48054121652578
H        -8.64240617183499   -2.32366774090512   -0.84223449339796
H        -5.52131794503206    3.41175885768425   -5.54400062388050
O        -6.04153740320074    2.70357540030943   -5.12873800248629
H        -5.37722305827519    2.11618411452518   -4.71374694957355
H         3.16879467987122   -0.97662705967637   -5.66061970597822
O         2.31322614947324   -1.09326799176445   -6.12793375178413
H         2.39498998142693   -1.94375689596803   -6.59924015645011
H         8.10107938102186   -1.45358701334569   -6.03070213386247
O         8.10636869481536   -2.31724203077224   -5.57350337998740
H         7.24872145066731   -2.71441613201529   -5.82413496824632
H         7.61516230368621    0.88837338419956   -6.31407200336993
O         7.42416348585788    0.04017293969221   -6.72658534344131
H         6.44260769174502   -0.00682813066170   -6.76351853924231
H        -7.88599865338481   -3.73593265182145    0.91903111952657
O        -8.56410863823756   -3.62819960324173    0.23439567396189
H        -8.46701677027618   -4.38838732455370   -0.36661608894697
H        -2.39259489458510    8.67483249626775    1.27394043751808
O        -2.24407499008468    8.08690411667369    2.02789849896526
H        -1.47569715066976    7.53086220500457    1.80615239601730
H        -4.43829834862492    6.38271074971231    3.47866524460348
O        -4.60664099691880    6.80856430422062    2.62171705347881
H        -3.84110557010161    7.39168729993506    2.48194599525120
H         3.40214554320565    3.36050780236500   -3.58678588481624
O         3.25182904946567    4.33039885310187   -3.49445989770391
H         2.28716583678368    4.39770741661710   -3.60277939945601
H        -6.13096584568172   -1.66059235208685   -3.45366821725607
O        -6.21675294975802   -2.23845709486928   -2.66905011966277
H        -6.99991222056870   -1.92792789985473   -2.16138915637428
H         6.45468715335290    0.96265822012785    4.73489773785018
O         6.06292384502113    1.50342439931080    5.43756374918252
H         6.25304524602240    2.42124894216499    5.14505288956025
H         1.35917904895878    1.64045003004780   -5.83163034228919
O         1.16242380788708    1.04637483541049   -5.07669535236931
H         1.52255348576005    0.18146408184783   -5.34514813885557
H        -2.50059708478324    2.91156924266735   10.47061648756542
O        -2.29105950667737    2.00289777976736   10.19887524339157
H        -2.88844225852665    1.80421697463480    9.46592853281817
H         7.61179201013927   -0.59010326255098    3.08247928108531
O         6.86296820390400   -0.01253561974356    3.24960398361722
H         6.16810737098875   -0.61057441857464    3.62841542960009
H        -5.69800463126499   -8.10645568146727   -0.70446476300179
O        -4.96552799750499   -8.17815198794828   -0.05606484704844
H        -4.96494240547033   -7.35937110997007    0.46349519662403
H        -5.18697688704791   -0.17785241480257   -4.72738047029981
O        -5.80629608854908   -0.88770915551850   -4.96705975707989
H        -6.64287131673066   -0.44355643392917   -5.16600390624706
H         1.88160905775606   -0.28329384506622   -7.52198496917265
O         1.68259574379132    0.18861979386912   -8.36658014447998
H         2.25804972218302   -0.21973922853551   -9.01877725731864
H         4.86143857030041   -1.48965507897180   -9.30782138430065
O         3.93743141776680   -1.25765345764059   -9.59114330974769
H         3.91747949666009   -1.37646727949445  -10.54005375247977
H         7.53787353982131   -2.66333534729624    4.20177604256564
O         7.68808213257656   -2.70233135392458    3.24291625762857
H         7.18825471725571   -3.48839505889321    2.96978727001427
H         6.68639536423139   -5.98839603160200    2.68196693810196
O         6.74876084593293   -5.31626817030307    3.38451233175099
H         7.62508775945749   -5.39924186731880    3.80207832283179
H        -1.80712389423930    8.88652793602453    3.47804082217772
O        -1.55928858700609    9.19167711786575    4.37622760138642
H        -2.40809452082129    9.32703341017035    4.83084337546339
H        -7.39402308313141    1.51536555861085   -5.26603805607334
O        -7.97159111090992    0.77336297628803   -5.02095897344502
H        -8.87197249995803    1.17591495614178   -4.94585089233258
H         6.91469610631740   -1.18563739722389   -8.40655510114955
O         6.33156901391955   -1.90572628055565   -8.67024063582925
H         6.10083179521941   -2.35360475653920   -7.83792785969781
H        -1.66374289202943    6.16897900488915   -7.03828379010280
O        -2.06470520801535    5.34525682591112   -6.76458284837546
H        -1.81724969440651    5.21402570294753   -5.80069418190861
H        -0.00832556604578    3.24995398878930    9.01158956534732
O         0.18594665643106    2.33013152806209    9.26864311268826
H        -0.61396795195608    2.06885679774085    9.77409021515487
H         6.73576022251833   -2.87532719070823   -2.70468199518756
O         6.20467946036781   -3.61805962538732   -2.36149317707091
H         6.67230377605509   -4.42971772587503   -2.60676849006512
H        -4.09618249418919   -3.13666846868754   -4.95159786057991
O        -4.25023203398311   -3.02427690388996   -5.91660116442373
H        -4.79503044451260   -2.22961219460899   -5.97321070103592
H         1.96792974395399    2.11541736440092    8.45642676647550
O         2.63293826468429    2.22527881377066    7.76706366548843
H         3.05230016693330    1.35351959609858    7.65257768733034
H        -6.93653047278540   -5.25101503217581   -1.40282683550981
O        -7.85322959837873   -5.51711197615049   -1.64869271445139
H        -7.98444748677192   -5.11558348729930   -2.53241729605855
H        -3.82738065613426    5.20444444495382    5.68050791722408
O        -3.79169027859531    5.97247918452819    5.08935176782787
H        -2.85672363063278    6.26354228961732    5.18358982197267
H        -7.89595020543709    0.04088309910990   -1.97992117945449
O        -7.40428881447924    0.76285743359801   -2.39413893704477
H        -7.63156894120834    0.75084745272821   -3.34754137727550
H         5.82431405776879    0.04054009632570    0.40828067968663
O         5.60495642366593    0.76391053476281    1.02794416005050
H         6.11358378571132    0.56797466615433    1.84154542019652
H        -6.22292640939683    3.26914622510326    7.38002873198627
O        -6.09760178230649    2.75153851103917    8.20947440013842
H        -6.69990068624411    1.99178078160005    8.12121242550201
H         2.51399765443765   -8.22661628148726   -0.63253748355017
O         3.00802995534553   -8.16376944597856   -1.47050914679232
H         2.68005089661044   -8.86890683465286   -2.04372552399328
H        -2.76558129784613   -4.03111266894374   -6.20260531329073
O        -2.01299241853335   -4.59842925820843   -5.97047310832752
H        -1.73686320796065   -4.30721085950233   -5.07281291368729
H        -5.64852772101788    3.71525315957828    5.29321473218313
O        -6.29668899375888    4.11484050980478    5.90954170522179
H        -6.12988787373879    5.05830137030702    5.89504481411517
H        -1.05591405023571   -7.18157636888406   -3.17417830353088
O        -0.58850970838536   -6.50473803540645   -2.65141942035979
H         0.32775086996124   -6.45411270125881   -3.01082246975026
H         4.43449910374984    1.93744486241467    5.12276186309089
O         3.49398992716278    2.18033584030483    5.00170878831075
H         3.10871057615728    2.19796012205305    5.88312699620405
H         4.10712388764323    4.58059954434762    6.29123430763660
O         4.19103323590876    5.30979470810568    5.67242749220383
H         3.62299934710908    5.07025043936646    4.90144639790228
H         2.76069031892782    3.54253651902711    3.91356901873823
O         2.58671137109289    4.48306624724773    3.74619656132056
H         2.46792505551331    4.58052951542898    2.77954110448978
H         9.38119093407237    0.10765536464511   -1.07236067865660
O         8.57634422370329    0.27505049419175   -0.57839465774223
H         8.39617392223125   -0.54256209449134   -0.08499242468430
H        -2.10427780728572    5.26962746519376   10.63560796294901
O        -2.82845091441821    4.64375662863043   10.86745016107234
H        -3.04680353115971    4.82303572790238   11.78221698703959
H         7.94828199243707   -3.10603337376770    0.33072342997117
O         8.37384873621197   -2.26149668987975    0.58477949433211
H         8.30593354389239   -2.25367612240288    1.54690768299008
H         5.36734650582441    3.58057590097631    3.51724730187543
O         6.02395527011250    3.84489058009699    4.18367572941859
H         5.61286558250028    4.56466672653818    4.68425277090216
H        -4.21312413907988    4.97705478252930    9.76869763288354
O        -4.84546340766918    5.12943320594103    9.04635018551021
H        -5.45934555597008    4.38244731529567    9.04386666202283
H        -7.03274457877439   -3.52986342203450   -3.49462024054827
O        -7.65515280659182   -4.13962230957209   -3.94328625982086
H        -7.13457305736135   -4.58476627139735   -4.64399039067803
H         0.02685784629598    6.06996417035742   10.75580588828280
O        -0.83626246756332    6.40508004229081   10.50842546357216
H        -0.71873860262749    6.83387071182868    9.64143227163413
H         2.58430382772152    1.41214900820620   -4.11304777202342
O         3.46384111718602    1.76219760716910   -3.87429914176683
H         3.78139056416262    1.24700865616662   -3.10272308800108
H        -6.99115815759950   -0.25722367397568    7.20694387872147
O        -7.49786876099428    0.52299777553038    7.48613177708996
H        -8.11913027074101    0.70797583098146    6.78073558897969
H        -2.78604392103566   -9.93515108782463   -0.82764799002641
O        -2.72303383218973   -8.99451588312322   -0.99288352049269
H        -3.62637379563791   -8.62511173096179   -0.75045999456864
H       -10.06789811435193    3.03364081638142   -4.91621417460979
O       -10.18883713647447    2.11692016503794   -4.63474225354021
H       -10.40449147546896    2.20260171549735   -3.68514233895885
H        -2.09339168199436   -3.08260258270198    4.60843324103050
O        -2.97037441243088   -3.51866423406643    4.67807171778213
H        -2.96463409898053   -4.13804269860720    3.92253751409230
H        -0.27891730996710   -8.02772496257439    2.54559100337771
O         0.55524239275298   -7.82367118941411    2.98091730097296
H         1.26188052762020   -8.07613584971110    2.34336032736386
H         6.68136214390769   -2.46298086789019    6.39344351131559
O         7.12785483319844   -3.17607311971579    5.93200036969635
H         6.49343641312039   -3.90710078851535    5.89376032484818
H        -5.29630163736879   -2.04756908199130    6.93447236132160
O        -5.97099965359042   -1.54791982665901    6.44987554010939
H        -5.95476461070652   -1.92559676440837    5.54080803390010
H         0.83797168037281    2.95133083715340   -7.12490693688163
O         1.75480190456775    2.61815868642651   -7.18080651884799
H         1.73869354661322    1.86939419156213   -7.80510585845053
H        -3.94367726570512    8.70773419002468    6.65213592034806
O        -3.94142382628598    8.70467075381850    5.69476936465738
H        -4.06922446316132    7.77717964231929    5.42794448578934
H        -2.03698040484645   10.24716545240201   -2.75852160413312
O        -2.93777944100376   10.43176072907872   -3.06110947219772
H        -2.86321723878636   11.06345440248888   -3.77572571168346
H         9.37910012642187   -4.15986356220239    4.04921088465276
O         9.09735730044140   -4.83795221533789    4.67107327848595
H         8.66783173743813   -4.36417330987214    5.39444005145213
H        -0.76179950622234   -6.07128080756660   -5.84162944748816
O        -0.06087374873118   -6.64219995246880   -5.51037129452401
H         0.77686852242509   -6.18315946252319   -5.72350523531821
H         1.83901732018318    8.19997386254809    0.64809848984791
O         1.53748067938217    8.52194394086384   -0.22999739257625
H         2.35255435784983    8.55612989629317   -0.76009931968446
H         3.49917038505117    2.84020308962874   -6.67108433649817
O         4.32578520639732    2.54808809782350   -6.26108290108322
H         4.07912427602227    2.27610436307617   -5.35201189830252
H         3.74440995019981    7.04097456276778   -1.24354834770432
O         3.95371625897180    7.97573421085960   -1.45811111193723
H         4.32287134858838    7.91708843115010   -2.35129206716883
H         4.38612487402409   -0.10127566590003   -7.91675242026019
O         4.76453723510227    0.04515825624614   -7.04793352015237
H         4.58495051941493    0.97769700014028   -6.80509031680892
H         6.02322876851418    1.84191860083219   -0.48204062029875
O         6.59013645372414    2.03268611576751   -1.24327048192657
H         7.41289242390879    1.55061876205970   -1.04784275622009
H         6.75876328467583   -8.50795017735016   -1.72955781703662
O         7.36846882721254   -8.29760962491926   -2.48582413863707
H         7.66885660623615   -9.13208636004832   -2.84154049262027
H        -5.32953025611913   -5.84776923146608   -5.41151975072503
O        -5.94455895677957   -5.17443231914541   -5.72787648904825
H        -5.39061415379968   -4.40821500664170   -5.96471783020302
H         0.68790669455844    7.11045807434612    7.58570250487397
O        -0.21375502339668    7.14178397498960    7.94462251832367
H        -0.76862565818317    7.15701393980488    7.12666544858306
H        -8.91699730856821   -2.87918309821699   -4.11239635503161
O        -9.43537457784169   -2.06886194348089   -3.94680242200064
H        -9.14602997219679   -1.40569238099679   -4.57723618151756
H        -2.44212793877556   -6.05069467860795   -2.14615107586291
O        -3.31989376716310   -5.76297020413205   -2.41528176979313
H        -3.50700702937132   -6.13930806787525   -3.30010644087607
H        -3.01405037213497   -5.96791051798410   -5.41161946047986
O        -3.61783255628429   -6.57460049499983   -4.94064985524084
H        -3.13869344202868   -7.39574611203922   -4.76938013300827
H        -1.38691195121310    3.65287457355545   -6.99618079061825
O        -0.84884502833524    2.89600808237202   -6.72419060471777
H        -1.08816776647263    2.11059985918755   -7.27279461259700
H        -0.21053394685035    0.33833841668282   -8.22421281232721
O        -1.10590628152553    0.57713279971326   -7.94170805281521
H        -1.28339960425740    0.05491244924418   -7.14329737472925
H       -10.42030203519472    4.01512204771325   -2.75371075149287
O       -10.49132926320899    3.23770045842020   -2.18433811016699
H        -9.66202161343207    3.20837346267203   -1.67541791795862
H         4.57998399688791    3.99746058835655    1.71106917201603
O         4.36885902343406    3.07772045050249    1.99134115516173
H         5.08219598260136    2.49877240697901    1.70986617891947
H         6.47989769117053    1.30176432699984   -4.22501782694864
O         6.17483070846600    0.67923439961103   -3.53056023263072
H         6.20582020115024    1.17567471507286   -2.68733582400765
H         9.61213691763352   -2.32859154215666   -0.92805522865691
O         9.89012489899132   -2.11545537335806   -1.82770767101794
H         9.09079232285237   -1.77529221358717   -2.27216059396237
H         9.94834894427166   -3.42213099834460   -3.09799930345737
O         9.68129734472587   -4.07451071765699   -3.77263713457298
H         9.28675699238203   -3.56787812436828   -4.49318803790318
H        -7.73994677219820   -8.61988292263045   -1.66887885354684
O        -6.99999761741766   -8.02856124036250   -1.79883773189872
H        -7.37391952693716   -7.11408348042418   -1.78949923208751
H         4.16975705820558    5.99264406149898   -3.83307871523865
O         4.83290134150619    6.69216203368411   -3.74939126432447
H         5.66773859639524    6.23600404188622   -3.61095443386832
H         0.06367026237165   -8.24886406991716   -5.20890338016294
O         0.08568791047486   -9.23137291264598   -5.07652848689135
H         0.23551028906053   -9.59532561789568   -5.94909306736454
H        -2.37162233710911   -8.73740522682121   -2.71485411261616
O        -2.14055500070781   -8.47999076028619   -3.62717053758974
H        -1.49018509981234   -9.09784377720569   -3.98010927901478
H         2.13436769037819  -10.89919275268520   -3.47815227655830
O         2.09426374716751   -9.94462859377873   -3.44541584612569
H         1.31418338103302   -9.66900710969509   -3.97585678505844
H         6.83586542793662    3.23288570829913   -4.58194078566182
O         6.89287281977571    2.55403385234307   -5.28229229911519
H         6.09989801363501    2.68860702135093   -5.82342263516834
H        -3.59432221103369   -3.77147343905899    7.71470141829956
O        -3.70551780812684   -2.98354640787817    7.18417620334261
H        -3.45449147204275   -3.22430531254411    6.26597940477350
H        -0.65749630584013   -3.43882898161691   -6.72740946631009
O        -0.02543710850445   -2.70880823986987   -6.73733769672006
H        -0.50495725654306   -1.93188726953046   -6.39590585823994
H         0.62384207744923    0.40074822746016    8.74506087541836
O         0.63050777853296   -0.31545635471068    8.10606877951555
H        -0.29241021348037   -0.60185686436852    8.01725029712476
H        -5.82054366607948    7.31233208821697   -4.27151159982417
O        -6.32520109366166    6.69471781384850   -4.83232730415057
H        -6.61450810165868    5.96494441015681   -4.24071814285614
H        -4.25990874485452    9.04382737035209   -3.28447369838475
O        -4.79846215310671    8.24971961806854   -3.17752629662110
H        -4.39189970321587    7.76940922550300   -2.43808040915633
H        -9.70222678917445    5.75448000016761   -4.66717210747589
O       -10.23840037693252    4.95184015882373   -4.50286367043431
H       -11.11812333512427    5.15510384149436   -4.82256445378690
H         2.77298068132163    6.44430917086820    6.12657051798814
O         1.81319934729237    6.54419440653866    6.22415643466428
H         1.46660948908529    5.63186684639746    6.12247487129147
H         4.81824469765999    8.46209353784592    0.06901092749344
O         5.13572013414479    8.46350769520591    0.98993432295464
H         5.53910501063881    7.59777750091027    1.12244360044452
H         4.10613700757597   -7.51782190093086   -4.33608420685106
O         3.34816768214622   -7.80632806038349   -4.87578973025415
H         3.06284916322104   -8.64041105521499   -4.48727261392324
H         0.38952936350877    8.59394321225360    4.21664458562140
O         1.06587064409533    7.94739429195204    3.98989811397480
H         1.28985235414891    7.45440722247254    4.80516887282949
H         5.23767995069333    4.10066198965070   -3.16743155557652
O         6.19900964543382    4.06758082859100   -3.11381505548877
H         6.40519239515676    3.48621102227627   -2.36514816246325
H        -2.59999659530761   -1.59677051650461    7.56562174622195
O        -2.08760005698053   -0.80488946777486    7.78598848906782
H        -2.71232957354841   -0.17619076297860    8.15784384649973
H        -9.01206542637621    7.89237368870229   -4.16940747523680
O        -8.95027552995641    7.30716849780532   -4.92582731753224
H        -7.99360010973665    7.13926574171206   -5.05965259447379
H         3.15939659798385   -9.14871171643015    1.44256367963557
O         2.59344674246357   -8.35753630958675    1.30398706771314
H         3.15127655791019   -7.60344267001757    1.55784778768144
H         3.59669324869083    8.09314789983904    1.81413348848772
O         2.80442482116948    7.53225865762440    1.92659138998859
H         2.35840037744859    7.77027903530393    2.75216433934428
N         4.47412562364362  -10.27406065487445    1.57503047776861
H         5.01759231633237   -9.93475223512873    0.78108723634574
H         4.34059733401168  -11.26965936368123    1.46202543445101
H         5.03002692279295  -10.12771797062238    2.40761306229084
