# Supplementary material for: Computer Generated Realistic Interstellar Icy Grain Models: Physicochemical Properties and Interaction with NH3
Source: ACS Earth Space Chem. 2022 Apr 19;6(5):1286–98. doi: 10.1021/acsearthspacechem.2c00004 (PMC9125691; doi:10.1021/acsearthspacechem.2c00004)
Supplement: Supplementary file 1 — sp2c00004_si_001.zip [file sp2c00004_si_001.zip › NH3_binding_energy_sampling/61-39.6-N.xyz]

604
 energy: -1022.789813561415 gnorm: 0.000039628096 xtb: 6.3.3 (5b13467)
H         0.21096130997697    2.99527005599112   -0.69229474969430
O         0.73083139236820    2.31588275297030   -1.16932656895249
H         1.67142425618214    2.45348361936508   -0.90600631184086
H        -0.07420551861834   -1.34148039089974    3.13278762964246
O         0.31914542355691   -0.64097815257071    2.58989935429891
H        -0.15830567023132    0.17265252700925    2.82252020735424
H        -2.39094844189370    2.38065918662674   -0.55416759596575
O        -2.18527274763703    1.91089964580958    0.27127079207251
H        -2.19551509217538    0.96306924600031    0.04560080996949
H        -4.65903188153133    0.51596593746113    2.16179839081251
O        -4.97747404235349   -0.41690211690204    2.17274777930185
H        -4.47150761984436   -0.89419662704519    1.50688097716535
H         0.06871004671368   -0.33933891082488    0.93338571213343
O        -0.13454648466773   -0.10410418934309    0.00779293430050
H         0.21161504441598    0.78992185766266   -0.12009572323154
H        -0.15450143252743   -3.61182694052524    3.75645112869464
O        -0.43369305922151   -2.78268751724442    4.17868824249235
H         0.21282257878044   -2.61314477972721    4.88036787511321
H        -4.88177581588988    2.50008114221473    1.31214433693535
O        -4.24270036982847    2.09076385368098    1.92703273124842
H        -3.39976220342612    2.07178606874008    1.41406205994159
H        -3.23993813830468    3.86677620677124   -2.22851338631658
O        -2.49847937605940    3.27547721202170   -1.99819698364281
H        -2.13858915948258    2.98601740833017   -2.85756738804798
H        -0.12345472410892   -3.83655968811245    0.48167175143906
O         0.21655714891449   -3.02028785898183    0.90160940781222
H        -0.57049273067577   -2.53287805323948    1.21235979207056
H        -2.37609865255022   -1.57084427237910    2.44860703491176
O        -2.18799620289638   -2.03672394203913    1.60760172216951
H        -2.44312068335740   -1.44803146397551    0.87815964624728
H         2.07786540827538   -1.47353274098908   -1.13883098279802
O         2.30761674773520   -1.72887210709999   -0.22144150493758
H         1.51749715007325   -2.15597166799844    0.16063266760791
H        -1.38445966510917    1.79134762976523    1.89477547723061
O        -1.48092239307245    1.39370042594079    2.77032392443880
H        -1.46385163995617    2.10520299745027    3.43587237488476
H         0.21271240909495   -2.73272122405985   -1.59011365672811
O        -0.54380868172743   -2.12214554849011   -1.64363047302863
H        -0.36397433003923   -1.39493410044802   -1.01013896473667
H        -3.43355778205918   -2.95381759740414   -0.41383265261618
O        -2.71726573138405   -3.44660166487451   -0.83522694777901
H        -2.00580635812144   -2.81671506674461   -1.05242053267456
H         2.77526778072722    0.09173021356168    2.91783028341457
O         2.87301523573028   -0.09119274317290    3.88001134527637
H         2.96487762718023    0.80145600462639    4.28461202715231
H        -3.52981363557685    6.34650924499432   -0.55165063680081
O        -3.30158955066626    7.01619637512831   -1.25066746287643
H        -3.15035165124908    7.85640908058675   -0.77515547078664
H         3.90396338214510    0.54892433305555    1.17109617330538
O         2.95367568771883    0.36615247338562    1.28898149103162
H         2.71645456752322   -0.38314694407053    0.70566954737912
H        -5.77603212817405    0.81595159124033   -1.62493698693105
O        -4.86566730360123    1.14332899240785   -1.49886294847243
H        -4.97608062398652    1.97041364320191   -0.98548735588009
H        -1.20490925663072    5.36363684430109    2.19744090100998
O        -1.83149638195805    4.61867927592866    2.07798063506740
H        -1.91012558110647    4.19720784512653    2.93917844515840
H         3.50096061234182    2.72335776818725    0.41688577084098
O         3.24775951650916    2.68595490727565   -0.52025650421496
H         3.58578342495046    1.85072886302001   -0.88268252646068
H         1.49438105446434   -4.72730703089184   -2.27257208212559
O         1.55872782434425   -3.95096964839885   -1.69829859862126
H         2.35376182195980   -3.48934261495054   -2.04835635995947
H        -0.91492884888560   -0.11111738894367   -2.56396789018199
O        -0.28140389343059    0.54030930669345   -2.89065472043788
H        -0.01785955142039    1.12488633961042   -2.15591056747625
H         1.70137876004506   -4.71776099514078   -0.20091967515901
O         1.80633766415298   -5.35573459387624    0.54138002760042
H         1.34294909703686   -6.16618786738235    0.24370695094539
H        -1.22112622035929   -3.29246829705929   -2.90232308286754
O        -1.05008647790430   -3.97603451004874   -3.56366877622800
H        -0.92337461955424   -4.82313267949724   -3.09517491988437
H        -2.77793961520301    3.27422874228488    4.68819310951379
O        -1.79674127197046    3.27272800038290    4.65478435079611
H        -1.50416988945284    2.86868154609191    5.49002876200350
H         0.96618051213013    4.99869141021366    4.06293827830408
O         0.02007738528706    5.23198920590690    4.11435756477026
H        -0.45220904667175    4.42868002826485    4.37152416782875
H        -1.72913687668245   -4.68037998350442   -0.39574182900440
O        -0.96487004884344   -5.22258592762897   -0.11115389268497
H        -1.31329088126733   -5.90902515617851    0.46700137067601
H        -3.91373319548721    5.80516302816949   -2.61362917255487
O        -4.25874787987669    4.97003462411387   -2.94551267400879
H        -4.10943000759506    4.93615558747793   -3.91470662593700
H        -2.43042953403447   -3.72126279049316    1.91257814251619
O        -2.44970967386280   -4.62585360839821    2.28752093848981
H        -1.51002388942153   -4.86445830893015    2.42826647657339
H        -4.69166182955179   -3.00633584579643   -2.92245314931056
O        -3.83977671822086   -3.23931929850728   -3.32938171543553
H        -3.50835702025895   -4.03273999332227   -2.86406851190270
H         0.34099356410559    1.33965521483849    4.59962981423684
O         0.84658383390999    2.10069005214479    4.26747147564939
H         0.89637561314967    2.75829451796524    4.97535385053951
H        -4.65353161965497   -5.19701120060185   -1.59721632633676
O        -5.35581032845378   -4.84403874421205   -1.02363597289257
H        -5.14306092754961   -5.19917946000071   -0.13967369057677
H         2.32967114472260   -6.51185961878390   -4.06205544873850
O         1.99134785926273   -6.18409268154686   -3.20867452349315
H         2.42564101152444   -6.75765470682047   -2.54518466059205
H         0.47087201045055   -3.40668646054670   -4.02774581139126
O         1.27430850530761   -3.04090338470936   -4.45025868650760
H         0.95605822454768   -2.66634948040146   -5.29779169565342
H         1.96558071381869   -1.78877349505677    2.96235983818413
O         2.11941132621116   -2.72004232808070    2.74560346171200
H         1.43447057209850   -2.93214285589336    2.07716152481453
H        -3.01071995491037   -1.83601581119492   -3.23116700394347
O        -2.58902378779609   -0.94962144039938   -3.16397087913904
H        -3.24311959612139   -0.30379687907673   -3.48478074209566
H        -3.18303429834243    4.94489841650169    1.06500367853118
O        -3.96465479124371    5.32007693441955    0.61103449480166
H        -4.38020314191327    5.87614334033965    1.31875123474044
H         0.88168204588039    2.21821081213084    2.57890373769308
O         0.98077075268004    2.21679533038057    1.60779895900164
H         1.70631952999133    1.59309730559154    1.43892581510101
H         0.19273632591863    5.61489477657963   -0.80061325464730
O         0.69049004469246    6.29065871284832   -1.31962947836711
H         0.87240377810540    7.07267633109997   -0.74698835718393
H         0.35035524794991    7.00100488915224    2.57842190882495
O        -0.01045140928459    6.62505008208120    1.75831183124017
H         0.65069842038556    5.94984299595380    1.49938558522817
H        -2.47807092547993    0.18181811169581    3.32188974621994
O        -2.70131382232778   -0.63214924378246    3.82632290238019
H        -1.94065910305203   -0.67337950364639    4.44781553473145
H        -0.89347392800376    0.51610530716689    6.00790608430806
O        -0.61974791947253   -0.00243077806758    5.23290656180492
H         0.09395729116516   -0.60637825950254    5.51858655486477
H         0.70908123580883   -5.02807448954598    1.95747309067489
O         0.16593303611336   -5.13825354470034    2.76134072997839
H         0.30991830396588   -6.05914625325233    3.03281114245425
H        -2.12061572243190   -8.11827021757170    0.42089745679876
O        -1.79889378909971   -7.63168214235171    1.20718073011525
H        -2.58542770819207   -7.31941372364277    1.66210755046292
H        -0.45022255650210    6.83198342177581   -2.29028299052263
O        -1.16675928698478    7.25207095447346   -2.83426859455302
H        -1.97736617061986    7.14364892499471   -2.29619803040733
H        -1.10304678818173    4.28147234150857    0.55550240915267
O        -0.73249297031767    4.34918660288630   -0.34106102920768
H        -1.43628122467802    4.09585741081228   -0.97272383512943
H        -4.40608101720998    2.71454048133335    3.48965547636821
O        -4.40571703962509    2.88444094691405    4.45438424425606
H        -4.48905211318234    2.00089241702676    4.86255155952962
H         2.02284768192442   -3.61938469744918    4.22350609131706
O         1.95841497845812   -4.09231760587167    5.07640560130430
H         2.46593480363597   -3.55657117486627    5.70747526821413
H         4.68806702147593   -3.23058212398599    0.82014960280193
O         4.52737242439936   -3.15497726632599   -0.14609555507338
H         3.66979558582266   -2.67513232225462   -0.22959283457339
H        -2.71822520801106   -0.77652761451083   -1.37150448756087
O        -3.04697080880099   -0.50783617560856   -0.49710389436013
H        -3.84630564095318    0.01910746520476   -0.70417155470095
H        -1.61056781239514   -0.78576123764899   -4.65109796071457
O        -1.10603799714168   -0.57044769211830   -5.45631077568161
H        -0.39508290319387    0.02664382506714   -5.17223191543889
H         1.79883295709822   -1.74371642541731   -3.39630846579137
O         1.89026368987377   -0.99882660715953   -2.77124650631543
H         1.11469911807844   -0.41935253018029   -2.90294130507695
H         3.66309881974123   -3.15985932634597    2.53154212428647
O         4.62201732329398   -3.38955350937379    2.45935508518563
H         4.67607889439552   -4.34987312278096    2.58442431112350
H         3.42328743925447   -6.15904127379145    3.09995560306987
O         3.77971292174489   -5.95893219811925    2.19999891200346
H         3.04346092576337   -5.61080907789253    1.65685608376300
H        -3.33694978924687    1.58262165723293   -4.19715265773385
O        -4.18575974017307    1.11732267370215   -4.00775768366303
H        -4.40065969714070    1.25980023990924   -3.05019525064442
H        -5.07748384669965    4.11962180300865    0.05024898558831
O        -5.51611560468750    3.25420473339521   -0.05491755348603
H        -6.44656597735951    3.37339662478603   -0.33634204908100
H         6.73631188965123   -1.21654573396016   -1.38000746231075
O         5.96691059005058   -1.06881410956669   -0.82377218685973
H         5.54586124415257   -1.93606552724146   -0.63058605072425
H         4.59621074195840   -3.20105140611890   -2.48969737372331
O         3.72830153884046   -3.02988567953917   -2.90552272696071
H         3.73239356650636   -3.64665907171462   -3.66309571779027
H         4.43404492169721   -2.33407202827347    5.60335139412716
O         4.09049746265256   -2.80011214115675    6.39611390524930
H         4.42458742535925   -3.70537936402117    6.31337720286737
H        -0.74892789487768    6.30101787060276    5.06337089962924
O        -1.34590469053429    6.87691602845297    5.60143825085438
H        -1.35762943981559    7.75444848877204    5.16146965880320
H         4.70246712855039   -0.16881490403941   -1.48126153294212
O         3.93610586963367    0.37457025966658   -1.74277061181961
H         3.24406738481548   -0.22345511849779   -2.07654827124258
H        -0.67054255256750    4.45113110543294   -4.03287430530722
O        -1.44368979909989    5.00666434655780   -4.27062940929409
H        -1.33438924460806    5.85766234178688   -3.80995453387762
H         0.71728799876026    3.16789349634342   -2.68455816274345
O         0.68956655586568    3.51134904234259   -3.59918642653754
H         0.75552241671794    2.73523563235109   -4.16287590816881
H        -5.38467109247691   -5.22320285564574    1.76796342880260
O        -4.68829996257699   -5.81807035464103    1.41246084389135
H        -3.84753266731383   -5.40286505081733    1.68370803336832
H         7.88432542656731   -1.72174736894186   -4.04976161831855
O         7.62605436047495   -1.41026649122318   -3.14994617264330
H         7.14017437180106   -0.56463230276522   -3.30570987032546
H         3.70343928430366   -5.10126033907719   -5.31200076724681
O         4.46648288372892   -4.72929568471214   -4.83087574056844
H         4.85005893734030   -5.44093030579378   -4.28540440745950
H        -3.78311735271019   -0.01542823801653    4.91476521398706
O        -4.38419334245652    0.44823877046514    5.54770370468963
H        -5.04477523000552   -0.21002170534001    5.83824663957386
H         3.46516717409194   -5.97670971878089   -0.54418100590729
O         4.33828422113257   -5.72897751666362   -0.86026472438179
H         4.41389020248609   -4.76657922865409   -0.71540744662663
H         5.00395104839255   -0.36311340611405   -4.17838364491501
O         4.47070165256246   -1.07684765904987   -4.56834915892176
H         4.14332588113282   -1.65832403128398   -3.85004798681623
H        -1.16559306650511    1.54869125799786   -3.95077659821241
O        -1.82184907098786    2.16219717302819   -4.33913839687412
H        -1.45672893122236    2.50374289393699   -5.17723837881387
H         4.88653930900541   -6.35459233843565   -2.33794789530033
O         5.21883654750242   -6.68015320880682   -3.20367801544687
H         6.03739168230567   -7.16009869592829   -3.01735927218231
H         8.74180966813490   -5.12628468076711   -2.93707610078515
O         8.05063200883050   -5.54436655253278   -2.37875817021170
H         8.08458521029997   -6.50157082207886   -2.48193912253804
H         2.34430358475502    4.68578888692924    0.43921605650866
O         1.76177416465963    4.66913620295394    1.20880321211401
H         1.40680703110896    3.74755586006040    1.28657522054693
H        -4.41591521152497   -2.66733806218811    4.20822702382142
O        -5.30959285142020   -2.32671423842040    4.00595971194348
H        -5.17170493633029   -1.54534732443844    3.43101341475411
H        -5.84602987064476   -3.22462205238729    1.29310223581056
O        -6.30989566876687   -3.78162423116854    1.96082217821984
H        -6.12081766411644   -3.34729218775710    2.81180618250665
H         1.68882091677241    3.42966117465493    6.84833601387404
O         1.06620139966165    3.94667243669119    6.31540672646076
H         0.28289342788705    4.09833261165117    6.88672569078807
H         5.00044988593758   -2.20833595451578    3.59795975295680
O         5.02085228106793   -1.49116275122818    4.26328166087879
H         4.20993834122819   -0.93360664221163    4.10611428719273
H         2.38692806372717   -5.61425360366895    4.81576134769636
O         2.76600650428825   -6.49846071247508    4.55546405454099
H         2.02037223697261   -7.07892037819421    4.38046739698000
H         2.26038081199723   -4.54260001741794   -6.81233645280047
O         2.08998528596386   -5.03179340366775   -5.99744982252982
H         1.82574395404844   -4.34080035240098   -5.34138096957642
H         6.43963984120541   -4.13915413836622   -0.52183713588697
O         7.19193119467739   -4.54389960688922   -0.05846691178163
H         7.69998677984399   -4.96506207210436   -0.77961630592436
H        -1.72359522632190    4.45195512201193    7.68623478814554
O        -0.82516160478176    4.54936290193808    8.07270929415022
H        -0.64343547110946    5.50824167068833    8.09780734326481
H        -5.10974780253583    5.66997947266881   -5.61327814725118
O        -4.49917237626974    4.90887714909892   -5.63053607794213
H        -3.73817653322387    5.12453958572044   -6.19294632623272
H         3.28673158137233   -2.55233284785028   -8.45669874721193
O         3.19859675729765   -3.08773617231701   -7.65726970470492
H         4.07457185769174   -3.06281624901697   -7.22674644275347
H        -0.67110478456516    8.78583921140143   -2.28436829819309
O        -0.51984010881143    9.61459356811459   -1.77469612886195
H         0.23967466130019    9.42567038768134   -1.19817130485062
H         2.06612958580510   -0.95057080056938    5.19280016956211
O         1.49262266716099   -1.47601397907005    5.78014071032585
H         1.58749287533646   -1.13179858826381    6.67761098659031
H         5.20937560455928   -2.05295222596087   -5.71135481334821
O         5.55406643540010   -2.81914486284803   -6.23502198418436
H         5.28077198229020   -3.60931027531689   -5.71781125453905
H         5.69163775132924   -5.25580059440540    4.66649520318072
O         5.16911760961900   -5.17153222832901    5.49312851650552
H         4.44685845071347   -5.80245537782978    5.40602207412393
H        -3.97392902717837    1.11064897006263    6.98803883642465
O        -3.78208674635703    1.58588065840377    7.83236676264786
H        -4.65813721148535    1.97130346189246    8.09323959874228
H        -1.84020120023221    9.58750513205760   -0.75416606410742
O        -2.70071500394855    9.45954849232623   -0.28297107239548
H        -3.31214538779907   10.08932285794078   -0.66823882279820
H        -5.94237619668898    4.66272802377525   -2.95416119539176
O        -6.84999766322847    4.54738819399458   -3.30158670919729
H        -6.75969733286891    3.84380692143943   -3.97784155368244
H         0.09268007471632   -7.09472289510469   -1.16789880361071
O         0.55606420011171   -7.53227628082782   -0.42068413137268
H        -0.12344187078020   -7.72646305891423    0.22799479319871
H        -7.63231485395832    3.76600816692107   -1.99237938093995
O        -7.89389224543659    3.17938738017551   -1.25248096488568
H        -7.75141840357862    2.27038240130469   -1.59197429604133
H         3.97247838534934   -0.93299257761532    6.96876405472430
O         3.98226339791810    0.03119629927139    6.96249854273764
H         4.79405204209969    0.32116491762261    6.52985589527794
H         2.25908120578948    5.71399996458260   -1.22959376182372
O         3.19223093769830    5.45828507474650   -1.07153433243697
H         3.43196403465659    4.91631846415578   -1.85552451438831
H         6.54946139214452   -5.96703576587865    0.65168618886461
O         6.18017714771889   -6.70388275931074    1.18448162800963
H         5.27537997314750   -6.42675553592682    1.41018798805614
H        -3.86712419161770    4.69297363390303    7.76534825381643
O        -3.30073593183784    4.23101463072395    7.10561386566950
H        -3.49380591557334    3.28738517276736    7.21533226535708
H         5.76222574787016   -7.98203385926947    0.11467788545409
O         5.47441692175262   -8.66820213409697   -0.52396756492572
H         4.64554684111384   -8.34152351472903   -0.91785165549747
H        -0.55703201590047    2.00350321610488    7.67672115845498
O        -1.19023525631980    1.94111807639595    6.94147070692382
H        -2.05874321893559    1.79862738994878    7.33757499079764
H        -6.38008479090859   -0.14983027871106    1.04135121912101
O        -6.70168212837639   -0.23033057361116    0.12856417945005
H        -7.61993431112174   -0.50267047641169    0.14713731105584
H        -5.37105249230949   -3.09114222374770   -0.61162190451911
O        -5.11984974049663   -2.38957778131230    0.01529715297621
H        -5.68858610299529   -1.61608661000651   -0.17278805812041
H         4.32369328411853    5.53958549975857    0.30890368542940
O         4.65807599547075    5.64476382586241    1.21350625326401
H         3.96188219585488    6.15188399305131    1.66558980553881
H        -9.04213304173469   -1.76823949728495   -2.27652776034034
O        -8.49477209313009   -1.56721963890903   -1.49006963425875
H        -8.62212297227022   -2.30459953387031   -0.85313158808142
H        -5.51709040972329    3.44649617340951   -5.54589910954297
O        -6.03577864942445    2.73824498325169   -5.12972712402333
H        -5.37001870626338    2.15041788962047   -4.71660913760059
H         3.18646605578194   -0.91705329279925   -5.67327886735985
O         2.33114388872895   -1.03791841943757   -6.14063813806017
H         2.41652707884374   -1.88680808819572   -6.61400944480980
H         8.11707490406726   -1.37960538894801   -6.04526295795756
O         8.12539256967781   -2.24496225289055   -5.59103772799441
H         7.26875225534517   -2.64363493573812   -5.84170399689430
H         7.62541250679903    0.96084408925605   -6.32181742846138
O         7.43682246841215    0.11384627164070   -6.73851517715707
H         6.45536737719595    0.06486935384269   -6.77402877619621
H        -7.86128488102356   -3.71887091397062    0.90532685165786
O        -8.53957703856297   -3.61115780161479    0.22089710032421
H        -8.44130557357435   -4.37014943043987   -0.38138248311336
H        -2.39813021560803    8.70588228190622    1.28278385965840
O        -2.24920653287698    8.11562784121806    2.03436417414336
H        -1.47861823265942    7.56217777066724    1.81279962132159
H        -4.43982388141782    6.40349080549530    3.48304428911291
O        -4.60866941657897    6.83067390390626    2.62667390227096
H        -3.84466787332640    7.41621086574142    2.48930906218497
H         3.36519316820940    3.44997869820978   -3.54390289568185
O         3.55774899209233    4.40403992507711   -3.43203025687400
H         2.81102153154518    4.90155926208107   -3.84231783981797
H        -6.11317071078526   -1.63017331644267   -3.46407624648438
O        -6.19736038922425   -2.20977843822281   -2.68053090885788
H        -6.98112500479745   -1.90217786894669   -2.17200604117300
H         6.46802687543385    1.00971275013468    4.72553283408475
O         6.07451865497362    1.54839563072681    5.42896720017176
H         6.26301615193048    2.46703891860369    5.13794942537773
H         1.36227246541371    1.68826549765110   -5.84123616359409
O         1.15517115492471    1.08388901764236   -5.09863705281557
H         1.53384938429148    0.22583429406753   -5.36335174345576
H        -2.49004937176942    2.92470880321607   10.46746695820611
O        -2.27838099304779    2.01711273653945   10.19382869648038
H        -2.87547347165124    1.81835988967447    9.46070264286308
H         7.62897963243320   -0.53645581453304    3.06892214034338
O         6.87907295844274    0.03869999978945    3.23972502266680
H         6.18616099242591   -0.56239683160382    3.61636997760733
H        -5.66215071279594   -8.08080880367710   -0.72804015894733
O        -4.92795565873360   -8.15078985250792   -0.08110170934647
H        -4.93103222484375   -7.33371062389064    0.44121635876299
H        -5.17356288948782   -0.14254408846855   -4.73481889563790
O        -5.79117014947869   -0.85360161521116   -4.97587200860296
H        -6.62892158152159   -0.41137553164390   -5.17390290087158
H         1.89479311196852   -0.22367767669390   -7.53247616608637
O         1.69279540055007    0.24838975790874   -8.37630882319670
H         2.27090693674708   -0.15597216801836   -9.02875930077745
H         4.87683482128508   -1.41763761644632   -9.32097677445564
O         3.95193544412908   -1.18879899520770   -9.60467377591895
H         3.93321047195389   -1.30704056059629  -10.55365202938476
H         7.56144288691350   -2.61182656703828    4.18450334200921
O         7.70896208667527   -2.64737550755958    3.22516987201294
H         7.21491923146455   -3.43728533821490    2.95197221489795
H         6.71705116524373   -5.93380424362891    2.66479485465060
O         6.77880369447585   -5.26004474799724    3.36737170796179
H         7.65477474769969   -5.34572856379152    3.78478964656170
H        -1.81471615627562    8.91445451642068    3.48699406819540
O        -1.56700601258295    9.21994869408085    4.38479064897848
H        -2.41570338485901    9.35063550657636    4.84113103255031
H        -7.38539800973899    1.54599809299412   -5.26990246155707
O        -7.96088098635505    0.80212941715783   -5.02597139827714
H        -8.86237572243515    1.20193825808681   -4.94985751963602
H         6.92934673615171   -1.10952863591939   -8.42019705419183
O         6.34834971672017   -1.83073197227065   -8.68582719617211
H         6.11914365546667   -2.28102564587989   -7.85441748997485
H        -1.76588056020163    6.30062152686981   -6.97067422439201
O        -2.07074999153752    5.42355560774742   -6.74312236861389
H        -1.79782610325676    5.25848929455959   -5.79151234891934
H         0.00107061546505    3.27223101248430    9.00839215060611
O         0.19742473067757    2.35229858495153    9.26322106446881
H        -0.60143217687231    2.08803562338942    9.76870860563499
H         6.75666695612527   -2.81267993424881   -2.72263725056771
O         6.22645227960504   -3.55751695698999   -2.38197593994524
H         6.69500248501483   -4.36798493179037   -2.62914402684263
H        -4.07551608629722   -3.09765854877440   -4.96576777822699
O        -4.23034988834028   -2.98419250782774   -5.93043682151070
H        -4.77648338328046   -2.19035573139426   -5.98563699523587
H         1.98010911506850    2.14379632521548    8.45036974857749
O         2.64399845338973    2.25714223750553    7.76054426822274
H         3.06636298382632    1.38702575400925    7.64418498377920
H        -6.90891948965047   -5.22657693433118   -1.42007180373306
O        -7.82477612671302   -5.49502163032962   -1.66610328998106
H        -7.95760663932864   -5.09196896078844   -2.54892358613560
H        -3.82448612457553    5.22369260001627    5.68172317421823
O        -3.79069753733852    5.99295339230954    5.09190232619830
H        -2.85628386261885    6.28576926690190    5.18685100746109
H        -7.88219422223355    0.06397862738052   -1.98617145185264
O        -7.39313525095596    0.78848025357368   -2.39913662608168
H        -7.62026356309648    0.77704755073870   -3.35255827996711
H         5.83840652113686    0.09547802191393    0.39732864520296
O         5.61517824665855    0.81401468799210    1.02122853349079
H         6.12728989037987    0.61841260611872    1.83250865029550
H        -6.21445829003602    3.27838149907629    7.37876149552701
O        -6.08734192351357    2.75969501145505    8.20719013681329
H        -6.68756390741152    1.99842253018623    8.11792676824629
H         2.27596475487044   -8.10553602047988   -0.86354521102702
O         2.95317662702115   -8.09280442890153   -1.55956336863984
H         2.72785206384832   -8.80608384365843   -2.17338795921549
H        -2.74313687991813   -3.98611015511061   -6.21914589202214
O        -1.99043942440682   -4.55347531326132   -5.98730867263926
H        -1.71370034803721   -4.26218529255311   -5.09013390348298
H        -5.64159483774391    3.72993215461669    5.29285045893854
O        -6.29109349879571    4.12685344338853    5.90951738126024
H        -6.12586740320402    5.07062036640888    5.89791024149321
H        -1.02028975915722   -7.14185216784851   -3.18750370965773
O        -0.54790768893303   -6.47292621901782   -2.65834885514229
H         0.36016643468173   -6.40411332481013   -3.03810861635623
H         4.44588291394207    1.97934099983597    5.11406928853705
O         3.50439105200907    2.21988578770521    4.99471812078343
H         3.12022114307352    2.23418622417090    5.87662460369341
H         4.11307641289978    4.61922400944260    6.28803683243195
O         4.19187719286542    5.35102517919780    5.67163890195206
H         3.62591012587555    5.10990492584941    4.89972737024847
H         2.76823891782386    3.58264415861194    3.90909617021154
O         2.58988209466298    4.52269437365100    3.74312488766318
H         2.47139476046483    4.62056838061221    2.77640757087456
H         9.39495135582535    0.17139637216116   -1.08461140917662
O         8.59239849588262    0.33560392879136   -0.58594425801104
H         8.41306776481843   -0.48497401672838   -0.09725353636092
H        -2.09964209292756    5.28342210634224   10.63688579023453
O        -2.82238924875648    4.65547342534164   10.86753306404957
H        -3.04042168892782    4.83178743645338   11.78296275797028
H         7.97145633007704   -3.04697372903950    0.31199134672386
O         8.39479074140742   -2.20190914946874    0.56836734371342
H         8.32678918821332   -2.19652476280257    1.53046360847079
H         5.37551199293874    3.62683177434192    3.51166466962540
O         6.03016627369897    3.89197114427102    4.18015281066178
H         5.61733637887341    4.61077411409138    4.68024875155748
H        -4.20785950061687    4.98735255218724    9.77003015553366
O        -4.84085864792768    5.13919970883628    9.04809702522800
H        -5.45275790168131    4.39059240936348    9.04476402660290
H        -7.01044504391510   -3.50148923294195   -3.50826589331333
O        -7.63143554075276   -4.11218027749421   -3.95760499440233
H        -7.11015449866721   -4.55443071355772   -4.65961608340166
H         0.02938181378043    6.08882239102967   10.75812438370304
O        -0.83453352550333    6.42228844761095   10.51126458148802
H        -0.71792205138408    6.85321885423079    9.64525473883451
H         2.57434177771407    1.45600375148146   -4.12076501822680
O         3.44482920242443    1.82252509763802   -3.88635397214934
H         3.78314840566811    1.31431433765501   -3.12160276908215
H        -6.97330929783793   -0.24963623195446    7.19946148700491
O        -7.48180211689371    0.52890820444691    7.48001850075895
H        -8.10413912614596    0.71318399960114    6.77539977360152
H        -2.74723141079733   -9.90134633291100   -0.85503462619904
O        -2.68364108221602   -8.95969088867394   -1.01459342048636
H        -3.58932312371944   -8.59279070836799   -0.77415373682609
H       -10.06331777825878    3.05681018075924   -4.91589953961553
O       -10.18133235022717    2.13914794127936   -4.63639630848056
H       -10.39731803829308    2.22187627330537   -3.68664005603827
H        -2.06955109694804   -3.05713965439973    4.59372086052752
O        -2.94507880628896   -3.49637790266399    4.66265030319933
H        -2.93891548120875   -4.11348324067658    3.90571839542341
H        -0.18549329659364   -8.01393099191914    2.46248817133428
O         0.64100899830393   -7.80576795241022    2.91128121195524
H         1.35912239889416   -8.10136315482428    2.32412580536594
H         6.70371405841405   -2.41756342268388    6.37808339345389
O         7.15267089286543   -3.12752917505295    5.91436693759389
H         6.52161058353285   -3.86132607177105    5.87422355913607
H        -5.27407606404808   -2.03499425141599    6.92283124396121
O        -5.95006062107893   -1.53614021981158    6.43920746738194
H        -5.93341268323079   -1.91223433711708    5.52959263452846
H         0.83733566046542    3.00209871591323   -7.12758766254318
O         1.75804763336777    2.68321519208553   -7.19364378557333
H         1.74601940449996    1.93126202463540   -7.81392526939827
H        -3.94857964296266    8.72539997707637    6.66004817462012
O        -3.94690673692394    8.72323225474723    5.70266846689052
H        -4.07232989842569    7.79553092009697    5.43527951006518
H        -2.04601120370636   10.29022157895288   -2.74648971007919
O        -2.94761911453513   10.46709626194005   -3.05051721747940
H        -2.87951629207641   11.10718454096795   -3.75815109644740
H         9.40693788695043   -4.10273754627964    4.02778534495579
O         9.12761900016929   -4.78102605391273    4.65041269716651
H         8.69742682841635   -4.30880896056705    5.37425316353449
H        -0.73449104570953   -6.02296864278839   -5.86279656522104
O        -0.03152408108679   -6.59063957160170   -5.53024879968840
H         0.80436498061447   -6.12890383013593   -5.74647170769775
H         1.84051480273471    8.21846372668393    0.63676990116783
O         1.54340685590144    8.53287706289614   -0.24739712095852
H         2.36432154597082    8.57972813192593   -0.76573760571161
H         3.49846569834135    2.89678396638359   -6.66550841184925
O         4.32695960888111    2.61051016512417   -6.25650294234102
H         4.08385759452196    2.35339044212277   -5.34044212033663
H         3.73942941326218    7.06439950650829   -1.24291497039042
O         3.97358769203079    7.99583541727834   -1.45330755772451
H         4.48154773123359    7.91371806062434   -2.27599903035825
H         4.39882992067567   -0.02745042163314   -7.92729200198736
O         4.77676024542101    0.11426968614303   -7.05764582790700
H         4.59577355841687    1.04555541199360   -6.80783800019709
H         6.03237927473831    1.89561135767097   -0.48811628085485
O         6.60102581295434    2.08446945328723   -1.24763200960382
H         7.42483406587173    1.60492802566287   -1.05248736884246
H         6.68319370926165   -8.46553917667756   -1.62895788436410
O         7.31993647489532   -8.25486308699155   -2.36481801627808
H         7.68840943046808   -9.08884315712290   -2.65114098424150
H        -5.30224988229474   -5.81110321795409   -5.43046813647017
O        -5.91905000215105   -5.13862020990558   -5.74504401605823
H        -5.36718014992963   -4.37056164728623   -5.98083210767163
H         0.68728410293680    7.13732578486647    7.58924385946330
O        -0.21432572195525    7.16603791348299    7.94863218907656
H        -0.76962922155080    7.18099131276546    7.13116733892413
H        -8.89673026680018   -2.85472716154097   -4.12402058946078
O        -9.41675567656900   -2.04582227838453   -3.95667270936198
H        -9.12950733909317   -1.38103623740155   -4.58634322085538
H        -2.41150737742095   -6.01448506556408   -2.16624461214389
O        -3.29009577739977   -5.72883050943398   -2.43425323607043
H        -3.47687657697626   -6.10227416905786   -3.32057860324264
H        -2.98735929319960   -5.92413758835644   -5.43172007670885
O        -3.58808608402748   -6.53401405996626   -4.96052188826500
H        -3.10660495346612   -7.35458113889747   -4.79399119469257
H        -1.39255077008884    3.69799598869851   -7.00643204077117
O        -0.84746722019234    2.95075120927651   -6.73100273144977
H        -1.07977472299845    2.15974186341713   -7.27625237701243
H        -0.19917941472387    0.39582285350381   -8.23231376766866
O        -1.09489254181428    0.63263049415168   -7.94859150156878
H        -1.27054356167296    0.10744519607663   -7.15145081333876
H       -10.41731169485366    4.03302845204894   -2.75132842362334
O       -10.48602429605264    3.25423050388235   -2.18361824357169
H        -9.65671480861817    3.22591169292795   -1.67475348382346
H         4.58716121002912    4.04467963091287    1.70715649352524
O         4.37987101635586    3.12565787618605    1.99174755825227
H         5.09065817431311    2.54698525110293    1.70291827894228
H         6.48762019677790    1.36929840857816   -4.23470322474376
O         6.18669424935501    0.74080707371577   -3.54274707852141
H         6.21251290555719    1.23800129041093   -2.69965020737150
H         9.63213558868293   -2.26324144418566   -0.94588056406761
O         9.90866338239351   -2.04966413064052   -1.84586919929044
H         9.10868739712523   -1.70884458297948   -2.28879527030891
H         9.96849093358440   -3.35659662471968   -3.11584369655515
O         9.70220281297140   -4.00801013571247   -3.79182506899551
H         9.30813825460011   -3.49940895705059   -4.51123937099866
H        -7.70274188984114   -8.59763621091305   -1.69213903710623
O        -6.96444365513729   -8.00375416913729   -1.81993066507923
H        -7.34128162446996   -7.09043654602069   -1.80929512568760
H         4.48540636761201    6.17634014774439   -3.78575741469197
O         5.18607082431866    6.81863377439820   -3.61847909303303
H         5.95794091258979    6.28175425664455   -3.40966783650685
H         0.09609950122706   -8.19661002065961   -5.23769518688652
O         0.11912678123312   -9.17963997389627   -5.10607611297274
H         0.27113171873180   -9.54302313985574   -5.97853028400721
H        -2.33601183476585   -8.70002272211563   -2.74006222922298
O        -2.10277526719447   -8.43643067422888   -3.64979309074113
H        -1.45526412596693   -9.05413818540537   -4.00828128760040
H         2.17790903514823  -10.84507110558067   -3.51726915613082
O         2.13307596827930   -9.89050260946586   -3.49247860837940
H         1.34835483725588   -9.61824375034040   -4.01896410086425
H         6.83913818804883    3.29623579319663   -4.57410743033735
O         6.90215212952900    2.62421919877194   -5.28466118974584
H         6.10684872562249    2.75909944120829   -5.82145144848026
H        -3.56717162742557   -3.75569900073817    7.69960463423100
O        -3.68112301085571   -2.96741383795118    7.17019105192349
H        -3.42949668955772   -3.20577569285648    6.25171807365019
H        -0.63685066745691   -3.38624913408330   -6.74469444436209
O        -0.00643411518016   -2.65508634531349   -6.75231377167551
H        -0.48711934100718   -1.87970421555552   -6.40841628483007
H         0.64082339173383    0.42477012339535    8.73605632458088
O         0.64842795655836   -0.28971229896377    8.09517552461331
H        -0.27379174535355   -0.57828169093866    8.00668082725421
H        -5.82826582756639    7.34399506466898   -4.26543259276120
O        -6.32969942085508    6.72585006694298   -4.82802002587718
H        -6.61781232041158    5.99382017989439   -4.23807113204144
H        -4.26968517149604    9.07966541613589   -3.27204543917041
O        -4.80351262837776    8.28144328961073   -3.17397634578624
H        -4.40780638772426    7.80313284843657   -2.42715908687288
H        -9.70468310509501    5.77805475281033   -4.66247772374497
O       -10.23826956813590    4.97368786979277   -4.49905900514158
H       -11.11891407441105    5.17468712524464   -4.81770918629948
H         2.77283118284418    6.47929757792704    6.12814667386559
O         1.81264063305838    6.57726550881088    6.22525240939224
H         1.46860484743671    5.66399226993403    6.12287835832018
H         4.81060626267855    8.50679385110647    0.07037069381544
O         5.12618830084023    8.51470120120194    0.99325416766594
H         5.53381160060645    7.65128427959140    1.12882150051932
H         4.14154827523925   -7.45624282605289   -4.36465463401915
O         3.38316205286090   -7.74096754037531   -4.90662552698123
H         3.10216663362696   -8.58118052791903   -4.52939567046950
H         0.38406253659360    8.62629052798244    4.22440368621491
O         1.06137177169133    7.98195862735514    3.99451356835079
H         1.28839123035496    7.48782429294176    4.80847242602706
H         5.27142818659680    4.15565032770830   -3.19427392257510
O         6.24067658499488    4.12367958035898   -3.11406725991363
H         6.42010903337593    3.53789846582481   -2.36452281255239
H        -2.57901763847605   -1.57829106548113    7.55399039848094
O        -2.06860802039329   -0.78540257875723    7.77509883507125
H        -2.69446057247872   -0.15913504471794    8.14911525251118
H        -9.02006197030070    7.91644166692110   -4.15992262007243
O        -8.95649344295200    7.33378861400119   -4.91815044738095
H        -7.99971396129992    7.16803329960864   -5.05247158098572
H         3.52361141917917   -9.01370627350565    1.06762768469970
O         2.84696493748803   -8.38221028042781    1.31715936733727
H         3.32175588838876   -7.57688423463245    1.59720985625282
H         3.59035627783344    8.13875122489615    1.81513554956962
O         2.79514937089359    7.58061972800808    1.92408157459162
H         2.35147008278601    7.81292797292384    2.75253968991681
N         1.78262630844297    6.19509456853837   -4.32744787600556
H         1.31953586220940    6.41082594311522   -3.45463355458796
H         1.09784438680040    5.81151418457563   -4.96257786054608
H         2.15070852086700    7.05133281283150   -4.71624400145906
