# Supplementary material for: Computer Generated Realistic Interstellar Icy Grain Models: Physicochemical Properties and Interaction with NH3
Source: ACS Earth Space Chem. 2022 Apr 19;6(5):1286–98. doi: 10.1021/acsearthspacechem.2c00004 (PMC9125691; doi:10.1021/acsearthspacechem.2c00004)
Supplement: Supplementary file 1 — sp2c00004_si_001.zip [file sp2c00004_si_001.zip › NH3_binding_energy_sampling/62-18.5-N.xyz]

604
 energy: -1022.781660380070 gnorm: 0.000026484484 xtb: 6.3.3 (5b13467)
H         0.18441122309246    2.98794016420583   -0.68586874940548
O         0.70989809598413    2.32097552415743   -1.17788566073627
H         1.64797416607922    2.45216780806179   -0.90353113520266
H        -0.08595372770458   -1.34778960672619    3.14547892840254
O         0.30492405521644   -0.64645380470987    2.60160374689575
H        -0.17591147160057    0.16542224602664    2.83389577052354
H        -2.41353204689286    2.36190134449830   -0.54692861741207
O        -2.20201632182389    1.89253969361691    0.27753698410487
H        -2.21649499450358    0.94439704269420    0.05320240197044
H        -4.67641075483171    0.49465675266182    2.16892336258599
O        -4.99095844576385   -0.43948118077691    2.18206151458639
H        -4.48459832294878   -0.91613974213950    1.51611759898527
H         0.05361196053245   -0.35061690779696    0.94619557742945
O        -0.14329025370394   -0.11487173640319    0.01892543161611
H         0.19414610115742    0.78232077071579   -0.10213690580362
H        -0.16025516494647   -3.61742560116976    3.77388648788704
O        -0.44136455127271   -2.78752191146075    4.19333163444598
H         0.20308899982767   -2.61558860984074    4.89633795256487
H        -4.90429016096198    2.47712729257760    1.31567383464530
O        -4.26425527686036    2.06999186453281    1.93148275513133
H        -3.42109962586028    2.05372435503800    1.41951768571110
H        -3.26450517828906    3.84645246367903   -2.22463487581076
O        -2.52511539010110    3.25215789816102   -1.99218677023702
H        -2.16558011824960    2.96388115716412   -2.85132817905351
H        -0.12614686931224   -3.84730725891212    0.49954123070292
O         0.21116143455873   -3.02852376846500    0.91711582288736
H        -0.57792894447144   -2.54412049089474    1.22776299359808
H        -2.38718478918506   -1.58531685184972    2.46109587839717
O        -2.19562331655312   -2.05113038059885    1.62065196327642
H        -2.45457947098281   -1.46520830391747    0.89039310694525
H         2.06782575581612   -1.48177265444172   -1.12349074428964
O         2.29866503179080   -1.73276136673918   -0.20530415614517
H         1.51012900157431   -2.16268960564632    0.17746225111868
H        -1.40861316127145    1.77974740877954    1.90257253878739
O        -1.49906333497249    1.38265912567782    2.77897367097375
H        -1.48781592907742    2.09528588262623    3.44365945120591
H         0.20735954459268   -2.74646086211587   -1.57441472974569
O        -0.54944692678513   -2.13641779578810   -1.63054258209273
H        -0.37287848431833   -1.40955728506516   -0.99650512770961
H        -3.43932073358663   -2.97630573689574   -0.40056914059339
O        -2.72002782087577   -3.46682490269719   -0.81970903388273
H        -2.01128758335757   -2.83454426645740   -1.03770774785091
H         2.75802325580355    0.09475056800950    2.93110971775095
O         2.85689684240417   -0.08648623132349    3.89299915908966
H         2.94506202805137    0.80658108751755    4.29738069752961
H        -3.55417176652471    6.32877737402928   -0.55806551311777
O        -3.31549694847193    6.99146353513668   -1.25804954598728
H        -3.17750240580368    7.83744229902698   -0.78823453324171
H         3.88867257772297    0.55034419334553    1.18445672568626
O         2.93809149495303    0.36793169804102    1.29889934667334
H         2.70315420860693   -0.38601477134717    0.72035967639149
H        -5.79134839335064    0.78540659335094   -1.61973016008031
O        -4.88186048570376    1.11499332029453   -1.49218899849701
H        -4.99577605426780    1.94338048334892   -0.98122852952506
H        -1.23940234847553    5.35224040063936    2.20059702202016
O        -1.86101148149815    4.60330411698507    2.08246444455571
H        -1.94045136208542    4.18473758370117    2.94495626074871
H         3.47549875600443    2.72681476189310    0.42210727326569
O         3.23028069715663    2.68540915439976   -0.51752254711202
H         3.56426503063502    1.84322260979749   -0.86808887607522
H         1.49579984227370   -4.73764319126420   -2.25214450681449
O         1.55779796190692   -3.95954872670636   -1.67984748841090
H         2.35181255141578   -3.49697318616138   -2.03040794443949
H        -0.92854244049295   -0.13185804729903   -2.55659429306189
O        -0.29543362749085    0.52214836225315   -2.87977097314620
H        -0.03776199851493    1.10521124392007   -2.14262311595077
H         1.70124781696771   -4.72430171611320   -0.18079510931075
O         1.80827758442899   -5.36051253864645    0.56248992708949
H         1.34729260882551   -6.17300259829967    0.26620037931736
H        -1.22476236128117   -3.31289309331348   -2.88642032524120
O        -1.04848471383037   -3.99607531549778   -3.54661775200593
H        -0.92085793103153   -4.84256875192547   -3.07711731407947
H        -2.80447111423948    3.26276818108431    4.69255720800975
O        -1.82301823391417    3.26338200446828    4.65977772909068
H        -1.53073308059305    2.86196729366758    5.49655201142740
H         0.93377942796270    4.99428936963112    4.07010797568517
O        -0.01188779838433    5.22788809326008    4.11610009363674
H        -0.48450610520187    4.42524474225056    4.37551210010310
H        -1.72876925869211   -4.69731228769104   -0.37781046835495
O        -0.96268114714876   -5.23600330220953   -0.09146656619600
H        -1.30943591608266   -5.92327079985093    0.48681798989051
H        -3.93875797902564    5.77873993426402   -2.61343303664247
O        -4.28654456287945    4.94328639983989   -2.94283391277416
H        -4.13087642472258    4.90836232063955   -3.91095816212987
H        -2.43456213900563   -3.73642774998827    1.92824226820841
O        -2.45114415827473   -4.64045581434809    2.30448512219234
H        -1.51096989504344   -4.87605669618537    2.44653333367681
H        -4.69468749794223   -3.03528395973791   -2.90991546597488
O        -3.84112243678452   -3.26615847256633   -3.31483805474168
H        -3.50892738893804   -4.05879036140753   -2.84871520473585
H         0.32005592013036    1.33761312235878    4.60782333666268
O         0.82404577172810    2.09956205558498    4.27476725549881
H         0.87008015984638    2.75776904674932    4.98242806719196
H        -4.65093435035588   -5.22471539788339   -1.58068465880216
O        -5.35425464745070   -4.87244077121514   -1.00806763350417
H        -5.14151568931100   -5.22587953813439   -0.12342474248836
H         2.33808024054668   -6.52303644566746   -4.03789714614499
O         1.99871964699553   -6.19384653095172   -3.18540473212134
H         2.43330565757674   -6.76578715979712   -2.52062311317378
H         0.47032926879938   -3.42279697880804   -4.00991385375139
O         1.27260535189390   -3.05379477645334   -4.43213708593465
H         0.95319086487388   -2.68370869248117   -5.28131728693026
H         1.95407303536764   -1.78933224991625    2.97882157490423
O         2.11202849994245   -2.71983494673283    2.76204765649840
H         1.42731658554576   -2.93574322414093    2.09455775537490
H        -3.01670279637323   -1.86082645117308   -3.21924928422179
O        -2.59683808474288   -0.97318436092773   -3.15424102667694
H        -3.25361965481962   -0.32949021916547   -3.47519287654591
H        -3.21492897819597    4.92542194676130    1.06627689311640
O        -3.99631141158057    5.29759562498506    0.61057302292936
H        -4.41409773923164    5.85435243400536    1.31611811151564
H         0.85641092518717    2.21407553533347    2.58472445425835
O         0.95990497066160    2.21109054003076    1.61368123016483
H         1.68715130677860    1.58786556805497    1.45035653626845
H         0.16654958962598    5.61363943944094   -0.76868858427844
O         0.68853023655457    6.27627576927475   -1.27630971865735
H         0.82576145646330    7.07754953419103   -0.72205537674127
H         0.30966612884187    6.99285630538362    2.58353118668351
O        -0.04619727628728    6.61518869553188    1.76356304830395
H         0.61861535190337    5.94442091572018    1.50313412329007
H        -2.49508932358838    0.16854727205334    3.33149851305838
O        -2.71517648827923   -0.64586420256116    3.83638561268000
H        -1.95543068105442   -0.68312034586003    4.45917715875391
H        -0.91325680274071    0.51273538872429    6.01744676579583
O        -0.63634193182319   -0.00556000656137    5.24319629016144
H         0.07760591966255   -0.60786739892602    5.53139379805479
H         0.70912291402434   -5.03427886912727    1.97743206919485
O         0.16593919033937   -5.14395625634385    2.78126294204091
H         0.31174845282673   -6.06410096286601    3.05446792919240
H        -2.11069198185538   -8.13495994464610    0.44386168774841
O        -1.79072009514278   -7.64545928422685    1.22910719871939
H        -2.57849984480718   -7.33563722359200    1.68357536710952
H        -0.40381882381653    6.81862338681579   -2.33700165305970
O        -1.15052590873824    7.23694433732595   -2.83663417790135
H        -1.94102479950073    7.10884047635596   -2.27403168441834
H        -1.13583130917321    4.26405815838174    0.56345380981836
O        -0.76103041643637    4.32668163984234   -0.33168892675221
H        -1.46568582311918    4.08201748518604   -0.96552714677052
H        -4.43106982817092    2.69626992568761    3.49376254314266
O        -4.43005646501775    2.86728014737644    4.45818402561576
H        -4.51250703271440    1.98432858930318    4.86778258066536
H         2.01701123002973   -3.61743862858595    4.24227861056920
O         1.95331596249970   -4.08918237722131    5.09573763903266
H         2.45831272071234   -3.55092972765347    5.72668614565464
H         4.68355070266955   -3.22629201680981    0.84049132570362
O         4.52405696344893   -3.15065147040842   -0.12618705420029
H         3.66392849220661   -2.67580344916975   -0.21064407335972
H        -2.72981853574485   -0.79800870127346   -1.36148441173651
O        -3.05857090108832   -0.52777755794218   -0.48761087386819
H        -3.86048170029721   -0.00462628610904   -0.69580451131166
H        -1.62001471199484   -0.80971174375629   -4.63993875144384
O        -1.11242647641464   -0.59260368752570   -5.44313788120724
H        -0.40445355925228    0.00558610364284   -5.15702946210393
H         1.79314850688359   -1.75506672878226   -3.38037443578051
O         1.88273687579999   -1.00753141848042   -2.75765960907502
H         1.10381030317362   -0.43284322848344   -2.89003747437252
H         3.65686281638083   -3.15603297021172    2.55070093371188
O         4.61656928632549   -3.38242881622409    2.47872595979838
H         4.67386203878322   -4.34233643110838    2.60619178083531
H         3.42584754252059   -6.15470104212912    3.12386033979320
O         3.78244943670549   -5.95418136546005    2.22393325442652
H         3.04512127150993   -5.61020185334605    1.67971563177753
H        -3.35301169255141    1.55839893173307   -4.18944225565725
O        -4.19694186958755    1.08573578973384   -3.99959085638869
H        -4.41617334479053    1.23126933419764   -3.04330138489484
H        -5.10372051102990    4.09309288540004    0.05096857786397
O        -5.53966521232640    3.22577589804706   -0.05199599859828
H        -6.47013957708804    3.34216060785382   -0.33507271761028
H         6.72735138291838   -1.21046333157975   -1.36055316973187
O         5.95431106739874   -1.06180487976635   -0.80951915942091
H         5.53708213172771   -1.93042393061856   -0.61170814230281
H         4.59378862986497   -3.20281203432585   -2.47010391627053
O         3.72614069894950   -3.03341925118479   -2.88737494491747
H         3.73180270471502   -3.65277001085680   -3.64308090231018
H         4.42373039716389   -2.32276368617647    5.62159983254864
O         4.08055251139657   -2.78830711521885    6.41453165017726
H         4.41731657809222   -3.69279494150788    6.33406704774931
H        -0.78695329889183    6.29538547461159    5.06547720925185
O        -1.38567380541296    6.87108700155624    5.60040136625223
H        -1.40056731104943    7.74826156487378    5.15918163081332
H         4.68991597914149   -0.16911757983815   -1.46727784311236
O         3.92157264974879    0.37168280035963   -1.73087625839891
H         3.23097794398219   -0.23067821731705   -2.06180690850780
H        -0.75895883098930    4.47683843855343   -4.04739292324735
O        -1.54275244316147    5.01776213342303   -4.25665365283667
H        -1.39413357776503    5.88516907165795   -3.83484202581151
H         0.64433298700632    3.16084978647018   -2.66570150282993
O         0.65235012409626    3.53753232075917   -3.57412138802713
H         0.70184387461154    2.77402821665178   -4.15941372405026
H        -5.38438278865585   -5.24760025556938    1.78397434831281
O        -4.68584173549437   -5.84083538434232    1.42986512440301
H        -3.84665519850401   -5.42275905844407    1.70126401426543
H         7.87853349079118   -1.71757987860942   -4.03034047469160
O         7.61866408106180   -1.40439288861566   -3.13122049862833
H         7.13035988874686   -0.56170112246979   -3.28895264451737
H         3.70845256794104   -5.10972153669228   -5.28971417252275
O         4.46968037833300   -4.73429811276396   -4.80823145014800
H         4.85549854231202   -5.44421007165995   -4.26193093621565
H        -3.80122255424947   -0.03061144815976    4.92356737418955
O        -4.40375257699104    0.43264896044307    5.55492990305829
H        -5.06265441867613   -0.22685062259264    5.84667703720718
H         3.46983662606951   -5.97838334045563   -0.52042245121667
O         4.34213002787646   -5.72779455977401   -0.83663147272986
H         4.41458260128550   -4.76518863523739   -0.69304256047341
H         4.99510821761888   -0.36955811490990   -4.16176379734548
O         4.46160685629323   -1.08218847844903   -4.55169459049974
H         4.13646128212552   -1.66617360802709   -3.83389741548879
H        -1.18244933880395    1.52416239885869   -3.94602116511413
O        -1.83366919714190    2.14367063278256   -4.33210533353051
H        -1.47634159156666    2.47543816680654   -5.17851291376237
H         4.89339957222555   -6.35500757987420   -2.31302873278081
O         5.22778956961549   -6.67982275064232   -3.17812761871498
H         6.04717643287294   -7.15790742580759   -2.99047123727345
H         8.74526747820592   -5.11648275195049   -2.91065007501165
O         8.05447871883509   -5.53502956108434   -2.35234965019079
H         8.09140617673623   -6.49245396864377   -2.45335252070682
H         2.31384093031175    4.68275161341441    0.44448255074204
O         1.73744734890041    4.66276205002983    1.21797311254185
H         1.37950014781480    3.74203907189820    1.29354957631263
H        -4.42488832952222   -2.68493324192415    4.22093619688378
O        -5.31938508429492   -2.34757682233155    4.01722173680058
H        -5.18366400945915   -1.56646036482919    3.44146954028326
H        -5.85119624971790   -3.25095314874074    1.30565476728479
O        -6.31342269963395   -3.80859346728096    1.97383626398098
H        -6.12686965537920   -3.37224055660077    2.82434905977801
H         1.66103793623400    3.43286573015636    6.85656187418914
O         1.04000939350610    3.94953990923588    6.32103232645511
H         0.25441088171795    4.10146086444451    6.89036349524333
H         4.99106288693302   -2.19857951204843    3.61623251201952
O         5.00933458512974   -1.47933529371787    4.27940531732018
H         4.19621980953518   -0.92545541881114    4.12193395628822
H         2.38649149945418   -5.61048204998568    4.83791879020474
O         2.76848059754325   -6.49365645471219    4.57865360278317
H         2.02473758670190   -7.07693949694937    4.40497380911291
H         2.26405703254867   -4.55758464572636   -6.79238742763186
O         2.09571759492546   -5.04568715698318   -5.97643790832014
H         1.82855711927968   -4.35476178907268   -5.32178691993287
H         6.43848069364917   -4.13199075270840   -0.49888726972758
O         7.19248329762636   -4.53212307088998   -0.03444819424902
H         7.70189005831199   -4.95401046066946   -0.75427371006188
H        -1.75499480707324    4.44818950873646    7.68970637967336
O        -0.85593819098859    4.54809639156428    8.07393874361260
H        -0.67788366030075    5.50798914832327    8.10042800129927
H        -5.13669373266394    5.63537551954966   -5.61250223441838
O        -4.52679485324876    4.87362627761668   -5.63121667558372
H        -3.76978351700542    5.08948562875164   -6.19694194438378
H         3.28540948772116   -2.56724243304981   -8.43957405477576
O         3.19788700641871   -3.09942220961193   -7.63793916631740
H         4.07403097367036   -3.07333429619165   -7.20822046414238
H        -0.69043338479393    8.78136329766229   -2.29241893224122
O        -0.57009101004292    9.61045553108438   -1.77394768943925
H         0.19263574890214    9.43889559870298   -1.19706472396187
H         2.05163669064971   -0.94694134200642    5.20847882281326
O         1.47911685171590   -1.47370492640922    5.79521469115633
H         1.57096081038042   -1.12777194246217    6.69244379603246
H         5.20490585298757   -2.05874010356282   -5.69352956499712
O         5.55354067370046   -2.82445134495152   -6.21462983066812
H         5.28121627296005   -3.61478664757311   -5.69683938515134
H         5.69040220147994   -5.24216568290615    4.69022726839336
O         5.16674297346192   -5.15744933229335    5.51604218248100
H         4.44693851040677   -5.79135062318397    5.43024308378132
H        -3.99641393102354    1.09867387609280    6.99514997866674
O        -3.80619302387427    1.57575465052295    7.83860177205914
H        -4.68355836520849    1.95926456922747    8.09845276890661
H        -1.88493240587897    9.56755532892758   -0.76125516853592
O        -2.74506642791834    9.43888766842865   -0.28681075510147
H        -3.35777265181048   10.06574297000790   -0.67492488133713
H        -5.96742531019452    4.63074907232770   -2.95520501362219
O        -6.87537040765883    4.50944252541000   -3.30038147842625
H        -6.78261034276303    3.80678463801336   -3.97688378634914
H         0.10062068461346   -7.10735025325283   -1.14488495644425
O         0.56505564563080   -7.54156142486763   -0.39637562391235
H        -0.11439682936242   -7.73762885799317    0.25182801972175
H        -7.65577992101363    3.72948195895795   -1.99152420453711
O        -7.91609919182096    3.14255200537401   -1.25106418832443
H        -7.77104880736292    2.23387903495710   -1.58988122236544
H         3.95613532952739   -0.92146529806325    6.98529948990161
O         3.96242906997591    0.04270276253268    6.97497470695580
H         4.77501256351873    0.33404074926928    6.54512787531852
H         2.23524687126407    5.75800232243575   -1.18732987014240
O         3.17115035848674    5.46705224312253   -1.07094712810116
H         3.34987530948198    4.92762874379215   -1.86433190640433
H         6.55312328707634   -5.95731527318425    0.67773935972858
O         6.18541730316602   -6.69428019996675    1.21114462354711
H         5.27971105310114   -6.41951551266014    1.43613683625442
H        -3.89996770536836    4.68281185051172    7.76695291961875
O        -3.33174805438085    4.22109107452697    7.10843145690295
H        -3.52294114507488    3.27729147367983    7.21958745204412
H         5.77225225911108   -7.97570167936196    0.14298255933062
O         5.48713666592643   -8.66326646560383   -0.49525994877338
H         4.65719251481918   -8.34009159978590   -0.88973262312376
H        -0.58279636472658    2.00364873227184    7.68480705405832
O        -1.21481824092100    1.93716623631513    6.94870898101581
H        -2.08337298856018    1.79353093137599    7.34447142390125
H        -6.39538722462054   -0.17784779445722    1.04897645804277
O        -6.71440012133663   -0.26262111297691    0.13579801375430
H        -7.63251836986711   -0.53558571686611    0.15298643157918
H        -5.37565649946740   -3.11909656773512   -0.59887936827104
O        -5.12575358962341   -2.41563682744869    0.02645188582208
H        -5.69780108983162   -1.64452091239483   -0.16219845937741
H         4.30108233486766    5.53712964536502    0.31105647510619
O         4.61995912472356    5.64370511104911    1.22115488764532
H         3.90219848893799    6.12992215027077    1.66446339088929
H        -9.04908334166139   -1.80973104307467   -2.26869890517055
O        -8.50233458694452   -1.60645040380900   -1.48233209530204
H        -8.62872181363881   -2.34284167124873   -0.84415069666388
H        -5.53801417354343    3.41173704930101   -5.54295806682191
O        -6.05414358936080    2.70026611237481   -5.12814179913956
H        -5.38674628760543    2.11650829453663   -4.71336482377374
H         3.17679658396472   -0.92766249639290   -5.65850205857750
O         2.32158509128347   -1.04970465044252   -6.12506664516635
H         2.40950506106784   -1.89871783960909   -6.59811990733341
H         8.11221278506281   -1.37777810830086   -6.02628128273551
O         8.12169745927707   -2.24127956563245   -5.56897225458932
H         7.26699054906992   -2.64366334373756   -5.82066570946091
H         7.61328358093332    0.96162150250169   -6.30941176122298
O         7.42653767568619    0.11250701409555   -6.72193220844543
H         6.44536189450590    0.06036692962093   -6.75931056345978
H        -7.86486213095986   -3.75228066600787    0.91754324552163
O        -8.54263916335074   -3.64735738754269    0.23224216131403
H        -8.44216487346346   -4.40714637846498   -0.36861792919698
H        -2.44308481783281    8.68999358495160    1.27700699472165
O        -2.28970295810877    8.10266462426829    2.03062433237155
H        -1.51930916222872    7.55086756683926    1.80690302271969
H        -4.47542401276189    6.38513806607904    3.48140080948637
O        -4.64520698723437    6.80967588928678    2.62402697562682
H        -3.88380114231033    7.39820913574483    2.48536963905526
H         3.38526824953737    3.40972298535753   -3.58250708591103
O         3.22934543374083    4.37861945327598   -3.48870864561554
H         2.26456867245710    4.44075292480681   -3.59887918623633
H        -6.12019777710577   -1.66484802347354   -3.45433472232301
O        -6.20239924736644   -2.24359066780370   -2.66991875842886
H        -6.98782433280780   -1.93800797400930   -2.16246528632576
H         6.44798802652907    1.02507108717677    4.73985929579509
O         6.05185531647490    1.56552145627006    5.44052953777126
H         6.24173063856246    2.48252414716669    5.14845333402105
H         1.35240644875184    1.67906742209944   -5.82877217859986
O         1.15878322149717    1.08342140073502   -5.07407040976065
H         1.52406232848195    0.22084765486963   -5.34315265677697
H        -2.51967280812109    2.92292068988350   10.47294746779494
O        -2.30498760410586    2.01567780049364   10.20019616007446
H        -2.90163517141636    1.81415955636758    9.46750921754053
H         7.61452178788981   -0.51819503866346    3.08649935641994
O         6.86174480500392    0.05444724210011    3.25333905822768
H         6.17132524795931   -0.54854652120520    3.63217075985239
H        -5.65154235223041   -8.11003102398257   -0.70764419860826
O        -4.91712618983713   -8.17640758813937   -0.06047734681321
H        -4.92355161960543   -7.35881049052879    0.46096786447034
H        -5.18417015454298   -0.17652751764485   -4.72737460592628
O        -5.79929073409944   -0.88994299598256   -4.96717061066324
H        -6.63834871111774   -0.45046344610136   -5.16634745142463
H         1.88658757606714   -0.24115936933909   -7.51972260007010
O         1.68495147930481    0.23004521939579   -8.36398867617473
H         2.26304605806021   -0.17434879281090   -9.01636797855136
H         4.87348229480495   -1.43017258888105   -9.30493550114336
O         3.94819411622827   -1.20319203822192   -9.58825258926900
H         3.92949685418530   -1.32087425761309  -10.53735168345325
H         7.55293559525708   -2.59300916746418    4.20506170121226
O         7.70005559729151   -2.62881300487190    3.24561969874416
H         7.20983311541222   -3.42169276067023    2.97397353847393
H         6.71932805712005   -5.92022897588180    2.69090577391639
O         6.77860831353132   -5.24425775031109    3.39150999002899
H         7.65424810962536   -5.32698477327622    3.81042455952089
H        -1.85800164772848    8.90469907123709    3.48090602443284
O        -1.60747178290674    9.20825177328565    4.37876688805384
H        -2.45521079033627    9.34266467256386    4.83572622118178
H        -7.40042707502621    1.50449270367654   -5.26630985060451
O        -7.97357561149913    0.75921130348781   -5.02090095045085
H        -8.87641359745641    1.15666286847480   -4.94632160753823
H         6.92547711966416   -1.11505667865267   -8.40273543437219
O         6.34549109090614   -1.83754809083450   -8.66678165329481
H         6.11780684764748   -2.28777478921612   -7.83498713208214
H        -1.69569237089229    6.19068333076794   -7.03539528829822
O        -2.09165152458718    5.36450133283579   -6.76180179080243
H        -1.84405253018998    5.23476409285896   -5.79792706469403
H        -0.02882772033086    3.27584594224880    9.01474127182762
O         0.16965685407317    2.35642298899759    9.27008010606387
H        -0.62835167660416    2.09100119649655    9.77637309968457
H         6.75324733048266   -2.80941028013143   -2.70197988642194
O         6.22438904863393   -3.55448721085769   -2.36038742257921
H         6.69559275285538   -4.36440523969462   -2.60484622278904
H        -4.07698610786973   -3.12848615617301   -4.95198014832290
O        -4.23042999270898   -3.01693631477449   -5.91702274882939
H        -4.77992014723611   -2.22551189732470   -5.97432164080955
H         1.95318127075993    2.15217921554882    8.46043599501445
O         2.61615054382839    2.26551855187588    7.76973788731300
H         3.04211596449486    1.39700873313650    7.65608871798529
H        -6.90639256190270   -5.26031814050131   -1.40508870567996
O        -7.82106640611326   -5.53223927403898   -1.65126425249026
H        -7.95481340031281   -5.13091542989116   -2.53475064957031
H        -3.85859229567123    5.20957137147066    5.68327659003207
O        -3.82686137667991    5.97703894205346    5.09105623641333
H        -2.89414877584521    6.27439682798898    5.18695512025331
H        -7.89505281842090    0.02620291820205   -1.98095299131420
O        -7.40664075938325    0.75072867875533   -2.39453404638285
H        -7.63406393277973    0.73840780191230   -3.34799684043838
H         5.82445056647643    0.10156948363107    0.41204188928662
O         5.60024388982449    0.82320595587310    1.03215768368601
H         6.11037965706643    0.62954864546766    1.84567990335349
H        -6.24322183028728    3.26047950884913    7.38103222063469
O        -6.11475859781988    2.74301637918432    8.21000627109064
H        -6.71321949837863    1.98027574543477    8.12173830406364
H         2.28719856167885   -8.11135022604354   -0.83699575685337
O         2.96448022995529   -8.09710140928152   -1.53293727546667
H         2.74201892928526   -8.81238678521575   -2.14555998997257
H        -2.74097884803929   -4.01530689749535   -6.20341624616491
O        -1.98599996479840   -4.57926612744461   -5.97044905752314
H        -1.71148701886852   -4.28636315482014   -5.07319789171632
H        -5.67029649128292    3.71105238503630    5.29436578585504
O        -6.32132379779785    4.10621708882851    5.91029463476119
H        -6.16016046970795    5.05066758502670    5.89684733762519
H        -1.01088420731717   -7.16119691914579   -3.16464757855002
O        -0.54052366325564   -6.48961335745242   -2.63682618076488
H         0.36743820415505   -6.41918446478088   -3.01634291135241
H         4.42241978765889    1.99017144393583    5.12596540279754
O         3.48086636784181    2.22927121646992    5.00397542151769
H         3.09617981151541    2.24507740828893    5.88584741626693
H         4.17122660114081    4.78793601481616    6.23016612417189
O         4.20470081048820    5.47305078411692    5.55935612437723
H         3.60454182166362    5.16998798934786    4.83317493479825
H         2.74601771595014    3.58412488369867    3.93270227033722
O         2.55950594053278    4.52005381853852    3.75028775273799
H         2.43709592634986    4.60339896656149    2.78223345072049
H         9.38132538138252    0.18958028273572   -1.06723475331645
O         8.57416549653410    0.35115839350772   -0.57508295428602
H         8.40013482934525   -0.46735199113564   -0.08072757660893
H        -2.13677099365532    5.28235008521202   10.63893727362611
O        -2.85805718880488    4.65255952391576   10.86966692192539
H        -3.07776418597869    4.83017806640123   11.78445544530873
H         7.96692965046888   -3.03223236953720    0.33361597811139
O         8.38564435640154   -2.18430868411165    0.58862071704059
H         8.31875624196613   -2.17903114068661    1.55086727985132
H         5.35562538410713    3.61485136579939    3.50425911387283
O         6.01594060439912    3.89597805758100    4.16057451584900
H         5.62144702943750    4.64957082308595    4.62177311373538
H        -4.24330219900124    4.97969437089664    9.77075392769776
O        -4.87584107537266    5.12784248033080    9.04759823466593
H        -5.48605226350807    4.37789862189364    9.04582356166149
H        -7.01153080969300   -3.53901691508510   -3.49611852251091
O        -7.63020745017330   -4.15261311351159   -3.94460699884077
H        -7.10742850708227   -4.59425063749544   -4.64578054012433
H        -0.00956456215455    6.09660627068752   10.76021422429638
O        -0.87561410611463    6.42325603814092   10.51179054572478
H        -0.76030901689406    6.85559499241107    9.64632945500130
H         2.57837455712506    1.45679530129289   -4.11021072283916
O         3.45545588836631    1.81216823314668   -3.87029986211848
H         3.77622100241438    1.29794211462367   -3.09947834283325
H        -6.99205085623190   -0.27012062008067    7.20627692310943
O        -7.50264069061782    0.50761054854953    7.48505566064374
H        -8.12534858763498    0.68889610993548    6.77999194440820
H        -2.73094218176457   -9.92181270609155   -0.82963411117431
O        -2.66993340935653   -8.98019243404046   -0.99047790403224
H        -3.57706313250269   -8.61572104256416   -0.75134251756180
H       -10.08281049274349    3.00748475115661   -4.91703280689911
O       -10.19802797167136    2.08998709200237   -4.63564257278720
H       -10.41507931835423    2.17432907582193   -3.68623431151558
H        -2.07750055149943   -3.06681521407689    4.60851242013721
O        -2.95145475176179   -3.50884054650036    4.67756790856408
H        -2.94322186818865   -4.12727372495758    3.92181064460990
H        -0.17756251954586   -8.02157759337275    2.48733175165935
O         0.64822430073090   -7.80947261347830    2.93560422404717
H         1.36736423517528   -8.10463568201561    2.34952908706012
H         6.69284025512015   -2.39835535778839    6.39891596950624
O         7.14376166551051   -3.10674461965524    5.93471500883590
H         6.51561691827150   -3.84314807315521    5.89639164025662
H        -5.28682927168867   -2.05079665094931    6.93403847282458
O        -5.96364113148748   -1.55461673901295    6.44886031546119
H        -5.94581801148137   -1.93255491053188    5.54012690648847
H         0.82442033478773    2.98761893778743   -7.12201196371303
O         1.74292086067372    2.65895630764283   -7.17662373717553
H         1.73166970889347    1.91102085520230   -7.80205844472101
H        -3.99331680274895    8.71423999450498    6.65436742064833
O        -3.98782410494819    8.71002794770090    5.69702197918910
H        -4.11367232818260    7.78217487859280    5.43094132554016
H        -2.09285341821297   10.26578081464591   -2.75453653121448
O        -2.99483534626507   10.44421423051758   -3.05717209933672
H        -2.92459581857401   11.07752902767667   -3.77078367259027
H         9.40309551874827   -4.07869344808412    4.05278605438932
O         9.12403572918882   -4.75698208070297    4.67548008932490
H         8.69295458396439   -4.28506632493532    5.39897818616523
H        -0.72637553252064   -6.04564487638298   -5.84247765387300
O        -0.02204732447695   -6.61036872177665   -5.50775923863175
H         0.81267153862036   -6.14706147637195   -5.72457314925148
H         1.78851798273339    8.23684650568547    0.64819649886921
O         1.48993744293486    8.56148626472316   -0.22960478429500
H         2.30656312109751    8.59829843001564   -0.75734713150689
H         3.48623878936674    2.89118014822303   -6.66721577614860
O         4.31427546203593    2.60378398384218   -6.25679334648332
H         4.06888123359862    2.32980822935447   -5.34807760642482
H         3.70845160375661    7.09013186778959   -1.23350140887984
O         3.91727863820435    8.02653028037106   -1.44061266413981
H         4.28141413218039    7.97371697261283   -2.33624527573801
H         4.39066123529246   -0.04511477856465   -7.91365457059607
O         4.76634486478762    0.10298821315230   -7.04392154254997
H         4.58242589814976    1.03475243530917   -6.80163508710486
H         6.01414183016283    1.90313974780930   -0.47715000329216
O         6.57964671481081    2.09875416024825   -1.23811999537015
H         7.40518113628221    1.62074285403641   -1.04384297997361
H         6.69624883214343   -8.45889305341713   -1.59947203803497
O         7.33266221916527   -8.24677481238718   -2.33520371294805
H         7.70514306448610   -9.07967094773248   -2.61955178320926
H        -5.29491527197364   -5.84686105553423   -5.41354423025783
O        -5.91331412182340   -5.17649316543740   -5.72937214737151
H        -5.36369535463716   -4.40734587893926   -5.96655815774811
H         0.64480306452216    7.14332580374044    7.59153385351892
O        -0.25739162317746    7.16418889439079    7.94953962509316
H        -0.81188154711225    7.17901992412670    7.13209447825860
H        -8.89948531936960   -2.89872386201450   -4.11458354850194
O        -9.42162117347165   -2.09107512383281   -3.94818976877246
H        -9.13663846719105   -1.42629593738520   -4.57891028097389
H        -2.40620586802661   -6.03666573488967   -2.14665244288599
O        -3.28478463272611   -5.75272003293108   -2.41636769102175
H        -3.47034014430144   -6.12893279779473   -3.30183002327226
H        -2.97957733867682   -5.95320373828160   -5.41320398446520
O        -3.57856899971112   -6.56366178685091   -4.94075655771982
H        -3.09516401720940   -7.38282545134664   -4.77292072052695
H        -1.40422697674024    3.67672542082283   -6.99354246091980
O        -0.86256938023504    2.92250752545821   -6.72116237841766
H        -1.09699793534864    2.13630741236508   -7.27071563656582
H        -0.20890853996047    0.36940329845918   -8.22268438530521
O        -1.10565235995410    0.60296230687283   -7.94010136548568
H        -1.28058858428597    0.07920035555155   -7.14223689706873
H       -10.44155168698103    3.98630383651758   -2.75399209318465
O       -10.50787750188296    3.20802032137838   -2.18520041139786
H        -9.67907672119119    3.18389713335909   -1.67536440402594
H         4.55879705892137    4.04866822346103    1.71473761100269
O         4.35261198285619    3.12823984874795    1.99627739596515
H         5.06753711347470    2.55222270444707    1.71248335628993
H         6.47453894111701    1.36794013307236   -4.22081972420238
O         6.17183265695923    0.74392983150589   -3.52657527230844
H         6.20094947249922    1.24002362339372   -2.68320229169743
H         9.62610804084782   -2.24656830668121   -0.92337481412522
O         9.90265058759629   -2.03211510947204   -1.82314967816846
H         9.10163741621266   -1.69634221877263   -2.26759224805414
H         9.96757143828513   -3.34236975896182   -3.09198873116808
O         9.70258945350035   -3.99573134935730   -3.76640650658174
H         9.30845411837805   -3.48991343994573   -4.48767129463220
H        -7.68939476303742   -8.63457564875523   -1.67258453159870
O        -6.95288191143259   -8.03844049201344   -1.80025475549109
H        -7.33282895554060   -7.12637402955941   -1.79142834276825
H         4.13819811104130    6.04659064334820   -3.82766985177595
O         4.79661860562985    6.74994174503293   -3.73948573236011
H         5.63469148770446    6.29835100664326   -3.60576025711507
H         0.11027417266069   -8.21603475106846   -5.21274407634035
O         0.13647282136268   -9.19861545299188   -5.07918095602057
H         0.28951686776403   -9.56340657236052   -5.95087086962452
H        -2.32226190940220   -8.72253501838692   -2.71602316665739
O        -2.08825141543575   -8.45907917097960   -3.62563182281964
H        -1.43956730502375   -9.07618939805787   -3.98302193997873
H         2.19964166941902  -10.85492222622088   -3.48619873490592
O         2.15164613540590   -9.90043983532496   -3.46324097301267
H         1.36617579483210   -9.63190098855647   -3.99052128543151
H         6.82041501734740    3.30145774238995   -4.57679169375866
O         6.88075708230795    2.62268424081189   -5.27680228232342
H         6.08775053024245    2.75354117603580   -5.81874810582019
H        -3.57561156700364   -3.76497432755993    7.71487724724561
O        -3.69086392648189   -2.97790325232363    7.18394444324169
H        -3.43823563980015   -3.21729761237956    6.26612199752073
H        -0.63580034926639   -3.41064776683941   -6.72827182976504
O        -0.00729215700335   -2.67770589054608   -6.73566330922229
H        -0.49128177161365   -1.90309554091627   -6.39532388135098
H         0.61992848553353    0.42934621783852    8.74703381639706
O         0.62963908687177   -0.28584569640102    8.10690276248339
H        -0.29179423594004   -0.57718965499143    8.01906434980614
H        -5.85932596828800    7.31002852708113   -4.26964527649659
O        -6.35995846937319    6.68935492653007   -4.83066622954875
H        -6.64610870121282    5.95841518944899   -4.23909379843170
H        -4.30902617406409    9.04984765780470   -3.28145430243531
O        -4.84263297624454    8.25231074586265   -3.17502131518048
H        -4.43392031397981    7.77458294039849   -2.43522027006362
H        -9.73263841301682    5.73021496072165   -4.66645280921715
O       -10.26415288181411    4.92438485551008   -4.50263533750134
H       -11.14498095716597    5.12285764785073   -4.82235101477400
H         2.72458229556970    6.54632312523846    6.11514403655230
O         1.76255575385756    6.57893999808793    6.22122179713847
H         1.46236209895649    5.64856424121149    6.13133496839693
H         4.77525077795404    8.51505745008767    0.11877626442920
O         5.07151971841424    8.48095623906735    1.04546258669116
H         5.46756845632302    7.60705828801873    1.15248884206713
H         4.15304694776131   -7.46223634551724   -4.33818202123817
O         3.39542300270905   -7.74929578905904   -4.87990346567402
H         3.11675182750733   -8.59014135790107   -4.50228126830648
H         0.34544947610913    8.63047083398716    4.22362344084802
O         1.04207386154777    7.99963725472596    4.01328284262936
H         1.22986503413404    7.48525877177693    4.82697905875497
H         5.21634780713921    4.15930515365029   -3.16267273168146
O         6.17777324253133    4.13251014558741   -3.10787476082272
H         6.38732844165860    3.55088544948656   -2.36037006820957
H        -2.59366157517661   -1.58489549287566    7.56654476790474
O        -2.08547855351666   -0.78997597438718    7.78546305846334
H        -2.71286170265730   -0.16508835577002    8.15930129163551
H        -9.05426520121601    7.87236126320873   -4.16827974199820
O        -8.98901342919070    7.28690032101334   -4.92420735134309
H        -8.03146563628740    7.12503127483112   -5.05847332770047
H         3.53548400057448   -9.01279070672209    1.09674707198372
O         2.85709342067466   -8.38204139195986    1.34339871232088
H         3.32961549643779   -7.57544528492693    1.62331775603751
H         3.52221047466590    8.09977958784387    1.81441938248536
O         2.72960717603967    7.53669660324477    1.91893428430547
H         2.27571507377053    7.77147869416441    2.74125016512678
N         4.36544807705784    8.55837786417903    4.66591648772706
H         4.56376173941320    7.58866022757060    4.87646459663903
H         4.84620563803916    8.79369961630653    3.80740462783829
H         3.37084586976908    8.64894498192435    4.50502594887544
