# Supplementary material for: Computer Generated Realistic Interstellar Icy Grain Models: Physicochemical Properties and Interaction with NH3
Source: ACS Earth Space Chem. 2022 Apr 19;6(5):1286–98. doi: 10.1021/acsearthspacechem.2c00004 (PMC9125691; doi:10.1021/acsearthspacechem.2c00004)
Supplement: Supplementary file 1 — sp2c00004_si_001.zip [file sp2c00004_si_001.zip › NH3_binding_energy_sampling/63-29.0-N.xyz]

604
 energy: -1022.786017105416 gnorm: 0.000031477627 xtb: 6.3.3 (5b13467)
H         0.19718432426389    2.98280880650047   -0.69287836366610
O         0.72132958018882    2.31875157417022   -1.19025312484457
H         1.65993476602611    2.44773368712801   -0.91611598753480
H        -0.06939247220173   -1.37649032217021    3.11219583019403
O         0.32113710833141   -0.67193711317644    2.57234101852943
H        -0.15881373065842    0.13888369733937    2.80995724875127
H        -2.40111274184565    2.35642957591077   -0.55362966404493
O        -2.18961025860035    1.88196674013343    0.26787059100565
H        -2.20308923095557    0.93527366752740    0.03751860670318
H        -4.66048139682781    0.47331995033346    2.15405822588269
O        -4.97576911993659   -0.46070527861886    2.16187749615539
H        -4.47002678857263   -0.93358008746693    1.49272359568790
H         0.06760216732351   -0.36571476181092    0.91868676955025
O        -0.13179771631798   -0.12367845112180   -0.00637231956958
H         0.20708165141846    0.77365494675054   -0.12254875522349
H        -0.14356427328756   -3.64974095901778    3.72604638946311
O        -0.42391107440104   -2.82285501676842    4.15212219726326
H         0.22244325231612   -2.65557676767330    4.85444066985936
H        -4.88884699606852    2.46110571028624    1.31356998932104
O        -4.24831831088999    2.04987295703628    1.92604785625560
H        -3.40576557152873    2.03639802433424    1.41268741974454
H        -3.25469702458597    3.85121274295557   -2.22110805513187
O        -2.51548893908296    3.25505054407490   -1.99351289663483
H        -2.15678137655266    2.97216678186961   -2.85478463342631
H        -0.11337267004796   -3.85965902456367    0.45137785325902
O         0.22419010234357   -3.04319632243048    0.87357273601127
H        -0.56451990263680   -2.56083458910404    1.18786479195603
H        -2.37182433934964   -1.60871824376457    2.42986625598356
O        -2.18224743585075   -2.06976987347858    1.58653348401177
H        -2.44102809758343   -1.47915732739043    0.85999352166665
H         2.07792403782166   -1.48530384108249   -1.16117835454975
O         2.30978530025493   -1.74123218490228   -0.24458103019134
H         1.52202720397369   -2.17413090279127    0.13646492698025
H        -1.39185604768524    1.75882125480395    1.89053800993305
O        -1.48268581220393    1.35652860896611    2.76456485853130
H        -1.46912715603985    2.06526889228296    3.43328883141640
H         0.21625167908734   -2.74693967718162   -1.61707922179776
O        -0.54030650265604   -2.13589761849563   -1.66734341212204
H        -0.36192844374087   -1.41324520689319   -1.02912580374619
H        -3.42825779554520   -2.98103603318509   -0.43831835672410
O        -2.71066392272348   -3.46996656902422   -0.86191742412967
H        -2.00115833577740   -2.83754686061170   -1.07725798179833
H         2.77511012669623    0.06598820276086    2.90224872635447
O         2.87522156073172   -0.12120610752629    3.86301168511850
H         2.96458391010602    0.76967083139355    4.27222562919149
H        -3.54044719807640    6.32364640046134   -0.53879954168056
O        -3.30377591505820    6.99084953695663   -1.23524976602561
H        -3.16348796465746    7.83341903656124   -0.76006256351855
H         3.90280093823407    0.53295183921691    1.15667171025059
O         2.95263333697084    0.34902975460695    1.27216797991334
H         2.71652124575865   -0.40072211715864    0.68863227744232
H        -5.78127315039239    0.78770094329882   -1.63058213630787
O        -4.87155201837026    1.11636329387634   -1.50292219797814
H        -4.98402257254467    1.94155611501538   -0.98658266791303
H        -1.22027452905894    5.33043148634527    2.20875007466904
O        -1.84386356202349    4.58279753494167    2.08818956755493
H        -1.92032637414279    4.15885983857409    2.94824222124754
H         3.48995150652175    2.71509028163661    0.40811304999023
O         3.24223732248099    2.67767511798611   -0.53125908513701
H         3.57606746323738    1.83759098252198   -0.88680148577195
H         1.50460810221890   -4.73565347230544   -2.30785663394869
O         1.56611044043929   -3.95983710440960   -1.73183722081436
H         2.35929566202948   -3.49525028126534   -2.08116527036794
H        -0.91967735707336   -0.12592245640175   -2.58065876448597
O        -0.28806797650134    0.53082702928764   -2.90120445250132
H        -0.02837287892176    1.10883578079480   -2.16074181439977
H         1.71221821648828   -4.73374386470299   -0.23661647437945
O         1.81831756234636   -5.37309522028243    0.50400183614582
H         1.35897411292905   -6.18479997516440    0.20177750021481
H        -1.21746157952837   -3.30651552067303   -2.92851427507168
O        -1.04339487862610   -3.98416630039995   -3.59476724265531
H        -0.91258018206239   -4.83478954501020   -3.13292936412348
H        -2.78448348473295    3.22499097818441    4.69168652998172
O        -1.80324518979887    3.22516207063097    4.65762084079178
H        -1.50927863703896    2.81876363715644    5.49120293097520
H         0.95461356061604    4.96203227430179    4.07193542887864
O         0.00809557676604    5.19212651107479    4.12604347657419
H        -0.46213607185787    4.38636969650879    4.37903508840192
H        -1.71897487493348   -4.70424531822601   -0.42879517241955
O        -0.95226149532585   -5.24303710346236   -0.14501260635427
H        -1.29765756271146   -5.93610427073441    0.42699466646670
H        -3.92818027541666    5.78627315189555   -2.59669892045412
O        -4.27770653247335    4.95349498279781   -2.93103486475835
H        -4.12256346517441    4.92403556409809   -3.89934840745273
H        -2.42041109276176   -3.75718596407124    1.88398850080917
O        -2.43713017757524   -4.66287241614550    2.25617667659948
H        -1.49659298280774   -4.90041388756661    2.39347358873984
H        -4.68729835975685   -3.02654084542027   -2.94553497875536
O        -3.83479463514544   -3.25417993929092   -3.35411021572443
H        -3.50108261064296   -4.05032982634162   -2.89473917978650
H         0.33986428393123    1.29999599620645    4.59061077157727
O         0.84378437112428    2.06336698619531    4.26111595529737
H         0.89157594506169    2.71821280749975    4.97180878086338
H        -4.64200013600974   -5.22284334900548   -1.63084731231566
O        -5.34493301583362   -4.87445385999373   -1.05502862355708
H        -5.13051258506121   -5.23307698759651   -0.17293478759763
H         2.34167849936825   -6.51623395841091   -4.10370542715580
O         2.00593353229738   -6.18514415930035   -3.24961263145331
H         2.43814716389068   -6.76446097904185   -2.58852755893885
H         0.47541123391181   -3.40828758457564   -4.05641101843005
O         1.27609970200065   -3.03395512578718   -4.47695334381649
H         0.95528961198037   -2.66143077337723   -5.32438592449242
H         1.97026582408133   -1.81753395243077    2.93915107754669
O         2.12754094914189   -2.74698563262254    2.71748877585351
H         1.44230857326414   -2.95896939440730    2.04914844598005
H        -3.00938016172870   -1.85016998856505   -3.25069075140047
O        -2.58996866934104   -0.96264593374093   -3.18061444397167
H        -3.24709079366064   -0.31731356065015   -3.49702513350899
H        -3.19855975308484    4.91093240148003    1.07631277610002
O        -3.98113511563858    5.28549302344721    0.62422033295422
H        -4.39729133149029    5.83831597392435    1.33367077539395
H         0.87401225923290    2.18898714757188    2.57150500352576
O         0.97478697475052    2.19037285727068    1.60030374673757
H         1.70266208906453    1.56916946936911    1.43227960125757
H         0.18018446734953    5.60900821823350   -0.75898674905964
O         0.70009660028864    6.27517338542498   -1.26411006468736
H         0.84045395507151    7.07194887330873   -0.70372157239628
H         0.33143672616231    6.97030145364219    2.59806346059947
O        -0.03034468881262    6.59380228118807    1.77872064799955
H         0.63478489958314    5.92584088826375    1.51323884992300
H        -2.47750056025768    0.13979122827021    3.31126095532355
O        -2.69786547907756   -0.67717548147908    3.81208702980931
H        -1.93662954543746   -0.71917443477291    4.43274577469364
H        -0.89120928029768    0.46642544984508    5.99694435702532
O        -0.61640337420349   -0.04777814081182    5.21939119149292
H         0.09857273979686   -0.65151585104321    5.50207935072023
H         0.72229992558550   -5.05656350218771    1.91985870904122
O         0.18066719670173   -5.17035553082782    2.72449474281196
H         0.32626355530218   -6.09239891478390    2.99138135710669
H        -2.09920472258824   -8.14636465055697    0.37331497182696
O        -1.77981271069166   -7.66205225692544    1.16231615525716
H        -2.56783841973441   -7.35360992604604    1.61718303653519
H        -0.39267681972983    6.82379477576031   -2.31889426228539
O        -1.14017019987369    7.24533904219991   -2.81532752943742
H        -1.92967325914767    7.11373223303227   -2.25224853670640
H        -1.12044509889657    4.25189221168114    0.56642790219191
O        -0.74793921091177    4.31926746658021   -0.32935210178826
H        -1.45393341864609    4.07870648437442   -0.96300134441349
H        -4.41228541210883    2.66688541495807    3.49180256991538
O        -4.41116009028911    2.83187021674390    4.45739014637276
H        -4.49217274006091    1.94624207450870    4.86137907959338
H         2.03449881800314   -3.65382493084786    4.19157852638653
O         1.97207822533649   -4.13012766456135    5.04272364291182
H         2.47854843443331   -3.59564715809196    5.67556973506716
H         4.69628255322370   -3.24118695035806    0.78866306798881
O         4.53564162727331   -3.15852231980902   -0.17712486212736
H         3.67491891023994   -2.68410572901079   -0.25758316156118
H        -2.71954538265032   -0.79858093303481   -1.38678482321588
O        -3.04744220419199   -0.53360782100750   -0.51093676796900
H        -3.84901501229360   -0.00850470826951   -0.71504773695110
H        -1.61496545643052   -0.79073862142868   -4.66719318951210
O        -1.10972347169011   -0.56738940575949   -5.47011802453076
H        -0.40008058407407    0.02738702040904   -5.18105756994545
H         1.79914626148698   -1.74490380497094   -3.41849381510072
O         1.89053820863973   -1.00056790099649   -2.79183115963166
H         1.11163962660759   -0.42501199159438   -2.91952622412121
H         3.67225734894791   -3.18177530927277    2.50048573756682
O         4.63180553322035   -3.40824250726221    2.42669247103715
H         4.68752588533122   -4.36953883237841    2.54543304113695
H         3.44123679571201   -6.18356013436098    3.05477591377759
O         3.79705152696701   -5.97602381961689    2.15652717270688
H         3.05851167497121   -5.63136004848475    1.61383114125431
H        -3.34658373469727    1.57532102343596   -4.19985635062957
O        -4.19116248043428    1.10288843601732   -4.01183417112381
H        -4.40801356844664    1.24193576827264   -3.05408067755323
H        -5.08945482663836    4.08490310717892    0.05915088694436
O        -5.52641737667537    3.21859202824461   -0.04850049444187
H        -6.45707867274131    3.33736303807349   -0.32944776634454
H         6.73686170347708   -1.21427580688361   -1.40436612641259
O         5.96562145950728   -1.06786949444739   -0.85033406805728
H         5.54746064737868   -1.93728408537040   -0.65714244326271
H         4.60102175316490   -3.19894010621529   -2.52201589744999
O         3.73335955886566   -3.02605811392392   -2.93769357980240
H         3.73717937558702   -3.64258630371911   -3.69603141304675
H         4.44406239550584   -2.36775103395858    5.57499390566929
O         4.10305739923748   -2.83798687437794    6.36625041328217
H         4.43853244588534   -3.74232617504680    6.27868687250618
H        -0.76365702165181    6.25598339971557    5.07891079470823
O        -1.36130915891251    6.82776084815102    5.62037600975946
H        -1.37670268158026    7.70711660907288    5.18360991369312
H         4.69985651912728   -0.17128603731964   -1.50073032457229
O         3.93147530877015    0.37137512093281   -1.76026936813849
H         3.24001191312985   -0.22880048834145   -2.09347737258135
H        -0.75172456257134    4.49197898063189   -4.04374726422962
O        -1.53532260757291    5.03497731145480   -4.24878248186861
H        -1.38535526167712    5.89944780889257   -3.82138476595759
H         0.65358582050833    3.16758300598223   -2.67225132325537
O         0.65971574090871    3.54957709821520   -3.57861050947051
H         0.70861349127818    2.78939222865301   -4.16827609034506
H        -5.37076222209147   -5.26566631411706    1.73529080777313
O        -4.67315254170668   -5.85726366838148    1.37688724895580
H        -3.83314200921037   -5.44114586259836    1.64908067632538
H         7.88380811250323   -1.70469616131229   -4.07849131516362
O         7.62671746060648   -1.39650165412474   -3.17694994410494
H         7.13747918848237   -0.55314019854911   -3.32845956345435
H         3.71012033853417   -5.08921918963515   -5.35072895182887
O         4.47272648923725   -4.71547031092254   -4.86964733603522
H         4.85840381776280   -5.42930164002099   -4.32802063522314
H        -3.78069656995417   -0.06841114465192    4.90418545417112
O        -4.38223642067592    0.39069924037279    5.53992246768291
H        -5.04102152615705   -0.27049759913818    5.82780244478884
H         3.48026468415521   -5.98841257704346   -0.59503145176526
O         4.35589711226784   -5.73292124234475   -0.89774249632059
H         4.42319450960479   -4.77070016618018   -0.75194154324161
H         5.00027205875518   -0.35591321442863   -4.19636544423054
O         4.46625525925160   -1.06571002262723   -4.59052425794200
H         4.14191372966505   -1.65490311407543   -3.87627512894164
H        -1.17636958372091    1.53892289564580   -3.95930737684940
O        -1.82779132384349    2.16109224152920   -4.34108664172338
H        -1.47113426662553    2.49759003237053   -5.18582665924721
H         4.90076521522753   -6.35188368908643   -2.38263504088977
O         5.23794218083330   -6.66566232662514   -3.25047377174524
H         6.05384017445730   -7.15002910329552   -3.06630860028963
H         8.75188109495622   -5.11091286771941   -2.98077411931820
O         8.06349377115884   -5.53226429802846   -2.42200316325787
H         8.09706525220662   -6.48891031196454   -2.53032063003077
H         2.33031929793958    4.66959615122967    0.44502253128283
O         1.75150547991785    4.64643531978346    1.21637924571640
H         1.39599521919990    3.72490991968901    1.28918139584349
H        -4.40674743370323   -2.71869585089873    4.18618739659387
O        -5.30150818593176   -2.37945204331390    3.98647425392696
H        -5.16630984053586   -1.59522212424119    3.41474693783147
H        -5.83808310723363   -3.26650336354833    1.26966765935606
O        -6.29992856740469   -3.82757888434393    1.93541187801801
H        -6.11121793052452   -3.39651809635043    2.78810399055481
H         1.68357506549462    3.38223657744936    6.84914080841491
O         1.05932636442968    3.89957634350585    6.31854460547927
H         0.27613959436871    4.04753732193487    6.89110397312553
H         5.00793358638888   -2.23182139094057    3.57002417134718
O         5.02768624191897   -1.51670200257226    4.23775498930643
H         4.21463856478601   -0.96134068889584    4.08441709860699
H         2.40409670029899   -5.65053795912895    4.77457398276194
O         2.78583991209500   -6.53238142219181    4.51086728680911
H         2.04186931968040   -7.11370421241963    4.33151673123381
H         2.26457683106298   -4.52404321799032   -6.84946275531231
O         2.09790139981422   -5.01761807827884   -6.03672739522665
H         1.83194855479697   -4.33273258614638   -5.37625261999042
H         6.44810148690278   -4.14134520729844   -0.55806732553350
O         7.20392030220415   -4.54283345622252   -0.09769024628566
H         7.71125932912866   -4.96075398725785   -0.82121584059999
H        -1.73024048261787    4.39194241656643    7.69429975439424
O        -0.83161534429612    4.49005531547528    8.08026383972086
H        -0.65264908326216    5.44942997851839    8.10932210095246
H        -5.13101225698821    5.66193325205040   -5.59518162957146
O        -4.52193426778641    4.89982813352460   -5.61986541644449
H        -3.76512405596035    5.11897426852789   -6.18464731537795
H         3.28526270766914   -2.52375481488050   -8.48546396688669
O         3.19756030067035   -3.06145805438099   -7.68766519571721
H         4.07381660776809   -3.04040671694886   -7.25805409583649
H        -0.67806660144916    8.78579896837297   -2.26174124643347
O        -0.55635002190209    9.61197701329775   -1.73880115799943
H         0.20649049465763    9.43588333629579   -1.16328319038482
H         2.07164458825278   -0.98887725938923    5.17337512652314
O         1.50028055520277   -1.51861726416687    5.75876380199303
H         1.59442039958777   -1.17787458527392    6.65764519961132
H         5.20769447889673   -2.03639563041361   -5.73877141179919
O         5.55588100143217   -2.79876648412183   -6.26501676427421
H         5.28215928089160   -3.59250139751889   -5.75223940177566
H         5.70805720214611   -5.28165411134729    4.62396407839398
O         5.18658506517159   -5.20296515380784    5.45183841083264
H         4.46530946597710   -5.83468406481575    5.36192031523325
H        -3.97262487942221    1.04774646486720    6.98276103015903
O        -3.78130915362294    1.51932418629644    7.82926147801080
H        -4.65812664311737    1.90156281651973    8.09240407223796
H        -1.86996453146020    9.56289034309986   -0.72450375030424
O        -2.72984000673518    9.43242520363306   -0.25008565940881
H        -3.34264373207997   10.06127907930808   -0.63477141245207
H        -5.95815636468892    4.64133071363724   -2.94263316722324
O        -6.86668411603870    4.52241074513552   -3.28730809202348
H        -6.77487216095335    3.82364798798822   -3.96803697849781
H         0.11100647614612   -7.11122392739748   -1.21533584552318
O         0.57400772414168   -7.54557490154398   -0.46600293507913
H        -0.10686938650759   -7.74866779304525    0.17821659452399
H        -7.64508655044359    3.73448131886659   -1.98207769002891
O        -7.90535064643665    3.14331033297278   -1.24497348073650
H        -7.76032013352993    2.23660068710700   -1.58907938102734
H         3.97929956692992   -0.97454206006983    6.94741516246468
O         3.98664481327184   -0.01030150822094    6.94539596994416
H         4.79738945960284    0.28365367672672    6.51358844431219
H         2.24697516044928    5.75495263441422   -1.18091429862279
O         3.18331445367732    5.46410041014813   -1.06869167568038
H         3.36063726712960    4.92811585393124   -1.86459180032073
H         6.56396748723238   -5.97391778255974    0.60535535402889
O         6.19797145671242   -6.71327503519912    1.13649857354034
H         5.29183450792317   -6.44004433086305    1.36192128528559
H        -3.87445778063453    4.62694141783055    7.77611358924823
O        -3.30701490104102    4.16903514298770    7.11449001718375
H        -3.49833189202368    3.22457516670434    7.21967352642818
H         5.77679280528028   -7.98858892572482    0.05616727751795
O         5.49203729223813   -8.67467758171806   -0.58329630132467
H         4.65979362011180   -8.35121618911715   -0.97628560881584
H        -0.55760804393464    1.94686086234360    7.67272549633856
O        -1.19115803334308    1.88542309005118    6.93772167864738
H        -2.05909504248613    1.73939100464535    7.33382658938262
H        -6.38089107680976   -0.19183786326807    1.03247314083812
O        -6.70228878987965   -0.27007796136478    0.11950221784547
H        -7.62016754007577   -0.54373243870176    0.13704710772408
H        -5.36472204910625   -3.12347687858606   -0.63468269278016
O        -5.11505091163205   -2.42393509479327   -0.00482956270690
H        -5.68632919077679   -1.65129510052770   -0.18901648072242
H         4.30736427550229    5.53287940750405    0.31665666650085
O         4.64175690182165    5.62985668372283    1.22209834431464
H         3.94612553569700    6.13566434791109    1.67758731529626
H        -9.04097254120760   -1.80271786267048   -2.29051569864903
O        -8.49369164517449   -1.60384500112256   -1.50344618622728
H        -8.61844979709006   -2.34449631180790   -0.86987095017650
H        -5.53327724278764    3.43762660645868   -5.53831588546938
O        -6.04920871071537    2.72402403207619   -5.12696134860650
H        -5.38121303753907    2.13752846737694   -4.71665590692409
H         3.17993550908963   -0.90387903619692   -5.69355828568129
O         2.32443060060552   -1.02129191065035   -6.16086223761751
H         2.41005757593997   -1.86843016270603   -6.63773466509464
H         8.11393708558727   -1.35344884233509   -6.07256737002768
O         8.12447261244009   -2.21989457491286   -5.62092678030792
H         7.26861822518768   -2.62028729459427   -5.87263417694203
H         7.61588653656032    0.98818792503228   -6.33989245313052
O         7.42881683076051    0.14196247367591   -6.75819151904885
H         6.44749034706585    0.08981902670990   -6.79384409724190
H        -7.85209709587309   -3.76451026672812    0.88133490800750
O        -8.53162164154328   -3.65588827508799    0.19828886988946
H        -8.43127655535112   -4.41148809222526   -0.40793828833060
H        -2.42376755504681    8.67306616609912    1.30952878478681
O        -2.27132591455742    8.08103883407407    2.05948938780566
H        -1.50024951382579    7.53053317986558    1.83330642324175
H        -4.45469625577189    6.35607544859597    3.50187624192951
O        -4.62637603234231    6.78649687886987    2.64787843337758
H        -3.86409178938171    7.37453733039894    2.51090607512422
H         3.39297950938531    3.42081005504996   -3.59211096142102
O         3.23756432954670    4.38930078865827   -3.49326071800267
H         2.27248770298655    4.45220166127951   -3.60023856267347
H        -6.11346981453642   -1.65151306531551   -3.47978651048674
O        -6.19541327424877   -2.23487481445953   -2.69876812356896
H        -6.97954919500893   -1.93150154449629   -2.18833144100634
H         6.46810415217977    0.98537172334814    4.71038298988303
O         6.07393829187117    1.51981095157215    5.41661544543238
H         6.25952623955940    2.44033094007820    5.12987314744348
H         1.35631685174109    1.70443765207316   -5.84549845456208
O         1.16345528484936    1.10443883349959   -5.09426318721210
H         1.52810601984328    0.24324703181557   -5.36890163310344
H        -2.49037278101368    2.85021241326229   10.46902536824343
O        -2.27652794936706    1.94439043827210   10.19117671975264
H        -2.87373615697169    1.74739164387947    9.45765272800410
H         7.63116751530661   -0.55007770229616    3.04590452293432
O         6.87963835457059    0.02256703696396    3.21821452777134
H         6.18891758484651   -0.58192515647033    3.59399775786965
H        -5.64315376296678   -8.11266751512683   -0.77296715932098
O        -4.90972202124247   -8.18452669280322   -0.12553322277414
H        -4.91330847618271   -7.36895538289827    0.39906739060741
H        -5.17914398397664   -0.15530146377854   -4.74504109872247
O        -5.79526661580312   -0.86682224512732   -4.98804869556217
H        -6.63426869475590   -0.42571226285536   -5.18350715846373
H         1.88698081738421   -0.20520012198879   -7.54896860201365
O         1.68423662981646    0.27129821188059   -8.39020402054191
H         2.26124693206439   -0.12954593324205   -9.04568507594233
H         4.87154007119733   -1.38388743293705   -9.34585339071339
O         3.94638139998112   -1.15350021272640   -9.62697742327062
H         3.92549775043995   -1.26817580171118  -10.57636169736656
H         7.57051758083600   -2.63060702525796    4.15223233293353
O         7.71753320358778   -2.66118944040960    3.19263419846130
H         7.22538022040605   -3.45126808662217    2.91625104780147
H         6.73262838222610   -5.94734874447397    2.61797920364349
O         6.79456385632362   -5.27688074508314    3.32400596143378
H         7.67106356032441   -5.36326920545762    3.73977728123773
H        -1.83678006901766    8.87363020881634    3.51422296549986
O        -1.58953083021837    9.17428824521375    4.41408405303710
H        -2.43850026684259    9.30228743132503    4.87050559187655
H        -7.39563549124406    1.52969957179999   -5.27023527265129
O        -7.96901962933155    0.78313886725063   -5.02915991467451
H        -8.87141720754507    1.18047313561124   -4.95044159525229
H         6.92394698031173   -1.07625334853836   -8.44453044581023
O         6.34395808838724   -1.79729317215819   -8.71252427372855
H         6.11652369887148   -2.25217447593230   -7.88302044993144
H        -1.69184116841925    6.22475354451467   -7.01938932064132
O        -2.08854469647252    5.39741423998034   -6.75043037494705
H        -1.83895550128710    5.26106731634392   -5.78780882187458
H        -0.00164771389867    3.21109759848507    9.00927153134534
O         0.19757986309902    2.29058325039886    9.25995531267462
H        -0.60021813475068    2.02192668605834    9.76484103527414
H         6.76102874332936   -2.80512356640824   -2.75478413099107
O         6.23236838009794   -3.55116068054001   -2.41556738185663
H         6.69972198073430   -4.36089081882489   -2.66766358185887
H        -4.07351990513174   -3.10647015703112   -4.98977066314754
O        -4.23025559130178   -2.98847743848300   -5.95357357780921
H        -4.77897593557396   -2.19611977125459   -6.00407716172570
H         1.98003556930611    2.09059771417474    8.44450816770064
O         2.64337962882840    2.20847523345365    7.75488678790350
H         3.06746363572379    1.33981078031745    7.63430539983228
H        -6.89747630247637   -5.25920961224107   -1.45173225711650
O        -7.81299847846249   -5.52869209468142   -1.69800841563251
H        -7.94752763140331   -5.12205452918933   -2.57898089095921
H        -3.83491594652222    5.16686770950424    5.69539329233017
O        -3.80405200567433    5.93881003219850    5.10908580036236
H        -2.87051823462753    6.23426893771827    5.20405988577087
H        -7.88575891117203    0.03127307755598   -1.99329286977719
O        -7.39829290374717    0.75844443416621   -2.40330624696810
H        -7.62666154199512    0.75156376642877   -3.35652447913925
H         5.83742763373952    0.08760130260287    0.37826206480447
O         5.61454926715072    0.80559943394448    1.00302529097403
H         6.12566007047177    0.60722094560255    1.81455962004759
H        -6.21823882447558    3.20799010367328    7.38520878807735
O        -6.08918056634267    2.68563812594311    8.21111243672687
H        -6.68765585567146    1.92337770374276    8.11871399734556
H         2.29375668319474   -8.11685860693004   -0.91836436904957
O         2.98169049211032   -8.08369287456924   -1.60159846421399
H         2.75835644661737   -8.77717257891038   -2.24626530030443
H        -2.74050586101221   -3.98384306568972   -6.24859898132484
O        -1.98449440181081   -4.54869153236082   -6.02196038554650
H        -1.70830973164648   -4.26414528133735   -5.12258216898216
H        -5.64875298060243    3.67058653377072    5.30063974744383
O        -6.29830871165715    4.06266062641698    5.92030755446096
H        -6.13648273189642    5.00706425425310    5.91180423426374
H        -1.00303204242129   -7.15105666732906   -3.23369017412393
O        -0.53343643719204   -6.48219215075245   -2.70166042599824
H         0.37561870623690   -6.41226763015398   -3.08042277497377
H         4.44339790409638    1.94700528681390    5.10637499995216
O         3.50132136251538    2.18553706655117    4.98812752319021
H         3.11732338153846    2.19570823839371    5.87021143756616
H         4.10372839577694    4.58103973528810    6.29241725619816
O         4.18246245647402    5.31485161957403    5.67840853194409
H         3.61501205925968    5.07703609908402    4.90648383826850
H         2.75989631820980    3.55105857703903    3.90979653997736
O         2.58033199843048    4.49165695403210    3.74875346630752
H         2.46014716747184    4.59477928018254    2.78286325624998
H         9.39159437651994    0.18264030411355   -1.10647334770984
O         8.58687329461336    0.34307475257726   -0.60996481299526
H         8.41165939356738   -0.47895912820470   -0.12185827614420
H        -2.10625278845650    5.20918330674806   10.64870105373661
O        -2.82688410916461    4.57804862252213   10.87734351867409
H        -3.04497288183598    4.75022124112485   11.79353979008453
H         7.97844276855082   -3.04602087746587    0.27679315100501
O         8.39896417583952   -2.20026701235581    0.53666555219320
H         8.33258335859575   -2.20067899505538    1.49891927103046
H         5.36568475931092    3.60552186002741    3.51049714530762
O         6.02156509331611    3.86917839613109    4.17787857169295
H         5.60737501546999    4.58367557664333    4.68336787643693
H        -4.21451193167623    4.91116959389584    9.78243330499479
O        -4.84856086454323    5.06473524431188    9.06182502145603
H        -5.45848409234404    4.31454841826043    9.05538344051157
H        -7.00565185209016   -3.52505944935669   -3.53183581231043
O        -7.62531569819656   -4.13548075644195   -3.98338659543476
H        -7.10312405726588   -4.57338335830519   -4.68754459258153
H         0.02073446808307    6.02005511675032   10.77155990666809
O        -0.84446747793264    6.35207870531990   10.52729293319855
H        -0.73021056460862    6.78712174457442    9.66298201881862
H         2.58490662789744    1.47137035426199   -4.13010746095270
O         3.46254909672908    1.82499238151314   -3.88976478122291
H         3.78420662520782    1.30608721746400   -3.12234384558567
H        -6.96823811895941   -0.32129280870750    7.19025551846044
O        -7.47868385224861    0.45441699434798    7.47507382512650
H        -8.10172672770588    0.64078090206392    6.77161792072916
H        -2.72167867676307   -9.92580229135955   -0.90979249263624
O        -2.66100266816127   -8.98264358912996   -1.06069484655602
H        -3.56818411641773   -8.62029665517998   -0.82104466098456
H       -10.07702745666662    3.03143206362296   -4.90748792248539
O       -10.19285712837439    2.11231175363198   -4.63173287774530
H       -10.40771105159735    2.19082791778353   -3.68132674807988
H        -2.05903086487414   -3.10369638766397    4.56802322904691
O        -2.93315476322905   -3.54575430916393    4.63593192761725
H        -2.92593483487589   -4.15923416605220    3.87591804909277
H        -0.16399521276754   -8.04471523824560    2.41164272924098
O         0.66112923826230   -7.83782024056285    2.86365176803185
H         1.38069705083514   -8.12755974702936    2.27534800516901
H         6.71393304287047   -2.44885576415236    6.34768180747385
O         7.16475601039319   -3.15522174402729    5.88027734136471
H         6.53570838709499   -3.89060778238347    5.83697155304378
H        -5.26433456417167   -2.10086152074399    6.90430354085632
O        -5.94225218735505   -1.60182875337416    6.42360828217956
H        -5.92516497840642   -1.97354433147290    5.51216711529211
H         0.82665507522228    3.02095332539500   -7.12985983844819
O         1.74516211683038    2.69314584331641   -7.18888278053331
H         1.73245447100386    1.94813098838219   -7.81780886974676
H        -3.96845183907222    8.66316675752672    6.68965357314241
O        -3.96754878042179    8.66625554070350    5.73228418578714
H        -4.09068156717285    7.73982240528951    5.45966847590702
H        -2.08136540133378   10.27315806726288   -2.71307832095347
O        -2.98348605716207   10.45498827035733   -3.01340839675426
H        -2.91306195346421   11.09162696986207   -3.72404556249996
H         9.41968348603739   -4.11530275554545    3.98735346788031
O         9.14402214038314   -4.79715355086378    4.60770073973673
H         8.71200024515156   -4.32956966032021    5.33346101647414
H        -0.72351466587255   -6.01623858106810   -5.90595369766677
O        -0.02342915673929   -6.58725845619855   -5.57363352946143
H         0.81367614111970   -6.12727895040682   -5.78513761102331
H         1.80964260260303    8.22453336643681    0.67551704892465
O         1.50527101402721    8.55053873940169   -0.20012184983336
H         2.31949980764532    8.59236601859669   -0.73099720817083
H         3.48898816711076    2.92101588981410   -6.67967515080523
O         4.31770787601288    2.63105178235725   -6.27245095100966
H         4.07366238913240    2.35139772370563   -5.36500868205600
H         3.71877516222979    7.08770269636720   -1.22572214384950
O         3.92276698744241    8.02493188200996   -1.43456549451218
H         4.29134512476923    7.97387571785773   -2.32846564625418
H         4.39018042022852   -0.00779533480266   -7.94526667791122
O         4.76882136568620    0.13531957915673   -7.07599999436919
H         4.58463636140576    1.06528253484214   -6.82712198284855
H         6.02601893633064    1.89553098226257   -0.50034164180971
O         6.59102533347145    2.09454244243534   -1.26086134335854
H         7.41636449474932    1.61496431528396   -1.06981669183223
H         6.69953564632127   -8.46128514813671   -1.68545224058929
O         7.34099693285241   -8.24617058091447   -2.41649831421393
H         7.70466169292271   -9.07884518464221   -2.71222370305905
H        -5.29194209883286   -5.82172040921791   -5.46587619924298
O        -5.91160909344989   -5.14971376416784   -5.77612737549897
H        -5.36240741659375   -4.37896935701497   -6.00932501395309
H         0.67251654718252    7.08434059656554    7.60740763146906
O        -0.22888149930529    7.10854634137658    7.96756824208040
H        -0.78478926791501    7.12618520566946    7.15037218340394
H        -8.89394533743348   -2.88045210087191   -4.14313824875846
O        -9.41640544498938   -2.07401981676242   -3.97152651300556
H        -9.13148484622386   -1.40518891818696   -4.59798896506731
H        -2.39847612406075   -6.03179233226806   -2.20703722842057
O        -3.27795105141237   -5.74578257708351   -2.47215062698452
H        -3.46493423867519   -6.11694749020365   -3.35957891596373
H        -2.97608551954341   -5.93013297949209   -5.46976323406191
O        -3.57647569391099   -6.54170341977122   -5.00088377831543
H        -3.09279804373651   -7.36164196369849   -4.83522559298130
H        -1.40204107009986    3.70983526753593   -6.99401673531075
O        -0.85972661761318    2.95421124703494   -6.72716144677477
H        -1.09505808522537    2.17100373683748   -7.28070224265096
H        -0.20929748057398    0.40995451985564   -8.24471694067703
O        -1.10559839932440    0.64231352140593   -7.95967937788513
H        -1.27945285863230    0.11386771597860   -7.16459199663399
H       -10.43193771002259    3.99707198115796   -2.73828126288900
O       -10.49810935553315    3.21562498537840   -2.17384675518116
H        -9.66799030740165    3.18745860625255   -1.66618040459195
H         4.57403379112204    4.02960258472522    1.70805664823208
O         4.36787525705796    3.10703040839492    1.98259899853863
H         5.08393551801954    2.53357134682308    1.69673739175738
H         6.48079396506367    1.38225952503140   -4.24727127588898
O         6.17927394258587    0.75401807748182   -3.55651673588470
H         6.20946290472898    1.24490905352146   -2.71005854634831
H         9.63584396952406   -2.25351725022025   -0.97762509370330
O         9.91174445984035   -2.03299239796106   -1.87617163871476
H         9.10995670266517   -1.69478543153039   -2.31757783810362
H         9.97355263344817   -3.33543031244941   -3.15328007893813
O         9.70911882030610   -3.98455333724970   -3.83200884590672
H         9.31193626732583   -3.47444683155024   -4.54860277448800
H        -7.68399209076360   -8.63028420982111   -1.73803209591473
O        -6.94692086232820   -8.03454402109815   -1.86404941155806
H        -7.32544190979919   -7.12198612717480   -1.84926043726495
H         4.14659875840248    6.05826349842463   -3.82238633478438
O         4.80610239964575    6.76075247032273   -3.73485146103094
H         5.64349802801153    6.30806875304828   -3.60045232743664
H         0.10096564992816   -8.21449779860342   -5.28907728321868
O         0.10762044985722   -9.19447242377480   -5.15272058375588
H         0.28841907949813   -9.56640954577673   -6.01561716510526
H        -2.31108051112180   -8.71729758669058   -2.79133920078736
O        -2.09019293833029   -8.44482573345087   -3.70054819819990
H        -1.43545592324238   -9.05049312071662   -4.06955225327354
H         2.35270381402296  -10.76939631839869   -3.55759126837943
O         2.20909982992009   -9.80548892692073   -3.53762956239326
H         1.38638692418464   -9.62147411414679   -4.02813434553433
H         6.82628303029387    3.31759377734829   -4.59203283575061
O         6.88610352613129    2.64377930536791   -5.29695748765284
H         6.09167082898779    2.77742395657617   -5.83614917596997
H        -3.55205385941334   -3.82060573414540    7.67176111439642
O        -3.66853525853719   -3.03013126793274    7.14619005148761
H        -3.41719245733838   -3.26355348009383    6.22632448466170
H        -0.63395550528708   -3.37944767841079   -6.77199242888121
O        -0.00675710336664   -2.64516504657579   -6.77804310893677
H        -0.49057344912298   -1.87353379001111   -6.43102998002477
H         0.64547944076649    0.36683539967951    8.72347340568686
O         0.65469516861412   -0.34515032757014    8.07981473249364
H        -0.26689055600210   -0.63557076090249    7.99050920398866
H        -5.85136428169386    7.32832116270435   -4.24033302334454
O        -6.35355587668797    6.71169846729853   -4.80445765931359
H        -6.63820098802188    5.97661502958212   -4.21721314253160
H        -4.29860033612936    9.06154293902946   -3.24414190381423
O        -4.83291915381406    8.26400008551786   -3.14157429023476
H        -4.42282948000472    7.78104892910160   -2.40580113057691
H        -9.72534631979266    5.75249955097641   -4.64128072005906
O       -10.25712338374464    4.94601345245855   -4.48151478473717
H       -11.13825092795067    5.14672564818643   -4.79895046541773
H         2.75925887296873    6.43861597487349    6.14153207520717
O         1.79906195694161    6.53285876328319    6.24089797637133
H         1.45718727805494    5.61940678599401    6.13365243685818
H         4.78667157427531    8.50599029993054    0.09457639714063
O         5.10508242688861    8.50313927308648    1.01517871745688
H         5.51340735182891    7.63880731147461    1.14158716697212
H         4.15214694375213   -7.45244208566659   -4.41746535475556
O         3.39696064028157   -7.72851137016688   -4.96566603609699
H         3.09804607860274   -8.56480729227883   -4.58236639225943
H         0.36232474423555    8.58793748761744    4.24833682892198
O         1.04166154464763    7.94633684790741    4.01657656876079
H         1.26935496302354    7.44937577221144    4.82840472416194
H         5.22523563780655    4.16740385871361   -3.17017061279871
O         6.18677404391602    4.13956891196623   -3.11761523672929
H         6.39704560535930    3.55403399338605   -2.37331599598470
H        -2.56993639593262   -1.63973769758191    7.53525915293138
O        -2.06125757947878   -0.84670776511858    7.75984737412014
H        -2.68852646771968   -0.22352565172252    8.13669271849202
H        -9.04581016767581    7.89081412279614   -4.13070522425478
O        -8.98192103661742    7.31071302357734   -4.89087299578847
H        -8.02452858080621    7.14878678683205   -5.02697891720669
H         3.54565525434487   -9.02610093725233    1.00002142119263
O         2.86983984722784   -8.40460532394166    1.27568259463469
H         3.34313875891355   -7.59603730022762    1.54743538550307
H         3.56921866835453    8.11934691975128    1.83863259503867
O         2.77989935058841    7.55376029895211    1.94850120306056
H         2.33383217238791    7.78412000807533    2.77620559027199
N         2.65617465873425  -12.54105767602140   -3.58835418605363
H         1.83798514037931  -13.13678768387168   -3.59983244518461
H         3.18652717124668  -12.75630950180953   -2.75325139616856
H         3.22835091187767  -12.78146643658802   -4.38806658676123
