# Supplementary material for: Computer Generated Realistic Interstellar Icy Grain Models: Physicochemical Properties and Interaction with NH3
Source: ACS Earth Space Chem. 2022 Apr 19;6(5):1286–98. doi: 10.1021/acsearthspacechem.2c00004 (PMC9125691; doi:10.1021/acsearthspacechem.2c00004)
Supplement: Supplementary file 1 — sp2c00004_si_001.zip [file sp2c00004_si_001.zip › NH3_binding_energy_sampling/64-25.9-Y.xyz]

604
 energy: -1022.784038358889 gnorm: 0.000020173277 xtb: 6.3.3 (5b13467)
H         0.19901124908242    2.95653925069520   -0.68296763276162
O         0.71979737741435    2.28628288463711   -1.17559694516776
H         1.65860594731425    2.41015223082598   -0.89917866503241
H        -0.10696428689636   -1.37943853411810    3.14604323101351
O         0.28753639457001   -0.68114017217010    2.60105971375698
H        -0.18562087954331    0.13474863279183    2.83468871135488
H        -2.40391474142288    2.34918012157487   -0.54733765207691
O        -2.19791116342040    1.87779817597750    0.27729079103619
H        -2.21678437820409    0.93001645362045    0.05236084610964
H        -4.68334416953498    0.49658553527666    2.16499429282331
O        -5.00516810762225   -0.43524655609352    2.17674795978509
H        -4.50036306651251   -0.91505883221083    1.51187755730813
H         0.04176546140128   -0.38205706715627    0.94628765291964
O        -0.15350383285517   -0.14400402551891    0.01914247647755
H         0.19218760434003    0.75028030048810   -0.10074820519458
H        -0.19701072445468   -3.64820909442625    3.77245077250455
O        -0.47449861844051   -2.81788221791616    4.19310441662816
H         0.17213462865836   -2.65002446769404    4.89533255693389
H        -4.89568369123964    2.48123517965697    1.31262187188454
O        -4.25989843035162    2.06856889629026    1.92904059936999
H        -3.41581470603683    2.04683882656357    1.41852415074406
H        -3.24280324618313    3.84061476976835   -2.22517098877198
O        -2.50862214997100    3.24018333896452   -1.99254323304765
H        -2.14922886035080    2.95077436470534   -2.85128301440427
H        -0.16313791397191   -3.87670875468026    0.49691061809143
O         0.17893908255088   -3.06087025254628    0.91549306570787
H        -0.60643579246238   -2.57082020808430    1.22633140546028
H        -2.40904089163422   -1.59975097972279    2.45850783460142
O        -2.22179600265876   -2.06723142081128    1.61797073223118
H        -2.47391529488543   -1.47816445010231    0.88786055372281
H         2.04996351472760   -1.52601706772879   -1.12134557688727
O         2.27791350121019   -1.77945804337631   -0.20336279740278
H         1.48630326572650   -2.20362148561143    0.17888815051880
H        -1.40457982658121    1.75843825244559    1.90320268870895
O        -1.50203094629314    1.36123960302092    2.77878787847741
H        -1.48428045952552    2.07315273439357    3.44407772674251
H         0.18142073502691   -2.77676195304334   -1.57507561076111
O        -0.57150502902086   -2.16189751318313   -1.63161972388927
H        -0.39014195257193   -1.43636477021571   -0.99711239031847
H        -3.46779528214934   -2.98137642156006   -0.40511971743340
O        -2.75221190384468   -3.47707772113413   -0.82452872486467
H        -2.03828008208588   -2.84987968515195   -1.04090890043138
H         2.74676164486417    0.04285181611695    2.93483028426620
O         2.84042952367581   -0.13972297780438    3.89685995650329
H         2.93726798646001    0.75216921164425    4.30167649328579
H        -3.51597467265712    6.32409138151126   -0.55700266343326
O        -3.27298863913923    6.98565793803297   -1.25664216868712
H        -3.12805634700489    7.82994035220469   -0.78585131537522
H         3.88345768180334    0.49172519029766    1.19062135813924
O         2.93120898330342    0.31616692290624    1.30281677397931
H         2.69239652393316   -0.43637265876769    0.72434186055890
H        -5.79191328212384    0.79793768763019   -1.62456330288140
O        -4.88021338219589    1.12081423429356   -1.49626841175857
H        -4.98825224094863    1.94974142816148   -0.98485838645936
H        -1.20988228479166    5.33008970169659    2.20191593154967
O        -1.83832139684354    4.58609788742005    2.08374774188606
H        -1.91973154826204    4.16740966751826    2.94594072820606
H         3.48697980250715    2.67305246457621    0.42802115660028
O         3.24084156353101    2.63161732728485   -0.51174226761548
H         3.57062404243509    1.78744970813591   -0.86127445073049
H         1.45677228090587   -4.77679130570457   -2.25356312131751
O         1.52226032836857   -3.99941880700859   -1.68097339752927
H         2.32118602685986   -3.54261135696278   -2.02827962624736
H        -0.93437523046371   -0.15357387846757   -2.55612597296130
O        -0.29691804406380    0.49621902603667   -2.87905962797932
H        -0.03488045109008    1.07697786234318   -2.14138160006393
H         1.65795156269788   -4.76575782210179   -0.18190565376012
O         1.75665221830617   -5.40290109894317    0.56157687223285
H         1.29306227365659   -6.21208912471987    0.26309280476455
H        -1.25269835924133   -3.33199757716378   -2.88918563134781
O        -1.08205822224677   -4.01676203669413   -3.54937322211808
H        -0.96024812791128   -4.86377608729046   -3.07964001500292
H        -2.79502743182261    3.24916779836587    4.69245535463898
O        -1.81381151458199    3.24220769811242    4.66078062540032
H        -1.52462495984940    2.83847925998286    5.49735545460905
H         0.95739134769211    4.95706963489536    4.07297998011169
O         0.01226368171109    5.19383857173931    4.12316713862239
H        -0.46386363038526    4.39264762557900    4.37958575697413
H        -1.77060491311268   -4.71447249660909   -0.38243629912317
O        -1.00954412779611   -5.26082921019178   -0.09691091565271
H        -1.36215922993865   -5.94334389972810    0.48314274654989
H        -3.90213497987956    5.77807401483670   -2.61285636866207
O        -4.25625145684334    4.94586551976504   -2.94383873454162
H        -4.09866179525496    4.91032728386027   -3.91153311218284
H        -2.47226249255628   -3.75005470543989    1.92425323252262
O        -2.49573173384272   -4.65472830765815    2.29888623211627
H        -1.55724292949869   -4.89615663021882    2.44247141130700
H        -4.72132432366823   -3.02989686776095   -2.91623002127200
O        -3.86931519250998   -3.26712925522493   -3.32069808220964
H        -3.54287427275253   -4.06172963485357   -2.85402584872708
H         0.31651432726000    1.30198525533154    4.61033232608239
O         0.82483113239342    2.06084729841916    4.27727080072250
H         0.87693019187417    2.71854406221721    4.98500413682245
H        -4.69474845632104   -5.22036057379081   -1.58836162316251
O        -5.39647156473432   -4.86393099908762   -1.01638351453043
H        -5.18695125227960   -5.21882532724261   -0.13160259535418
H         2.28760399815812   -6.56713201568471   -4.03948335656459
O         1.94882938404709   -6.23723365671455   -3.18713521869609
H         2.38170359202453   -6.80918224454511   -2.52190404768133
H         0.44204234142090   -3.45390506577520   -4.01078077457899
O         1.24737661839293   -3.09136051650845   -4.43250942606223
H         0.93165166964473   -2.71742230370301   -5.28130376978747
H         1.93152375089364   -1.83635818638135    2.98112557592703
O         2.08075466593569   -2.76802113910602    2.76343770706227
H         1.39575609977057   -2.97658225377217    2.09472056106023
H        -3.03462420121794   -1.86731867755687   -3.22319470748978
O        -2.60842990476920   -0.98291534895809   -3.15742501436512
H        -3.26012465684715   -0.33405870448059   -3.47827998794583
H        -3.18798956757316    4.91800091749537    1.06671147357590
O        -3.96691148668365    5.29518914630431    0.61043419481151
H        -4.38103534991368    5.85488497338506    1.31574206661630
H         0.86176326455061    2.17643996325731    2.58738789800241
O         0.96474693499479    2.17145892978057    1.61640523229107
H         1.68932825751460    1.54483840708580    1.45398347712692
H         0.20041804114632    5.58277954960316   -0.76330995540228
O         0.72587258257518    6.24252449803898   -1.27105939151695
H         0.87060214496384    7.04141536451093   -0.71471641550216
H         0.35182416357955    6.96137867580080    2.58645356387007
O        -0.01034779534277    6.58286479612401    1.76818941426588
H         0.65096175753956    5.90892567377707    1.50826901376419
H        -2.50557546681898    0.15406512035455    3.32965234625528
O        -2.73259695157474   -0.65893796222882    3.83399895815680
H        -1.97329374014619   -0.70205784034422    4.45723030272333
H        -0.92424585621493    0.48470710415377    6.01752514618346
O        -0.65145189482075   -0.03583012349741    5.24354444597035
H         0.05960139651049   -0.64231539124838    5.53129809868619
H         0.66266163968360   -5.06997814281985    1.97519695151239
O         0.11514987200548   -5.17752776405934    2.77669835324545
H         0.25504383858214   -6.09715945407508    3.05142289785081
H        -2.17777917210469   -8.15015202842766    0.43767974900517
O        -1.85446236455624   -7.66545818799732    1.22467347182288
H        -2.64033569616515   -7.34762397343185    1.67703904727167
H        -0.36018205327954    6.79276944752174   -2.33156041294262
O        -1.10352521021330    7.21640740019973   -2.83252030903128
H        -1.89530606588474    7.09366672198186   -2.27066104961640
H        -1.11291989206906    4.24190496123503    0.56602456404222
O        -0.73780674256458    4.30147417203979   -0.32925501461282
H        -1.44396077081729    4.06267540195318   -0.96324681462279
H        -4.42354870134176    2.69557545488569    3.49112251992630
O        -4.42404191953520    2.86582443946921    4.45574509269872
H        -4.51193245768309    1.98303860113416    4.86442140636486
H         1.98108953674926   -3.66963919617621    4.24290869932882
O         1.91255914727240   -4.14138836596550    5.09552416800766
H         2.42257684584988   -3.60715904753094    5.72554356123388
H         4.65277461528101   -3.29104144213717    0.84437740024489
O         4.49331418977123   -3.21547986555854   -0.12304007279103
H         3.63760503352241   -2.73337901695289   -0.20679870613081
H        -2.74187388906176   -0.80775376174048   -1.36420051572611
O        -3.07050242423572   -0.53669632547105   -0.49061583409891
H        -3.86752605224497   -0.00645406527191   -0.69936409897615
H        -1.62854979113863   -0.82524761370920   -4.64144497966265
O        -1.11855913600501   -0.61178609178630   -5.44411250904625
H        -0.40671028160505   -0.01857538131276   -5.15694799186553
H         1.77620228475790   -1.79616454930362   -3.37887796682792
O         1.86996290533173   -1.04951044921876   -2.75605685953237
H         1.09548646492633   -0.46907251495844   -2.88882137159859
H         3.62889766178384   -3.21147353932011    2.55456595874517
O         4.59082953587078   -3.42413025112669    2.47905368209175
H         4.67203241579516   -4.37684165348934    2.63985125446385
H         3.38272402910943   -6.18886245674905    3.14584986919885
O         3.72257863513694   -5.97994259520359    2.24406315210966
H         2.98266398461263   -5.63279686432270    1.70844109674039
H        -3.34518784875632    1.55449447258142   -4.19151595096159
O        -4.19299706083113    1.08809233976684   -4.00293214407250
H        -4.41185877362066    1.23467419468800   -3.04668898224899
H        -5.08163964537654    4.09931602815471    0.04906682470934
O        -5.52427823026098    3.23545015482809   -0.05552030822352
H        -6.45342543030403    3.35927936473979   -0.33919453324833
H         6.71221134610213   -1.28971495064124   -1.35104067241603
O         5.93773967482585   -1.13521655638043   -0.80382620358759
H         5.51521245184905   -2.00111919111011   -0.60456685355655
H         4.56446563734977   -3.26439268594288   -2.46523861609492
O         3.69892411988019   -3.08849952734315   -2.88451802235949
H         3.70166750417766   -3.70760327149541   -3.64014325317555
H         4.39143074821136   -2.38703281260966    5.62680737910515
O         4.04491518362904   -2.85192824864072    6.41881835224113
H         4.37756134748373   -3.75754683815567    6.33050504899813
H        -0.75457506886082    6.26816091253233    5.06823062662933
O        -1.34984613922382    6.84697795973323    5.60487352668477
H        -1.35786805314008    7.72404170929843    5.16337078649071
H         4.68222795514193   -0.23226530266807   -1.46092954040473
O         3.91850427569789    0.31423971146754   -1.72677506357289
H         3.22368159623289   -0.28330244323241   -2.05703961175175
H        -0.73045162813518    4.45432044352438   -4.04449561595107
O        -1.50994868943584    5.00121188121005   -4.25471422481588
H        -1.35542683830916    5.86703773680729   -3.83154409426840
H         0.66210593227456    3.12772645221109   -2.66186854248588
O         0.67292645071862    3.50448723401130   -3.57043741975172
H         0.71841446149205    2.74078407273851   -4.15574528830800
H        -5.43208386838403   -5.24001953176762    1.77525887607105
O        -4.73746575641552   -5.83850796029837    1.42208000293073
H        -3.89568844724910   -5.42599805297371    1.69425153542767
H         7.86246376193387   -1.80178999689329   -4.02185383649035
O         7.60445623207995   -1.48738779030510   -3.12297990220823
H         7.12164148745746   -0.64140717676385   -3.27992915332859
H         3.66949622988074   -5.16385937535872   -5.28769790502376
O         4.43323129636367   -4.79454907115872   -4.80568208675089
H         4.81308230121455   -5.50681619124465   -4.25841240413915
H        -3.81424892459214   -0.03644494290534    4.92016382987911
O        -4.41454705426868    0.43032015362287    5.55142232038665
H        -5.07850981785925   -0.22466019916231    5.84147803826359
H         3.42056561880451   -6.03217200700848   -0.51066530400102
O         4.28802368909292   -5.78767410823407   -0.84405883342344
H         4.37401509142682   -4.82760044711224   -0.68981096886431
H         4.98870554230415   -0.43353244630974   -4.15560359305175
O         4.45071603947507   -1.14219675869930   -4.54683061473273
H         4.12080767142018   -1.72406880600580   -3.82935738089619
H        -1.17529013862857    1.50491832886558   -3.94516225863821
O        -1.82197369510166    2.12853561164118   -4.33248388010857
H        -1.46060063140346    2.45875324295463   -5.17769303810103
H         4.84149866175080   -6.41659637525185   -2.31228834283545
O         5.17356615203401   -6.74872480401550   -3.17596828410362
H         5.99168861295349   -7.22781269483003   -2.98631881586819
H         8.70310457269851   -5.20748219497263   -2.90466916472324
O         8.00772183654610   -5.62220231137970   -2.34918584563369
H         8.04008222572950   -6.57952795736641   -2.44861009492581
H         2.34079603899515    4.63502723051381    0.45157497212058
O         1.75923131736967    4.62024103997563    1.22103917205343
H         1.39763598647890    3.70143796769723    1.29826768199961
H        -4.45666710446273   -2.68572208865451    4.21513547936132
O        -5.34863459702926   -2.34215963907407    4.01054332322529
H        -5.20663461146895   -1.56155773362723    3.43546212311604
H        -5.88404802459076   -3.23998050585570    1.29779823709886
O        -6.35096972737527   -3.79482743159128    1.96519860110037
H        -6.16201111066445   -3.36014498212751    2.81608835830003
H         1.66833337279685    3.38725719554676    6.86066153491648
O         1.04899406782193    3.90610349540892    6.32571097795274
H         0.26539684384735    4.06245440205053    6.89538433096221
H         4.96634974316482   -2.26404870436366    3.62197386692791
O         4.98614567125894   -1.54492432845529    4.28719782835139
H         4.17682386202085   -0.98815935736350    4.12698695451720
H         2.32437507935541   -5.69020149392315    4.85205245440956
O         2.64958244722458   -6.58892674346957    4.57955684653771
H         1.87125515604370   -7.10266043780638    4.34504579409041
H         2.23092838127598   -4.60018029016849   -6.79153553132532
O         2.05745679463395   -5.08777765830906   -5.97633044494818
H         1.79502980875435   -4.39496301868167   -5.32149535614849
H         6.39900483861184   -4.21111651570851   -0.48724139880831
O         7.15117211507135   -4.61588415967520   -0.02463912312184
H         7.65659024319638   -5.04153261408335   -0.74402207322362
H        -1.74088567568337    4.42530153858595    7.69113384934757
O        -0.84273774594770    4.51928644688795    8.07910732307105
H        -0.65710092262211    5.47752114646892    8.10335083479097
H        -5.09767050241481    5.64541964158376   -5.61401647472993
O        -4.49377241515422    4.87899204833667   -5.63306616111300
H        -3.73402634222862    5.08996915410739   -6.19701210103231
H         3.26840452885294   -2.61614457395044   -8.43633366546735
O         3.17622987866777   -3.14891908651335   -7.63562739633979
H         4.05183596811349   -3.12854823784453   -7.20429282329133
H        -0.63203871987537    8.75704627876720   -2.28606983092666
O        -0.50617490509394    9.58514849519117   -1.76726664488646
H         0.25392325252532    9.40703692333949   -1.18871551964986
H         2.03071775179381   -0.99696995113894    5.20991427457736
O         1.45187178420375   -1.51757962082585    5.79619715015860
H         1.54889306258903   -1.17458402792140    6.69384443689322
H         5.18821277281126   -2.12300230043428   -5.68778322140525
O         5.53134592758521   -2.89088261520814   -6.20966524162359
H         5.25364086189744   -3.67940122106404   -5.69210513212153
H         5.66296745283343   -5.29809816286377    4.65574297356695
O         5.13953942980147   -5.18600038113275    5.48188936059408
H         4.49650121525715   -5.89900008828141    5.45119669294811
H        -4.00419893590200    1.09262914683809    6.99201466999481
O        -3.81202636924949    1.56735946106926    7.83647750368815
H        -4.68682150369949    1.95719044484818    8.09512970427145
H        -1.82281422686859    9.55067805821519   -0.75624663374381
O        -2.68486506631477    9.42855382488096   -0.28356419362743
H        -3.29223529874086   10.05975366479134   -0.67298365547184
H        -5.93873307330160    4.64525168838850   -2.95823190679043
O        -6.84720375588046    4.53055217792464   -3.30452386723094
H        -6.75853826053588    3.82762021819175   -3.98127744636971
H         0.04370442011347   -7.13793387616805   -1.14823292284926
O         0.50237290155906   -7.57907071691284   -0.39969375679028
H        -0.18080127238245   -7.76649117171856    0.24723884655147
H        -7.63450663598917    3.75541296681138   -1.99703962889895
O        -7.90070155171639    3.16993860159412   -1.25750102612959
H        -7.76101968144566    2.26048903835743   -1.59639780537952
H         3.93359809737017   -0.98516644219463    6.98862444601045
O         3.94707028923309   -0.02086211992111    6.98211583935979
H         4.76098854459158    0.26484597025995    6.55072685946562
H         2.26905600502692    5.71216577140963   -1.18082240552126
O         3.20305272614346    5.41554638146766   -1.06453967444049
H         3.37892491269985    4.87385401134854   -1.85680209767074
H         6.49487760763071   -6.03916232985397    0.70987929089493
O         6.09666450716054   -6.78701981010186    1.20216931877656
H         5.21452967288308   -6.47633912992476    1.47052503103380
H        -3.88362701016522    4.67531901388431    7.76602294839682
O        -3.31781482067428    4.20991998125886    7.10824464565209
H        -3.51556085212194    3.26736375993482    7.21834025730497
H         5.68539088857339   -8.01784062380563    0.13001650586177
O         5.39866792501423   -8.72745410530935   -0.48870574610500
H         4.58637982308895   -8.39788423046430   -0.91313928959525
H        -0.58474456986764    1.97198555755885    7.68602375976200
O        -1.21695979698132    1.91106879043424    6.94979751588582
H        -2.08677984163668    1.77298303152928    7.34453048688637
H        -6.40517427873593   -0.16263307177955    1.04216515894317
O        -6.72453405766946   -0.24489135914936    0.12879424628063
H        -7.64465626531242   -0.51092804099864    0.14557092456996
H        -5.40559916811614   -3.10997270608078   -0.60654007389368
O        -5.15167475435401   -2.40940782598786    0.02027773833696
H        -5.71728538534922   -1.63355543051410   -0.16843737254474
H         4.32388190134300    5.48435325925256    0.32354264410052
O         4.65662113546911    5.58426975823435    1.22923187263613
H         3.96320525012081    6.09703218530591    1.68023947735125
H        -9.06757662638110   -1.77361256963775   -2.27916407497772
O        -8.52042241698241   -1.57468839904822   -1.49201343370730
H        -8.65261479259964   -2.31049708769585   -0.85440157122657
H        -5.51529840817903    3.42454693567527   -5.54608804908204
O        -6.03705971777450    2.71642029238492   -5.13255210639457
H        -5.37422484409198    2.12785270011995   -4.71710934898377
H         3.16837245634924   -0.97754462084858   -5.65423771449258
O         2.31301949230424   -1.09304985092816   -6.12248385213780
H         2.39537083443341   -1.94250238234035   -6.59556591183269
H         8.10029149190664   -1.46297669197403   -6.01753768864299
O         8.10357992036157   -2.32724463344393   -5.56163551422415
H         7.24581472061798   -2.72287581207954   -5.81339110934641
H         7.61886959349756    0.87995667788652   -6.29911078600570
O         7.42660814067344    0.03287556284101   -6.71334814894457
H         6.44510529999917   -0.01239562911353   -6.75107877840282
H        -7.90068080233845   -3.72630863912708    0.90717113662189
O        -8.57730783408773   -3.61655439986247    0.22145896187947
H        -8.48122956151802   -4.37643927910658   -0.37995475749142
H        -2.38803461379424    8.67590422587478    1.28120657976710
O        -2.24181604207411    8.08686482942466    2.03473576652212
H        -1.47379270966132    7.52997119835644    1.81381113361892
H        -4.44063821746494    6.38493592091289    3.48083157978366
O        -4.60710856227267    6.81167621992355    2.62393975380338
H        -3.84053323875766    7.39386454901548    2.48586210004018
H         3.40550787064500    3.35691554759460   -3.57606586015875
O         3.25641310526369    4.32693846935638   -3.48328168863673
H         2.29208530500409    4.39602727498335   -3.59284496550122
H        -6.13616905618235   -1.64885726278288   -3.46145167431675
O        -6.22389128395026   -2.22785903954630   -2.67778512046517
H        -7.00717782441575   -1.91638744516200   -2.17067304761498
H         6.44120600248808    0.94554191910675    4.74850248555042
O         6.04876053009220    1.48784215633237    5.44994430801618
H         6.24274347980234    2.40487605041443    5.15838621702129
H         1.36275475772629    1.64241608286219   -5.82538245652630
O         1.16310215150847    1.04743679507195   -5.07184865706897
H         1.52364233499890    0.18275558918035   -5.34037318480684
H        -2.51886789224896    2.90389890493104   10.47234465616591
O        -2.31076500056783    1.99503978520777   10.20010730300183
H        -2.90722166321895    1.79830005299628    9.46592692800507
H         7.59660413731904   -0.60724613231937    3.09625687353015
O         6.84996180015149   -0.02561050002308    3.26169117806909
H         6.15406263522001   -0.62333624794387    3.63979242498640
H        -5.71707631304225   -8.09893281584686   -0.71820457457554
O        -4.98401199848938   -8.17123465353015   -0.07010460465277
H        -4.98494171726888   -7.35366291602115    0.45153885376107
H        -5.18805435975055   -0.16659903948811   -4.73231118741091
O        -5.80810405876095   -0.87539179454572   -4.97340738041710
H        -6.64363533090204   -0.42959393137991   -5.17329133319055
H         1.88518155213750   -0.28049775695515   -7.51682390958670
O         1.68761606591538    0.19220455517192   -8.36128614958438
H         2.26396450718778   -0.21576129980595   -9.01297092114374
H         4.86553554994187   -1.49018710893767   -9.29925742355249
O         3.94226821545160   -1.25637153500641   -9.58380405288221
H         3.92400280162975   -1.37332899017722  -10.53297903322601
H         7.52525618706420   -2.67192880681591    4.21119685230835
O         7.67636148088279   -2.69941627241695    3.25231426034347
H         7.18771545223119   -3.49319251172219    2.97582666744905
H         6.59811483641440   -6.02872672181293    2.78868980259680
O         6.74618147013879   -5.25472188637834    3.35677363222875
H         7.59741676813741   -5.38751905870139    3.80909555645762
H        -1.80561716174494    8.88453434073939    3.48637206384824
O        -1.55865537470111    9.18847341633942    4.38518453554838
H        -2.40788546173147    9.32478185854568    4.83869711191192
H        -7.39149976856448    1.53068006954215   -5.27272732429333
O        -7.97052667503962    0.78937183392682   -5.02893247956727
H        -8.87040334172018    1.19343969918267   -4.95482181290568
H         6.91830422609578   -1.19021085741025   -8.39467767392385
O         6.33389259214950   -1.90867456488957   -8.66004335344102
H         6.10167985141698   -2.35736200243115   -7.82861619816127
H        -1.65114888729042    6.17672296411701   -7.03234579351466
O        -2.05376650539298    5.35341538198287   -6.75980522506740
H        -1.80784057249173    5.22111123141840   -5.79564305519012
H        -0.02386714047231    3.23970612820607    9.01730027885290
O         0.16817886500465    2.31920785047713    9.27350362468786
H        -0.63271355242350    2.05880618773399    9.77772707600839
H         6.72782760066272   -2.88668050821674   -2.69501972613264
O         6.19213346194711   -3.62824454961880   -2.35694580646826
H         6.65993799107162   -4.44118272663463   -2.59712267385971
H        -4.10196971323590   -3.12633681697882   -4.95779113416098
O        -4.25393412975425   -3.01334112903150   -5.92292308539134
H        -4.79711138401034   -2.21755945677011   -5.98024926950304
H         1.95183949742896    2.10206631629651    8.46403047340985
O         2.61747938258383    2.21190290464715    7.77534936303180
H         3.03623722895528    1.33976945140748    7.66042493252861
H        -6.95065246040784   -5.24000059484768   -1.41531484855693
O        -7.86690318259498   -5.50544740370383   -1.66289087880677
H        -7.99669475737324   -5.10227855824049   -2.54616088890195
H        -3.83478766388710    5.20363952756321    5.68252426860606
O        -3.79714979983844    5.97200713980142    5.09192145201687
H        -2.86186537143249    6.26167492202131    5.18782506252931
H        -7.90065656096599    0.05392864198037   -1.98890127599738
O        -7.40673512592395    0.77514825865275   -2.40164481451048
H        -7.63298880170873    0.76497839782261   -3.35535098234393
H         5.81624519218653    0.02806319953523    0.42010186866134
O         5.59702106811453    0.75171532304789    1.03944992992799
H         6.10406403478996    0.55342686151889    1.85413747171422
H        -6.23599975049908    3.27046728508380    7.37660017048277
O        -6.11269619071869    2.75174195230482    8.20566786140024
H        -6.71619687670080    1.99316689080550    8.11593370659198
H         2.21121131812257   -8.15617206747839   -0.84534417404090
O         2.89633665818661   -8.15140634740007   -1.53314029984994
H         2.66943555737980   -8.86151521391895   -2.15018108238633
H        -2.77094202877364   -4.02200221211037   -6.20810082523154
O        -2.02075602749014   -4.59204200337448   -5.97440127215828
H        -1.74477115439180   -4.30116091938632   -5.07690146962050
H        -5.65780090624974    3.71769599311541    5.29116358317774
O        -6.30649953440605    4.11750772781914    5.90676951061138
H        -6.13799304300541    5.06069549316695    5.89386633001317
H        -1.06686271151945   -7.18195033499114   -3.16955975300013
O        -0.59191044506697   -6.51545397063317   -2.63954166620900
H         0.31649265177832   -6.44990706853936   -3.01891359032727
H         4.42281164943053    1.92342226571194    5.13300129505936
O         3.48276903002513    2.16880953650392    5.01102153386454
H         3.09664746577408    2.18549907277111    5.89205621329465
H         4.09829006110125    4.56658651512568    6.30380385412730
O         4.18282753862210    5.29687270660791    5.68635896099052
H         3.61616652963765    5.05832538403563    4.91412497467968
H         2.75364291313131    3.53278727797357    3.92370020848355
O         2.58044380794517    4.47361987185914    3.75676014948460
H         2.46392731132882    4.57208134306697    2.79000660047441
H         9.37561022447223    0.09100271434175   -1.05551213220638
O         8.56890216603822    0.25861836188587   -0.56475133974638
H         8.38812618299950   -0.55851502850926   -0.07017737405238
H        -2.11902566415457    5.26108004720741   10.64013476548629
O        -2.84465475857722    4.63621780465334   10.87025957873392
H        -3.06389136868471    4.81483842339522   11.78494545663406
H         7.93568072509307   -3.12095963902536    0.34339657452345
O         8.36163147641059   -2.27576191234358    0.59591202623394
H         8.29312664503627   -2.26813639641575    1.55831399165224
H         5.36016350980062    3.56737624031600    3.53089565883966
O         6.01656491729354    3.83137100182712    4.19748057656846
H         5.60570174238229    4.55078923252733    4.69858620108510
H        -4.22685076105463    4.97300149682724    9.76984417895961
O        -4.85796096847099    5.12683843904248    9.04670170123006
H        -5.47299796396621    4.38083233071133    9.04288310977142
H        -7.04122496967548   -3.51645067266902   -3.50539218190753
O        -7.66369731670802   -4.12556880395160   -3.95490388113026
H        -7.14321612358416   -4.57028601385422   -4.65583729317110
H         0.01307090206722    6.05804913151616   10.76427756670825
O        -0.84919642574052    6.39457620202410   10.51582318841436
H        -0.72961424183863    6.82416176685592    9.64950744733854
H         2.58532443448418    1.41012443098977   -4.10488375111025
O         3.46490245691936    1.75872674308018   -3.86495241100559
H         3.78109270038888    1.24236701946170   -3.09336409640734
H        -7.00977979638077   -0.25468832521380    7.19898019282807
O        -7.51559243145938    0.52606149029384    7.47813619235559
H        -8.13551479668127    0.71290610879060    6.77206136618944
H        -2.81026660040705   -9.93175833510847   -0.83817006402434
O        -2.74152466307890   -8.99044184528079   -0.99755590526289
H        -3.64641932978655   -8.61928964283401   -0.75970988281894
H       -10.06341985230521    3.05274627074426   -4.92555577817196
O       -10.18598744880373    2.13598511136207   -4.64486913047735
H       -10.40306243469590    2.22145367220812   -3.69554553741436
H        -2.11204179659467   -3.08529466002077    4.60532895661641
O        -2.98961908402353   -3.52086263417268    4.67311732098371
H        -2.98521140279343   -4.13837121905032    3.91669068674016
H        -0.24632395009309   -8.05259358042311    2.47695171733115
O         0.58074111092663   -7.85086857816308    2.92798879415247
H         1.30021961353214   -8.14584978528292    2.34430859849377
H         6.65747470231029   -2.48430985016273    6.40365538443591
O         7.11064603618520   -3.19440044005157    5.94457015249291
H         6.47495981855889   -3.92513249278086    5.89006177017972
H        -5.31727560201147   -2.04742681257230    6.92742294278317
O        -5.99055091120993   -1.54661869785147    6.44207406419126
H        -5.97367442241416   -1.92350175074727    5.53284996533662
H         0.84573843704171    2.95551796362048   -7.11833528708566
O         1.76194240820966    2.62053683668229   -7.17278301015405
H         1.74579732454327    1.87272764881061   -7.79819279546473
H        -3.94689062714117    8.70628650971483    6.65711777575489
O        -3.94361704565089    8.70393832191805    5.69974988336248
H        -4.07228730674618    7.77682474796928    5.43206235820241
H        -2.02404358664516   10.25149785210950   -2.74924353642323
O        -2.92409472204482   10.43757204180087   -3.05316621012723
H        -2.84748598690111   11.07011635605181   -3.76681195675698
H         9.35709538246792   -4.17957474303965    4.06332941357793
O         9.08450254990550   -4.85286486134247    4.69433407447829
H         8.64452264650359   -4.37548737770913    5.40893292409307
H        -0.77146826827039   -6.06723522305212   -5.84587052987031
O        -0.07146950809834   -6.63741920165786   -5.51125833486805
H         0.76666403695852   -6.17936065955098   -5.72665727538268
H         1.84375869255761    8.19490193488715    0.66094257896366
O         1.54387033660706    8.51791776571710   -0.21740642361947
H         2.35984438476971    8.55149410331943   -0.74618550938582
H         3.50633600339643    2.83967659241133   -6.66046268711590
O         4.33177474130029    2.54538984962977   -6.24976389255333
H         4.08364258101914    2.27312616634833   -5.34115571449651
H         3.75016147928265    7.03457137202514   -1.22895194952270
O         3.96090402138492    7.96921800701127   -1.44256464427224
H         4.33165009575304    7.91071414886847   -2.33509450970997
H         4.39063061922607   -0.10198088386622   -7.90805776701804
O         4.76686341769368    0.04240226181310   -7.03797500114433
H         4.58940659310527    0.97523649716339   -6.79465742837013
H         6.01999945472156    1.82998455108942   -0.46859323394709
O         6.58766389688313    2.02098771808215   -1.22931274572552
H         7.40940510762641    1.53713146808649   -1.03350985592967
H         6.62497454408095   -8.53965174113397   -1.59105382726295
O         7.26448400680899   -8.33292649862378   -2.32457038728143
H         7.63006889311507   -9.16795283989881   -2.61154262123657
H        -5.33896993182018   -5.83533750518679   -5.42238462354075
O        -5.95228305327511   -5.16057887110186   -5.73875991400379
H        -5.39692651746514   -4.39501199354780   -5.97438503837200
H         0.68052162955844    7.10053987842972    7.59603864732535
O        -0.22165915951211    7.13292910696672    7.95362955601683
H        -0.77524175303227    7.14989104997860    7.13487289584102
H        -8.92349110694245   -2.86228557837251   -4.12565519672536
O        -9.44041476523296   -2.05123983843594   -3.95951406076895
H        -9.14959606419981   -1.38782429474495   -4.58901838827518
H        -2.45503753076617   -6.04774768478007   -2.15241179859096
O        -3.33178397080252   -5.75857364640046   -2.42250289410530
H        -3.51872041981870   -6.13200513633406   -3.30880218724277
H        -3.02466657520220   -5.95813968856374   -5.41948548018603
O        -3.62849224198901   -6.56501217268941   -4.94840128010749
H        -3.15091720985908   -7.38752402843591   -4.78056260735545
H        -1.37816269341274    3.66072560466193   -6.99195366166139
O        -0.84212284810966    2.90241322660062   -6.71988672777976
H        -1.08182142235611    2.11824828861985   -7.26994257539134
H        -0.20511237122369    0.34559029288572   -8.22172796482057
O        -1.10075516008809    0.58495158396201   -7.94047791706768
H        -1.27994354079647    0.06259377059869   -7.14260943210978
H       -10.41753524107133    4.03282681611063   -2.76234936838661
O       -10.49033914437918    3.25475400766038   -2.19407397424227
H        -9.66198370866200    3.22404122623536   -1.68370110161828
H         4.57693804408888    3.98666911682219    1.72370267711775
O         4.36253919639042    3.06708202872006    2.00154700907203
H         5.07608336091316    2.48691500814077    1.72285928556648
H         6.48092132689481    1.29360436558428   -4.21159876490949
O         6.17277948356288    0.67102035173617   -3.51869351213633
H         6.20441789569451    1.16584222846704   -2.67444676799928
H         9.60182556680440   -2.34655872637747   -0.91271668673589
O         9.88145469602636   -2.13455072877693   -1.81234041428338
H         9.08368624060797   -1.79137450435793   -2.25697953947524
H         9.93784996013008   -3.44310555238634   -3.08097357086607
O         9.67072138417297   -4.09376550820526   -3.75741310115504
H         9.27986597172724   -3.58423589884741   -4.47784876300848
H        -7.75807801760086   -8.60799138043218   -1.68564380980343
O        -7.01681294820091   -8.01752719566011   -1.81211606729073
H        -7.38985513677038   -7.10251471884003   -1.80343631709026
H         4.17780871939646    5.98772532934040   -3.81880031721988
O         4.84181033714878    6.68621610383965   -3.73352047647378
H         5.67578875523477    6.22872133956462   -3.59425592206539
H         0.04898882585261   -8.24348026646354   -5.21705517510410
O         0.06847510837599   -9.22649124984354   -5.08412882150078
H         0.21929712853243   -9.59148917767162   -5.95612413952142
H        -2.39013588522333   -8.73408386928333   -2.72336720231133
O        -2.15350451462178   -8.47237271172746   -3.63273929100251
H        -1.50837125192925   -9.09351004032746   -3.98949130535831
H         2.11607442223486  -10.89903800416711   -3.49097690584334
O         2.07506108260989   -9.94430830762638   -3.46586094204923
H         1.29308895458823   -9.66876196379844   -3.99507667341982
H         6.84079161287922    3.22424267437036   -4.56602428210563
O         6.89762195877265    2.54629429075061   -5.26727581783018
H         6.10565469264073    2.68284699762019   -5.80929312145158
H        -3.61843839311341   -3.77448540413029    7.70916367927420
O        -3.72899030618244   -2.98651992523290    7.17857944172472
H        -3.47609177803943   -3.22649343823290    6.26092558591308
H        -0.66122668478804   -3.43198357480900   -6.73038117576828
O        -0.02745089075715   -2.70366786856832   -6.73704752455651
H        -0.50579408067410   -1.92570889777378   -6.39619075429563
H         0.60451112484417    0.38969246492852    8.74881480170473
O         0.61044221408600   -0.32599540925221    8.10927616748223
H        -0.31280415512063   -0.61050100519756    8.01885087212086
H        -5.80988713729669    7.32430797474387   -4.27056138048177
O        -6.31473836533199    6.70789104260518   -4.83257012931178
H        -6.60626766554473    5.97833420226442   -4.24188805612956
H        -4.24815423437442    9.05215953523782   -3.27967465051892
O        -4.78803656931137    8.25873877198941   -3.17422217072691
H        -4.38331637686164    7.77729923701770   -2.43449538394951
H        -9.69381448620230    5.77279574731303   -4.67301581951250
O       -10.23147207443655    4.97078482590652   -4.51039054850640
H       -11.11043544085001    5.17592690759717   -4.83099049388648
H         2.76652021887643    6.43250129109907    6.13936744244756
O         1.80668179400930    6.53394974716871    6.23544746127468
H         1.45899248635537    5.62219494721706    6.13245038002421
H         4.82424240581012    8.45275886001877    0.08637607205806
O         5.13998931302191    8.45279948832915    1.00787391763055
H         5.54219824640508    7.58647535753789    1.14019570285165
H         4.09593596998516   -7.51899665986895   -4.33788072300954
O         3.33716503160750   -7.80136438001545   -4.88066176682921
H         3.05204034313965   -8.64000954749811   -4.50323149029914
H         0.38966640689640    8.58784537514759    4.22796379891278
O         1.06497503592029    7.94017314344622    4.00141326527455
H         1.28730018023707    7.44621137256723    4.81659066048057
H         5.24177242734703    4.09325845066360   -3.15301297193849
O         6.20294275105873    4.05856676575290   -3.09819933904316
H         6.40721439242199    3.47593214142994   -2.34990633889065
H        -2.62170057054381   -1.60127354164775    7.56305613401212
O        -2.10819990975403   -0.81054347453382    7.78446221828385
H        -2.73192120681477   -0.18092400262773    8.15643119486210
H        -9.00081601298633    7.90940045037946   -4.17253440371477
O        -8.93893112621596    7.32435931712250   -4.92907458154946
H        -7.98233405231775    7.15537939262539   -5.06195554719258
H         3.52930749388163   -8.96846560239343    0.98753323489349
O         2.84507878485746   -8.42177161961264    1.37983089135188
H         3.29103892035384   -7.60078950669799    1.66538726296420
H         3.59944952703772    8.08399210215018    1.82924391586391
O         2.80573705676574    7.52473292040897    1.93994895979371
H         2.35934630734877    7.76244657336953    2.76539824975978
N         5.50040918951303   -7.82152901952653    4.05072215869080
H         6.06469384320319   -8.22619580237605    4.78564157773514
H         5.75481527872982   -8.27281187229210    3.18180980644128
H         4.53196199845775   -8.03876245797787    4.24752309598318
