# Supplementary material for: Computer Generated Realistic Interstellar Icy Grain Models: Physicochemical Properties and Interaction with NH3
Source: ACS Earth Space Chem. 2022 Apr 19;6(5):1286–98. doi: 10.1021/acsearthspacechem.2c00004 (PMC9125691; doi:10.1021/acsearthspacechem.2c00004)
Supplement: Supplementary file 1 — sp2c00004_si_001.zip [file sp2c00004_si_001.zip › NH3_binding_energy_sampling/65-25.9-Y.xyz]

604
 energy: -1022.784323319967 gnorm: 0.000043356817 xtb: 6.3.3 (5b13467)
H         0.21408634469260    2.96906835409629   -0.70786163750952
O         0.73655448689434    2.29415822334288   -1.19227956344906
H         1.67515883225288    2.42693071345845   -0.92146122328951
H        -0.07846273767502   -1.36045541887951    3.12963678473985
O         0.31712703068347   -0.66191657481244    2.58583466667955
H        -0.16078937186045    0.15270171298369    2.81473670954795
H        -2.38490044241985    2.35410011845404   -0.57111874659189
O        -2.18014535568626    1.88339472242306    0.25508536101283
H        -2.19451252560990    0.93565222852536    0.03007417430173
H        -4.66008064387397    0.49742843113766    2.14321730388764
O        -4.97835496510857   -0.43570616035527    2.15698439807420
H        -4.47201640614516   -0.91459384783964    1.49258186146614
H         0.06979312959979   -0.36572114572738    0.92850035819200
O        -0.12671480548093   -0.13259882080016    0.00077672527694
H         0.21428333467313    0.76317184774657   -0.12415530675408
H        -0.16123593871569   -3.62933305859183    3.76001583478429
O        -0.44064503486245   -2.79866349990027    4.17899189888822
H         0.20416472504408   -2.62733045474942    4.88177671923164
H        -4.87917152554705    2.47927299915512    1.28824802210908
O        -4.24182175455194    2.07008353892061    1.90537395556687
H        -3.39805123716621    2.05010107584271    1.39363167425332
H        -3.22927412900542    3.83873927760736   -2.24788140289764
O        -2.49195855113317    3.24545461945175   -2.01111668339593
H        -2.13932050286264    2.94254737586134   -2.87163128918512
H        -0.12331443618378   -3.86306023125949    0.48562543500642
O         0.21666851940685   -3.04614222089078    0.90435122658172
H        -0.57091489599574   -2.55716846116763    1.21165182243465
H        -2.37880636019506   -1.59045012867819    2.44099811255530
O        -2.18824756135544   -2.05884658836781    1.60188334672727
H        -2.44291376765345   -1.47271768225974    0.87006395979780
H         2.08233648489304   -1.50738517382437   -1.13676649575032
O         2.31102428923953   -1.75960189326658   -0.21806595328476
H         1.51966092406760   -2.18456314119253    0.16409979812463
H        -1.38706771064171    1.76900968620060    1.87993211536385
O        -1.48058674499425    1.37364502514305    2.75701326421130
H        -1.46704239367754    2.08766679596703    3.42001320369041
H         0.21832097220083   -2.76636125455641   -1.58804031997271
O        -0.53802531652820   -2.15604038505707   -1.64496108833143
H        -0.35938734277806   -1.42635245750539   -1.01442308542897
H        -3.43126015318463   -2.98113697717424   -0.41987052463438
O        -2.71408185260025   -3.47594998827896   -0.83751526559815
H        -2.00235532099481   -2.84675631353755   -1.05581315157929
H         2.77209206616039    0.07034393360238    2.91729982293276
O         2.86881491323872   -0.11039610996757    3.87972983923003
H         2.95962709576177    0.78330683983825    4.28262387222548
H        -3.51229784842514    6.32347103280233   -0.58985362697846
O        -3.27217820564526    6.98541225344449   -1.29013569906018
H        -3.12942802840200    7.83028661271690   -0.82001394498733
H         3.90632871687111    0.52134439769851    1.17132176003762
O         2.95561870641011    0.34006063475879    1.28624526795192
H         2.71870239257132   -0.41199822720197    0.70622373675510
H        -5.76881157439319    0.78698348331625   -1.64450613870995
O        -4.85843137185679    1.11238622374907   -1.51529605797768
H        -4.96872817363164    1.94283097704441   -1.00734418120571
H        -1.20373765973451    5.34272597555058    2.17245039418468
O        -1.83016975543229    4.59682504040410    2.05644712632064
H        -1.90985416929071    4.17940950787773    2.91931550435753
H         3.50332549298679    2.69842474908774    0.40621297862297
O         3.25917558580075    2.65602008019930   -0.53367674972789
H         3.59032725439857    1.81242024606855   -0.88299779681595
H         1.49978667002468   -4.76287022253440   -2.26251501686220
O         1.56404638899202   -3.98535345819465   -1.68986817856184
H         2.35929480545043   -3.52460583991222   -2.04011517576877
H        -0.90485518665917   -0.14879386555607   -2.57655702510391
O        -0.26127616007334    0.49580951186015   -2.89816294860450
H        -0.00956220155492    1.08533072131347   -2.16381498410455
H         1.70230741547128   -4.74768511319352   -0.19019752169447
O         1.80597775888217   -5.38386517275363    0.55381896706079
H         1.34201465585755   -6.19457069727529    0.25770698156621
H        -1.21378706062688   -3.32743138742949   -2.90342089053984
O        -1.04099146137048   -4.01376111285384   -3.56152992231473
H        -0.91647679171497   -4.85910121160312   -3.08946856932185
H        -2.78236863808727    3.26102687245361    4.66633569018656
O        -1.80105711809962    3.25757120062389    4.63553573028379
H        -1.51108493660283    2.85629893507155    5.47293630270104
H         0.96455597394545    4.98097752660763    4.04507680193746
O         0.01872107175828    5.21477835292983    4.09559032458938
H        -0.45507568990740    4.41226078674060    4.35209995978429
H        -1.72737499704410   -4.70816453230215   -0.39282195438424
O        -0.96416554358451   -5.25051543359492   -0.10526755492227
H        -1.31464496877231   -5.93461580476666    0.47439229838514
H        -3.89388499601048    5.77182724524680   -2.64464720645837
O        -4.24962294607525    4.94029846964384   -2.97547252580745
H        -4.08331821102821    4.90003075427196   -3.94084944161978
H        -2.43342916150858   -3.74213273870141    1.91112098386179
O        -2.45396906327052   -4.64581996857487    2.28837097695999
H        -1.51483998064063   -4.88443280401033    2.43216716085221
H        -4.68317155833221   -3.03896439891929   -2.93179868807814
O        -3.83087199566412   -3.27506110322002   -3.33613006932556
H        -3.50135901245925   -4.06649482032199   -2.86644025417679
H         0.33540121348341    1.32486603965026    4.58928174887552
O         0.84397547232870    2.08352001410507    4.25629802174687
H         0.89096012581783    2.74400552566065    4.96178285380249
H        -4.64967950223828   -5.22673780449342   -1.59926278133297
O        -5.35322990201093   -4.87212680463219   -1.02836885598954
H        -5.14247952988239   -5.22429854121450   -0.14279020640293
H         2.33801918852968   -6.55322358375264   -4.04499332330128
O         1.99843783480690   -6.22263888425093   -3.19326994465797
H         2.43042610964976   -6.79474239878735   -2.52706673617752
H         0.48071379390328   -3.44648173845905   -4.02377968800487
O         1.28616547411879   -3.08484871084415   -4.44601062236664
H         0.96997221285301   -2.70750320484038   -5.29302207315052
H         1.96128700491608   -1.80991031360720    2.96558159686472
O         2.11576822413482   -2.74163410773262    2.75112802287319
H         1.43161339094168   -2.95536883477811    2.08230766599280
H        -3.00032375488105   -1.86909027076695   -3.24076659263973
O        -2.57719461114298   -0.98384303174936   -3.17413106419411
H        -3.22944244430957   -0.33724446113867   -3.49868885385611
H        -3.17996902913739    4.92167961150133    1.03671942805202
O        -3.96015598040415    5.29582906669741    0.58015857386436
H        -4.37626246503229    5.85499763876107    1.28445068329893
H         0.87961512231507    2.19717794622618    2.56599816953279
O         0.98260906625453    2.19128667757141    1.59518292115394
H         1.70856010892689    1.56661099664493    1.43259645390546
H         0.20647360656685    5.59410686174017   -0.79440319970331
O         0.73041682304046    6.25645565297250   -1.30072565259109
H         0.87058673224446    7.05579256051511   -0.74461435039629
H         0.35293808793658    6.98019288248818    2.55492459819386
O        -0.00809322228498    6.59910643941376    1.73744022344026
H         0.65531417128414    5.92691415148809    1.47814718023204
H        -2.48147956206425    0.16474602341130    3.30925980787745
O        -2.70620173543725   -0.64791356186083    3.81537671668035
H        -1.94716078102823   -0.68758685018964    4.43885258025768
H        -0.90250119490633    0.50591106439990    5.99761288955240
O        -0.62734195352056   -0.01556691142647    5.22502404605592
H         0.08505007910951   -0.61905443405657    5.51434969387234
H         0.70529548105091   -5.05109934857539    1.96674321908244
O         0.16067444076988   -5.15868819419171    2.76989707432976
H         0.30318145473512   -6.07895052500337    3.04417232695414
H        -2.12325907764105   -8.14372111904024    0.43272418358030
O        -1.80269522961200   -7.65551892407671    1.21845800269162
H        -2.58992058318403   -7.34093553891587    1.67062344382347
H        -0.35616404072279    6.80028208565123   -2.36398651151085
O        -1.10037879390766    7.22365233622031   -2.86415321007485
H        -1.89212556176016    7.09570445550485   -2.30357371344278
H        -1.10277049874597    4.25172103509577    0.53740013716214
O        -0.72566671513625    4.31242327965839   -0.35664114426384
H        -1.42925914889941    4.06832441461927   -0.99279249210723
H        -4.40818684244560    2.69968166435774    3.46545368425738
O        -4.40989753528582    2.87171743094904    4.42990979993715
H        -4.49496776063365    1.98933867949481    4.84000050410054
H         2.01499883016859   -3.63670756954356    4.23158643150521
O         1.94900993083701   -4.10758170720195    5.08549425458385
H         2.45450306594272   -3.56986270973144    5.71647810887584
H         4.68785332746283   -3.25937325161105    0.83321240046067
O         4.53011108763274   -3.18541363528344   -0.13378292222699
H         3.67213759081098   -2.70654990201213   -0.22044655139438
H        -2.71255252464596   -0.80622453468037   -1.38299895044168
O        -3.04273851875156   -0.53672648680476   -0.50928465465499
H        -3.84075921721215   -0.00821411188254   -0.71928765597816
H        -1.59080559057421   -0.81932522588624   -4.66908271544389
O        -1.08342952973530   -0.60421054504879   -5.47228383989595
H        -0.37828130849643   -0.00224285043553   -5.18567284732517
H         1.81086932583150   -1.78125193106941   -3.39546308123142
O         1.90237151689529   -1.03682643163242   -2.77002265459711
H         1.12625648702488   -0.45753714056893   -2.90474207452114
H         3.65924165435778   -3.18293666506103    2.54195584844278
O         4.61819705169966   -3.41361011546115    2.47199559294288
H         4.67118440234802   -4.37355551488938    2.60048689949643
H         3.41632029388362   -6.18055263867503    3.11850533138589
O         3.77496108303878   -5.98318558914264    2.21874031716660
H         3.03998915564710   -5.63627258257529    1.67304640990397
H        -3.32409003677881    1.53982003426700   -4.21304381676075
O        -4.17817952061831    1.07504288154680   -4.02681168356551
H        -4.39316767568527    1.22304717978008   -3.07111888333529
H        -5.07008519882054    4.09444732085298    0.02077313926195
O        -5.51093822623808    3.22927732271965   -0.08030829769176
H        -6.43960982004329    3.34972909899495   -0.36626790613335
H         6.74264899775038   -1.25436962276638   -1.36746150328691
O         5.97041462042730   -1.10273733408111   -0.81626912412675
H         5.54870393467799   -1.96919147605619   -0.61915552148574
H         4.60336530748073   -3.23977956978719   -2.47695399620829
O         3.73697284068056   -3.06840001965546   -2.89563958956728
H         3.74128342593516   -3.68779098475161   -3.65100117351838
H         4.42435742814888   -2.34900327182730    5.61290576846519
O         4.07910722862516   -2.81253412729789    6.40629159043573
H         4.41232530020948   -3.71839251002319    6.32677436227272
H        -0.75260006644351    6.28796264788802    5.03766754533934
O        -1.34992742933568    6.86581460902023    5.57311241892929
H        -1.36102175709052    7.74189480608707    5.12970548248389
H         4.70842145948884   -0.20576496025726   -1.47805618104303
O         3.94275802117110    0.33737322471235   -1.74369117292087
H         3.25003203497782   -0.26251112919161   -2.07490597807579
H        -0.72457754165918    4.45176887255131   -4.08037817363211
O        -1.50750812271121    4.99962460624574   -4.27937813509355
H        -1.34583056201594    5.86600793613583   -3.86150571479486
H         0.67593286551733    3.13204057394997   -2.69082462162777
O         0.68859216911399    3.52134839253051   -3.59207231088825
H         0.72391615965825    2.76999649025825   -4.19560262572377
H        -5.38828983222120   -5.24266736823455    1.76406199229953
O        -4.69152844214169   -5.83943185005630    1.41226828404538
H        -3.85117922395102   -5.42365739432965    1.68382064438273
H         7.89616160361688   -1.76775274310982   -4.03407965994187
O         7.63652421320765   -1.45296392339901   -3.13580441362610
H         7.15078047349098   -0.60853065618048   -3.29497060577296
H         3.71513515285188   -5.14652962836309   -5.29547240475747
O         4.47845394191366   -4.77403115318473   -4.81490978656760
H         4.85964556941349   -5.48422852938794   -4.26587163298063
H        -3.79033307200078   -0.02737682483890    4.89976409962556
O        -4.39213664538689    0.43818948935055    5.53054223221008
H        -5.05410754244910   -0.21858819397080    5.82108058398981
H         3.46631105132202   -6.00850507523675   -0.52586842551771
O         4.34022983175375   -5.76212945898244   -0.84096196267656
H         4.41595523129468   -4.79942820820719   -0.69866648052685
H         5.01648944832129   -0.40845443198000   -4.17266516443557
O         4.48502274969703   -1.12280970618600   -4.56257949106882
H         4.15327716788173   -1.70152992625296   -3.84376607829819
H        -1.17175749842537    1.49840460211033   -3.94793380242994
O        -1.83113883007687    2.11473567963590   -4.32035435139216
H        -1.45156104658912    2.46517919349054   -5.16224645718130
H         4.89100067119152   -6.39265288431095   -2.31558979608718
O         5.22550264847485   -6.72036544025688   -3.17968062957525
H         6.04284129641685   -7.20102562775206   -2.98991059739069
H         8.74882287624194   -5.16918778972766   -2.90920544952354
O         8.05588022926036   -5.58480432878883   -2.35144934541772
H         8.08920660928327   -6.54241761675195   -2.45143801394291
H         2.34923901462838    4.65774793641334    0.42398911695885
O         1.76969460626193    4.64184415326671    1.19508581157859
H         1.40969424720483    3.72247620253808    1.27247972780985
H        -4.42329621691759   -2.68046951137496    4.19934768166089
O        -5.31629977861409   -2.34004385014559    3.99412619929761
H        -5.17669662587501   -1.56033566398189    3.41715788450680
H        -5.84733869045561   -3.24540896737314    1.28250271241299
O        -6.31270414054400   -3.80049922630162    1.95094838823718
H        -6.12547451214367   -3.36349754712005    2.80097971272090
H         1.67963583346900    3.41924034871088    6.83634004656035
O         1.05866475097294    3.93465243814409    6.30009671532600
H         0.27425680455725    4.08948186750172    6.86909404059628
H         4.99506014370140   -2.22916018646521    3.60838653221873
O         5.01502314577515   -1.50979663609772    4.27128097828687
H         4.20433729183040   -0.95247449563769    4.11138352322705
H         2.37686912220613   -5.63017257620903    4.83022138706773
O         2.75585790308914   -6.51544064444541    4.57319432164021
H         2.01006486155633   -7.09579757760362    4.39849871604906
H         2.27532440124693   -4.59313007578907   -6.80005491472021
O         2.10379566043766   -5.07933371008571   -5.98371907905230
H         1.83698478799323   -4.38562363235207   -5.33086372225871
H         6.44164475633172   -4.17314307803388   -0.50163174573832
O         7.19342578533325   -4.57604716605281   -0.03588902015143
H         7.70230700805702   -5.00021303152192   -0.75464933858988
H        -1.73330630221013    4.44645579214639    7.66357952479860
O        -0.83562854989262    4.54436899782477    8.05177912045175
H        -0.65340740953399    5.50332602756128    8.07406276342263
H        -5.07941587183989    5.63222496542782   -5.65013978897635
O        -4.47261558035854    4.86817774420209   -5.67269639648088
H        -3.70813359536516    5.08441741114682   -6.22746679731887
H         3.30892793925091   -2.61515175364101   -8.44800782290181
O         3.21898070120030   -3.14447088164147   -7.64536518169732
H         4.09388606297572   -3.11719674138593   -7.21278526726748
H        -0.63699112013449    8.76316499864189   -2.32001179529564
O        -0.51346374553674    9.59382177872090   -1.80384398150127
H         0.24687972578156    9.41897500697503   -1.22460520455733
H         2.05789487985959   -0.96517230539021    5.19373022105530
O         1.48351779400844   -1.48938961953940    5.78121736735029
H         1.57548187464872   -1.14199602552980    6.67780160254000
H         5.22385717791716   -2.10146838418394   -5.70029585958890
O         5.56980510448019   -2.86901124098351   -6.22163463701357
H         5.29488593067374   -3.65769537272930   -5.70252865547851
H         5.68182078175009   -5.27428926822620    4.68719760993462
O         5.15775703603586   -5.18742660355888    5.51251974441000
H         4.43507510751663   -5.81791990536549    5.42570312118767
H        -3.98481026241101    1.10458446841277    6.96969162177475
O        -3.79455561802873    1.58154725929534    7.81341217228535
H        -4.67083781670663    1.96876206398761    8.07095646791675
H        -1.82958494401282    9.55583390145225   -0.79308641755549
O        -2.69142756973338    9.43229849056565   -0.32017448099606
H        -3.30100776318414   10.05999410658241   -0.71171763343562
H        -5.92794303700188    4.63241051455851   -2.98935987186174
O        -6.83588951371804    4.51366684150415   -3.33633799213794
H        -6.74340094616935    3.80885415485666   -4.01071049348727
H         0.09424516853746   -7.12617737182374   -1.15387891170967
O         0.55580993819400   -7.56210297919412   -0.40455185249041
H        -0.12526410632263   -7.75376554433527    0.24326581304956
H        -7.62030564196975    3.73799923401773   -2.02691274552466
O        -7.88620483724042    3.15344769518105   -1.28654317243430
H        -7.74213025235598    2.24365216745230   -1.62274971318604
H         3.96047571005664   -0.94425662306477    6.97349660557408
O         3.97103710062123    0.01988467832238    6.96445696392783
H         4.78394779488053    0.30816597889414    6.53287308158885
H         2.27515538007901    5.73080094744658   -1.20974727369717
O         3.21031889051739    5.43810641118861   -1.09264190357306
H         3.38681637543675    4.89539396265247   -1.88468634796363
H         6.54776395060812   -5.99755230641372    0.67684016023354
O         6.17682041650766   -6.73271107374043    1.21061953466636
H         5.27176442073368   -6.45432895367760    1.43395791673643
H        -3.87703506056422    4.68919771869500    7.73708464338752
O        -3.30907157401230    4.22447440025741    7.08072207028134
H        -3.50401592013389    3.28148708198109    7.19209278531677
H         5.76039539561543   -8.01362703096553    0.14366226400771
O         5.47385259902955   -8.70119734209462   -0.49404065120899
H         4.64563227757024   -8.37548708334092   -0.89015789804848
H        -0.56888034530115    1.99734933076335    7.66361667476444
O        -1.20038034270014    1.93227352505571    6.92717044222051
H        -2.07006357231850    1.79239754924398    7.32164470158549
H        -6.37894796853553   -0.17030811915305    1.02135226196288
O        -6.69848358385204   -0.25593950750662    0.10837420703753
H        -7.61761380187255   -0.52515560098014    0.12604603243436
H        -5.36843130758105   -3.11706130001705   -0.62198282102459
O        -5.11788756109005   -2.41499405811397    0.00448753651697
H        -5.68523614757882   -1.64095816140693   -0.18637004616507
H         4.32984411043534    5.51270940392283    0.29546323977161
O         4.66235373622470    5.61533717001865    1.20111054756318
H         3.96711080599518    6.12668598621866    1.65093621321414
H        -9.03475476888628   -1.79726729400835   -2.29804928056639
O        -8.48888732388256   -1.59457074156136   -1.51108310498120
H        -8.61809634893255   -2.32979657828948   -0.87217909427791
H        -5.49591002261822    3.40712885148608   -5.57423902521324
O        -6.01686952715195    2.69963049284475   -5.15985015420340
H        -5.35260221846675    2.11309077933432   -4.74145254299411
H         3.19650758353003   -0.96003347762145   -5.66674700178056
O         2.34385169698925   -1.08682385513310   -6.13654257051288
H         2.43462880186344   -1.94212628671229   -6.59766352010981
H         8.13301380429272   -1.43111310839270   -6.03030775921114
O         8.13992589741404   -2.29490310631640   -5.57327391447869
H         7.28354656866269   -2.69412084860913   -5.82406176209509
H         7.64419593321963    0.90773277097383   -6.31611473262927
O         7.45481528771610    0.06000136554615   -6.73058223810281
H         6.47306834401371    0.01249701682809   -6.76707226759219
H        -7.86180836631679   -3.73934846605734    0.89205057860377
O        -8.53892943907164   -3.63366200294447    0.20614767288457
H        -8.43942789534724   -4.39411844228661   -0.39399694117022
H        -2.39280675119326    8.68280142188618    1.24560194859416
O        -2.24469694692443    8.09603316247834    2.00052614502725
H        -1.47503160204892    7.54090441012928    1.78066098147634
H        -4.43826088017490    6.38899064016089    3.44858850298401
O        -4.60622850294766    6.81414040627695    2.59124448588102
H        -3.84116292093278    7.39801764583690    2.45190099914679
H         3.42011432310880    3.37608987751485   -3.60232754718779
O         3.26773516535028    4.34492980952914   -3.50697313938181
H         2.30254987581404    4.40774819314341   -3.62058896012626
H        -6.10227673993228   -1.66367814464860   -3.48007098747035
O        -6.18955222028996   -2.24220112428053   -2.69586799037852
H        -6.97319137445205   -1.93151040451070   -2.18908642724515
H         6.46257848535269    0.99115282119016    4.72966982420129
O         6.06821373949113    1.53172933432894    5.43105184247759
H         6.25706271205809    2.44966640859581    5.13792635350425
H         1.26982168762216    1.74261307253297   -5.93286363546600
O         1.16707955219950    1.13294029376440   -5.17309132638111
H         1.55147350114131    0.28898947069518   -5.46548470028672
H        -2.50708826729890    2.92771013069646   10.44713158600802
O        -2.29551965994125    2.01912497063466   10.17665693561417
H        -2.89112018610280    1.81877187167303    9.44273309353821
H         7.62564061806223   -0.56069160089752    3.08036682810963
O         6.87549214231155    0.01567357543341    3.24596150041582
H         6.18148443212321   -0.58339538070395    3.62419358959404
H        -5.66214009158825   -8.10710734725581   -0.72439325518646
O        -4.92941912638427   -8.17589921730443   -0.07562356065828
H        -4.93304192130247   -7.35730680179437    0.44438630480599
H        -5.15962006788667   -0.18126021064118   -4.74997212885560
O        -5.77686232249890   -0.89263042880110   -4.99402334762299
H        -6.61360608909168   -0.44932490132159   -5.19363182067443
H         1.95056069993432   -0.34723723279916   -7.56151705871958
O         1.78367903098582    0.09284970254063   -8.43080014147155
H         2.39213280308752   -0.33007781106113   -9.04453476955719
H         4.91102590715139   -1.48286956229956   -9.30797365569992
O         3.98606259575391   -1.26210771842653   -9.60161161439911
H         3.97290964611124   -1.38123187320787  -10.55005952128062
H         7.55469163722337   -2.63235085456487    4.20141554057391
O         7.70433038747180   -2.67089185598220    3.24248942701570
H         7.21022697865419   -3.46131686025382    2.97081725071678
H         6.71133167619489   -5.95861028315015    2.69004100672437
O         6.77215574094841   -5.28242051605120    3.39030060803429
H         7.64697550497414   -5.36762349018146    3.81023538974760
H        -1.81195023883179    8.89758052096066    3.45042921599151
O        -1.56671024851063    9.20422874226884    4.34887155343001
H        -2.41675193284176    9.33821229806210    4.80153434924757
H        -7.36782526858571    1.50861596616525   -5.29635208925396
O        -7.94530699445957    0.76563279723155   -5.05400484510939
H        -8.84624107319061    1.16698077198359   -4.97978097485002
H         6.95220990784048   -1.16648167385653   -8.40644165955911
O         6.37197316180323   -1.88870047956081   -8.67123676561508
H         6.14025084713492   -2.33670298347978   -7.83899569383255
H        -1.64408731641424    6.24586208214775   -6.99190202297294
O        -1.99835847485732    5.38110070863942   -6.78832910723929
H        -1.78307389180624    5.21989174853294   -5.81955870546427
H        -0.01272597046862    3.26947214865026    8.99240544754145
O         0.18261775633002    2.35015555717853    9.25048979031344
H        -0.61762609320268    2.08792429315680    9.75487244581688
H         6.76476843953766   -2.85398840982273   -2.70608252402250
O         6.23313479100008   -3.59716454617981   -2.36458420556871
H         6.70161694316438   -4.40890605836534   -2.60775928776294
H        -4.06228957055990   -3.13737095991869   -4.97295637755937
O        -4.21609063817697   -3.02594082246268   -5.93816906027508
H        -4.76210609797144   -2.23188469248994   -5.99423202073917
H         1.96681150942657    2.13834162323725    8.44201459924358
O         2.63274338542022    2.24894015454660    7.75369084400979
H         3.05420766086513    1.37801185180400    7.64065258742434
H        -6.90552398710613   -5.25423003742996   -1.42717300772613
O        -7.82083287542985   -5.52318798475776   -1.67479270828078
H        -7.95143352462089   -5.12200944213692   -2.55881845343164
H        -3.82924198141677    5.21368276015046    5.65260258773274
O        -3.79415346380735    5.98141515302604    5.06106315161536
H        -2.85982933417105    6.27426579571142    5.15637381651151
H        -7.87446520923368    0.03507375336263   -2.01067180147768
O        -7.38390453215658    0.75789461067804   -2.42456951611262
H        -7.60839917275798    0.74440687623146   -3.37843219258590
H         5.84191544164197    0.06380041869437    0.40244118187327
O         5.61954887788509    0.78689280972072    1.02127765799844
H         6.12749110784298    0.59300963361334    1.83579837688302
H        -6.22433426310727    3.27531617138216    7.34933507767518
O        -6.09963953562850    2.75859311903760    8.17946804923513
H        -6.70039947097431    1.99770393276590    8.09079315254538
H         2.27626734675114   -8.13744426644972   -0.84188507601408
O         2.95512627175031   -8.12741240598877   -1.53639200510752
H         2.73043173668783   -8.84227763245166   -2.14860706461149
H        -2.72866036485110   -4.02990919628621   -6.21956249221605
O        -1.97648197072845   -4.59698192900399   -5.98535833766554
H        -1.70135677492347   -4.30347530408642   -5.08829648294353
H        -5.64708513087700    3.72059913521385    5.26318814415319
O        -6.29717056923335    4.11938237878874    5.87806146738174
H        -6.13205187073936    5.06314066803758    5.86309592062760
H        -1.01439191816357   -7.17851186447444   -3.17583246702017
O        -0.54245168412351   -6.50860754815490   -2.64754245961901
H         0.36622869462214   -6.44110653191477   -3.02580228250447
H         4.43985123722739    1.96214040942657    5.11246975904613
O         3.49883890394592    2.20232120620721    4.98964997365962
H         3.11225717442756    2.22084216357094    5.87044993838104
H         4.10533725934612    4.60595571379911    6.27789367241278
O         4.18841950887933    5.33500882416902    5.65881743926633
H         3.62262082627784    5.09336516558027    4.88677772657834
H         2.76537519007185    3.56293970858098    3.89860679175905
O         2.58949482264126    4.50295778719002    3.73049307018007
H         2.47242200055660    4.59947020616639    2.76339206985249
H         9.40133027820308    0.13594109561322   -1.07140730421611
O         8.59517207375496    0.30203757054587   -0.57918886412067
H         8.41592057115136   -0.51548530614875   -0.08517335110290
H        -2.11560614704440    5.28666882608993   10.61063924050021
O        -2.83902686574206    4.65962645022421   10.84176258088538
H        -3.05927723793784    4.83927822217845   11.75600117396610
H         7.97286373562311   -3.07824457174176    0.33139809968954
O         8.39555763478079   -2.23220863848236    0.58590801292963
H         8.32604039699608   -2.22457826415314    1.54793919246597
H         5.37293175990545    3.60568836293984    3.50690915228580
O         6.02727311364857    3.87167704156641    4.17507559796421
H         5.61389127258871    4.59153681315395    4.67354709811735
H        -4.22225145601694    4.98927055573181    9.74018425847686
O        -4.85370599212685    5.13971007981964    9.01664807822037
H        -5.46600167738155    4.39143943063691    9.01373688352386
H        -7.00150540462625   -3.53446496442168   -3.52064478800087
O        -7.62157267262621   -4.14669698374875   -3.96956178108050
H        -7.09892059324859   -4.59089642753552   -4.66917326356150
H         0.01364034995187    6.09128609600840   10.73405897852729
O        -0.84967521191240    6.42450705311512   10.48479601643441
H        -0.73134081678054    6.85264953639242    9.61757188502803
H         2.59988236091208    1.43584957446993   -4.14007401798808
O         3.47944434306234    1.77475349283007   -3.89039747913271
H         3.79114934236088    1.25990419667569   -3.11676897183842
H        -6.98573755809312   -0.25283829116992    7.17795312508177
O        -7.49450958071326    0.52656234257852    7.45557975316531
H        -8.11461419435126    0.71001935156698    6.74877099234637
H        -2.74848175951425   -9.92999490377112   -0.83943992644767
O        -2.68378162071411   -8.98891044910012   -1.00186891685087
H        -3.58973343700626   -8.62051691036792   -0.76431347870531
H       -10.04598464594063    3.02195255569857   -4.95343929636796
O       -10.16611287699859    2.10512465817549   -4.67196000982694
H       -10.38323182898437    2.19097621959853   -3.72265207607543
H        -2.07804881343605   -3.07080445308131    4.59120446537176
O        -2.95366518411998   -3.50981441080791    4.65968280886758
H        -2.94650528286965   -4.12862668111770    3.90419038656348
H        -0.19253090416345   -8.03483548667510    2.47843004437913
O         0.63326693748505   -7.82621404492083    2.92833433916055
H         1.35229371904809   -8.12387838644840    2.34339978245048
H         6.69239816656499   -2.43161894962033    6.39277036182879
O         7.14172720749622   -3.14312225385010    5.93175188951118
H         6.51025328016308   -3.87663433460141    5.89276475066604
H        -5.28702239512296   -2.04022308013364    6.91026714539251
O        -5.96188461056284   -1.54263638353067    6.42382531900649
H        -5.94317542705492   -1.92095263481715    5.51516276623536
H         1.24062261249565    3.10476846167321   -7.80885710872658
O         1.92311225644635    2.56346360193107   -7.37537297154158
H         1.94207770342745    1.73346333862421   -7.88810558306062
H        -3.95404628200837    8.71745039987577    6.62085871092560
O        -3.95071320488306    8.71378095562013    5.66349421112940
H        -4.07571762946650    7.78576800595970    5.39711283403168
H        -2.03328335531773   10.25188758729776   -2.78633902396539
O        -2.93310304186190   10.43497012616482   -3.09301353877060
H        -2.85645506569157   11.06720829596089   -3.80685550334549
H         9.39934747014617   -4.12492570371834    4.05362951680415
O         9.11825691953787   -4.80148224159937    4.67732769492992
H         8.68664714089865   -4.32719013709423    5.39898045520372
H        -0.72215825001027   -6.06692081435445   -5.85326147499928
O        -0.02034702784986   -6.63493188134697   -5.51883205140924
H         0.81638737340932   -6.17392317874353   -5.73336825747799
H         1.84100550507333    8.21563727992746    0.62771205558771
O         1.54054717927178    8.53767020780750   -0.25064608020934
H         2.35616206550649    8.57102250562318   -0.77997061005340
H         3.53099008001871    2.81573468987811   -6.70030295822570
O         4.36484899366410    2.56355897555870   -6.26726370590834
H         4.10612808139942    2.29442042635656   -5.36206184117400
H         3.75118582037995    7.05791485234082   -1.25994571127476
O         3.95999668182809    7.99297103842677   -1.47463379540456
H         4.33063428460568    7.93366765178025   -2.36720040847661
H         4.42127857333750   -0.07523668670726   -7.92344988409483
O         4.79759454037196    0.06456770052498   -7.05317589762383
H         4.61990356303441    0.99812412131030   -6.80506918332207
H         6.03840606877514    1.86498417882565   -0.48973675662608
O         6.60696860051277    2.05556945773452   -1.24967116618146
H         7.43000983572856    1.57502303932696   -1.05192947566565
H         6.68491947806554   -8.50248362268809   -1.59649329066647
O         7.32359395272873   -8.29439222621877   -2.33153055023761
H         7.69219750362207   -9.12952408330453   -2.61431454967918
H        -5.29031948853331   -5.85075253438164   -5.43227746510333
O        -5.90573603513213   -5.17923402692379   -5.75156251158254
H        -5.35290799816413   -4.41151551329005   -5.98638731131571
H         0.67864236525182    7.12998941818316    7.56431301291977
O        -0.22376984750004    7.15993911905809    7.92153008230520
H        -0.77706260528095    7.17340550776154    7.10243096384901
H        -8.88538546404772   -2.88833135548515   -4.14254739174412
O        -9.40617154213828   -2.07919399959843   -3.97893419942635
H        -9.11628757708806   -1.41542688753933   -4.60849682028613
H        -2.40666034270721   -6.04746208481883   -2.16074008276520
O        -3.28468283889066   -5.76258514538309   -2.43129209932663
H        -3.46976405974623   -6.13781029540256   -3.31709705579457
H        -2.97539514380902   -5.96563085467937   -5.42787869078705
O        -3.57769709134884   -6.57409090907770   -4.95693140947550
H        -3.09694601656237   -7.39423286796546   -4.78632594365468
H        -1.17743234254319    3.67091375405881   -6.86653792209828
O        -0.72070983906211    2.89765025502006   -6.51965883646989
H        -0.85289727224347    2.15419781354981   -7.14173485405348
H        -0.03952390438829    0.36663609417849   -8.23923053102632
O        -0.93028608069612    0.65547545073672   -7.98741686232671
H        -1.17317351799602    0.11971165968690   -7.21749987192901
H       -10.40427308896683    4.00446233425393   -2.79276526289977
O       -10.47501262521974    3.22713812565738   -2.22330311790716
H        -9.64630467401922    3.19955116505074   -1.71307186448336
H         4.58728387263828    4.01938121973429    1.69934341540665
O         4.37880418430258    3.09970357260600    1.98199394744798
H         5.09289459767075    2.52190039299277    1.70009946811774
H         6.50287928488352    1.32252169639335   -4.23118132053614
O         6.19899924175521    0.69882633211459   -3.53685312124134
H         6.22559876201996    1.19647784253730   -2.69427336614904
H         9.63675875182856   -2.30003347624590   -0.92412252827494
O         9.91557700431573   -2.08864313699345   -1.82395782359640
H         9.11660682614635   -1.74947504848660   -2.26974065291092
H         9.97731055496034   -3.40000724537793   -3.09008743055145
O         9.71211161003559   -4.05304320992879   -3.76487977441933
H         9.32004536222056   -3.54637324429603   -4.48667445337795
H        -7.70114512485846   -8.62521945067122   -1.69076847159904
O        -6.96199446347715   -8.03259037956466   -1.81948044618424
H        -7.33796319532854   -7.11877218199179   -1.81230465403978
H         4.18279367274366    6.00827912789480   -3.84737719629817
O         4.84476890980687    6.70925798500199   -3.76415674007723
H         5.67981376751903    6.25429496708932   -3.62295364459715
H         0.10558305792919   -8.23989240088978   -5.22041585264073
O         0.12817489420929   -9.22255116076650   -5.08599925617474
H         0.28154881503799   -9.58845589847625   -5.95714827178875
H        -2.33251184914279   -8.73410140995397   -2.72688610168901
O        -2.09667972915765   -8.47365628956873   -3.63690595180205
H        -1.44883865775875   -9.09310639186446   -3.99166991229151
H         2.18187504333869  -10.88474622829019   -3.48741665500056
O         2.13830114898722   -9.93002264300601   -3.46636605548977
H         1.35460253454281   -9.65877105994705   -3.99491887428979
H         6.85755030241681    3.25239857730304   -4.58801949074154
O         6.91853078923077    2.57314930555283   -5.28750308915889
H         6.12368546619459    2.70404272783913   -5.82808105494005
H        -3.58271803945957   -3.75991827871002    7.69576271573662
O        -3.69506143872969   -2.97302340525034    7.16395536534919
H        -3.44168115174176   -3.21400213382466    6.24666926765265
H        -0.62192491142944   -3.43028274318000   -6.74165083568828
O         0.00952849961181   -2.70009120629930   -6.75305679001917
H        -0.46872321376094   -1.92187153287410   -6.41053293321019
H         0.62588598484336    0.42098797240999    8.72925172792914
O         0.63449432895942   -0.29595241735299    8.09109091857686
H        -0.28790496772718   -0.58357485801208    8.00107988692845
H        -5.80777282387642    7.30815154583767   -4.30582510649180
O        -6.30862699255848    6.68918162197772   -4.86868816161062
H        -6.59756279153127    5.95877085465713   -4.27746414074999
H        -4.25251719565311    9.04438323458531   -3.31580572866813
O        -4.79013922268503    8.24943612860833   -3.21059473326239
H        -4.38434853248691    7.76947926251761   -2.47027381840562
H        -9.68540911501784    5.74341377311768   -4.70754207416438
O       -10.22046007768854    4.93988852669375   -4.54406900603254
H       -11.10062668209362    5.14210908149246   -4.86317601947805
H         2.76771040839059    6.46660006249123    6.10946643840259
O         1.80758274826772    6.56483631715840    6.20569204654756
H         1.46283471992653    5.65190042675954    6.10348666643936
H         4.82012019409175    8.48242620961482    0.05338368560534
O         5.13643588484603    8.48578017933138    0.97476480097759
H         5.54069565367871    7.62070011575837    1.10894213926589
H         4.14997797516329   -7.49976610422346   -4.34031684034034
O         3.39308097864007   -7.78565248408146   -4.88372817479811
H         3.11003673399530   -8.62428374020550   -4.50447742781423
H         0.38364050184063    8.60992632797651    4.19345098114245
O         1.06195165347775    7.96477712460018    3.96869035661778
H         1.28517786407042    7.47272009551734    4.78469804003941
H         5.25341371510117    4.11861869908906   -3.18003147066165
O         6.21477614825817    4.08899611293800   -3.12255749369739
H         6.42009272142005    3.50816714228875   -2.37334857857598
H        -2.59299866051098   -1.58335075883969    7.54621261056367
O        -2.08214786046083   -0.79058327068582    7.76667078669744
H        -2.70836619746324   -0.16231075044664    8.13677086991311
H        -9.00113225237178    7.88205768385018   -4.20970921090380
O        -8.93565987051109    7.29778304022723   -4.96656214755095
H        -7.97822795857095    7.13105398792100   -5.09674124742804
H         3.51933964091926   -9.04113692985811    1.09493317153205
O         2.84247135012337   -8.40835698803574    1.34051332278651
H         3.31695413063138   -7.60256339699562    1.61970942964070
H         3.59659208301380    8.11299413246152    1.79696938027849
O         2.80525081578923    7.55072160273645    1.90886950844015
H         2.35732860059248    7.78881187556495    2.73333526996467
N         0.05890116786556    3.48221433552740   -9.26072224158721
H         0.54084763399185    3.65756343460324  -10.13262466329500
H        -0.62307769459814    4.21870147487098   -9.13071010446352
H        -0.44660844395850    2.60857902734811   -9.35669443168102
