# Supplementary material for: Computer Generated Realistic Interstellar Icy Grain Models: Physicochemical Properties and Interaction with NH3
Source: ACS Earth Space Chem. 2022 Apr 19;6(5):1286–98. doi: 10.1021/acsearthspacechem.2c00004 (PMC9125691; doi:10.1021/acsearthspacechem.2c00004)
Supplement: Supplementary file 1 — sp2c00004_si_001.zip [file sp2c00004_si_001.zip › NH3_binding_energy_sampling/66-43.2-N.xyz]

604
 energy: -1022.791851538323 gnorm: 0.000016014646 xtb: 6.3.3 (5b13467)
H         0.19572465968962    2.96867384016286   -0.65233298246091
O         0.72010769750947    2.30296321551471   -1.14750515846173
H         1.65806169527518    2.43044889578447   -0.87127000830986
H        -0.08965163673024   -1.38643266358516    3.15544307686449
O         0.30473922289721   -0.68351853892031    2.61619766594075
H        -0.17468620060041    0.12844930085721    2.85170332514747
H        -2.40356939322333    2.34845565297975   -0.51895259807562
O        -2.19357314663679    1.87390986578674    0.30288500951690
H        -2.21109020181015    0.92706746249182    0.07359548936417
H        -4.67430493355038    0.47239498993150    2.18507220166148
O        -4.99128766935668   -0.46107408981088    2.19247192951193
H        -4.48491519573822   -0.93527804250612    1.52483821428615
H         0.05513624423542   -0.37813954065677    0.96210295598424
O        -0.13926830411206   -0.13757611767546    0.03554656602609
H         0.19892530371785    0.76008190193127   -0.07997853025114
H        -0.16988510801407   -3.66005792369006    3.77168222562034
O        -0.44888253216393   -2.83159447387945    4.19527173380865
H         0.19491460945058   -2.66533463077791    4.90005836647651
H        -4.89607136777334    2.45994867238696    1.34153124358427
O        -4.25773421508206    2.04704085321652    1.95513813415575
H        -3.41394592741487    2.03227534017677    1.44440357591887
H        -3.24962159870188    3.84396113562446   -2.18926926022066
O        -2.51203200919544    3.24636643897436   -1.95970515494612
H        -2.15233589422337    2.96213690746024   -2.82005178709341
H        -0.13317546809280   -3.87205684411687    0.49652191942580
O         0.20605399114439   -3.05656543198975    0.91891790609571
H        -0.58214008947216   -2.57160438323960    1.23127873633805
H        -2.39001421413438   -1.61489342834179    2.46805897137890
O        -2.19856414199725   -2.07689361728343    1.62522145808097
H        -2.45591753975140   -1.48654550354808    0.89798943047064
H         2.06833455319468   -1.50346472385088   -1.11180074095052
O         2.29790915635991   -1.76030790561790   -0.19489959231337
H         1.50769150517683   -2.18980615827524    0.18496455898299
H        -1.40286492968769    1.75106977160861    1.92879084900362
O        -1.49385614469152    1.34890815025025    2.80277187597495
H        -1.48424342161948    2.05801058287383    3.47166217367081
H         0.20503702048499   -2.76111729425960   -1.57107772490254
O        -0.55012475766579   -2.14889362335403   -1.62486864428389
H        -0.37240253312599   -1.42576871983876   -0.98685071995764
H        -3.44336461952750   -2.98816695110141   -0.40191922902749
O        -2.72482428033213   -3.47815433693405   -0.82305993765464
H        -2.01444319512289   -2.84631656958582   -1.03690040220064
H         2.75852307365417    0.04829656461641    2.95101300414910
O         2.85713086908254   -0.13700052207792    3.91243316924559
H         2.94343455189115    0.75412858240129    4.31991811052288
H        -3.53434264435734    6.31804525039079   -0.50963148921806
O        -3.29360821642447    6.98384256323632   -1.20623467760561
H        -3.15363851095204    7.82677833693609   -0.73164330954674
H         3.89225736402072    0.51147962359900    1.20833486303973
O         2.94146133790337    0.32988109392537    1.32204879699577
H         2.70464996062036   -0.41953237982830    0.73836322592323
H        -5.78458337907009    0.78622482208239   -1.60278482244240
O        -4.87434458381773    1.11283182504479   -1.47308970321189
H        -4.98648832093198    1.93893929062323   -0.95794899747176
H        -1.22380076750279    5.32175177155229    2.24542161301707
O        -1.84668791624460    4.57444911285974    2.12258998271059
H        -1.92923437352894    4.15232862367469    2.98312589503932
H         3.48521168317196    2.69369720807988    0.45781752845909
O         3.24112670016458    2.65712051259651   -0.48221543934579
H         3.57334291359750    1.81595138826928   -0.83673654513515
H         1.48897567799614   -4.75193350247937   -2.25839191016056
O         1.55263393661910   -3.97723909702017   -1.68170347042441
H         2.34794403833503   -3.51463307220622   -2.02918394772426
H        -0.92329031303883   -0.13816159845880   -2.54047646291378
O        -0.28787034842060    0.51560176384588   -2.85957500207887
H        -0.02963747646635    1.09434787125328   -2.11915554793805
H         1.69259021518666   -4.75018085127299   -0.18673846335735
O         1.79770735927899   -5.39077373925454    0.55308299038408
H         1.33452891383761   -6.20032450327478    0.25219397248430
H        -1.22743547100789   -3.31682459739856   -2.88761662956212
O        -1.05203400984185   -3.99705034313660   -3.55112514578361
H        -0.92726616701827   -4.84625591210968   -3.08582556106381
H        -2.79605374623277    3.22428834993703    4.72517957839226
O        -1.81467500948380    3.21957792005454    4.69260578159037
H        -1.52616299359058    2.81238688729926    5.52899849201713
H         0.94963892306482    4.94466549417648    4.11518884565773
O         0.00499677144454    5.18126960092333    4.16620481366517
H        -0.47309794669319    4.37884187655823    4.41637675759368
H        -1.73702164746367   -4.71322026590695   -0.38670393283165
O        -0.97262037587254   -5.25563226649213   -0.10272163216483
H        -1.32183263564063   -5.94485198236639    0.47174405592343
H        -3.91853400010611    5.77999209989670   -2.56799417072359
O        -4.26810366473094    4.94736671210173   -2.90269611778862
H        -4.11126010195859    4.91741399158886   -3.87072527408693
H        -2.44264411515406   -3.76276029608214    1.92373744256145
O        -2.46175027659728   -4.66903638167536    2.29457234721543
H        -1.52240782706704   -4.90756097570152    2.43666503400517
H        -4.69657270908432   -3.03015287360295   -2.91264652635619
O        -3.84325209608389   -3.26123451954224   -3.31802085912831
H        -3.51357580778311   -4.05705641203252   -2.85560262711539
H         0.31975890830960    1.29057426080406    4.63205184022851
O         0.83395855500910    2.04763191615689    4.30371630456297
H         0.87775702128655    2.70705959528914    5.01167876077512
H        -4.65954049782554   -5.22700926665072   -1.59494725698954
O        -5.36258604900286   -4.87608279414778   -1.02121968163215
H        -5.15154955929293   -5.23448043986454   -0.13815680179077
H         2.32838249093740   -6.52968920105969   -4.05309407506380
O         1.98925605236985   -6.20428259993938   -3.19908464027228
H         2.42168025660129   -6.78098328555944   -2.53705275963829
H         0.46850088912314   -3.42512963377635   -4.00992043636104
O         1.27217211325707   -3.05614623584588   -4.42955350144668
H         0.95437491953537   -2.68054628761172   -5.27692142273848
H         1.94871891244703   -1.83286672968620    2.98810567117265
O         2.10579675881156   -2.76248645737020    2.76692670911788
H         1.42118858235979   -2.97367771925090    2.09771319563662
H        -3.01532205325169   -1.85838415161536   -3.21433091507082
O        -2.59303365914233   -0.97228092473873   -3.14452588952682
H        -3.24797992199600   -0.32504631833669   -3.46217524447616
H        -3.19969758750479    4.90560277944422    1.10715694639993
O        -3.97979707733984    5.28194258782891    0.65261481162711
H        -4.39656594736799    5.83624905253497    1.36123082135408
H         0.86259485837360    2.17507345250103    2.61522424561206
O         0.96722820653501    2.17724817886727    1.64408807395135
H         1.69293636978678    1.55318906406103    1.47802577543774
H         0.18512641876595    5.59488976014035   -0.72048121109258
O         0.70879856587967    6.25918820179120   -1.22426680358923
H         0.84846326136849    7.05648687054204   -0.66460065907945
H         0.33141414306774    6.95605941468270    2.63797625067920
O        -0.02679625451926    6.58339572020937    1.81600102565479
H         0.63613430481708    5.91234771217712    1.55283862942949
H        -2.49482287674227    0.13455722513993    3.34730793511066
O        -2.71680389616994   -0.68278860048830    3.84660080557051
H        -1.95845175659068   -0.72408037723548    4.47097050009926
H        -0.91604766710338    0.46179325434818    6.03525599141168
O        -0.63892888220012   -0.05569002450723    5.25954859452718
H         0.07175596367518   -0.66111424647677    5.54668836146987
H         0.69778088273989   -5.06914563088869    1.96870432004359
O         0.15403056305419   -5.18175107445124    2.77171676602230
H         0.29692100165353   -6.10381584398347    3.03986982518467
H        -2.12856548391707   -8.15438492836980    0.41629374756521
O        -1.80789443865641   -7.67007230702762    1.20445418422439
H        -2.59523236129116   -7.36040771786804    1.65982188356432
H        -0.38103075019619    6.80962561688988   -2.28276967922528
O        -1.12622835734583    7.23235145217468   -2.78115154995854
H        -1.91755285615069    7.10329015730343   -2.21986282826370
H        -1.12134583274271    4.24190747807895    0.60291544839763
O        -0.74605358775475    4.30735370249550   -0.29193099835842
H        -1.45134799706831    4.06848478874734   -0.92711780547743
H        -4.42464718328263    2.66628849363292    3.52125021138160
O        -4.42358692559564    2.83263053412562    4.48615510707413
H        -4.50835990891574    1.94837334149331    4.89206602677992
H         2.00702566381108   -3.66773395596367    4.24209118969882
O         1.94229126301125   -4.14407102369449    5.09296866027583
H         2.44647567145571   -3.60965799232696    5.72753372732822
H         4.67775586965559   -3.26504571359104    0.84517513293506
O         4.51945290060002   -3.18400191723527   -0.12119288378226
H         3.66052250546055   -2.70655021138309   -0.20405919000135
H        -2.72745546277831   -0.80623986750937   -1.35082973460589
O        -3.05626591803779   -0.54015597868469   -0.47575296008324
H        -3.85659722393988   -0.01362385787644   -0.68154924489849
H        -1.61467008635619   -0.80334670392654   -4.62811076225446
O        -1.10552135313683   -0.58354277442705   -5.42963656672045
H        -0.39649197333864    0.01149760953585   -5.13961500328739
H         1.79487971216564   -1.76413403655747   -3.37042586301729
O         1.88606652676380   -1.02021695565101   -2.74365205116004
H         1.10864867757756   -0.44278068725680   -2.87336275458804
H         3.64965678960936   -3.20113081721378    2.55472595323503
O         4.60894597012727   -3.42961745364447    2.48300351924895
H         4.66327808045824   -4.39047860209860    2.60476374017038
H         3.41071782333007   -6.20246646003777    3.11169175568940
O         3.76877905652623   -5.99763206709407    2.21331459346174
H         3.03266783650142   -5.64933439943901    1.67013340989483
H        -3.34212249424959    1.56668391334106   -4.16631442988814
O        -4.18730865674011    1.09503180371945   -3.97975764595231
H        -4.40714466073887    1.23612285012916   -3.02285639717323
H        -5.08958169834248    4.08358587028343    0.08635541078156
O        -5.52761718956016    3.21801477639274   -0.02319232758839
H        -6.45777007369396    3.33861808565083   -0.30511441665288
H         6.72859796498403   -1.24307976506951   -1.34370356921677
O         5.95601703302851   -1.09542397581874   -0.79178067132242
H         5.53595368625481   -1.96390643526675   -0.59938532566881
H         4.59121185468541   -3.22390661861854   -2.46529598124741
O         3.72440572788412   -3.05008508515996   -2.88241551160803
H         3.72906041459365   -3.66534919727670   -3.64144433108487
H         4.41636883582193   -2.38498397148121    5.63100557809777
O         4.07247630606622   -2.85216653037634    6.42262297625142
H         4.40463976868225   -3.75790195836377    6.33705708790369
H        -0.77694537785483    6.24979745731236    5.10967264773025
O        -1.38058279953557    6.82311473742424    5.63994112648984
H        -1.38770207420184    7.70366246325211    5.20642769524505
H         4.69404885508870   -0.19614867019876   -1.44627965103086
O         3.92743640627747    0.34805301699619   -1.70764837937311
H         3.23543282174112   -0.25055066227567   -2.04248687396366
H        -0.74051170843474    4.47788122545079   -4.00642242666648
O        -1.52263219110864    5.02194406142662   -4.21379171540817
H        -1.37243806352230    5.88655443507889   -3.78672655540003
H         0.65806165391564    3.15102892778679   -2.63051840749786
O         0.66803352461512    3.53229774710086   -3.53706470723651
H         0.71591252466234    2.77166809426480   -4.12620175388123
H        -5.39623198869271   -5.26570044323756    1.76867996488712
O        -4.69890964754699   -5.85902282832188    1.41212878967382
H        -3.85894293005978   -5.44444224030585    1.68641045030632
H         7.88109447547574   -1.73873709591987   -4.01461119521699
O         7.62140569566569   -1.42960317531043   -3.11401779451686
H         7.13522416785260   -0.58486648089171   -3.26778191140550
H         3.70348729290157   -5.11335215803920   -5.29585175167974
O         4.46534936957889   -4.74260297324528   -4.81170608827431
H         4.84867677232139   -5.45644846970825   -4.26883577558010
H        -3.80381594827473   -0.07025641601598    4.93677459044297
O        -4.40576555176866    0.39122610517851    5.56943770210860
H        -5.06644968787859   -0.26770470855799    5.85796101319218
H         3.45814877164338   -6.00681745294910   -0.53142863865089
O         4.33161587693716   -5.75707774412667   -0.84513806507470
H         4.40631319341720   -4.79537480758268   -0.69676598648248
H         5.00113850467616   -0.38261968208537   -4.14149877542405
O         4.46651014924224   -1.09204652611941   -4.53571296848785
H         4.13890595856128   -1.67877780834219   -3.82129047192610
H        -1.17155049924659    1.52567787443941   -3.92125807983159
O        -1.82092786559275    2.14858607008921   -4.30492858066730
H        -1.46182991234514    2.48416825144645   -5.14902606197727
H         4.88248864458846   -6.37767346764997   -2.32457816861256
O         5.21695713303692   -6.69866898432181   -3.19107641044869
H         6.03473881788410   -7.18017138590788   -3.00516798832484
H         8.73811788266875   -5.14572992655579   -2.91235734355997
O         8.04594969143493   -5.56558117913935   -2.35677297579397
H         8.08029995978461   -6.52250364312218   -2.46320918513290
H         2.33009113296304    4.65197443404821    0.48958009044591
O         1.75123081470268    4.63009668301536    1.26100608948163
H         1.39203106700855    3.70967077495415    1.33291164273314
H        -4.43250849733519   -2.71851801540948    4.22004608376412
O        -5.32598741978782   -2.37844672248709    4.01668237284953
H        -5.18788652565160   -1.59401727775161    3.44598342827784
H        -5.85744696995316   -3.26550323527079    1.30063263635487
O        -6.32164319011531   -3.82571797017582    1.96525930167247
H        -6.13482723977832   -3.39424257199626    2.81829815288795
H         1.66485593345697    3.36229092440778    6.89826160586066
O         1.06495442561942    3.87920243918123    6.34281111401696
H         0.26613805085363    4.05030411931154    6.89617937982616
H         4.98544111741292   -2.25342058652846    3.62675990627818
O         5.00500075139675   -1.53724451183382    4.29339472113349
H         4.19335111703139   -0.98083618052925    4.13732110789942
H         2.37120118848667   -5.66526157208790    4.82744213402729
O         2.75127770967235   -6.54794417249285    4.56402493931044
H         2.00619875638107   -7.12827898358704    4.38616280423484
H         2.26191948200767   -4.54981870123182   -6.79675047739596
O         2.09172081595822   -5.04179059562487   -5.98351866033560
H         1.82552584168770   -4.35363219987098   -5.32550281263955
H         6.43169657247362   -4.16821237795356   -0.49749172210687
O         7.18432432815503   -4.57263004111626   -0.03449571700115
H         7.69321086168913   -4.99208388293219   -0.75611475686350
H        -1.76737652437348    4.40568171094494    7.63166011744739
O        -0.86079432257682    4.50081183892689    7.99538288003139
H        -0.70673586539232    5.45701306136232    8.10165139159731
H        -5.11395662793413    5.65572924995818   -5.56926498160705
O        -4.50609399040060    4.89246084220721   -5.59190632531253
H        -3.74790878822506    5.10954923163145   -6.15555306458934
H         3.28989022278889   -2.55336349622091   -8.43238764740937
O         3.20041559388510   -3.08969293836454   -7.63373855314194
H         4.07618359582579   -3.06794465943522   -7.20306507759556
H        -0.66182607202005    8.77256947681694   -2.22817328400685
O        -0.53928682048860    9.59882756583101   -1.70563879894476
H         0.22154878989320    9.42166627313205   -1.12801646873484
H         2.04680213807116   -1.00267689598590    5.22161798886603
O         1.47552032259767   -1.53239612114923    5.80686827811348
H         1.56576733574447   -1.18992504697001    6.70525773672124
H         5.20832960580920   -2.06427392513173   -5.68189028714736
O         5.55561643013785   -2.82809126776645   -6.20670633387776
H         5.28055377276628   -3.62046385961556   -5.69349419925243
H         5.67585788300891   -5.30380014997073    4.68502303144009
O         5.15178356036902   -5.22147895293588    5.51081339404850
H         4.43057183838706   -5.85330204192619    5.42139933579154
H        -3.99742478740385    1.04814477104364    7.01543483676184
O        -3.80576803029309    1.51810770692471    7.86213506505152
H        -4.68147763607376    1.90344773609338    8.12448042017382
H        -1.85623973503923    9.55383391480508   -0.69470194787546
O        -2.71730007304156    9.42513454157191   -0.22222295935940
H        -3.32804951240292   10.05538071993684   -0.60789302031164
H        -5.94972600136215    4.63914009754456   -2.91809224892239
O        -6.85758787086705    4.52211854922899   -3.26501605020126
H        -6.76598670778834    3.82268875124400   -3.94496913813040
H         0.08696204395589   -7.12398339156503   -1.16500474236237
O         0.54960169291001   -7.56339434796982   -0.41838404981379
H        -0.13103163575656   -7.76108411365244    0.22810534986552
H        -7.64130458635542    3.73702618770813   -1.96077015916758
O        -7.90417856441964    3.14676966092716   -1.22392439439566
H        -7.76062256243344    2.23959227064028   -1.56724216391437
H         3.94622327764521   -0.98178366225445    7.00307349868950
O         3.96123578260996   -0.01736802542003    6.99867025584384
H         4.77504931415319    0.26656523994398    6.56585472816202
H         2.25362357739605    5.73612408755333   -1.13695458598083
O         3.18896696140261    5.44271224600276   -1.02180855371596
H         3.36709943729113    4.90640950822027   -1.81736648183844
H         6.54049680849897   -6.00005474512374    0.66945184668063
O         6.17061790170837   -6.73875136408948    1.19893098619333
H         5.26527061290675   -6.46301089592250    1.42427036259714
H        -3.89716083149896    4.62777034192437    7.80465259621008
O        -3.35562118765348    4.16585576275509    7.12432479378614
H        -3.53098602589261    3.22092049023754    7.24949584902249
H         5.75475279693409   -8.01362077420283    0.12346847952643
O         5.46851571435695   -8.69709581430408   -0.51860725702034
H         4.63967878241196   -8.36985156020818   -0.91210950554626
H        -0.59154558280651    1.96817359884992    7.70785713318070
O        -1.21878410556979    1.87458490915160    6.96776775927986
H        -2.08753217866130    1.73879322473221    7.36548320980723
H        -6.39329439850437   -0.18940113701214    1.05972299208143
O        -6.71190451627693   -0.26919465813853    0.14588313164413
H        -7.63090190811271   -0.53923179038717    0.16133652691482
H        -5.38013362279875   -3.12451778886517   -0.60294948340776
O        -5.12854359683374   -2.42530215408831    0.02636861862114
H        -5.69857662980069   -1.65159447687852   -0.15796252184369
H         4.31019458210555    5.51024927435504    0.36546230797602
O         4.64174602744771    5.60675712346436    1.27207608365961
H         3.94610932196741    6.11541716507144    1.72436255080177
H        -9.04847679967843   -1.79719333251779   -2.26864976875339
O        -8.50174451221689   -1.59953056475157   -1.48088723712729
H        -8.63065027648277   -2.33878744697425   -0.84653376633020
H        -5.52100812209090    3.43279766583945   -5.51194767907140
O        -6.03931000067060    2.72028091176977   -5.10166524850365
H        -5.37380668588569    2.13276146967463   -4.68916854556915
H         3.18292874595269   -0.92823670669510   -5.64280013417319
O         2.32789547511605   -1.04566879156419   -6.11084030556392
H         2.41398461710069   -1.89244354043766   -6.58817239038423
H         8.11750052292258   -1.38896089340539   -6.00836121346309
O         8.12445653769548   -2.25493895117733   -5.55567893012553
H         7.26887436860673   -2.65372070174993   -5.81024431399388
H         7.62473245802269    0.95315618240300   -6.27959299480701
O         7.43637863012880    0.10666061343776   -6.69675549436744
H         6.45508379620205    0.05717881483206   -6.73536880463553
H        -7.87203976264984   -3.75939087525907    0.90832191105779
O        -8.54893094356939   -3.64930745797438    0.22292183709878
H        -8.44977199213855   -4.40620288020831   -0.38174112981253
H        -2.41782280867731    8.66662944347264    1.33809682637148
O        -2.26725103948629    8.07489114454500    2.08867150001440
H        -1.49723090327011    7.52270837905246    1.86411662778403
H        -4.46066465710706    6.35560405431508    3.52754379007092
O        -4.62769647188267    6.78483863332570    2.67148605846919
H        -3.86459678522798    7.37228213127167    2.53817728923226
H         3.40042227300015    3.39744656839515   -3.54377624127909
O         3.24707245495696    4.36626365882089   -3.44551547229062
H         2.28244953795984    4.43149604902107   -3.55541460358083
H        -6.11809590094840   -1.65324832080379   -3.45097423976849
O        -6.20253086218628   -2.23620351839911   -2.66993700945374
H        -6.98743343834205   -1.93118906660136   -2.16127316395744
H         6.44866093792255    0.96012963556645    4.76956862330505
O         6.05423941825175    1.49794839301194    5.47336267709686
H         6.24411869717149    2.41672898411504    5.18431085017015
H         1.36524397474483    1.68404211804666   -5.80091553392278
O         1.16948095882007    1.08485334557917   -5.04960461193646
H         1.53269092319214    0.22277372118979   -5.32293591922902
H        -2.48785373585874    2.86022912547633   10.50114265404818
O        -2.28770744613238    1.94654101251433   10.22617790240904
H        -2.89077197796589    1.75456459338253    9.49672722450411
H         7.61333424822440   -0.57624943797412    3.10815190973967
O         6.86242895845389   -0.00237202445646    3.27925972383790
H         6.16971707792703   -0.60644849396542    3.65224033416258
H        -5.66829917129473   -8.11421654638344   -0.73821946184017
O        -4.93459291930045   -8.18594086154251   -0.09080438581182
H        -4.93944568547067   -7.37111885179994    0.43503413257737
H        -5.17707790506007   -0.16065456873782   -4.71516823633317
O        -5.79371806869141   -0.87120440782279   -4.95957918730575
H        -6.63151078633446   -0.42850571586903   -5.15695844997781
H         1.89602020596866   -0.22863176179134   -7.50155954621012
O         1.69646594459059    0.24747976021973   -8.34355286758347
H         2.27412369784512   -0.15501006021793   -8.99748118749184
H         4.88168186356359   -1.41590221959732   -9.29034295089953
O         3.95723238636263   -1.18509767857235   -9.57325648144770
H         3.93901027349644   -1.29780277775685  -10.52296704126451
H         7.54553629268398   -2.65755552684770    4.21570700542768
O         7.69354781985915   -2.68813811181273    3.25624223425671
H         7.20176721756169   -3.47834340133724    2.97956085248851
H         6.70475357411809   -5.97394250964029    2.68286377587769
O         6.76556942644795   -5.30195752831389    3.38723759372375
H         7.64059825426051   -5.38968226785984    3.80624945905084
H        -1.83577770252823    8.87018778520462    3.54180968687847
O        -1.58622747383637    9.17274698229592    4.44035775169525
H        -2.43454158196985    9.30095299127316    4.89852330610004
H        -7.38854098761556    1.52883390808436   -5.24713372340826
O        -7.96388180159682    0.78367701512089   -5.00650965095937
H        -8.86570817759918    1.18312394901267   -4.93032976289419
H         6.93359259726527   -1.11062714724657   -8.38456750488469
O         6.35218433253796   -1.83036240650338   -8.65297357665281
H         6.12247932723392   -2.28428654629163   -7.82374001768157
H        -1.67023153255016    6.20986163969586   -6.98609496927196
O        -2.06837136681337    5.38311813757504   -6.71741698967731
H        -1.82211833110902    5.24770766001176   -5.75390667657912
H         0.01765507240356    3.25351800563876    9.04390219778558
O         0.16265778456045    2.31214811411125    9.24980926938786
H        -0.63730999195510    2.06638506288700    9.76626096622402
H         6.75185869060048   -2.83468041159396   -2.69320059532373
O         6.22094380452212   -3.58021861351381   -2.35584073128629
H         6.68996811900330   -4.39005662983932   -2.60465291133261
H        -4.07725756735883   -3.11421314516351   -4.95452693179856
O        -4.22944816234580   -2.99717001172368   -5.91913139616307
H        -4.77685912275168   -2.20403074691831   -5.97270405695559
H         1.87480493059359    2.01258008763906    8.44120214454026
O         2.62240796026241    2.19631568503469    7.85682129448983
H         3.06436698430286    1.34014884073030    7.71256475881056
H        -6.91528840086440   -5.25771524091108   -1.42154066072794
O        -7.83034226214577   -5.52619021622941   -1.67012718682209
H        -7.96230108320663   -5.11961853296278   -2.55147260790335
H        -3.85479040180953    5.16901777425713    5.71980157153730
O        -3.81911377172718    5.93951891326552    5.13115557714327
H        -2.88495848643116    6.23280014233049    5.23005921641580
H        -7.88994618305949    0.03435250295624   -1.97008614359678
O        -7.39924743972812    0.75965453194416   -2.37957277755300
H        -7.62596837553495    0.75299115074994   -3.33321157367747
H         5.82775011680465    0.06191586183426    0.43530536925298
O         5.60484636974905    0.78071038994695    1.05917090932861
H         6.11360280520572    0.58177715824823    1.87201886879416
H        -6.23465269186703    3.21778009497214    7.41328940376609
O        -6.10829461307129    2.69418161138546    8.23878059451226
H        -6.70979360149624    1.93468355442400    8.14515309394216
H         2.27022129975608   -8.13502551656892   -0.86092788522969
O         2.94852118834454   -8.11908083939149   -1.55585719052217
H         2.72467968474700   -8.83034788286291   -2.17264674366310
H        -2.74233725539203   -3.99776838790226   -6.20942693716747
O        -1.98897252883121   -4.56488336506746   -5.97884402018204
H        -1.71454725276423   -4.27742881796345   -5.07979287719674
H        -5.66233994029585    3.67422721909140    5.32825618299204
O        -6.31562925739875    4.06740931459394    5.94301544447080
H        -6.14833605842819    5.01090609970411    5.93874634752799
H        -1.02299070617921   -7.16429059769743   -3.18583150333319
O        -0.55122733338054   -6.49682732082006   -2.65405279443181
H         0.35706344813320   -6.42647969139915   -3.03268482257555
H         4.42581978553348    1.92542638228318    5.16086697058414
O         3.48504115319670    2.17057057270301    5.04468032275667
H         3.09593010080383    2.17047887028547    5.92425498191110
H         4.08638585514121    4.50594506621266    6.32260206648647
O         4.14895941640981    5.27207241734547    5.74735565259918
H         3.59699586652091    5.05057354550852    4.95890559796190
H         2.74678527084102    3.53590550267612    3.95382279409742
O         2.57789641589182    4.47799167312845    3.79137040996700
H         2.45514600489622    4.58031509075099    2.82544488507472
H         9.38571927410771    0.14853680152564   -1.04048000006621
O         8.57953451434591    0.31009935673412   -0.54669336220247
H         8.40218947408723   -0.51120537973470   -0.05818247545277
H        -1.86692345664302    5.03417418016849   10.63376219430665
O        -2.72173947188191    4.57487462896569   10.84747272899074
H        -2.88045683182895    4.75676175025930   11.77367629408112
H         7.96214481953543   -3.07692466738257    0.34194631679439
O         8.38291430620885   -2.23153810675390    0.60208930316470
H         8.31499323119229   -2.23135673437628    1.56424827691258
H         5.35646160147103    3.58365248229885    3.56116847087741
O         6.00923094609069    3.84627816561448    4.23263755103964
H         5.59788020913975    4.56572600398708    4.73167956252579
H        -4.19177154002072    4.92649374064399    9.81565915053032
O        -4.84040020406983    5.06996723515070    9.10670648323079
H        -5.44583454602774    4.31614799025033    9.10885345725649
H        -7.01420726649148   -3.52491539199993   -3.50347650348205
O        -7.63396362502421   -4.13462362712056   -3.95583148833694
H        -7.11164475233913   -4.57378105770149   -4.65886675798413
H         0.37611185070403    5.42108299120415   10.21315550287392
O        -0.43958449570652    5.87529965027225   10.50856359264637
H        -0.56253832678755    6.57996118398796    9.85763952011847
H         2.58903048733743    1.44953416593549   -4.08238110563522
O         3.46704257849873    1.80097364658077   -3.84006755737496
H         3.78546680644287    1.28223435187833   -3.07135417420340
H        -6.99633112890189   -0.31240490864854    7.21609770267094
O        -7.50519615652760    0.46490147471567    7.49894091336063
H        -8.12597473029449    0.65265003615695    6.79387282781538
H        -2.75241293132913   -9.93278994235726   -0.86727405046261
O        -2.68875633306441   -8.99050805996253   -1.02312358543582
H        -3.59515793893439   -8.62488785301197   -0.78273975342077
H       -10.06739187794427    3.03676191570197   -4.89224997507398
O       -10.18529350408208    2.11809612539471   -4.61583393795136
H       -10.40283127089058    2.19806643171480   -3.66612321722772
H        -2.08689856039936   -3.10832803851730    4.60760582620478
O        -2.96146202362785   -3.54937878042537    4.67365482874466
H        -2.95424318281368   -4.16334507643738    3.91434359874949
H        -0.19671181983171   -8.05681105825206    2.46199210375453
O         0.62927460169881   -7.84932078017690    2.91206902256122
H         1.34810536997503   -8.14313851313787    2.32495811409219
H         6.68286793145226   -2.47296528929718    6.40983225130317
O         7.13361027302590   -3.17935185501057    5.94245771323001
H         6.50398428277875   -3.91424885356328    5.89854709612567
H        -5.29547471076142   -2.09644155535966    6.93588180619461
O        -5.97120858076143   -1.59714174487607    6.45247371087048
H        -5.95292561062671   -1.97009864523718    5.54184465299698
H         0.84190186155153    3.00076867976984   -7.08750916943249
O         1.75962822480355    2.67006732317829   -7.14331064244196
H         1.74683113796346    1.92544635868622   -7.77262670429420
H        -3.96748951318493    8.66696040707601    6.71457087130429
O        -3.96698738805314    8.66807976749474    5.75710990750450
H        -4.09506287708179    7.74151388944877    5.48667170334978
H        -2.06057193038577   10.26287510692433   -2.68415233952556
O        -2.96170928662523   10.44579492682976   -2.98661256355724
H        -2.88888647805973   11.08238292714277   -3.69704766896410
H         9.39234992774679   -4.14671283101287    4.05652058870761
O         9.11151745426309   -4.82740241967877    4.67577914566043
H         8.68059161410402   -4.35825407080202    5.40114006110963
H        -0.73333687153408   -6.03516719346624   -5.85743738863942
O        -0.03065335007324   -6.60341048073312   -5.52520431073394
H         0.80538257189620   -6.14105888829363   -5.73893423162758
H         1.81684977626106    8.20794456350380    0.71637570886623
O         1.51618043082483    8.53383121707792   -0.16016696940053
H         2.33184097492589    8.57364058074999   -0.68902512694728
H         3.50303469946184    2.89504858480275   -6.63094975805794
O         4.32994445191818    2.60312457782964   -6.22142607989117
H         4.08297658331941    2.32518137248274   -5.31432602684897
H         3.72865021673562    7.06512511775877   -1.17946054054876
O         3.93560877243676    8.00182568894686   -1.38754943376147
H         4.30576801961416    7.94999750531309   -2.28076888211245
H         4.40105539402771   -0.03687694565958   -7.89205821995761
O         4.77660855314120    0.10562170295448   -7.02133399457732
H         4.59462404784062    1.03650791421654   -6.77410821129149
H         6.02238171442573    1.86849490124046   -0.44440150286612
O         6.58962321444482    2.06573498999314   -1.20362077684605
H         7.41354632665951    1.58455667466686   -1.01047760357310
H         6.67909083241390   -8.49006434847658   -1.62067241712295
O         7.31681823020957   -8.27578935924364   -2.35465199075686
H         7.68656406008026   -9.10829081378542   -2.64369804920922
H        -5.30163733499221   -5.82689360084213   -5.43166936132026
O        -5.91800692126863   -5.15336853969875   -5.74471743005798
H        -5.36623651922185   -4.38427733493745   -5.97706390689326
H         0.56266080645667    7.19656841283516    7.70522928232269
O        -0.34712281928743    7.17593988771155    8.02912260018173
H        -0.87590074681563    7.15859368923502    7.19827175125430
H        -8.89982773255397   -2.87651948938539   -4.12027669209115
O        -9.42026369890839   -2.06855277571559   -3.95019504371496
H        -9.13281895635772   -1.40098853066189   -4.57684374570643
H        -2.41635427259422   -6.04167798728251   -2.16317552528902
O        -3.29391178316356   -5.75403686859849   -2.43224728573510
H        -3.47965804008392   -6.12498277645732   -3.31985907623362
H        -2.98660881235197   -5.93915783916034   -5.42986886420853
O        -3.58753328127428   -6.55070725707077   -4.96130789294577
H        -3.10630205214422   -7.37192063986068   -4.79734241725186
H        -1.38503870071424    3.69501510745880   -6.95734469220829
O        -0.84542741858183    2.93790979616618   -6.68889809946943
H        -1.08175437600169    2.15528235165373   -7.24266117882821
H        -0.19729449335001    0.39095889819274   -8.20309987529728
O        -1.09372937812154    0.62525026953428   -7.92019145538921
H        -1.27067574184596    0.09790749933168   -7.12511647135782
H       -10.42566985434762    4.00502870037416   -2.72406715193625
O       -10.49449894096557    3.22362365619367   -2.15989997755630
H        -9.66628575757846    3.19463459272949   -1.64927330605140
H         4.56937839300856    4.00749425760844    1.75843570386920
O         4.36378019523406    3.08602718061115    2.03742778496881
H         5.07676108132655    2.51035796280099    1.74824897221920
H         6.48507234054126    1.35122982912367   -4.19002720624776
O         6.18048902229194    0.72419483446948   -3.49932859477596
H         6.20973109930628    1.21595527345043   -2.65339677355301
H         9.62438441441501   -2.28875482135351   -0.90920409159555
O         9.90252446301645   -2.06976045270858   -1.80738625202792
H         9.10268589392318   -1.72996931729329   -2.25096454594518
H         9.96516371907018   -3.37366015349697   -3.08312788682854
O         9.69921121598145   -4.02282802951152   -3.76118347697090
H         9.30687477649445   -3.51228341511480   -4.48010874924794
H        -7.70670213741932   -8.62836123275530   -1.70728108594716
O        -6.96848494997446   -8.03362437683007   -1.83159998818993
H        -7.34598418641019   -7.12055143541373   -1.81825062139755
H         4.16043045633285    6.03321780993268   -3.77444577443421
O         4.82119144573104    6.73418676062412   -3.68452754714033
H         5.65747540255567    6.27972576905436   -3.54932385728245
H         0.09723111357344   -8.21092564107355   -5.23878907125841
O         0.12095205152951   -9.19428847459849   -5.11051969943859
H         0.27359652017133   -9.55474699492494   -5.98407771146211
H        -2.33892273425497   -8.72448664168879   -2.74679912475715
O        -2.10319571019408   -8.45686433023808   -3.65476634518603
H        -1.45587253236164   -9.07387419137106   -4.01474656608408
H         2.17827504473942  -10.86434027063010   -3.52464601905207
O         2.13288261133745   -9.90986145551203   -3.49675046153684
H         1.34853925088091   -9.63645719436497   -4.02324486082337
H         6.83611279603225    3.28558037989128   -4.53537957885784
O         6.89556936788307    2.61045793753808   -5.23904298532269
H         6.10328201566250    2.74614697119997   -5.78087507249618
H        -3.58965098396689   -3.81957407498085    7.70905870783828
O        -3.70244491868191   -3.02961910462458    7.18193203808897
H        -3.44932093789387   -3.26467134080370    6.26324213518250
H        -0.63514370006983   -3.39570500576050   -6.72918406430073
O        -0.00463466979330   -2.66444822062068   -6.73217070657775
H        -0.48687282438545   -1.89035891780455   -6.38810181201070
H         0.59871295246761    0.35168100870657    8.77794248718805
O         0.62094077225010   -0.34891013661035    8.12311736030554
H        -0.29871407803303   -0.64490533026444    8.02775429250002
H        -5.83348926249878    7.32501077339601   -4.21824873741848
O        -6.33529439599774    6.70870181829631   -4.78303303964957
H        -6.62372037755684    5.97527583225822   -4.19559220095836
H        -4.27950241526003    9.05562584828419   -3.21934449609944
O        -4.81523275304448    8.25889024084491   -3.11792151568789
H        -4.40868178610192    7.77614400819719   -2.38011583618511
H        -9.71045146663079    5.75728826950298   -4.62698938567318
O       -10.24417460148767    4.95195048244892   -4.46805430983726
H       -11.12435984132495    5.15455834506450   -4.78692782640990
H         2.74090715910907    6.40036745249523    6.19325257497719
O         1.78931373506514    6.50822488318972    6.35182490045958
H         1.42108494237102    5.61077257773327    6.20064216029607
H         4.79576463922717    8.48318926154259    0.14287976675124
O         5.11089668297261    8.47904907389685    1.06469605549702
H         5.51904907688138    7.61464293790725    1.19089130285967
H         4.14127647200194   -7.47218885052451   -4.35633519727883
O         3.38359537275504   -7.75440633743985   -4.90049316498799
H         3.10224603734602   -8.59651573579219   -4.52770044041110
H         0.36393356011145    8.57216016615665    4.28993533264974
O         1.04486443767865    7.92618847793092    4.07319455653490
H         1.25589031885220    7.43335268560613    4.88943986802533
H         5.23310094757777    4.14056287656662   -3.11804054252270
O         6.19443312979563    4.11032167587029   -3.06309094429601
H         6.40159660693746    3.52495045270616   -2.31786922173344
H        -2.60315614653486   -1.64102880422524    7.57357141527916
O        -2.08892031569111   -0.85181127485477    7.79834893551240
H        -2.71177522801768   -0.22264028821479    8.17301844871665
H        -9.02728140382511    7.89475763409132   -4.11645308365100
O        -8.96268581790551    7.31360071024950   -4.87575618364849
H        -8.00539974907305    7.14985693391962   -5.00974518176920
H         3.51495518205002   -9.05002009214833    1.06939137666825
O         2.83811526609514   -8.41884895714124    1.31918109753324
H         3.31248066716667   -7.61494385326874    1.60356885036922
H         3.57306855562292    8.09983293329345    1.88380605845360
O         2.78285382232735    7.53535052849185    1.99485598677278
H         2.33689049865167    7.76722348541581    2.82183808009749
N         1.97415633563575    5.05419385808594    9.36130556247374
H         2.03445260631900    5.58033292298140    8.49647619599701
H         2.32282408768779    4.12136661143284    9.17702176930218
H         2.60788129343850    5.48696587442247   10.02073055379024
