# Supplementary material for: Computer Generated Realistic Interstellar Icy Grain Models: Physicochemical Properties and Interaction with NH3
Source: ACS Earth Space Chem. 2022 Apr 19;6(5):1286–98. doi: 10.1021/acsearthspacechem.2c00004 (PMC9125691; doi:10.1021/acsearthspacechem.2c00004)
Supplement: Supplementary file 1 — sp2c00004_si_001.zip [file sp2c00004_si_001.zip › NH3_binding_energy_sampling/67-36.8-Y.xyz]

604
 energy: -1022.790047269287 gnorm: 0.000033706818 xtb: 6.3.3 (5b13467)
H         0.21023246882254    2.96754347788983   -0.70924603125586
O         0.73384737609699    2.29830223805673   -1.20022797702060
H         1.67239526589466    2.42843179500758   -0.92582085652822
H        -0.07284328432150   -1.36843844402902    3.12114868140171
O         0.31954414074587   -0.66861448139091    2.57662773618015
H        -0.15816250401728    0.14511938384448    2.80900677232880
H        -2.38902190358619    2.34708412168961   -0.57248435145407
O        -2.18090417835180    1.87674219739805    0.25231655068669
H        -2.19442431574788    0.92898679709771    0.02743744657081
H        -4.65853043949313    0.48340910797567    2.14095833898934
O        -4.97541161635307   -0.45018859762211    2.15303292938841
H        -4.46825739026136   -0.92745820664142    1.48816385471130
H         0.07098038814272   -0.37093150275642    0.92093276617186
O        -0.12595473059044   -0.13519784266336   -0.00631192840080
H         0.21470394890686    0.76106042121879   -0.12744437102930
H        -0.15140487433087   -3.63844742623647    3.74828313979041
O        -0.43209259838283   -2.80866876012705    4.16812575780124
H         0.21256952657692   -2.63727461559713    4.87111935369832
H        -4.88129869553323    2.46661346741099    1.28818681309389
O        -4.24328197565515    2.05704346467592    1.90443506632172
H        -3.39921835247636    2.03996715180597    1.39369075280389
H        -3.23603338829747    3.83349008971904   -2.25083551454382
O        -2.49943513489309    3.23591831548658   -2.01831077849244
H        -2.13815449824312    2.94921657967396   -2.87731303466096
H        -0.11585494252229   -3.86733144200532    0.47342843641523
O         0.22249196201896   -3.04971005775027    0.89186625251899
H        -0.56540909466344   -2.56332101250705    1.20233125173915
H        -2.37320416429360   -1.60132894501239    2.43431235406714
O        -2.18321354394964   -2.06786876213310    1.59377757750179
H        -2.43906757578079   -1.48027998090119    0.86378224905901
H         2.08526617020108   -1.50501877423987   -1.14600300804491
O         2.31434015095486   -1.75829991849648   -0.22800971667540
H         1.52423998210705   -2.18565334142819    0.15380154213075
H        -1.38632581885732    1.76201019007921    1.87799592364951
O        -1.48085697311856    1.36424809642530    2.75370047164757
H        -1.46746564288494    2.07657617399270    3.41873114486878
H         0.22276774599600   -2.76618401729243   -1.59947498727949
O        -0.53400282063886   -2.15605949237390   -1.65657271733580
H        -0.35634445098056   -1.42863476087791   -1.02290238348977
H        -3.42545418899314   -2.98938880196836   -0.42831079486241
O        -2.70814890926202   -3.48106530616010   -0.84965309571905
H        -1.99681149305995   -2.85033360861698   -1.06435913754499
H         2.77510469619271    0.06794218380417    2.90902471868056
O         2.87180980270935   -0.11465407567289    3.87108109534923
H         2.96228674104419    0.77833293638457    4.27576711818440
H        -3.52221314337384    6.31598823011150   -0.58270354014746
O        -3.28295210938524    6.97846246645139   -1.28256665501136
H        -3.14198672617567    7.82372665493097   -0.81229090492996
H         3.90746598519858    0.52328296831771    1.16359668661202
O         2.95683195669708    0.34059887014389    1.27833130162153
H         2.72143602427272   -0.41143383706417    0.69782552732404
H        -5.76965012924378    0.77792670466591   -1.64804314751868
O        -4.85949977410936    1.10520243948619   -1.52015617471056
H        -4.97148855492957    1.93399601764009   -1.00923753724709
H        -1.21002503544566    5.33474816319911    2.17532401528064
O        -1.83456862351939    4.58727578629256    2.05788850977484
H        -1.91358155443944    4.16882713535746    2.92037539401676
H         3.50017931528839    2.70156292225988    0.40136011602072
O         3.25296898655854    2.65832894889767   -0.53785869031672
H         3.58799481728427    1.81673508225563   -0.88855954106331
H         1.50747097385043   -4.75991273728305   -2.27738832886298
O         1.56906350069064   -3.98218745135414   -1.70490431581393
H         2.36574634176701   -3.52138816517794   -2.05320246568865
H        -0.90732954665430   -0.14817648788229   -2.57958401456963
O        -0.27302846048867    0.50360139068964   -2.90408853985520
H        -0.01325792573533    1.08720922704951   -2.16778428837581
H         1.71092057477273   -4.74725575139621   -0.20569086145844
O         1.81541570365903   -5.38411573773643    0.53751475733997
H         1.35368946229982   -6.19563899131596    0.24054629768487
H        -1.20895176821276   -3.32897050367666   -2.91415570267734
O        -1.03787034210311   -4.01279669322409   -3.57577701484129
H        -0.90828116589928   -4.85895998502340   -3.10530338904126
H        -2.78358649875838    3.24633635247846    4.66717703154961
O        -1.80233279997602    3.24380856439121    4.63518448469764
H        -1.51103882411166    2.84238445260427    5.47211143787935
H         0.95973025070051    4.97346881572870    4.04605333021209
O         0.01339766825925    5.20513784833251    4.09670620240690
H        -0.45851783490037    4.40160259488161    4.35342102457631
H        -1.71979300114344   -4.71340075027507   -0.40518615566435
O        -0.95524993744540   -5.25509073296608   -0.12036628803671
H        -1.30309722426718   -5.94021709096907    0.45977824668023
H        -3.90602483055460    5.76716425658552   -2.63852858834364
O        -4.25597516085069    4.93304773792757   -2.96917314046815
H        -4.09814003302160    4.89823225620372   -3.93696822483150
H        -2.42487384637312   -3.75204135427993    1.90103604944483
O        -2.44363582081114   -4.65682307762986    2.27553683407016
H        -1.50402039017677   -4.89381966094268    2.41935797325135
H        -4.67962323594187   -3.04411632865457   -2.93949479824694
O        -3.82727799962078   -3.27884854262337   -3.34518800908534
H        -3.49636146311828   -4.06994085633908   -2.87554866638185
H         0.33742894594828    1.31548186229430    4.58481931897421
O         0.84341805952662    2.07582368399966    4.25179277266736
H         0.89099559856056    2.73491898704749    4.95861968281224
H        -4.64114146671542   -5.23517751818516   -1.60992121125909
O        -5.34470561915980   -4.88193955745594   -1.03852888211097
H        -5.13339209457819   -5.23517472439777   -0.15333960583486
H         2.34836416193281   -6.54740531268689   -4.06239839387493
O         2.00596051015386   -6.21800109347252   -3.21124757527594
H         2.44021475394862   -6.78914213186310   -2.54522120080090
H         0.47851279840439   -3.44006016963489   -4.04332902898091
O         1.28707953454516   -3.07829079059433   -4.45989900712529
H         0.98886852482839   -2.68407676454975   -5.30057986231827
H         1.96769215876642   -1.81411766967639    2.95526585018473
O         2.12276299664480   -2.74530547650082    2.73895087616746
H         1.43868505976420   -2.95880898624012    2.07025752718539
H        -2.99980232704392   -1.87301821127688   -3.24711068579904
O        -2.57689600605003   -0.98722585469434   -3.18399185504942
H        -3.23217705524950   -0.34042298515175   -3.50254778864925
H        -3.18634022031257    4.91198238781184    1.04125389525245
O        -3.96763735250763    5.28452690933345    0.58526786764032
H        -4.38424254325158    5.84264698486430    1.29036794411675
H         0.87821162782921    2.19196079689007    2.56160643152067
O         0.98039395931740    2.18662369639661    1.59060488461514
H         1.70854275234395    1.56440627681730    1.42778037748800
H         0.19814724455632    5.59398367106695   -0.78995378084929
O         0.71986056798459    6.25625379091018   -1.29798303873412
H         0.86085506740265    7.05610431728665   -0.74211521318194
H         0.34336823831161    6.97420514136956    2.55924758034815
O        -0.01734179006133    6.59305739817385    1.74156766293890
H         0.64778287053095    5.92305608324273    1.48121047554813
H        -2.47854382563388    0.15242686691504    3.30496344178389
O        -2.70112392234591   -0.66191521314527    3.80921685454103
H        -1.94193821608852   -0.70074904171834    4.43273009588060
H        -0.89849904885093    0.49227358991303    5.99236053872977
O        -0.62304223813279   -0.02765501585329    5.21874330658858
H         0.09065314189234   -0.63023989006579    5.50695042795062
H         0.71639018169227   -5.05608843836008    1.95209320569034
O         0.17140781373038   -5.16570554569927    2.75472254296987
H         0.31614576221673   -6.08585973501039    3.02829872819263
H        -2.10898356766275   -8.15081813288979    0.41489340354198
O        -1.78842536082305   -7.66255566952516    1.20044306901626
H        -2.57555211488615   -7.35105311801878    1.65489930444749
H        -0.36905317059182    6.80052389824675   -2.35873072578957
O        -1.11478027992366    7.22053101535979   -2.85912201806448
H        -1.90572260459281    7.09344107599925   -2.29721726034748
H        -1.10811908446443    4.24647282683646    0.53992257242814
O        -0.73342403803667    4.30729431248685   -0.35539407610963
H        -1.43841526424335    4.06520841941284   -0.98939071859426
H        -4.40967959525250    2.68400785515082    3.46643865431916
O        -4.41056661632483    2.85442498427991    4.43100996659756
H        -4.49406271821589    1.97138259231682    4.83999146816986
H         2.02507646900392   -3.64287770439724    4.21833304321518
O         1.95968867320733   -4.11510736955288    5.07146791950864
H         2.46542734615800   -3.57805623424757    5.70293884293817
H         4.69533044528813   -3.25591823827072    0.81879309759157
O         4.53600516027049   -3.18116152311190   -0.14781356969507
H         3.67776219890971   -2.70306830207646   -0.23300690102932
H        -2.71090171345510   -0.81175354123544   -1.38861475161137
O        -3.04122316069603   -0.54291814610905   -0.51519840923822
H        -3.84065870913924   -0.01604331637293   -0.72371942263286
H        -1.59585621208844   -0.82583042220214   -4.66343632063687
O        -1.08202203839236   -0.62334645680601   -5.46642962913653
H        -0.37861956682722   -0.01510715364364   -5.18743329624985
H         1.81575741031670   -1.77558115529385   -3.40353504913641
O         1.90042290457347   -1.03110512145148   -2.77804454578870
H         1.12467069662762   -0.45300627284039   -2.91478979562265
H         3.66725684754234   -3.18424555715353    2.52835333391436
O         4.62646641452782   -3.41285531790203    2.45739198659185
H         4.68189927673766   -4.37280115731747    2.58443438538247
H         3.42950558611601   -6.18276583203654    3.10028149507591
O         3.78689528809302   -5.98375014745013    2.20037100890269
H         3.05127795261150   -5.63656229669883    1.65604867688616
H        -3.32722045992340    1.54624535213504   -4.21649384173211
O        -4.17195934950833    1.07377628871741   -4.02692215253787
H        -4.39207057051149    1.22138552150159   -3.07118519171806
H        -5.07581595890144    4.08301582458942    0.02431947923893
O        -5.51409120121529    3.21681255845526   -0.08001825548182
H        -6.44393132582760    3.33605472795062   -0.36334677698734
H         6.74425572745229   -1.24303706578854   -1.38181977226329
O         5.97262581044024   -1.09421141463461   -0.82870339643823
H         5.55320587194476   -1.96185436212226   -0.63301710056167
H         4.60806886225140   -3.23160165092003   -2.49108068422921
O         3.73953867782255   -3.06311078692939   -2.90691225071450
H         3.74709044112554   -3.67870360779403   -3.66553690311198
H         4.43285100910035   -2.35355430258382    5.60008454217693
O         4.08807987336586   -2.81913406793682    6.39250667650726
H         4.42362410513502   -3.72403270083690    6.31180616437098
H        -0.75879747122741    6.27604601037079    5.04149920076081
O        -1.35693209139348    6.85173997701327    5.57822927567217
H        -1.36971325366179    7.72869171288958    5.13648574268174
H         4.71047747289376   -0.19807828928391   -1.48765896052828
O         3.94253693249873    0.34365998689493   -1.74985576491582
H         3.25190692783878   -0.25675646302539   -2.08349697899960
H        -0.72783969169517    4.45952384852374   -4.07139669465704
O        -1.51105781219277    5.00194462477622   -4.27953713371784
H        -1.35981343387248    5.86906528923718   -3.85818384709396
H         0.67206393289830    3.14006338686115   -2.68882033912749
O         0.67947615537027    3.51681676838944   -3.59695786419231
H         0.73140227124952    2.75410022280470   -4.18320403725755
H        -5.37755112669626   -5.25737164731245    1.75339276484067
O        -4.68005615062719   -5.85181116432110    1.39903992045179
H        -3.84017837794884   -5.43571265418027    1.67167151269567
H         7.89640118179943   -1.75202361477882   -4.04955578467398
O         7.63689264376439   -1.43930721108444   -3.14944763589222
H         7.15074477267392   -0.59516816433078   -3.30792779426240
H         3.72040178842352   -5.13984281408295   -5.31349434037595
O         4.47808207316437   -4.76453527244597   -4.82842696461275
H         4.86539419266574   -5.47428695550595   -4.28314973638021
H        -3.78620269570534   -0.04465727812646    4.89595397507129
O        -4.38848707726329    0.41919821682609    5.52723992308642
H        -5.04897979637911   -0.23904873519661    5.81792517678875
H         3.47713823571895   -6.00486774078064   -0.54327458592704
O         4.34978952843897   -5.75639641811490   -0.85995323937427
H         4.42485214766494   -4.79387380769525   -0.71568727160799
H         5.01864098565127   -0.39670065068542   -4.18217307762020
O         4.48269125148603   -1.10844555725235   -4.56979054189242
H         4.15740613055722   -1.69110005015513   -3.85257822572416
H        -1.15572721758056    1.50925290162842   -3.97134486712772
O        -1.80797930094668    2.12634604239992   -4.35915070754586
H        -1.44772997699840    2.46110596576146   -5.20428790521462
H         4.90132319520582   -6.38411089591466   -2.33540815320433
O         5.23406972311099   -6.71169825278574   -3.20018355913801
H         6.05400645139497   -7.18883818677746   -3.01246729631869
H         8.75607035773319   -5.15179763075849   -2.92989220880538
O         8.06448417685144   -5.57017265290889   -2.37195701936099
H         8.10005434228079   -6.52740440582538   -2.47400432226653
H         2.34358671677125    4.65805103766938    0.42419257487970
O         1.76289609276028    4.63981863323073    1.19440305997926
H         1.40560742714618    3.71950282327564    1.27111701329160
H        -4.41497748494790   -2.69736959237141    4.19189316615582
O        -5.30870412536600   -2.35852420117956    3.98718402860202
H        -5.17084318821875   -1.57715406157547    3.41215809768562
H        -5.83991825246496   -3.25964721328889    1.27544786857878
O        -6.30387436726728   -3.81681406893770    1.94286544981190
H        -6.11706329619085   -3.38102453312801    2.79371085090272
H         1.67935088690083    3.40836989702867    6.83415736832105
O         1.05707085737822    3.92326676014563    6.29892107512038
H         0.27298832649293    4.07634430203204    6.86892724487980
H         5.00239986413722   -2.22948820999165    3.59529031536610
O         5.02104644027139   -1.51128307533556    4.25945172814317
H         4.20954392149986   -0.95507460841095    4.10074254327616
H         2.39021452728241   -5.63667101639119    4.81366477697155
O         2.77031158920422   -6.52083820324290    4.55453027262295
H         2.02541269548313   -7.10238535495795    4.38014406677863
H         2.31259932827305   -4.55562649812121   -6.82490430970489
O         2.10737751635147   -5.05669753506395   -6.02463252982155
H         1.84575034606419   -4.37214144402357   -5.36216479592316
H         6.44989523311523   -4.16411258751693   -0.52007986361237
O         7.20151823285325   -4.56753322080962   -0.05445807826344
H         7.71138905664700   -4.98910744667275   -0.77416989142207
H        -1.73470834290756    4.42879471064649    7.66531502057775
O        -0.83677262698953    4.52736013626017    8.05268247909488
H        -0.65616111354856    5.48661226849852    8.07693255981768
H        -5.10159791473792    5.62767973340959   -5.63939062184275
O        -4.49447815606168    4.86395382140688   -5.65814214847194
H        -3.73541808021303    5.07860864572094   -6.22200005357898
H         3.29878791310821   -2.51250248605753   -8.43995025786330
O         3.21096938480404   -3.10581008763737   -7.67715828329152
H         4.08615790593980   -3.09393750193527   -7.24694965742604
H        -0.65122602511488    8.76340648207177   -2.31337645810832
O        -0.52977687291855    9.59214983112262   -1.79442694574987
H         0.23176757483312    9.41827365942889   -1.21652734284888
H         2.06399083934508   -0.97296602466253    5.18485167796061
O         1.49015263048554   -1.49879990939464    5.77139057891826
H         1.58241202947111   -1.15321710010774    6.66867367322104
H         5.22387951608790   -2.08496930744653   -5.71676414931728
O         5.57435759856655   -2.85352103768293   -6.23195589290749
H         5.29720546736564   -3.64199339452319   -5.71687414411762
H         5.69477786237366   -5.27524299325739    4.66884197902797
O         5.17061722458266   -5.19019377618207    5.49434346523208
H         4.44945852104708   -5.82235160730183    5.40732873178119
H        -3.98114414460109    1.08414151316018    6.96776652215130
O        -3.79101416479340    1.56008542272192    7.81193098653018
H        -4.66775147063660    1.94555066618144    8.07081581100618
H        -1.84568101432412    9.55106226567861   -0.78345840796478
O        -2.70699739260902    9.42458578606232   -0.31039271340855
H        -3.31762879217487   10.05265150032106   -0.69979792061892
H        -5.93658887632667    4.62403474893616   -2.98315362417592
O        -6.84481300647630    4.50389150348891   -3.32846326508730
H        -6.75263004357550    3.80180792955291   -4.00553698980309
H         0.10536011659967   -7.12657404860910   -1.17094943942546
O         0.56824281465136   -7.56350545004467   -0.42357077636615
H        -0.11134557521602   -7.75733888368130    0.22517258741296
H        -7.62756917330080    3.72562833540589   -2.02081432232437
O        -7.89064371237886    3.13877203334735   -1.28114011336453
H        -7.74623016583184    2.23014413362098   -1.61995181256726
H         3.96769904410593   -0.95167575220024    6.96329431981884
O         3.97616705051269    0.01248248212629    6.95493719590688
H         4.78877003243786    0.30282585735411    6.52413850615321
H         2.26628181156944    5.73386673699524   -1.20835689142413
O         3.20138749733728    5.44149170890036   -1.09124284973195
H         3.38019567909283    4.90135176399509   -1.88427715034262
H         6.55957232855136   -5.99048071694015    0.65638740742388
O         6.18984088187609   -6.72720807175867    1.18910416587810
H         5.28465057006512   -6.45050595442441    1.41354996709247
H        -3.87861632537519    4.66767665499820    7.74074483400946
O        -3.31056824726579    4.20490058820506    7.08297237387075
H        -3.50371582634170    3.26144097384333    7.19336020041980
H         5.77515170637461   -8.00725964424750    0.12090034713249
O         5.48847690186715   -8.69457924339939   -0.51708991208117
H         4.66053928918449   -8.36851359407057   -0.91313296687826
H        -0.56617941029065    1.98164034893927    7.66061946466062
O        -1.19803784040200    1.91631914443305    6.92442049614913
H        -2.06719532357177    1.77464206167865    7.31942902388887
H        -6.37705151918974   -0.18496458329637    1.01876555132106
O        -6.69619878435221   -0.27021747294268    0.10557494081838
H        -7.61520349267159   -0.53999337823900    0.12307051424535
H        -5.36311506884230   -3.12781786937191   -0.62904464029437
O        -5.11189324217402   -2.42568812024907   -0.00302530301929
H        -5.68202792518870   -1.65285029098295   -0.19091906439483
H         4.32274435773555    5.51685439586999    0.29572518558544
O         4.65451724579244    5.61803193309404    1.20172377800575
H         3.95888536777509    6.12835003541851    1.65212317095079
H        -9.03226131518647   -1.81103204463930   -2.30100580650713
O        -8.48484975488045   -1.60972193961764   -1.51471192611085
H        -8.61382196375527   -2.34539648635251   -0.87626176481174
H        -5.50770504872496    3.40496197182367   -5.57043776600142
O        -6.02550100377710    2.69359868161421   -5.15704770401577
H        -5.35917135440560    2.10921866758593   -4.74170579042212
H         3.19052642359199   -0.94740669194167   -5.67695856827677
O         2.33484813555108   -1.08418312756131   -6.13575463281359
H         2.46549463461696   -1.89704230000059   -6.66100112462549
H         8.13299203860030   -1.41155553663799   -6.04393662350240
O         8.14153170598382   -2.27466997134965   -5.58515762613025
H         7.28617510581268   -2.67489443773353   -5.83933451519084
H         7.63521246949915    0.92895822935717   -6.32997225181734
O         7.44809497837419    0.07857789028707   -6.73933499496370
H         6.46529459379315    0.03009655963443   -6.78397912189692
H        -7.85435574646287   -3.75651795123804    0.88582196587232
O        -8.53134936815740   -3.65037161672863    0.19988149539563
H        -8.43197096716522   -4.41038039893963   -0.40072414495898
H        -2.40582613163049    8.67409127113113    1.25436529896156
O        -2.25634235102405    8.08597341751983    2.00802354132813
H        -1.48545993938424    7.53312646015351    1.78694960965122
H        -4.44578178120713    6.37319994423850    3.45521609044695
O        -4.61472629855497    6.79866340916039    2.59819750247284
H        -3.85130274209058    7.38490001858682    2.45965310216965
H         3.41385203261333    3.38431504061198   -3.60418312921246
O         3.25953454073578    4.35334262221992   -3.50835888373432
H         2.29532822554679    4.41769408661336   -3.62071517455689
H        -6.10197612356734   -1.67052624279216   -3.48442924710535
O        -6.18605680618811   -2.25082621529967   -2.70140556571733
H        -6.97059265371521   -1.94351013447919   -2.19324971168893
H         6.46503234508551    0.99142201006824    4.72073339037936
O         6.06964201784591    1.53017120115921    5.42297730256476
H         6.25749578081574    2.44885634947232    5.13170468334357
H         1.37854527139894    1.65787498021417   -5.85329815196549
O         1.18058225712414    1.06136755959745   -5.09948776649661
H         1.54989258945429    0.20079392463889   -5.36917578110389
H        -2.50392105366736    2.90410582184317   10.44726821485629
O        -2.29099676202208    1.99639157764871   10.17486118271502
H        -2.88703329544560    1.79633078446089    9.44124796473187
H         7.62980021368188   -0.55500283037394    3.06782367315787
O         6.87841240772002    0.01926702458570    3.23514565926534
H         6.18615221592662   -0.58197669348401    3.61283173763257
H        -5.64858880372681   -8.11838695976640   -0.73938943167355
O        -4.91448301149662   -8.18642799648768   -0.09207329205796
H        -4.91977986865166   -7.36925708712882    0.43018247934778
H        -5.16153132740956   -0.18436092692641   -4.75592364003065
O        -5.77700960490123   -0.89689785957314   -4.99839205502451
H        -6.61534561016757   -0.45543888810554   -5.19669199814666
H         1.84004318238345   -0.21316809004428   -7.53660338577497
O         1.49401190397253    0.22933804069518   -8.33939765321687
H         1.40340368759716   -0.50124278255250   -8.98542359897644
H         4.94228590508859   -1.47065800109508   -9.31978663541820
O         4.00658404420027   -1.20248872429884   -9.49782981894633
H         3.93498007793699   -1.00432374189441  -10.42940384131852
H         7.56270518174732   -2.62964376308608    4.18626125056945
O         7.71118861162613   -2.66597874680887    3.22709289414043
H         7.21895800781003   -3.45716187534544    2.95435751793666
H         6.72411023310860   -5.95468146313446    2.66975271277437
O         6.78371357690113   -5.27974498495215    3.37129656194381
H         7.65912113776220   -5.36370210830725    3.79043747267096
H        -1.82373925513728    8.88635076393547    3.45928780541833
O        -1.57809632013900    9.19154187711384    4.35805447954605
H        -2.42788656304488    9.32394485450839    4.81165036064974
H        -7.37385641125698    1.50109991360141   -5.29615044650319
O        -7.94887159554472    0.75656890453390   -5.05234617443604
H        -8.85079179478030    1.15624234999825   -4.97783674554973
H         6.96648730823799   -1.14650510785631   -8.40533476290332
O         6.41196147495423   -1.88647596053081   -8.67453736107781
H         6.15205804621552   -2.31877217261616   -7.84371324041543
H        -1.65749480228097    6.17678355648253   -7.05856680990220
O        -2.05938035621383    5.35372462000797   -6.78436455622902
H        -1.80999302731932    5.22080270919278   -5.82148484752462
H        -0.01115230705622    3.25245446086884    8.99128515296852
O         0.18568532011749    2.33288301322458    9.24728426297908
H        -0.61358347719593    2.06863829380887    9.75217229209929
H         6.76788458944462   -2.84100079455011   -2.72256540055116
O         6.23813066853550   -3.58564558751042   -2.38032004665138
H         6.70796661365178   -4.39581083070882   -2.62615565461849
H        -4.06181005554211   -3.13855478364534   -4.97936566089950
O        -4.21086478609225   -3.02717534537827   -5.94559735193080
H        -4.75906647839730   -2.23457237204292   -6.00385161517973
H         1.96995151234086    2.12560494331717    8.43774030277728
O         2.63492060803078    2.23814433589925    7.74879887776328
H         3.05797930184044    1.36816226905780    7.63450301575555
H        -6.89711236489370   -5.26609737130351   -1.43648332620344
O        -7.81190084195373   -5.53661284723867   -1.68388659209760
H        -7.94455769007368   -5.13414854589965   -2.56689351633031
H        -3.83319430309537    5.19559394276608    5.65720488160108
O        -3.79971076318573    5.96377895801082    5.06615218338744
H        -2.86599330099301    6.25858691293046    5.16176214956929
H        -7.87471665252809    0.02269268366720   -2.01181794225582
O        -7.38414822226022    0.74581268654958   -2.42515090515749
H        -7.61116802240277    0.73481979697895   -3.37864271350088
H         5.84331649869156    0.06966373391407    0.39231037581169
O         5.61913095850452    0.79079165918403    1.01287396002640
H         6.12870989043389    0.59698689644198    1.82640400844385
H        -6.22392080941960    3.25051240545772    7.35241000984164
O        -6.09750217261050    2.73254294715923    8.18148174656231
H        -6.69729990196959    1.97098393178421    8.09227708254385
H         2.29136796410441   -8.13570723850842   -0.86154816806943
O         2.96777068224605   -8.12180347524106   -1.55829061219407
H         2.74504983543313   -8.83735053841376   -2.17031993985729
H        -2.73369003463476   -4.02771919236705   -6.22470236185001
O        -1.97033700085898   -4.58480765406425   -5.99919282724741
H        -1.70295315391365   -4.30512968482428   -5.09411488946475
H        -5.64862979358411    3.70030781677025    5.26656555851221
O        -6.29921443503585    4.09672407943165    5.88231498420782
H        -6.13581005311101    5.04080801205571    5.86910330212846
H        -1.00312833721365   -7.17848186912038   -3.19272096192986
O        -0.53337836443547   -6.50560214888991   -2.66641717557625
H         0.37693750581998   -6.43899013310315   -3.04164910048700
H         4.44091981883302    1.95848017622574    5.10620718954544
O         3.49927721418522    2.19702810646623    4.98430558453878
H         3.11347479079097    2.21382711296172    5.86549935059294
H         4.10295677831239    4.59995512018305    6.27640674457298
O         4.18420360933777    5.33005312766192    5.65832866018514
H         3.61828722053482    5.08872241127231    4.88639332391894
H         2.76324563788462    3.55828074944518    3.89628830856035
O         2.58523047283531    4.49816441893052    3.72962535637740
H         2.46782863342302    4.59618981342012    2.76282412749374
H         9.40060056752398    0.15088766694476   -1.08477854473889
O         8.59504958040194    0.31462695409770   -0.59064732637624
H         8.41794564218131   -0.50441306988547   -0.09846540277348
H        -2.11642963692610    5.26325236580995   10.61425247295172
O        -2.83871591741700    4.63463083368405   10.84465909015564
H        -3.05876865187207    4.81241450276320   11.75932013055941
H         7.97917209786890   -3.06851576729062    0.31487191964929
O         8.39988217178520   -2.22201788354773    0.57081533323206
H         8.33161647595992   -2.21639178913638    1.53290272423338
H         5.36981125190532    3.60646103396112    3.50289417527485
O         6.02422768732159    3.87214907157010    4.17090295193710
H         5.61058183299433    4.59088986160192    4.67075790402232
H        -4.22291817918050    4.96421021879038    9.74457384626593
O        -4.85483854198488    5.11440978771986    9.02137046266562
H        -5.46622714918225    4.36541659106491    9.01816609077733
H        -6.99730592341586   -3.54336661243978   -3.52720001161961
O        -7.61651534364930   -4.15593229687515   -3.97670469091549
H        -7.09448487748571   -4.59832443147830   -4.67744884506987
H         0.01172706848469    6.07155112633570   10.73752981871822
O        -0.85247484198537    6.40306987859681   10.48907853475731
H        -0.73541449432761    6.83335616339128    9.62277643403480
H         2.60289474204180    1.43178843864919   -4.13279860844110
O         3.47901965714863    1.78661308134352   -3.88971068423554
H         3.79965512169840    1.27107197947273   -3.12029428911144
H        -6.97971221480081   -0.27867327409780    7.17592428816296
O        -7.48925644520950    0.49970454681166    7.45481614231435
H        -8.11058187254563    0.68295955438191    6.74903840802954
H        -2.73108602532183   -9.93581055315736   -0.86013303759852
O        -2.66887106123461   -8.99445055908553   -1.02218886403891
H        -3.57513931833993   -8.62832684843474   -0.78203999728670
H       -10.05364858147920    3.00916008330406   -4.94899675529571
O       -10.17101295359068    2.09182744835904   -4.66784396685630
H       -10.38854945318605    2.17679259678129   -3.71854099309727
H        -2.06864674828112   -3.08436372721688    4.58137700695365
O        -2.94363981701394   -3.52472686298308    4.64943100371670
H        -2.93591607075774   -4.14286478053252    3.89355740780515
H        -0.17669470254384   -8.04231325303221    2.45984056306669
O         0.64907202061143   -7.83214312281376    2.90896283705786
H         1.36832982927053   -8.12822732809351    2.32346768103392
H         6.70154876268946   -2.43368494871982    6.37869506168116
O         7.15152787929231   -3.14353152168856    5.91579424135633
H         6.52148683488807   -3.87821191304294    5.87621476291536
H        -5.27795723891789   -2.06275672686761    6.90443044019662
O        -5.95371176943322   -1.56544059830609    6.41893863610837
H        -5.93548496227642   -1.94275055007371    5.50998211839724
H         0.85586460555902    2.97226521831169   -7.14304253183413
O         1.77427297527861    2.64263825359719   -7.19404119343486
H         1.76062817423626    1.90170478894478   -7.82432654779841
H        -3.96330867625276    8.69794121228307    6.63071044614265
O        -3.96013106302996    8.69524091587560    5.67334715068145
H        -4.08424010418276    7.76744849210661    5.40595500479184
H        -2.05119739691432   10.25035282471783   -2.77670012953485
O        -2.95236811196597   10.43174909333269   -3.08013274159090
H        -2.87929773825012   11.06437039127749   -3.79409661822777
H         9.41002180417723   -4.11919597289297    4.03457859405997
O         9.12951723198640   -4.79702055013099    4.65716841823400
H         8.69850809372928   -4.32426827704860    5.38017227831560
H        -0.71334750611354   -6.06101541803193   -5.87025175627812
O        -0.00897426257006   -6.62637273485282   -5.53778751865617
H         0.82575190167159   -6.16380581652855   -5.75434667029889
H         1.82865295205232    8.21478038891471    0.63298614846265
O         1.52668203729064    8.53597817987067   -0.24522330718715
H         2.34222916669805    8.57351935750027   -0.77451612812550
H         3.51766184093036    2.86608086890873   -6.68892521257062
O         4.34553875838841    2.58497454638294   -6.27432400603352
H         4.09716235861254    2.30343798292019   -5.36964994725179
H         3.74033390909905    7.06364316560608   -1.25700454676185
O         3.94595272555834    7.99943655367671   -1.47052903839249
H         4.31694519766463    7.94252248698766   -2.36317045000645
H         4.40208682266669   -0.09789957550814   -7.93026558951349
O         4.79193893294488    0.07153092661444   -7.06541807926818
H         4.60157969458440    1.00211342209763   -6.83413056716323
H         6.03686048413808    1.87223409518851   -0.49534999571796
O         6.60377401582840    2.06635611515755   -1.25553956137166
H         7.42802582746991    1.58652372101706   -1.06089164330389
H         6.69930533039409   -8.49209647530448   -1.62086570197905
O         7.33616415501887   -8.28127218387866   -2.35640202116522
H         7.70801193814077   -9.11463803389840   -2.64010424779954
H        -5.28389800971990   -5.85475377791664   -5.44342662610439
O        -5.89960562317973   -5.18336732534247   -5.76207053173310
H        -5.34884567842208   -4.41436189984777   -5.99622256237201
H         0.67273321190528    7.11651975282274    7.56876476372806
O        -0.22951371861020    7.14390607986986    7.92657133082356
H        -0.78341380199884    7.15811087538506    7.10796587242977
H        -8.88325503738050   -2.89898309988023   -4.14761234106464
O        -9.40409874254096   -2.09059669113994   -3.98146029521090
H        -9.11706556482183   -1.42561869317545   -4.61104829619183
H        -2.39723048489122   -6.05136389442043   -2.17351244653809
O        -3.27471907189753   -5.76536862826697   -2.44480876154698
H        -3.46128251043518   -6.14257338615363   -3.32888789670247
H        -2.96626349035186   -5.96921826951624   -5.44241658142665
O        -3.56801936825086   -6.57625142867232   -4.97168778539720
H        -3.08760365686937   -7.39649862374392   -4.79918073106674
H        -1.37198104320947    3.66447969819178   -7.01669287881238
O        -0.83457364130450    2.90857833972033   -6.74304016948087
H        -1.08312351812131    2.12030276818958   -7.29083408762527
H        -0.23952727736780    0.44216888015380   -8.16274986436336
O        -1.17699287054606    0.61094670589142   -7.93446935058678
H        -1.34681437354146    0.08950860481432   -7.13494188133467
H       -10.41243665995621    3.98814301363451   -2.78565432648110
O       -10.48073508896183    3.20952101226553   -2.21754501999534
H        -9.65233015903344    3.18374927425139   -1.70698635397851
H         4.58272706226709    4.02140614647162    1.69628876290919
O         4.37469650272329    3.10052535440533    1.97552166565634
H         5.09089347862121    2.52482023154206    1.69461090071450
H         6.49887132756626    1.33541404850626   -4.24058109615808
O         6.19618030171310    0.71264683072870   -3.54473417893315
H         6.22480469368910    1.21006457054009   -2.70241391143832
H         9.64073030316953   -2.28501970037149   -0.94107798066297
O         9.91865982330855   -2.07120465084782   -1.84051957465886
H         9.11863339813001   -1.73392763719227   -2.28609206459727
H         9.98177494059266   -3.38121334853225   -3.10997712926695
O         9.71609231384127   -4.03438443723105   -3.78429977822820
H         9.32313564251808   -3.52759167768348   -4.50578384038896
H        -7.68621137760675   -8.63876724809371   -1.70553345678054
O        -6.94863983190256   -8.04408078247548   -1.83404190449904
H        -7.32686507141523   -7.13123590202780   -1.82416255815950
H         4.17260239427510    6.01867264314615   -3.84752405798462
O         4.83259776512216    6.72076036007323   -3.76020483698123
H         5.66915874793041    6.26716512383616   -3.62359128377911
H         0.11847261791307   -8.23499819829925   -5.23949572851398
O         0.13965687489599   -9.21721478307368   -5.10685127206366
H         0.29553489683457   -9.58252114863078   -5.97780999244944
H        -2.31960645603495   -8.73638316147818   -2.74573155716041
O        -2.08428867553473   -8.47341308921490   -3.65539660552964
H        -1.43638974716853   -9.09204893482254   -4.01156688276057
H         2.19986981994164  -10.87861222859299   -3.51158794208767
O         2.15332823631858   -9.92405500535701   -3.48902635467915
H         1.36844481126745   -9.65417313564160   -4.01586902300982
H         6.84820819525905    3.26986467909407   -4.59553961703493
O         6.90930530372427    2.59023471440216   -5.29427989399421
H         6.11665066497376    2.71993869933481   -5.83761889241530
H        -3.57040463764712   -3.78062644624904    7.68623193871293
O        -3.68445879492719   -2.99334575877177    7.15535585895983
H        -3.43104453151007   -3.23264558841387    6.23773798924310
H        -0.68853966917648   -3.44725839916410   -6.69349439612366
O        -0.05182374348879   -2.72361686692336   -6.78962647104656
H        -0.48547254566679   -1.92958663446329   -6.42081120946961
H         0.63222039667816    0.40517951300416    8.72314541101316
O         0.64121670314651   -0.31042640767889    8.08348362606112
H        -0.28079059443167   -0.59944007722611    7.99409371350320
H        -5.82209473083391    7.30340637065417   -4.29596111366360
O        -6.32435137449390    6.68427112508739   -4.85733467070187
H        -6.61163785971022    5.95345640634489   -4.26633799310486
H        -4.26926326691231    9.03928587441414   -3.30624980612276
O        -4.80517236322967    8.24326842470879   -3.19996553411821
H        -4.39734102889345    7.76413310645101   -2.46047831110963
H        -9.69824841763316    5.73122698481245   -4.69682721161636
O       -10.23165884595914    4.92633235072928   -4.53413819243152
H       -11.11186253550644    5.12719835511051   -4.85403707806105
H         2.76190450387588    6.45893852642667    6.11155007633154
O         1.80161000318872    6.55516262576547    6.20810968755301
H         1.45855817760358    5.64171575147362    6.10515860723151
H         4.80720692233099    8.48796689777616    0.05747905300968
O         5.12286897438891    8.48966892941713    0.97908634831276
H         5.53035704837044    7.62578462672506    1.11105047284037
H         4.16009343613417   -7.48863857305509   -4.36278956976887
O         3.40137743753376   -7.77421418214273   -4.90419129768073
H         3.12258694195153   -8.61504892900810   -4.52665182626218
H         0.37322066926031    8.60134432114490    4.20025266270495
O         1.05158822652877    7.95685889743162    3.97375337307821
H         1.27683409685737    7.46455371757884    4.78906074118317
H         5.24607856336256    4.12934240487282   -3.18210315132984
O         6.20734371281695    4.10263638571650   -3.12464546380086
H         6.41481563741148    3.51943670043633   -2.37790393406025
H        -2.58452647863097   -1.60242563607047    7.53932055766161
O        -2.07482651465620   -0.80893600998189    7.75972188283333
H        -2.70140691182754   -0.18250923382731    8.13233076497699
H        -9.01622890644951    7.87180632460018   -4.19728412857078
O        -8.95164322490979    7.28638599276386   -4.95330386675454
H        -7.99414654227333    7.12273703206844   -5.08667780186426
H         3.53569321646485   -9.04008147288094    1.07233603485013
O         2.85777370786395   -8.40834573582870    1.31781068997282
H         3.33140136145790   -7.60267678883080    1.59906048105719
H         3.58506177297510    8.11311778047915    1.80054449215721
O         2.79445852967625    7.54955151291950    1.91227634591275
H         2.34704655161809    7.78572688041039    2.73756673051240
N         0.78954874927634   -2.08114336797338   -9.54902466429401
H        -0.06149967184803   -1.98291815798458  -10.08664111225499
H         0.53254384480274   -2.43411455100856   -8.62825609521298
H         1.36367577703509   -2.78206532027667   -9.99702892261346
