# Supplementary material for: Computer Generated Realistic Interstellar Icy Grain Models: Physicochemical Properties and Interaction with NH3
Source: ACS Earth Space Chem. 2022 Apr 19;6(5):1286–98. doi: 10.1021/acsearthspacechem.2c00004 (PMC9125691; doi:10.1021/acsearthspacechem.2c00004)
Supplement: Supplementary file 1 — sp2c00004_si_001.zip [file sp2c00004_si_001.zip › NH3_binding_energy_sampling/68-37.2-Y.xyz]

604
 energy: -1022.790079839191 gnorm: 0.000031072155 xtb: 6.3.3 (5b13467)
H         0.19540478521947    2.96457380671113   -0.67798322750403
O         0.71873662317138    2.29699772656063   -1.17163614741678
H         1.65691018753745    2.42359771266427   -0.89412502124936
H        -0.09744693366554   -1.37755044154341    3.14403370193821
O         0.29505520650591   -0.67819530560648    2.59883114569678
H        -0.17898721512376    0.13649661069021    2.83450318252468
H        -2.40554897280850    2.34792316029478   -0.54436744911650
O        -2.19843746973354    1.87584141829908    0.27956608177507
H        -2.21373658069334    0.92839949087786    0.05303120051325
H        -4.67966239231264    0.48306161209999    2.16372920983960
O        -4.99819690389360   -0.44993686341521    2.17406415862930
H        -4.49168731362763   -0.92687814916886    1.50841287112505
H         0.04897049214900   -0.37689722461779    0.94583805884019
O        -0.14592442962576   -0.13841421158976    0.01863123141629
H         0.19610277608912    0.75756140073350   -0.09920833222224
H        -0.19162990227281   -3.64606670554896    3.76647547361046
O        -0.46736300442626   -2.81368714187544    4.18534417042709
H         0.17550822222053   -2.65376556283699    4.89229879418273
H        -4.89855655212693    2.46829456046308    1.31455509542579
O        -4.26175544857660    2.05678983607004    1.93071947783840
H        -3.41723551841928    2.03885956202578    1.42071013909502
H        -3.24906151720787    3.83903654075134   -2.22036699304299
O        -2.51308715866513    3.24056049726220   -1.98841190189662
H        -2.15204070108254    2.95409422260919   -2.84741437502337
H        -0.14364762130471   -3.87173718066579    0.49128072195541
O         0.19637274295011   -3.05511606042307    0.91061491570573
H        -0.59076331993246   -2.56817715118721    1.22223621229541
H        -2.39789017238749   -1.60561802585577    2.45461441724895
O        -2.20854266995955   -2.07098393101864    1.61349389555591
H        -2.46272134868793   -1.48182860522384    0.88419640167221
H         2.06239943204508   -1.51085853830588   -1.12269317960283
O         2.29147929659264   -1.76651394941211   -0.20545955973219
H         1.50006284014462   -2.19220846874858    0.17590517672972
H        -1.40471525270793    1.75639146123245    1.90563432957861
O        -1.50229009441661    1.35771683547345    2.78053288942676
H        -1.48598525306802    2.06883641321745    3.44663845871365
H         0.19801936901326   -2.76738610734867   -1.57882093957935
O        -0.55666133204365   -2.15480758940761   -1.63515338658616
H        -0.37835650334536   -1.42956884389465   -0.99940853778589
H        -3.45097775519532   -2.98649060766083   -0.41141863556029
O        -2.73347969771221   -3.47892278322561   -0.83137746810840
H        -2.02165773229040   -2.84890844417554   -1.04621414114873
H         2.75238267417528    0.05549616271006    2.93811803882121
O         2.84551039112579   -0.13242216400758    3.89889685113531
H         2.94321476640882    0.75619186587841    4.30911352549494
H        -3.53158607839115    6.31895074047897   -0.54828667286244
O        -3.29078488175363    6.98247450457001   -1.24683049854169
H        -3.14879611490625    7.82647113672997   -0.77461675926158
H         3.88737485555176    0.51070299191599    1.19356687725376
O         2.93600394588411    0.33073923041902    1.30387814152401
H         2.70037050234982   -0.42148529319148    0.72410048897704
H        -5.78761770683199    0.78666504508359   -1.62580637072199
O        -4.87710991062950    1.11249248507654   -1.49652996703381
H        -4.98824161982955    1.94018354132276   -0.98378197119869
H        -1.22298785312440    5.32856607543760    2.20982220390385
O        -1.84920137512844    4.58285008512066    2.09021167665376
H        -1.92874367051007    4.16240800153583    2.95171071626409
H         3.48397347366421    2.69194250184340    0.43397251267617
O         3.23806891030465    2.65005577605697   -0.50615979264614
H         3.57097997980540    1.80745321621183   -0.85599688735746
H         1.48011768892145   -4.76204346391992   -2.25984197162266
O         1.54398354275507   -3.98594396952120   -1.68517090629216
H         2.34012128582524   -3.52492568867106   -2.03289953988232
H        -0.92629519437730   -0.14614958520020   -2.55658667749583
O        -0.29049116919816    0.50596925249567   -2.87811360825397
H        -0.03111740468731    1.08676407059620   -2.13946242307916
H         1.68245485131554   -4.75372124891707   -0.18746955242363
O         1.78678565074520   -5.39283784992762    0.55375770492001
H         1.32209540674451   -6.20224844973534    0.25513098411986
H        -1.23373713825563   -3.32541144532704   -2.89493612612476
O        -1.05973948733579   -4.00811865103128   -3.55633793902082
H        -0.93576063720332   -4.85586076664370   -3.08822469930215
H        -2.80266488378519    3.23763922874167    4.69692786070055
O        -1.82149690811044    3.23421798940014    4.66574616431025
H        -1.53021346309383    2.83026256885493    5.50122029060407
H         0.94404173008499    4.96223428976065    4.08021179434072
O        -0.00266648114496    5.19452734855238    4.12950831055693
H        -0.47375654954209    4.39075922630951    4.38660097396280
H        -1.74748164570039   -4.71383970637590   -0.39028733355543
O        -0.98408825888834   -5.25687251878136   -0.10488448115642
H        -1.33411247616271   -5.94302758693885    0.47271028104253
H        -3.91487746775069    5.77488322078137   -2.60512238576053
O        -4.26595737630858    4.94202675860806   -2.93772867951283
H        -4.10770133845160    4.90863501011007   -3.90537666054233
H        -2.45375130262420   -3.75532016842445    1.91711636685969
O        -2.47505964166667   -4.66021986501754    2.29105244658955
H        -1.53574658456658   -4.90014571682864    2.43360217804790
H        -4.70306061825828   -3.03530133834562   -2.92318924507850
O        -3.85001754227362   -3.26877764676240   -3.32764876832146
H        -3.52111959670466   -4.06316990801085   -2.86224728538629
H         0.31645346934439    1.30192692221946    4.61198618790520
O         0.82120002453395    2.06347885287348    4.28094130071250
H         0.87072309137939    2.72141973312196    4.98946183813361
H        -4.66950960353203   -5.22779423792437   -1.59886857438493
O        -5.37272078461622   -4.87467443798682   -1.02663556903929
H        -5.16229254169199   -5.23040747006493   -0.14235403998057
H         2.31843888585064   -6.54613052037724   -4.04860034499654
O         1.97898489359500   -6.21809148243406   -3.19577223013362
H         2.41066982565671   -6.79283160777438   -2.53164036218238
H         0.46207113275343   -3.43951983279547   -4.01595042588097
O         1.26656086872117   -3.07334487049607   -4.43640085752484
H         0.94991552223101   -2.69928734488167   -5.28484351709608
H         1.94510954605271   -1.83067335873213    2.98315680116719
O         2.09441796414904   -2.76156695247459    2.76083518848868
H         1.41116022748034   -2.96647609273663    2.08851186176603
H        -3.02028723269013   -1.86630868381695   -3.22741773290473
O        -2.59711127396056   -0.98053391262120   -3.16008286061281
H        -3.25096508254399   -0.33343092720817   -3.48009202188599
H        -3.19926291358366    4.91155129415546    1.07331337355199
O        -3.97947308985991    5.28649874096578    0.61728823643826
H        -4.39579348970440    5.84369214549212    1.32326312725488
H         0.86039394969011    2.18232762367377    2.59165200115432
O         0.96240986980940    2.17811152612792    1.62049814427667
H         1.68995796985281    1.55515042697566    1.45783078104164
H         0.18791574105703    5.59099227819224   -0.75406694994684
O         0.71087645306780    6.25344077342282   -1.26086242887950
H         0.85281920948967    7.05185303620968   -0.70306120331221
H         0.33244978936165    6.96444173786696    2.59788621739078
O        -0.02809126744624    6.58684434891726    1.77846912938762
H         0.63534305236160    5.91526595483142    1.51777349341780
H        -2.50075501250256    0.14652268433805    3.32895798099133
O        -2.72594548602120   -0.66772435242113    3.83226231218766
H        -1.96608077194278   -0.71090082427629    4.45455035995416
H        -0.92797334344198    0.47365953496872    6.01784382300368
O        -0.64611592614348   -0.04435311497087    5.24605613744851
H         0.07356748409472   -0.64271708072605    5.53356008747476
H         0.68428154022073   -5.06580323407827    1.96634875805300
O         0.13552867267111   -5.17567424100212    2.76608990912863
H         0.28180096145773   -6.09417768592507    3.04360854381590
H        -2.14344442817230   -8.15196244880208    0.42294061312668
O        -1.82286206671032   -7.66623171067123    1.21017009287127
H        -2.61004505333225   -7.35347212759262    1.66366683715225
H        -0.37662322415449    6.80154782934633   -2.32062795960624
O        -1.12126972082031    7.22323786510598   -2.82141274626998
H        -1.91282059328580    7.09694119527018   -2.26003961533884
H        -1.12136012623371    4.24343962706573    0.57243627562454
O        -0.74647446497253    4.30555905013787   -0.32278147089453
H        -1.45171689206417    4.06541244341988   -0.95718093456132
H        -4.42818142779278    2.68074843439515    3.49343687467684
O        -4.43033809886759    2.84911566667438    4.45846081504794
H        -4.51505307690288    1.96525034832825    4.86533993993244
H         1.92009707568678   -3.70908745853676    4.20461415264888
O         1.80988354440011   -4.18394488433536    5.05183099417594
H         2.36924643128236   -3.69662609858090    5.68772377814905
H         4.66831235775142   -3.26806965720640    0.84362323095718
O         4.51073168137272   -3.19230952130545   -0.12332470891872
H         3.65290299536926   -2.71316180941763   -0.20918390205044
H        -2.73214698731310   -0.80880602649283   -1.36668441160338
O        -3.06213431629539   -0.54040212216405   -0.49279984014721
H        -3.86085043763255   -0.01249923853683   -0.70099771774651
H        -1.61720139155685   -0.81710508320890   -4.64334821396207
O        -1.10750917100689   -0.60062454149933   -5.44542255070825
H        -0.39795750313932   -0.00533230741447   -5.15695401661532
H         1.78985200680253   -1.77819007489183   -3.38081407144639
O         1.88135156513825   -1.03255563075158   -2.75631675374147
H         1.10495892193972   -0.45428918066436   -2.88823657444079
H         3.64060546241479   -3.19600387331532    2.55308218631355
O         4.59935628193519   -3.42777809241690    2.48375191382359
H         4.64904540253646   -4.38943985870498    2.60110258309450
H         3.39360642620823   -6.19861865671690    3.11728684099857
O         3.75453129997250   -5.99734280312326    2.21854217654131
H         3.02013875149580   -5.64912138165101    1.67284538687648
H        -3.34239545113368    1.55585388873805   -4.19037807688469
O        -4.18863359560947    1.08620883453717   -4.00291380167568
H        -4.40841777208007    1.23050940513790   -3.04653010212189
H        -5.08956377136975    4.08764757056622    0.05365808125104
O        -5.52927700883986    3.22244943864157   -0.05249113492094
H        -6.45865665934337    3.34358214106079   -0.33653307642011
H         6.72341588171485   -1.25693320961260   -1.35121045405545
O         5.94978150596048   -1.10705710278570   -0.80144878818967
H         5.52903363369415   -1.97430511280479   -0.60594335687895
H         4.58400261054001   -3.23799345276121   -2.46860341093955
O         3.71764528897691   -3.06502557594421   -2.88694505443805
H         3.72241165066202   -3.68234203254057   -3.64421545210305
H         4.16742783818672   -2.38372108803020    5.73433050998073
O         3.86336267360502   -3.05859246198890    6.36579378221389
H         4.34717492932951   -3.87515634650169    6.14531705688121
H        -0.77218078176868    6.26323859304453    5.07799802432224
O        -1.36995368139369    6.83898771547983    5.61566233457346
H        -1.38058718818604    7.71678366088448    5.17581315865368
H         4.68997993647768   -0.20744004864458   -1.45858186205391
O         3.92459881380779    0.33639478209432   -1.72411915883033
H         3.23178834096686   -0.26271291874886   -2.05590580773595
H        -0.73785580188337    4.46459000041233   -4.03750446916107
O        -1.51916846132568    5.00902479733114   -4.24731409211025
H        -1.36797140227177    5.87469320805511   -3.82254889993104
H         0.65882262599357    3.14067450134005   -2.65625192752227
O         0.66874858513528    3.51881735943439   -3.56430597924322
H         0.71699459909353    2.75617670628406   -4.15075507080506
H        -5.40827311448813   -5.25550861938908    1.76446169615891
O        -4.71149606030847   -5.85076481945154    1.41034512791996
H        -3.87112740395360   -5.43606931951943    1.68389590441856
H         7.87675664085408   -1.76162946995501   -4.02069401865478
O         7.61685558797107   -1.44995349484426   -3.12119653147950
H         7.13168260487813   -0.60492538856258   -3.27724408997942
H         3.69605532783650   -5.13545475067946   -5.29445219019874
O         4.45816634018595   -4.76425230182756   -4.81108071820686
H         4.84012299013346   -5.47669247242964   -4.26548692093195
H        -3.80968505846344   -0.05132410512088    4.91822354485586
O        -4.41132348382239    0.41188187516738    5.55117499548270
H        -5.07394670097696   -0.24553974446369    5.83866029579899
H         3.44630700632562   -6.01350117378271   -0.52785905568885
O         4.32074697117368   -5.76619277556747   -0.84086070112303
H         4.39645275933719   -4.80401108496197   -0.69503990475742
H         4.99844188996280   -0.40261337147645   -4.15356597702891
O         4.46356462901822   -1.11292291940188   -4.54608498042739
H         4.13454719007572   -1.69653086684522   -3.82982274297944
H        -1.17224135490247    1.51349442286992   -3.94313137513095
O        -1.82100792929230    2.13528780858326   -4.32983140833367
H        -1.46044376181857    2.46826652581115   -5.17428982973828
H         4.87170059797852   -6.39156179794950   -2.31832193176031
O         5.20591077357752   -6.71636009091953   -3.18355052804226
H         6.02349989960047   -7.19742614075476   -2.99588592706083
H         8.72917231297042   -5.16563096651344   -2.90760155118564
O         8.03629027519832   -5.58350328016371   -2.35125476228908
H         8.06975233675424   -6.54066942194739   -2.45519608730631
H         2.33078016310774    4.64813367104095    0.45904230941339
O         1.74691080327661    4.63104992417745    1.22658445795575
H         1.39019563013854    3.71045672354216    1.30438248823536
H        -4.44294994425493   -2.70183596408529    4.20865879751709
O        -5.33605986673711   -2.36039373808061    4.00497484242491
H        -5.19645412793769   -1.57884121198928    3.43057594877882
H        -5.86702555135847   -3.25620970931378    1.29000563803898
O        -6.33256647617672   -3.81345395035617    1.95637754351483
H        -6.14538883844013   -3.37957543141668    2.80800338158211
H         1.67362400497800    3.41909799408583    6.87544498690466
O         1.03184778286346    3.90129210383053    6.32397465775517
H         0.25336153695145    4.05957374254594    6.89809131579886
H         4.96077712035538   -2.25149885252652    3.65423188248024
O         4.97921252266230   -1.54502688594689    4.33064479236634
H         4.18038353895501   -0.97591692770599    4.15773714410061
H         2.33138111031486   -5.65712245139863    4.82198553729179
O         2.73724159725314   -6.53773717573749    4.57011879947502
H         2.00041903527665   -7.12673526447008    4.38694313190034
H         2.25632811311975   -4.57481871653632   -6.79794528446730
O         2.08473824999978   -5.06425547455032   -5.98346460633772
H         1.81900503833604   -4.37367897871899   -5.32766898990271
H         6.42192077530871   -4.17862313736268   -0.49636686136386
O         7.17324940568345   -4.58413030976174   -0.03213100593799
H         7.68243639344630   -5.00486856795684   -0.75275127122687
H        -1.75315704920478    4.41284034620721    7.69911152986483
O        -0.85677129925457    4.50623379703775    8.09088623135023
H        -0.67114187416246    5.46458830422643    8.11441810684969
H        -5.10856131499014    5.64290996907552   -5.60713207325749
O        -4.50201667314560    4.87860374224106   -5.62722123981600
H        -3.74272791961971    5.09314835112982   -6.19043175952271
H         3.28766308795117   -2.58463761241066   -8.43896157487201
O         3.19712187038869   -3.11881826153024   -7.63899710796475
H         4.07249044233355   -3.09623438954704   -7.20747294094801
H        -0.65530565579087    8.76477184618918   -2.27219307093942
O        -0.53262979483177    9.59248829286937   -1.75204584421608
H         0.22776324811200    9.41603911370296   -1.17331531237993
H         2.05063540769903   -0.98791037240149    5.23003962161419
O         1.46025103990660   -1.49353513392267    5.81804352371815
H         1.60612966276060   -1.17341760221859    6.71595569891227
H         5.20474943787334   -2.08914184637962   -5.68862566196148
O         5.55126720931768   -2.85497983702371   -6.21117799071760
H         5.27520620705382   -3.64539902675069   -5.69558695123236
H         5.67014662232646   -5.30545631192046    4.67268647155187
O         5.14205501307137   -5.24999032349472    5.49938655036098
H         4.41693755121658   -5.87585538226976    5.39357864101592
H        -4.00440934408890    1.07224971876236    6.99250554043548
O        -3.81353071931763    1.54593098406131    7.83805495436925
H        -4.68970475919604    1.93307650088712    8.09671161303259
H        -1.84961019547765    9.55172846408169   -0.74163392911723
O        -2.71152351736429    9.42586512317710   -0.26968101886561
H        -3.32083834923702   10.05561369384019   -0.65840419646447
H        -5.94730776971660    4.63558933345475   -2.95335493338611
O        -6.85523960957788    4.51822341802398   -3.30018744097979
H        -6.76381656919158    3.81670119929871   -3.97803113080570
H         0.07436122664311   -7.12898722343176   -1.15990873343334
O         0.53594319297672   -7.56724080236453   -0.41197641278692
H        -0.14522747841246   -7.76141171981629    0.23503487333223
H        -7.64036214724502    3.73827121343724   -1.99427579390162
O        -7.90492151391811    3.15064616011526   -1.25585304339549
H        -7.76182478002952    2.24225551895229   -1.59617601977155
H         3.79830293702939   -0.41684433921784    7.63725611034771
O         3.82576052394918    0.27068229738203    6.93112863978411
H         4.74214218237446    0.43722103122915    6.68833097054359
H         2.25598209209269    5.72818851014994   -1.17058757228342
O         3.19112683983458    5.43492203651689   -1.05492296473084
H         3.36894780621701    4.89481436921270   -1.84774250290833
H         6.52810759737314   -6.00669378959386    0.67550964567515
O         6.15732125002872   -6.74293258614632    1.20834004386558
H         5.25142122044348   -6.46602566837452    1.43021884034879
H        -3.89699665309685    4.65570418414998    7.77165591207424
O        -3.32949685211774    4.19253461614342    7.11377133487086
H        -3.52603531020131    3.24959402554178    7.22132987310084
H         5.74043708607838   -8.02104679883580    0.13507340147839
O         5.45374073457985   -8.70638921282651   -0.50464906402108
H         4.62575831520405   -8.37925728882139   -0.90018190855438
H        -0.59413294492060    1.98158919309369    7.69142827470306
O        -1.22027529195316    1.89347387333683    6.95301620506514
H        -2.09219977563617    1.76075456296416    7.34546009245604
H        -6.39895416948072   -0.18033291757715    1.03922812333950
O        -6.71738369621422   -0.26217377930160    0.12551866730496
H        -7.63655385381861   -0.53156218996310    0.14115032434909
H        -5.38808528979472   -3.12164590231141   -0.61377570245266
O        -5.13699464878751   -2.42110666701245    0.01425399283205
H        -5.70514753668220   -1.64693946527184   -0.17362300299320
H         4.31043549574043    5.50556737796953    0.33418126552304
O         4.64335385420507    5.60550275925373    1.23977320432704
H         3.94782987194033    6.11394299333987    1.69238289146180
H        -9.05396553288963   -1.79521365868762   -2.28601919751195
O        -8.50796882156384   -1.59561775459097   -1.49823230780865
H        -8.63781984599818   -2.33301591452568   -0.86195469277565
H        -5.51846336260035    3.42053826273069   -5.54294659298646
O        -6.03790050829616    2.70988404977822   -5.13082174504238
H        -5.37317799149941    2.12299914897604   -4.71601691402656
H         3.18077557300858   -0.95082874841300   -5.65429244325598
O         2.32602426438235   -1.06883715403807   -6.12281513459396
H         2.41154724019778   -1.91717233507822   -6.59736899402538
H         8.11479257647555   -1.41836035358638   -6.01540332827322
O         8.12065370684950   -2.28322558873194   -5.56054886831786
H         7.26453297886919   -2.68146249571386   -5.81406410736486
H         7.62505613733565    0.92315686351301   -6.29383656927563
O         7.43604490504127    0.07583287484136   -6.70908597483010
H         6.45470206357352    0.02732573658402   -6.74777326313061
H        -7.88174240264275   -3.74904680697489    0.89755727068186
O        -8.55852472716538   -3.64049309331235    0.21180320767017
H        -8.45946748948794   -4.39899607001168   -0.39090807216975
H        -2.41256411884536    8.67171757589924    1.29421705599118
O        -2.26495825414135    8.08191491485520    2.04685072009953
H        -1.49469923997081    7.52811037564571    1.82568371196554
H        -4.45797806001688    6.37019495579235    3.48916084800196
O        -4.62587614078685    6.79767121906926    2.63293487800445
H        -3.86121535035404    7.38266944903883    2.49589614967205
H         3.40168234339255    3.38066649038933   -3.56904988715252
O         3.24929033195203    4.35000074794406   -3.47525693246801
H         2.28469607131953    4.41596249444809   -3.58459873289342
H        -6.12250321205266   -1.65831049846779   -3.46678538505025
O        -6.20854009181654   -2.23882498644156   -2.68406285924041
H        -6.99315401790811   -1.93096351352559   -2.17683440969179
H         6.43814916156547    0.97099882764211    4.75893060459907
O         6.05802467803196    1.52154706502932    5.45931399773220
H         6.24404497033783    2.43612756245618    5.15514515297777
H         1.36594064012599    1.66288433972303   -5.82193272216736
O         1.16826370810508    1.06599621983209   -5.06937099502108
H         1.53162735627733    0.20295540098175   -5.33928286958254
H        -2.52753280932310    2.88511715032774   10.47605406592795
O        -2.31677274423433    1.97702597841113   10.20293697262297
H        -2.91206202996755    1.77961245365807    9.46791363842305
H         7.59602128427700   -0.58919223514865    3.10716101512694
O         6.84392532410595   -0.01499206680613    3.27324637941430
H         6.15074123917103   -0.61051343046436    3.65556230226466
H        -5.68224756489460   -8.11125820823550   -0.73390795060871
O        -4.94935541622060   -8.18209716179548   -0.08553068154181
H        -4.95318834108536   -7.36541066941846    0.43744613797767
H        -5.17900094742023   -0.17074206121081   -4.73479459824633
O        -5.79644446920752   -0.88129088507583   -4.97738054427499
H        -6.63344959418633   -0.43811629964122   -5.17690812315933
H         1.89579736023879   -0.25551676726623   -7.51626606977339
O         1.69712236631074    0.21784864127622   -8.36004219151163
H         2.27512454171349   -0.18711355155886   -9.01212915316769
H         4.88124686796739   -1.45179001948937   -9.29928668132811
O         3.95730247950851   -1.22084003440306   -9.58380740255117
H         3.93979223263768   -1.33643810474031  -10.53317228510282
H         7.54317359659442   -2.65231555340643    4.19991193076168
O         7.69548088460074   -2.69247453404433    3.23895506487717
H         7.19250339743776   -3.47682005895259    2.96730429214512
H         6.69054058237789   -5.97570212184353    2.68678206671759
O         6.75317765865509   -5.30084205923019    3.38878755065157
H         7.62663800894375   -5.38922804349658    3.80946123811693
H        -1.83189133650487    8.87871744870961    3.50013392570115
O        -1.58673055324867    9.18224504907499    4.39956845767376
H        -2.43675346554482    9.31473795827407    4.85265539253666
H        -7.38810698435112    1.51969640934873   -5.27351248757011
O        -7.96464919417171    0.77597670876238   -5.03117979031154
H        -8.86596835001079    1.17674868237628   -4.95683073461067
H         6.93272010745119   -1.14590876561018   -8.39323311220946
O         6.35092870312387   -1.86598839286297   -8.65993888573761
H         6.11994573719082   -2.31685848463324   -7.82937320155522
H        -1.66334382080882    6.18844626197112   -7.02309216769126
O        -2.06309628833447    5.36325558583952   -6.75203307321973
H        -1.81718053825197    5.23037456218454   -5.78792501812305
H        -0.02923867298589    3.22352718545459    9.02340780303039
O         0.15709244580637    2.29921226187184    9.27184965478951
H        -0.64179068154162    2.04258773300073    9.78220239607489
H         6.74523989889604   -2.85191724516826   -2.69607441870339
O         6.21334385381753   -3.59618496600065   -2.35721005300888
H         6.68183512653605   -4.40701191950309   -2.60354037092363
H        -4.08249914025198   -3.12622843963600   -4.96458677851857
O        -4.23430411702747   -3.01214344245066   -5.92963055002510
H        -4.78032265482305   -2.21824283643015   -5.98594721428015
H         2.03758587655026    2.25360866295915    8.57056096891120
O         2.67374368875729    2.44591439594224    7.87455144960322
H         3.09374853115159    1.58475501949030    7.63470973380671
H        -6.92538912914449   -5.25556343461592   -1.42689003959020
O        -7.84071067090899   -5.52357638099291   -1.67522943728988
H        -7.97144196380598   -5.11959679046573   -2.55797415071659
H        -3.84901112952498    5.18752166224519    5.68904976659374
O        -3.81379076851388    5.95708711402151    5.10000636081087
H        -2.87937595073537    6.24973009951516    5.19662314783015
H        -7.89360003955047    0.03585594411203   -1.99237080720874
O        -7.40200952599437    0.75949397740014   -2.40366650550634
H        -7.62774005155152    0.75007643902141   -3.35750467091035
H         5.82314772373228    0.05388735242307    0.42390631379199
O         5.60150303242873    0.77514847872390    1.04499331751846
H         6.10498595319479    0.57606763603833    1.86074608593214
H        -6.24321458076517    3.24280203545144    7.37989251595591
O        -6.11802776564687    2.72266110828328    8.20787675153421
H        -6.71957977623876    1.96269079532368    8.11671382204951
H         2.25587786541743   -8.14156322119182   -0.85177293197912
O         2.93529575209045   -8.12902536795893   -1.54570559557892
H         2.71080785412180   -8.84151819268751   -2.16080850517946
H        -2.74780626844204   -4.01513311352955   -6.21577287082200
O        -1.99552101032224   -4.58269599392142   -5.98281074675691
H        -1.72113773053371   -4.29255400998024   -5.08457551185803
H        -5.66683402377648    3.69552357206987    5.29489521823816
O        -6.31654149061280    4.09188137762426    5.91171958320481
H        -6.15223421620840    5.03582361724710    5.89938864179327
H        -1.03419215607817   -7.17416933786150   -3.18183635819208
O        -0.56214498820288   -6.50585953738658   -2.65149816237527
H         0.34655958089686   -6.43751964123967   -3.02949495177061
H         4.42391984742174    1.94097643617337    5.12231015142543
O         3.49079368459065    2.20348892443952    4.98522683896324
H         3.09596896426032    2.22197673346049    5.86013937124961
H         4.07811067418232    4.57813913703518    6.31910266359381
O         4.16959686231347    5.30496623409092    5.69811751375257
H         3.60274894344177    5.06776344929407    4.92593411233542
H         2.74888765090128    3.54808184937868    3.92849704437600
O         2.56683504192520    4.48803955450151    3.76247709987643
H         2.45179205121216    4.58549042689194    2.79592268953241
H         9.38216144190191    0.13256496635825   -1.05074798300865
O         8.57492034120000    0.29654453376922   -0.55960906988209
H         8.39636802314339   -0.52213103131271   -0.06715050954607
H        -2.13483326503935    5.24232035530801   10.64784651772871
O        -2.85808324163614    4.61411459547798   10.87697895455713
H        -3.07962826545323    4.79208052392764   11.79122225543320
H         7.95339677308752   -3.08596251946013    0.33898572319026
O         8.37606827882845   -2.24063465533981    0.59513109950758
H         8.30692696485028   -2.23589812714533    1.55754966119104
H         5.35037288712819    3.58803548122002    3.53968241078883
O         6.01041142123161    3.85888791492412    4.19960532206974
H         5.59250672927782    4.56772639476406    4.71050586621172
H        -4.24154442298957    4.94871928499503    9.77630095644329
O        -4.87298961878621    5.10143996828480    9.05326473273161
H        -5.48555549211948    4.35342632493013    9.04804668271685
H        -7.02096888684249   -3.52900608264777   -3.51421149360786
O        -7.64116214559239   -4.13943674107687   -3.96507036374983
H        -7.11879719623367   -4.58129253913771   -4.66642216630427
H        -0.00531470218674    6.04761778518491   10.77388634836642
O        -0.86945719915587    6.37997507283899   10.52633908211364
H        -0.75189406832164    6.81134450252587    9.66050752036052
H         2.58851532485931    1.43205120641630   -4.10117183955814
O         3.46704849364442    1.78285619662435   -3.86047015585939
H         3.78425945059681    1.26696534865209   -3.08915749718405
H        -7.00578476029326   -0.28460234528151    7.19543352431794
O        -7.51407696942297    0.49406117186883    7.47589982668820
H        -8.13451349353729    0.68012381468211    6.77006035428533
H        -2.76854801681871   -9.93373146946342   -0.85574935084129
O        -2.70377766207832   -8.99203238710437   -1.01457362310316
H        -3.60974775695381   -8.62453760890534   -0.77571341109209
H       -10.06554865731623    3.03180396569389   -4.92508223527793
O       -10.18502166418138    2.11416999945346   -4.64592219022558
H       -10.40281361194789    2.19733307394813   -3.69656341431220
H        -2.09911473257746   -3.09270948164647    4.59889208257314
O        -2.97476572540244   -3.53271739006967    4.66670778347981
H        -2.96700503104499   -4.14887643217952    3.90903105725709
H        -0.21258681290013   -8.04975208355725    2.46999472803266
O         0.61390824335759   -7.84386454843267    2.91978981052020
H         1.33186770311603   -8.13932264533879    2.33265412280880
H         6.35426471354571   -2.28617284908005    5.84151265490812
O         6.99153038866765   -3.00944661226795    5.86559939844452
H         6.46562065306115   -3.81675426226905    5.93702596493951
H        -5.30592089437008   -2.07071291430311    6.92206254936794
O        -5.98134424107478   -1.57212731085776    6.43746977633790
H        -5.96255583098479   -1.94707223874344    5.52734391543087
H         0.84507541770787    2.97625576294310   -7.11294768695105
O         1.76244984242449    2.64445467326885   -7.16751230308273
H         1.74909340058999    1.89770131540830   -7.79423102957705
H        -3.97361481795553    8.68791038014662    6.66957935354563
O        -3.97103206985369    8.68720969556541    5.71220677016107
H        -4.09550531811736    7.75997703433672    5.44293938013943
H        -2.05245068851176   10.25504146791761   -2.73351723257326
O        -2.95296071342519   10.43847699293703   -3.03770973997098
H        -2.87811799829714   11.07254343545882   -3.75018935397362
H         9.37816601519888   -4.14567421033020    4.06060717478851
O         9.09212079289564   -4.81844985896914    4.68676036942680
H         8.67082339213865   -4.34116714354295    5.41017284547245
H        -0.74144143173116   -6.05373621224859   -5.85619648839675
O        -0.03959972761821   -6.62190475594004   -5.52205928068469
H         0.79708647706808   -6.16091873785969   -5.73640577902928
H         1.82095190868214    8.20658257808319    0.67485672360088
O         1.52034544882796    8.53000157242333   -0.20320510363124
H         2.33650296117505    8.56723183913885   -0.73141395106478
H         3.50593671661341    2.86892173215022   -6.65407199159002
O         4.33217034628509    2.57665574195437   -6.24349127093865
H         4.08447393865202    2.30227315102246   -5.33542824483465
H         3.73242762992279    7.05603045966471   -1.21594301420701
O         3.94003587275851    7.99169272906061   -1.42819110596169
H         4.31136849931031    7.93579646275361   -2.32061396666759
H         4.40117174113896   -0.06761060746649   -7.90581900555860
O         4.77648254612827    0.07665129203392   -7.03530458166826
H         4.59553184994989    1.00849283544201   -6.79061454795023
H         6.01975676747945    1.85908049595145   -0.46229373282500
O         6.58717233469991    2.05184212056191   -1.22260178740008
H         7.41070652353924    1.57126851705153   -1.02661465411529
H         6.66528548363430   -8.50429236038745   -1.60708646263184
O         7.30392457083162   -8.29315291271589   -2.34108005908872
H         7.67247746855308   -9.12701120763693   -2.62771239386120
H        -5.30982258953123   -5.83877655217521   -5.43419484327408
O        -5.92532527939941   -5.16560928469632   -5.74974570958901
H        -5.37249935604498   -4.39777774291844   -5.98390044398941
H         0.65886564987309    7.09410427751925    7.60926012752842
O        -0.24379343180100    7.12312587271918    7.96632803746565
H        -0.79671032591438    7.14023057958482    7.14716024846196
H        -8.90529645300117   -2.88040547644240   -4.13418355964887
O        -9.42509764037906   -2.07141256117832   -3.96695127365228
H        -9.13635705029310   -1.40601482277653   -4.59531671707563
H        -2.42689693065041   -6.04664849155674   -2.16314193279722
O        -3.30425856096212   -5.75951471010244   -2.43346176170746
H        -3.48954903526034   -6.13253792434578   -3.32026451390143
H        -2.99502338089662   -5.95359601609300   -5.43042603985139
O        -3.59706365233514   -6.56319143072701   -4.96067105186449
H        -3.11675154905478   -7.38434181539732   -4.79373558178194
H        -1.38135472914929    3.67350078850139   -6.98647515068573
O        -0.84274586644138    2.91659353195765   -6.71552336951183
H        -1.07962878898069    2.13252112806147   -7.26691060005159
H        -0.19633363023620    0.36435222738707   -8.22114641664262
O        -1.09290240173475    0.60015471961236   -7.93989205607468
H        -1.27063510190565    0.07592169313671   -7.14292126054933
H       -10.42409738387293    4.00708951820574   -2.76045049423721
O       -10.49440331665277    3.22789783913415   -2.19339384365774
H        -9.66612097738962    3.19928270858841   -1.68277752008379
H         4.56878033088498    4.00669248254887    1.73176942130595
O         4.35533282247796    3.08528747617589    2.00406183683995
H         5.07347370725770    2.50882180310984    1.73022165027923
H         6.48468291220381    1.32903487412827   -4.20597816647352
O         6.17900290355866    0.70408811179211   -3.51396921826385
H         6.20783962228143    1.19817888452868   -2.66918257181609
H         9.61716864770027   -2.30368817261780   -0.91212978169443
O         9.89613637883445   -2.08973878517020   -1.81136777635620
H         9.09730392496525   -1.74889637436495   -2.25600401774571
H         9.95791887176877   -3.39643863599493   -3.08230739101635
O         9.69230756158946   -4.04734441235061   -3.75898840033965
H         9.30072762765494   -3.53834745224825   -4.47943873955173
H        -7.72089920183378   -8.62595115845086   -1.70327385325036
O        -6.98180060426109   -8.03253373470752   -1.82857825743846
H        -7.35809449964591   -7.11891830718886   -1.81830006050371
H         4.16501351805992    6.01460406998357   -3.80713628147049
O         4.82666997200840    6.71519649561406   -3.72092848420695
H         5.66207204618548    6.26044603085615   -3.58128428639840
H         0.08611819847102   -8.22840572703005   -5.23058249725817
O         0.10856083855883   -9.21148287042242   -5.09946020500520
H         0.26149996412219   -9.57456461664311   -5.97187815548465
H        -2.35217234011252   -8.73154211429475   -2.73873484086037
O        -2.11598280964905   -8.46728676849074   -3.64755553810380
H        -1.46868579775645   -9.08576056888428   -4.00504502779126
H         2.16269943931173  -10.87914339666813   -3.50741009262867
O         2.11841796425727   -9.92454988961362   -3.48207997225428
H         1.33486163537947   -9.65161528416998   -4.01001978649584
H         6.83805977771220    3.26141889388613   -4.55727088436437
O         6.89745057999099    2.58454339864637   -5.25938567709195
H         6.10544140912756    2.71955306486289   -5.80175833687561
H        -3.60606037734126   -3.79375731454659    7.70022897136221
O        -3.71099776186971   -3.00240621067533    7.17356544355319
H        -3.46035386926590   -3.24065632093502    6.25463513548380
H        -0.63971382039136   -3.41705892322771   -6.73602106793806
O        -0.00835982075796   -2.68658651036232   -6.74105663498143
H        -0.48967820616701   -1.91085033304538   -6.39931732606448
H         0.58837041562829    0.43819706990138    8.72211308865935
O         0.61929374728479   -0.41900284317273    8.28576131028417
H        -0.30543157605497   -0.66561847152084    8.12092326733561
H        -5.82722793589649    7.31714207732345   -4.26134362257903
O        -6.32972726671980    6.69987093478474   -4.82453627304319
H        -6.61893427524045    5.96837586416470   -4.23511419498668
H        -4.27206395853159    9.04878554426833   -3.26700340621443
O        -4.80925692545985    8.25334499128557   -3.16304051522415
H        -4.40316189237264    7.77213425904230   -2.42390305855510
H        -9.70561209981099    5.75266252495626   -4.66791948305002
O       -10.24055606979076    4.94853249049769   -4.50681266393904
H       -11.12005892910824    5.15109192576993   -4.82757098723336
H         2.74658833743939    6.43579004355349    6.15375877626250
O         1.78613775637248    6.53326668619789    6.24770003622705
H         1.44259249676480    5.61960457698317    6.14317342339472
H         4.80118983023756    8.47548515079621    0.10223579402019
O         5.11682637178051    8.47547104383974    1.02373391610313
H         5.52123148799659    7.61004634275935    1.15538767605904
H         4.13038878700151   -7.49164960536718   -4.34761935462893
O         3.37297876073618   -7.77494803211620   -4.89158757505056
H         3.09026722481534   -8.61540379012468   -4.51613095873492
H         0.36467936720294    8.58807325010160    4.24313420382068
O         1.04237522365047    7.94327886599552    4.01562543628394
H         1.26585471165770    7.44798412001430    4.82975395267268
H         5.23533044689665    4.12308331348649   -3.14363753227412
O         6.19660317672877    4.09096576804517   -3.08875745297668
H         6.40239625460605    3.50851404132087   -2.34079989682634
H        -2.60377291979492   -1.61486656269810    7.56102142512470
O        -2.09122908099685   -0.82449262093361    7.78676585391450
H        -2.71855611989459   -0.19641234688514    8.15575743904296
H        -9.02030260147861    7.89089271726329   -4.16377750072905
O        -8.95603887240939    7.30724053249308   -4.92119159638090
H        -7.99879201420207    7.14185952977525   -5.05393769295486
H         3.49940382780069   -9.05186796677906    1.08112002216486
O         2.82285581113758   -8.42012850175361    1.33020323377605
H         3.29720848113596   -7.61522818612966    1.61189315687693
H         3.57662922498007    8.09996484788845    1.84408394894145
O         2.78437191194036    7.53835654267662    1.95275595178205
H         2.33739989110834    7.77201864517498    2.77906266285841
N         3.36825115396491   -1.57234470068156    8.80951197964066
H         2.37687045413925   -1.40542516565273    8.94362808604748
H         3.77546281490956   -1.81150146788460    9.70229044832599
H         3.46531694407677   -2.36946118548681    8.18750535869329
