# Supplementary material for: Computer Generated Realistic Interstellar Icy Grain Models: Physicochemical Properties and Interaction with NH3
Source: ACS Earth Space Chem. 2022 Apr 19;6(5):1286–98. doi: 10.1021/acsearthspacechem.2c00004 (PMC9125691; doi:10.1021/acsearthspacechem.2c00004)
Supplement: Supplementary file 1 — sp2c00004_si_001.zip [file sp2c00004_si_001.zip › NH3_binding_energy_sampling/69-40.1-N.xyz]

604
 energy: -1022.791441340039 gnorm: 0.000023083340 xtb: 6.3.3 (5b13467)
H         0.23848289927717    2.96291234331015   -0.71104924298367
O         0.76094507942151    2.28926094337515   -1.19737989183314
H         1.69947695876337    2.41509323468960   -0.92092466507623
H        -0.07245185170280   -1.36204077122634    3.12996268873847
O         0.32541182182814   -0.66497079961602    2.58580129878473
H        -0.15036141044695    0.15107401698964    2.81397677375650
H        -2.36508062858018    2.35345517705369   -0.57626429350871
O        -2.15805745927669    1.88473775877690    0.25029892664162
H        -2.17839423781012    0.93651769279222    0.02714572382967
H        -4.64673413662163    0.51020564888463    2.13621356473455
O        -4.96786989166635   -0.42172489075919    2.15127007394077
H        -4.46352072089276   -0.90337738540981    1.48735350275915
H         0.08075044562732   -0.37145008926675    0.92862220156566
O        -0.11232651842165   -0.13715219732109    0.00029196529000
H         0.23120537246713    0.75755189259285   -0.12239015590869
H        -0.16411107981776   -3.62952180238358    3.76335917200773
O        -0.44075331569084   -2.79703142113033    4.18064835165034
H         0.20349217610300   -2.62768094774823    4.88443202983596
H        -4.85827871153832    2.49196993042941    1.27821458334860
O        -4.22273643334839    2.08200902059689    1.89664314034422
H        -3.37853225564324    2.05787588241563    1.38597656352605
H        -3.20289845159585    3.83718130511530   -2.26057166644227
O        -2.47649634422392    3.23094913344082   -2.01886908974118
H        -2.10778200784284    2.95136376714816   -2.87715595582716
H        -0.12270081710363   -3.86772774671904    0.48975094973243
O         0.21925417966195   -3.05076140384351    0.90701448151323
H        -0.56726082868560   -2.55955279446541    1.21342584568610
H        -2.37334854864322   -1.58496556620848    2.43947324343970
O        -2.18275170262839   -2.05451842245409    1.60103195545386
H        -2.43550393969560   -1.46883413608864    0.86827917113157
H         2.09230365771509   -1.52171579730709   -1.13312340605418
O         2.31888263843691   -1.77245776365689   -0.21368156669027
H         1.52608887958532   -2.19540302294516    0.16792716896145
H        -1.37024260639253    1.77050616948793    1.87547662965047
O        -1.46496234429764    1.37683454106263    2.75312297013235
H        -1.45020605372602    2.09166496188105    3.41521634809919
H         0.22425843024523   -2.77467507658665   -1.58571726885289
O        -0.52879474290842   -2.16037560153040   -1.64484980473015
H        -0.34868256556178   -1.43217281797384   -1.01334021828388
H        -3.42735151179507   -2.97571415574700   -0.42131385143044
O        -2.71044041140381   -3.47294143146864   -0.83655604894067
H        -1.99685721379397   -2.84622306287514   -1.05521585260912
H         2.78252172203468    0.05953084152557    2.91950718634711
O         2.87743669776222   -0.12017304085599    3.88221367585113
H         2.97096994046407    0.77353825790409    4.28426458318760
H        -3.45770342454163    6.32433118655051   -0.63567625059056
O        -3.20103410085936    6.99124230766452   -1.32522718973985
H        -3.07367402748935    7.82982047218373   -0.84044261659194
H         3.92066857344852    0.50377850215652    1.17472627104499
O         2.96880049413641    0.32718494199586    1.28777096607521
H         2.73015669562456   -0.42581349595360    0.70955242781435
H        -5.75033488935731    0.79943308476153   -1.65574180285516
O        -4.83886443622055    1.12176595032832   -1.52482759352861
H        -4.94708292753246    1.95283939954124   -1.01770234109298
H        -1.17465436168150    5.34351441613884    2.16394148129413
O        -1.80320075114604    4.60010896763019    2.04569062753709
H        -1.88687578043033    4.18334188928958    2.90859246527771
H         3.52591073426033    2.68176412823735    0.40603458473649
O         3.28124721432203    2.63856778222233   -0.53387679587672
H         3.61113464850415    1.79369404395284   -0.88171460154490
H         1.50009010270366   -4.77619902285617   -2.25542710817949
O         1.56641751548469   -3.99771677625651   -1.68419712797410
H         2.36419668269692   -3.54109237233651   -2.03412575558747
H        -0.89195390028279   -0.15432799333669   -2.57887251309827
O        -0.25041034590151    0.49264889223259   -2.89949896897229
H         0.00651098142107    1.07606975568481   -2.16272354094608
H         1.70041298641216   -4.75929494884265   -0.18328318741541
O         1.80093397072861   -5.39451264672862    0.56189359785502
H         1.33491189740831   -6.20431806613492    0.26625549330821
H        -1.20855864937051   -3.33355314005794   -2.90090807772172
O        -1.03556281615745   -4.02028029963930   -3.55834243412079
H        -0.91507472144528   -4.86603708594300   -3.08587277405788
H        -2.76317520907197    3.27076123780443    4.65783439769824
O        -1.78178534333237    3.26467664415401    4.62810040455178
H        -1.49411315107223    2.86312064011402    5.46622589079480
H         0.98970303017756    4.97730429563658    4.03943014821441
O         0.04454934081684    5.21458382324825    4.08635886613510
H        -0.43250246391631    4.41444248172539    4.34465480803604
H        -1.72869621739788   -4.70868337768485   -0.38959485311594
O        -0.96736830419789   -5.25236401944019   -0.09984051321069
H        -1.32073315201407   -5.93556646439210    0.47919124657364
H        -3.81022013706454    5.75369940750335   -2.70198480647919
O        -4.21669708757460    4.93451392944140   -2.99927544225679
H        -4.08916569026114    4.87029878800908   -3.97379509335073
H        -2.43417579857104   -3.73721214260894    1.91202159190788
O        -2.45814749011691   -4.64002347852977    2.29094188061776
H        -1.51999319665573   -4.88192278397889    2.43568550339123
H        -4.67638752341475   -3.03227219720198   -2.93404887309411
O        -3.82348967415341   -3.27060493425514   -3.33592204373711
H        -3.49814606007449   -4.06406373682061   -2.86661128942113
H         0.34855071898222    1.32415253524958    4.58673109121593
O         0.85919198611791    2.08128067284572    4.25312464514949
H         0.90800328530770    2.74182848036407    4.95842046937553
H        -4.65152661873768   -5.21869801930198   -1.59907430183092
O        -5.35399403967898   -4.86048852267733   -1.02906624550445
H        -5.14576438844704   -5.21300963761855   -0.14305376303433
H         2.33451796811195   -6.57130642567475   -4.03496005711706
O         1.99533299415014   -6.23827425548797   -3.18394225305128
H         2.42446647022674   -6.81148155612174   -2.51682172533052
H         0.48847281437949   -3.45852822001231   -4.01919595764932
O         1.29480721172032   -3.09701504280993   -4.44002185414526
H         0.98041573474284   -2.72577077439141   -5.29066684128566
H         1.96528048305726   -1.81833167206204    2.96944456040427
O         2.11711385534808   -2.75065967642047    2.75599566116863
H         1.43295090040394   -2.96328669125555    2.08683638450395
H        -2.98963769430528   -1.86936230687901   -3.24175775801235
O        -2.56329082785558   -0.98512674720909   -3.17651497919038
H        -3.21354940772867   -0.33645350090351   -3.50186687952428
H        -3.14964384778735    4.93131145439626    1.01832405685677
O        -3.92324112554482    5.31255749035180    0.55652166411436
H        -4.34048915388934    5.86999753677558    1.26106209746575
H         0.89711413477557    2.19208442192021    2.56286404360779
O         1.00251622353394    2.18518315308854    1.59217426137342
H         1.72632503677754    1.55714275231954    1.43229953648252
H         0.23319840153983    5.58904790927431   -0.81233117125524
O         0.76163547250270    6.25111199936150   -1.31514954466056
H         0.90872415364122    7.04467384265324   -0.75243041532818
H         0.38707901141468    6.97659706793425    2.54528449064936
O         0.02673788811724    6.59807511845706    1.72621233347859
H         0.68651031819183    5.92096993723513    1.47025246701793
H        -2.47097994647359    0.17171447989918    3.30549210833579
O        -2.69881317232501   -0.63952120419829    3.81231906568029
H        -1.94064911215329   -0.68105148573958    4.43670502361335
H        -0.89399212831094    0.51104217206720    5.99505596540863
O        -0.61911852578166   -0.01150302323783    5.22309579249723
H         0.09040432669170   -0.61762347506720    5.51416160515680
H         0.70005089253574   -5.05676927197885    1.97293189381263
O         0.15423379039230   -5.16096184134913    2.77573964362200
H         0.29297490519854   -6.08146038205218    3.05131113463076
H        -2.13695150488951   -8.14165958368869    0.43949328605656
O        -1.81579003246946   -7.65291523361929    1.22472560944704
H        -2.60265833005876   -7.33586933812008    1.67578158506595
H        -0.28056466044174    6.84908711486208   -2.38873741231961
O        -1.01839504190326    7.29274317325744   -2.88286583698014
H        -1.81335676183423    7.14423586006496   -2.33149426428486
H        -1.07522391114126    4.25197082641725    0.52620335876212
O        -0.70049983431066    4.30963187382308   -0.36928775616772
H        -1.40625720521616    4.06442038863254   -1.00268762245200
H        -4.38947809867863    2.71309278007811    3.45601587509283
O        -4.39131762667845    2.88667766988992    4.42015304337257
H        -4.48002744392024    2.00516128487909    4.83150833293983
H         2.01178560410489   -3.64376537240819    4.23770616793196
O         1.94277331039489   -4.11291669216904    5.09226713319774
H         2.44982501911702   -3.57644568303280    5.72304477358491
H         4.69013411050964   -3.27949418575436    0.84210824324917
O         4.53371784013492   -3.20564788803310   -0.12512841591860
H         3.67728139227406   -2.72464042995226   -0.21327039047933
H        -2.70006240243177   -0.80459351925932   -1.38560608850749
O        -3.02971775346370   -0.53124534359032   -0.51293763080140
H        -3.82655498793417   -0.00174679567811   -0.72493009103190
H        -1.58124389318915   -0.83202833151227   -4.66086545935903
O        -1.06913438584632   -0.62272226524585   -5.46311167897155
H        -0.35910465534834   -0.02652931939589   -5.17782629667147
H         1.82168316806017   -1.79866267200794   -3.39023086815910
O         1.91488395828129   -1.05112109057344   -2.76815164451605
H         1.14063260264051   -0.47064550848116   -2.90418769086886
H         3.65948032527050   -3.19773353798681    2.54944667627058
O         4.61776613984240   -3.43127929710785    2.48094584783413
H         4.66762751274967   -4.39131574502222    2.61043391489821
H         3.40599998720672   -6.19346138379533    3.12931480990010
O         3.76638593356289   -5.99780718811470    2.22989392641841
H         3.03298657004956   -5.64991194104473    1.68275464565363
H        -3.29951558150445    1.54795543829770   -4.22238374967277
O        -4.14583385261574    1.07902670657667   -4.03167375043455
H        -4.36621923924872    1.23210291036993   -3.07743972892032
H        -5.04215965410320    4.10771643760431    0.00491038089061
O        -5.48550031531812    3.24357363763486   -0.09110005891604
H        -6.41334326952206    3.36468203903542   -0.38067199574131
H         6.75377648750606   -1.28389000740988   -1.35891547794964
O         5.98101938519900   -1.12863878175199   -0.80935376410489
H         5.55666730036857   -1.99362272320201   -0.61109137314234
H         4.60948223428078   -3.26397782232603   -2.46867465949703
O         3.74399966536528   -3.08983647393453   -2.88833837592455
H         3.74726539810850   -3.71042270861298   -3.64299293927540
H         4.42390362979661   -2.36231868548794    5.62025130921782
O         4.07583535380641   -2.82347137907226    6.41374138717302
H         4.40616986344340   -3.73056551611743    6.33597390386035
H        -0.72361420391622    6.29092439406020    5.02788613919429
O        -1.31966937444420    6.87145179722865    5.56184818094156
H        -1.32668868949912    7.74715405760236    5.11809358185586
H         4.72390878921180   -0.22861394701690   -1.47288602738008
O         3.96008750827058    0.31683236457686   -1.73957900356706
H         3.26617372794187   -0.28120006607832   -2.07152268229008
H        -0.65954920599674    4.41063365633671   -3.95766141034522
O        -1.47213282055169    4.92404305886785   -4.12280433891293
H        -1.29625939118481    5.82232176542246   -3.80394134147028
H         0.72019944494578    3.11361987264243   -2.68368592975644
O         0.74342771209910    3.49231832908774   -3.59148603724860
H         0.76827747056383    2.73267272871470   -4.18314985300613
H        -5.39392728647640   -5.22811433696181    1.76369470106064
O        -4.69864310442696   -5.82745322059947    1.41347683367997
H        -3.85727874144938   -5.41421619900589    1.68560326195880
H         7.90849188550653   -1.80538600848234   -4.02398897725236
O         7.64887587599808   -1.48828554424406   -3.12614993211953
H         7.16666846288255   -0.64252583224469   -3.28717130524682
H         3.71791868018873   -5.17081674605504   -5.28629238815022
O         4.48080334866730   -4.80019333819244   -4.80361424878607
H         4.85974927662717   -5.51157753471279   -4.25459474221365
H        -3.78246457958377   -0.01391927715895    4.89453157483010
O        -4.38340798095162    0.45479723822167    5.52373043126646
H        -5.04781680431959   -0.19946417802885    5.81464514049511
H         3.46063929582531   -6.02639689847064   -0.51538811336913
O         4.33587626511081   -5.78315508285926   -0.82921035435152
H         4.41459203241901   -4.82058485839582   -0.68834508930177
H         5.03501891159977   -0.43730669437195   -4.16623386700671
O         4.49849034087003   -1.14791925073816   -4.55570496302274
H         4.16646444039472   -1.72702825201408   -3.83726068153533
H        -1.12819655123349    1.49830980192966   -3.97406981919748
O        -1.77699551387657    2.11780471379531   -4.36244470505738
H        -1.41599995074208    2.45259279292467   -5.20603982130072
H         4.88642241122856   -6.41750407988543   -2.30287285599476
O         5.22074666400710   -6.74717201957013   -3.16618083891154
H         6.03627972200067   -7.23041492618232   -2.97510829890527
H         8.74854390680828   -5.20729622262495   -2.89369162199497
O         8.05374416917979   -5.61987382371081   -2.33591185343997
H         8.08390725115186   -6.57769487785848   -2.43501144780267
H         2.37836698952483    4.64425656270953    0.42058907685878
O         1.79562213241439    4.63238097517748    1.18929290438107
H         1.43445633657816    3.71353710780164    1.26954748356847
H        -4.42323251757799   -2.66599127698979    4.19687014948633
O        -5.31479389648043   -2.32257864416335    3.99035694766826
H        -5.17191208719741   -1.54422634734864    3.41247988147486
H        -5.84571477431032   -3.22963975272252    1.27906312014310
O        -6.31350355927064   -3.78231185784224    1.94768956521787
H        -6.12607377823034   -3.34493474342474    2.79743367946302
H         1.69661550071624    3.41690362762668    6.83286361748345
O         1.07820419770250    3.93418164826420    6.29535901125317
H         0.29347662906236    4.09172235785659    6.86328353181599
H         4.99738059223806   -2.24711282200851    3.61627078883459
O         5.01884618455643   -1.52667664734786    4.27805058647229
H         4.21019496543117   -0.96719118587581    4.11658789262866
H         2.36591932748818   -5.63777022527975    4.83925200829940
O         2.74247601661369   -6.52435565053512    4.58361955743221
H         1.99515516563936   -7.10268220568801    4.40868772857992
H         2.28161476270611   -4.61297016856753   -6.79376724120440
O         2.10788460468673   -5.09789867022319   -5.97701470042469
H         1.84345783040747   -4.40321661165978   -5.32503144788360
H         6.44237767825039   -4.20081067990040   -0.49025702097728
O         7.19220710852916   -4.60536629605049   -0.02282301285915
H         7.70054706930754   -5.03234708174453   -0.74037720389767
H        -1.71409978304818    4.45634771219633    7.65491445059475
O        -0.81635263018061    4.55176928601854    8.04362624400386
H        -0.63120327146407    5.51007178395021    8.06582570689423
H        -5.02733450371180    5.60865567239180   -5.71545984708884
O        -4.46096203938197    4.82259919593711   -5.66516718608656
H        -3.62791185568224    5.00348268191301   -6.15946531098674
H         3.32082663965254   -2.63393288745480   -8.44305477475532
O         3.22825790474250   -3.16446322198146   -7.64084709500040
H         4.10324531125029   -3.14226717840442   -7.20873377900803
H        -0.56450043608635    8.81515621550709   -2.30415725536756
O        -0.44711251735579    9.64167095517300   -1.77945507285227
H         0.30924691088926    9.45816767054122   -1.19655833630772
H         2.06254506519302   -0.97112595604484    5.19684666983336
O         1.48518679126937   -1.49230233652310    5.78400931072871
H         1.57748025364452   -1.14455131945490    6.68041562163996
H         5.23740545560394   -2.13181976926866   -5.69322837988600
O         5.58236395976296   -2.90130862568296   -6.21134748743540
H         5.30257706902329   -3.68834685740895   -5.69264113814798
H         5.67263481770968   -5.29282753677229    4.69951374144852
O         5.14765665437056   -5.20277024038754    5.52394461336022
H         4.42333629291305   -5.83141555078100    5.43738025100254
H        -3.97547116460165    1.12143669783654    6.96266369213131
O        -3.78444764023896    1.59933430282180    7.80567467884805
H        -4.65983478094888    1.98940387029367    8.06198437792247
H        -1.77717570151698    9.56297857976745   -0.79032482737240
O        -2.64726151076500    9.43323149852860   -0.33454929310198
H        -3.24825983742275   10.07166447374547   -0.72160724053347
H        -5.89367493056154    4.64092566942149   -3.00244138388523
O        -6.80134286316127    4.53156593517871   -3.35217427915106
H        -6.71271413879751    3.82378382175703   -4.02486469969401
H         0.08584894469456   -7.13357014258955   -1.14606654247762
O         0.54507733382138   -7.56934212322746   -0.39516791297474
H        -0.13758251649053   -7.75869292872792    0.25164940235184
H        -7.59030255220562    3.75562828380118   -2.04423532550602
O        -7.85741288929948    3.17415845948380   -1.30186793555465
H        -7.71843337509178    2.26274950511993   -1.63642264134010
H         3.96263709433279   -0.95417519994885    6.97884061840059
O         3.97626646558484    0.00993189695606    6.96776284524242
H         4.79120256686818    0.29456056965709    6.53761781365161
H         2.30789006143467    5.71606986653361   -1.21732312722842
O         3.24099674588525    5.42096336361171   -1.09616817595690
H         3.42040744232194    4.87672769322142   -1.88661983452649
H         6.54096229445550   -6.02401450702050    0.69096364293583
O         6.16691309293041   -6.75703287590635    1.22548683985622
H         5.26244219492252   -6.47547474752430    1.44707211620915
H        -3.85680235350136    4.70647083360344    7.72566861948726
O        -3.28980405444497    4.23942993000144    7.07003252406867
H        -3.48752478129961    3.29711389312705    7.18266057079306
H         5.74722465054145   -8.03819311486772    0.15928550891082
O         5.45897738717424   -8.72557722055031   -0.47774885991422
H         4.63243382930553   -8.39757809963268   -0.87544686037606
H        -0.55753862655593    2.00336323651212    7.65940804435658
O        -1.18833150671681    1.94028291976419    6.92215507870572
H        -2.05888231529399    1.80320830002702    7.31574846375293
H        -6.36784798274885   -0.15357537327701    1.01394856463103
O        -6.68513398879058   -0.23812041939045    0.10018645876867
H        -7.60499348123820   -0.50521343841655    0.11523052725290
H        -5.36409412288892   -3.10548450779486   -0.62467785601871
O        -5.11159630644510   -2.40280887793202    0.00046362605238
H        -5.67673249716880   -1.62763972566326   -0.19230747830607
H         4.36199832561724    5.49350926954411    0.29315409933163
O         4.69312790106574    5.59660079947200    1.19907519030255
H         3.99871108230682    6.11020852302049    1.64740291582758
H        -9.02370229633408   -1.77493935984412   -2.30733848697231
O        -8.47842711500610   -1.57326722705786   -1.51949837753682
H        -8.61117771143407   -2.30756051399391   -0.88030914592433
H        -5.47654644795667    3.40740641348905   -5.57929482402229
O        -5.99957613351992    2.69850460140408   -5.16427503672189
H        -5.33376004074170    2.11410834534988   -4.74889195861577
H         3.21689539263571   -0.98680044996378   -5.66661267384564
O         2.36197395538562   -1.10462977407321   -6.13448775009638
H         2.44513304112985   -1.95492318168115   -6.60581991755931
H         8.14976633782436   -1.47211871793912   -6.01983248687771
O         8.15236468495134   -2.33469814707479   -5.56056893612538
H         7.29525350625428   -2.73142383259366   -5.81335406709478
H         7.66772399891591    0.86994425596611   -6.31042878316770
O         7.47654961521896    0.02088340234486   -6.72105043804484
H         6.49501096150019   -0.02423094992068   -6.76148387003658
H        -7.86142609848952   -3.71797053490867    0.88685795916950
O        -8.53721571310445   -3.61037056640235    0.20000690891342
H        -8.43989468174579   -4.37185260398768   -0.39925377540943
H        -2.35163262656357    8.68562714135189    1.23300072739764
O        -2.20529674195866    8.09979020989990    1.98853350381030
H        -1.43743175522290    7.54134510766517    1.77027189417388
H        -4.40928970429990    6.40138631022133    3.43293727273552
O        -4.57299215452976    6.82666907594253    2.57477015103856
H        -3.80533236675059    7.40758683434839    2.43856842524193
H         3.45528175857105    3.35404028761218   -3.59961163817833
O         3.30760289043113    4.32434377240524   -3.50738425610733
H         2.34358630443250    4.39183083704706   -3.62302204820507
H        -6.09026822980235   -1.65339336768307   -3.48575023105035
O        -6.17947594290192   -2.22986041887343   -2.70015986548836
H        -6.96351022511521   -1.91667827818779   -2.19551806269035
H         6.47410486505950    0.96965720536642    4.73539471949897
O         6.08023509671867    1.51276092882508    5.43514697254458
H         6.27363612428551    2.42948843131408    5.14163577800912
H         1.40970787142811    1.63311961172338   -5.84846903926927
O         1.21101887072141    1.04018714059597   -5.09209801134010
H         1.57110008960935    0.17487194927285   -5.35868314323169
H        -2.49593038073270    2.94362402921608   10.43973184306956
O        -2.28673743888269    2.03420250366383   10.17025492677936
H        -2.88241748730307    1.83479830730349    9.43614720732650
H         7.63393001513764   -0.58740611893024    3.08916323476444
O         6.88531265754837   -0.00854174850149    3.25314176698352
H         6.18917993683604   -0.60522743229948    3.63132773566043
H        -5.67449594717439   -8.09479721761436   -0.72153934633515
O        -4.94255032132599   -8.16494847207039   -0.07198726175709
H        -4.94433770770418   -7.34580789747116    0.44708673059516
H        -5.14052543418414   -0.17538661234202   -4.75964427205397
O        -5.76054810682825   -0.88508670785182   -4.99851889103852
H        -6.59536868130414   -0.43965392312471   -5.20212556033422
H         1.93566804153089   -0.29546854313684   -7.53326650435441
O         1.73978291821380    0.17363108815316   -8.37973198705058
H         2.31737888025890   -0.23632963012179   -9.02895644720770
H         4.91984122024274   -1.51087467032029   -9.30729023322952
O         3.99673643242236   -1.27887073173063   -9.59326208159530
H         3.97964963873070   -1.39666985519850  -10.54235775184492
H         7.55482901006915   -2.65807605453032    4.21282950554373
O         7.70490644241636   -2.69770625208651    3.25401672735557
H         7.20924979159670   -3.48732037861619    2.98274436500706
H         6.70202214856489   -5.98300436763281    2.70439984799414
O         6.76433559908562   -5.30608935828669    3.40388944199978
H         7.63834720708201   -5.39395421337710    3.82498951848730
H        -1.77280004317372    8.90183295426862    3.43785108701528
O        -1.52712549610712    9.21046149925961    4.33528467823245
H        -2.37701164883836    9.34592801192821    4.78800442733755
H        -7.34403556944696    1.51817749936180   -5.30658320210085
O        -7.92427011488306    0.77722908060100   -5.06212952220817
H        -8.82367678658441    1.18178116462656   -4.99190152223542
H         6.97112252483031   -1.20682812058157   -8.40011876084064
O         6.38790559123095   -1.92676743980939   -8.66403072020314
H         6.15409907995347   -2.37257589717268   -7.83155492389740
H        -2.12749958642122    6.32384254823737   -6.58959170352573
O        -2.07606462912181    5.34957662635050   -6.63204099572061
H        -1.77761199112961    5.11437235204366   -5.71482243621172
H         0.00134594636891    3.27539448353372    8.98753297942027
O         0.19337926826363    2.35573693888395    9.24668981928366
H        -0.60820865962079    2.09668452682305    9.75061529381463
H         6.77215516613497   -2.88581934005840   -2.69588472893147
O         6.23754292613723   -3.62644274109230   -2.35345178643712
H         6.70323588138082   -4.44019285061989   -2.59551474687257
H        -4.05400830021938   -3.13467164641896   -4.97409502345764
O        -4.20460430008505   -3.02524461238615   -5.93979439190132
H        -4.74696285269926   -2.22916515829349   -6.00096158012703
H         1.97777997155572    2.13710468171036    8.44068543923367
O         2.64457029992497    2.24454704655734    7.75266854233257
H         3.06350100855348    1.37211522714343    7.64164028896746
H        -6.90757339201327   -5.23831571395785   -1.42938470973115
O        -7.82347542138808   -5.50447872301979   -1.67743343178395
H        -7.95177469153750   -5.10423815304223   -2.56230411908157
H        -3.80539998058064    5.22834658936642    5.64012482817246
O        -3.76662168225447    5.99514971677058    5.04748686685039
H        -2.83139600847160    6.28451394001044    5.14405056463045
H        -7.85792144870670    0.05392013285839   -2.02128082945871
O        -7.36415651704638    0.77489835911241   -2.43455416595682
H        -7.58749675116623    0.76125331010810   -3.38918159006523
H         5.85556036726220    0.03901855390450    0.40854907717258
O         5.63467690120480    0.76357275097730    1.02633634382775
H         6.14127582874439    0.56881410833315    1.84160121233097
H        -6.20841756861048    3.29977077522414    7.33693925849806
O        -6.08610731626158    2.78393741337742    8.16787970085903
H        -6.68918073149649    2.02478052127642    8.07970517089781
H         2.26369709190885   -8.15173722324330   -0.83032068957547
O         2.94350624628001   -8.14450835517397   -1.52390614964381
H         2.71739520356716   -8.85932628379283   -2.13571196057028
H        -2.72094855131897   -4.03397608789843   -6.21969654002675
O        -1.97126533320954   -4.60344864837414   -5.98290881472660
H        -1.69642482123054   -4.30939164721821   -5.08613932770847
H        -5.62691415434985    3.74063342898471    5.25087641673109
O        -6.27657842150609    4.14255690514203    5.86411293539258
H        -6.10798696918092    5.08567327769441    5.84868949218336
H        -1.02088478360650   -7.18453343232652   -3.16860556711248
O        -0.54710200313029   -6.51547713259910   -2.64071203235142
H         0.36205704816792   -6.45165254642954   -3.01850107703951
H         4.45410908676124    1.94817733863519    5.11444219177825
O         3.51419489260707    2.19218945660734    4.99010047233268
H         3.12652852073982    2.21211494374556    5.87042666365885
H         4.12744211485569    4.59447827407036    6.27659343916763
O         4.21309182409263    5.32251745192250    5.65666114305231
H         3.64749741618103    5.08149770306765    4.88444649719137
H         2.78623558067010    3.55314764891836    3.89725811323372
O         2.61368635973915    4.49345199850298    3.72689255867422
H         2.49822468130494    4.58854815965731    2.75966469760901
H         9.41661422109858    0.09789201587410   -1.06182897162213
O         8.61038047289412    0.26720164854931   -0.57075509401949
H         8.42827222291797   -0.54918409739805   -0.07584891201145
H        -2.09689626143698    5.30133012148176   10.60091817660126
O        -2.82286166348832    4.67714411116321   10.83160320330378
H        -3.04346317212926    4.85811276825552   11.74550867600512
H         7.97614087142999   -3.10993172172079    0.34344069812043
O         8.40058583171293   -2.26461809099866    0.59760301661134
H         8.33068125869403   -2.25620603915232    1.55959003512123
H         5.39404288537995    3.58657848273225    3.50864452719056
O         6.04905562933962    3.85186082098200    4.17619772438435
H         5.63765633042565    4.57332398055265    4.67395705561797
H        -4.20333685698566    5.01028678396836    9.72798915093094
O        -4.83311204649083    5.16184086613464    9.00319648836246
H        -5.44816038569185    4.41580853311719    9.00075528768848
H        -6.99529709306340   -3.52109002562147   -3.52508496794259
O        -7.61691341461059   -4.13205763516108   -3.97328447906419
H        -7.09526882635934   -4.57866976920952   -4.67219761784895
H         0.03506894592964    6.09883370582124   10.72608163988004
O        -0.82673462581514    6.43452353565134   10.47490866283967
H        -0.70558823032829    6.86160223134176    9.60762170802682
H         2.63098888570447    1.40736006578236   -4.12679448715655
O         3.51058277630129    1.75521346843412   -3.88466136812446
H         3.82427025797196    1.24076900220452   -3.11135354479655
H        -6.98097957399889   -0.22582527397015    7.16944540724358
O        -7.48710757248943    0.55600777109871    7.44506375093097
H        -8.10647726692627    0.73980244906780    6.73770599794505
H        -2.76662677892945   -9.92734656389117   -0.83125410055663
O        -2.69845078430178   -8.98658081415532   -0.99414226836301
H        -3.60359451769592   -8.61503617924660   -0.75845551875437
H       -10.01673026348069    3.04223840164855   -4.96945666100537
O       -10.14102963548625    2.12669629454989   -4.68586421877720
H       -10.35878579107180    2.21478557121003   -3.73714401536681
H        -2.07967015092713   -3.06349460907712    4.59174715766120
O        -2.95689127870314   -3.49926580383013    4.65976495912207
H        -2.95095369588544   -4.11933468142048    3.90525247731631
H        -0.20836122926606   -8.03661797292416    2.48746497076394
O         0.61758508910885   -7.82965586155586    2.93786330557692
H         1.33629839780153   -8.13085925839475    2.35433183658205
H         6.69029848515789   -2.45179346345879    6.40333777722166
O         7.13786827777206   -3.16488212193091    5.94308667237370
H         6.50438329606149   -3.89667691696603    5.90425971496096
H        -5.28789760888864   -2.01912732191795    6.90595608584610
O        -5.96013865557416   -1.51944775581337    6.41802179130108
H        -5.94212174437304   -1.89935831468635    5.51000296473427
H         0.89957609348437    2.95097771279994   -7.14418517238733
O         1.81136048761705    2.60343491984420   -7.19277933269988
H         1.79214288793404    1.85917190831268   -7.82192808961037
H        -3.91901123095988    8.73427846642695    6.60369718001727
O        -3.91400956491689    8.72847013999758    5.64633739743194
H        -4.04206778202801    7.80021120639077    5.38202316742808
H        -1.92616682282779   10.37402980663245   -2.72949560464666
O        -2.82626527545391   10.57542437066580   -3.02719399568214
H        -2.76597358992112   11.35233025840092   -3.58210492518436
H         9.39488594786773   -4.15692326936310    4.06884863307355
O         9.11031272028682   -4.83159737918912    4.69299003907410
H         8.67990599853975   -4.35484208844811    5.41371487996611
H        -0.72169223225539   -6.07757052227521   -5.84805892428778
O        -0.02200596996300   -6.64639436614226   -5.51048574564694
H         0.81633721678779   -6.18909093796026   -5.72634159653794
H         1.88168822197479    8.20498378278818    0.61963186149357
O         1.58323808088076    8.52723300644049   -0.25976275339708
H         2.39986871746325    8.55598740843680   -0.78819015526945
H         3.55497064843622    2.82707616260391   -6.68439304256519
O         4.38010110994425    2.53437781663293   -6.27133737667525
H         4.13003118283290    2.26536300109847   -5.36253555337366
H         3.78976265135191    7.03913912155880   -1.26488270827923
O         3.99950471900911    7.97338893494744   -1.48146336883527
H         4.37356765379416    7.91088772634614   -2.37258933762308
H         4.44208327450120   -0.11807053667180   -7.92028120715591
O         4.81783216078105    0.02956515206264   -7.05049006037294
H         4.63874967866709    0.96314376906043   -6.81067141976921
H         6.05999887092888    1.83778999676303   -0.48459390961948
O         6.62930025245481    2.02656985688496   -1.24445686065568
H         7.45077036616151    1.54337707906206   -1.04618356970601
H         6.67233831628943   -8.53239186431234   -1.57930519255334
O         7.31242156867662   -8.32689040548891   -2.31374097772319
H         7.67853191468516   -9.16336940368641   -2.59581637573094
H        -5.28957726801844   -5.84550322220050   -5.43220896439594
O        -5.90272175394137   -5.17192310331420   -5.75141712476916
H        -5.34727551872162   -4.40685008473091   -5.98859254772913
H         0.70763752409140    7.13180611264200    7.55535085426280
O        -0.19505490184390    7.16543764093180    7.91146174624713
H        -0.74753783930394    7.17930832960344    7.09200320210823
H        -8.87670769477158   -2.86938369220830   -4.14999968055799
O        -9.39424624264424   -2.05809908840940   -3.98693356082831
H        -9.10241187722168   -1.39628772191574   -4.61771362861786
H        -2.41079977711533   -6.04778012995746   -2.15720336708375
O        -3.28713907604618   -5.75925923982092   -2.42931175628821
H        -3.47268047173505   -6.13537662032036   -3.31483158512943
H        -2.97560964632591   -5.96768617124844   -5.42517179734164
O        -3.57980676906468   -6.57337808952532   -4.95297898144935
H        -3.10217239787607   -7.39527786611416   -4.78225071162935
H        -1.31499396034675    3.66384835113037   -7.02282173231082
O        -0.79476315130120    2.89985470827626   -6.74485853683372
H        -1.03576910076088    2.11864788395302   -7.29786781726684
H        -0.15369370981807    0.33182953472566   -8.24275822057986
O        -1.04892595213085    0.57318707992049   -7.96241883330172
H        -1.22944917930669    0.05212905875419   -7.16421388450935
H       -10.37439472585769    4.02893678663787   -2.81109310454239
O       -10.44834206942629    3.25481375811619   -2.23759042121962
H        -9.61931688220218    3.22508888986669   -1.72839735399401
H         4.61359823091625    4.00029088515149    1.69889970844061
O         4.39956050018217    3.08177347435255    1.98052534365784
H         5.11282289303853    2.50073417542328    1.70304480840711
H         6.52649056005323    1.28934725172003   -4.22578175616141
O         6.21865108380415    0.66888335581059   -3.53054182162165
H         6.24815080485801    1.16730908848828   -2.68853673219665
H         9.64400863853679   -2.33885014753191   -0.91112433091819
O         9.92470316006330   -2.12851769606646   -1.81059082363106
H         9.12719226352967   -1.78838976682880   -2.25818081870143
H         9.98354831710771   -3.44229190620873   -3.07601494560656
O         9.71621203808929   -4.09556007165169   -3.74960773853053
H         9.32702762722074   -3.58885793678708   -4.47298212092946
H        -7.71387148720760   -8.60728902846143   -1.69057518775200
O        -6.97262115058412   -8.01695333074560   -1.81769771357027
H        -7.34587355506898   -7.10204274815455   -1.81243880512588
H         4.22237945584928    5.98396040948609   -3.85149093384374
O         4.88488225321198    6.68379376655321   -3.76375807600261
H         5.71954834454455    6.22730749046231   -3.62560801457058
H         0.09817061071779   -8.25186351283160   -5.21139594201229
O         0.11727545952112   -9.23439349394777   -5.07552868700097
H         0.26993210737327   -9.60209675335789   -5.94605951149221
H        -2.34422692646152   -8.73551723296956   -2.71962274188812
O        -2.10620018479323   -8.47629054788140   -3.62936622447775
H        -1.46055796066579   -9.09852109824430   -3.98333709770780
H         2.16396037214782  -10.90142932358405   -3.47313248336777
O         2.12279529535355   -9.94659047203866   -3.45233754260478
H         1.34089623095471   -9.67349799818497   -3.98265219673531
H         6.88629049287807    3.21962833067876   -4.58597622712168
O         6.94400242230040    2.53862851412886   -5.28409767727213
H         6.15301364495688    2.67330176382810   -5.82824640259298
H        -3.59074346942952   -3.74353209811653    7.69547067040869
O        -3.69915251228730   -2.95681238337120    7.16257825588777
H        -3.44578924345982   -3.20004729859803    6.24588334822500
H        -0.61048746582370   -3.44508292464541   -6.74071313946587
O         0.02417701201938   -2.71758554815316   -6.74758233962738
H        -0.45457333514681   -1.93783269314631   -6.41127164493779
H         0.63079835329039    0.42415921805866    8.72896003006732
O         0.63763018361561   -0.29281919028449    8.09084795607258
H        -0.28550242848686   -0.57802805083961    8.00063473988346
H        -5.72440111161930    7.32086117331227   -4.33849550057576
O        -6.27057725260532    6.72271484119374   -4.87198671740206
H        -6.53689590837150    5.98162522415778   -4.28349880837829
H        -4.04709042666352    9.13718493833949   -3.35174475156078
O        -4.47178769427059    8.27070159955945   -3.40267525656186
H        -4.14737665208842    7.78659610333700   -2.62455406959482
H        -9.64902518809542    5.76198194535942   -4.72596769599926
O       -10.18776522975096    4.96217360048045   -4.55777543629515
H       -11.06494929224319    5.16371344463018   -4.88540350658513
H         2.79581922340989    6.45951136027315    6.10408581713882
O         1.83577415879466    6.56123271693497    6.19761656551356
H         1.48835046759205    5.64896454482192    6.09776912996859
H         4.86253100317168    8.46104651283974    0.04719362530741
O         5.17569784286128    8.46429626726178    0.96959266817996
H         5.57885625368790    7.59896238393775    1.10554231424313
H         4.14378596803349   -7.52445412105707   -4.32753555513982
O         3.38595181329583   -7.80789217470639   -4.87084497531858
H         3.10015513710108   -8.64560314560717   -4.49162919715756
H         0.42158275657035    8.60813875276039    4.18334132401960
O         1.09738243142864    7.96025581636912    3.95895222700002
H         1.31900333150928    7.46847125153404    4.77573480695097
H         5.28586443387002    4.09225920830460   -3.17793128058198
O         6.24702230225123    4.05872632751000   -3.12030491052917
H         6.44994972054288    3.47778657405285   -2.37051298145055
H        -2.59303548903781   -1.57066801200806    7.54434894189414
O        -2.08011127368105   -0.77889302686850    7.76370256937934
H        -2.70467388653038   -0.14864534886629    8.13319637223995
H        -8.96330411776604    7.89744273948604   -4.22649663432318
O        -8.89633399299042    7.31521998327243   -4.98465122586720
H        -7.93951033645772    7.14488536013417   -5.11235931273953
H         3.50126674232720   -9.05709896423992    1.10911266008381
O         2.82664458527602   -8.42146550167769    1.35354857910474
H         3.30395289398771   -7.61718391858371    1.63204977770914
H         3.63501189458607    8.09769547287376    1.78975910985754
O         2.83995039064551    7.54015784303029    1.90018698596841
H         2.39334146871147    7.77887212625786    2.72523543143636
N        -2.38231691896258    7.88755710150944   -5.63959433744359
H        -2.27488594063818    8.72786960480715   -6.19165752326178
H        -1.67456683207728    7.90306525449547   -4.91348498559282
H        -3.28002423156635    7.94310100275148   -5.16873410486666
