# Supplementary material for: Computer Generated Realistic Interstellar Icy Grain Models: Physicochemical Properties and Interaction with NH3
Source: ACS Earth Space Chem. 2022 Apr 19;6(5):1286–98. doi: 10.1021/acsearthspacechem.2c00004 (PMC9125691; doi:10.1021/acsearthspacechem.2c00004)
Supplement: Supplementary file 1 — sp2c00004_si_001.zip [file sp2c00004_si_001.zip › NH3_binding_energy_sampling/7-36.1-N.xyz]

604
 energy: -1022.789159330993 gnorm: 0.000035755241 xtb: 6.3.3 (5b13467)
H         0.17051883958363    3.00255450116903   -0.69030828462262
O         0.69746577574047    2.33958161074797   -1.18649111117960
H         1.63528739972172    2.47381133568807   -0.91362270771576
H        -0.07179274140948   -1.34239099621185    3.13326731212255
O         0.31311215075745   -0.63928840134670    2.58763711322557
H        -0.16737701269521    0.17135233100412    2.82453589342787
H        -2.42563530447824    2.36630197849392   -0.54414040623431
O        -2.21046442432983    1.89622164874418    0.27885886663151
H        -2.21990057017707    0.94854296247746    0.05281310044898
H        -4.67216553830270    0.48507580487256    2.17575323378238
O        -4.98388554152666   -0.45015121350049    2.18746551412330
H        -4.47675594035501   -0.92363230498193    1.51982217152657
H         0.05660083493506   -0.34045951663372    0.93429310440986
O        -0.14599157680030   -0.10260878676364    0.00864367217351
H         0.19050260214854    0.79512338005348   -0.11103498644809
H        -0.13474045883246   -3.61323707070454    3.75649234119753
O        -0.41857801267504   -2.78610419520806    4.17949293069022
H         0.22865380474952   -2.61220097990405    4.87952524816982
H        -4.90997769832588    2.46853253366947    1.32733056419307
O        -4.26692306826108    2.06205933000712    1.94028625756187
H        -3.42496541336559    2.05016861448578    1.42598394097474
H        -3.28817747131789    3.85096650018040   -2.21582103185669
O        -2.54627365233972    3.25842917850984   -1.98751492991916
H        -2.18784891705973    2.97404194689204   -2.84831820182462
H        -0.11214605624573   -3.83664940999516    0.48133885025744
O         0.22324832425879   -3.01770878156970    0.89975081688477
H        -0.56613855961915   -2.53660636662491    1.21444591284269
H        -2.37399730688544   -1.58675411852470    2.45580072773114
O        -2.18523330908400   -2.05078351792510    1.61373377916970
H        -2.44710633806005   -1.46348327973208    0.88566049530994
H         2.06807501729174   -1.45958094801239   -1.14407631324926
O         2.30258740022178   -1.71280252402675   -0.22782403143249
H         1.51693827306390   -2.14535791210182    0.15722027920363
H        -1.40823634737901    1.78305102152909    1.90106996225819
O        -1.49775740559517    1.38361271273243    2.77646250125257
H        -1.48447297260189    2.09470639480977    3.44272897745100
H         0.21105197083148   -2.72969207710727   -1.59093824215662
O        -0.54854482675340   -2.12271897306255   -1.64337857753851
H        -0.37241902533792   -1.39638075199891   -1.00837658482595
H        -3.43035185451072   -2.97560816351431   -0.40490228688215
O        -2.71153775192906   -3.46279047583207   -0.82868907004004
H        -2.00523111649173   -2.82775172335602   -1.04694693176199
H         2.76856678138845    0.11155084808513    2.90971951886421
O         2.86741828721110   -0.07235359698835    3.87176698133355
H         2.95659123992464    0.82007526482050    4.27729740535534
H        -3.58077998570654    6.32890843965755   -0.54275218558928
O        -3.34823490995896    6.99417367132670   -1.24248719132578
H        -3.21037737889087    7.83923382483776   -0.77098762484828
H         3.89180427999466    0.56963092148123    1.17160346331329
O         2.93712151258070    0.38974250612825    1.27994591229184
H         2.70650652992498   -0.36494357641172    0.70198527833053
H        -5.80111422051953    0.77976067565912   -1.60812480619726
O        -4.89243424688486    1.11255308466236   -1.48376458216026
H        -5.00717498607904    1.93942427984463   -0.97050656643537
H        -1.25137545060843    5.35614889498036    2.20434708951472
O        -1.87229064229087    4.60562955212205    2.08774359471973
H        -1.94520034957894    4.18464765526929    2.94959750936448
H         3.46441574141408    2.74854677601345    0.40957295379900
O         3.22264944259856    2.70929110816747   -0.53213647314996
H         3.54231018312779    1.86163464015925   -0.88398197058461
H         1.50469162835121   -4.71501398335033   -2.27772499347279
O         1.56484725683628   -3.93791552110174   -1.70405375518884
H         2.35663134881812   -3.47153371301124   -2.05480445230579
H        -0.93784376529027   -0.11729673474283   -2.56306598755502
O        -0.30938278593502    0.54032280046008   -2.88788765750010
H        -0.05009967160373    1.12228026846742   -2.15035492798887
H         1.71715809200585   -4.70461601432480   -0.20652572838022
O         1.82833191004937   -5.34235322643507    0.53485563380848
H         1.36970961371222   -6.15579719114725    0.23807871312315
H        -1.22297630121831   -3.29868836230808   -2.89933174592056
O        -1.04768330687393   -3.98007865184005   -3.56173712779333
H        -0.91466771633898   -4.82686390965686   -3.09426442608658
H        -2.80261216287372    3.25446959443463    4.69882367707993
O        -1.82153884795024    3.25848775563380    4.66264238628438
H        -1.52400719346318    2.85666576699382    5.49719586421254
H         0.92836313485080    5.00405355542338    4.06481264007323
O        -0.01904798949982    5.23058080703627    4.11970697926920
H        -0.48522960269789    4.42385749009848    4.37705060808170
H        -1.71437930864284   -4.69058850449898   -0.39219289172912
O        -0.94556693667244   -5.22782454392412   -0.11048902443961
H        -1.28742553453117   -5.91647227040764    0.46899086206945
H        -3.97023215092524    5.78173764321762   -2.59759953845917
O        -4.31680398514091    4.94623261688092   -2.92825203424363
H        -4.16323006852006    4.91376676596906   -3.89668458544196
H        -2.41550198649343   -3.73713750880832    1.91873870944131
O        -2.42750870442874   -4.64227115939344    2.29260165010963
H        -1.48586664542842   -4.87436113268061    2.43123900637206
H        -4.69465874526111   -3.03438709488516   -2.91035982167124
O        -3.84200206467229   -3.26148422870493   -3.31922709092434
H        -3.50465697668239   -4.05324180659480   -2.85532902228954
H         0.32971268244159    1.34165260123487    4.59974258777072
O         0.82749332051303    2.10676270660223    4.26527203036634
H         0.87662963778414    2.76358743083865    4.97401906379188
H        -4.63818357310347   -5.22617641037934   -1.58595319687405
O        -5.34120280857548   -4.87816569320687   -1.01034330944901
H        -5.12376358653817   -5.23216189941520   -0.12705085718381
H         2.34700316781388   -6.49351018095827   -4.07010710163528
O         2.00897455270909   -6.16778340445530   -3.21586368430341
H         2.44867756938462   -6.73861036946245   -2.55347934154730
H         0.46777618136236   -3.40050233203731   -4.02898127363973
O         1.26702748333883   -3.02834726523339   -4.45413872916045
H         0.94287164315001   -2.65694485936873   -5.30084067282211
H         1.97208559247883   -1.77545824125206    2.95752070008405
O         2.12970947497410   -2.70584592959428    2.73963656491814
H         1.44425388586340   -2.92144534545438    2.07313438329172
H        -3.02216056309537   -1.85301077974892   -3.22326404555536
O        -2.60534530057036   -0.96400621191168   -3.15836129251679
H        -3.26573388612513   -0.32198006872618   -3.47504858876676
H        -3.23007335909095    4.92420124429308    1.07734943510313
O        -4.01506762127467    5.29362391257704    0.62512234209355
H        -4.43209136859835    5.84767605195862    1.33318171730648
H         0.85649353116809    2.22502772361324    2.57502135170530
O         0.95566080250976    2.22233412798516    1.60368056274786
H         1.68612494301408    1.60284852315312    1.43822783368686
H         0.14266587941253    5.62850426471277   -0.76698353056742
O         0.65848568303012    6.29464942730390   -1.27624886112939
H         0.79719038920682    7.09412002503995   -0.71919012139464
H         0.29413702538124    7.00372415094970    2.58420132154570
O        -0.06760779320388    6.62269420252985    1.76691693244515
H         0.59970495255158    5.95624613058379    1.50303183125926
H        -2.48555391461780    0.16478633015380    3.33003036953264
O        -2.70153226665342   -0.65131022637814    3.83421411452753
H        -1.93906244919229   -0.68723704068317    4.45393170184692
H        -0.89567248784122    0.50866037610836    6.01131983280642
O        -0.62072849888031   -0.00801323700222    5.23546636636138
H         0.09815184337773   -0.60686390391062    5.51910675362962
H         0.73336281560508   -5.02277491237595    1.95441706719836
O         0.19247140338421   -5.13713494534055    2.75918455897915
H         0.34384445761957   -6.05692010717359    3.03033681105327
H        -2.08029739121996   -8.13114707880532    0.42381061652502
O        -1.75947872621533   -7.64279255532998    1.20933022666138
H        -2.54669463725919   -7.33606226961724    1.66685005345401
H        -0.43843033205507    6.83465930064032   -2.33061870677882
O        -1.18859948030799    7.25083639151782   -2.82770355131495
H        -1.97647319332218    7.11864761548717   -2.26248023887727
H        -1.14992097657561    4.27152059713851    0.56630515846755
O        -0.77957648979673    4.33620076975235   -0.33063731161095
H        -1.48613545309224    4.09078395812613   -0.96165065296887
H        -4.43035250762797    2.68484842900522    3.50403609912630
O        -4.42839715396239    2.85372422617842    4.46889611391599
H        -4.50475157908696    1.96942215711374    4.87664748933295
H         2.04382393085586   -3.60635852699119    4.21745252886069
O         1.98457155767305   -4.08017031423096    5.07020541521541
H         2.49146751884950   -3.54175354787840    5.69978295728693
H         4.69831415228123   -3.19736640803970    0.80682984327939
O         4.53296395113837   -3.12486958153293   -0.15892935706747
H         3.67300510714209   -2.64934812729276   -0.23898690210752
H        -2.73258257139306   -0.79299680319347   -1.36402365307792
O        -3.06011428312546   -0.52647182315544   -0.48865395679173
H        -3.86393373466836   -0.00489163372581   -0.69301266782470
H        -1.63411606246845   -0.79347362952144   -4.64638858551833
O        -1.13016275594926   -0.57307167577476   -5.45104744826053
H        -0.42345068701577    0.02726416088185   -5.16610668907110
H         1.78631295859439   -1.72946564413327   -3.40078639551190
O         1.87479172355610   -0.98240286605458   -2.77772801934992
H         1.09334823742792   -0.41050895790616   -2.90601596214530
H         3.67649686880588   -3.13536308155324    2.52098372208438
O         4.63641089153072   -3.35894755618422    2.44535324641179
H         4.69792303694927   -4.31854540118425    2.57104736382706
H         3.45795054394396   -6.13602355225080    3.08894144386908
O         3.81013496806416   -5.93452945643087    2.18756576695339
H         3.07053284660139   -5.58928133905997    1.64733471763029
H        -3.37456487422927    1.56682441301796   -4.18509595864045
O        -4.21642881637211    1.09109989089038   -3.99345408902587
H        -4.43248098350785    1.23366004084330   -3.03593654433321
H        -5.11929994432846    4.08642454797215    0.06708378181745
O        -5.55293339305264    3.21794821094668   -0.03692874430907
H        -6.48469628196126    3.33200798454443   -0.31606513904564
H         6.73185046365231   -1.16715125925116   -1.38808840553019
O         5.94640146006813   -1.02270282225270   -0.85526373395294
H         5.54197860506954   -1.89361535103180   -0.64715551198401
H         4.59458533207891   -3.16689975498790   -2.50188286833572
O         3.72535420451657   -3.00121153295205   -2.91726969519298
H         3.73171511602529   -3.61943248052177   -3.67355811005987
H         4.44832835273804   -2.30605222211305    5.59188579420052
O         4.10947503163336   -2.77564905450708    6.38508515447840
H         4.45150112793584   -3.67775064027132    6.30102395092593
H        -0.79328984444293    6.29493153036089    5.06991498610228
O        -1.39243966942022    6.86648962517682    5.61005183271918
H        -1.41195563113228    7.74403333514605    5.16992379575129
H         4.68437404429560   -0.13225733774606   -1.49221255335892
O         3.91143911067489    0.40410123799732   -1.75604322057751
H         3.22367614101816   -0.20303216458412   -2.08293619627697
H        -0.79088762720656    4.49471211968415   -4.04553801803840
O        -1.57711367227474    5.03348342525408   -4.25154295716093
H        -1.43020820438873    5.90024929311987   -3.82756558516170
H         0.62243893028751    3.18172759864557   -2.67135225349332
O         0.62525642759701    3.55968805996589   -3.57944158508776
H         0.67603538684848    2.79720904247120   -4.16592360264173
H        -5.35992571177680   -5.25875758803271    1.78105363026206
O        -4.66054986069738   -5.84880970594956    1.42330457627880
H        -3.82187784836659   -5.42815650482216    1.69262082558001
H         7.87688116353035   -1.66637419717519   -4.06967222977797
O         7.62896270332573   -1.36152096267767   -3.16524445012329
H         7.13949111864198   -0.51639147747233   -3.30992362241106
H         3.70816118461146   -5.07285370472278   -5.32327246070751
O         4.47053772201382   -4.69556147452264   -4.84518889564343
H         4.85994940072330   -5.40431490484762   -4.29985075939835
H        -3.78486305972842   -0.04227610206411    4.92620192988739
O        -4.38730816318148    0.41698244374592    5.56090875894590
H        -5.04271933774132   -0.24571509229053    5.85296440588725
H         3.48882967988460   -5.95170588037213   -0.55454983284345
O         4.35840007142782   -5.69786755045179   -0.87548362091145
H         4.42932297952594   -4.73535954686889   -0.72754699064570
H         4.98614931311394   -0.33311730794820   -4.19027031010411
O         4.44826773040977   -1.04373263905735   -4.58008374205141
H         4.12848887175678   -1.63029605054100   -3.86193707525788
H        -1.20338803017956    1.54052483600927   -3.94845817630170
O        -1.85824937842738    2.15780942546830   -4.33220142751934
H        -1.50407961684793    2.49293008915077   -5.17847819596174
H         4.90703733227368   -6.31884319907577   -2.35359998051455
O         5.23948614586060   -6.64155151305879   -3.22051600236564
H         6.06109307479807   -7.11695026562783   -3.03626184968340
H         8.74257544972195   -5.08042301019765   -2.97932074285618
O         8.06387370717673   -5.49339771902820   -2.40320823009462
H         8.09945065535882   -6.45141641617891   -2.50057145896519
H         2.29922356397157    4.70232113994782    0.43713485651186
O         1.72039288845917    4.68023604779821    1.20842291823201
H         1.36994213709438    3.75712586594328    1.28675696155949
H        -4.40163438870985   -2.69764074516342    4.22004574695725
O        -5.29817276670938   -2.36326663200042    4.02013311418496
H        -5.16722484739903   -1.58044113497649    3.44550358233568
H        -5.83596406540604   -3.26305618885755    1.30849292125386
O        -6.29406224313484   -3.82368983452798    1.97711742928403
H        -6.10577318354246   -3.38840967317838    2.82783263492047
H         1.66914164690608    3.43826523011772    6.84689800752248
O         1.04153225003711    3.95102430655575    6.31572409469838
H         0.25894120111249    4.09779101294056    6.88925809540671
H         5.00964050014059   -2.17563278217285    3.58444701286195
O         5.02441376901913   -1.46160232170640    4.25290446718464
H         4.21207207682062   -0.90696460832776    4.09531985949990
H         2.42302657423039   -5.59844251969571    4.80778993603410
O         2.80699276364408   -6.48023904223126    4.54582831277260
H         2.06462535220789   -7.06549621197232    4.37305035887409
H         2.25618514781988   -4.52298287081619   -6.81955805260586
O         2.09235265554240   -5.01351514969159   -6.00420327349525
H         1.82500707476434   -4.32484742250967   -5.34700168501280
H         6.45085965698633   -4.09356999494063   -0.53856269974363
O         7.20692981127734   -4.49407628574296   -0.07800383428401
H         7.71637785042575   -4.91082033887053   -0.79999107947152
H        -1.74766503972367    4.43772036795992    7.69445942710533
O        -0.84892389252973    4.54094604835924    8.07868569167539
H        -0.67355028454567    5.50108699364666    8.10333521631107
H        -5.17794431418097    5.64041384336203   -5.59350888129924
O        -4.56578810724730    4.88067405151481   -5.61651493914774
H        -3.81095298659699    5.10074614220608   -6.18354169241421
H         3.26501561143961   -2.52523028427166   -8.46587235724899
O         3.18270745593304   -3.06023454767147   -7.66563620256323
H         4.05959537547881   -3.03064474387583   -7.23787820587127
H        -0.73152696190736    8.79567782336437   -2.28104935079262
O        -0.61219854213039    9.62446547944833   -1.76178955253536
H         0.15225323235732    9.45366604289238   -1.18673840390753
H         2.07175698212554   -0.93807588476373    5.18754804167039
O         1.50278191970262   -1.46716172020785    5.77606749139355
H         1.59862613978341   -1.12334888960620    6.67358373947329
H         5.19127251352035   -2.01455240204844   -5.72356852528538
O         5.54286568168200   -2.77709461202776   -6.24834739716937
H         5.27448636581137   -3.57021522877112   -5.73258954557312
H         5.72475956143755   -5.21778780553546    4.64971208763870
O         5.20377086685894   -5.13843203978118    5.47781464620779
H         4.48539908434569   -5.77383645397303    5.39159822777964
H        -3.97763345575626    1.08162431494445    7.00057461933428
O        -3.78680959457004    1.55732418421536    7.84481418240497
H        -4.66465228291017    1.93708776990942    8.10803817847868
H        -1.92381710160652    9.57415245095863   -0.74475554920643
O        -2.78234357896812    9.44198551776788   -0.26841063722748
H        -3.39835904134042   10.06698209399853   -0.65423110662080
H        -5.99600853515324    4.62725812551684   -2.93545174461754
O        -6.90467161719187    4.50325373598426   -3.27797975054806
H        -6.81138624579633    3.80217458303318   -3.95605005991361
H         0.12154083928247   -7.09203197091719   -1.17020526723962
O         0.59012469590976   -7.52706009611545   -0.42486080341725
H        -0.08600794378013   -7.72587952412830    0.22595592588300
H        -7.67755169678666    3.71751314130138   -1.96804807046908
O        -7.93404451854640    3.12816937642547   -1.22818214010413
H        -7.78592185659910    2.22073868868693   -1.56894680527043
H         3.98306537040164   -0.90829307787787    6.95798928895089
O         3.98630646046626    0.05593718454844    6.95302444335728
H         4.79440555153899    0.35181304363909    6.51730914182254
H         2.20818735399103    5.78011117572835   -1.19500706777358
O         3.14585646285618    5.49389995470045   -1.08279224276447
H         3.32603055595283    4.95504558004444   -1.87594379023695
H         6.57616170036484   -5.92115638116238    0.63243073301508
O         6.21289108703463   -6.66194223178855    1.16416074365068
H         5.30742890510546   -6.39049278277920    1.39408288755455
H        -3.89268767157177    4.66426786073611    7.77934976529528
O        -3.32482854976792    4.20607394399122    7.11829722585032
H        -3.51169791628794    3.26123115078201    7.22789991450613
H         5.80120436424781   -7.94129561265414    0.09635547439786
O         5.51648070420671   -8.62915424492057   -0.54219525220273
H         4.68403138457152   -8.30807250992439   -0.93312700718782
H        -0.56479069715328    1.99718690035676    7.68040258362832
O        -1.19963182867928    1.93035018170074    6.94695178553635
H        -2.06609923474449    1.78227811078139    7.34543452443410
H        -6.39158466214936   -0.19137301438577    1.05963660812999
O        -6.71446337347966   -0.27531473610496    0.14764212081076
H        -7.63138758051660   -0.55190851160145    0.16839396550141
H        -5.36743949418655   -3.12536268912219   -0.59760090312823
O        -5.11845617530567   -2.42261970456724    0.02881793602796
H        -5.69343513374580   -1.65289059626474   -0.15640002583184
H         4.27196587869833    5.57379924089679    0.30078290820721
O         4.60817331399117    5.67740465739047    1.20468681143547
H         3.91042161767275    6.18003054912752    1.66013840856502
H        -9.05151936907264   -1.82647073500603   -2.25180887336216
O        -8.50302442871864   -1.62260075774894   -1.46687770464417
H        -8.62412113547402   -2.36081481543436   -0.82977778432362
H        -5.57097802457273    3.41496204282260   -5.52703651397073
O        -6.08314632230285    2.70065940917356   -5.11217557909154
H        -5.41209845386699    2.11870513443680   -4.70056268139983
H         3.15938842814538   -0.89236803003236   -5.67962219994064
O         2.30403775015472   -1.01531629991054   -6.14608798068078
H         2.39252417404468   -1.86377936832208   -6.61966771224132
H         8.08508653082343   -1.31437949337072   -6.06886021928771
O         8.10905650935140   -2.18049540806908   -5.61625732961287
H         7.25440622091730   -2.58858009650391   -5.85993840380587
H         7.57451268383205    1.02338632955572   -6.34238745364768
O         7.40191935369501    0.17229726358361   -6.75785006622296
H         6.42111878577725    0.10816554269957   -6.79557972057188
H        -7.84891846868326   -3.77072564888041    0.92612817414733
O        -8.52980600009423   -3.66738495264526    0.24362093441634
H        -8.42808762731128   -4.42536482594738   -0.35930036451563
H        -2.47008555259582    8.69023447640432    1.29390176066603
O        -2.31408353281174    8.10174247558804    2.04587481773835
H        -1.54102604815322    7.55355151926200    1.82072787734472
H        -4.48771326746880    6.37385705506011    3.49928715362226
O        -4.66268304975766    6.80005853833482    2.64381127587834
H        -3.90306624795554    7.39069337232627    2.50318688334808
H         3.35896870583338    3.44139966693634   -3.59465819977779
O         3.20014799780438    4.41026699333556   -3.50542074869019
H         2.23443868678989    4.46860632091765   -3.60888252583637
H        -6.12703112950912   -1.66788486771837   -3.44718922577494
O        -6.20485147932183   -2.24886253387858   -2.66398311122715
H        -6.98920539443068   -1.94678707461643   -2.15287043565460
H         6.45771567788329    1.05180813012136    4.70943865766994
O         6.06269495041305    1.58810832732663    5.41468248948047
H         6.24599872945411    2.50728166865419    5.12326024051236
H         1.32485378245879    1.70846934094879   -5.83992502309609
O         1.13513985508827    1.11036779433740   -5.08641454873894
H         1.50374376614725    0.24998028319851   -5.35773575814748
H        -2.49639951487953    2.90399136545461   10.47679514101782
O        -2.27962612324660    1.99784111249824   10.20232726860685
H        -2.87719212110549    1.79560117478272    9.47054257463230
H         7.62648714762158   -0.47599423166949    3.04240379891261
O         6.87291584696535    0.08806936916704    3.23204378642083
H         6.18726967584168   -0.52366657262551    3.60115613784581
H        -5.62510789181234   -8.11691087645696   -0.71550810147402
O        -4.88853944425567   -8.18226866044039   -0.07075347088448
H        -4.89573870806987   -7.36556445907868    0.45214767546854
H        -5.20087308703934   -0.17347277438652   -4.72011243399016
O        -5.81419604138829   -0.88861051995743   -4.95962001972887
H        -6.65548949145722   -0.45172962267271   -5.15492629457182
H         1.86039477816578   -0.20592750711172   -7.53666695341595
O         1.65413422757766    0.26597055328450   -8.37953345240142
H         2.23090308377791   -0.13560703452923   -9.03474135525477
H         4.84509031453107   -1.38130494604725   -9.33496669002761
O         3.91848868281751   -1.15615493447802   -9.61492052549443
H         3.89633719557637   -1.27342311131317  -10.56397494816000
H         7.57765123602224   -2.55844365069851    4.15760698657723
O         7.72623884740156   -2.59392085630977    3.19859554705135
H         7.23379403359457   -3.38412819809401    2.92487028111842
H         6.74936653043982   -5.88864521372978    2.64488629603939
O         6.80778396256916   -5.21546439456663    3.34795475503884
H         7.68614406971139   -5.29320566832111    3.76175170823159
H        -1.88010174710748    8.90201941560576    3.49674664040615
O        -1.63247713605910    9.20750220069301    4.39484764277552
H        -2.48111190333765    9.33360736160531    4.85242067703781
H        -7.42513533308464    1.50038777656535   -5.24799852210005
O        -7.99494780671774    0.75242405333804   -5.00285936457478
H        -8.89882864034668    1.14649421803914   -4.92401577769604
H         6.89789010019663   -1.06053300139928   -8.43963404905589
O         6.32130309180610   -1.78599136731374   -8.70255555151958
H         6.09714440395443   -2.23749923640927   -7.87030809319089
H        -1.74398234448837    6.21152827175924   -7.02639269855994
O        -2.13612000023567    5.38328154466219   -6.75355533334921
H        -1.88454755745030    5.25218383688741   -5.79067042131758
H        -0.01170542622036    3.26891214387271    9.01111845963220
O         0.19143537969324    2.35018504932972    9.26508989536946
H        -0.60430826969873    2.08039988157025    9.77253026816802
H         6.75351163242745   -2.76508874865467   -2.73736534501326
O         6.22709712066130   -3.51436891270795   -2.40190815625529
H         6.70217984215141   -4.32179514589115   -2.64636893412329
H        -4.08368715105301   -3.12102035072208   -4.95490517282268
O        -4.24123322517424   -3.00807790529053   -5.91918203911566
H        -4.79346431372071   -2.21828880070773   -5.97267096608340
H         1.97364946566382    2.15363936133080    8.44730470162344
O         2.63487254443641    2.27209804502161    7.75581487080694
H         3.06298239798144    1.40502984361136    7.63745443735174
H        -6.89288565966982   -5.27077553793222   -1.40274785464116
O        -7.80742793170942   -5.54556295434754   -1.64654113770966
H        -7.94552257883468   -5.14271373435220   -2.52866050372501
H        -3.85903062474893    5.19612722115534    5.69637547001520
O        -3.83241862499104    5.96579912944085    5.10685790302717
H        -2.89986837207546    6.26535995265229    5.19894278970443
H        -7.90321071166905    0.01335277596638   -1.96406464155683
O        -7.41921208256338    0.74059653820680   -2.37803014775335
H        -7.64961675253355    0.72915463793654   -3.33070573954478
H         5.83596342857575    0.16724749469258    0.37486172441455
O         5.57167614968389    0.84794061987574    1.02188046144213
H         6.11058392760941    0.66405540898356    1.81643097544918
H        -6.23136657752591    3.23438154106014    7.39843561239716
O        -6.09867196222168    2.71590924516490    8.22620108853179
H        -6.69418066032005    1.95084816667103    8.13804629965867
H         2.31350718657591   -8.08824516705183   -0.87198570840674
O         2.98798480526419   -8.07068707600878   -1.57057659434221
H         2.76540772930336   -8.78546554827102   -2.18363390454133
H        -2.74873863964282   -4.00009195679590   -6.21246245905066
O        -1.99089709310642   -4.56180027635838   -5.98340124258154
H        -1.71434474287336   -4.26977635426956   -5.08641233232295
H        -5.66753885532851    3.69083228351449    5.31111835048018
O        -6.31775736211757    4.08279735596471    5.93016647457397
H        -6.15936773852421    5.02774545843939    5.91798708691262
H        -0.99644035629687   -7.14572943904779   -3.18709085499141
O        -0.52712855053216   -6.47360438532625   -2.65923449748765
H         0.37961731062790   -6.39898595106225   -3.04092136112144
H         4.43202273715480    2.00717867295376    5.10342917034904
O         3.48833460167684    2.24191129102317    4.98700594247466
H         3.10682556747453    2.25336206846470    5.87007523340009
H         4.08379290781945    4.64455462733937    6.28064305548062
O         4.15582449276492    5.37751692418067    5.66478790744327
H         3.58921017555515    5.13319164580537    4.89432164617419
H         2.74011598666257    3.59953555744705    3.90538786637848
O         2.55498183040635    4.53854620582808    3.74065986374809
H         2.43393844083493    4.63707586032709    2.77454536122618
H         9.15269928485117    0.72203742612799   -0.88790306205789
O         8.34400734189868    0.62520883545053   -0.34445341837425
H         8.32540838395283   -0.29140887255698   -0.03811686754348
H        -2.12141118016928    5.26521462187280   10.64629373133112
O        -2.83914858805339    4.63217373762079   10.87878385070449
H        -3.05603080973098    4.80694255288615   11.79477435594207
H         7.98804323602492   -2.98214387543012    0.27807079770233
O         8.41357374701387   -2.13346037581228    0.51615935829519
H         8.36070251485673   -2.11636148931084    1.47871530899859
H         5.34540055348506    3.66230302292803    3.50039742601151
O         5.99950398254107    3.93363939369330    4.16611514454447
H         5.58226390433054    4.64848023587269    4.66824085120404
H        -4.22998640988371    4.95527365683178    9.78514757628239
O        -4.86608413543754    5.10331616238962    9.06517360574349
H        -5.47286666767700    4.35056763372785    9.06293295387718
H        -7.01175189800341   -3.54527541220081   -3.48982919990111
O        -7.62965173600948   -4.16025502048534   -3.93763717849786
H        -7.10746245384654   -4.59842850616059   -4.64142827762447
H         0.00235554495324    6.08496046774680   10.76201995737839
O        -0.86454449274160    6.41275481454675   10.51804703302745
H        -0.75352538111781    6.84463986840127    9.65172545789637
H         2.55872013605787    1.48708860526310   -4.12471202294804
O         3.43564713304322    1.84481591219314   -3.88868024933925
H         3.76088904804699    1.33043587745668   -3.11912669297065
H        -6.96730079075537   -0.29873910537171    7.21918856761938
O        -7.48037926447460    0.47604535414753    7.50173255682552
H        -8.10550580687903    0.65699014462045    6.79871624634650
H        -2.69837179998825   -9.91776789474682   -0.85123031250177
O        -2.64161974431983   -8.97568267399938   -1.01083613162571
H        -3.54907757717157   -8.61495348415348   -0.76748978989395
H       -10.11189863345848    2.99273098124968   -4.88643160835201
O       -10.22322955226462    2.07425626249905   -4.60668403568655
H       -10.43688034420757    2.15584397347857   -3.65624522661864
H        -2.05143240707666   -3.07190740863447    4.59899466801830
O        -2.92379686953238   -3.51710147569115    4.67002070505728
H        -2.91565663488920   -4.13385378491116    3.91290728995097
H        -0.13985764864095   -8.01487374469174    2.46010796623263
O         0.68640509069646   -7.80138109603870    2.90680094851914
H         1.40501018976081   -8.09168106676846    2.31762011866759
H         6.72363838878390   -2.37299399585539    6.35704639605699
O         7.17585711337463   -3.08149166155734    5.89425615145580
H         6.54829612192658   -3.81822804241878    5.85525056918312
H        -5.25670426812344   -2.07257256658469    6.93721209569329
O        -5.93750046124300   -1.57827790929739    6.45567287867219
H        -5.92071373855896   -1.95371141390351    5.54582552524654
H         0.78896652357225    3.01807449067708   -7.12820434059838
O         1.70857251538703    2.69336117965096   -7.18776113839089
H         1.69708029828843    1.94612657455208   -7.81391515512988
H        -4.00478073236311    8.69578936872989    6.67684917206959
O        -4.00602474176336    8.69494835827486    5.71947229078208
H        -4.12562763816353    7.76684474609102    5.45096044059900
H        -2.14180534586002   10.27553390090178   -2.73561982837182
O        -3.04514272558942   10.45236002238886   -3.03529925105051
H        -2.97852946816968   11.08669231920406   -3.74835463851556
H         9.42896405323102   -4.03784273336324    3.99992706156219
O         9.15903432499624   -4.71919004150422    4.62342993239139
H         8.72549240849648   -4.25111555240327    5.34805332621492
H        -0.72566759415936   -6.02360659073864   -5.86266511055596
O        -0.01807966437941   -6.58687319740265   -5.53240983255006
H         0.81419083196448   -6.11964510222886   -5.75033841759776
H         1.76345644005953    8.25642190774403    0.65372928410020
O         1.45617991337037    8.57754825210226   -0.22282754170747
H         2.26942490263342    8.62055673755498   -0.75510069367733
H         3.45458645811333    2.92927338671692   -6.68131891206605
O         4.28484110931672    2.64245111979946   -6.27506344299233
H         4.04349327863560    2.36700449461061   -5.36541130236182
H         3.67417328167447    7.11969903681188   -1.24604394305618
O         3.87346471031070    8.05686411494014   -1.45959472595760
H         4.24064504669505    8.00346689107750   -2.35396848002779
H         4.36015216008099   -0.00004474109945   -7.93915684689223
O         4.74289433069399    0.14683458621766   -7.07233652665662
H         4.55435927998210    1.07631093484661   -6.82403497548367
H         5.74887382993743    2.08410161959343   -0.62241685151338
O         6.41305311527696    2.18226493452168   -1.31392185750324
H         7.19073577364914    1.69159784760846   -0.96716451199975
H         6.71916422410597   -8.41868604516815   -1.64955094784205
O         7.35267450005302   -8.20436850296845   -2.38755058087083
H         7.72583673575313   -9.03609570718365   -2.67424166387489
H        -5.29314412001508   -5.84260856303355   -5.41787435448567
O        -5.91517140510080   -5.17413665269666   -5.73062640552942
H        -5.36922697314455   -4.40222231988165   -5.96748096343127
H         0.64407189717452    7.13919380641538    7.59233827362130
O        -0.25676247427550    7.16149871250083    7.95413926011434
H        -0.81422564026434    7.17344713882077    7.13794148687047
H        -8.90384786515806   -2.91077359392459   -4.10051071271390
O        -9.42892652244561   -2.10565383072534   -3.93103376574505
H        -9.14803113290522   -1.43824379070903   -4.56081615961057
H        -2.39242768511895   -6.02831951513618   -2.16126604175891
O        -3.27327783566367   -5.74783870635175   -2.42726746245257
H        -3.46021007012847   -6.12260535747034   -3.31295965048216
H        -2.97744308418263   -5.94041940988815   -5.42562439405995
O        -3.57276193556689   -6.55431919038189   -4.95298413739624
H        -3.08552064129706   -7.37177391020690   -4.78788053444939
H        -1.44281674607663    3.69835160957452   -6.99119858458121
O        -0.89687944115815    2.94575529888602   -6.72296111435471
H        -1.13087309330412    2.15971321002266   -7.27280370526016
H        -0.23982463740191    0.39799957155469   -8.23110272227011
O        -1.13670897606332    0.62730619499858   -7.94555563545408
H        -1.30674400613894    0.10189743966514   -7.14765487291017
H       -10.46682253310238    3.96571153270356   -2.72024573439865
O       -10.52862608259255    3.18606347932132   -2.15284012911562
H        -9.69765961167788    3.16352418519710   -1.64629036053630
H         4.55285048959660    4.07456032012709    1.69657550617624
O         4.34469725971462    3.15324649616045    1.97126043998305
H         5.06429320061808    2.57695709059174    1.69649236417970
H         6.46940784839695    1.39966310164644   -4.25915782761850
O         6.17034415364022    0.77247922397696   -3.56804504039714
H         6.16616803682197    1.27775211341875   -2.72661232590788
H         9.62429949714211   -2.19868147307989   -0.95112451524905
O         9.88193153804419   -2.08372256819881   -1.87621432054909
H         9.08580333972777   -1.71461749947310   -2.30602865147194
H         9.94140885931705   -3.35362922254731   -3.17525069913985
O         9.68975571823689   -3.98324320072170   -3.87545837708117
H         9.27693751571107   -3.45849426260985   -4.57270432145742
H        -7.66473375232778   -8.64695621115402   -1.67418030125286
O        -6.93073553153073   -8.04817028285473   -1.80387371346376
H        -7.31366442802279   -7.13735196000516   -1.79177244404693
H         4.09793567424854    6.08572542364842   -3.83858824667465
O         4.75647595518815    6.78977992119479   -3.75741617944103
H         5.59519473356858    6.33929055853715   -3.62233675582441
H         0.12116196111009   -8.19226513570949   -5.24059726796277
O         0.15141162156187   -9.17511471045064   -5.10957291119442
H         0.30315658139988   -9.53708411300661   -5.98265451498279
H        -2.30067982460337   -8.71278915442622   -2.73668785584516
O        -2.07137799543209   -8.44723619570354   -3.64689999670751
H        -1.42095690090951   -9.06073302396772   -4.00728567964194
H         2.22534946552281  -10.82743122931418   -3.52673944950577
O         2.17482150520533   -9.87312957864028   -3.50227627699041
H         1.38651091172224   -9.60596473689776   -4.02597615501100
H         6.79960008956274    3.34027497189348   -4.61831863627898
O         6.86608041696835    2.66385264529174   -5.32202056332872
H         6.06670878609449    2.78771071516069   -5.85619942998731
H        -3.53571964215201   -3.78210664997513    7.70860849178179
O        -3.65699947578920   -2.99452129678155    7.17978894932303
H        -3.40600072099003   -3.23057285411967    6.26058154879995
H        -0.64788398116360   -3.38636588467034   -6.74334983021317
O        -0.02233949011273   -2.65091038482612   -6.75239924567611
H        -0.50770042025813   -1.87897454644784   -6.40776450579021
H         0.64657661344858    0.42618063476880    8.73544886227065
O         0.65726326636637   -0.28831704872096    8.09461762105806
H        -0.26328740729391   -0.58271683331793    8.00821456284740
H        -5.90237327442134    7.30939960651761   -4.24428884493734
O        -6.40298009653600    6.68837404020665   -4.80500893739003
H        -6.68379667469096    5.95471563726748   -4.21416737458279
H        -4.35503189912861    9.05283136092282   -3.25779958263884
O        -4.88575587659960    8.25341126070156   -3.15123629282273
H        -4.47254139653932    7.77525925243493   -2.41406591863171
H        -9.77080952539514    5.71627218951359   -4.63168362726388
O       -10.29893371735300    4.90821486791332   -4.46781114954571
H       -11.18156702618542    5.10419041996859   -4.78403039853304
H         2.73031174508688    6.49586567148165    6.12549785862227
O         1.76983068342656    6.58715370221366    6.22596413203675
H         1.43154829456630    5.67184722260132    6.12310800289874
H         4.73860927714637    8.54728269694215    0.06645753373273
O         5.05916467858832    8.54987277718388    0.98625599820980
H         5.46977886055994    7.68703518285530    1.11602142878295
H         4.16421675070168   -7.42502176136182   -4.37790476595069
O         3.40661176529372   -7.71454875430739   -4.91848263150667
H         3.13186834360151   -8.55667280098566   -4.54086230805111
H         0.32158798517149    8.62809368343235    4.22820649588369
O         1.00303017714422    7.98836397908683    3.99753382529389
H         1.23447651049133    7.49547494246993    4.81086274415819
H         5.19382172481069    4.21504483191316   -3.25471010833796
O         6.15419356326245    4.18842918266312   -3.18225696897991
H         6.34497307129515    3.59948222160447   -2.43262874076576
H        -2.56323004570503   -1.59798987252286    7.56132745587898
O        -2.05740841782750   -0.80196106370218    7.78155011712793
H        -2.68632408539287   -0.17984544428755    8.15738060218682
H        -9.09901936366882    7.85939116079945   -4.13090546969123
O        -9.03409649965809    7.27644654671287   -4.88880888980756
H        -8.07631712816783    7.11798200822018   -5.02608436621431
H         3.57236802879548   -8.98876407107193    1.05542461520142
O         2.89167972575058   -8.36202644314910    1.30584844721492
H         3.36138184101068   -7.55355949863618    1.58595930647066
H         3.52565048884039    8.16312213373828    1.81433431364329
O         2.73818575460524    7.59559979100869    1.92716841093724
H         2.29317541391793    7.82661248506525    2.75525849058424
N        10.55128029000961    0.75295869299634   -1.96354145757392
H        11.39172252673558    1.15971360309177   -1.57665661962246
H        10.41974604381791    1.13119926195594   -2.89209434119820
H        10.69402447881285   -0.25077194882125   -2.04865672138180
