# Supplementary material for: Computer Generated Realistic Interstellar Icy Grain Models: Physicochemical Properties and Interaction with NH3
Source: ACS Earth Space Chem. 2022 Apr 19;6(5):1286–98. doi: 10.1021/acsearthspacechem.2c00004 (PMC9125691; doi:10.1021/acsearthspacechem.2c00004)
Supplement: Supplementary file 1 — sp2c00004_si_001.zip [file sp2c00004_si_001.zip › NH3_binding_energy_sampling/70-43.2-N.xyz]

604
 energy: -1022.791852935394 gnorm: 0.000024222487 xtb: 6.3.3 (5b13467)
H         0.18884852125908    2.99941573040021   -0.71139361851256
O         0.71334427088697    2.32888861458330   -1.19990327535436
H         1.65174209779375    2.46163164917126   -0.92768409588459
H        -0.07743522999598   -1.31015338012380    3.14921612909337
O         0.31406518230616   -0.61296112258327    2.60051876235382
H        -0.16645325762433    0.20078433316408    2.82750456217112
H        -2.40877840222532    2.37543994355312   -0.56374192044421
O        -2.19564297986704    1.91125626006676    0.26318990255287
H        -2.21175423205770    0.96168869845318    0.04535054286536
H        -4.66850753486807    0.52732841826061    2.16860464192537
O        -4.98349868065861   -0.40664089958231    2.18806025755469
H        -4.47786364601421   -0.88778874938505    1.52485049692875
H         0.05952316921263   -0.32802255886111    0.94353325109212
O        -0.13781697289236   -0.09902062979709    0.01467051742137
H         0.19820379338840    0.79787273569769   -0.11253640947550
H        -0.15126205623762   -3.57636337179233    3.79296172102394
O        -0.43090590586392   -2.74344338906604    4.20728362112883
H         0.21436514466206   -2.56737659278124    4.90833010258517
H        -4.89666242702517    2.50412302286289    1.30180770115840
O        -4.25586107979062    2.09995700963231    1.91865812201270
H        -3.41337471422281    2.08080124699926    1.40592350719000
H        -3.26232819721227    3.84897865598591   -2.24969298371504
O        -2.52288140335665    3.25572798162998   -2.01489596512140
H        -2.16482464477895    2.96191627544328   -2.87270391164681
H        -0.12262602348265   -3.82767177628976    0.52049901885195
O         0.21597874840918   -3.00645113636762    0.93216165285450
H        -0.57242257629772   -2.51941067246816    1.24074218037715
H        -2.37908341435503   -1.55165111541394    2.47067068714859
O        -2.18885528450260   -2.02335583951096    1.63294838561931
H        -2.44934725929041   -1.44233471648108    0.89935031742937
H         2.06969219744613   -1.47401986102218   -1.12196641635323
O         2.30219285447428   -1.71933936824002   -0.20265042389187
H         1.51387387785349   -2.14587842162117    0.18442597321106
H        -1.40045045177689    1.80963145525672    1.88837417595936
O        -1.48832330127587    1.41782335392272    2.76736327342714
H        -1.47846304676541    2.13493589115957    3.42765378096868
H         0.20787023325296   -2.74097961850882   -1.56119939438861
O        -0.54873037272612   -2.13103068702243   -1.62034410170335
H        -0.37086029142695   -1.39990064450307   -0.99155770417147
H        -3.43700333355283   -2.96153953217205   -0.37981107613046
O        -2.71852334299717   -3.45506123843882   -0.79690742054582
H        -2.01004228695956   -2.82436265258469   -1.02020431457457
H         2.76716594274862    0.12793220542111    2.92006421981883
O         2.86866851205042   -0.04557681585154    3.88338038766193
H         2.95413821925265    0.85056693693847    4.27989155476350
H        -3.54790144540414    6.34249498527925   -0.59918631833417
O        -3.31038352591860    7.00036302169736   -1.30437404319518
H        -3.17096269350352    7.84923699327874   -0.84032289590058
H         3.89538529282573    0.57246776826641    1.16896975088668
O         2.94527198097699    0.39028215210246    1.28735662902517
H         2.70852008567409   -0.36659077459238    0.71335170021155
H        -5.78929271168353    0.79325509233148   -1.61982519774549
O        -4.87941182555264    1.12329253211949   -1.49645750355617
H        -4.99196075117046    1.95530222915217   -0.99099494780771
H        -1.22810470675809    5.38422001162799    2.16157723477626
O        -1.84973077041575    4.63420259911072    2.04937446219361
H        -1.92915110119276    4.22228938547224    2.91513506106922
H         3.48177854762864    2.74465022880032    0.39334092697151
O         3.23533261088380    2.69626438723792   -0.54554060357124
H         3.56839312190024    1.85158000082938   -0.89079174021780
H         1.49420881857927   -4.73725037903382   -2.22788857869675
O         1.55773236816966   -3.95554576567074   -1.66072319545808
H         2.35115246640331   -3.49549549702468   -2.01583296781029
H        -0.92850887667741   -0.13223674155439   -2.55910128385006
O        -0.29530742510990    0.51896690777838   -2.88770194967002
H        -0.03636821979380    1.10710585555556   -2.15497081372080
H         1.70321076639435   -4.71015276037894   -0.15694549799669
O         1.81159914889921   -5.34157841575501    0.59024768401007
H         1.34935168491756   -6.15565223901220    0.30032976569123
H        -1.22684947918304   -3.31546452854313   -2.86719101477950
O        -1.05174073960008   -4.00325916149046   -3.52292808131798
H        -0.92396841526177   -4.84654291418871   -3.04777738523683
H        -2.78946509216130    3.31347690555277    4.67050216163279
O        -1.80816650758589    3.31042801564523    4.63540508918942
H        -1.51661264837392    2.91391504290175    5.47586462675470
H         0.95098171547450    5.03417119690577    4.02998777272393
O         0.00598350371494    5.26942871127633    4.08066653852912
H        -0.46976928718378    4.46907385458922    4.34171374910009
H        -1.72698555691993   -4.68273367929769   -0.34833418879399
O        -0.96070331679370   -5.22009551833294   -0.05985607970310
H        -1.30696259805323   -5.90308146031900    0.52376913175683
H        -3.93630794512155    5.77892100279475   -2.64991272372296
O        -4.28498760415456    4.94160350622652   -2.97365812458343
H        -4.13060090455268    4.90033363555405   -3.94166620730410
H        -2.42859853550100   -3.70601277990250    1.95235819314261
O        -2.44482753281150   -4.60780192168867    2.33410762554788
H        -1.50461798486257   -4.84264542291051    2.47659608756137
H        -4.69663763051640   -3.03632709053794   -2.88654928250162
O        -3.84389116303919   -3.27049759519654   -3.29135915519255
H        -3.51133382354298   -4.06001167309605   -2.82027240181628
H         0.33016181038236    1.38524756339091    4.59242597325743
O         0.84192184578523    2.13935305354852    4.25365283291904
H         0.88613327668906    2.80735993723420    4.95350137240770
H        -4.65154381767426   -5.21709357275290   -1.54263342952296
O        -5.35383370933177   -4.86075267302155   -0.97132311778863
H        -5.13974519621154   -5.20806079308469   -0.08457125948783
H         2.33269799971452   -6.53472001632238   -4.00327986873977
O         1.99510703298120   -6.19976825320090   -3.15235788605112
H         2.43046821986407   -6.76756121766802   -2.48457618922179
H         0.46638561189041   -3.43373205821520   -3.99255543685514
O         1.26818193358438   -3.06815986239299   -4.41870954151636
H         0.94738645322058   -2.70344309296503   -5.26969475471748
H         1.96143448085488   -1.75432774241039    2.98190298532038
O         2.11989737423524   -2.68621191203375    2.77150787702847
H         1.43400157764398   -2.90686091451007    2.10667838549662
H        -3.01865580251094   -1.86478325308203   -3.20671851297536
O        -2.59806089125072   -0.97702719063755   -3.14868223517036
H        -3.25519661815019   -0.33502577293754   -3.47237298167893
H        -3.20607314367105    4.95030132251687    1.03358562632389
O        -3.98814273905085    5.31952596710255    0.57660112177719
H        -4.40423776608198    5.88144692248554    1.27959361012001
H         0.86588167214842    2.24655677623538    2.56370370650077
O         0.96798921445055    2.23728376563094    1.59233932954614
H         1.69457272859413    1.61277745104182    1.43188320885802
H         0.17252747360423    5.62458890535700   -0.81109315117386
O         0.69348408154570    6.28386773738084   -1.32420223879782
H         0.83291946040603    7.08812913481950   -0.77453190260737
H         0.32468081052296    7.02637200232882    2.53034701369414
O        -0.03488115040008    6.64309872317060    1.71386131364921
H         0.62877579931534    5.97031057799381    1.45704731437087
H        -2.48530520674483    0.20802908524957    3.32909155970677
O        -2.70425762451312   -0.60371126137027    3.83875647230247
H        -1.94420261316172   -0.63590718085913    4.46158805282280
H        -0.90023113108804    0.57086510244915    6.00875324954623
O        -0.62404861594388    0.04465797753275    5.23860303019737
H         0.08865930280449   -0.55578699361603    5.53113549561980
H         0.71468445569040   -5.00522962981868    2.00478306576233
O         0.17325887685255   -5.10929868608369    2.81051332087591
H         0.31879657709510   -6.02776999978058    3.08936153183192
H        -2.10917590018220   -8.11479226452677    0.49700952291241
O        -1.78747704358779   -7.62036725327703    1.27844345586792
H        -2.57427849823114   -7.30688493696279    1.73212303886587
H        -0.40025332159632    6.81926907410866   -2.38638363900493
O        -1.14763802315259    7.23441505470664   -2.88785118303768
H        -1.93722377992025    7.11046870295814   -2.32297204093231
H        -1.12764093008465    4.28491320156290    0.53190732527649
O        -0.75481733665159    4.34037423771659   -0.36464346454124
H        -1.46125602252569    4.09241221112045   -0.99505717851585
H        -4.42000717108594    2.73765168607202    3.47764226620875
O        -4.41678952797174    2.91559397890576    4.44047049283420
H        -4.49863581002591    2.03611056283243    4.85720904838648
H         2.02687773460330   -3.57385129944942    4.25770731322736
O         1.96535970859965   -4.04005086542046    5.11441749993057
H         2.47006298757578   -3.49699692220254    5.74118608684158
H         4.68790529202418   -3.20650800343449    0.84919137083487
O         4.52691890437819   -3.13742424586812   -0.11766211077149
H         3.66677033682250   -2.66279166009306   -0.20400799246554
H        -2.72816604303889   -0.78970462206599   -1.35676629551825
O        -3.05525841727768   -0.51379121251063   -0.48409337278535
H        -3.85723458129872    0.00855666912778   -0.69410483143525
H        -1.62391526844729   -0.82392383160797   -4.63675742565988
O        -1.11732095878288   -0.61271462307312   -5.44220295727608
H        -0.40879290766541   -0.01276131076668   -5.16121906078622
H         1.79091284454816   -1.76241915907634   -3.37656293873203
O         1.88216443123384   -1.01081872258271   -2.75903262347602
H         1.10318726012890   -0.43661122440750   -2.89362795013684
H         3.66412264474109   -3.12416631728992    2.56054488237132
O         4.62370154311043   -3.35150534772435    2.48905608812608
H         4.68037730864950   -4.31071716801605    2.62221933265449
H         3.43296760065467   -6.11907304978068    3.15418864335336
O         3.78825875922260   -5.92432199984974    2.25247510975819
H         3.05000559610450   -5.58411311561534    1.70707932514638
H        -3.35516036356252    1.54789571310879   -4.19896053680048
O        -4.19886241511401    1.07676811370007   -4.00452630577408
H        -4.41650342701231    1.22890056446406   -3.04881572752025
H        -5.09686501249506    4.11213810015607    0.02771102807824
O        -5.53335490349975    3.24440230517815   -0.07026854486743
H        -6.46449076015190    3.35966984661903   -0.35117717735997
H         6.72877777060403   -1.20676164111396   -1.36921611702182
O         5.95732103300437   -1.05408049385927   -0.81708739924962
H         5.53959704350749   -1.92105705449022   -0.61315374145596
H         4.59266473592634   -3.20537983900225   -2.46129377650607
O         3.72441337159407   -3.03838737683491   -2.87819805442016
H         3.72839037370307   -3.66273225030914   -3.62977935685415
H         4.43709944621473   -2.26947826388554    5.62476517118540
O         4.09626340782933   -2.72781854868930    6.42284543372675
H         4.43010761932098   -3.63382672263299    6.34729842191012
H        -0.77576124266169    6.34759069143904    5.01327828169669
O        -1.37920986746970    6.92598990042667    5.53821102092522
H        -1.38933646159850    7.80124169450356    5.09415505865161
H         4.69175978461994   -0.16537214920248   -1.47903574020250
O         3.92332530708745    0.37405195229875   -1.74492064184928
H         3.23171275457590   -0.22997564242952   -2.07070331152805
H        -0.75929228475783    4.46621260732964   -4.08092335814437
O        -1.54309951618058    5.00611078823965   -4.29275944534122
H        -1.39362158216723    5.87610708007820   -3.87651881357351
H         0.64566186058224    3.15892024645376   -2.69283931538117
O         0.65246054306618    3.52927280806038   -3.60392843356516
H         0.70041691299972    2.76171055170261   -4.18399815702763
H        -5.37940094060277   -5.21684803556852    1.82314091664446
O        -4.68175826201694   -5.81296481723616    1.47191735103095
H        -3.84195737954902   -5.39337148373476    1.73898942453962
H         7.87536815589896   -1.73211104596909   -4.03699101583713
O         7.61736963132195   -1.41270851197010   -3.13950007603727
H         7.12900729229098   -0.57089588766530   -3.30213212827091
H         3.70157231471216   -5.13057837227303   -5.26658399799945
O         4.46390729190247   -4.75244795735736   -4.78893495497056
H         4.85015241925849   -5.45891231674831   -4.23852970362566
H        -3.78971135547636    0.01963305029261    4.92434848464360
O        -4.39098961443979    0.48744364438803    5.55298937869220
H        -5.04952796695110   -0.16934144921814    5.85115137788843
H         3.47051236047853   -5.96717090993493   -0.49113411139311
O         4.34263059065186   -5.71940740237088   -0.81011848725150
H         4.41568429906610   -4.75583644926196   -0.67351722105703
H         4.99223486228464   -0.38361638796720   -4.17261421612372
O         4.45807870941505   -1.09884234543465   -4.55686408394263
H         4.13357081770218   -1.67761539068629   -3.83457996056750
H        -1.18387956419680    1.51435110225394   -3.95913209079669
O        -1.83556239197591    2.13125248266990   -4.34855476282163
H        -1.47937072389885    2.45739996560713   -5.19756754986146
H         4.89096308033117   -6.35661015097180   -2.28343039885741
O         5.22385564828143   -6.68730882843133   -3.14688099638549
H         6.04313040607880   -7.16484176703371   -2.95734284542078
H         8.74244518242007   -5.12381451339964   -2.89609963786438
O         8.05261009964823   -5.53838837057975   -2.33369247990807
H         8.08870185657712   -6.49644869651519   -2.42870443494053
H         2.32261575118350    4.70076720808948    0.40458993712337
O         1.74581794498475    4.68696640630166    1.17774568015572
H         1.38874816507824    3.76672669671750    1.26165362991621
H        -4.41468410661319   -2.63836064483111    4.24116331549646
O        -5.30940410216931   -2.30261991267076    4.03606800539911
H        -5.17444211751787   -1.52482688979091    3.45561860309410
H        -5.84604689747289   -3.22339289476518    1.33229078827708
O        -6.30733473941543   -3.77653354516521    2.00482055876721
H        -6.11921185108953   -3.33444143982925    2.85211666694098
H         1.67655515152755    3.48692449810290    6.82991295218265
O         1.07407134697733    3.99581573835770    6.26987596773792
H         0.27640621572620    4.17199822871981    6.82329758375109
H         5.00068978460256   -2.16085277373272    3.61759467758886
O         5.02047040191309   -1.43666925894429    4.27551448851915
H         4.20724542923896   -0.88386897809639    4.11489270680760
H         2.39678704772364   -5.56343075704589    4.86607673255359
O         2.77803752540126   -6.44842643204793    4.61229547803746
H         2.03372384527300   -7.03240597605034    4.44338340353226
H         2.25491980841284   -4.58814063785461   -6.77036191464341
O         2.08787821546785   -5.07064783586480   -5.95082874527182
H         1.82193981632397   -4.37518129161649   -5.30043775959346
H         6.44025092649470   -4.12211128473410   -0.48711453764072
O         7.19493181941689   -4.51936589659765   -0.02126888352155
H         7.70282237409508   -4.94641163218522   -0.73912742170296
H        -1.75588244656044    4.53207816345294    7.55972689378227
O        -0.84859182208715    4.63362350275156    7.91992881954494
H        -0.69641122197593    5.59137097971861    8.01426506809752
H        -5.13926759892873    5.61607345539583   -5.64632118571596
O        -4.52985379082104    4.85385538766747   -5.66137735468435
H        -3.77359859577296    5.06572352316779   -6.22958478837425
H         3.27441704985950   -2.60937745139910   -8.43257955298443
O         3.18815412600808   -3.13624687341480   -7.62730685331129
H         4.06499099436652   -3.10749456522572   -7.19922719408278
H        -0.68505138081116    8.78213377067598   -2.35465641949406
O        -0.56289850663929    9.61487205424352   -1.84241939356215
H         0.19981056181784    9.44625743017308   -1.26471044901743
H         2.06357330809175   -0.89712763142962    5.20501289527280
O         1.49493134524903   -1.42095467412980    5.79808372049252
H         1.58678344978861   -1.06750801133696    6.69204897345865
H         5.19895834689252   -2.08324490800327   -5.69321915971677
O         5.54649889610949   -2.85259671196245   -6.20971667900200
H         5.27444476683051   -3.63930767185842   -5.68629188775529
H         5.70028659324874   -5.19683455946156    4.71064158135992
O         5.17819762427109   -5.10568344342085    5.53676182471220
H         4.45808517274195   -5.74002759760943    5.45684331663029
H        -3.98026519501057    1.16255966261103    6.98990571883561
O        -3.78741123048580    1.64309130764614    7.83037837759570
H        -4.66326290353017    2.02969549108465    8.09037524115554
H        -1.87711976999739    9.57930674810941   -0.82755927745141
O        -2.73667407808400    9.45451005603254   -0.35130602017609
H        -3.34975425432924   10.07879870958549   -0.74292149788400
H        -5.96598997473858    4.62971641262379   -2.98092961045342
O        -6.87450213248953    4.50664251503180   -3.32403554505297
H        -6.78319384487606    3.79927545613259   -3.99576756064198
H         0.10005434231221   -7.09888478589220   -1.10237768173258
O         0.56556040755032   -7.52831891799248   -0.35174440006959
H        -0.11297067644493   -7.71963120808528    0.29886057521216
H        -7.65316526083845    3.73566947900629   -2.00838927084231
O        -7.91287454281541    3.15377539258261   -1.26381056083433
H        -7.76829689691640    2.24283358310292   -1.59657013267314
H         3.96754111560550   -0.85081159772434    6.98110403319565
O         3.98051306408859    0.11351144808352    6.96507132283364
H         4.79260435841137    0.39387357799603    6.52672604604970
H         2.23963340199357    5.76511180124399   -1.23466654229034
O         3.17588830955346    5.47504636455643   -1.11845278750001
H         3.35308370926439    4.92958558751739   -1.90797128637495
H         6.55595048219990   -5.93955324297640    0.70147972108329
O         6.18900954602020   -6.67259387412969    1.24077249704279
H         5.28367184812431   -6.39604533955156    1.46515704522887
H        -3.88556536333816    4.75160632452824    7.73571144714197
O        -3.34488035546098    4.28265662679661    7.05953565582692
H        -3.51786928702396    3.33892867059920    7.19657860609995
H         5.77304130312503   -7.96116954909051    0.18181236149769
O         5.48657925308718   -8.65291316364821   -0.45124474938256
H         4.65603181809040   -8.33215210866164   -0.84647428231037
H        -0.57452875542890    2.09798411490020    7.66224708447291
O        -1.20350776148611    1.99415532917943    6.92500344628629
H        -2.07091879861082    1.86131176006181    7.32661779455582
H        -6.38901667057912   -0.15153099496835    1.05581338561116
O        -6.70983431221694   -0.24297458853787    0.14383922019380
H        -7.62821595178047   -0.51471806049798    0.16495355945602
H        -5.37397701567418   -3.10432130762882   -0.57410398391499
O        -5.12223944838487   -2.39706495743617    0.04610402326041
H        -5.69438408923844   -1.62682049519230   -0.14602340370005
H         4.30057946549173    5.56159540385721    0.26495299682794
O         4.63428110107586    5.66969423262909    1.16946752574785
H         3.93875142609691    6.18231391036535    1.61742592899651
H        -9.04944739326933   -1.80476564430163   -2.24600151588278
O        -8.50108577074991   -1.59650432912736   -1.46211163839513
H        -8.62678102025580   -2.32834294172770   -0.81857841739693
H        -5.54147422249897    3.39315160373858   -5.56120901096334
O        -6.05720203037728    2.68454712867413   -5.14102682981901
H        -5.38938922450670    2.10341688576234   -4.72324580421504
H         3.17127963830807   -0.95103166163498   -5.66245899633778
O         2.31528628940222   -1.07586156194251   -6.12681552358828
H         2.40192007909085   -1.92814151650650   -6.59414676049125
H         8.10585171258126   -1.40586050103344   -6.03541878247912
O         8.11580925361076   -2.26631157986206   -5.57237265689870
H         7.26041321146283   -2.66990620755208   -5.81988097503870
H         7.60743527544050    0.93179783374680   -6.33349862671989
O         7.41978398466469    0.07995262321563   -6.73995047522160
H         6.43849901405882    0.02797231440330   -6.77539541010203
H        -7.86061183654899   -3.72615170115656    0.95123664155736
O        -8.53951267784593   -3.62572821052805    0.26634095263525
H        -8.44033140012125   -4.38963652617589   -0.32943374972085
H        -2.43154192514665    8.71545631200095    1.21722883562295
O        -2.27776373329925    8.13310555245304    1.97446610310620
H        -1.50716819569541    7.57986495863369    1.75453998281888
H        -4.46379805317898    6.42669830069974    3.43966110432078
O        -4.63396167931303    6.84525280842644    2.57894395951588
H        -3.87245369068921    7.43263671741004    2.43657954063839
H         3.38509751547685    3.40003067905603   -3.61618341566205
O         3.22996250628740    4.36964034778674   -3.52918577165175
H         2.26492070542847    4.43154037750708   -3.63732128627467
H        -6.12245662910547   -1.66896041264111   -3.43766174874202
O        -6.20363490749950   -2.24265388449641   -2.64945433062347
H        -6.98785356600088   -1.93317233581234   -2.14243622765435
H         6.46008806824086    1.06924116825244    4.71783192406803
O         6.06636543517317    1.61467910217191    5.41613191887415
H         6.25356916899652    2.53030237548476    5.11555306026852
H         1.34768432983079    1.65537040114861   -5.84721207956796
O         1.15514522583828    1.06485844672680   -5.08823698066239
H         1.51945670554716    0.20030812212612   -5.35213688861709
H        -2.46518389041571    3.01960306067390   10.44954573871611
O        -2.26402524819765    2.10302175702568   10.18511659812447
H        -2.86861350339743    1.90110386492820    9.45962385698313
H         7.62367726819817   -0.48457840383751    3.07195603896954
O         6.87200995342319    0.08975195161279    3.23812768447599
H         6.18154744124338   -0.51123694834242    3.62015660571560
H        -5.65197330697501   -8.09587651528567   -0.64860368078228
O        -4.91643582182776   -8.15828139135348   -0.00230208002565
H        -4.92164267749432   -7.33720554092095    0.51371330528214
H        -5.18788659620378   -0.18973341076610   -4.72218192485474
O        -5.80366088479067   -0.90445159518882   -4.95640973668696
H        -6.64289592297315   -0.46590100615368   -5.15689761925332
H         1.87807635969756   -0.27649629538447   -7.52611501768173
O         1.67532239114004    0.18902307392417   -8.37325100136641
H         2.25213050149028   -0.22010379651856   -9.02380217359396
H         4.86157608719181   -1.47894629672764   -9.30831845526942
O         3.93589486040001   -1.25355781041316   -9.59157114314476
H         3.91546002836887   -1.37773540289032  -10.53980456320819
H         7.56314241749172   -2.55254859768683    4.20463457641796
O         7.70874497573498   -2.59437803742222    3.24522504531034
H         7.21789437511770   -3.38886137015808    2.97935458152313
H         6.72538636237676   -5.88888115290511    2.71399423462859
O         6.78661799213364   -5.20834322506508    3.41007121832926
H         7.66291410013388   -5.28920769269432    3.82781380690733
H        -1.84419912295309    8.94672158330310    3.41680013817957
O        -1.59294044597234    9.26057634631287    4.31098672392231
H        -2.44032553049335    9.39252543642345    4.76981091282664
H        -7.40428815307108    1.48863084713340   -5.26861600709255
O        -7.97742749834110    0.74522946249897   -5.01753577765602
H        -8.87989400164715    1.14368866837760   -4.94380000303785
H         6.91518761960102   -1.15860634393527   -8.41168425709216
O         6.33459273901653   -1.88271564156549   -8.66988910305802
H         6.10799765294515   -2.32710627834325   -7.83465717626465
H        -1.70041501068989    6.16027972308078   -7.07875580225078
O        -2.09610999618695    5.33600479475387   -6.79910546393196
H        -1.84706684792140    5.21271221305671   -5.83468624849647
H         0.03521765362706    3.40088875155629    8.98098357662685
O         0.18300732835773    2.46242052900547    9.19788438894025
H        -0.61500951492265    2.22102698106230    9.71938264111898
H         6.75189027704631   -2.81443028681935   -2.69953466463928
O         6.22342467365772   -3.55695675533207   -2.35184498906040
H         6.69350783413521   -4.36875374112512   -2.59212885664936
H        -4.08245877774290   -3.14366041296452   -4.92889553208622
O        -4.23740877435588   -3.03855004594217   -5.89443399272525
H        -4.78662660974208   -2.24725032639320   -5.95610318704053
H         1.89377399550524    2.15692266269155    8.38880882080482
O         2.63937382461680    2.33488236097458    7.80008419440822
H         3.08258317246863    1.47786313116878    7.66506735047682
H        -6.90676272324200   -5.25040241632345   -1.36294766149987
O        -7.82189137800874   -5.52375028668692   -1.60588372268146
H        -7.95699918779581   -5.12808797581763   -2.49170560523256
H        -3.84973988773900    5.26784034085159    5.64439880864698
O        -3.81719074954184    6.03129039063197    5.04645872366872
H        -2.88340313595399    6.32766982367864    5.13940160700213
H        -7.89401146241024    0.03264339544922   -1.97252564914044
O        -7.40591314114812    0.75398614366617   -2.39199243444910
H        -7.63509779901114    0.73537682018626   -3.34488375838598
H         5.82980306847152    0.11766603628556    0.39632860292099
O         5.60701108872085    0.84345190690884    1.01208749955135
H         6.11829569258003    0.65536517661542    1.82593129268223
H        -6.22102226600635    3.33218261187929    7.36752527447089
O        -6.09141268204214    2.81882342082704    8.19892278792928
H        -6.69154684097664    2.05700349602658    8.11601138879073
H         2.28622680113600   -8.10165354508949   -0.79189941163774
O         2.96268157840906   -8.09265998708240   -1.48874910409171
H         2.73873812522043   -8.81175957421689   -2.09635132221750
H        -2.74894563125202   -4.03947076942094   -6.17658158609872
O        -1.99379022953367   -4.60220503624871   -5.94117410720359
H        -1.71763179129999   -4.30338303700426   -5.04637051774526
H        -5.65512144403140    3.76467372364279    5.27564869777880
O        -6.30763563497551    4.16386889785681    5.88734901507136
H        -6.14235656020239    5.10759336589896    5.87127673129025
H        -1.01506255583233   -7.16580843861778   -3.11965187116765
O        -0.54332696720606   -6.49101768167162   -2.59717744646950
H         0.36382495896885   -6.42334154443923   -2.97901305254099
H         4.43623911404270    2.03496078302596    5.10280405650768
O         3.49464960532143    2.27676058153757    4.98615926294843
H         3.10782402728531    2.28640079616736    5.86668595851280
H         4.09421755962315    4.62803497941446    6.23457643317256
O         4.15366439879900    5.38740394673474    5.65010971900337
H         3.60024333368630    5.15535377793547    4.86573686948888
H         2.75065120100975    3.62731196593762    3.88088466561061
O         2.57938786821735    4.56703026221977    3.70757455412653
H         2.45391044763744    4.65747604407321    2.74081306398833
H         9.38373178788353    0.19392339834619   -1.08973222048871
O         8.57849858123779    0.35974083577030   -0.59580333908809
H         8.40415507543445   -0.45599655988397   -0.09699239097941
H        -1.84663254860974    5.19537421456780   10.55309396319263
O        -2.70037179640009    4.73800622209986   10.77506981094737
H        -2.85644683475646    4.93144958952298   11.69937962033200
H         7.97056732842431   -3.01762549155979    0.33511638307231
O         8.39023421898580   -2.16830105736572    0.58396871269326
H         8.32480667127006   -2.15667964419516    1.54623039105027
H         5.35921051385539    3.67578198503314    3.48083277767140
O         6.01317335868553    3.94782778741127    4.14737280992121
H         5.60158874845182    4.67231261944849    4.63887114804511
H        -4.17522955034655    5.07391089412185    9.74382860988787
O        -4.82612223611357    5.20744000971387    9.03503106160648
H        -5.42991886365318    4.45241024649629    9.04785372581676
H        -7.01475221627554   -3.54298443780025   -3.46530448773372
O        -7.63439525332362   -4.15937769017051   -3.90866524197655
H        -7.11298205435441   -4.60587376471973   -4.60773906029026
H         0.39477442262483    5.58311170651953   10.12206156060976
O        -0.42141394428469    6.03824713026919   10.41476850319903
H        -0.54821084614921    6.73534107325692    9.75648532144237
H         2.57642579405775    1.44409972646889   -4.12920411555073
O         3.45432147407377    1.80025285882118   -3.89343947717990
H         3.77583677572954    1.29146373977276   -3.11938153016668
H        -6.97576890332896   -0.20170505635987    7.21479312695265
O        -7.48552939668745    0.57789411006000    7.48959991888444
H        -8.10854188951483    0.75584615140865    6.78396171986573
H        -2.73260295836162   -9.90980402098140   -0.76343891320035
O        -2.67133850187866   -8.96933507376201   -0.93077443704733
H        -3.57788011720996   -8.60273216906485   -0.69242445297190
H       -10.08538571560395    2.99514541294771   -4.92485375517841
O       -10.20062716891514    2.07962818136333   -4.63710208704437
H       -10.41586371800015    2.17056504865345   -3.68785395656181
H        -2.06725716336868   -3.01860097744518    4.62721886407629
O        -2.94071296588203   -3.46064244446711    4.70086020764805
H        -2.93417069130904   -4.08368522319346    3.94897287943613
H        -0.17221761644908   -7.98859769541187    2.53630727969838
O         0.65449697889718   -7.77399200621349    2.98168618479118
H         1.37241661262592   -8.07335631297224    2.39626484564621
H         6.70580520250835   -2.34337306959503    6.39863836089946
O         7.15682089580645   -3.05439245705163    5.93861021277736
H         6.52863364865713   -3.79107057332463    5.90519117265426
H        -5.27189258345583   -1.98544772035523    6.95157646233217
O        -5.94993511068425   -1.49340825667711    6.46397419472245
H        -5.93323383203204   -1.87725886663158    5.55785314553158
H         0.81821538934602    2.95542992139435   -7.14817113736615
O         1.73649135603301    2.62599394977322   -7.20239514208363
H         1.72363443368447    1.87382788388920   -7.82267272682190
H        -3.96720045809355    8.77724905350405    6.59735923579801
O        -3.96919859164756    8.76685411840142    5.63995557433697
H        -4.09601530202661    7.83683735517616    5.38101145386142
H        -2.08812134305813   10.26393668743878   -2.82484750722851
O        -2.99042642163571   10.44132765089816   -3.12711947211363
H        -2.92079680987733   11.06947375961016   -3.84534597904867
H         9.41268453738508   -4.03967315312568    4.05852137474012
O         9.13489699785721   -4.71344718573518    4.68665326769069
H         8.70487170295599   -4.23650361847320    5.40745080405335
H        -0.73474169509506   -6.06830665347618   -5.80539362159506
O        -0.02999844106218   -6.63104860929668   -5.46819700204395
H         0.80450122660688   -6.16956537995713   -5.68966695972780
H         1.80246283185780    8.25813030019312    0.58994547475167
O         1.49882850601677    8.57282576911715   -0.28965773239821
H         2.31302391372284    8.60796201105439   -0.82109838220576
H         3.48074746707431    2.86074361766774   -6.69735694505189
O         4.30933365231503    2.57548590666098   -6.28652633365129
H         4.06531348286247    2.30795622714358   -5.37550562141694
H         3.71173291479209    7.09656372618942   -1.29701891541084
O         3.91617512245327    8.03112120706873   -1.51689716826003
H         4.28411817869157    7.96932071651262   -2.41039798862510
H         4.38167426803620   -0.08426405364483   -7.92547528984235
O         4.75918578524288    0.06947740310693   -7.05751592626313
H         4.57587372960380    1.00288787830555   -6.82101988240750
H         6.01833503366753    1.91393176624774   -0.50555045368574
O         6.58318380291120    2.10320399762895   -1.26857208906219
H         7.40862004124727    1.62609825467907   -1.07181980030297
H         6.69384047730924   -8.45664200900198   -1.55889790406215
O         7.32920825970658   -8.24988326182721   -2.29706774414242
H         7.69995698649165   -9.08502995158967   -2.57705616866833
H        -5.30234827933967   -5.86442586214623   -5.37016687043187
O        -5.92094988702547   -5.19599813206295   -5.68967095191436
H        -5.37140986795728   -4.42861262383999   -5.93269751616371
H         0.56838186506132    7.32900850273421    7.59393091771927
O        -0.34054718929463    7.31023988334426    7.92028045358993
H        -0.87134680923967    7.28143136553831    7.09105276326570
H        -8.90333541300424   -2.90597840044803   -4.08490050790510
O        -9.42503158917789   -2.09710800078190   -3.92318003587716
H        -9.14062846844521   -1.43653455241423   -4.55856387054327
H        -2.40812834184781   -6.03387317214408   -2.10691321882720
O        -3.28698806119247   -5.75131594523666   -2.37711904654723
H        -3.47425781101305   -6.13329788505613   -3.25971579827126
H        -2.98709127332409   -5.97184628496721   -5.37309533399288
O        -3.58550293630767   -6.57896266584707   -4.89563848653900
H        -3.10211425088512   -7.39714137792994   -4.72307381360335
H        -1.40984069144684    3.64656096352086   -7.02051356718448
O        -0.86793547211774    2.89386469436729   -6.74439866331282
H        -1.10404847800456    2.10414140906902   -7.28808771630408
H        -0.21837257612868    0.33023615772419   -8.22956077688658
O        -1.11456046855320    0.56604929875093   -7.94713535484022
H        -1.28832284997790    0.04794418594143   -7.14531347523827
H       -10.44006658893934    3.98867779061470   -2.76753728402602
O       -10.50577754940663    3.21397510609559   -2.19383556077862
H        -9.67617985648664    3.19285441998058   -1.68507397268766
H         4.56655991692258    4.07625347286898    1.67522149926601
O         4.36363410935312    3.15778590254773    1.96581802197952
H         5.07706611166161    2.58015962831274    1.68169602050802
H         6.47237263353610    1.35260680149417   -4.24588592901917
O         6.17090989652091    0.73329553218959   -3.54689951051179
H         6.20131549877096    1.23525659966299   -2.70702210914532
H         9.62788388392057   -2.24111044390083   -0.92978118394856
O         9.90322353254262   -2.03235889938721   -1.83125918662038
H         9.10151810842176   -1.69959292110504   -2.27678890871116
H         9.96529874310608   -3.35137738146290   -3.09139065889574
O         9.69895251622400   -4.00920689461938   -3.76088948565387
H         9.30367249706118   -3.50816489135802   -4.48487007497287
H        -7.69179871492206   -8.62588101745548   -1.60605826016175
O        -6.95516546758229   -8.03114735880362   -1.73945632806083
H        -7.33455674909692   -7.11876746374824   -1.73609421615950
H         4.13894139012053    6.03441530318278   -3.88052806184011
O         4.79845457614386    6.73778671528903   -3.80078793448768
H         5.63604355003403    6.28672427738700   -3.66232060458297
H         0.10202459223856   -8.23473257271428   -5.16281165967717
O         0.12815432745354   -9.21642957610415   -5.02278939279758
H         0.27928635117817   -9.58705422912605   -5.89234727032205
H        -2.32655207097007   -8.72334203990402   -2.65843692464363
O        -2.09375316504918   -8.46617303881391   -3.57017279996349
H        -1.44606698212794   -9.08612124415573   -3.92440591270172
H         2.19311380169095  -10.86300108149129   -3.42235601471026
O         2.14577999297030   -9.90835212761941   -3.40582094658664
H         1.35949459254833   -9.64293286042551   -3.93350326060232
H         6.81843059146413    3.28339189889063   -4.61539545830356
O         6.87748271354600    2.59997563780338   -5.31104081032583
H         6.08350566127718    2.72748693675011   -5.85238539786912
H        -3.56042813811927   -3.69560508116871    7.74093758338551
O        -3.67626906532513   -2.91228849255545    7.20464486519840
H        -3.42503349210887   -3.15784856540144    6.28818785476457
H        -0.64438268281626   -3.43932524783976   -6.70907081147688
O        -0.01543188637731   -2.70684493747641   -6.72250872962452
H        -0.49840769774119   -1.92967998172711   -6.38650284380002
H         0.62195112257231    0.49696058066338    8.74854887759350
O         0.64391220624401   -0.21143865203937    8.10217083618537
H        -0.27536862973286   -0.51044956020350    8.01279198570311
H        -5.85880750682122    7.29998774714572   -4.31358963119761
O        -6.36077617115777    6.67588614773064   -4.86960303667475
H        -6.64612474462082    5.94898191538823   -4.27263012988941
H        -4.30588304369025    9.04572393765776   -3.33965170585803
O        -4.83966337134610    8.24915260478750   -3.22725261868965
H        -4.43017934433024    7.77616378706060   -2.48476401832676
H        -9.73350181753239    5.71940182875995   -4.69326264204916
O       -10.26510774006783    4.91492542814841   -4.52325547020889
H       -11.14654577349029    5.11185195590557   -4.84222769220348
H         2.74453458685705    6.51819205812655    6.08564619562679
O         1.79316843617440    6.62619303448122    6.24553433418801
H         1.42620596342070    5.72635299895742    6.10592718247090
H         4.77928714275097    8.53265248823351    0.00536615943975
O         5.09682170679792    8.54025539596490    0.92633607661216
H         5.50712923435572    7.67828203944150    1.06183950069905
H         4.14678224018514   -7.47702711923417   -4.29992328326720
O         3.38828745032872   -7.76734452913496   -4.83865960175583
H         3.10968410899527   -8.60549086117183   -4.45503102522895
H         0.35805428377795    8.66228952660203    4.16266819434609
O         1.03980426642605    8.01519037057532    3.95194344389119
H         1.25397276269330    7.53264280437607    4.77349140859799
H         5.21730915195091    4.15202884953391   -3.20423209519233
O         6.17884260209989    4.12444578847232   -3.15145025949753
H         6.38917858985594    3.54851587716638   -2.39978877746194
H        -2.57889289057007   -1.51680014121899    7.57666933915107
O        -2.06573203442118   -0.72387342727168    7.79058948574913
H        -2.68892920770520   -0.09153566146431    8.15931118981664
H        -9.05352110542872    7.86427361177210   -4.21026117800139
O        -8.98967316280079    7.27416071794288   -4.96268879767659
H        -8.03239530030461    7.11080855730797   -5.09721267143885
H         3.53790354127312   -8.99076999094142    1.14600737956411
O         2.86038528752996   -8.35804936373920    1.38997013022895
H         3.33379108960734   -7.54979485220379    1.66341756586157
H         3.56193994086662    8.16772087576108    1.75396808111760
O         2.77320879381842    7.60297513349362    1.87388542460794
H         2.32891219082698    7.84386572374208    2.69918316190390
N         1.99059052298477    5.21052510584390    9.26945374079089
H         2.62558134315892    5.65272373301589    9.92135823473890
H         2.04662022826838    5.72629095197116    8.39809956068593
H         2.34076786780903    4.27632345417817    9.09527797595882
