# Supplementary material for: Computer Generated Realistic Interstellar Icy Grain Models: Physicochemical Properties and Interaction with NH3
Source: ACS Earth Space Chem. 2022 Apr 19;6(5):1286–98. doi: 10.1021/acsearthspacechem.2c00004 (PMC9125691; doi:10.1021/acsearthspacechem.2c00004)
Supplement: Supplementary file 1 — sp2c00004_si_001.zip [file sp2c00004_si_001.zip › NH3_binding_energy_sampling/71-41.5-Y.xyz]

604
 energy: -1022.792100479692 gnorm: 0.000017861440 xtb: 6.3.3 (5b13467)
H         0.19609344540559    2.97267639696939   -0.69876159718587
O         0.71896749620395    2.30580843727474   -1.19396219364718
H         1.65771334299663    2.43380502356437   -0.91992968327124
H        -0.07918834690398   -1.37218532730927    3.12196646484362
O         0.31282540389171   -0.67068606375420    2.57913891141650
H        -0.16506345854317    0.14215326047350    2.81422348411198
H        -2.40321393246743    2.35282794042337   -0.55670208681086
O        -2.19183012988329    1.88061939832966    0.26610535548724
H        -2.20879112366275    0.93315590794040    0.03925549178179
H        -4.66626061856293    0.48426470003882    2.15785889841415
O        -4.98335615950480   -0.44905764078882    2.16911710566732
H        -4.47926929309065   -0.92540612428395    1.50121508547742
H         0.05945922857297   -0.36961212083874    0.92504839198503
O        -0.13776449381348   -0.13109706448974   -0.00145369992747
H         0.20108749500151    0.76590976881901   -0.12012806646406
H        -0.15813862564623   -3.64344070521543    3.74448829058635
O        -0.43623076234382   -2.81388695730641    4.16672046480339
H         0.20993067251161   -2.64548391091514    4.86895286428266
H        -4.89039033841783    2.46960595092252    1.31021761534992
O        -4.25058293534572    2.05912753755646    1.92398505292246
H        -3.40813181065013    2.04217958095703    1.41078381512197
H        -3.25372569132083    3.84360630046828   -2.22926357598582
O        -2.51578735130635    3.24644077158639   -1.99990048624987
H        -2.15794005736841    2.96006012633293   -2.86026319485032
H        -0.13019623656951   -3.86506049952363    0.47026008167776
O         0.21053431195325   -3.04774437008659    0.88845658795179
H        -0.57669307902675   -2.56221112328066    1.20202265075287
H        -2.38192840735900   -1.60206791095963    2.44077919083098
O        -2.19268643813807   -2.06607414811758    1.59887668515746
H        -2.45161997658223   -1.47782067435519    0.87052535675332
H         2.06668671110887   -1.50088750103121   -1.15099052407789
O         2.29929481695352   -1.75555886434352   -0.23444963288766
H         1.51009221217242   -2.18363449785515    0.14936648338050
H        -1.39501567057047    1.76184838757595    1.88949592863440
O        -1.48600640939522    1.36245743311739    2.76480464892035
H        -1.47145955031951    2.07338385130966    3.43126850910544
H         0.20199977698434   -2.75970857390217   -1.60140907494193
O        -0.55218370197719   -2.14647208451974   -1.65573650823557
H        -0.37304399541515   -1.42239458263520   -1.01925423720313
H        -3.44255845067051   -2.98304427087902   -0.42268753575322
O        -2.72508653317413   -3.47402176996761   -0.84428025468757
H        -2.01522981328819   -2.84301061696091   -1.06176412112420
H         2.76829471234236    0.06337635096334    2.90661783189494
O         2.86857288967585   -0.12111392020762    3.86775524336965
H         2.95979837284872    0.77090638117540    4.27430173863490
H        -3.53366899161208    6.32252275817549   -0.55567364470664
O        -3.29539724069962    6.98655493864801   -1.25462735842670
H        -3.15348468405235    7.83064275772701   -0.78258086997866
H         3.89715004217175    0.52161957065853    1.15915519918310
O         2.94661876099793    0.33991869496230    1.27492514941336
H         2.70892620689084   -0.41149198614619    0.69447968010977
H        -5.78694320200102    0.78757248904166   -1.62773752842948
O        -4.87641563504265    1.11470309860195   -1.50139168984103
H        -4.98716377246923    1.94199982062362   -0.98796863144305
H        -1.21534325508563    5.33392616755325    2.19495119205767
O        -1.84023461642053    4.58698122257398    2.07686026778441
H        -1.91792550698232    4.16653685710765    2.93853530221674
H         3.48880920485762    2.70250608991874    0.40286398834705
O         3.24086430896358    2.66157073938614   -0.53641277633264
H         3.57300162725139    1.81947740532912   -0.88837580754534
H         1.48309842497826   -4.75322795484983   -2.28613290225887
O         1.54948426626393   -3.97638485560580   -1.71354937375989
H         2.34384077358605   -3.51484339326830   -2.06382401842973
H        -0.92789390171773   -0.13944421168330   -2.57556554273287
O        -0.29330336842751    0.51351462404203   -2.89812382030092
H        -0.03324779437475    1.09434039928251   -2.15988036279884
H         1.69373538454497   -4.74496572175123   -0.21482790226628
O         1.80189844517318   -5.38351409945108    0.52574957549702
H         1.33678689921806   -6.19391834625439    0.22817234794875
H        -1.23389021822620   -3.32034963194145   -2.91240597471656
O        -1.05819075194646   -4.00049767227678   -3.57568297940771
H        -0.93413686026320   -4.85026327005135   -3.11080546171014
H        -2.78370591303933    3.24065018758892    4.68552843396695
O        -1.80243974496377    3.23818054158877    4.65117012098931
H        -1.50940887783582    2.83440911129223    5.48639088854798
H         0.95895572988321    4.96717670711709    4.05927904400658
O         0.01294692739158    5.19941867578839    4.11216325651279
H        -0.45906843474970    4.39576558973068    4.36855608397133
H        -1.73624199307926   -4.70906533482346   -0.40705665314278
O        -0.97051671123029   -5.24844196401346   -0.12149864816070
H        -1.31797325778893   -5.93894856809446    0.45260463056967
H        -3.92322427832369    5.77878348536914   -2.61151361299693
O        -4.27401750004555    4.94536999604292   -2.94296216523640
H        -4.11951474486204    4.91255107814483   -3.91125993567963
H        -2.43558394703435   -3.75184951815278    1.90245129874012
O        -2.45403945661815   -4.65627733187649    2.27750143247274
H        -1.51426279502950   -4.89539087086425    2.41609905277415
H        -4.70174844078519   -3.03292815946274   -2.92985568893409
O        -3.84937338391270   -3.26389318552750   -3.33708069275155
H        -3.51868590804347   -4.05995694318271   -2.87512645842098
H         0.33617083409773    1.30853545955265    4.59080069527343
O         0.84222510592494    2.06929045340782    4.25845310951826
H         0.89114601012587    2.72679053921331    4.96666555233197
H        -4.66151296488249   -5.22567167829366   -1.60694694466913
O        -5.36293566570862   -4.87271124963727   -1.03211089006125
H        -5.14976678012963   -5.22944731982310   -0.14889549417630
H         2.32211701313852   -6.52891083361016   -4.09138487825120
O         1.99888058302323   -6.21125394992119   -3.23319899409911
H         2.42613670198497   -6.79839588891437   -2.57573485878263
H         0.46027114866197   -3.43325526932182   -4.03972574941802
O         1.26383575138156   -3.06856204275572   -4.46451380246050
H         0.94154629068406   -2.69219945150538   -5.30976349144068
H         1.95973999119268   -1.81853291073786    2.95060491505673
O         2.11520660126288   -2.74884654873660    2.73109833861935
H         1.42852498415974   -2.96145259176901    2.06446672652236
H        -3.02145265762868   -1.86161734447828   -3.23910215347016
O        -2.59912816921225   -0.97501684851483   -3.17332744901877
H        -3.25533545153581   -0.32906277708927   -3.49066017917638
H        -3.19466876918061    4.91476380032002    1.06439137082508
O        -3.97641324368105    5.28939722376416    0.61095300243589
H        -4.39133815883218    5.84565865718412    1.31851986306102
H         0.87178117888714    2.18917833736377    2.56849945881345
O         0.97254248411337    2.18666016460683    1.59723195232398
H         1.69916826674715    1.56347966166083    1.43158353507383
H         0.18544443747242    5.59891716963378   -0.77375173949398
O         0.70689088210202    6.26187090222543   -1.28149280732669
H         0.84902759411678    7.06055184141918   -0.72414907469638
H         0.33986935078466    6.97175209136155    2.57824941090555
O        -0.02257026842750    6.59309725591066    1.76016250263125
H         0.64109900627675    5.92274314914006    1.49726320482220
H        -2.48382640395120    0.14981009384848    3.31588179756398
O        -2.70557291305842   -0.66518926780697    3.81922096674586
H        -1.94472780384112   -0.70636078819541    4.44038333474628
H        -0.89666465799189    0.48271207586077    6.00006704739156
O        -0.62275154473086   -0.03481057521875    5.22432160783362
H         0.09054844565916   -0.63924202702036    5.50949612013675
H         0.70459837391256   -5.05802116103306    1.94290478096525
O         0.16329552801499   -5.16789267127600    2.74794851946768
H         0.30617096661298   -6.08960027807382    3.01764825311265
H        -2.12384239293282   -8.14820372455286    0.40652722948080
O        -1.80248815211801   -7.65981623257300    1.19245449176785
H        -2.58966389419723   -7.35043252040681    1.64815324047155
H        -0.38518773409752    6.80928672346774   -2.33803354732462
O        -1.13180718223412    7.23036087324745   -2.83606319407937
H        -1.92152344545913    7.10300290289137   -2.27223898952484
H        -1.11782990153162    4.24941514151481    0.55649365873771
O        -0.74530034102890    4.31219197606745   -0.33967255421165
H        -1.45231171201073    4.07161407405701   -0.97214464097834
H        -4.41314457245076    2.68191886680585    3.48789947606190
O        -4.41109281699218    2.85028304868618    4.45283959368624
H        -4.49433804599281    1.96632198851570    4.86005848444985
H         2.01998715615300   -3.65010218793430    4.20921492587969
O         1.95707377042412   -4.12386790059703    5.06163226806027
H         2.46397509444444   -3.58812748227623    5.69309904625676
H         4.68149623722859   -3.25725376000400    0.80406150841856
O         4.52098347668576   -3.17892823734667   -0.16238154726594
H         3.66181122656857   -2.70154214807788   -0.24396317688298
H        -2.72896939705211   -0.80439126912885   -1.37922009610095
O        -3.05553530141918   -0.53541615554649   -0.50419105323234
H        -3.85645754754292   -0.00970150011616   -0.70954484787593
H        -1.62508271620527   -0.81075637218461   -4.65997767685976
O        -1.11730486502832   -0.59311313685874   -5.46310187081492
H        -0.40848438293252    0.00348437940679   -5.17596077966726
H         1.78666751090737   -1.76853906521061   -3.40852472751652
O         1.88053363973110   -1.02234849411623   -2.78526704968732
H         1.10234827469569   -0.44535970010534   -2.91301471076006
H         3.65836994288083   -3.18799413242489    2.51598841089887
O         4.61735956705214   -3.41711653936221    2.44143744678463
H         4.67158717174454   -4.37757072634351    2.56668026908470
H         3.42085091524353   -6.18792727921159    3.08180422189505
O         3.77693690187457   -5.98521931001919    2.18211280186461
H         3.03895822635417   -5.63924374071955    1.63970616975926
H        -3.35122884590072    1.56114175565771   -4.19966136648402
O        -4.19615728961207    1.09045817583481   -4.00981184338238
H        -4.41320998898086    1.23368226648063   -3.05260176759790
H        -5.08763840476687    4.08933500787678    0.05029230005499
O        -5.52622091359762    3.22351214450062   -0.05460616853620
H        -6.45684527039479    3.34319536008465   -0.33551296828755
H         6.72738307517836   -1.24115192880802   -1.39479148710365
O         5.95520975746991   -1.09212225259430   -0.84281675184229
H         5.53593578171795   -1.95997985377491   -0.64593724246203
H         4.58668126653086   -3.22408109959834   -2.50588151351365
O         3.71916123808056   -3.05128872257528   -2.92203683912599
H         3.72139169165621   -3.66874579684194   -3.67848871368196
H         4.43258905852398   -2.36488009828809    5.58767354097459
O         4.09020607550034   -2.83145307761966    6.38037810280460
H         4.42381251645440   -3.73680459275204    6.29664053582997
H        -0.75626354315029    6.26861903072909    5.06162939803755
O        -1.35256954132635    6.84350600521751    5.60115545024200
H        -1.36614262913876    7.72141689035944    5.16140663612359
H         4.69200169739714   -0.19410747905659   -1.49550461096928
O         3.92499109023049    0.34907195658448   -1.75783989962418
H         3.23179096577353   -0.25063700224267   -2.08776290737918
H        -0.74929780598573    4.47272179705007   -4.05441912032680
O        -1.53185361066103    5.01627659578965   -4.26156815713725
H        -1.38053311949391    5.88198269168959   -3.83697593941638
H         0.65304931707579    3.14983689322163   -2.67836949105732
O         0.66039132369996    3.52844248365696   -3.58619549388428
H         0.70667804481355    2.76609414044088   -4.17316510525841
H        -5.38975244850448   -5.25470313911958    1.75966472310537
O        -4.69338719528467   -5.84857288688321    1.40274983667731
H        -3.85246307281892   -5.43387915721508    1.67381064995137
H         7.87277386609818   -1.74311242090527   -4.06812116360092
O         7.61507259590451   -1.43216115847721   -3.16796420564603
H         7.12842914805382   -0.58760668116620   -3.32210304647720
H         3.69214456974267   -5.11539308712458   -5.32793767942010
O         4.46069061250182   -4.75163624708629   -4.84880841274973
H         4.83918852970105   -5.46414293332917   -4.30040710365258
H        -3.78758478171228   -0.05006578741852    4.90971666199492
O        -4.38780872776033    0.41284905589381    5.54371100587301
H        -5.04800317970597   -0.24580681046921    5.83440603712236
H         3.45917595798739   -6.00294923600023   -0.56363807385889
O         4.33088941568549   -5.75301723283253   -0.88252567331935
H         4.40615482806155   -4.79138782831057   -0.73363720757536
H         4.99182160721423   -0.38758890412167   -4.19181812386751
O         4.45724861759736   -1.09899463101164   -4.58291906784155
H         4.13072620450011   -1.68262112116637   -3.86535186467051
H        -1.18000490845455    1.52066948891715   -3.95989343779460
O        -1.83026612017603    2.14246618077209   -4.34393195501684
H        -1.47320658307535    2.47591145464731   -5.18963834959172
H         4.87450848970216   -6.37980279274042   -2.35919361642031
O         5.20788407871718   -6.70357579557704   -3.22583969392285
H         6.02714445629003   -7.18275603301129   -3.03929914049963
H         8.73239895082874   -5.14817224914642   -2.95888210605840
O         8.04037816800721   -5.56650514662264   -2.40199478147005
H         8.07573089043234   -6.52392476351548   -2.50376671778631
H         2.33357926425922    4.65891491113362    0.43304558214454
O         1.75487239720451    4.63963297594851    1.20454968630330
H         1.39713521411234    3.71928438447254    1.28066132913202
H        -4.41938752846626   -2.70120237269571    4.20128842804358
O        -5.31334684932102   -2.36067885257093    4.00038155647105
H        -5.17657336380431   -1.57872587355168    3.42600372827749
H        -5.85221412179194   -3.25593381252335    1.28700033127743
O        -6.31527282317332   -3.81352546585668    1.95462996588106
H        -6.12567393828835   -3.38013879031643    2.80591713517372
H         1.68471626267781    3.39564462301093    6.84175310069234
O         1.06164912757585    3.91240155300463    6.30920805881874
H         0.27889103593203    4.06435646039338    6.88143432305378
H         4.99658492514967   -2.23688417092137    3.58169079506978
O         5.01804212949419   -1.51957851911606    4.24678214537146
H         4.20595631907075   -0.96302339218056    4.09211250156240
H         2.38559510854939   -5.64576589244113    4.79887666386543
O         2.76520004958448   -6.52912793674427    4.53689977709235
H         2.01971668686159   -7.11002645782212    4.36238995201102
H         2.26139652383860   -4.54980633787530   -6.82835064824850
O         2.09408178193851   -5.05257662677231   -6.02057671392739
H         1.81961608101469   -4.36901971378009   -5.35966977996578
H         6.43168991748917   -4.16368936156002   -0.53983014365332
O         7.18608488530780   -4.56679308526011   -0.07870133501036
H         7.69285365655731   -4.98809597472445   -0.80051512945268
H        -1.72660874160995    4.41585276361385    7.68385764898645
O        -0.82748757526957    4.51329102145927    8.06888844970270
H        -0.64659611847494    5.47238937275431    8.09506326200423
H        -5.12661533147073    5.64630428187548   -5.60932603148671
O        -4.51884265147469    4.88296964008227   -5.63151607064850
H        -3.76201887369393    5.09857321883713   -6.19754425146383
H         3.26984143170000   -2.56873849216919   -8.47135521185556
O         3.18527059024101   -3.10822335071313   -7.67411033456142
H         4.06080920228952   -3.07787008740291   -7.24261180722134
H        -0.66595968949870    8.77227117631569   -2.28796483341163
O        -0.54237355312932    9.59989958507594   -1.76791384818912
H         0.22006446652122    9.42423993692066   -1.19175687464373
H         2.06307125023873   -0.98205281338537    5.18191688009084
O         1.49075057607081   -1.50904831898705    5.76874506307784
H         1.58492853731703   -1.16530120890900    6.66652117917137
H         5.19523883232304   -2.07241517612793   -5.72773715230952
O         5.53915372696559   -2.83800838615115   -6.25290946996732
H         5.26939574338133   -3.62824534762411   -5.73415292639984
H         5.68987744700350   -5.28532285798954    4.64677018241426
O         5.16832006547734   -5.20165468038755    5.47392463901329
H         4.44628433988184   -5.83299352581630    5.38754935454267
H        -3.97650254688447    1.07409004609544    6.98448624869572
O        -3.78386459809411    1.54841134685193    7.82908505070854
H        -4.65984695002596    1.93344560111611    8.09114176993310
H        -1.85622510166781    9.55742477466812   -0.75322567530438
O        -2.71627580774448    9.43022753052037   -0.27834148076370
H        -3.32776749640876   10.05937066075112   -0.66464112842692
H        -5.95549308068089    4.63693060664857   -2.95324190292827
O        -6.86427714870192    4.51897043855085   -3.29745317290071
H        -6.77438738141786    3.81760817115326   -3.97569200140577
H         0.08743725839963   -7.12282219472871   -1.18472285096701
O         0.55266484696603   -7.55508468584957   -0.43496270417860
H        -0.12776301761578   -7.75591084437583    0.21060343716964
H        -7.64444369753024    3.73734437883648   -1.98916777337244
O        -7.90538366672662    3.14926850432173   -1.24987819254352
H        -7.76286036912150    2.24103968250909   -1.59101034749428
H         3.97095618799460   -0.96587375538749    6.95550272323209
O         3.98016106209479   -0.00168190233119    6.94903131216338
H         4.79199414257873    0.28887882226509    6.51702578024783
H         2.25232062711639    5.73885934425197   -1.19652828681759
O         3.18804560159117    5.44603229088439   -1.08357635510957
H         3.36398164449944    4.90703417621429   -1.87759958772438
H         6.54362862891171   -5.99243195301004    0.63149364819234
O         6.17490595695812   -6.73015978235563    1.16288296950270
H         5.27056175198251   -6.45341951509659    1.39142242293160
H        -3.87013364905077    4.65586427946518    7.76517780190310
O        -3.30382639066498    4.19437791644066    7.10498904365914
H        -3.49732537001070    3.25074045982368    7.21363242061751
H         5.75655135347647   -8.00723874439371    0.09149099981512
O         5.47072381031694   -8.69092539670844   -0.55051438512438
H         4.63740706438452   -8.36815165430866   -0.93886684202833
H        -0.55947622435708    1.96815063798804    7.67074553644843
O        -1.19314251102659    1.90530765413424    6.93591762636196
H        -2.06140400551327    1.76282400543196    7.33267525895140
H        -6.38871589881483   -0.18110143436763    1.03906694862764
O        -6.70984224265829   -0.26201221975427    0.12626540062398
H        -7.62837637769755   -0.53350233816395    0.14447222164164
H        -5.37906902995437   -3.12108664114322   -0.61767103103296
O        -5.12674722843368   -2.41933727499875    0.00875291391865
H        -5.69713358903201   -1.64650973682155   -0.17748344985099
H         4.31228698631870    5.51757398326345    0.30151942631081
O         4.64711141847424    5.61653225533795    1.20656579114522
H         3.95296907826575    6.12586043949288    1.66048397116493
H        -9.05233748486227   -1.79773068088045   -2.27812807198915
O        -8.50404119975541   -1.59750318235945   -1.49208159848702
H        -8.63078537057737   -2.33548587173947   -0.85568868087960
H        -5.53351989883460    3.42344938404141   -5.54480368691445
O        -6.05086853916255    2.71224255424288   -5.13111167596639
H        -5.38434981211915    2.12572428759288   -4.71869357785836
H         3.17035977308231   -0.93805336896959   -5.68597385852437
O         2.31443219404397   -1.05668024880448   -6.15229936804732
H         2.39732282345862   -1.90509190324391   -6.62605965896564
H         8.10351438626618   -1.39874981140864   -6.06380183130040
O         8.11176612918973   -2.26414825113864   -5.60992131923403
H         7.25529613360491   -2.66291511881183   -5.86036810469422
H         7.61026199641995    0.94160653637549   -6.33984769149804
O         7.42041011118166    0.09427281961113   -6.75474189411997
H         6.43901775552916    0.04527553220332   -6.79017639448541
H        -7.86776508079427   -3.75109089778464    0.90069727473332
O        -8.54663844475825   -3.64267858565860    0.21701098079830
H        -8.44872919254905   -4.40102420046344   -0.38626118056430
H        -2.41171103290176    8.67597396002010    1.28405405777699
O        -2.26040422334561    8.08615851859417    2.03598206688445
H        -1.49050304755271    7.53332398166592    1.81164046578167
H        -4.44744246348346    6.37112457188281    3.48489630354303
O        -4.61810267878476    6.79869494247122    2.62925111848941
H        -3.85474848005125    7.38486215683669    2.49032425481385
H         3.39288789349758    3.39345993874829   -3.59993592184509
O         3.23977854141849    4.36252119670919   -3.50484014938545
H         2.27476062289254    4.42749659434522   -3.61134513900579
H        -6.12519423717679   -1.65706445337307   -3.46831188281477
O        -6.20740459524690   -2.23731021487571   -2.68511899478826
H        -6.99132586296627   -1.93131530202806   -2.17570657198528
H         6.46404170617235    0.98092923863570    4.71069671049769
O         6.07089200496048    1.51846783355154    5.41505748395290
H         6.25840237880549    2.43769082350729    5.12541789799403
H         1.35192716433314    1.67435739648535   -5.84684300605546
O         1.15791899468410    1.07711605880625   -5.09359352124884
H         1.52032382502478    0.21432941098189   -5.36500228284186
H        -2.48960369276339    2.88549751061371   10.46426022764918
O        -2.27756025267208    1.97839364792125   10.18919928758299
H        -2.87568574383096    1.78006580211451    9.45679221278516
H         7.62352124001600   -0.56296351146811    3.05201187165838
O         6.87291495435581    0.01178088177750    3.22118664924024
H         6.18106588566327   -0.58960054533344    3.60001801853843
H        -5.66832190250292   -8.11045646379450   -0.73881748272280
O        -4.93431020857194   -8.18039075285961   -0.09184669764341
H        -4.93734127947432   -7.36361418829608    0.43065130000117
H        -5.18756125277786   -0.16756598287928   -4.73902031215093
O        -5.80481806458544   -0.87868744230637   -4.98008150739663
H        -6.64322386216862   -0.43671273908980   -5.17631968861020
H         1.87804398665210   -0.24282707272212   -7.54363864481750
O         1.67644143935625    0.23014591281520   -8.38681451471192
H         2.25257884600697   -0.17403707558888   -9.04092241446565
H         4.85940543570377   -1.43561187965702   -9.33689047415276
O         3.93344634829449   -1.20831625501214   -9.61788249120786
H         3.91421017206866   -1.31760557377098  -10.56794922337647
H         7.55860486476260   -2.63921370339097    4.16501829263123
O         7.70463201210421   -2.67368713471633    3.20534466180527
H         7.21104051411249   -3.46415979521599    2.93275844337203
H         6.71387454492533   -5.96104834031642    2.64422790383088
O         6.77646418132345   -5.28662903268708    3.34592415560679
H         7.65238603500268   -5.37287107766479    3.76343886866985
H        -1.82387995570586    8.88303445162861    3.48798711592903
O        -1.57555194612686    9.18618148134066    4.38668135847608
H        -2.42404905187283    9.31785664510577    4.84296542369989
H        -7.40034154384630    1.52035458359369   -5.26992633782365
O        -7.97503017476415    0.77583714927415   -5.02583669467264
H        -8.87668891752480    1.17527478603630   -4.94846906073750
H         6.91289289716174   -1.12655787739760   -8.43827008321568
O         6.33181821214239   -1.84808919430168   -8.70273501633215
H         6.10413952290404   -2.29822927106681   -7.87093993919228
H        -1.68673231975205    6.19663644209164   -7.03638803808931
O        -2.08392723112605    5.37045380304595   -6.76460178474011
H        -1.83529841511767    5.23777384634020   -5.80122074206422
H        -0.00034760584617    3.23588529865880    9.00274924417204
O         0.19690396956824    2.31573502912130    9.25629538353889
H        -0.60128658197443    2.05063283954059    9.76249841519335
H         6.74680429948925   -2.83566726436585   -2.74044731161095
O         6.21626224044669   -3.58079879556386   -2.40159450829268
H         6.68648196304402   -4.39091936256056   -2.64692079173983
H        -4.08908533619789   -3.12178302090655   -4.97285955792795
O        -4.24429864532626   -3.00648495033149   -5.93732577625663
H        -4.79206595663074   -2.21367407422733   -5.99106571436610
H         1.97875094817261    2.10934411614024    8.44156707467900
O         2.64218854692874    2.22298292775801    7.75129049695042
H         3.06424763992452    1.35289995970384    7.63410401305414
H        -6.91689798426990   -5.25580932974548   -1.42731332679194
O        -7.83324844138473   -5.52347057060884   -1.67209921919689
H        -7.96705744971686   -5.12044748625525   -2.55473569319679
H        -3.82989701404165    5.18837741837314    5.68262021266747
O        -3.79729751421636    5.95793180837009    5.09325453793371
H        -2.86321310785396    6.25189006173748    5.18732235250927
H        -7.89308550183731    0.03460337636227   -1.98749897336190
O        -7.40385728139901    0.75917208978271   -2.40010775313361
H        -7.63275443790968    0.74959389833544   -3.35318816495962
H         5.83070492855377    0.06870576359573    0.38227974149372
O         5.60951968120501    0.78962547384160    1.00401056878855
H         6.11995495293449    0.59322191830810    1.81655885455800
H        -6.21722552978802    3.24067698493755    7.37963949704727
O        -6.08894317304589    2.72092223667738    8.20726425939025
H        -6.68927698418484    1.95976017106607    8.11781403407954
H         2.27148989402599   -8.12920226503505   -0.88174971773826
O         2.94680978304855   -8.11866396886151   -1.57970719404537
H         2.71083513361382   -8.83407309401843   -2.18896357372657
H        -2.76270993097335   -4.00215990876935   -6.23046871471014
O        -2.00382533333137   -4.56326802015824   -6.00455408083835
H        -1.72948552667492   -4.28111757460781   -5.10367911519207
H        -5.64694106741663    3.69489299564688    5.29328773291672
O        -6.29558124086855    4.09045718712104    5.91161625981822
H        -6.13190025457635    5.03449972353152    5.89982121374676
H        -1.03185093612368   -7.16849121585833   -3.19475778639158
O        -0.55503556644086   -6.49953379377970   -2.66660765207209
H         0.34553379356384   -6.42963773458411   -3.05805806085198
H         4.44121784548505    1.94802168765501    5.10395760303699
O         3.49962145259858    2.18784756714047    4.98464433456390
H         3.11568080030441    2.20248548553284    5.86672760218725
H         4.10750071126148    4.58721227050809    6.28075040605280
O         4.18838203873312    5.31823238546596    5.66370071487103
H         3.61984111745400    5.07922903068666    4.89299234886969
H         2.76101406523023    3.55149002037752    3.90180165344995
O         2.58390330102511    4.49194772201153    3.73734963989101
H         2.46349126143399    4.59200655071127    2.77120129246542
H         9.38555918583417    0.15168118094395   -1.10239813036733
O         8.57925532123323    0.31390038092895   -0.60915900481307
H         8.40382990373323   -0.50496852702943   -0.11593189117514
H        -2.10041809324113    5.24413302069050   10.63557498143289
O        -2.82241663962462    4.61538229747437   10.86636865672952
H        -3.04012221237117    4.79115865896916   11.78197919135918
H         7.96479146129806   -3.06977452365012    0.29241828830347
O         8.38674003917035   -2.22385072666332    0.54853639396295
H         8.32087025086689   -2.22032824251692    1.51090352710703
H         5.36653596608799    3.59916128359417    3.50210116431921
O         6.02351132847476    3.86350536852547    4.16800847185839
H         5.61119679567910    4.58054991783737    4.67151757330483
H        -4.20936426326563    4.94799064636100    9.77051387769250
O        -4.84291535314997    5.10028856507097    9.04919230480394
H        -5.45478413930507    4.35166520310543    9.04573737216025
H        -7.02104252522730   -3.52918446083255   -3.51361268428364
O        -7.64234661138058   -4.13924833217475   -3.96314321464600
H        -7.12150605245790   -4.58140310129457   -4.66556542609027
H         0.02857962495528    6.05094284982530   10.75524370627510
O        -0.83600329047825    6.38363876381923   10.50971745504163
H        -0.72091181272214    6.81574263630284    9.64407901874520
H         2.58005506490156    1.44442176554942   -4.13037860670511
O         3.45924020123349    1.79571965078319   -3.89245228485866
H         3.77919419507813    1.28001471338254   -3.12219755536338
H        -6.97521051516783   -0.28755320021395    7.19722620490618
O        -7.48352816136650    0.49061869122620    7.47905137633945
H        -8.10674213496731    0.67540478461551    6.77533621828272
H        -2.75023889255408   -9.92994550298615   -0.87251862400348
O        -2.68751097388952   -8.98703624364125   -1.02499865384557
H        -3.59391665909720   -8.62277306320145   -0.78626696631469
H       -10.07826555431726    3.02927222481755   -4.91208773383125
O       -10.19559220868705    2.11132919378121   -4.63307071787988
H       -10.41060013594805    2.19356077502185   -3.68301813703433
H        -2.07247421776759   -3.08994725244615    4.58397266444649
O        -2.94742671541775   -3.52987906750065    4.65354121440826
H        -2.94193144689470   -4.14633967883517    3.89598991223797
H        -0.18899868150467   -8.04375529773652    2.44672442202288
O         0.63813299115567   -7.83515874794764    2.89436026925041
H         1.35503658944115   -8.13083486561390    2.30582644496246
H         6.70285203415537   -2.44826341180476    6.36056457500024
O         7.15129271124169   -3.15693690620196    5.89435597212614
H         6.52085636584532   -3.89135352371706    5.85509261512631
H        -5.27514850170756   -2.07192586830707    6.91740610865249
O        -5.95165732748718   -1.57275396245850    6.43487509937532
H        -5.93609188455505   -1.94815653809832    5.52496550694062
H         0.82501236082521    2.98750667071695   -7.13544203659905
O         1.74263721565544    2.65662984426347   -7.19324504257854
H         1.72776893783473    1.91047264818069   -7.82047711865376
H        -3.95564988241796    8.68869332210805    6.66427907446014
O        -3.95427690057420    8.68813960956914    5.70690738012692
H        -4.07997930825770    7.76106046690133    5.43775205541404
H        -2.06614409829385   10.26121810055543   -2.74432992525855
O        -2.96796440817025   10.44346048161659   -3.04525701083406
H        -2.89661071227163   11.07793308940346   -3.75773270381774
H         9.40444694729228   -4.12914421802251    4.00617929241728
O         9.12542276746295   -4.80859309313552    4.62762552710415
H         8.69601885732428   -4.33778973054875    5.35286831459226
H        -0.77557338595879   -5.99876262426446   -5.84850963880048
O        -0.07824347073497   -6.54353323423513   -5.47075584261379
H         0.75913935106258   -6.11414408588833   -5.72612050170749
H         1.82072014654952    8.21580496007455    0.65122933905569
O         1.51693375820888    8.53897376811811   -0.22566895638950
H         2.33124128994292    8.57771400976767   -0.75661678305537
H         3.48752134882780    2.88282060022163   -6.68567626610382
O         4.31532947047173    2.59064149001138   -6.27813320602723
H         4.07095074189947    2.31649462598360   -5.36907881265507
H         3.72715028536538    7.06808833690616   -1.24643091774276
O         3.93317878190068    8.00406182665880   -1.45861326101228
H         4.30137768683090    7.94933047159966   -2.35241208204571
H         4.38133324637125   -0.05111615327895   -7.94177662879365
O         4.75976593396437    0.09210622498682   -7.07247441373785
H         4.57885053257778    1.02366245556324   -6.82605393594452
H         6.02287181761398    1.87361615378001   -0.50303344499946
O         6.58761870401177    2.06771029583105   -1.26505647867507
H         7.41240816729886    1.58810675370592   -1.07203777314288
H         6.67587406256196   -8.48740479420570   -1.65440225506779
O         7.31065760796027   -8.27586552843327   -2.39249089525314
H         7.68394208456641   -9.10917715564401   -2.67441397923981
H        -5.31332256668455   -5.83711966581696   -5.43955716213096
O        -5.93085592362626   -5.16408468304950   -5.75188316504350
H        -5.37983397866667   -4.39592994779949   -5.98848081202720
H         0.68216289550845    7.10279171986830    7.58710412874985
O        -0.21912243265684    7.12998407267540    7.94724945863268
H        -0.77517587743061    7.14611765791265    7.13016420817308
H        -8.90850430363519   -2.88234374553065   -4.12688696001610
O        -9.42852105464258   -2.07377961035700   -3.95790550134669
H        -9.14258250089572   -1.40822489794180   -4.58736024646730
H        -2.42151878150438   -6.04250877712753   -2.17799177516205
O        -3.29813616895476   -5.75234228381331   -2.44746666903907
H        -3.48578615560645   -6.12870146233340   -3.33279773132066
H        -2.99848726496371   -5.95099232764227   -5.44419593342084
O        -3.59818317800225   -6.55811775900570   -4.97034865686672
H        -3.11645415314812   -7.37990312584282   -4.80743148604339
H        -1.40132426913246    3.68197059460781   -7.00147619234320
O        -0.86078353890297    2.92552178142794   -6.73294326922549
H        -1.09926567426042    2.14140612764151   -7.28353314116166
H        -0.21737112585118    0.37418945182731   -8.24127630777185
O        -1.11306937292760    0.60903727148658   -7.95681967622656
H        -1.28791356557779    0.08404459185992   -7.15964688129844
H       -10.43072631758562    4.00336735186044   -2.74613644518672
O       -10.49833899635588    3.22391458722366   -2.17912590624671
H        -9.66853780450272    3.19598559853099   -1.67102956102123
H         4.57555598478966    4.01870426021754    1.69814435593145
O         4.36728506974544    3.09713621291493    1.97472004923347
H         5.08303801534387    2.52178972277560    1.69208043624519
H         6.47595016089882    1.34584600501940   -4.24818373182437
O         6.17321531397211    0.72006046359956   -3.55556512910718
H         6.20431641204963    1.21386027865086   -2.71067011351291
H         9.62392495447638   -2.28516910950748   -0.96535252847663
O         9.89923917343256   -2.07063557286434   -1.86553350975326
H         9.09868067371418   -1.73010321449447   -2.30716410716071
H         9.95873764441806   -3.37697636623099   -3.13694507326035
O         9.69122617164312   -4.02740183854805   -3.81336256992110
H         9.29742822282811   -3.51782620052113   -4.53212862329316
H        -7.70904093132703   -8.62749673048317   -1.70318645495787
O        -6.97167247260955   -8.03220581519109   -1.82952852074824
H        -7.34945256240802   -7.11955159176949   -1.81752959318693
H         4.15224466902343    6.02848548984724   -3.83959039345809
O         4.81332917981818    6.72975656001538   -3.75471487464447
H         5.64986051071127    6.27598322643292   -3.61877523465764
H         0.04033337384976   -8.19748882672044   -5.15950715286234
O         0.15346880641440   -9.17172232584947   -5.10168338411245
H         0.65879685039108   -9.35749536335503   -5.92354571749321
H        -2.33656953662139   -8.73129049986852   -2.75959148255126
O        -2.10649057380633   -8.45524306050003   -3.66568099457457
H        -1.46936720279009   -9.07377397793789   -4.04111386059966
H         2.21842140445286  -10.79791503894900   -3.64694102104123
O         2.09666219380036   -9.86136341548215   -3.50174536291761
H         1.29854751869018   -9.58898306836342   -4.03438501514409
H         6.82612933457176    3.27858063572310   -4.59978251735347
O         6.88370033204962    2.60184658442184   -5.30221765925740
H         6.08987910600039    2.73654932789961   -5.84201153366474
H        -3.56704540298319   -3.79259327525125    7.69074159666770
O        -3.68105140499375   -3.00364674426074    7.16232793302881
H        -3.43071865066091   -3.24121451360619    6.24331451598559
H        -0.65272824390911   -3.40790767112173   -6.75389439562608
O        -0.02013073015991   -2.67785578869291   -6.76385265337856
H        -0.50015634921124   -1.90232960706366   -6.41979084824607
H         0.64071715069222    0.38878821480650    8.72681341627363
O         0.64789925346958   -0.32512116871264    8.08525342349564
H        -0.27441815495401   -0.61381711826849    7.99766150641680
H        -5.84277830155039    7.31920300536065   -4.26082107085916
O        -6.34605596688579    6.70142975100835   -4.82270941393757
H        -6.63282321481101    5.96945558275219   -4.23262980518967
H        -4.28625927897115    9.05252839122424   -3.27076730407077
O        -4.82193541782621    8.25623712150147   -3.16556543554123
H        -4.41313922899186    7.77535835684732   -2.42775007917326
H        -9.72059587013350    5.75045276541267   -4.65547290160664
O       -10.25394759406974    4.94561397143487   -4.49282354463098
H       -11.13482422202254    5.14711561406250   -4.81048413338382
H         2.76733603710549    6.44728372679041    6.12320596147886
O         1.80735248980768    6.54379775857759    6.22205962600869
H         1.46349640086217    5.63067124097999    6.11847764509570
H         4.79844140708924    8.48872537395304    0.06878968708250
O         5.11682715911318    8.48822005771177    0.98937246376009
H         5.52358678073746    7.62361042875797    1.11872518537934
H         4.16209388597618   -7.51149672906848   -4.37327371845565
O         3.42250908685105   -7.83725502045448   -4.91917089258686
H         3.07664603200458   -8.60787728655212   -4.44612458895854
H         0.37490957143702    8.59511757154509    4.22258365882516
O         1.05256905363813    7.95096390181580    3.99294075607750
H         1.27937774024800    7.45660280313038    4.80660958569724
H         5.22680270955667    4.13811434794335   -3.18051854754095
O         6.18829680944375    4.10685541413893   -3.12900505048650
H         6.39731233498900    3.52454390252897   -2.38185203803641
H        -2.57956052860903   -1.61456095862961    7.54646109026165
O        -2.06905582216338   -0.82164330027415    7.76735983052677
H        -2.69463662918400   -0.19599763432194    8.14293011036121
H        -9.03609182854261    7.88926590128063   -4.15262983709670
O        -8.97351101441049    7.30610090314887   -4.91055789094848
H        -8.01656374108074    7.14181888227342   -5.04645394418622
H         3.51809236664738   -9.04206436114860    1.04736633393192
O         2.84336297959269   -8.40888321536152    1.29748793340537
H         3.31906909456124   -7.60469966568024    1.57827091857192
H         3.58025749620909    8.11084613376305    1.81442441778731
O         2.78986389597496    7.54717214246543    1.92633063707883
H         2.34421415909566    7.78156965441384    2.75316288970182
N         1.87933994344691   -9.01199177479666   -7.17789839746847
H         2.40874840908236   -9.72313164092955   -7.66497913872357
H         2.53274158952381   -8.46834378102775   -6.61863555706663
H         1.49167239167325   -8.38743452164812   -7.87355142528133
