# Supplementary material for: Computer Generated Realistic Interstellar Icy Grain Models: Physicochemical Properties and Interaction with NH3
Source: ACS Earth Space Chem. 2022 Apr 19;6(5):1286–98. doi: 10.1021/acsearthspacechem.2c00004 (PMC9125691; doi:10.1021/acsearthspacechem.2c00004)
Supplement: Supplementary file 1 — sp2c00004_si_001.zip [file sp2c00004_si_001.zip › NH3_binding_energy_sampling/72-33.1-N.xyz]

604
 energy: -1022.787649201959 gnorm: 0.000047937726 xtb: 6.3.3 (5b13467)
H         0.20364133880369    2.96221027480821   -0.67942415772398
O         0.72701184347180    2.29565708208589   -1.17410832504286
H         1.66604971737925    2.42612867774256   -0.90245687461492
H        -0.05573822265641   -1.36115838194107    3.15178432533314
O         0.34088954053274   -0.66314690341754    2.60570798242261
H        -0.13959032417060    0.14895064916037    2.83613348942016
H        -2.39460501681218    2.33629145096325   -0.53021624132717
O        -2.18230865247379    1.86714846923439    0.29411897523561
H        -2.19350669114356    0.91914021560763    0.06897186587535
H        -4.64805432608139    0.46669968150920    2.19539185852436
O        -4.96082859061511   -0.46822065718899    2.21198709423040
H        -4.45974330907765   -0.94278100844133    1.54037118810224
H         0.07858014602951   -0.37771823869000    0.95210359170759
O        -0.12654763131615   -0.13861272097220    0.02714557203838
H         0.21551477947794    0.75650556418562   -0.09519157724804
H        -0.18828994406618   -3.52900694434576    3.68662301436517
O        -0.44731877040963   -2.74333720638949    4.20527425212272
H         0.23266469581653   -2.62272038246975    4.88327448735772
H        -4.87881245582746    2.45080275388369    1.34165693091772
O        -4.23746306601446    2.04257023679259    1.95534171847993
H        -3.39574649041995    2.02675419169969    1.44037726165813
H        -3.25184536309913    3.82006222777870   -2.20571387249992
O        -2.51208611282020    3.22552020581576   -1.97570829954798
H        -2.15511592946557    2.93703787464139   -2.83587461591783
H        -0.08367477622456   -3.87645110140063    0.53003779349100
O         0.24075468958463   -3.03533358227274    0.90989752995867
H        -0.55185234252101   -2.56758300317964    1.23226801255263
H        -2.35731007356181   -1.60055843832706    2.47509978396974
O        -2.17529930279301   -2.06510177013799    1.63252429090479
H        -2.43222458370064   -1.47872733566329    0.90211293487335
H         2.08544716662931   -1.50847637105282   -1.12249676131792
O         2.32163669660092   -1.75686870880768   -0.20540252832587
H         1.53432293786458   -2.18900650291472    0.18063225264747
H        -1.38123603490076    1.75274463043062    1.91512243362041
O        -1.47153984046684    1.35698070886125    2.79224437816294
H        -1.45461534921355    2.07029047367312    3.45576822287079
H         0.21852649662116   -2.77532052310427   -1.56327048636200
O        -0.53465891329369   -2.16076163686247   -1.62414810420027
H        -0.35681876134411   -1.43763748048764   -0.98629097532824
H        -3.41991600419719   -2.99861510564398   -0.38209218590717
O        -2.70335827355986   -3.49105637177248   -0.80287168831873
H        -1.99186970389033   -2.86178250149314   -1.02121412749304
H         2.78780706734785    0.06551332848497    2.92979052366149
O         2.89252009723385   -0.11375256106508    3.89182942900113
H         2.98205647687667    0.78056587049072    4.29318356973826
H        -3.53471764366974    6.30295401192694   -0.53838614333607
O        -3.29961650136476    6.96582260078935   -1.23939488356153
H        -3.15854071569408    7.81143167004207   -0.76986864523796
H         3.91257892534014    0.52393726121206    1.17823744322213
O         2.96311317446886    0.34008479215971    1.29818845797261
H         2.72530172080583   -0.41299064365895    0.71881197805668
H        -5.77695556121469    0.76013536734132   -1.59103676487877
O        -4.86710944073413    1.08981129790830   -1.46696875648246
H        -4.97854057735010    1.91796933946836   -0.95519710506402
H        -1.20842208801238    5.32773513584875    2.21011325739060
O        -1.83226696366396    4.57924492556288    2.09615025097167
H        -1.90643157255072    4.16081715080808    2.95903120481353
H         3.49837328218924    2.70123753104183    0.41678193631861
O         3.24930148859496    2.65844886543572   -0.52188816597410
H         3.58208425718818    1.81606339143764   -0.87310754782854
H         1.50630266586885   -4.76571133833114   -2.24293407746808
O         1.57143633416383   -3.98669952594889   -1.67275229785821
H         2.36233684894452   -3.52437228539384   -2.02850578277577
H        -0.91538505841978   -0.16005746371459   -2.54463759657424
O        -0.28655234582286    0.49637153596122   -2.87136602212457
H        -0.02485716733248    1.07824957918932   -2.13472955643278
H         1.71557856223065   -4.75620756527607   -0.15359540587345
O         1.83308865122250   -5.40389859446456    0.57675577463838
H         1.36604760206427   -6.20901819679029    0.27165584575826
H        -1.21365326531106   -3.33972888099190   -2.87287795828553
O        -1.04191443544614   -4.02257946211988   -3.53471082689388
H        -0.91150676768444   -4.86913604853809   -3.06559890003725
H        -2.76693658017571    3.23789934736467    4.70974107341100
O        -1.78580556183421    3.23814811356759    4.67418600539009
H        -1.49000968587606    2.83676927446435    5.50937504928357
H         0.97075327637784    4.97151911887109    4.07091986523978
O         0.02434487385721    5.20180545255711    4.12651489174039
H        -0.44516027813846    4.39737273492382    4.38480210249985
H        -1.70742803362981   -4.72302331063056   -0.35874630850870
O        -0.94110882228754   -5.26277501282988   -0.07826315479674
H        -1.28329088705423   -5.95055631134022    0.50178502712100
H        -3.92670022443087    5.75252076580666   -2.59216336336946
O        -4.27679033172230    4.91751377997448   -2.92026662646967
H        -4.12382440296522    4.88186848695585   -3.88874865893147
H        -2.49047328504176   -3.71777475023361    1.91530613521170
O        -2.49978139099345   -4.61897155972026    2.30091773624184
H        -1.55069804708851   -4.84880623736676    2.40557541632817
H        -4.68446925278408   -3.06247904029145   -2.88363265375175
O        -3.83307375545402   -3.29285654073720   -3.29294180875409
H        -3.49759940481932   -4.08488672305911   -2.82769048932400
H         0.35733375531667    1.31283135571608    4.61333168835066
O         0.86129006983088    2.07420362931380    4.27901285918770
H         0.90972560952413    2.73358923313450    4.98533571635628
H        -4.63692924993809   -5.24899149730127   -1.55539908778459
O        -5.33838925536644   -4.89654491896385   -0.98039864033002
H        -5.12226777793300   -5.25235566885892   -0.09679358895613
H         2.34272353383001   -6.55017216498866   -4.03790443453949
O         2.00621710611247   -6.22052029730437   -3.18472844996300
H         2.44191649119835   -6.79289731651092   -2.52071290056255
H         0.47637238693168   -3.45013662132348   -4.00181928924393
O         1.27643949211213   -3.08122716338542   -4.42855155399785
H         0.95296544847028   -2.71134047217344   -5.27609628007294
H         1.97699553542637   -1.82252656582536    2.97163884113615
O         2.12823777907278   -2.75857994321608    2.77486111159017
H         1.44851060894480   -2.98241309982144    2.10122792265785
H        -3.00751749081435   -1.88798043170587   -3.19967770261843
O        -2.58831110288495   -0.99983776785496   -3.13684897455587
H        -3.24634388725892   -0.35671851180300   -3.45564849509559
H        -3.18910588979344    4.90047710235952    1.08482458019942
O        -3.97285684513185    5.27185775710009    0.63219760227978
H        -4.38758882564476    5.82916563680383    1.33887044397889
H         0.88794547183765    2.18924759985927    2.58841701041968
O         0.98652729387824    2.18473586999428    1.61709327799481
H         1.71314755586942    1.56127763866754    1.45141497477401
H         0.18558068452588    5.58776135147834   -0.76202282971288
O         0.70438405324297    6.25084068146952   -1.27230863125430
H         0.84568201801313    7.05118926532333   -0.71730654625055
H         0.34378756237251    6.97025231471776    2.58610413619636
O        -0.01987356648259    6.58817601774882    1.77020037552533
H         0.64506006135258    5.91900028896272    1.50719771426167
H        -2.46250997046632    0.14251378775343    3.35120329690628
O        -2.68375630806315   -0.67056989271801    3.85835852000183
H        -1.91709446733296   -0.71335884776722    4.47235030822878
H        -0.86951681511428    0.49170815785069    6.02883128621701
O        -0.59673748351193   -0.02787839770190    5.25451549799594
H         0.11752794171949   -0.63097907173510    5.53841745198601
H         0.73026982784567   -5.22682971599307    2.06867097731800
O         0.08856027110192   -4.99014371335143    2.75857245462100
H         0.11956529318446   -5.63712714821454    3.48904429565389
H        -2.08536220270229   -8.15723379446601    0.46770374894854
O        -1.76513708537553   -7.65775060308654    1.24597775206624
H        -2.55251165913818   -7.36169846176336    1.70948633735414
H        -0.39078602531869    6.79253738355606   -2.32832219203044
O        -1.13941765977820    7.21089430382949   -2.82569727077112
H        -1.92770526044666    7.08256540351583   -2.26019871979238
H        -1.11211453124558    4.23857285129256    0.57464416758978
O        -0.74146572964931    4.30082113721814   -0.32220908522713
H        -1.44849616745223    4.05578911613697   -0.95303050579422
H        -4.39702402552373    2.67143740119945    3.51643117756634
O        -4.39416548815554    2.84274231601171    4.48106641708636
H        -4.47387947402966    1.95980903865594    4.89083767874052
H         2.02254387338201   -3.63446723443253    4.26366645478136
O         1.98489757051102   -4.09148725579302    5.12840572728849
H         2.52635688355062   -3.54818210731258    5.72689078173571
H         4.70537416066652   -3.25190627506346    0.83276266301265
O         4.54440958513858   -3.17606432185107   -0.13333319336786
H         3.68296097846020   -2.70211425466704   -0.21597766548906
H        -2.71354270690060   -0.82427093237126   -1.34388379387655
O        -3.04091264997838   -0.55235527797417   -0.46997848407107
H        -3.84262515257742   -0.02851775976673   -0.67664031274513
H        -1.61627366249262   -0.83714712233962   -4.62572816333293
O        -1.11250068144699   -0.61919153289057   -5.43115254885896
H        -0.40282609495175   -0.02193431455947   -5.14728662071616
H         1.80093704707146   -1.78253776220177   -3.37788287303959
O         1.89418334241939   -1.03278872782286   -2.75849422553189
H         1.11345150496714   -0.45991716499650   -2.88647161832172
H         3.67989623774614   -3.18387289590813    2.54818349859754
O         4.64064400022429   -3.40635010031658    2.47450257859508
H         4.69827851840135   -4.36853199065500    2.59148278409211
H         3.46730695125624   -6.18237938317453    3.10969584123793
O         3.82852132246007   -5.96951220672662    2.21281954904962
H         3.08622353360782   -5.64090178234306    1.66465763020511
H        -3.34738017379207    1.53158490564546   -4.16994615582329
O        -4.19164519843062    1.06038154762133   -3.97722746523445
H        -4.40631927074114    1.20542940640881   -3.01997005964501
H        -5.08210799191565    4.06729584921178    0.07711757875701
O        -5.51929431370625    3.20022910957495   -0.02318052350178
H        -6.45032010842648    3.31698891256732   -0.30395124247510
H         6.74208914382748   -1.23840148837506   -1.37791551185666
O         5.97238472710154   -1.08876295448316   -0.82261098179643
H         5.55424881548224   -1.95689757482869   -0.62330298090262
H         4.60490592452202   -3.22933440415522   -2.47879945816000
O         3.73662482229863   -3.05893481018002   -2.89393450211575
H         3.73820903930686   -3.67979805242430   -3.64822261481094
H         4.46392377542498   -2.34793671797538    5.61239216473692
O         4.12138910304231   -2.81975125154491    6.40336566827424
H         4.46749556042544   -3.72087978292964    6.32101115492980
H        -0.74599078714587    6.27140034721348    5.07387903611544
O        -1.34269131181069    6.84622808959355    5.61318248574619
H        -1.35937421476721    7.72285901574719    5.17085853465599
H         4.70482811056693   -0.19629641682926   -1.47645691713438
O         3.93629579288441    0.34502212548324   -1.73812769105188
H         3.24377653065932   -0.25728041034497   -2.06543143436816
H        -0.75302377475122    4.44976581429064   -4.03756269565698
O        -1.53723128649830    4.99129203396305   -4.24425831739627
H        -1.38646633259274    5.85851840337967   -3.82282995382110
H         0.65557435018598    3.13439110627242   -2.66087746355665
O         0.65963318543704    3.51079728754725   -3.56964340289553
H         0.70732927136115    2.74686395686732   -4.15454651495703
H        -5.36593006615303   -5.27679535377359    1.80727078678348
O        -4.67166413617306   -5.87077401567500    1.44902994782426
H        -3.83057776967010   -5.44608303289047    1.71290830431859
H         7.88396926827331   -1.74476849612960   -4.05145348141070
O         7.62838528397332   -1.43115693182798   -3.15132240645033
H         7.13872558061587   -0.58880282120706   -3.30719147061713
H         3.70870051694151   -5.13691789504728   -5.29439196670210
O         4.47264446342257   -4.76162656596474   -4.81708570873674
H         4.85953042850857   -5.47115129297518   -4.27103790860060
H        -3.76083346036293   -0.05339834029916    4.94508872335725
O        -4.36163435261572    0.40861289906589    5.58036837802080
H        -5.02254659618818   -0.24892052879108    5.87033434121980
H         3.48730057041115   -6.00490038272924   -0.52428242296160
O         4.35889281776099   -5.75463008601152   -0.84348635282817
H         4.43109938290568   -4.79196796769905   -0.70130452167191
H         4.99969297643408   -0.39712565346227   -4.17221712652171
O         4.46529371925277   -1.10977529287848   -4.56069550317504
H         4.14221527809369   -1.69396940488339   -3.84168869670822
H        -1.17707103624484    1.49713384762289   -3.93319662784782
O        -1.82933452179006    2.11683027529991   -4.31780028270978
H        -1.47438763838832    2.44800406848323   -5.16533936828997
H         4.90341884060079   -6.38230488981806   -2.32214225641818
O         5.23646327619656   -6.70583285053515   -3.18843587762476
H         6.05565316209539   -7.18499363266296   -3.00310190372893
H         8.75487642227269   -5.14380717754646   -2.93454716013013
O         8.06695129794199   -5.56202426454850   -2.37271578351980
H         8.10190807205686   -6.51942869838491   -2.47472354316300
H         2.33855253481371    4.65673316823696    0.44343185303134
O         1.76166888124816    4.63812640421843    1.21638269688752
H         1.40654428093941    3.71690023437631    1.29544333117164
H        -4.37763510128177   -2.71899416552568    4.24869666286914
O        -5.27067857542824   -2.37768671956688    4.05134543465041
H        -5.13974023554296   -1.59765146657780    3.47210171216413
H        -5.82685252395260   -3.27520240816407    1.33549204583346
O        -6.28984756127421   -3.82981120781212    2.00604326767323
H        -6.09653622277736   -3.39662790204887    2.85564711556527
H         1.70590605338185    3.40989578490836    6.85683278012008
O         1.07991706357700    3.92298245994846    6.32438325800567
H         0.29818410054403    4.07497633868905    6.89779472996968
H         5.02184842703747   -2.22631154291000    3.60776162947272
O         5.04304412483163   -1.50828202708635    4.27299941297659
H         4.23100992295572   -0.95188872529185    4.11542049705655
H         2.41316744215304   -5.63911677805666    4.80759537646060
O         2.76405960300551   -6.52148012005026    4.53028299374878
H         2.00399241472796   -7.03042254062518    4.21637433583079
H         2.25877931377197   -4.58478280609357   -6.79173321205877
O         2.09372487194352   -5.07303315542793   -5.97527082095376
H         1.82895814336958   -4.38242780465586   -5.31911757687692
H         6.45636756857010   -4.15881637053842   -0.51316752453714
O         7.21346470588694   -4.55727752493647   -0.05221280041553
H         7.71924321804843   -4.97998172083201   -0.77406821122739
H        -1.70597859653319    4.42347502219759    7.70330146449953
O        -0.80667665757118    4.52362936885641    8.08706250711142
H        -0.62746568829557    5.48327972445204    8.10941430140798
H        -5.13592964433017    5.60893623567138   -5.58703982472762
O        -4.52666818919342    4.84687156939957   -5.60802826629417
H        -3.77119599282312    5.06253264894434   -6.17594743806645
H         3.27490336413717   -2.59471056741163   -8.44317683231634
O         3.19015484762726   -3.12737372114413   -7.64162836401002
H         4.06754699843249   -3.10125538238253   -7.21450323271953
H        -0.67663532253617    8.75484844569471   -2.28277080603029
O        -0.55408796423607    9.58424603434933   -1.76512523372050
H         0.21018113161404    9.41204824544474   -1.19035388586594
H         2.08957501109174   -0.97003604968780    5.20573427699581
O         1.52462217542253   -1.49657601533354    5.80065104887271
H         1.61904786389503   -1.14274452960225    6.69432936865178
H         5.20424917320467   -2.08644916390637   -5.70418777391892
O         5.55127583358579   -2.85205010509929   -6.22673524276337
H         5.28019522932709   -3.64241602307397   -5.70806246357942
H         5.72545081306086   -5.26913924904881    4.67752610847153
O         5.19990423499783   -5.18825453111297    5.50352932178435
H         4.48408845041191   -5.82546828290889    5.41542613912504
H        -3.94975387361709    1.07399772389863    7.01707521971561
O        -3.75627804402959    1.54820260093724    7.86170667883052
H        -4.63207761135345    1.93402258775597    8.12369373507191
H        -1.86544937392133    9.54126555192530   -0.74789471867136
O        -2.72423684013430    9.41361049923493   -0.27068587559366
H        -3.33802251269297   10.03985552289025   -0.65807009864630
H        -5.95713894250976    4.60491130528383   -2.92638835793059
O        -6.86645280474034    4.48346227438566   -3.26809626556843
H        -6.77592790215276    3.78058721810678   -3.94477668717006
H         0.11163174760884   -7.13295870684972   -1.13353358115582
O         0.58292090322111   -7.57117609628100   -0.39225245418612
H        -0.08822148413443   -7.76869170978446    0.26410455957639
H        -7.64177118717007    3.70375483079304   -1.95640148843609
O        -7.90007075510274    3.11712743918599   -1.21494160619696
H        -7.75588549331905    2.20832980799287   -1.55387855113421
H         4.00433247046518   -0.94594678056295    6.97666717510886
O         4.01101365416599    0.01799098091410    6.97034884995994
H         4.81945938932952    0.31115356648523    6.53346438006977
H         2.25152559667170    5.73145170089697   -1.18915229006919
O         3.18812324703242    5.44144143159437   -1.07692057784292
H         3.36391498924246    4.90056372818631   -1.86988201377401
H         6.57606215726957   -5.98357379294127    0.66236223975850
O         6.21261024540885   -6.71992884437042    1.19894453837077
H         5.30642672529508   -6.44580324877421    1.42625881149558
H        -3.85030547136799    4.65855535043717    7.78810292813758
O        -3.28413763694510    4.19606307708079    7.12851002136467
H        -3.47634917523042    3.25264978321063    7.23913835448063
H         5.79254762654622   -8.00119783030268    0.12973446458409
O         5.50620431848900   -8.68868398504553   -0.50796697126686
H         4.67354251253048   -8.36680128155269   -0.89861760036906
H        -0.53406303399292    1.98060313015887    7.69518094733447
O        -1.16898548719559    1.91206162811241    6.96202492018908
H        -2.03659836831819    1.77053784803584    7.36039436085889
H        -6.37153316777642   -0.20349565742786    1.08145031403481
O        -6.69322963347027   -0.28686944619258    0.16931726577761
H        -7.61099598303201   -0.56095443300033    0.18846328715495
H        -5.35536977091115   -3.14673296126771   -0.56843859294023
O        -5.10616177367448   -2.44155262139853    0.05575000267263
H        -5.67798227354945   -1.67097384456486   -0.13466156444409
H         4.31526000730645    5.51910693259922    0.30545285307769
O         4.65134447341415    5.62171205394091    1.20965989905777
H         3.95667109537700    6.13059096235030    1.66318714053402
H        -9.03685507890251   -1.83535918656804   -2.22677890110491
O        -8.48817237407000   -1.63143680473755   -1.44192497505286
H        -8.61126407484929   -2.36860088502661   -0.80387911095219
H        -5.53759496094066    3.38496528219131   -5.51529500007872
O        -6.05246566985896    2.67393499406423   -5.09819857239409
H        -5.38337614171073    2.09010408630593   -4.68584445917078
H         3.17622452030203   -0.95543896541704   -5.66157821938229
O         2.31975752236519   -1.07650583173400   -6.12625249647955
H         2.40492779044111   -1.92639964545027   -6.59808626946070
H         8.11000931262899   -1.40563829027853   -6.04827208081767
O         8.12149575353927   -2.26919400627266   -5.59111919883730
H         7.26543828948114   -2.67134013759106   -5.83897388076239
H         7.61042743125223    0.93376939064558   -6.32955453200523
O         7.42254035622347    0.08479591494091   -6.74186893961891
H         6.44117429398117    0.03228623257821   -6.77521766265701
H        -7.84115226764095   -3.77673412127220    0.95373918478700
O        -8.52256923763735   -3.67287824455516    0.27190538664816
H        -8.42274956129783   -4.43204612903721   -0.33011216976497
H        -2.41478322030308    8.66422302651132    1.29288591071778
O        -2.26048360575736    8.07700480575497    2.04627716068722
H        -1.48982666855432    7.52524303619752    1.82173536405892
H        -4.44017936926879    6.36077155741210    3.50405744646518
O        -4.61396581273836    6.78572032616312    2.64780977298596
H        -3.85213343490886    7.37303710345815    2.50523088521745
H         3.39288144330025    3.38235911223713   -3.58790685644502
O         3.23747181936970    4.35143384918076   -3.49472016711910
H         2.27215776824462    4.41342388940401   -3.60020710347478
H        -6.11213630399896   -1.69119815969030   -3.42348454602949
O        -6.19199912883522   -2.26919395363982   -2.63828728110478
H        -6.97547653335206   -1.96329865617466   -2.12847947654200
H         6.48590245823481    0.99946383403929    4.72340648211386
O         6.09303780645105    1.53754103189393    5.42766801531905
H         6.27746114799462    2.45653429198844    5.13495756390181
H         1.35182032262530    1.65149432698945   -5.82629990199564
O         1.16053522801503    1.05628111704352   -5.07087941996694
H         1.52489891915735    0.19344231296803   -5.34044086096699
H        -2.45951029322098    2.89858672891657   10.48958072200846
O        -2.24668373206254    1.99100542753251   10.21645822032355
H        -2.84581069161152    1.79023364416478    9.48554193882821
H         7.64545538585352   -0.54612541007990    3.06628615745004
O         6.89368478315583    0.02636437358603    3.23807553866003
H         6.20444582054849   -0.57652613109852    3.61814407654931
H        -5.63303283707385   -8.13581842092072   -0.67722076644096
O        -4.89818030561945   -8.20398760243688   -0.03129259786152
H        -4.90033953268069   -7.38465664148233    0.48804657952388
H        -5.18071699842801   -0.20300693984402   -4.70032699387414
O        -5.79711565884358   -0.91625945127482   -4.93748845495904
H        -6.63665294057159   -0.47664183243928   -5.13398438837139
H         1.87928327746123   -0.26879064233200   -7.51866922535883
O         1.67454450656917    0.20217889759490   -8.36248004450656
H         2.25028352086838   -0.20258466811362   -9.01668721711704
H         4.85969507327876   -1.45836983468399   -9.31462364074327
O         3.93358069782204   -1.23089498797285   -9.59492567703374
H         3.91112622166001   -1.35011847577471  -10.54372827567478
H         7.58876637609868   -2.61945268731971    4.18494851937918
O         7.73257412875196   -2.65637672618145    3.22529223317367
H         7.24010765699335   -3.44840417879171    2.95521185774557
H         6.74548675615063   -5.94541351662287    2.67612599657115
O         6.80906402637304   -5.27192459373208    3.37955894755859
H         7.68783466423395   -5.35504347492941    3.79119394388091
H        -1.82286167641092    8.87873899542053    3.49498057630066
O        -1.57380790535154    9.18472793360517    4.39257483313654
H        -2.42185006857810    9.31607361209187    4.84971154183502
H        -7.39884389803151    1.47824545361810   -5.23120995923058
O        -7.97143848523103    0.73313766214253   -4.98384374615962
H        -8.87382796122471    1.13065591586194   -4.90603449368891
H         6.91455395501859   -1.14353876109092   -8.42003974921928
O         6.33396658066086   -1.86629274739108   -8.68204425137944
H         6.10880018536412   -2.31602445148787   -7.84919214539260
H        -1.70002598985356    6.16345954401972   -7.02218042872191
O        -2.09592295301067    5.33777495363369   -6.74701486680638
H        -1.84419838156229    5.20763728601476   -5.78410944430586
H         0.02612363745835    3.25066834100845    9.02195906634295
O         0.22488705142859    2.33121406920594    9.27723136220023
H        -0.57182579077552    2.06667262879514    9.78609162649339
H         6.76388414322084   -2.83661812064398   -2.71871620023155
O         6.23655770965376   -3.58136484441208   -2.37441672350963
H         6.70569201615213   -4.39168352256868   -2.62122853443934
H        -4.07459915075357   -3.15559578022654   -4.92845872943656
O        -4.23253247058362   -3.04407953593794   -5.89291127990551
H        -4.78166262738517   -2.25229635194192   -5.94782493355486
H         2.00633875143995    2.12807588514188    8.46038270630467
O         2.66760941398563    2.24120218079686    7.76806777479244
H         3.09232084894399    1.37233605793002    7.65225005862619
H        -6.89063067816018   -5.28621063990825   -1.37058668595151
O        -7.80701986883972   -5.55702674276091   -1.61282997886258
H        -7.94353245417141   -5.15648729704942   -2.49620064095957
H        -3.81552435861583    5.18523982358371    5.70377537789127
O        -3.78616079669869    5.95345341449696    5.11267454752332
H        -2.85252093952175    6.24994216586590    5.20364793880937
H        -7.88175539872626    0.00023353898878   -1.94407259096497
O        -7.39530383196141    0.72510344927769   -2.35931366928133
H        -7.62548778062229    0.71234312927589   -3.31209527763602
H         5.84632365153028    0.07483754359956    0.39806530357187
O         5.62504138409797    0.79682370512609    1.01887681701815
H         6.13762824746541    0.60354077235374    1.83043194471244
H        -6.19358047028724    3.23673768127362    7.41165336396589
O        -6.06229711117251    2.71879980166738    8.24010038877632
H        -6.66205547113051    1.95687215106066    8.15385898378833
H         2.31249990638245   -8.13652352997260   -0.83460440472933
O         2.98055329215363   -8.12186334399994   -1.53988887770815
H         2.75233734879815   -8.83916667816771   -2.14774257636192
H        -2.74335363287457   -4.04242669903893   -6.18401579146353
O        -1.98736092961742   -4.60613780433032   -5.95410423959795
H        -1.70955889296422   -4.31362651432592   -5.05749282303758
H        -5.62982770466918    3.68634134600616    5.32216827532742
O        -6.27740283174243    4.08149115920199    5.94196645173419
H        -6.11754762155104    5.02613338912787    5.92585031755549
H        -1.00304645383352   -7.18709873185662   -3.15343617314472
O        -0.53208674127544   -6.51440878179987   -2.62806482776210
H         0.37605066072567   -6.44568960737192   -3.00750871121970
H         4.46231719990218    1.96416663367264    5.11680081829714
O         3.51980934646082    2.20114187680922    4.99946770346521
H         3.13791434579817    2.21788416606585    5.88226747285695
H         4.12460831611270    4.60520883699900    6.28721381832055
O         4.20144937152207    5.33530613796101    5.66859245059706
H         3.63274334908720    5.09232696110216    4.89914682010130
H         2.77582246097287    3.55981292077160    3.91359952318806
O         2.59560730070863    4.49939768583903    3.74761923886517
H         2.47340151158051    4.59673529869941    2.78129974067990
H         9.39743890318504    0.16185752886075   -1.09474344109725
O         8.59388831626407    0.32501896923839   -0.59720639790275
H         8.41987246662946   -0.49430896757636   -0.10417792561635
H        -2.07615145822041    5.25844490973223   10.65328623137454
O        -2.79584423032076    4.62819573449468   10.88752616283863
H        -3.01300839872578    4.80724979524863   11.80263014346132
H         7.98828496746790   -3.05857200930239    0.31142464878116
O         8.40894063148429   -2.21106940950165    0.56541212115973
H         8.34481216052736   -2.20576102777326    1.52772564262277
H         5.38110884297173    3.61190092415721    3.50894867099389
O         6.03756223129264    3.87875753654967    4.17464372675919
H         5.62499119687178    4.59767913723884    4.67509105585163
H        -4.18594997936933    4.95523868532018    9.79345865833702
O        -4.82133635721508    5.10397696005815    9.07302401210760
H        -5.43159417364864    4.35407414599669    9.07290295920073
H        -7.00373481248142   -3.56545891430925   -3.46154928073970
O        -7.62447244665481   -4.17842715877746   -3.90804824407375
H        -7.10397768364576   -4.62060661203791   -4.61072914626908
H         0.05091345207830    6.07200341149243   10.76629169266838
O        -0.81542556890096    6.40074518381922   10.52164445968264
H        -0.70350491307399    6.83105418170370    9.65464531996647
H         2.58403247185954    1.42945201542111   -4.11177699576339
O         3.46216293359819    1.78474738271203   -3.87573434452880
H         3.78548319107280    1.27071339024120   -3.10571120027808
H        -6.94638892384449   -0.29288067201877    7.23814697698775
O        -7.45539629528115    0.48454102789234    7.52049281190998
H        -8.07979339334200    0.66804348864971    6.81747992201275
H        -2.71221253268425   -9.94788733836413   -0.80844697719588
O        -2.65362581239601   -9.00672784928695   -0.97249162760155
H        -3.55880358125570   -8.64230503557253   -0.72799814302245
H       -10.07989413031186    2.98166336796906   -4.87216896376184
O       -10.19475875926958    2.06426312854146   -4.59035005074050
H       -10.40778175716830    2.14863865277609   -3.64006514941807
H        -2.04567384545022   -3.12116914908570    4.64422996807102
O        -2.90045592648235   -3.59991470246779    4.72320706386930
H        -2.90965640025000   -4.15166534738720    3.91280943755504
H        -0.09117959339461   -7.80419948216694    2.52245721683485
O         0.76827690763390   -7.76555045460691    2.95222678371985
H         1.41545683433560   -8.12373457649510    2.32431686972050
H         6.73675472099528   -2.42321634949323    6.38142114135287
O         7.18631805440219   -3.13304185331063    5.91817371647146
H         6.55822279037928   -3.86903838473433    5.87983271991244
H        -5.24369807764862   -2.06877587765328    6.96018160632407
O        -5.92586801073605   -1.57771555347903    6.47675556721639
H        -5.90690204658791   -1.95537942900971    5.56810243892855
H         0.81906682423501    2.95979380065330   -7.11766167521376
O         1.73750251842617    2.63175099253642   -7.17657487180186
H         1.72359240607607    1.88291662723252   -7.80089183315167
H        -3.94817111709603    8.68784417891926    6.67626821899765
O        -3.94896395519979    8.68488494698637    5.71890700205448
H        -4.07266705056624    7.75684782462574    5.45221885615315
H        -2.08120821189930   10.23902843471639   -2.74063416244302
O        -2.98411818153410   10.41863581829049   -3.03990338833815
H        -2.91565457194662   11.05081100808736   -3.75470999203764
H         9.43839704217761   -4.10558474913714    4.02463221302144
O         9.16287021142698   -4.78227167229884    4.65065440284102
H         8.73465779328505   -4.30868177494141    5.37463543304577
H        -0.72814672794701   -6.07200560339298   -5.83050560365697
O        -0.02270822276037   -6.63804745352947   -5.50048752567339
H         0.81138354507777   -6.17417927689383   -5.71831746070330
H         1.81771516232016    8.21257336371574    0.65265737747951
O         1.51128969369168    8.53300043777034   -0.22428041190706
H         2.32430756207968    8.57169290179230   -0.75727039771412
H         3.48243569497923    2.86327139635796   -6.67257477209869
O         4.31202806759255    2.57593597898309   -6.26527023425617
H         4.06992302716901    2.30200573208175   -5.35555642714634
H         3.72290677019782    7.06416211209344   -1.24542621946471
O         3.92620172851970    8.00015204742277   -1.46040442316939
H         4.29286345786886    7.94370071147976   -2.35477755237821
H         4.38160024266178   -0.07316002673142   -7.92178434134819
O         4.76167845441555    0.07532059677957   -7.05404684889918
H         4.57803346556670    1.00686390620380   -6.81068006054284
H         6.03270821127828    1.87723905131535   -0.49244989382596
O         6.59622173690528    2.07170443810396   -1.25521383109792
H         7.42203634524515    1.59344683154436   -1.06292249785595
H         6.71003956403639   -8.48476107344615   -1.61568285169043
O         7.34509447148375   -8.27373690903024   -2.35324331215791
H         7.71329315944741   -9.10761838732036   -2.64022100011433
H        -5.29475706741175   -5.87347840927457   -5.38453708443869
O        -5.91447699800693   -5.20335163947988   -5.69849907092128
H        -5.36549201488804   -4.43421856848061   -5.93743522391060
H         0.69526114158883    7.11574148264215    7.59424489741204
O        -0.20541541964268    7.14096049099621    7.95617951376301
H        -0.76300576714941    7.15414351692295    7.13998269339297
H        -8.89387240350942   -2.92500267006232   -4.07274423736485
O        -9.41580792197417   -2.11740599021642   -3.90495325486701
H        -9.13269918275924   -1.45280265771257   -4.53671156274966
H        -2.39532210008257   -6.06172639068620   -2.12638368281848
O        -3.27441486556170   -5.77810828547097   -2.39521401929363
H        -3.46190669341755   -6.15582089610994   -3.27939249030603
H        -2.97896073388454   -5.98054054167924   -5.39272319393393
O        -3.57725476403564   -6.59087149097865   -4.91933153244352
H        -3.09294583591985   -7.40945953358246   -4.75076572389064
H        -1.40943051076103    3.64898345092364   -6.98140763748508
O        -0.86642464198174    2.89511797014876   -6.71099263711263
H        -1.10285862583171    2.10845837268873   -7.25908908206928
H        -0.21872078864153    0.34153989663807   -8.21384785099092
O        -1.11449638190942    0.57525434210960   -7.92829112745322
H        -1.28634051203007    0.05191073413534   -7.12940376228702
H       -10.43043837898276    3.96077138475984   -2.70844916626696
O       -10.49513112738174    3.18309902002880   -2.13863485983850
H        -9.66385197773188    3.15846385759119   -1.63274871228507
H         4.58499534014927    4.02474325232193    1.70583763986513
O         4.38051150007142    3.10406080290547    1.98793873672705
H         5.09521403558260    2.52876395151932    1.70234554465726
H         6.47973530818804    1.34056108139736   -4.23691774164157
O         6.17992668523052    0.71656286582704   -3.54156002773600
H         6.21158651089949    1.21281864016180   -2.69831287683190
H         9.64282935457134   -2.27347602447301   -0.95118296786695
O         9.91664345485034   -2.05832189184491   -1.85163520938024
H         9.11375874660580   -1.72335446598825   -2.29350268299416
H         9.97631071069135   -3.36905426471664   -3.12070636262498
O         9.70971452174091   -4.02256504422007   -3.79431646237253
H         9.31183532406678   -3.51707775018521   -4.51377680739844
H        -7.67645872869867   -8.65975597474258   -1.63536234441676
O        -6.94029714531037   -8.06404139363868   -1.76667781719852
H        -7.31939708012048   -7.15179798500882   -1.75568082490981
H         4.14538673811747    6.01859041930536   -3.83650510410502
O         4.80483890741743    6.72178367316449   -3.75442828610326
H         5.64270525624324    6.27015597572659   -3.61942144309764
H         0.11009578714519   -8.24308226286652   -5.20354350921227
O         0.13649522893209   -9.22578101434878   -5.07087868893698
H         0.28742837986742   -9.58974666219637   -5.94326602696343
H        -2.31280883661493   -8.74799365621682   -2.69741630849466
O        -2.08389341213415   -8.48649628950096   -3.60909855200013
H        -1.43494133749771   -9.10277910931203   -3.96729161158453
H         2.20342862080105  -10.88247403736488   -3.48326179900868
O         2.15952904806963   -9.92772006357906   -3.46492431309145
H         1.37081432313227   -9.65849025985048   -3.98687963772260
H         6.82407130085423    3.27377911437199   -4.59459836359247
O         6.88239833843704    2.59542093265510   -5.29526176002467
H         6.08688894281331    2.72561785288793   -5.83370900500858
H        -3.62645820127656   -3.79818199435842    7.73553884644131
O        -3.66434399686723   -3.00346329060501    7.20528323989963
H        -3.41284820892742   -3.25547649190564    6.29068538099145
H        -0.64038342159788   -3.43823875706971   -6.71650852676806
O        -0.01249961742469   -2.70475560717605   -6.72814584553699
H        -0.49497780731180   -1.93047160100255   -6.38493414548093
H         0.67334947073870    0.40698234702996    8.75039790178155
O         0.68065827417321   -0.31443280853905    8.11713615200991
H        -0.24243235113245   -0.59956694483837    8.02764388658488
H        -5.85378278866858    7.28370183505155   -4.24117683547423
O        -6.35701642831626    6.66336962298259   -4.80027268854549
H        -6.64030795812338    5.93202161662852   -4.20778017045150
H        -4.29936876546015    9.02351371345295   -3.25928999367273
O        -4.83327968498504    8.22653246131076   -3.15040237739901
H        -4.42137349441235    7.74834019483180   -2.41256042578233
H        -9.72839285228138    5.70438290185463   -4.62369055208210
O       -10.25962747647952    4.89882400121563   -4.45755062030052
H       -11.14136161269045    5.09715474378541   -4.77480889962402
H         2.77925642864036    6.46156840228999    6.12764186218563
O         1.81928147151020    6.55614547120271    6.22900509364557
H         1.47727827409876    5.64221589785803    6.12719204031140
H         4.79321480426039    8.49113566807747    0.06366203950571
O         5.11338438627029    8.49394524193701    0.98367465557357
H         5.52264967499204    7.63070448401064    1.11435581065017
H         4.15676068964672   -7.48917243160051   -4.34375934803458
O         3.39878336688885   -7.77689033606376   -4.88461381177525
H         3.11970244361874   -8.61661525208153   -4.50476572017805
H         0.37768331463160    8.59835989288727    4.22602325503707
O         1.05656510349959    7.95529142410315    3.99702398986970
H         1.28616184028997    7.46374818623722    4.81153656329595
H         5.22578901653752    4.13211848529350   -3.17468084189205
O         6.18744322147275    4.10491805028671   -3.12392406439779
H         6.39945143069774    3.52404932153962   -2.37648226485522
H        -2.54889964550829   -1.60859560030799    7.58389083406835
O        -2.03648794921619   -0.81837619007466    7.80522341317010
H        -2.66110542256396   -0.18749183116541    8.17417266905236
H        -9.04809730100001    7.84625545073612   -4.12835634431722
O        -8.98579074410229    7.26106276351610   -4.88473981016238
H        -8.02867649143308    7.09864913047953   -5.02211097670274
H         3.59035410506259   -9.03659476707852    1.07637052994724
O         2.90452521462597   -8.40910347497666    1.30906310022611
H         3.36459722889696   -7.60373703458657    1.60847669664547
H         3.57973429260576    8.11498808901695    1.81244240385640
O         2.79084313772085    7.54985658530811    1.92794094850154
H         2.34652216061217    7.78568502267478    2.75500722956217
N        -0.36313953702840   -5.94854274941819    5.24148357377699
H        -0.21075561311199   -6.87378382109256    5.61638325774968
H        -1.29497407374875   -5.65029786930257    5.49510079623371
H         0.29862587560076   -5.31303899094464    5.67296357618982
