# Supplementary material for: Computer Generated Realistic Interstellar Icy Grain Models: Physicochemical Properties and Interaction with NH3
Source: ACS Earth Space Chem. 2022 Apr 19;6(5):1286–98. doi: 10.1021/acsearthspacechem.2c00004 (PMC9125691; doi:10.1021/acsearthspacechem.2c00004)
Supplement: Supplementary file 1 — sp2c00004_si_001.zip [file sp2c00004_si_001.zip › NH3_binding_energy_sampling/73-30.3-Y.xyz]

604
 energy: -1022.785993426004 gnorm: 0.000038989435 xtb: 6.3.3 (5b13467)
H         0.20062197240611    2.98762385302850   -0.70788859446793
O         0.72392545773457    2.31718239729672   -1.19828214582056
H         1.66246588154391    2.44670243016608   -0.92507371400859
H        -0.07881416314936   -1.33795517359783    3.13453770425675
O         0.31433248261816   -0.63948410053357    2.58875171339538
H        -0.16360498346640    0.17481315155995    2.81886622927212
H        -2.39815511179851    2.37122019280195   -0.56284708941450
O        -2.18720264435171    1.90173519522615    0.26183969999748
H        -2.20551974113640    0.95351449816619    0.03879693095616
H        -4.66437031220966    0.51685980633889    2.15862557524364
O        -4.98132218139598   -0.41669458725515    2.17505963451929
H        -4.47755933919028   -0.89606284454935    1.50911208688867
H         0.06204287157906   -0.34627424298850    0.93260260978074
O        -0.13463908135273   -0.11291035358261    0.00477801907901
H         0.20404784481643    0.78357299965605   -0.11876411727848
H        -0.15911684205571   -3.60618196369822    3.76815084756016
O        -0.43731046262933   -2.77470971802462    4.18638091863140
H         0.20878990219708   -2.60284403336646    4.88784371183300
H        -4.88634231008008    2.49844480337955    1.30151314257181
O        -4.24759236673927    2.08906768777028    1.91759395407994
H        -3.40489640021547    2.07034776151883    1.40494238384615
H        -3.24646566666131    3.85488895474732   -2.24295949578456
O        -2.50970211662521    3.25675496848389   -2.01068337951065
H        -2.15186933532268    2.96693352268006   -2.86977763830094
H        -0.12972025380232   -3.84361981281834    0.49423696967217
O         0.21088129624427   -3.02531340162259    0.90996420211767
H        -0.57623104254021   -2.53721578234533    1.21996732999976
H        -2.38116950882605   -1.56985800782987    2.45309462822640
O        -2.19191444826735   -2.03851574382027    1.61372963743556
H        -2.45003576137426   -1.45354878310421    0.88231818725631
H         2.06990979053117   -1.48876897361775   -1.13674209290905
O         2.30134296803859   -1.73915214451624   -0.21850597810219
H         1.51158412823419   -2.16485558974396    0.16641447233145
H        -1.39331467784199    1.79038470042745    1.88574546374913
O        -1.48270031688718    1.39555756344194    2.76342422664768
H        -1.46915906276100    2.11035903937334    3.42564705063143
H         0.20505483030026   -2.74873009140572   -1.58229228751511
O        -0.55013129133062   -2.13683732325460   -1.63897423272703
H        -0.37052035228435   -1.40849826291844   -1.00736951139151
H        -3.44104680743387   -2.96434416917110   -0.40393515929115
O        -2.72376624278661   -3.45833752909152   -0.82252888793760
H        -2.01346392340884   -2.82865103760496   -1.04311653084172
H         2.76989062844293    0.09428635934394    2.91350661873452
O         2.86945145872817   -0.08533284285233    3.87573218521202
H         2.96077691616409    0.80866029721783    4.27766978509526
H        -3.52470503135523    6.34214958750388   -0.58532010482693
O        -3.28558268457193    6.99404674476077   -1.29245684775641
H        -3.15103654778957    7.84785778294175   -0.82776763325596
H         3.89989163514322    0.54315835095398    1.16430023413412
O         2.94920723200668    0.36277309709186    1.28097292216023
H         2.71111882294524   -0.39101608161393    0.70364475484345
H        -5.78232812486776    0.80244412234141   -1.62881904705837
O        -4.87160927317711    1.12892491653694   -1.50274682039323
H        -4.98226237173299    1.95959510896285   -0.99418031713502
H        -1.21177652739072    5.36738952981378    2.17212878604708
O        -1.83082346159342    4.61598553439054    2.05797582890132
H        -1.91288692351416    4.20290201457620    2.92267770472781
H         3.49329549703657    2.72000913158169    0.39740902313113
O         3.24658256088166    2.67613453194007   -0.54190926938671
H         3.57743346386000    1.83191076152393   -0.89022811529827
H         1.48623368374967   -4.74561578345671   -2.25728667397118
O         1.55156747730411   -3.96670350313386   -1.68653570747220
H         2.34634382564669   -3.50706887022198   -2.03918688046977
H        -0.92401162538689   -0.13223709827821   -2.56946925426824
O        -0.28810924041175    0.51795540041097   -2.89475636946523
H        -0.02842587251070    1.10275396598578   -2.15954987662442
H         1.69425061181582   -4.72806953241415   -0.18598517562401
O         1.80029146962882   -5.36312983185081    0.55849433070955
H         1.33609854131702   -6.17462647107728    0.26460161963758
H        -1.23044099611584   -3.31336274761835   -2.89183704394638
O        -1.05709436692775   -3.99895843599723   -3.55037990166006
H        -0.93179355984007   -4.84454669950510   -3.07876191196685
H        -2.78053490868953    3.28469969907795    4.67312506760889
O        -1.79905331609884    3.28194840019532    4.64033921672420
H        -1.50754852115270    2.88108666374314    5.47743316808012
H         0.96352905330667    5.00418266255636    4.04164444258752
O         0.01833800432349    5.24037902981630    4.09371753083921
H        -0.45640065616629    4.43836200062311    4.35079827775524
H        -1.73583956169279   -4.69050464729382   -0.37917317185632
O        -0.97128040139046   -5.23140246191540   -0.09266558449944
H        -1.31972804875230   -5.91582421827829    0.48792040608014
H        -3.91763639199093    5.78636294084118   -2.63034567826592
O        -4.26673374180581    4.95147403558244   -2.96238174948649
H        -4.10944634546768    4.91720366431565   -3.92974014056915
H        -2.43605072583738   -3.72204833697938    1.92549508366619
O        -2.45501794101628   -4.62522559213827    2.30385592589357
H        -1.51543996929745   -4.86338643854864    2.44532506313115
H        -4.69955811566798   -3.02493741652807   -2.91178156669156
O        -3.84729488994592   -3.25995027801034   -3.31710644329905
H        -3.51710272835222   -4.05219576681524   -2.84906939721685
H         0.33751622319285    1.34956912216239    4.59006589157824
O         0.84504697191874    2.10815201997455    4.25499544278457
H         0.89273883799109    2.76926999562296    4.95981106536200
H        -4.66110503020488   -5.21173156322661   -1.57736864539021
O        -5.36281269650895   -4.85626985749823   -1.00478271748056
H        -5.14994927000880   -5.20788881627283   -0.11949480948301
H         2.32076078640824   -6.53770020793820   -4.03996950056508
O         1.98353141589282   -6.20565910566401   -3.18778023848164
H         2.41715111741604   -6.77729563206014   -2.52217128708330
H         0.46285772258495   -3.43152289566816   -4.01678460742402
O         1.26593673437699   -3.06659274239172   -4.44103214714821
H         0.94653070956706   -2.69688999249327   -5.29039885241160
H         1.96008250449304   -1.78667885223813    2.96626267882483
O         2.11477748065995   -2.71832339292663    2.75181893973005
H         1.42867692626171   -2.93340575538218    2.08544365812038
H        -3.01829068911100   -1.85632209731312   -3.22594741526667
O        -2.59514986685181   -0.97020177455769   -3.16361286313113
H        -3.25021547237341   -0.32457245416642   -3.48472493645763
H        -3.19040821860348    4.94114040782851    1.04482793721517
O        -3.97418997005890    5.30851430356468    0.59060537977527
H        -4.38737025573243    5.87331448239190    1.29250542198389
H         0.87464798537865    2.21966280918208    2.56406504741311
O         0.97666109854527    2.21306502522087    1.59301211832133
H         1.70232101135679    1.58790251636359    1.43054769633880
H         0.18577865043953    5.61956393074010   -0.78554252814758
O         0.71202589880188    6.28964973731419   -1.27975582400577
H         0.84023753400159    7.07877715553380   -0.71057144951920
H         0.35261344089211    7.01206975717345    2.54476498841992
O        -0.00194771842832    6.62363209203118    1.72924618745588
H         0.65619668844614    5.94222520383011    1.48239414015585
H        -2.48240219191447    0.18643259149865    3.31951833999020
O        -2.70475376437722   -0.62610270693474    3.82672714306146
H        -1.94433768206923   -0.66450623267153    4.44852188431433
H        -0.89646530808449    0.53146141837201    6.00300882513842
O        -0.62236672625480    0.00993685550976    5.23003722070532
H         0.09033999360281   -0.59355857745184    5.51853316697826
H         0.70356251078912   -5.02981903630167    1.97399499047958
O         0.16119125641430   -5.13615935710880    2.77881879739169
H         0.30435723707482   -6.05615089496960    3.05380223446545
H        -2.12778851769338   -8.12517381436510    0.45098786939884
O        -1.80533728884589   -7.63530666058613    1.23497726410574
H        -2.59159805734186   -7.32134808691637    1.68925496221830
H        -0.37995528436603    6.82010967236497   -2.36186582355656
O        -1.12569405631436    7.22965972059467   -2.86663666484229
H        -1.91623711960863    7.11188549927273   -2.29995813186166
H        -1.11176021079113    4.27357475641710    0.53941478140925
O        -0.73734086489077    4.32847017247393   -0.35659521353941
H        -1.44577076283371    4.08828792701644   -0.98791162982274
H        -4.41004979535499    2.72128356189723    3.47809510212892
O        -4.40748108038854    2.89354689901610    4.44246775076127
H        -4.49244771016610    2.01163574838533    4.85349085080944
H         2.01850356755673   -3.61203749222054    4.23393331354273
O         1.95475558265786   -4.08179955013107    5.08855447234936
H         2.46175492026725   -3.54333216013680    5.71766299196182
H         4.68227671606538   -3.23722600196147    0.82815283755942
O         4.52195439320175   -3.16364914485543   -0.13851318002961
H         3.66326684255130   -2.68601004120189   -0.22316365881822
H        -2.72587249515576   -0.79036692111555   -1.37081659729681
O        -3.05316890996415   -0.51807386148961   -0.49708454195266
H        -3.85289820282777    0.00855188041555   -0.70560287674002
H        -1.62004308182300   -0.81304654562508   -4.65052182230177
O        -1.11203764053367   -0.60034074806372   -5.45469685340476
H        -0.40258109092372   -0.00285658322736   -5.17079892262485
H         1.79153634230275   -1.76649094471376   -3.39272847277783
O         1.88450184282129   -1.01806321141514   -2.77170821789177
H         1.10718554375708   -0.44094576354205   -2.90410992319659
H         3.65793182961106   -3.15959324707106    2.53941016704830
O         4.61682606598268   -3.38953828171494    2.46697929152388
H         4.67088210078453   -4.34934781231645    2.59642375628983
H         3.41800889342263   -6.15640795399814    3.11976718892989
O         3.77423512289366   -5.95937155726195    2.21895054949378
H         3.03746425053247   -5.61402660098976    1.67475789489832
H        -3.34522527374982    1.56127722191424   -4.20318131447996
O        -4.18964641460848    1.09053866536912   -4.01083746173976
H        -4.40767777452624    1.24037409257257   -3.05486504810542
H        -5.08079343350342    4.11035757228056    0.03561259886565
O        -5.52098975511552    3.24416025600642   -0.06684393649144
H        -6.45092956515959    3.36509209743500   -0.34843911293265
H         6.72992880898540   -1.23352122546328   -1.38033145606668
O         5.95842566326847   -1.08116016448013   -0.82822833256441
H         5.53824002563058   -1.94777490208604   -0.62807360509273
H         4.58876139715863   -3.22113380212639   -2.48230295362554
O         3.72122366378448   -3.05005775770914   -2.89899827674832
H         3.72394527103975   -3.67102817538377   -3.65333235145576
H         4.43105601391308   -2.32174364911815    5.60737862684239
O         4.08788713567734   -2.78429850898995    6.40215353348531
H         4.42119077184804   -3.69017427987903    6.32296781168949
H        -0.75265371051040    6.31363163333079    5.03518630911298
O        -1.34560049351472    6.89515877923330    5.57174310390659
H        -1.36710487311091    7.76614511376784    5.12041218143873
H         4.69568081709756   -0.18575587458533   -1.48658774180041
O         3.92903849811653    0.35689655159663   -1.75097468635651
H         3.23576023408921   -0.24378724420309   -2.07932229291122
H        -0.74124155997244    4.47287675900111   -4.07140506240606
O        -1.52387792842677    5.01432829944779   -4.28204001090686
H        -1.37533285157720    5.88210512222610   -3.85880311898763
H         0.65947507937908    3.15448113960609   -2.68749260673290
O         0.66927553887448    3.52919684730857   -3.59672739374140
H         0.71379010867307    2.76428851569014   -4.18052699506908
H        -5.39067008015865   -5.22426998449076    1.78805333167960
O        -4.69444933003087   -5.82092633988763    1.43497600778264
H        -3.85366684294629   -5.40454715349462    1.70403664298784
H         7.87633072867649   -1.74989132725856   -4.05000383177534
O         7.61885792658521   -1.43388738742109   -3.15121888346630
H         7.13277352978499   -0.59001747342824   -3.31016448301348
H         3.69397127262089   -5.13153088329500   -5.29655743930828
O         4.45725501003624   -4.75772965032243   -4.81701064031789
H         4.84114382197918   -5.46758376489174   -4.26935420957691
H        -3.78711499096837   -0.00499840554058    4.91368554000539
O        -4.38701978414704    0.46109117878927    5.54562978608328
H        -5.04811123665033   -0.19548814366049    5.83876043534695
H         3.45832532240006   -5.98853031034972   -0.52506958102535
O         4.33119820564931   -5.74163222056977   -0.84261854923739
H         4.40673971089270   -4.77884689449200   -0.70149040845749
H         4.99691448433478   -0.39290821973680   -4.18104801903589
O         4.46128713526429   -1.10516620621329   -4.56878790051352
H         4.13459586158276   -1.68598963059834   -3.84915226554552
H        -1.17360501083948    1.52091371614256   -3.96256805917103
O        -1.82378176714005    2.14052748654636   -4.34988336199898
H        -1.46615608100527    2.47060528598646   -5.19670055056331
H         4.87853873655528   -6.37386234974940   -2.31821954592495
O         5.21090014727494   -6.70193579935003   -3.18290865689267
H         6.02903822289244   -7.18202509359716   -2.99505463609403
H         8.73369987644978   -5.14904265515194   -2.92346209190224
O         8.04245699252258   -5.56414832638141   -2.36319246103075
H         8.07598333029252   -6.52189545926868   -2.46218623776152
H         2.33995441671452    4.67612516321771    0.41566547661987
O         1.76524568696190    4.66111522414269    1.19026382082602
H         1.40290905694378    3.74255907734557    1.26945505250292
H        -4.42031077885064   -2.65885245897710    4.21792953600935
O        -5.31398152300747   -2.31910703602768    4.01473096333135
H        -5.17644785024070   -1.53989940657583    3.43660631033831
H        -5.85176121510698   -3.22750491398212    1.30562367945047
O        -6.31477199911638   -3.78225590677350    1.97584094218019
H        -6.12596399043675   -3.34417703998412    2.82495515740180
H         1.68637219306421    3.44699006739746    6.83154368739333
O         1.06445027651762    3.96263293711142    6.29655729210339
H         0.28095195619182    4.11663999129984    6.86720019729243
H         4.99631650681187   -2.20396394154212    3.60117336435931
O         5.01770229412060   -1.48351564865683    4.26290373882327
H         4.20619595382638   -0.92712873426503    4.10480682694452
H         2.38262274333698   -5.60483012028678    4.83372853141223
O         2.76145219173718   -6.48997822528334    4.57638451171144
H         2.01556915134435   -7.07109352709982    4.40459742792675
H         2.24959333723540   -4.57859577180293   -6.79864327780754
O         2.08089989508333   -5.06430053955594   -5.98133663110515
H         1.81639647527878   -4.37090388108642   -5.32806258955307
H         6.43281013634184   -4.15163040557784   -0.51092463275332
O         7.18613993833759   -4.55321971851570   -0.04660555606787
H         7.69325915442729   -4.97823950454604   -0.76617902612835
H        -1.72487991091189    4.47237659795834    7.66758454764249
O        -0.82553577728353    4.57217410520752    8.05202435099466
H        -0.64512918196697    5.53124024842470    8.07362778704538
H        -5.11688560617957    5.64098630129524   -5.63277434810117
O        -4.51090525970724    4.87609091360484   -5.65324129402914
H        -3.75280402675183    5.08934737835614   -6.21837192998390
H         3.27531694796012   -2.59521865421563   -8.45162902092461
O         3.18735171370773   -3.12575419666385   -7.64896173517214
H         4.06393250548522   -3.10093628704854   -7.22011245206623
H        -0.68568425515440    8.78998302014412   -2.32832502816556
O        -0.55207980830444    9.63132521260742   -1.83709978761133
H         0.19491779141769    9.46495669355524   -1.24726163728508
H         2.06265977820980   -0.93943920586000    5.19348095913750
O         1.48986365663437   -1.46326236640060    5.78272531415956
H         1.58375175552815   -1.11502902760752    6.67879210433252
H         5.19983136241325   -2.08642258138957   -5.70903077509914
O         5.54557622374963   -2.85442268881253   -6.22881648649258
H         5.27113837377474   -3.64267630441682   -5.70898670562928
H         5.68724072681357   -5.24747675908641    4.68141867789438
O         5.16510945917258   -5.15947766121026    5.50785372932822
H         4.44284803611377   -5.79086350493425    5.42406860773171
H        -3.97634176426462    1.12942789585411    6.98296637286216
O        -3.78382091186426    1.60752686227129    7.82550083252749
H        -4.65971851185168    1.99464895606242    8.08501163125146
H        -1.90405205188430    9.61267035160864   -0.67848403703799
O        -2.81189941780482    9.43674159861004   -0.34964859939818
H        -3.38606995467332   10.05635536510189   -0.80303731172614
H        -5.94734829399672    4.64575262129137   -2.97343303420069
O        -6.85658472103372    4.52511291868837   -3.31642663481956
H        -6.76667854159439    3.82125050414102   -3.99173269181634
H         0.08492189073844   -7.10829289892822   -1.14277414077406
O         0.54880071599471   -7.54252069235614   -0.39388784005829
H        -0.13055238479051   -7.73458061757469    0.25562344952397
H        -7.63756727043735    3.75139893236605   -2.00503387642916
O        -7.90089008720915    3.16632662225633   -1.26398367183880
H        -7.75732189235312    2.25687362810080   -1.60077824426154
H         3.96947354973495   -0.91567836683255    6.96809244042242
O         3.97952734668004    0.04847252336561    6.95711428641512
H         4.79173209410039    0.33617152933135    6.52389297199356
H         2.25654660869020    5.75313277512103   -1.21527527570568
O         3.19244586250237    5.45981238594355   -1.10265917378939
H         3.36810957653022    4.91614649692512   -1.89393728089065
H         6.54301932862167   -5.97460350816622    0.66955175236954
O         6.17373507603986   -6.70916671364100    1.20521585663427
H         5.26909372324297   -6.43105818324689    1.43048940514631
H        -3.86778944967641    4.71475760719343    7.74633833831534
O        -3.30023245492722    4.24929658780825    7.09003999877278
H        -3.49593170761381    3.30650786304111    7.20193375384325
H         5.75519227071093   -7.99165041219599    0.14038455064835
O         5.46724772840931   -8.67984492851306   -0.49592012966649
H         4.63779877889391   -8.35499463932694   -0.89013012066890
H        -0.55927668648639    2.02439197423592    7.66681084458767
O        -1.19245644336851    1.95875985280303    6.93186375835054
H        -2.06115502854754    1.81876124476669    7.32859797508199
H        -6.38641926201218   -0.15260113542680    1.04247519416461
O        -6.70659834188334   -0.24051348721183    0.13002975392107
H        -7.62604879858463   -0.50870693565108    0.14911649798595
H        -5.37825578012316   -3.10122418081276   -0.60004890627097
O        -5.12533975462953   -2.39791714839773    0.02412461232865
H        -5.69474939908495   -1.62487980001726   -0.16525748596764
H         4.31920212163040    5.53354849958414    0.28089135343995
O         4.65900856012231    5.63570988843313    1.18368564210342
H         3.96576233875225    6.14231259816786    1.64209020343635
H        -9.04930725184686   -1.78469347092971   -2.26817204575594
O        -8.50109382391617   -1.58145482704734   -1.48285522440074
H        -8.62901381252807   -2.31582900819930   -0.84279113395081
H        -5.52556911349627    3.41892294885654   -5.55799333321469
O        -6.04322425730566    2.70857792224512   -5.14283575329290
H        -5.37708255849271    2.12480309037183   -4.72640811466031
H         3.17533132169436   -0.94896499240465   -5.67425937059460
O         2.31931815613416   -1.06945270285711   -6.13970718182819
H         2.40375188738129   -1.91988992358634   -6.61068922062512
H         8.10864264057304   -1.41548019453556   -6.04692002223882
O         8.11616197993395   -2.27806692901279   -5.58781596906394
H         7.25969532531432   -2.67815224646526   -5.83733346810218
H         7.61677734484118    0.92482321723645   -6.33477238701991
O         7.42709740741648    0.07536936130027   -6.74527327942044
H         6.44566031606233    0.02620161048238   -6.78135681810651
H        -7.86721138138462   -3.72338167199811    0.92126529718008
O        -8.54593528375529   -3.61839855658618    0.23691428022342
H        -8.44812013279085   -4.37953001536496   -0.36264704931120
H        -2.34502170161683    8.78290247260434    1.31167881000476
O        -2.27766576072802    8.08635745156511    1.98236742339821
H        -1.49218812844035    7.56320524563321    1.74793483822679
H        -4.44134006860138    6.41003864555457    3.45629164654895
O        -4.62281118212436    6.82877677661672    2.59923795521927
H        -3.86165453922883    7.41411614198601    2.44174586783283
H         3.40018413050038    3.39288339302115   -3.60829345334954
O         3.24738518006385    4.36250074924034   -3.51690869241038
H         2.28253081898154    4.42684066170905   -3.62627927430097
H        -6.12115516766366   -1.65137186462867   -3.45759589169063
O        -6.20468375436604   -2.22865309822290   -2.67215716373006
H        -6.98798757939302   -1.91875938283713   -2.16406150620817
H         6.46512855582573    1.01814711791864    4.71517618698874
O         6.07210409386911    1.55967183736523    5.41661412690025
H         6.26060391633212    2.47716654457606    5.12237451021571
H         1.35885005759609    1.66344012852766   -5.84840207038600
O         1.16458653218922    1.07000605560280   -5.09215959235289
H         1.52653077721673    0.20565764023336   -5.35974625668567
H        -2.49028987307603    2.95688510501579   10.45449919300260
O        -2.27846875678732    2.04838962013610   10.18397254293504
H        -2.87639822368215    1.84673793051152    9.45228133679445
H         7.62452673274539   -0.53424131271064    3.06437971103928
O         6.87431013036428    0.04177075386932    3.23104734395337
H         6.18188425628157   -0.55755620709656    3.61194906606016
H        -5.66983988547329   -8.09167150801004   -0.69648233187799
O        -4.93500323101037   -8.15905823321393   -0.04988500858178
H        -4.93804739546008   -7.34008552228911    0.46947628705501
H        -5.18208100418571   -0.16917938116203   -4.73484238698292
O        -5.79971865984395   -0.88121739967226   -4.97257205423928
H        -6.63746867420666   -0.43921862400234   -5.17176221773681
H         1.88493373836769   -0.26252928412716   -7.53560325504154
O         1.68407683433103    0.20711466981795   -8.38088905650120
H         2.26014411846197   -0.20079737302359   -9.03282987959408
H         4.86616198540850   -1.46524716327385   -9.32153222414655
O         3.94127061451669   -1.23616963977857   -9.60435130192818
H         3.92107230273978   -1.35579419584423  -10.55316571403734
H         7.55755405796275   -2.60535410251285    4.18791862617506
O         7.70412105771814   -2.64428803358219    3.22852555345667
H         7.21039259238243   -3.43573855513715    2.95908671846902
H         6.71165089234730   -5.93338813924127    2.68232802819382
O         6.77405736963589   -5.25621210524322    3.38152721642783
H         7.64995361208118   -5.34081746610910    3.79938645222142
H        -1.83816127524913    8.85514974779082    3.40129624967294
O        -1.56540385231910    9.20503518151025    4.28374794149196
H        -2.40264352477220    9.36251063248814    4.75029686639929
H        -7.39334446729994    1.51766902173406   -5.27524743135206
O        -7.96892884954672    0.77469600414179   -5.02818640467089
H        -8.87017128855295    1.17559976627035   -4.95300049505083
H         6.91994520669498   -1.15445997564121   -8.42244959995246
O         6.33778825566634   -1.87602294241573   -8.68425789282419
H         6.10929406732243   -2.32331732409919   -7.85108170663446
H        -1.67707884770137    6.18262308804330   -7.06071368470003
O        -2.07315131888689    5.35676582250946   -6.78632461871293
H        -1.82624983167468    5.22932859330835   -5.82150295346561
H        -0.00014832874387    3.29868626699738    8.99253342361411
O         0.19665705120804    2.37982586429180    9.25101548169913
H        -0.60210691346357    2.11753927790103    9.75782021606708
H         6.74921198342250   -2.83510157782517   -2.71773149870059
O         6.21858459621334   -3.57777261127568   -2.37365594150386
H         6.68674606744338   -4.38972607617784   -2.61704654164570
H        -4.08456141479526   -3.12501423738801   -4.95418418089011
O        -4.23900180245295   -3.01549116097793   -5.91930770062593
H        -4.78564381625859   -2.22213307548641   -5.97775233347138
H         1.97843353999030    2.16804842165885    8.43796489551045
O         2.64242318231798    2.27801033070206    7.74761364739648
H         3.06395623176150    1.40707064939725    7.63485029100943
H        -6.91648719157899   -5.23981155659205   -1.39904729889638
O        -7.83222001849495   -5.50965937143940   -1.64368181452774
H        -7.96566571590311   -5.10962328391784   -2.52784609890503
H        -3.82597726327659    5.23599515874997    5.66235333225554
O        -3.79331878930724    6.00310448494561    5.07005105054953
H        -2.85997940806695    6.29737014518619    5.16119731891467
H        -7.88921157198784    0.04831107783266   -1.98637660545348
O        -7.39846642078588    0.76975134798180   -2.40237819757362
H        -7.62734017773645    0.75659578383966   -3.35542273912933
H         5.83350429639797    0.08567117014365    0.39057168117357
O         5.61243975396629    0.80950936578213    1.00908517544793
H         6.12258446134240    0.61651848086764    1.82257008100718
H        -6.21523840590579    3.29965478038991    7.36656161301868
O        -6.08797504998477    2.78364531426852    8.19681744868051
H        -6.68899165221236    2.02267169659650    8.11054652381339
H         2.26841921752891   -8.11842307411028   -0.83526205298697
O         2.94523940172965   -8.10828281801660   -1.53174157354386
H         2.71957578617453   -8.82405423927007   -2.14260377752298
H        -2.75289484360350   -4.01899207557516   -6.20501469293205
O        -1.99955275483017   -4.58500569105520   -5.97159732226380
H        -1.72293333586198   -4.29062305680728   -5.07545910561483
H        -5.64414226809102    3.74344230180883    5.27778024953932
O        -6.29171617392880    4.14191167592089    5.89532883017780
H        -6.12957534503602    5.08611338202819    5.87628710352860
H        -1.02919047590476   -7.16332164317054   -3.16117586532945
O        -0.55596486849453   -6.49228546218808   -2.63527662026432
H         0.35162324835125   -6.42529143277739   -3.01621406359255
H         4.44283112610005    1.98862285334873    5.10258912466827
O         3.50161841495015    2.22920903055615    4.98176809118365
H         3.11699037427180    2.24749268299223    5.86346944152985
H         4.11060726144012    4.63419575110876    6.26607292783613
O         4.19087910239009    5.36270411914721    5.64597036151017
H         3.62338274458395    5.11895224996888    4.87582512565633
H         2.76411504627609    3.58736619923651    3.89273110621525
O         2.58812382635444    4.52714080688981    3.72302333693462
H         2.46890263474670    4.62119919939356    2.75601050720120
H         9.38866469535277    0.15853799769616   -1.09329705249939
O         8.58329951441522    0.32458943459981   -0.59969895468770
H         8.40645632874805   -0.49230613786226   -0.10370415685082
H        -2.09974632027804    5.31629620182792   10.61446660016740
O        -2.82191144365073    4.68893900634256   10.84813093117384
H        -3.04023726055547    4.86944769382821   11.76266268003336
H         7.96567947834887   -3.05486125226550    0.31695431151159
O         8.38791768451247   -2.20796790257970    0.56954904066965
H         8.32163283373003   -2.19995860513369    1.53180855377573
H         5.37033068899830    3.63095233936493    3.49307578052140
O         6.02695894125691    3.89905090363252    4.15802301601272
H         5.61429037878657    4.61829048948888    4.65791326946316
H        -4.20849358287132    5.01678090003295    9.74987359748127
O        -4.84132225417464    5.16652335413990    9.02745172681175
H        -5.45391637063671    4.41847622882681    9.02679228431405
H        -7.01882271868834   -3.52274802934738   -3.49397153121070
O        -7.63976599266143   -4.13589395162346   -3.94014266247800
H        -7.11914687074194   -4.58047535413690   -4.64102980260200
H         0.02969727625783    6.12205056284322   10.73119898536974
O        -0.83425952356785    6.45484946333295   10.48361844622919
H        -0.71845320220261    6.88217991890564    9.61578035800205
H         2.58617930584924    1.44159310312803   -4.13073159300420
O         3.46509764083327    1.79405383631917   -3.89310944555475
H         3.78455232841805    1.28100043988761   -3.12098309421301
H        -6.97606638011088   -0.22916184777766    7.20072029604617
O        -7.48399871183814    0.55058871362243    7.47879406642854
H        -8.10647822603391    0.73285824374085    6.77376137176586
H        -2.75539897040271   -9.91305729875387   -0.81760921870729
O        -2.69150066840752   -8.97203856073695   -0.98078361466535
H        -3.59716140921894   -8.60399405421637   -0.74140320887807
H       -10.07050668740616    3.02977071621693   -4.92670372145820
O       -10.18901544887962    2.11341435965559   -4.64287905142260
H       -10.40393629496147    2.20127400457499   -3.69322941449860
H        -2.07375307542484   -3.04752695019100    4.60377226084561
O        -2.94886767954135   -3.48691036057680    4.67516234055783
H        -2.94362868901130   -4.10669995758179    3.92047188770007
H        -0.19202405690391   -8.01310526446978    2.49178572598555
O         0.63499009071250   -7.80309279936565    2.93880740886879
H         1.35244021938883   -8.10156355931998    2.35235559240570
H         6.70067825087547   -2.40286904178581    6.38195403113458
O         7.14913707412678   -3.11409247643448    5.91967969798097
H         6.51831092506107   -3.84830795078250    5.88327207795244
H        -5.27700875401640   -2.01610393333313    6.93052726218719
O        -5.95316551430027   -1.51915713901722    6.44525991297875
H        -5.93716341217223   -1.89869772935642    5.53708629500291
H         0.83377017719652    2.97070300166689   -7.14364744363783
O         1.75127526211324    2.63898337286980   -7.19920108692604
H         1.73636910847535    1.88965528912135   -7.82277545186979
H        -3.95127009988439    8.74245880893951    6.62500296405184
O        -3.93223241596383    8.74114129666763    5.66787906431915
H        -4.07099701539670    7.81632046064505    5.39781623525221
H        -2.06996922771920   10.26551766708529   -2.76859854038128
O        -2.96328421802848   10.45069850668046   -3.09569845367859
H        -2.87052526468919   11.08075397417379   -3.80955654022662
H         9.40268262172461   -4.09722622301851    4.03681526293857
O         9.12299728577050   -4.77315944863790    4.66179880635192
H         8.69355344824295   -4.29825457559173    5.38432178003681
H        -0.74434891458031   -6.05487023923921   -5.84161288815835
O        -0.04130820000009   -6.62120978933656   -5.50686490005495
H         0.79453381339511   -6.16077515629102   -5.72554126974735
H         1.91772388213300    8.15804365014933    0.64780030015540
O         1.57506303732084    8.55137743493281   -0.18825723474186
H         2.35901997010143    8.59464090183158   -0.76198973422593
H         3.49553578736968    2.86646642723418   -6.69221822191531
O         4.32324656464558    2.57728583687785   -6.28226335662758
H         4.07795698085018    2.30646761320615   -5.37251923549169
H         3.73548405453116    7.07709084329255   -1.27541667422461
O         3.94481007751323    8.01238499724500   -1.48865376591516
H         4.31114692719448    7.95400218872876   -2.38299793941356
H         4.38903114183248   -0.07527755474670   -7.93283405216875
O         4.76683844421533    0.07359823434382   -7.06415402116010
H         4.58570506005953    1.00639341706207   -6.82345106027145
H         6.02734446348974    1.88578145475268   -0.50339583920539
O         6.59302911602800    2.07655780623949   -1.26550877512335
H         7.41707868950909    1.59655513180820   -1.07015534944900
H         6.67557371444311   -8.48180699701059   -1.60192559697467
O         7.31205012827713   -8.27358582254845   -2.33875503469564
H         7.68103096197661   -9.10846337156042   -2.62183566150814
H        -5.31155445006734   -5.84046054456654   -5.40805063895255
O        -5.92826687986611   -5.16911586350199   -5.72507037673396
H        -5.37659754972232   -4.40196874314202   -5.96415254046712
H         0.68619406523261    7.15767292442057    7.55806808104975
O        -0.21520827794604    7.18922535824368    7.91751235644409
H        -0.77103581064708    7.20074686377522    7.10026721667589
H        -8.90504607194128   -2.87803010722037   -4.11192393723981
O        -9.42497682943014   -2.06872612467137   -3.94680261070338
H        -9.13831871401573   -1.40572783695011   -4.57866583301081
H        -2.41948885306877   -6.03201553210294   -2.14408555931391
O        -3.29771395546293   -5.74643260945468   -2.41317303412821
H        -3.48541408288965   -6.12360466926986   -3.29774285309943
H        -2.99675961766034   -5.95408082617261   -5.41010317452056
O        -3.59703038748945   -6.56184641817506   -4.93574359431570
H        -3.11582639858969   -7.38199391871767   -4.76652525688440
H        -1.39155381596803    3.66805952026455   -7.01350998246375
O        -0.85201141588113    2.91193794270523   -6.74163464888759
H        -1.09123194345450    2.12578193322361   -7.28878859763930
H        -0.20940462290808    0.35284930474441   -8.23737592362955
O        -1.10531522299756    0.58936126545201   -7.95477000672433
H        -1.28067840959610    0.06881129937776   -7.15490011999766
H       -10.42384635822507    4.01488908183752   -2.76538392428535
O       -10.49218351016791    3.23800869658632   -2.19491676936065
H        -9.66233603838702    3.21231138738782   -1.68651164034025
H         4.58217398769819    4.04154796901684    1.68570832449972
O         4.37249228248880    3.12250496251489    1.96925965309069
H         5.08641320436505    2.54394239480143    1.68843412423658
H         6.48193948638125    1.33952819200037   -4.24582433789924
O         6.17857289725745    0.71782377319066   -3.54986615262251
H         6.20961826200175    1.21590058401513   -2.70763547795497
H         9.62584576535436   -2.27734889776233   -0.94389127359590
O         9.90216998576384   -2.06582002601111   -1.84443850845412
H         9.10162704641459   -1.72863177399480   -2.28877364661869
H         9.96124081847060   -3.37916761307513   -3.11028802675695
O         9.69374923844458   -4.03327353317957   -3.78300393663063
H         9.29998048155514   -3.52791284638605   -4.50480791852297
H        -7.71077009136246   -8.61188107352667   -1.65761176122737
O        -6.97231584335730   -8.01869320505723   -1.78773271664715
H        -7.34910533901934   -7.10521762073541   -1.78073167626841
H         4.16073599896798    6.02653341121992   -3.86094926324942
O         4.82239409676258    6.72747587704526   -3.77725199135603
H         5.65854518850052    6.27300416278308   -3.64122374190512
H         0.08618310983040   -8.22638454430269   -5.20805916447203
O         0.10961381363027   -9.20879172606622   -5.07236551672408
H         0.26036147950559   -9.57589171407050   -5.94348318970596
H        -2.34499546462846   -8.71936042195405   -2.70728655107784
O        -2.11124858388016   -8.45906788383142   -3.61787163125335
H        -1.46474099952674   -9.07896381423419   -3.97433359591845
H         2.16890569617584  -10.86803742144426   -3.47787239001822
O         2.12428649847299   -9.91334549704981   -3.45717757817965
H         1.33909472759635   -9.64333291864169   -3.98416704173102
H         6.83315970270284    3.27101245199139   -4.60665848332664
O         6.89100490404488    2.59077034679004   -5.30552361826184
H         6.09743944100317    2.72251339432392   -5.84648641148264
H        -3.57021669019568   -3.73400694776107    7.71328951844119
O        -3.68351917605969   -2.94759421877614    7.18097309152883
H        -3.43291504835083   -3.18969064874212    6.26325263996614
H        -0.64655738607305   -3.42206198651832   -6.73384559862104
O        -0.01547164826749   -2.69139758328413   -6.74377276902519
H        -0.49634448419361   -1.91428667824129   -6.40449549259422
H         0.63930609471177    0.44978922217343    8.73107612264366
O         0.64647463292180   -0.26721571461794    8.09299190975324
H        -0.27597541789569   -0.55577096500395    8.00622755826577
H        -5.83117607479643    7.32142761758757   -4.29372677119985
O        -6.33590214545004    6.70132398676262   -4.85253468462488
H        -6.62295035838411    5.97303729904566   -4.25841104230701
H        -4.27577006897576    9.05718687190156   -3.31166369463313
O        -4.81173317061178    8.26120645170508   -3.20404269021927
H        -4.40346425574911    7.78539718189290   -2.46211972123832
H        -9.71108576427166    5.75220756359843   -4.68284890005358
O       -10.24537107347152    4.94846454964168   -4.51717222513175
H       -11.12588823689964    5.14968697243506   -4.83593435702086
H         2.77083768065165    6.49345962300462    6.09894487046659
O         1.81071320604267    6.59293963270230    6.19418820419215
H         1.46574089389613    5.67945078084091    6.09658885186655
H         4.80552352404161    8.50427849486311    0.03768204245604
O         5.12235368135625    8.50731782439127    0.95911521766788
H         5.53306289589282    7.64454832389295    1.08920942994947
H         4.13235831469731   -7.48343959631958   -4.33997085536813
O         3.37345039017597   -7.76959303621741   -4.88036356713808
H         3.09230026416176   -8.60845076313369   -4.50018184637191
H         0.33885916080214    8.60441884165090    4.18330444306893
O         1.06590861313578    8.01031621652193    3.96764321657102
H         1.28495126653880    7.50699499509167    4.77795233514428
H         5.23384110440261    4.13757330973811   -3.19248833459969
O         6.19529573615920    4.10739873916213   -3.13938848407746
H         6.40363597120298    3.52738946386836   -2.39025394077216
H        -2.58144543589804   -1.55712130065930    7.55878394316669
O        -2.07047516220692   -0.76361128509427    7.77638322921697
H        -2.69599527367669   -0.13552010053961    8.14799933737674
H        -9.02578725358891    7.89281189068220   -4.19043188903881
O        -8.96311758129231    7.30591807870414   -4.94549634535739
H        -8.00588893797256    7.14072998709532   -5.07947108292724
H         3.51649674553086   -9.01936029377123    1.09897589519824
O         2.84025983941497   -8.38623004049998    1.34542088856270
H         3.31543824796417   -7.58024389965376    1.62265823725356
H         3.61831924941910    8.11785856524415    1.82934921294637
O         2.83109612260133    7.54959895504050    1.94624489997238
H         2.37141087330362    7.79586178664105    2.76212798734631
N        -0.52460811444634   10.27057784032446    1.28224302876654
H         0.28198783588078    9.71871319869651    1.01568349124804
H        -0.51548162963503   10.35597468620614    2.29066932275296
H        -0.39586549009954   11.19839849109124    0.90055571135366
