# Supplementary material for: Computer Generated Realistic Interstellar Icy Grain Models: Physicochemical Properties and Interaction with NH3
Source: ACS Earth Space Chem. 2022 Apr 19;6(5):1286–98. doi: 10.1021/acsearthspacechem.2c00004 (PMC9125691; doi:10.1021/acsearthspacechem.2c00004)
Supplement: Supplementary file 1 — sp2c00004_si_001.zip [file sp2c00004_si_001.zip › NH3_binding_energy_sampling/74-31.1-N.xyz]

604
 energy: -1022.787012086157 gnorm: 0.000031395682 xtb: 6.3.3 (5b13467)
H         0.20287658143094    2.98859798897078   -0.69021170680175
O         0.72577688347267    2.32062943535530   -1.18399315310683
H         1.66434435706503    2.44775934680391   -0.90935326589128
H        -0.07927557030090   -1.35023236849396    3.13701761402982
O         0.31390797291017   -0.64995708326529    2.59350229204998
H        -0.16362802348192    0.16363700481162    2.82673990753606
H        -2.39696531460313    2.37175984318784   -0.54892979032574
O        -2.18606196012968    1.90026927475816    0.27456231304064
H        -2.20453662054903    0.95256111273758    0.04890343010455
H        -4.66389753890906    0.50929060825582    2.16649987523208
O        -4.98120235835804   -0.42401242868215    2.17956862442796
H        -4.47763455777423   -0.90145387928547    1.51207582721171
H         0.06213240041849   -0.35123474752237    0.93853996101768
O        -0.13431146847611   -0.11411336468937    0.01155481624607
H         0.20532154542816    0.78237514805371   -0.10853430748546
H        -0.16057830133597   -3.62045302532043    3.76299094123926
O        -0.43851826534588   -2.79018026711920    4.18379692164251
H         0.20732881624295   -2.62104190625450    4.88616177088948
H        -4.88541421448656    2.49359245075959    1.31569319839437
O        -4.24643974342697    2.08309218087233    1.93070706785122
H        -3.40380947152625    2.06476820712323    1.41796221858108
H        -3.24406032180946    3.86161818513490   -2.22438988389383
O        -2.50683295424911    3.26347849526346   -1.99306871746579
H        -2.14972103553816    2.97434497222063   -2.85268227976642
H        -0.13040462662015   -3.84687567879007    0.48833199379527
O         0.21030428429747   -3.02990484657265    0.90667748446744
H        -0.57676954894294   -2.54283518074378    1.21836332270203
H        -2.38165508046133   -1.57907426347512    2.45433128288054
O        -2.19230648086243   -2.04477101979895    1.61335198579094
H        -2.45009845184968   -1.45725943477716    0.88389513640655
H         2.07028070704092   -1.48730271394788   -1.13421381522620
O         2.30134987902968   -1.74051148503742   -0.21669251156115
H         1.51149815580258   -2.16759159292667    0.16656660966955
H        -1.39191086964779    1.78297076803387    1.89857641934870
O        -1.48272772164008    1.38514669859151    2.77466703728340
H        -1.46860255850526    2.09723476849264    3.43983021637987
H         0.20515023228028   -2.74503652275829   -1.58453746574162
O        -0.54960235474571   -2.13240594693398   -1.63942957160443
H        -0.37001719777541   -1.40663652510785   -1.00497438447338
H        -3.44129934856578   -2.96350350748964   -0.40774871304505
O        -2.72393615697614   -3.45616632489154   -0.82776398541168
H        -2.01344440327124   -2.82596494991029   -1.04606849957883
H         2.76978467078865    0.08209194627623    2.92153973276681
O         2.86891643976233   -0.10093608028187    3.88311372854116
H         2.96068236194452    0.79152819195986    4.28835649864370
H        -3.51635442091504    6.34493422903490   -0.55881201529119
O        -3.26549435027707    7.00478083620919   -1.25674019700287
H        -3.14485002656156    7.85290667512230   -0.78845113400584
H         3.90040912282366    0.53640885001384    1.17427090631742
O         2.94952166389299    0.35625286392875    1.28971428626914
H         2.71148730945612   -0.39585691009455    0.71012788283889
H        -5.78116243839735    0.80809935352264   -1.62095444068349
O        -4.87030357347491    1.13387782704630   -1.49309337422857
H        -4.98108644442272    1.96254486170977   -0.98165386825707
H        -1.20853146011131    5.35554164782658    2.19942457704269
O        -1.83294564178882    4.60873090945106    2.08163575071738
H        -1.91272321435272    4.18975208204566    2.94382144830751
H         3.49470503243257    2.71607580010371    0.41441990880468
O         3.24791077210499    2.67536098165377   -0.52510671754009
H         3.57875076761485    1.83212777323449   -0.87601384914324
H         1.48590316825752   -4.74001323535089   -2.26583220234210
O         1.55128313782378   -3.96291988777120   -1.69257486065164
H         2.34638714767769   -3.50251554908014   -2.04344508289778
H        -0.92275594314386   -0.12514920502287   -2.56320102822326
O        -0.28720359293961    0.52663816269786   -2.88612087869321
H        -0.02714262028173    1.10817281557958   -2.14856846870925
H         1.69338317231344   -4.72956744628922   -0.19451048916820
O         1.79903887222975   -5.36709149344628    0.54787796801038
H         1.33472672635270   -6.17751941763949    0.25114829970722
H        -1.23026577208741   -3.30492927334287   -2.89614949151796
O        -1.05670154279875   -3.98817762230188   -3.55702489346013
H        -0.93189672431296   -4.83551167590202   -3.08836623056567
H        -2.78052511226660    3.26761719406150    4.69115405976025
O        -1.79910451208516    3.26461257156575    4.65786737486400
H        -1.50739025226811    2.86137240487940    5.49381245923383
H         0.96418126517721    4.98908494817504    4.06581973627234
O         0.01851817770485    5.22315728418158    4.11667523157251
H        -0.45507734878360    4.42059921547762    4.37402311416025
H        -1.73660299641306   -4.69033519781590   -0.38837239420781
O        -0.97220704838249   -5.23223251676545   -0.10338528940964
H        -1.32097567634136   -5.91869173806488    0.47462251157914
H        -3.91586214206692    5.79681371209640   -2.60954517989382
O        -4.26135181737367    4.96062983262653   -2.93969139356051
H        -4.11104057121131    4.92864248651824   -3.90887408009735
H        -2.43703493126451   -3.72944957234772    1.91936395272242
O        -2.45635347818416   -4.63382326358401    2.29474136074677
H        -1.51689160424756   -4.87281955315675    2.43559315471017
H        -4.69916087772398   -3.01521069647274   -2.91609281623132
O        -3.84670546733610   -3.24893046127977   -3.32182108273141
H        -3.51704824903396   -4.04308273949899   -2.85662183786557
H         0.33746128334011    1.33223707639900    4.60191527355497
O         0.84460070950522    2.09208812828530    4.26903344251381
H         0.89325344885404    2.75044726674809    4.97641779981566
H        -4.66172027537905   -5.20650214027179   -1.58903198686443
O        -5.36330374262312   -4.85259119186136   -1.01533895313535
H        -5.15089212921229   -5.20750165252823   -0.13125726307234
H         2.32032449831007   -6.52637542769787   -4.05433688582714
O         1.98304019592353   -6.19696954386430   -3.20112850835265
H         2.41621360181038   -6.77110496971224   -2.53736140267389
H         0.46343298189559   -3.41969068247133   -4.02112771600822
O         1.26665079857961   -3.05325452998892   -4.44385886992914
H         0.94752442232017   -2.68097789082528   -5.29221588934977
H         1.95947212366617   -1.79891013412729    2.96784392724815
O         2.11386917860656   -2.72982205374454    2.75012260277249
H         1.42780354012525   -2.94245913537368    2.08293664167033
H        -3.01735864608569   -1.84618400745433   -3.22574394293945
O        -2.59398317579530   -0.96031366994844   -3.16027108424886
H        -3.24891548165641   -0.31362227997200   -3.47956748507580
H        -3.18782452343634    4.93630842937739    1.06699761284894
O        -3.96773060951535    5.31173233675403    0.61172343429151
H        -4.38376998930234    5.86912220549415    1.31713551878213
H         0.87541259822137    2.20920779897702    2.57884591583075
O         0.97765794359331    2.20600593442665    1.60773032784651
H         1.70315195670056    1.58106648947235    1.44344887077231
H         0.19004597887466    5.61651282775664   -0.77994340253136
O         0.71053447572142    6.28340416366268   -1.28458809869921
H         0.85920155423814    7.07075786538094   -0.71601081598097
H         0.34758638500010    6.99184198433829    2.58123774702841
O        -0.01196406882455    6.61531755666217    1.76098716638554
H         0.64879149540147    5.94062431000095    1.50182738710742
H        -2.48266076660700    0.17421585672560    3.32666466358976
O        -2.70528442135932   -0.63987966670567    3.83108327181800
H        -1.94503311666018   -0.68059517662267    4.45295727285777
H        -0.89725858960860    0.50978635534079    6.01165122451447
O        -0.62304420480731   -0.00903620588206    5.23688511533278
H         0.08932837181612   -0.61383897220298    5.52358226883014
H         0.70214574288273   -5.03834420666070    1.96422088074493
O         0.15951986859866   -5.14711813459557    2.76854540335119
H         0.30227970154534   -6.06809997904825    3.04047554593085
H        -2.12979976378489   -8.12762522465471    0.43005929198126
O        -1.80737201474573   -7.64033041267826    1.21567798329092
H        -2.59366210607116   -7.32789712198593    1.67095431777791
H        -0.36307400699177    6.90945782226832   -2.35398421089121
O        -1.11229275662511    7.33959131444755   -2.83728614893770
H        -1.89564407689616    7.18022019838525   -2.27073243420843
H        -1.10978899247926    4.26957306346189    0.56092108391603
O        -0.73600972346144    4.33039377883661   -0.33487067383732
H        -1.44353888874944    4.08935395048985   -0.96698935813097
H        -4.40962446661927    2.70870962554164    3.49325563713421
O        -4.40756828810572    2.87848174870499    4.45803901512146
H        -4.49250540038205    1.99526338579333    4.86646639832269
H         2.01696584572054   -3.62858442097057    4.22930117709849
O         1.95270539212185   -4.10112871930675    5.08231930830805
H         2.45988086081705   -3.56509772843967    5.71337101683740
H         4.68169276155461   -3.24311312882504    0.82547762641091
O         4.52165231317010   -3.16603922547147   -0.14098495673036
H         3.66309896206011   -2.68800094477643   -0.22419807981939
H        -2.72512598716863   -0.78651838210036   -1.36702309355227
O        -3.05217532149244   -0.51646004508279   -0.49247597967007
H        -3.85221875025996    0.01027708355808   -0.69941807606273
H        -1.61858838599280   -0.79860456974100   -4.64645923708686
O        -1.11051642444124   -0.58274499064727   -5.44976484758538
H        -0.40058661094197    0.01301186026960   -5.16361475743784
H         1.79242532823522   -1.75725167991610   -3.39114315145810
O         1.88544042130077   -1.01071395583428   -2.76775330100003
H         1.10828079012947   -0.43316740012940   -2.89846320356550
H         3.65693774906524   -3.17098059496185    2.53670411454306
O         4.61577261524944   -3.40088800370760    2.46365109803629
H         4.66956889353510   -4.36114991171547    2.58994309635397
H         3.41593979884002   -6.16960984383347    3.10687776455620
O         3.77245539826533   -5.96950889894335    2.20683824052736
H         3.03587937094986   -5.62222616673082    1.66363830759816
H        -3.34282228908694    1.57527694602677   -4.19152750300230
O        -4.18686797897506    1.10363077664808   -4.00099466403431
H        -4.40588268942248    1.25034105854388   -3.04478837933270
H        -5.08049769415191    4.11099666573308    0.05207983715880
O        -5.51970217295394    3.24510169117990   -0.04949467249659
H        -6.44982701793946    3.36524366867432   -0.33291134371617
H         6.73053346371829   -1.23256778707634   -1.37559158229528
O         5.95869459834396   -1.08169945400890   -0.82352355484799
H         5.53836047640826   -1.94892932465409   -0.62619813955783
H         4.58896911632189   -3.21576729403997   -2.48498036811116
O         3.72161676988528   -3.04288414579858   -2.90135753791736
H         3.72432624016385   -3.66145387288805   -3.65770102788662
H         4.42951552452783   -2.34376901034954    5.60771214242957
O         4.08582820391110   -2.80891939328316    6.40071465292565
H         4.41903902904839   -3.71458654497744    6.31867563953212
H        -0.75055673142338    6.29424419990445    5.06421663844499
O        -1.34628499721696    6.87099507662429    5.60231560192680
H        -1.35935644829536    7.74790930225439    5.16097205313963
H         4.69660681529993   -0.18365900713065   -1.47899946839947
O         3.93017685140448    0.36014543566965   -1.74185477065745
H         3.23688391720228   -0.23941108577131   -2.07227123819286
H        -0.73642175454330    4.49065335624913   -4.04106789354251
O        -1.51504579643641    5.04227656029461   -4.24411086382267
H        -1.35903797229060    5.90632047285854   -3.82624822696309
H         0.66135692296304    3.16215267176297   -2.66992972446214
O         0.66959438909580    3.54032819186523   -3.57805943908590
H         0.71563432655970    2.77708979929654   -4.16412615939867
H        -5.39209755350982   -5.23029858842789    1.77620587352375
O        -4.69593999983504   -5.82586079273097    1.42119443361851
H        -3.85511012540975   -5.41072021010087    1.69194721093224
H         7.87740195144491   -1.74041615332448   -4.04686040215197
O         7.61975286288842   -1.42728383241632   -3.14708677095031
H         7.13401407890207   -0.58280622951470   -3.30332759996714
H         3.69432213610334   -5.11640807471027   -5.30585988167582
O         4.45750858753412   -4.74435711438386   -4.82479376211075
H         4.84114040468978   -5.45621156830000   -4.27952729772642
H        -3.78781618525531   -0.02194291432983    4.91980274782547
O        -4.38786900351665    0.44248026125380    5.55280069151462
H        -5.04908378644338   -0.21497536742450    5.84387163547436
H         3.45719776574213   -5.98945550084910   -0.53731956114499
O         4.33017234741139   -5.74167259522829   -0.85389379633183
H         4.40601081437169   -4.77943496054927   -0.70944609038927
H         4.99854526241516   -0.38214885633278   -4.17393308801445
O         4.46245907883640   -1.09260211154763   -4.56425519260754
H         4.13564334352084   -1.67606344740091   -3.84676916879708
H        -1.17193809890664    1.53330941295192   -3.95059873343679
O        -1.82029533286785    2.15676769020399   -4.33514602941783
H        -1.46314595403781    2.48637485169170   -5.18246341068493
H         4.87772808891994   -6.36915464688013   -2.33150857220838
O         5.21025340430885   -6.69426391994973   -3.19723300441956
H         6.02811940867267   -7.17538752228037   -3.01079911997996
H         8.73338302523289   -5.14356511351022   -2.93157123668013
O         8.04180254170584   -5.56027599484734   -2.37291585180643
H         8.07509750772553   -6.51771005934228   -2.47508180266657
H         2.34099677579842    4.67358460201193    0.44044550534175
O         1.76213940654604    4.65714253314605    1.21181953966989
H         1.40312793426442    3.73710116167493    1.28950616649958
H        -4.42151354590295   -2.67342667825123    4.21499605120926
O        -5.31500916288861   -2.33265439048341    4.01272839661647
H        -5.17710879726828   -1.55155829356615    3.43734297005750
H        -5.85244906424327   -3.23165978410413    1.30043011512849
O        -6.31571176146074   -3.78854420604298    1.96864420799327
H        -6.12707870274519   -3.35344937610294    2.81931122612280
H         1.68606078927778    3.42153792235558    6.85082168105521
O         1.06419176683568    3.93859807294126    6.31710200039396
H         0.28090229324257    4.09166135962319    6.88840620041575
H         4.99537714070493   -2.21933259277590    3.60202148244761
O         5.01680233669326   -1.50106281343620    4.26612977616134
H         4.20547344118127   -0.94401765357621    4.10980865646925
H         2.38022300170304   -5.62352766386386    4.82245074912073
O         2.75887562905664   -6.50784338584251    4.56210318225642
H         2.01288746600982   -7.08821963534647    4.38827748130965
H         2.25043614152825   -4.55786533217523   -6.80649044378196
O         2.08143720798436   -5.04621829129368   -5.99083026237218
H         1.81702372926437   -4.35501532746687   -5.33528268123852
H         6.43222702323918   -4.15354867502621   -0.51632169044392
O         7.18535700194120   -4.55681528374410   -0.05315692910639
H         7.69250584410429   -4.97967361042197   -0.77399707555815
H        -1.72493958486348    4.44608960052808    7.68884442567230
O        -0.82582413859082    4.54350984989301    8.07409173047615
H        -0.64443190420675    5.50245082725640    8.09925445081663
H        -5.11374281015557    5.66234629809967   -5.60406804611246
O        -4.50681796065852    4.89679462626442   -5.62677506644254
H        -3.75155491566658    5.11115070876896   -6.19478702775020
H         3.27719490126893   -2.56926867812789   -8.45253479518792
O         3.18872527642293   -3.10217164518821   -7.65148855010872
H         4.06528729915540   -3.07943954472344   -7.22250266544801
H        -0.60009945654557    8.93003163320270   -2.14729066466240
O        -0.45030470914397    9.67890882439051   -1.53875992564549
H         0.28638218857163    9.40167452047584   -0.96244400494998
H         2.06169731991780   -0.95930267529037    5.19798739955185
O         1.48834335431606   -1.48478107475762    5.78516449822103
H         1.58222861074137   -1.13982215298082    6.68250644228147
H         5.20114124604387   -2.07044267169959   -5.70769814556244
O         5.54678527506049   -2.83675687277698   -6.22993756781769
H         5.27197058321130   -3.62671748542758   -5.71287140085923
H         5.68506063482428   -5.26670312635054    4.67213658876592
O         5.16267681109913   -5.18123231364471    5.49867916171973
H         4.44033333538652   -5.81222617509454    5.41266552606341
H        -3.97720485636052    1.10564087767605    6.99280054066362
O        -3.78466912058783    1.58113999816233    7.83676482058171
H        -4.66054902031089    1.96740843452670    8.09756951883389
H        -1.86488607481215    9.63680206629486   -0.73810566797796
O        -2.73791025165962    9.47072766410741   -0.29117297480155
H        -3.34810519932621   10.12918985508490   -0.62184838112649
H        -5.94644701907934    4.65521892826068   -2.95126318417194
O        -6.85547055390877    4.53291235424337   -3.29277628602616
H        -6.76500094612239    3.83416822828993   -3.97298419340594
H         0.08359715399874   -7.10602983518989   -1.15971439733633
O         0.54719627604632   -7.54278726047060   -0.41213087297501
H        -0.13238013002673   -7.73700588880847    0.23650668074367
H        -7.63572833354100    3.75852259685475   -1.98619920251494
O        -7.89780339895676    3.17097533447942   -1.24611990226375
H        -7.75602259726129    2.26278122973147   -1.58696319821371
H         3.96809804624497   -0.94219072972200    6.97312643954579
O         3.97824993083471    0.02199253932127    6.96511593931017
H         4.79080665120781    0.31094270974597    6.53340348063073
H         2.25954323547291    5.75226938368375   -1.19272950097523
O         3.19516053343000    5.46103280848256   -1.07741404238113
H         3.37290115051218    4.91855461006381   -1.86909790118588
H         6.54159433297816   -5.98051393967770    0.65805945067374
O         6.17191692083988   -6.71674266429035    1.19112561156242
H         5.26732150578598   -6.43911922107284    1.41715049670491
H        -3.86804345368537    4.68854865332316    7.76801641007358
O        -3.30136293544739    4.22552905440033    7.10916648403976
H        -3.49621061119015    3.28227324041271    7.21885193696231
H         5.75324200840777   -7.99553508152678    0.12187247186809
O         5.46522408992798   -8.68143454529401   -0.51685280272742
H         4.63597238398417   -8.35500676966538   -0.91015804171760
H        -0.56004802252340    1.99731355474954    7.68036709074610
O        -1.19310189383029    1.93421377928811    6.94503661357533
H        -2.06186764670900    1.79313083719103    7.34125945023603
H        -6.38635045444192   -0.15598543285566    1.04772520987418
O        -6.70598639303955   -0.24013245624485    0.13478017945335
H        -7.62545723920988   -0.50845730099987    0.15223239847291
H        -5.37835887209933   -3.09915940662125   -0.60455210551794
O        -5.12529056305103   -2.39776567830157    0.02176669602935
H        -5.69467792363189   -1.62415107659347   -0.16526990933028
H         4.32064853579681    5.53058490123452    0.30903139566285
O         4.65614246875971    5.63184278669960    1.21347319340719
H         3.96181647413305    6.13974256708705    1.66818603017840
H        -9.04860929076478   -1.77573457971814   -2.26923338047490
O        -8.50039242286261   -1.57551125513560   -1.48308979665501
H        -8.62889549507415   -2.31200216587596   -0.84560964423136
H        -5.52276087748065    3.43873324357699   -5.54050912893138
O        -6.03997789567185    2.72605196167992   -5.12869823419397
H        -5.37424102481962    2.14087378303583   -4.71414219654791
H         3.17698921987423   -0.93241888611986   -5.66953097559363
O         2.32100220396924   -1.05083318810647   -6.13554624659285
H         2.40526750787720   -1.89970838185067   -6.60946729352464
H         8.11033810176914   -1.39933199096565   -6.04262249988795
O         8.11738280094278   -2.26337050573726   -5.58628823388841
H         7.26092437373035   -2.66243475087973   -5.83746059178773
H         7.61930119647398    0.94214314875239   -6.32268391561253
O         7.42936560665011    0.09415944612787   -6.73605258129066
H         6.44794603301126    0.04538056506234   -6.77256946705012
H        -7.86794578511093   -3.72581893020191    0.91395159233206
O        -8.54635433399025   -3.61814994087103    0.22973715801150
H        -8.44879044109115   -4.37730154911934   -0.37237327505723
H        -2.40403499840785    8.69763614938576    1.27355561874645
O        -2.24958375830425    8.11275424798538    2.02898472225490
H        -1.48194222092316    7.55617747871160    1.80671341730429
H        -4.43955496174794    6.39822446015555    3.48508626638670
O        -4.60922320969890    6.82476938623630    2.62886287970342
H        -3.84587721005238    7.41014131638402    2.48846402790771
H         3.40277420644852    3.40223065203943   -3.58935833971692
O         3.24998675750965    4.37173377194817   -3.49492243352768
H         2.28516970608518    4.43631010255910   -3.60352191280297
H        -6.12029282356933   -1.63947755451481   -3.45756490510520
O        -6.20386896179834   -2.21916724568247   -2.67389980525584
H        -6.98751004210896   -1.91103778364268   -2.16518325254003
H         6.46489915125084    0.99851457962226    4.72736897795223
O         6.07159699014897    1.53774148324148    5.43041806836537
H         6.26071012297692    2.45617616606154    5.13963278922151
H         1.36149486212168    1.68111897056088   -5.83549417271808
O         1.16699107596152    1.08556915958501   -5.08094568298591
H         1.52845391707300    0.22182778977337   -5.35140914160287
H        -2.49143552157036    2.92086389611157   10.47092879610514
O        -2.27987087596775    2.01322255668745   10.19730510052742
H        -2.87772882527880    1.81427519461254    9.46483435639955
H         7.62420315737342   -0.54854959762575    3.07155819441790
O         6.87403473383950    0.02710768353751    3.23973812812601
H         6.18143918320084   -0.57330667181424    3.61865465275136
H        -5.67154352111831   -8.08919365284329   -0.71811509618581
O        -4.93680010718742   -8.15890233646767   -0.07163265026306
H        -4.93982983869862   -7.34174665047803    0.45055901858243
H        -5.18044003832780   -0.15322203257879   -4.72981055573728
O        -5.79819477694078   -0.86429592658149   -4.96974039438276
H        -6.63583728879863   -0.42138088920802   -5.16763447211197
H         1.88739820068239   -0.23929127755500   -7.52890317142648
O         1.68700642236206    0.23367601568746   -8.37243279784355
H         2.26270194194870   -0.17237094586641   -9.02587804303670
H         4.86852987857808   -1.43704857232111   -9.31825214976632
O         3.94382505516339   -1.20639942218314   -9.60037894985665
H         3.92366787867556   -1.32298133836421  -10.54958750058895
H         7.55634820092809   -2.62351167586204    4.18802927747959
O         7.70298062842843   -2.65914148811861    3.22851271838211
H         7.20921977930216   -3.44964932379117    2.95634904193154
H         6.70975673255211   -5.94617591841085    2.67103952161748
O         6.77216755193735   -5.27129202612220    3.37244908623529
H         7.64790607938116   -5.35761277983399    3.79032560778939
H        -1.81533975770889    8.90776425198723    3.48423671877000
O        -1.56641339835925    9.21206642352572    4.38227377936249
H        -2.41462715543570    9.34469412611328    4.83906649516817
H        -7.39117513746931    1.53609956645242   -5.26482506079245
O        -7.96676638734873    0.79248196747889   -5.01974059767275
H        -8.86804756377493    1.19348301293702   -4.94382597802283
H         6.92235763239879   -1.12991625279233   -8.41752572646154
O         6.33983294036354   -1.85025192240423   -8.68184504729234
H         6.11113953525765   -2.30044305347574   -7.85029855944517
H        -1.67972264442258    6.20816907959167   -7.03219957246389
O        -2.06636085156861    5.37699700249529   -6.76021176770127
H        -1.82296602057582    5.25056765720799   -5.79756590014616
H        -0.00078644741436    3.26666948714786    9.01082913193975
O         0.19547672495937    2.34674776268613    9.26588179709431
H        -0.60336917013771    2.08311959235141    9.77187585109059
H         6.74959669233918   -2.82973400997245   -2.71853564916417
O         6.21857071441588   -3.57333926240910   -2.37714947330316
H         6.68658732426923   -4.38464388324237   -2.62305460393443
H        -4.08370004747007   -3.10855803252721   -4.95860744522174
O        -4.23760658502627   -2.99564012358840   -5.92340025755064
H        -4.78428867161957   -2.20212592092626   -5.97938915596240
H         1.97768937900759    2.13730745973300    8.45290901116045
O         2.64171205458273    2.24926879704978    7.76290289935390
H         3.06307912423456    1.37859079391839    7.64749864690868
H        -6.91713460895632   -5.23452002763928   -1.41127780293942
O        -7.83284819974929   -5.50330671969969   -1.65700209693081
H        -7.96602248005024   -5.10026205847658   -2.53984898929722
H        -3.82587014508572    5.21765212835274    5.68478996846485
O        -3.79174303565906    5.98645184753473    5.09452297989241
H        -2.85757958507914    6.27945303187261    5.18890469982901
H        -7.88810864237353    0.05583716522193   -1.98108256483998
O        -7.39668509628895    0.77840293077933   -2.39428701992519
H        -7.62560602458636    0.76900961522121   -3.34747380966214
H         5.83402794821429    0.08083596797447    0.39944410561324
O         5.61301639031893    0.80277401769422    1.02024628968611
H         6.12287892154579    0.60679002457161    1.83325364176293
H        -6.21591180593137    3.27497155676316    7.38307951174367
O        -6.08871389689460    2.75627403680589    8.21155060359934
H        -6.68986936736806    1.99566849670178    8.12278293819587
H         2.26675547775095   -8.11790737442482   -0.85504919462771
O         2.94365740514744   -8.10549764358029   -1.55140921670128
H         2.71798672678150   -8.81920565852647   -2.16469702832345
H        -2.75198400396395   -3.99873650299980   -6.21220803324737
O        -1.99872073046031   -4.56559867161564   -5.98056681629605
H        -1.72238397212494   -4.27447721570435   -5.08330517613293
H        -5.64375541323781    3.72560778406079    5.29614827049144
O        -6.29188919521063    4.12256128903720    5.91406702256313
H        -6.12850080652775    5.06660526067670    5.89980720062563
H        -1.03002484927530   -7.15388011049911   -3.17847931991577
O        -0.55671580328587   -6.48466465555931   -2.65028964967366
H         0.35099202761565   -6.41677338254590   -3.03077580718094
H         4.44269058018177    1.96829225276953    5.11753360136085
O         3.50154172929760    2.20949334699286    4.99711970070695
H         3.11681166097380    2.22516429925620    5.87885792614863
H         4.11076341737043    4.60974971160285    6.29025844216119
O         4.19236615814348    5.33987835184551    5.67222974597274
H         3.62440716466063    5.09975375788564    4.90150523328597
H         2.76483868525078    3.57174475330401    3.91205503403007
O         2.58913260732317    4.51217577844392    3.74552380950759
H         2.46920324765496    4.61014116794775    2.77917662379337
H         9.38964866504189    0.15770191242555   -1.08322343445847
O         8.58396978388592    0.32226626177200   -0.58962271209565
H         8.40694226885181   -0.49616071438169   -0.09619207949189
H        -2.10023177180336    5.27945454078701   10.63892171859705
O        -2.82290055676826    4.65167837318419   10.87008517823328
H        -3.04133330784309    4.82910235480403   11.78520729838101
H         7.96527454271800   -3.06002390806620    0.31570371290514
O         8.38754680067716   -2.21401457410163    0.57124299294183
H         8.32119114833982   -2.20936139614892    1.53352522475150
H         5.37088856595486    3.61583976410798    3.51420277902572
O         6.02778269826469    3.88140367327931    4.17968922306422
H         5.61543269067078    4.59895070201447    4.68237373872039
H        -4.20865261823604    4.98402986509896    9.77263518123020
O        -4.84125515126155    5.13598319033039    9.05042299850716
H        -5.45408678036793    4.38813144109882    9.04760028839422
H        -7.01834913821466   -3.51046159091584   -3.50048356995047
O        -7.63932357068783   -4.12200185013256   -3.94873296267593
H        -7.11879786091144   -4.56428012275887   -4.65113395069916
H         0.02940437690758    6.08443491435008   10.75899878965800
O        -0.83460614434452    6.41766953601598   10.51220124712391
H        -0.71845549894679    6.84834763518282    9.64604491537356
H         2.58840721089153    1.45293715351406   -4.11820981534527
O         3.46702197586312    1.80499812780270   -3.87870756243877
H         3.78647676257349    1.28866171430409   -3.10867030781836
H        -6.97736405254221   -0.25288287827740    7.20531676075921
O        -7.48497204572650    0.52626284891510    7.48566465860912
H        -8.10752511434155    0.71070671070126    6.78126479077992
H        -2.75758683092922   -9.91099127060071   -0.84474769585117
O        -2.69334350370188   -8.96942978662895   -1.00463941022952
H        -3.59898947197519   -8.60196612885807   -0.76427404850462
H       -10.06787429725504    3.04781930197202   -4.91172682868001
O       -10.18640732584057    2.13039830806318   -4.63107054583643
H       -10.40181941753400    2.21517102187672   -3.68128665517815
H        -2.07518516238642   -3.06403447493600    4.60001807774359
O        -2.95049467199346   -3.50327491259840    4.66962858778373
H        -2.94523489831094   -4.12065878099717    3.91296367995745
H        -0.19449912661216   -8.02307688211387    2.47175292376119
O         0.63247009738444   -7.81464734191421    2.91959697007398
H         1.34996827836880   -8.11150776720535    2.33238265317071
H         6.69899579729280   -2.42817697773723    6.38260975777180
O         7.14724448015091   -3.13790542357578    5.91784818319198
H         6.51625993839406   -3.87185941307075    5.87896071031874
H        -5.27874280180141   -2.03936952084783    6.92952501311917
O        -5.95438809323936   -1.54033775685511    6.44567914276474
H        -5.93854271724497   -1.91709904396590    5.53635514863587
H         0.83680037039682    2.99271603970230   -7.12672139667082
O         1.75428087037536    2.66112433397181   -7.18253160769443
H         1.73973064768412    1.91395131367572   -7.80879370735540
H        -3.94950107684434    8.71987429754281    6.66059048708312
O        -3.94469030345922    8.71818705002949    5.70324065652863
H        -4.07302287980776    7.79118876327464    5.43491772068008
H        -2.07052150961139    8.92180263448912   -3.78751138983474
O        -2.69315368731298    9.64814196677922   -3.89393240138383
H        -2.17665397873370   10.47214682170189   -3.79527149313544
H         9.40104479773415   -4.11547319911433    4.03239501203353
O         9.12079784829647   -4.79343986259152    4.65491413469217
H         8.69148781250223   -4.32085979771814    5.37903546868448
H        -0.74417594552812   -6.03645471116187   -5.85523023792640
O        -0.04142336746875   -6.60406124655522   -5.52202882841141
H         0.79463222073244   -6.14328462400694   -5.73906268345832
H         1.85597087391785    8.22280351150676    0.67297809213893
O         1.55394769235229    8.54749079432876   -0.20451259383445
H         2.36181607374496    8.58582416441387   -0.74518430282568
H         3.49854686826213    2.88608522529619   -6.67471542473817
O         4.32614680504779    2.59597394436019   -6.26520964373347
H         4.08057246357806    2.32153554612549   -5.35666784833163
H         3.73871942554542    7.07931392484939   -1.24228694412011
O         3.94570547389368    8.01503480052013   -1.45635128973517
H         4.31556046338105    7.95675188586315   -2.34947192730427
H         4.39160172431492   -0.05167491742969   -7.92489819392016
O         4.76906980845214    0.09436836483783   -7.05557412473163
H         4.58826697260955    1.02639071050408   -6.81202747505793
H         6.02882070245627    1.88369798053093   -0.48827660100534
O         6.59455749385770    2.07728874023601   -1.24966562418512
H         7.41844297521790    1.59624201768115   -1.05597834295384
H         6.67391487417630   -8.48007059981571   -1.62189425927857
O         7.31057658528119   -8.26948719373445   -2.35788182706653
H         7.67948566512056   -9.10348086297750   -2.64366332403261
H        -5.31132418324712   -5.82222102052179   -5.42198891666108
O        -5.92772526951642   -5.14953845543960   -5.73674034459254
H        -5.37580328174371   -4.38182734398288   -5.97332083165613
H         0.68654599918139    7.13088669891136    7.58972288853292
O        -0.21497079358439    7.15979928694377    7.94901733410466
H        -0.77048467046813    7.17492002079173    7.13162213243947
H        -8.90438272542232   -2.86312658744406   -4.11664376707892
O        -9.42387054699787   -2.05416965785174   -3.94861018538848
H        -9.13720791546779   -1.38916357499411   -4.57836704923992
H        -2.42025279335874   -6.02562708316352   -2.15796740232060
O        -3.29820820973136   -5.73861465444112   -2.42639887006207
H        -3.48589441475168   -6.11292198834319   -3.31221023407331
H        -2.99659666367830   -5.93652097499517   -5.42389879404161
O        -3.59711459579537   -6.54558863704137   -4.95157319649733
H        -3.11630469684934   -7.36653474477258   -4.78512912087088
H        -1.38791947470691    3.69003196046710   -6.99526325557631
O        -0.84924353296154    2.93307664026610   -6.72414065524488
H        -1.08769551430863    2.14873864580783   -7.27458285468939
H        -0.20657781118731    0.37919642326772   -8.22920490016149
O        -1.10215498860740    0.61564826505681   -7.94548904755361
H        -1.27836347893917    0.09169911787129   -7.14804203936663
H       -10.42139609080174    4.02549449230159   -2.74754863468596
O       -10.48993392675506    3.24695233642020   -2.17919231045789
H        -9.66044555424143    3.21989829146358   -1.67053204961187
H         4.58291687845620    4.03317322659842    1.70849172967652
O         4.37268527678167    3.11292531024778    1.98674705823759
H         5.08746408744974    2.53558071988731    1.70546352138388
H         6.48415475336342    1.35013113724490   -4.23254425029017
O         6.18005889835306    0.72639398140083   -3.53877330189871
H         6.21142674334378    1.22137949245703   -2.69476538893905
H         9.62599799209649   -2.27886687432226   -0.94204212738519
O         9.90259672854274   -2.06424784113771   -1.84177130994417
H         9.10226402597174   -1.72542677779257   -2.28518982010809
H         9.96160202120340   -3.37343587193429   -3.11211646491023
O         9.69396232725015   -4.02516037372773   -3.78706075482235
H         9.30063857385977   -3.51725958539048   -4.50731391353140
H        -7.71225473479440   -8.60557690434715   -1.68158125090248
O        -6.97362168061397   -8.01209062140767   -1.80932012702904
H        -7.35024184860953   -7.09857997792036   -1.79936095537502
H         4.16443651621263    6.03568850869200   -3.83283381701362
O         4.82534665416411    6.73717868000645   -3.74711721596392
H         5.66162030168043    6.28267230619680   -3.61164387441856
H         0.08552937844619   -8.21038318576681   -5.22874725568446
O         0.10863542066197   -9.19322016167093   -5.09631040470479
H         0.25940675528993   -9.55750275247197   -5.96860721747257
H        -2.34640057300685   -8.71108185510602   -2.73022872993843
O        -2.11223340805327   -8.44763978376120   -3.63980014650753
H        -1.46598777611470   -9.06662853287128   -3.99831281349255
H         2.16711167689472  -10.85845551733649   -3.50698231280148
O         2.12269993254798   -9.90382603968862   -3.48303896531986
H         1.33769940547825   -9.63186463178290   -4.00931058557094
H         6.83610507200934    3.28283678177862   -4.58684239539349
O         6.89375319560054    2.60496165399746   -5.28791404256799
H         6.10041041309811    2.73867865062530   -5.82870510590299
H        -3.57276531391809   -3.76046095355688    7.70687809051478
O        -3.68563488239598   -2.97225465189048    7.17712329889119
H        -3.43488263759225   -3.21142941332380    6.25868735832716
H        -0.64525972361505   -3.40069870383487   -6.73846668212549
O        -0.01403617289688   -2.67008810868937   -6.74561517492986
H        -0.49496689565711   -1.89408791550198   -6.40402356906459
H         0.63788388211000    0.41839637278409    8.73977789142858
O         0.64488867555777   -0.29636119532903    8.09917362266247
H        -0.27762977471818   -0.58437408660856    8.01137819983774
H        -5.82952275317178    7.34139188118865   -4.25474055104222
O        -6.32649762290444    6.71853123701045   -4.82356678884821
H        -6.61934907758990    5.99139677897365   -4.23275454035960
H        -4.28548340586719    8.99506510638644   -3.38785044557722
O        -4.88013378813092    8.27395633050679   -3.11854836895422
H        -4.40455841765863    7.79574260564590   -2.42314220053084
H        -9.70753990129401    5.76932568374558   -4.65749886590076
O       -10.24249371953032    4.96495647085584   -4.49501283069346
H       -11.12238200459217    5.16804376048020   -4.81430239446256
H         2.77217901151221    6.47070312745027    6.12893060357605
O         1.81211747201560    6.56893634504872    6.22551824231891
H         1.46735792858620    5.65576931512259    6.12424321152173
H         4.81140214007364    8.50033077862896    0.07198468601245
O         5.12657591392908    8.50169282793819    0.99358420257793
H         5.53367305340477    7.63748112356209    1.12536757168070
H         4.13170664333426   -7.47164693629876   -4.35715350505511
O         3.37275017858037   -7.75561019425752   -4.89862203956269
H         3.09131371490068   -8.59575090850711   -4.52148680465799
H         0.38294538132835    8.61777340748632    4.22264161077073
O         1.06151515227029    7.97388359944255    3.99462573020767
H         1.28629291170205    7.47964118161616    4.80916275415906
H         5.23661199902948    4.14433119455726   -3.17024265152841
O         6.19798810381786    4.11496583208394   -3.11630116472440
H         6.40626938611087    3.53167189941003   -2.36965466944973
H        -2.58330689284260   -1.58348103961638    7.55996003047026
O        -2.07218544719546   -0.79072778491889    7.78000206459103
H        -2.69746074663601   -0.16388390403002    8.15409788172900
H        -9.01903178042952    7.91038387627869   -4.16206444717056
O        -8.95795899762919    7.32124515526810   -4.91553212741201
H        -8.00016985527349    7.15994187477375   -5.05204423069083
H         3.51393523031433   -9.02579323834426    1.07650465078224
O         2.83789556694922   -8.39315179186512    1.32474495845644
H         3.31333147770792   -7.58835819754407    1.60493352879893
H         3.59394003146189    8.12521032830783    1.82400927577441
O         2.80192363469923    7.56346034804247    1.93590431127245
H         2.35292132721485    7.79940533410316    2.76074606400868
N        -1.04838677166157   11.81497607419851   -3.42730864561434
H        -0.60796291616660   11.32457074848838   -2.65320549942041
H        -1.40635924984769   12.69441132169221   -3.07952998371817
H        -0.33384964699364   12.02030977077947   -4.11305976409130
