# Supplementary material for: Computer Generated Realistic Interstellar Icy Grain Models: Physicochemical Properties and Interaction with NH3
Source: ACS Earth Space Chem. 2022 Apr 19;6(5):1286–98. doi: 10.1021/acsearthspacechem.2c00004 (PMC9125691; doi:10.1021/acsearthspacechem.2c00004)
Supplement: Supplementary file 1 — sp2c00004_si_001.zip [file sp2c00004_si_001.zip › NH3_binding_energy_sampling/75-30.3-N.xyz]

604
 energy: -1022.785993420535 gnorm: 0.000039569807 xtb: 6.3.3 (5b13467)
H         0.19916185209215    2.98505768126831   -0.67026522127430
O         0.72293124286632    2.31756540451251   -1.16417504604128
H         1.66131797357526    2.44598376081990   -0.88991766454377
H        -0.07972041049199   -1.36189129793933    3.14803088566233
O         0.31331043173072   -0.66023358200704    2.60626402091816
H        -0.16506866707156    0.15256561184239    2.84071654798733
H        -2.39939287445001    2.36670190217031   -0.52956381548632
O        -2.18852920962487    1.89274474041864    0.29258416230476
H        -2.20634719409815    0.94576716268096    0.06428228291253
H        -4.66575349273223    0.49628078413717    2.18077969898135
O        -4.98229749772421   -0.43749062911296    2.19192588792248
H        -4.47808422954846   -0.91293673839145    1.52351187381256
H         0.06147532863079   -0.35795666902228    0.95167552610070
O        -0.13497594913357   -0.11954206412651    0.02508664065611
H         0.20334836577981    0.77776553514744   -0.09335930055856
H        -0.15924066714146   -3.63363174501268    3.76903026971963
O        -0.43795236203613   -2.80461380831224    4.19176329047724
H         0.20782284467539   -2.63635182692919    4.89439800169158
H        -4.88830108825524    2.48248077248567    1.33458274343143
O        -4.24958730136797    2.06998498764927    1.94861764952112
H        -3.40670144820194    2.05447458835229    1.43617012318525
H        -3.24776690593526    3.85928583488773   -2.20172528033237
O        -2.51082167754306    3.26019696570290   -1.97250736801256
H        -2.15255771725691    2.97530086662539   -2.83306778076113
H        -0.12858092555607   -3.85290298957466    0.49386128435431
O         0.21151074412304   -3.03676414076788    0.91424109359470
H        -0.57592805018917   -2.55073969635165    1.22666364736176
H        -2.38172900376350   -1.59102844668480    2.46449154780689
O        -2.19197237466532   -2.05494342821940    1.62260908836814
H        -2.45009155518267   -1.46604337085604    0.89435942351841
H         2.07057800320352   -1.48808442373496   -1.12325361888861
O         2.30179987263519   -1.74344476813581   -0.20633658794859
H         1.51209554247419   -2.17162361729461    0.17594119114715
H        -1.39516553908053    1.77274027351531    1.91613074273933
O        -1.48468950307238    1.37301551601887    2.79157622700483
H        -1.47169737792449    2.08414217974778    3.45775383824277
H         0.20644708438457   -2.74636972330137   -1.57645062871419
O        -0.54899157787373   -2.13450687111305   -1.63000636714450
H        -0.36992577271844   -1.40960025924956   -0.99431065084887
H        -3.43997898304786   -2.97012324340947   -0.40060289469659
O        -2.72233280690492   -3.46147226655834   -0.82167573959410
H        -2.01222853319209   -2.83025985027263   -1.03850776641285
H         2.76842974946843    0.07281660854608    2.93595781597777
O         2.86772806036971   -0.11209541765603    3.89720807283853
H         2.95851472042084    0.77969560613837    4.30413239024984
H        -3.52770674199168    6.33715716723234   -0.53044300361226
O        -3.28859207905671    6.99304700431981   -1.23387430168199
H        -3.15483470942142    7.84436857658064   -0.76439907920851
H         3.89884973146115    0.53187331416672    1.18966810163395
O         2.94820480014960    0.35042212629666    1.30500157213053
H         2.71065496793871   -0.40025893430204    0.72341764445456
H        -5.78249663075255    0.80236303304969   -1.60542241771551
O        -4.87196737572818    1.12854183676737   -1.47721879855050
H        -4.98316776720408    1.95633057919226   -0.96409331321229
H        -1.21532056347900    5.34817651947226    2.22239931456231
O        -1.83400013239229    4.59714150345254    2.10387289856511
H        -1.91617983696880    4.17923555557347    2.96624144582977
H         3.49156089582056    2.71276064412064    0.43471395923714
O         3.24519373611355    2.67398084154757   -0.50491881388672
H         3.57655073927688    1.83185328191821   -0.85779890144950
H         1.48874657883319   -4.73891654873754   -2.26204623551054
O         1.55353296964682   -3.96315239099332   -1.68696154841056
H         2.34822718129166   -3.50121555449541   -2.03677700497881
H        -0.92343151889912   -0.12494338101984   -2.54950594386640
O        -0.28770113724162    0.52732111246726   -2.87095847451137
H        -0.02853867351348    1.10815275156178   -2.13243015163794
H         1.69602286004907   -4.73276249161479   -0.19060281546018
O         1.80208287096731   -5.37189399845590    0.55038177999119
H         1.33835002049032   -6.18195202698336    0.25183069837611
H        -1.22833462029173   -3.30436775107883   -2.88961431998014
O        -1.05445585080722   -3.98622702338478   -3.55188578085321
H        -0.92894198518274   -4.83435984113797   -3.08491615417619
H        -2.78403581982926    3.25096275467113    4.71126002688947
O        -1.80254181285509    3.24884006410940    4.67881133086359
H        -1.51114941942633    2.84346016225553    5.51376570080564
H         0.95948671161284    4.97558510028921    4.09065445696771
O         0.01417018598480    5.21107447383940    4.14370330818027
H        -0.46029702798930    4.40742746425866    4.39615725155496
H        -1.73401592081140   -4.69564043316784   -0.38480415007490
O        -0.96931851928375   -5.23778199055776   -0.10102804143573
H        -1.31766849276171   -5.92556484973220    0.47563139714318
H        -3.91965899603951    5.79257545402515   -2.57863781702595
O        -4.26827581188263    4.95938907898776   -2.91542793257765
H        -4.11061971374047    4.93055171572846   -3.88290244480591
H        -2.43547142708462   -3.74028542119797    1.92494811366244
O        -2.45417262227759   -4.64555483602126    2.29828994291415
H        -1.51453930959688   -4.88408162202485    2.43877117330480
H        -4.69757614676020   -3.01737153374767   -2.90919876364634
O        -3.84506359569395   -3.24975548090437   -3.31551383412900
H        -3.51468513026516   -4.04443622009457   -2.85175655225410
H         0.33490871401720    1.31770277167306    4.61858460756535
O         0.84220980403644    2.07836151766866    4.28790315662152
H         0.88936836748315    2.73557861501803    4.99639355442688
H        -4.65862428834723   -5.21151010727205   -1.58691341423755
O        -5.36069252651128   -4.85953697301279   -1.01261695676218
H        -5.14798789067049   -5.21596384758443   -0.12921550486222
H         2.32470204529284   -6.52071958255059   -4.05433675480244
O         1.98702028624544   -6.19356065429272   -3.20044016767180
H         2.42065966286473   -6.76868640356772   -2.53785641199136
H         0.46541010358087   -3.41554246311744   -4.01459669414244
O         1.26847988723975   -3.04791033782795   -4.43652357995333
H         0.94921658200744   -2.67365439044439   -5.28394792277691
H         1.95943427107817   -1.80877561372072    2.97799758268321
O         2.11461854903520   -2.73914826795802    2.75844596633236
H         1.42884931652468   -2.95083437993318    2.09064340364418
H        -3.01671430969783   -1.84628697618804   -3.21628486208091
O        -2.59398827810415   -0.96033965520972   -3.14888412743474
H        -3.24922477619147   -0.31322835273471   -3.46664762149673
H        -3.19336140999307    4.92731847434077    1.09205506788465
O        -3.97715333514394    5.29684370100936    0.63959638262614
H        -4.39083928114262    5.85756525142968    1.34445334891360
H         0.87236225782799    2.19924648921605    2.59762793683801
O         0.97472412200165    2.19807783230285    1.62659064709605
H         1.70072065782896    1.57414927815228    1.46092088714796
H         0.18319444451960    5.61775441850686   -0.73293156184636
O         0.70928173526635    6.29094151236358   -1.22307911589201
H         0.83662669361681    7.07691721578657   -0.64941284310139
H         0.34814531174393    6.99158543933486    2.60455948306957
O        -0.00597240351155    6.60730390780507    1.78686894300101
H         0.65266592364783    5.92764787192824    1.53652678660518
H        -2.48404940149982    0.16038491751061    3.34060110178872
O        -2.70622396127828   -0.65504528478119    3.84322161831831
H        -1.94601023673293   -0.69656085838889    4.46506349308637
H        -0.89921343721420    0.49123543443685    6.02652740607393
O        -0.62461347801820   -0.02587783257821    5.25077528605549
H         0.08825993863987   -0.63064853366212    5.53617254405715
H         0.70470342981798   -5.04691891200090    1.96731685388779
O         0.16209509816564   -5.15795871029779    2.77134602978733
H         0.30557073410475   -6.07939763510411    3.04127528120460
H        -2.12473793371186   -8.13503164758447    0.42616428704990
O        -1.80278004980113   -7.64937670378292    1.21297190548079
H        -2.58933971635259   -7.33828844557060    1.66870447727224
H        -0.38251808484491    6.82645395287160   -2.30307640036486
O        -1.12824287787268    7.23838888947276   -2.80589902220424
H        -1.91896054422706    7.11711920908701   -2.24019318333451
H        -1.11422344663000    4.26347872316777    0.58366310459315
O        -0.73949827156416    4.32355112315078   -0.31188547176916
H        -1.44759230705755    4.08654179882659   -0.94477384412853
H        -4.41288083608293    2.69346582788639    3.51253943594694
O        -4.41072544198948    2.86038384986033    4.47785341204942
H        -4.49545027362212    1.97617090192996    4.88395192802690
H         2.01821433199900   -3.64110642257914    4.23554920300508
O         1.95437510571287   -4.11562747918220    5.08753047703124
H         2.46091330641979   -3.58043127730253    5.71979380501857
H         4.68302793706384   -3.24624178996486    0.83285006407518
O         4.52301535382249   -3.16738230012681   -0.13345049574977
H         3.66414770500081   -2.68965732167525   -0.21576013180654
H        -2.72542152942759   -0.79049717948524   -1.35516465858365
O        -3.05315432494328   -0.52320661910931   -0.48005264721630
H        -3.85303798098505    0.00422211989551   -0.68593288465124
H        -1.61842754642986   -0.79451423352739   -4.63455045001950
O        -1.11023018529318   -0.57712837656735   -5.43735184504787
H        -0.40113886425659    0.01908412453378   -5.14989089469430
H         1.79313254836457   -1.75340398853748   -3.38084806744479
O         1.88554186080100   -1.00839710567918   -2.75564568958119
H         1.10802292199811   -0.43088991901092   -2.88512811074368
H         3.65804333370562   -3.17855175715709    2.54414507953687
O         4.61706507726498   -3.40766907789294    2.47078302569117
H         4.67150034740954   -4.36815745694887    2.59492367308508
H         3.41924342765828   -6.17864669105164    3.10779353422576
O         3.77570082111304   -5.97645821634925    2.20821088036597
H         3.03896832373408   -5.62842848262905    1.66567887870246
H        -3.34481675121961    1.57653374048976   -4.17466962117470
O        -4.18909743925753    1.10436288184112   -3.98524088936959
H        -4.40753511566254    1.24880082854846   -3.02853062398836
H        -5.08301836073375    4.10130492249779    0.07756736630574
O        -5.52279674575275    3.23549472597801   -0.02984203487051
H        -6.45268918735148    3.35757619327841   -0.31109556356685
H         6.73057178503350   -1.22941754488762   -1.36376471659534
O         5.95880747091005   -1.08046545793155   -0.81109621779341
H         5.53893279624818   -1.94836261581742   -0.61590794893433
H         4.59068082900880   -3.21183651066143   -2.47750121098634
O         3.72321136927537   -3.03884140125149   -2.89354709186441
H         3.72648186847887   -3.65560965551359   -3.65131845675870
H         4.42970562335682   -2.35738192625763    5.61698518602809
O         4.08646441361277   -2.82448875787220    6.40906227712715
H         4.42019966495877   -3.72976341982835    6.32497314783964
H        -0.75763092293539    6.27876050111126    5.09080364900860
O        -1.35102035943352    6.85707216387709    5.63035379804497
H        -1.37277172735310    7.73050770469415    5.18385072582899
H         4.69590115829726   -0.18197835875633   -1.46493229785847
O         3.92911030434961    0.36179205848157   -1.72657892869589
H         3.23622874772735   -0.23736434980701   -2.05853269188040
H        -0.74217769057895    4.48850276960639   -4.02582444020774
O        -1.52496827422386    5.03078255400497   -4.23373711910135
H        -1.37695128249564    5.89625989555168   -3.80562939841506
H         0.65863732821160    3.16307335701571   -2.64874116528608
O         0.66859735323530    3.54283575489574   -3.55588010878660
H         0.71366025960145    2.78119701272609   -4.14389794366793
H        -5.38937608330438   -5.24302563185937    1.77812849088405
O        -4.69276674941427   -5.83740814736826    1.42199569097466
H        -3.85226385295906   -5.42215731325438    1.69366121871712
H         7.87814874191008   -1.73048482310800   -4.03584706256181
O         7.62021933404385   -1.41957903051124   -3.13541626497132
H         7.13381734577269   -0.57505469695056   -3.28985533977331
H         3.69773016713142   -5.10700176823978   -5.30262019406451
O         4.46067957232790   -4.73552929186028   -4.82073728261278
H         4.84468777662730   -5.44824053029205   -4.27688834806165
H        -3.78924392941235   -0.04045602859013    4.93322034353879
O        -4.38958351154197    0.42185947032345    5.56752032833789
H        -5.05048530725171   -0.23662830444763    5.85677198620622
H         3.46077478878166   -5.99054375776873   -0.53604100762810
O         4.33365144702620   -5.74150546374610   -0.85190410139057
H         4.40871670369954   -4.77948398866290   -0.70541541459710
H         4.99817948553402   -0.37406164368679   -4.16039453802544
O         4.46300409048851   -1.08439522011863   -4.55226850737171
H         4.13631675263491   -1.66934411368126   -3.83598001269322
H        -1.17326275882573    1.53579857239760   -3.93350721086360
O        -1.82357909922095    2.15725854252240   -4.31761749953635
H        -1.46579833582531    2.49218310243214   -5.16246384616706
H         4.88179484371907   -6.36530303623735   -2.33079306135735
O         5.21460496279556   -6.68843433783253   -3.19716897831971
H         6.03289155964145   -7.16919271662404   -3.01168825024741
H         8.73662206202064   -5.13544612784581   -2.92786567531191
O         8.04537006106295   -5.55395760968080   -2.37014642169461
H         8.07935396669405   -6.51112609743936   -2.47443874557335
H         2.33733404846839    4.66824578402591    0.46340633734166
O         1.76237327256200    4.64866827779517    1.23771832627843
H         1.40040988583007    3.72953242765990    1.31166461760981
H        -4.42100865126480   -2.69069067974511    4.22253775741371
O        -5.31475798080966   -2.35021956228843    4.02090499175138
H        -5.17736540076332   -1.56775877814704    3.44715692383539
H        -5.85117898338736   -3.24382098967876    1.30661024597984
O        -6.31418417747730   -3.80248177238545    1.97357647946593
H        -6.12586904643719   -3.36903556201173    2.82517378556468
H         1.68203973961671    3.40325838550582    6.87213368525491
O         1.06007386509776    3.92157786203610    6.33979351715372
H         0.27631212559267    4.07208058090314    6.91100394300782
H         4.99562702759171   -2.22823175440796    3.61166510506995
O         5.01646124374110   -1.51145542075601    4.27738829750853
H         4.20476446297097   -0.95455691523867    4.12209202749546
H         2.38300573480938   -5.63703290067496    4.82441762577748
O         2.76231893591514   -6.52057331312144    4.56230573038964
H         2.01675481724254   -7.10105686009856    4.38703410913005
H         2.25364389374036   -4.54639006898665   -6.80213242234388
O         2.08487286291181   -5.03668756161053   -5.98758870460230
H         1.81983970386969   -4.34703483228423   -5.33057649556163
H         6.43444126773013   -4.15243785029283   -0.51065247547139
O         7.18778352748124   -4.55626417553401   -0.04829801239747
H         7.69534685767515   -4.97706285858175   -0.77003599441236
H        -1.72997132816762    4.42249312733661    7.71263449777420
O        -0.83080786072335    4.52055165962806    8.09794145857552
H        -0.65082537018654    5.47955859550629    8.12492772209396
H        -5.11778035598969    5.66331754374545   -5.58226781923209
O        -4.51145121463367    4.89881751094082   -5.60675142305887
H        -3.75324425761260    5.11553856938568   -6.17042079600226
H         3.27907712443437   -2.55342069098555   -8.44373130992596
O         3.19105709692545   -3.08844162542844   -7.64405212946049
H         4.06747163884580   -3.06561592598051   -7.21475348983450
H        -0.68965417205041    8.79606028283329   -2.25847607483537
O        -0.55695198581165    9.63471196946743   -1.76245068623120
H         0.18968774562031    9.46545537755230   -1.17295481968156
H         2.06084666687459   -0.97384899247845    5.20991094113722
O         1.48807459990594   -1.50118308818066    5.79603974157137
H         1.58149247022415   -1.15788176076508    6.69405681395107
H         5.20238963382166   -2.05898904663725   -5.69766694467955
O         5.54865385120076   -2.82394287247215   -6.22158334427641
H         5.27438519950491   -3.61518759966299   -5.70622765866462
H         5.68751914465551   -5.27738347679003    4.67526930167068
O         5.16505590194717   -5.19419715703085    5.50199299937359
H         4.44310466727268   -5.82542817084938    5.41445149036801
H        -3.97970649853409    1.08239573950142    7.00868701158499
O        -3.78769466506330    1.55590516116337    7.85392580617877
H        -4.66385765691040    1.94118756345747    8.11527013796585
H        -1.91012497542760    9.60921179749567   -0.60499518798914
O        -2.81803605692979    9.43091852537816   -0.27768980871862
H        -3.39245811419911   10.05219838790128   -0.72847728803938
H        -5.94874539737431    4.65299131170450   -2.92877041874359
O        -6.85780703404239    4.53385541133218   -3.27275396503843
H        -6.76734826564918    3.83378406525825   -3.95191592477703
H         0.08808810715811   -7.10835468000761   -1.16114628642853
O         0.55189440659756   -7.54652330002233   -0.41451388317557
H        -0.12760312543252   -7.74248026257031    0.23368095089904
H        -7.63890912312327    3.75253851116602   -1.96594827125953
O        -7.90223780188679    3.16325083075634   -1.22824718193775
H        -7.75814537322059    2.25574240556656   -1.57002627547446
H         3.96702201213819   -0.95908580675450    6.98530751225352
O         3.97665800764272    0.00511551837137    6.97968869600018
H         4.78888002205595    0.29557037178846    6.54834237884786
H         2.25402597606122    5.75430829250502   -1.16149092273618
O         3.18997594971128    5.46068693628246   -1.05023631052146
H         3.36615076862866    4.92153034322094   -1.84447811392151
H         6.54503999490540   -5.98188009677476    0.65973845735646
O         6.17589103711378   -6.71956462710928    1.19118994755572
H         5.27104703549435   -6.44310770891208    1.41767976539021
H        -3.87301144186933    4.66348643846965    7.79196334798272
O        -3.30501723680718    4.20192289645362    7.13329430205000
H        -3.50033809734993    3.25844149191850    7.23988901870604
H         5.75829508411017   -7.99631027885934    0.11911719772031
O         5.47087943470706   -8.68109463742788   -0.52109370286640
H         4.64142768243018   -8.35442842092786   -0.91379455664714
H        -0.56327787488207    1.97506059825239    7.69870119743224
O        -1.19617090712909    1.91323133381351    6.96317818433801
H        -2.06494593870190    1.77063937144097    7.35881957896255
H        -6.38710904143276   -0.16774222151258    1.06031980845081
O        -6.70692682586103   -0.25073747846295    0.14728719011244
H        -7.62626515595190   -0.51943709790663    0.16455969328655
H        -5.37705997119422   -3.10676983822360   -0.59816452432390
O        -5.12467538989175   -2.40682220888521    0.02998761121937
H        -5.69436033948241   -1.63299798706954   -0.15530883045878
H         4.31624918464294    5.52727753015048    0.33408984463675
O         4.65566596466102    5.62460152609746    1.23756621986482
H         3.96200998305666    6.12833907989340    1.69848875471735
H        -9.04810053187416   -1.78263016665167   -2.26027406869407
O        -8.50025595114827   -1.58350693485604   -1.47364681197904
H        -8.62807739975271   -2.32147452627712   -0.83770950881445
H        -5.52550121208923    3.44069570621060   -5.51994355123955
O        -6.04299131840955    2.72783424646103   -5.10891355376351
H        -5.37673941910203    2.14205134359485   -4.69549177906288
H         3.17737228405710   -0.92263588054246   -5.65730754706835
O         2.32158082527892   -1.04091677078758   -6.12372804733525
H         2.40655504208142   -1.88869611958711   -6.59938030113532
H         8.11101720618764   -1.38489520252156   -6.03078811540397
O         8.11876431962842   -2.25001703939717   -5.57648187921984
H         7.26255883203718   -2.64908665868417   -5.82851018869827
H         7.61822285406145    0.95674020005128   -6.30583500734042
O         7.42906592167666    0.10950019122671   -6.72112489597623
H         6.44766319658656    0.06009701846985   -6.75781675388584
H        -7.86627581853076   -3.73844918291399    0.91878958734341
O        -8.54480362316878   -3.62997216576923    0.23478919720011
H        -8.44643968008066   -4.38772449636952   -0.36894797530089
H        -2.34968546076995    8.76816063706049    1.38049451126902
O        -2.28237362354036    8.06752197016027    2.04690958251876
H        -1.49656193326445    7.54608846985927    1.80975103771116
H        -4.44579314279180    6.38226873734812    3.51118909803584
O        -4.62718107701500    6.80565865801189    2.65640683298029
H        -3.86625143316182    7.39219848480861    2.50236776514540
H         3.39957411856416    3.40779221362322   -3.56722685058764
O         3.24630242190467    4.37681866896692   -3.47053055181339
H         2.28145999277573    4.44132963012327   -3.57989556717701
H        -6.11958965162604   -1.64142649729048   -3.44789777744474
O        -6.20313659366392   -2.22308776381521   -2.66569904306394
H        -6.98675798740665   -1.91636306512603   -2.15617239637340
H         6.46261289642307    0.98828892249870    4.74404999076384
O         6.06910918705518    1.52577192236109    5.44832278396375
H         6.25734869188133    2.44495424997790    5.15922718285929
H         1.35981440922954    1.68989834717696   -5.81761200561362
O         1.16552676114405    1.09218893947194   -5.06475018245037
H         1.52797251280001    0.22950349558095   -5.33698378201973
H        -2.49569457623499    2.89123765285330   10.49082675498897
O        -2.28336943965708    1.98435123990355   10.21534319277983
H        -2.88095207595189    1.78648835595825    9.48233536277115
H         7.62328632286475   -0.55440033327487    3.08507567026031
O         6.87275707539857    0.02034951108570    3.25466680574952
H         6.18045944209749   -0.58138370460330    3.63199040484218
H        -5.66639587791231   -8.09673177833418   -0.72236562171322
O        -4.93175849087964   -8.16737797286964   -0.07588967494993
H        -4.93535002180296   -7.35129892596057    0.44800322720987
H        -5.18071685250786   -0.15175905558138   -4.71657207404476
O        -5.79795420398634   -0.86274194643511   -4.95846378276145
H        -6.63582921368219   -0.42001603619980   -5.15550182822412
H         1.88733772800982   -0.22644542481246   -7.51528044324203
O         1.68656558158639    0.24777538789131   -8.35802710079648
H         2.26304627658937   -0.15626577367244   -9.01200979056176
H         4.86973510488929   -1.41795003716513   -9.30680195554619
O         3.94483293251332   -1.18772262514105   -9.58866402712348
H         3.92500760303583   -1.30210599582375  -10.53813253581820
H         7.55683631769025   -2.63174066506116    4.19709102807287
O         7.70375770724204   -2.66528805593514    3.23754874395280
H         7.21047818777439   -3.45545218521964    2.96355005151968
H         6.71294071316165   -5.95174922828705    2.67277215063131
O         6.77479865529404   -5.27843302061184    3.37573751362006
H         7.65058471414174   -5.36496608166858    3.79343333164973
H        -1.84384074853011    8.82837212534106    3.47022741403563
O        -1.57150983824587    9.17387269329904    4.35456839229002
H        -2.40892798788087    9.32836354577484    4.82177126499759
H        -7.39253547937749    1.53707996822431   -5.24840759897614
O        -7.96787882652197    0.79249585451746   -5.00567204803516
H        -8.86932496022747    1.19257897393710   -4.92858967999209
H         6.92305120166233   -1.11124233224589   -8.40526082641899
O         6.34130793301813   -1.83160126304370   -8.67127038494550
H         6.11272022866843   -2.28360659915745   -7.84066608140612
H        -1.67770184380015    6.21438435275738   -7.00594375134069
O        -2.07350931273414    5.38684568787146   -6.73627898644422
H        -1.82688964198338    5.25416949622981   -5.77209010000014
H        -0.00518165008594    3.24223924438728    9.03167071104881
O         0.19193692852426    2.32204533610586    9.28512037729210
H        -0.60688838467103    2.05659955434716    9.79017954907387
H         6.75103618636451   -2.82355457971416   -2.71001677105649
O         6.22062370379030   -3.56835886094296   -2.37024666277560
H         6.68923138089473   -4.37874170793473   -2.61797452754351
H        -4.08180981636609   -3.10584931072942   -4.95190317525170
O        -4.23595760132555   -2.99104701822498   -5.91645978734494
H        -4.78292869490583   -2.19761712292365   -5.97070153689263
H         1.97409680934574    2.11556557570848    8.47154225317076
O         2.63828460795952    2.22964548432540    7.78205099247847
H         3.06023616803363    1.35952783805562    7.66460358342497
H        -6.91405679641155   -5.24157155932497   -1.40955543460076
O        -7.82958373121710   -5.51046263642549   -1.65600810929784
H        -7.96289322984247   -5.10559179507290   -2.53798943634892
H        -3.83070088325408    5.19628376612434    5.71092109830047
O        -3.79816545096018    5.96667283186508    5.12288231146697
H        -2.86499677085757    6.26084672389167    5.21599911129346
H        -7.88891943709537    0.04929407474722   -1.96790867288478
O        -7.39834578495938    0.77324550721050   -2.37972909364725
H        -7.62687623216589    0.76527437391997   -3.33291320589037
H         5.83293858163934    0.07954101030501    0.41410262933590
O         5.61133140742520    0.79983560885365    1.03654634564853
H         6.12127650397765    0.60256152133688    1.84912794766993
H        -6.21969894141163    3.24947429329122    7.40351051130232
O        -6.09250004266070    2.72892895747784    8.23093981282714
H        -6.69314641615352    1.96817805319029    8.14023841175815
H         2.27192271533607   -8.11921123612738   -0.85845966067422
O         2.94898527579544   -8.10491113177942   -1.55463059327708
H         2.72385554794263   -8.81738425639114   -2.16953223835106
H        -2.74930252288733   -3.99228818509006   -6.20719696544633
O        -1.99579681603749   -4.55926004932750   -5.97665023690610
H        -1.71961708190173   -4.26971974790586   -5.07880043512813
H        -5.64806221914892    3.70508553578473    5.31742462011813
O        -6.29602798709841    4.09984104622515    5.93694485943141
H        -6.13430218235696    5.04420550819403    5.92319105390573
H        -1.02528426556392   -7.15268591532323   -3.18022005319237
O        -0.55254384277321   -6.48436581587163   -2.65044021031080
H         0.35514932861993   -6.41485832608833   -3.03067629754966
H         4.43973578541537    1.95568416524090    5.13610112931022
O         3.49846959500793    2.19655852923148    5.01628321884535
H         3.11351869809541    2.20978004618285    5.89793369885637
H         4.10593357370420    4.59465617282352    6.31412237741047
O         4.18613019184176    5.32661343261059    5.69808623451199
H         3.61895739145462    5.08692161627794    4.92643192750957
H         2.76074831116425    3.56040011593436    3.93452645122975
O         2.58440295297886    4.50102379737123    3.76997001711229
H         2.46548883823856    4.60039156764048    2.80344899053733
H         9.38858548598975    0.16219611553938   -1.06807179364290
O         8.58298462815327    0.32515849974866   -0.57382938161788
H         8.40631580635176   -0.49456197584960   -0.08245565875713
H        -2.10625093994059    5.24990046210325   10.66401056098512
O        -2.82821693871787    4.62093581389446   10.89393803916080
H        -3.04694613543263    4.79627561870022   11.80937861063909
H         7.96653003362251   -3.05959867972223    0.32383977971725
O         8.38830436908262   -2.21393377134058    0.58127839118712
H         8.32167257433090   -2.21128950890095    1.54354353069892
H         5.36709542214313    3.60735677557504    3.53605139139561
O         6.02336686456910    3.87205104618063    4.20271167410736
H         5.61020196873625    4.58833037019634    4.70643143670609
H        -4.21455663345420    4.95424990279506    9.79702167963822
O        -4.84719508187220    5.10771333668417    9.07521375241892
H        -5.45945882195245    4.35941208242206    9.07019215936302
H        -7.01641164863626   -3.51296524606541   -3.49496505876057
O        -7.63692454408117   -4.12390337429305   -3.94474938893913
H        -7.11586053144429   -4.56436108198234   -4.64790585181077
H         0.02279844094887    6.05592848009816   10.78597111990761
O        -0.84121718617010    6.38971423652600   10.53992835604186
H        -0.72528762968855    6.82190485501656    9.67451738008631
H         2.58661532015563    1.45906585063348   -4.10077611609594
O         3.46528942527161    1.81059351882445   -3.86087945729260
H         3.78469726756200    1.29340103431473   -3.09149999921792
H        -6.97890171239545   -0.27870118775608    7.21783906302468
O        -7.48727852095932    0.49927156265523    7.50005019949937
H        -8.10958869964774    0.68517116502275    6.79581627624979
H        -2.75110618732401   -9.91613227983060   -0.85254698263179
O        -2.68756555833944   -8.97419562160736   -1.01048063023426
H        -3.59347298845144   -8.60788157055136   -0.76938598892230
H       -10.07049247105837    3.04604605946971   -4.89244063108823
O       -10.18869614539383    2.12807809845956   -4.61374269495112
H       -10.40399157737440    2.21057628384573   -3.66369738999626
H        -2.07441945014500   -3.08046343236542    4.60705410823635
O        -2.94936386447958   -3.52062324185737    4.67569568868229
H        -2.94358236469318   -4.13621658786743    3.91758211266118
H        -0.18974315373977   -8.03342512696687    2.46824210066329
O         0.63701935688276   -7.82552817350565    2.91671598961518
H         1.35480961252508   -8.12042729299502    2.32887488775619
H         6.69909328374649   -2.44179833813581    6.39190819014597
O         7.14803128271987   -3.15025050341078    5.92585884905410
H         6.51754349917172   -3.88453106686508    5.88515642804951
H        -5.27895689963289   -2.06336738170026    6.93834711411948
O        -5.95516479450943   -1.56403963998368    6.45560145053297
H        -5.93866898007760   -1.93853223574595    5.54534288111696
H         0.83459250006369    3.00408174713874   -7.10579473625396
O         1.75226578830707    2.67308391044374   -7.16285339164015
H         1.73791791927146    1.92721311226987   -7.79057234737929
H        -3.95788102875664    8.69733056771341    6.69291563811101
O        -3.93848195216355    8.70131274952933    5.73580671337261
H        -4.07676893312105    7.77794039225148    5.46059569481274
H        -2.07407096035300   10.27325602853823   -2.69132507880074
O        -2.96730459658500   10.45980734512468   -3.01790651865798
H        -2.87446074046870   11.09388828856308   -3.72817717346004
H         9.40267665234822   -4.12193822712713    4.03837646363880
O         9.12307157983397   -4.80144955560752    4.65950412686428
H         8.69316003861572   -4.33074710873769    5.38449476234032
H        -0.73998492075510   -6.02926491133694   -5.85436941038826
O        -0.03681225794966   -6.59714131212935   -5.52251458851773
H         0.79890306073016   -6.13513276528691   -5.73833685698334
H         1.91256869915493    8.14973205015050    0.71502371963490
O         1.57018783687855    8.54782608326106   -0.11887984016648
H         2.35427016246556    8.59426654983701   -0.69213461748678
H         3.49624871715510    2.89851963893275   -6.65398814629996
O         4.32394210984704    2.60743344580152   -6.24534929346419
H         4.07845240539673    2.33146071139440   -5.33720926756840
H         3.73223347425654    7.07927378209893   -1.21377542378102
O         3.94121206143528    8.01580742334033   -1.42176439843921
H         4.30802457976055    7.96249917126368   -2.31623064628955
H         4.39147506748937   -0.03589462432259   -7.91057649527292
O         4.76892167345107    0.10832378800330   -7.04095547172781
H         4.58728182875832    1.03968534717498   -6.79513338690235
H         6.02629339515567    1.88465117612718   -0.46980234232125
O         6.59216827933822    2.07991596867223   -1.23063587185649
H         7.41635408437499    1.59918342477778   -1.03766835865856
H         6.67951020504941   -8.47639266214759   -1.62555122071167
O         7.31615371634456   -8.26381199108248   -2.36099016120659
H         7.68560255307246   -9.09694658720714   -2.64856035453978
H        -5.30743865099016   -5.81927744491551   -5.42125355412156
O        -5.92433619877321   -5.14645804696605   -5.73476757532310
H        -5.37292162341814   -4.37775407302158   -5.96939580840807
H         0.67996426401525    7.10943757416711    7.61883854625540
O        -0.22157686181664    7.13857383954096    7.97814901231207
H        -0.77712750303670    7.15439365885148    7.16079643009189
H        -8.90270145200496   -2.86566519918439   -4.11000685128340
O        -9.42304973077610   -2.05751855623893   -3.94058802615940
H        -9.13646125151978   -1.39090170882388   -4.56866431135033
H        -2.41644444842499   -6.02764950385543   -2.15736878227852
O        -3.29470019268710   -5.74096584819013   -2.42518290317611
H        -3.48192036706887   -6.11331180909626   -3.31189620347078
H        -2.99259292665573   -5.93186449518826   -5.42311042177716
O        -3.59276256905360   -6.54251432739657   -4.95234082172773
H        -3.11125585564983   -7.36337558572064   -4.78750095857805
H        -1.39108405330538    3.69972530328471   -6.97257872967142
O        -0.85130273618833    2.94234594848682   -6.70470783285991
H        -1.08998381073573    2.15912911378403   -7.25629492072666
H        -0.20703280547796    0.39187433282002   -8.21438365757061
O        -1.10314776606109    0.62642150615827   -7.93078838458519
H        -1.27856266477690    0.10136473454977   -7.13388099425570
H       -10.42503314040363    4.01901275396131   -2.72582069158180
O       -10.49323032987920    3.23895324492876   -2.15969153210516
H        -9.66355051643590    3.21080219235667   -1.65114210402146
H         4.57939101665205    4.02762195595440    1.73068899098059
O         4.37002160364782    3.10693324300243    2.00908559205480
H         5.08429271689112    2.53024537246131    1.72531075907157
H         6.48246057212755    1.35936551489001   -4.21503620607572
O         6.17912362312545    0.73367660794005   -3.52264387948630
H         6.20964950194948    1.22709104698169   -2.67765341071752
H         9.62679623197537   -2.27437831512028   -0.93208457349461
O         9.90334759103146   -2.05773790849896   -1.83134595993482
H         9.10281350076917   -1.71844248455303   -2.27409088837866
H         9.96344583676832   -3.36402271378156   -3.10443253999455
O         9.69648749459355   -4.01450690807219   -3.78086212060728
H         9.30274619821722   -3.50532576163541   -4.49999132319941
H        -7.70675446529702   -8.61250581575583   -1.68709121370158
O        -6.96851756372579   -8.01827973470091   -1.81365961458326
H        -7.34571469314938   -7.10502329771527   -1.80172681818060
H         4.15904753439343    6.04314342112600   -3.80500426437789
O         4.82036414075227    6.74389796485137   -3.71715627986379
H         5.65667153315923    6.28904636220647   -3.58338390180510
H         0.09128345793970   -8.20389168024453   -5.23256563811043
O         0.11510171251408   -9.18702586714593   -5.10231206905145
H         0.26632111311461   -9.54922395847506   -5.97539771139757
H        -2.34056097500377   -8.71179659310553   -2.73543241108275
O        -2.10660760291700   -8.44635674382821   -3.64447724773754
H        -1.45969893616384   -9.06398132221208   -4.00413990799823
H         2.17456434988623  -10.85417651723633   -3.51630801023590
O         2.12951233751523   -9.89963397642926   -3.49033502328059
H         1.34438826250410   -9.62705139979251   -4.01610098276457
H         6.83294747286978    3.29296469112290   -4.56502062370572
O         6.89135139994072    2.61664371443124   -5.26763621216151
H         6.09791407006713    2.75102979844012   -5.80813692067157
H        -3.57167957099666   -3.78483084304145    7.71218384319144
O        -3.68514519820660   -2.99552981976252    7.18419469938116
H        -3.43410835850809   -3.23242388217173    6.26523513744836
H        -0.64304133653283   -3.39150892773655   -6.73195643052598
O        -0.01227966758550   -2.66051910363909   -6.73761001537174
H        -0.49361940218095   -1.88551553864074   -6.39419827657323
H         0.63562511087919    0.39511650256379    8.75464774375552
O         0.64334097961777   -0.31834028177930    8.11260535928695
H        -0.27895046477490   -0.60681483066915    8.02390556449726
H        -5.83329822218347    7.33599617696887   -4.23416673884416
O        -6.33754298810549    6.71877533543485   -4.79658874691771
H        -6.62448462123464    5.98708009422263   -4.20661606131235
H        -4.27901802031256    9.06697048441470   -3.24196317965540
O        -4.81464042194494    8.27015135556191   -3.13893721774023
H        -4.40643066702780    7.79044701678793   -2.39949491714351
H        -9.71236385564937    5.76724670399601   -4.63337666669634
O       -10.24635372973371    4.96236581267270   -4.47233651387994
H       -11.12684449913225    5.16495820123156   -4.79030288842792
H         2.76535493177404    6.45429642107424    6.15676892978237
O         1.80515491680106    6.55280150716793    6.25220895545027
H         1.46066757733152    5.63970249790572    6.14945002922590
H         4.80130139922497    8.49952160579062    0.10750404269705
O         5.11782793143801    8.49759094324797    1.02905285203272
H         5.52888179262413    7.63429863097519    1.15450223357659
H         4.13682131054859   -7.46398148040696   -4.35893500162437
O         3.37822915286573   -7.74747471292275   -4.90117052700415
H         3.09732305657563   -8.58855165692416   -4.52574120179505
H         0.33266625606378    8.57486224813049    4.25141113254061
O         1.06014741133773    7.98226071011989    4.03303634049498
H         1.27907761851857    7.47476488237845    4.84072972516889
H         5.23274606495386    4.15096857584082   -3.14665300414121
O         6.19419534001144    4.12093568582973   -3.09337392817804
H         6.40252927492065    3.53686456472471   -2.34740071172737
H        -2.58382078740128   -1.60668452757623    7.57009560140520
O        -2.07327837110922   -0.81417165257520    7.79228507800065
H        -2.69921109700215   -0.18842333773135    8.16714419651007
H        -9.02818983072338    7.90539248570396   -4.12884951092908
O        -8.96499191522666    7.32272179814042   -4.88713357600432
H        -8.00764219739509    7.15869958815007   -5.02167955353963
H         3.51971408628143   -9.03030704216678    1.07120073505356
O         2.84310883392722   -8.39884796893017    1.32090105634334
H         3.31783199263413   -7.59420643071239    1.60278565230319
H         3.61348751732984    8.10277125439172    1.89622844045131
O         2.82643398282161    7.53360595656206    2.00978990792316
H         2.36653580206420    7.77512606507019    2.82695767257477
N        -0.53379770832894   10.25874021267045    1.35926667917288
H         0.27495172659066    9.71051752854450    1.09170861492788
H        -0.52628242849317   10.34049345722590    2.36801863589613
H        -0.40780286456419   11.18836275983140    0.98105024048476
