# Supplementary material for: Computer Generated Realistic Interstellar Icy Grain Models: Physicochemical Properties and Interaction with NH3
Source: ACS Earth Space Chem. 2022 Apr 19;6(5):1286–98. doi: 10.1021/acsearthspacechem.2c00004 (PMC9125691; doi:10.1021/acsearthspacechem.2c00004)
Supplement: Supplementary file 1 — sp2c00004_si_001.zip [file sp2c00004_si_001.zip › NH3_binding_energy_sampling/76-40.1-N.xyz]

604
 energy: -1022.791441228235 gnorm: 0.000018844421 xtb: 6.3.3 (5b13467)
H         0.22456847298396    2.98039192892822   -0.69123708267716
O         0.74745780674088    2.30910820203142   -1.18037659521089
H         1.68608567133499    2.43525618195265   -0.90440031338116
H        -0.07688995009203   -1.35814883209694    3.13517880847374
O         0.31951943387954   -0.65868310981224    2.59303435885618
H        -0.15711826509493    0.15593769253779    2.82447147690305
H        -2.37804387748203    2.36700411063720   -0.55604020667262
O        -2.16961203786515    1.89572262196016    0.26870491724520
H        -2.18888977803957    0.94824857938518    0.04231121233193
H        -4.65461906426324    0.51138992770543    2.15227800518348
O        -4.97450055762688   -0.42101389908982    2.16443602408889
H        -4.47015035210496   -0.89970747211187    1.49838364835643
H         0.07286169639994   -0.35978983825066    0.93710978707756
O        -0.12142531337120   -0.12256142604543    0.00977706558573
H         0.22079373996289    0.77301889759476   -0.11015971858257
H        -0.16491298291283   -3.62791727351493    3.76085837172336
O        -0.44226181714514   -2.79723725008466    4.18127446789916
H         0.20243829311412   -2.62944554771240    4.88501519117188
H        -4.86963452351129    2.49581024769543    1.30130397042683
O        -4.23295041488537    2.08457406611327    1.91770596503059
H        -3.38920757015787    2.06332388206458    1.40614951947056
H        -3.21947414803254    3.85537687561224   -2.23444583982263
O        -2.49200452045188    3.24932278730114   -1.99554451581578
H        -2.12375712708178    2.97314412382292   -2.85513301475621
H        -0.12635294256940   -3.85480615888022    0.48640718723897
O         0.21491757161741   -3.03882550327235    0.90615186575657
H        -0.57195364685865   -2.54972297591113    1.21500752419189
H        -2.37815124465731   -1.58177217488467    2.44613916285175
O        -2.18774351795871   -2.04818524415388    1.60590431508383
H        -2.44198191872257   -1.46032133664216    0.87541474809259
H         2.08394977178021   -1.50027922196568   -1.13051775734315
O         2.31175316537043   -1.75387155754866   -0.21216097351513
H         1.51989578345699   -2.17918679634808    0.16875665621162
H        -1.38006193234412    1.77695504338168    1.89272326089239
O        -1.47341568338751    1.38014191601535    2.76910006039366
H        -1.45896625514264    2.09271107141746    3.43363341202223
H         0.21714561055502   -2.75416188711534   -1.58562183498610
O        -0.53678595436007   -2.14067309034008   -1.64190881548381
H        -0.35702990599813   -1.41440191214224   -1.00807674583450
H        -3.43306965463099   -2.96408654805943   -0.41839330559728
O        -2.71589718535449   -3.45892368940755   -0.83603210643239
H        -2.00336542819092   -2.83050211248451   -1.05322782353701
H         2.77598453934738    0.06794978530521    2.92686281143984
O         2.87206908679266   -0.11493739705602    3.88885386749527
H         2.96479991109335    0.77751067726213    4.29388641673224
H        -3.47543964313452    6.33641399358132   -0.60090074165271
O        -3.22005192287852    7.00591305383165   -1.28840610111873
H        -3.09344385649662    7.84302076753186   -0.80090322709313
H         3.91184969941657    0.51971386813033    1.18252624552815
O         2.96032799531797    0.34145985037437    1.29587929059288
H         2.72212870116297   -0.40986254967408    0.71530286095391
H        -5.76227254786780    0.81217956023569   -1.63759807110906
O        -4.85110705275993    1.13528267126438   -1.50645585063414
H        -4.95994419146608    1.96445641371396   -0.99636336834591
H        -1.18897046728076    5.34921293238849    2.19327894135454
O        -1.81663495083187    4.60537241074942    2.07308762690811
H        -1.89891018055254    4.18553544422840    2.93463448103889
H         3.51344444867832    2.69980296948902    0.42171030150943
O         3.26793561500897    2.65951140941150   -0.51810895966098
H         3.59860467013141    1.81627667312406   -0.86916479172269
H         1.49499121766785   -4.75166699032440   -2.26343907091070
O         1.56083314830377   -3.97506699481689   -1.68959690045478
H         2.35766017232352   -3.51617182638268   -2.03872378418302
H        -0.90351791656025   -0.13191319117180   -2.56867686043459
O        -0.26315284893578    0.51702068578368   -2.88769871836857
H        -0.00629324663206    1.09825330554299   -2.14917210054609
H         1.69729905725698   -4.74162148077211   -0.19144074703500
O         1.79938483137884   -5.37926233162650    0.55144995881997
H         1.33415985407777   -6.18866945555531    0.25347516455960
H        -1.21619913332359   -3.31043001274423   -2.90134312070546
O        -1.04292504393205   -3.99466158181904   -3.56130162230346
H        -0.92084961911841   -4.84187490724787   -3.09185872945803
H        -2.77230402196179    3.26577287942079    4.68156287861202
O        -1.79093642660033    3.26110031451659    4.65086536005086
H        -1.50191957358623    2.85704933025316    5.48732724250184
H         0.97769679310946    4.97944099774327    4.06542209666857
O         0.03227449237412    5.21529679775030    4.11408228272746
H        -0.44346233621852    4.41363445296105    4.37007609568699
H        -1.73207458885259   -4.69488384579475   -0.39427954436838
O        -0.96974371938784   -5.23853739906457   -0.10712304284004
H        -1.32164015748743   -5.92419752901677    0.46989414805323
H        -3.82922847328232    5.77241340135410   -2.66887049287116
O        -4.23531720505620    4.95391690347803   -2.96858318054445
H        -4.10862607288559    4.89312816934175   -3.94340663867895
H        -2.43662249259470   -3.73227159193476    1.91134831775766
O        -2.45902447143363   -4.63641292169605    2.28718107707168
H        -1.52040918118580   -4.87755399226986    2.43019027352765
H        -4.68445713147828   -3.01366925911842   -2.93010675859609
O        -3.83163333295305   -3.24948118773770   -3.33362058042793
H        -3.50477862146866   -4.04411304089430   -2.86735427229650
H         0.34194288093276    1.32357901862610    4.60077011392272
O         0.85125231855117    2.08253087969639    4.26927919900589
H         0.89986445016858    2.74071539626108    4.97679445185158
H        -4.65539220433201   -5.20463787670408   -1.60268655647168
O        -5.35778526592234   -4.84932907129348   -1.03077416964733
H        -5.14822915243774   -5.20461559195951   -0.14618022996147
H         2.33009067436635   -6.53952741538316   -4.04993575571769
O         1.99128366887685   -6.20987936901268   -3.19745118054404
H         2.42182696661161   -6.78480281887453   -2.53272007258380
H         0.47991147857151   -3.42928935351868   -4.02168694913618
O         1.28535476944261   -3.06525546138315   -4.44204604283647
H         0.96964106382174   -2.69149795446662   -5.29109926737856
H         1.96129462285762   -1.81116226839452    2.97112499042240
O         2.11416486752716   -2.74254759540840    2.75432656509302
H         1.42964081558199   -2.95378749580979    2.08509760850880
H        -2.99955780827042   -1.84745976343912   -3.23543771690848
O        -2.57432762422306   -0.96288421633433   -3.16756707608590
H        -3.22576657183524   -0.31396673319799   -3.49005727941489
H        -3.16450825457714    4.93831132388954    1.04815122806806
O        -3.93902734892915    5.32012982198993    0.58836961595628
H        -4.35633716150587    5.87460195880048    1.29520771644722
H         0.88738714209542    2.19919218719513    2.57937268827655
O         0.99186180984142    2.19576881286821    1.60856468507514
H         1.71635388850175    1.56925270277705    1.44583427601762
H         0.21567056570440    5.60687143637260   -0.78351194812673
O         0.74280969980081    6.27132158314819   -1.28453591345934
H         0.88929942102875    7.06315470207596   -0.71924494787089
H         0.37096341069206    6.98305175228199    2.57874874233408
O         0.01033338252011    6.60687289600550    1.75872552330351
H         0.67075699861589    5.93153475228374    1.49979354503670
H        -2.47728787314843    0.17179011094017    3.31829223713707
O        -2.70355085549107   -0.64148833261459    3.82254295046298
H        -1.94472911479305   -0.68415291543690    4.44605310206197
H        -0.89815189847426    0.50397304302361    6.00748323888661
O        -0.62333005559445   -0.01554981732886    5.23346740018037
H         0.08728216868552   -0.62171781846422    5.52176331860842
H         0.69942225409303   -5.04784000972820    1.96470397221593
O         0.15451652147341   -5.15552457019986    2.76766991643973
H         0.29475354461138   -6.07677833250056    3.03994025997175
H        -2.13495135711567   -8.13123109208636    0.42339284171977
O        -1.81368401950093   -7.64475940293325    1.20999199017830
H        -2.60053860372567   -7.33032086577644    1.66289317673472
H        -0.30072906116380    6.87168797189486   -2.35588489970512
O        -1.03953619996633    7.31608945266577   -2.84782823388587
H        -1.83372241486708    7.16456882435877   -2.29621475487422
H        -1.08966089751265    4.26343749369240    0.55171286539047
O        -0.71586723168161    4.32466488590593   -0.34392881604615
H        -1.42190277409893    4.08071762465280   -0.97749596313449
H        -4.39902073472786    2.71006932112534    3.47940073817812
O        -4.40016357259337    2.88033409258709    4.44413040818465
H        -4.48729834048693    1.99729028998521    4.85253549124680
H         2.01145913462699   -3.64088438676049    4.23305843487564
O         1.94389767945747   -4.11306272496351    5.08606671298296
H         2.45084595319849   -3.57808804190722    5.71819704817065
H         4.68603240783648   -3.26136102224344    0.83615633217420
O         4.52858245676026   -3.18439799401836   -0.13066942908844
H         3.67142085999460   -2.70423498540244   -0.21633238962907
H        -2.70960486655510   -0.78869062788426   -1.37591704946064
O        -3.03878225407869   -0.51878697046776   -0.50199655467710
H        -3.83652720406527    0.01037368206513   -0.71139839352576
H        -1.59391417447587   -0.80337153189410   -4.65231988776603
O        -1.08286497036434   -0.59062256903390   -5.45433613756351
H        -0.37334646219059    0.00552624361069   -5.16768859153961
H         1.81151780769714   -1.76982204864193   -3.38829750401134
O         1.90432253963354   -1.02429933315897   -2.76374122923625
H         1.12916962169143   -0.44439209144338   -2.89703893104429
H         3.65692385174358   -3.18684718329543    2.54475766918313
O         4.61545310336602   -3.41887711670361    2.47453086782038
H         4.66671703366197   -4.37928592454288    2.60066669300056
H         3.40799573680076   -6.18488618277660    3.11456196213380
O         3.76725134254666   -5.98566238584831    2.21547266305178
H         3.03286110833728   -5.63686765645702    1.67023829458843
H        -3.31493115703700    1.57279911571454   -4.20400905540984
O        -4.16043620883936    1.10208348973215   -4.01409730166590
H        -4.38011135866650    1.25158074346974   -3.05913298522317
H        -5.05689004559224    4.11569027389435    0.03374019383470
O        -5.49917260711848    3.25129079666502   -0.06482059714810
H        -6.42745856924209    3.37215131526716   -0.35307133055247
H         6.74488259143806   -1.25544298201128   -1.35997559869355
O         5.97245222364170   -1.10311724860361   -0.80913719947560
H         5.54944517998298   -1.96934395187751   -0.61344481108016
H         4.60215820967127   -3.23456982649306   -2.47447369903901
O         3.73603818952126   -3.06014349179403   -2.89270137959589
H         3.73940142496001   -3.67812458511758   -3.64949021063582
H         4.42319907110313   -2.36097847181766    5.61767783925780
O         4.07651717829935   -2.82532187339064    6.40991323593122
H         4.40798355379689   -3.73170135856378    6.32870540975701
H        -0.73641406640187    6.28736778699801    5.06003592290195
O        -1.33272404289874    6.86525873917688    5.59656785975235
H        -1.34134116867257    7.74247124689560    5.15583492672147
H         4.71350178084182   -0.20249535793548   -1.46836060048101
O         3.94869614449935    0.34284402962669   -1.73243701725583
H         3.25526568260560   -0.25496619103539   -2.06578626093710
H        -0.67871137242332    4.43826444475393   -3.93256823348024
O        -1.49195147549847    4.95133442972869   -4.09546980101467
H        -1.31671076057253    5.84884038831017   -3.77403754258303
H         0.70411847372535    3.13855290115730   -2.66382609007639
O         0.72594082808877    3.52040998379727   -3.57033133331432
H         0.75129651868950    2.76282916202653   -4.16461661358063
H        -5.39452678109829   -5.22660823556887    1.76074283812682
O        -4.69878422092563   -5.82381066113851    1.40779652894597
H        -3.85770796313115   -5.41038886079373    1.68053219531196
H         7.89771503122958   -1.76623184445044   -4.02793721909318
O         7.63854521714618   -1.45256788962918   -3.12876325190424
H         7.15505703537873   -0.60690327397579   -3.28641064060475
H         3.71041135164951   -5.13289603198008   -5.29777448059927
O         4.47326860040149   -4.76291657460770   -4.81455947857915
H         4.85369282232019   -5.47567770197409   -4.26835545705210
H        -3.78698467792572   -0.02106128932682    4.90794310033703
O        -4.38794507110148    0.44468621058011    5.53932730341417
H        -5.05119873477261   -0.21145900873111    5.82863035664791
H         3.45888848265625   -6.00521912461498   -0.52959687888345
O         4.33349688530530   -5.75973109349489   -0.84342262444167
H         4.41106602706613   -4.79754643772839   -0.69932379938855
H         5.02228567843875   -0.40151113455058   -4.16270786985486
O         4.48632966759271   -1.11149750877232   -4.55410542527299
H         4.15576771183557   -1.69351465784976   -3.83733832048454
H        -1.14331810122070    1.52520985036400   -3.95795636183886
O        -1.79330990177661    2.14517670398895   -4.34357930685857
H        -1.43357072731322    2.48329927058662   -5.18638675970973
H         4.88346133446268   -6.38827363428680   -2.31978800580882
O         5.21738848002744   -6.71452437452972   -3.18454671425003
H         6.03374965590627   -7.19733123424442   -2.99592381104161
H         8.74339277997186   -5.17088209221250   -2.91015935192699
O         8.04968471902758   -5.58630350187012   -2.35313195044018
H         8.08102804656743   -6.54373683146261   -2.45555588354132
H         2.36330727235095    4.66068609403760    0.44413191840711
O         1.78132520546082    4.64539377903719    1.21335253787927
H         1.42144618317334    3.72580417253052    1.29078445571035
H        -4.42489352513266   -2.67157132066140    4.20178238883926
O        -5.31711081273509   -2.32864211689532    3.99730809620447
H        -5.17582434574545   -1.54811724862560    3.42197480056161
H        -5.84944499315360   -3.22708422342541    1.28342424597781
O        -6.31585075768513   -3.78267612346932    1.95059543587240
H        -6.12818127523477   -3.34797386537042    2.80165816421513
H         1.68938929016685    3.41039155242377    6.85278918445200
O         1.06976999005288    3.92868937496062    6.31766362236505
H         0.28538202479205    4.08322603112303    6.88688077216371
H         4.99458624859575   -2.23811596452435    3.61355640932420
O         5.01573257162151   -1.51993167616926    4.27778945784608
H         4.20618047070770   -0.96097457821339    4.11903206471874
H         2.36883046105487   -5.63647026123690    4.82740087122453
O         2.74632040104673   -6.52166786102491    4.56835717178205
H         1.99960178523064   -7.10038690511921    4.39215649530868
H         2.27190910616520   -4.57179179970272   -6.80193845546241
O         2.09961426395553   -5.05975784733533   -5.98669252909038
H         1.83489399753100   -4.36767529380510   -5.33206938496018
H         6.43821453302097   -4.17574840896236   -0.50105688283010
O         7.18903378447055   -4.58090680771171   -0.03573861500577
H         7.69724929473905   -5.00473728783731   -0.75524591152360
H        -1.72191169542579    4.44244603058769    7.68169151149738
O        -0.82391750913320    4.53773045190659    8.06986593183827
H        -0.64002470736169    5.49619765961144    8.09518217424922
H        -5.04973079456448    5.63612177598642   -5.68182760800115
O        -4.48240035004991    4.85057221983986   -5.63467351730426
H        -3.65020041833780    5.03390383268036   -6.12947221869511
H         3.30688270292069   -2.58571146236687   -8.44540905715795
O         3.21580210488206   -3.11911927488641   -7.64494185910290
H         4.09117775509733   -3.09723402854309   -7.21359871208163
H        -0.58734422335068    8.83685784926612   -2.26358538169529
O        -0.47078495683430    9.66160758200719   -1.73591378715327
H         0.28631483531785    9.47708080701352   -1.15428409893011
H         2.05958297071384   -0.97149279621828    5.20133487255659
O         1.48348774856843   -1.49545587211366    5.78725691495130
H         1.57618398631706   -1.15066660557949    6.68476504874337
H         5.22545068485521   -2.09049204916695   -5.69571809643707
O         5.57093474483936   -2.85773243778403   -6.21681379613453
H         5.29269970555758   -3.64692346407020   -5.70054987303818
H         5.67494535715377   -5.28662904474061    4.68566427494798
O         5.15064912536685   -5.20011378911938    5.51090799816966
H         4.42708123380143   -5.82942154736242    5.42287660822103
H        -3.97950447967372    1.10691926546505    6.98015063747896
O        -3.78830360742249    1.58216927570484    7.82461701507815
H        -4.66396177408151    1.97018446031867    8.08310937105299
H        -1.79990167305863    9.57797723126286   -0.74591148307473
O        -2.66939701703775    9.44550168285234   -0.28979346694163
H        -3.27161378975496   10.08449104869382   -0.67400930902160
H        -5.91202500652969    4.65812440102085   -2.97097735660780
O        -6.81987491185655    4.54872060581073   -3.32019173592941
H        -6.73095874886063    3.84336190067679   -3.99539194703872
H         0.08496727377484   -7.11472635354281   -1.16083049290490
O         0.54550180503261   -7.55246398675563   -0.41187760734159
H        -0.13627966266746   -7.74495058982248    0.23494054722228
H        -7.60654979295216    3.76723295963713   -2.01414337620873
O        -7.87216832028859    3.18285852403461   -1.27352894542335
H        -7.73229577732039    2.27279001631357   -1.61134787875791
H         3.96137183685455   -0.95813230118542    6.98154696540868
O         3.97371048137765    0.00602450596125    6.97378032167371
H         4.78784495956412    0.29321845049482    6.54382242978487
H         2.28983980932439    5.73807615398509   -1.19001962907251
O         3.22345271974260    5.44376332755299   -1.07077663485174
H         3.40280616750364    4.90248577253942   -1.86326546918571
H         6.54037099244013   -6.00287074763297    0.67378994968100
O         6.16781522088690   -6.73822148428943    1.20614812873912
H         5.26318490069467   -6.45863455131891    1.42957101889926
H        -3.86487631837863    4.68946258206474    7.75536963750290
O        -3.29789069520875    4.22543709912660    7.09758532653720
H        -3.49424552085718    3.28247592220329    7.20716132230073
H         5.74880480001163   -8.01626643113423    0.13594938156800
O         5.46085797760707   -8.70184114181193   -0.50316719909484
H         4.63349323376223   -8.37358168469199   -0.89893837129453
H        -0.56207837296650    1.99100789827058    7.67663670580967
O        -1.19349892623853    1.92962026287202    6.93977827694714
H        -2.06348552920410    1.79002995214783    7.33373477975858
H        -6.37593274028139   -0.15082646275754    1.02939424224947
O        -6.69399086233035   -0.23264800672067    0.11565237038127
H        -7.61347704398977   -0.50102556409750    0.13066340927364
H        -5.36983059701721   -3.09573997181534   -0.62034245146949
O        -5.11766832137732   -2.39488141997501    0.00697079783332
H        -5.68402154155585   -1.61980965216587   -0.18259151416098
H         4.34567685978176    5.51303207666828    0.31770358136654
O         4.67754795143896    5.61344944949184    1.22365441761926
H         3.98288001721991    6.12458077079010    1.67441603931189
H        -9.03283689908641   -1.76430612625661   -2.29488999671370
O        -8.48707017317952   -1.56461522473548   -1.50688535571818
H        -8.61822244221018   -2.30128026559352   -0.87009961534135
H        -5.49583636563129    3.43395334969263   -5.55239670446572
O        -6.01749719944040    2.72291001889375   -5.13929326119523
H        -5.35046245517909    2.13801078151109   -4.72658702870764
H         3.20344684295296   -0.94827217816247   -5.66321725130375
O         2.34823055261476   -1.06563506308242   -6.13067059141457
H         2.43206688832597   -1.91418904735200   -6.60500718920155
H         8.13661602001731   -1.42578173871865   -6.02285424269762
O         8.14080668281636   -2.28993084687970   -5.56656266639842
H         7.28398138417257   -2.68692933611913   -5.81988769586046
H         7.65117111730031    0.91662253283117   -6.30492999617392
O         7.46073124802565    0.06872130751622   -6.71828027135224
H         6.47921466215150    0.02243817187249   -6.75792884258094
H        -7.86488273145692   -3.71675628639869    0.89148216561266
O        -8.54147911400764   -3.60769712269611    0.20565622669497
H        -8.44372418442350   -4.36698366215322   -0.39631362467681
H        -2.37129106724188    8.69292333650671    1.27496903200908
O        -2.22343974357371    8.10470160809905    2.02834835410028
H        -1.45505273385767    7.54802038702886    1.80742861980987
H        -4.42376593823870    6.39838536489949    3.46901886804863
O        -4.58887444207899    6.82640137825228    2.61248198334939
H        -3.82212085192486    7.40880561781824    2.47753386454532
H         3.43805874296062    3.38576550440100   -3.58157236698288
O         3.28913425141273    4.35553615503351   -3.48580634855243
H         2.32492100968785    4.42211322980716   -3.60033021384845
H        -6.10070716539453   -1.63479227467124   -3.47570036278710
O        -6.18838903872724   -2.21407580523137   -2.69201214735548
H        -6.97235140120317   -1.90367729935815   -2.18554255269694
H         6.46810356366166    0.97675505589384    4.74231974992221
O         6.07418949089714    1.51692562926279    5.44431386870127
H         6.26608656464037    2.43491329979003    5.15376888729645
H         1.39259317374478    1.66984695626208   -5.83431899404061
O         1.19542805389556    1.07404920526773   -5.07980306766613
H         1.55639710297384    0.21013681295389   -5.34971393214180
H        -2.49903206715550    2.91911221856228   10.46204132413308
O        -2.28888894556525    2.01090245712183   10.18923760440386
H        -2.88501123000494    1.81322833379330    9.45502098141383
H         7.62840912306807   -0.57308682919509    3.08962243907373
O         6.87918058755567    0.00421032169713    3.25631157209172
H         6.18420793255722   -0.59470081026532    3.63311047677473
H        -5.67367915575686   -8.08510137935244   -0.73406524791316
O        -4.94101280856926   -8.15650854788628   -0.08546332947320
H        -4.94338970093434   -7.33916119259840    0.43642729057123
H        -5.15416874066920   -0.15114863180706   -4.74542123349166
O        -5.77347622753010   -0.86085090427948   -4.98613476701939
H        -6.60908758143829   -0.41583773159280   -5.18740264074099
H         1.91949452656088   -0.25224025879721   -7.52624900786231
O         1.72216598466234    0.21950225837677   -8.37090785707822
H         2.29968293512763   -0.18744852871287   -9.02209298870248
H         4.90356937287001   -1.45755133453605   -9.30732017001812
O         3.97987549207832   -1.22581296368701   -9.59159716029982
H         3.96203041468300   -1.34032876084384  -10.54107999023378
H         7.55315671380681   -2.64771126563430    4.20623559416823
O         7.70235876098819   -2.68384325671937    3.24714805362327
H         7.20749343616440   -3.47318199016486    2.97363848674918
H         6.70332378457173   -5.96856865397253    2.68719856151204
O         6.76541088974064   -5.29398157564237    3.38895345839772
H         7.63994669575345   -5.38212452805871    3.80890544409515
H        -1.79061296086948    8.90232354094842    3.48000550262480
O        -1.54448351889185    9.20819312232597    4.37825834333938
H        -2.39411132261922    9.34096221595392    4.83226032807569
H        -7.36046980000232    1.54132719042304   -5.28439854417745
O        -7.93948253653629    0.79876590770342   -5.04193873253684
H        -8.83935579695229    1.20187565223639   -4.96945703366834
H         6.95531236943910   -1.15387614231711   -8.40107673251013
O         6.37280868265373   -1.87368873398416   -8.66690348097004
H         6.14040292684714   -2.32266811200205   -7.83574098235812
H        -2.15278376892530    6.35763365263701   -6.55734626514809
O        -2.09934283485152    5.38360535813909   -6.60274326812950
H        -1.79945920301151    5.14626853862848   -5.68653876948210
H        -0.00360748950984    3.25920989746247    9.00858914210420
O         0.18990364023716    2.33892497251405    9.26439804946211
H        -0.61085219590543    2.07706805451997    9.76819694702952
H         6.76410535445521   -2.85274250090570   -2.70246424205949
O         6.23081210659436   -3.59525240353238   -2.36206529026368
H         6.69735400639225   -4.40754250869685   -2.60737495770323
H        -4.06391103684727   -3.10822021088586   -4.97109284033410
O        -4.21559352577513   -2.99567975212437   -5.93626427912015
H        -4.75907265232066   -2.20012104407508   -5.99417192752160
H         1.97381151421963    2.12544820301068    8.45592576874097
O         2.63979501599089    2.23614779673361    7.76764397865846
H         3.05977580250414    1.36466181830010    7.65320661844685
H        -6.91124597528805   -5.22785293176642   -1.43089366959347
O        -7.82703247952424   -5.49438452223597   -1.67897335913310
H        -7.95672098116268   -5.09127638391075   -2.56233860931921
H        -3.81618297883519    5.21857354140891    5.67158271337191
O        -3.77900411722771    5.98746505459188    5.08155411380565
H        -2.84407077903537    6.27774275273943    5.17820675621865
H        -7.86921727684119    0.06511394289209   -2.00366560815338
O        -7.37681842770319    0.78817209134822   -2.41493076431581
H        -7.60105882756132    0.77750337159229   -3.36938605258745
H         5.84661434023012    0.06017622685622    0.41289377481782
O         5.62536417824626    0.78230650632931    1.03338196100840
H         6.13300919541837    0.58542336150198    1.84748444201436
H        -6.21498946157414    3.28096682282040    7.36406622088446
O        -6.09118814361461    2.76244487508612    8.19311035508716
H        -6.69333286145373    2.00278936648892    8.10290663904879
H         2.26447535744759   -8.13106311385218   -0.85068541691032
O         2.94360278314133   -8.12054072764328   -1.54489633730156
H         2.71785306289813   -8.83355211648384   -2.15893948495544
H        -2.73086401255081   -4.00145618227194   -6.22106332163980
O        -1.98019514459331   -4.57073963627820   -5.98695868232460
H        -1.70486987085667   -4.27939430214198   -5.08945300780804
H        -5.63608980590028    3.72977856352326    5.27897542201179
O        -6.28569761669387    4.12872197509259    5.89421447742565
H        -6.11837592567500    5.07210985239985    5.88187579242567
H        -1.02365274872534   -7.16021533723031   -3.18246695114335
O        -0.55025286073613   -6.49234550607893   -2.65273068590527
H         0.35845376134823   -6.42600459781905   -3.03117383186824
H         4.44717144714764    1.95126233784983    5.12667163738413
O         3.50681388435683    2.19444789761421    5.00407660487197
H         3.11997280734091    2.21082696693553    5.88483867027632
H         4.11810407455507    4.59311941408073    6.29823494947929
O         4.20218138809410    5.32340076966004    5.68072933233463
H         3.63617362360633    5.08427411692796    4.90822876124570
H         2.77598636066260    3.55818477746595    3.91662208310113
O         2.60201987663893    4.49883849061869    3.74966211349574
H         2.48549150789853    4.59710672519752    2.78287793569491
H         9.40616501650089    0.12886550807615   -1.06069775191359
O         8.60018024086052    0.29540472780470   -0.56826970201851
H         8.41963889352168   -0.52292317560691   -0.07600418117553
H        -2.10298426627486    5.27678002139244   10.63095412891524
O        -2.82789474335059    4.65083608418305   10.86018898619835
H        -3.04785267863222    4.82836568650866   11.77492372754335
H         7.97132510783642   -3.08569222919063    0.33491138098761
O         8.39489348607671   -2.24069415419813    0.59157296920166
H         8.32590293404182   -2.23568256143231    1.55364961824647
H         5.38336777717218    3.59643477453086    3.52561529785293
O         6.03867293725041    3.86029552342881    4.19344529352813
H         5.62679361362410    4.57949083921831    4.69408123648539
H        -4.20987698212723    4.98592693007638    9.75905527588440
O        -4.84055573875399    5.13913240377818    9.03539639932353
H        -5.45461088153451    4.39229147818150    9.03098016683814
H        -7.00328583939924   -3.50355011994116   -3.52058941719847
O        -7.62452160767242   -4.11380262251537   -3.97028807257887
H        -7.10295941028246   -4.55731215071787   -4.67123549284842
H         0.02803476573474    6.07669619057243   10.75680705049661
O        -0.83445769129153    6.41209671289273   10.50761996383995
H        -0.71471921164946    6.84231614998269    9.64169080365466
H         2.61583658152272    1.43979287819941   -4.11461379148807
O         3.49519856908911    1.78798702014202   -3.87212598797876
H         3.81032008340656    1.27130090951178   -3.10089933732551
H        -6.98301154830714   -0.24505978949410    7.18519342446830
O        -7.48991621432677    0.53514278064949    7.46398658519867
H        -8.11021276214350    0.72054109793196    6.75786063373501
H        -2.76347540561867   -9.91337648207267   -0.85288276411119
O        -2.69671267259754   -8.97196585572081   -1.01259962071417
H        -3.60212299430603   -8.60244487018050   -0.77476595535944
H       -10.03486391192760    3.06066063007883   -4.93946602958900
O       -10.15766481334631    2.14398516844197   -4.65890001773970
H       -10.37462253844670    2.22852255835473   -3.70967435576788
H        -2.08042260637320   -3.06730007275532    4.59303063715508
O        -2.95699603373604   -3.50447453421565    4.66039434976371
H        -2.95096247046200   -4.12193551902505    3.90374693087902
H        -0.20452376143485   -8.03065676526522    2.46985431532178
O         0.62158129312247   -7.82413840483284    2.92016507619792
H         1.34013047814850   -8.12237479228139    2.33490996671876
H         6.69047137726449   -2.45011590162055    6.39827066369858
O         7.13854605895454   -3.16101991567428    5.93514026179076
H         6.50599884404537   -3.89352174531988    5.89440468197634
H        -5.28779787445971   -2.03518104958578    6.91390603208759
O        -5.96117753791538   -1.53472674962284    6.42834145586921
H        -5.94353113282068   -1.91148717000049    5.51900375967314
H         0.87944245700688    2.99143139728451   -7.12499876452691
O         1.79166060410789    2.64531307619087   -7.17568079543740
H         1.77283066541313    1.90318928456864   -7.80736139049688
H        -3.93353693851905    8.72101459976784    6.64732146147545
O        -3.92945607104429    8.71850836753821    5.68994297515853
H        -4.05652766008338    7.79099342781873    5.42255767884055
H        -1.95121089047185   10.39467574212015   -2.68243159374853
O        -2.85156378886563   10.59582941793149   -2.97952927445229
H        -2.79207571366657   11.37401857577861   -3.53272269985147
H         9.39506882662612   -4.14359523922293    4.05532661268664
O         9.11200077446903   -4.82079040344778    4.67741893689846
H         8.68165525472234   -4.34709076157409    5.40019219426593
H        -0.72852870893747   -6.04364657396961   -5.85838460157546
O        -0.02775913429366   -6.61269031640587   -5.52343944622462
H         0.80976506452068   -6.15352930479917   -5.73852956279850
H         1.86209200904235    8.22003722272038    0.65590626998044
O         1.56237174084006    8.54493442235840   -0.22208072170796
H         2.37844115359666    8.57657226995298   -0.75120921216181
H         3.53544848394298    2.86952489050326   -6.66820121147146
O         4.36136709302687    2.57650993271422   -6.25694749654920
H         4.11253572791295    2.30406965959428   -5.34882585171253
H         3.76986186517590    7.06324043564286   -1.23446139145290
O         3.97817281514437    7.99850619687592   -1.44802488920510
H         4.35143941652334    7.93956948309295   -2.33972761847032
H         4.42529138422884   -0.07016372957227   -7.91506131835605
O         4.80168618309978    0.07498202565330   -7.04513036487115
H         4.62159905796458    1.00749285218380   -6.80193202759776
H         6.04779337936102    1.86227638599068   -0.47425351508357
O         6.61610772567961    2.05443543084757   -1.23400793498638
H         7.43841003978564    1.57165434810651   -1.03819711536951
H         6.67289042558463   -8.50325051643659   -1.60522410764743
O         7.31199304863653   -8.29436751017586   -2.33955979398012
H         7.67894534379790   -9.12938115170743   -2.62486436659018
H        -5.29631651883034   -5.81911462879686   -5.43733733198768
O        -5.91066691895745   -5.14526036020203   -5.75363504847609
H        -5.35647010124532   -4.37863602202620   -5.98871463251429
H         0.69616065543638    7.12146356037709    7.58900261739477
O        -0.20623086538478    7.15266450807865    7.94609588245893
H        -0.75952443712934    7.16861263764576    7.12722206271959
H        -8.88616854216238   -2.85221238880724   -4.14144459344275
O        -9.40462892286284   -2.04218502072821   -3.97509004606337
H        -9.11428698188303   -1.37781973049679   -4.60387111995372
H        -2.41410228734287   -6.02880197725583   -2.16582103668762
O        -3.29108919246117   -5.74051983322373   -2.43609013036445
H        -3.47698548103536   -6.11383785408913   -3.32271940048762
H        -2.98218283606175   -5.93822933838160   -5.43295015305259
O        -3.58511482419157   -6.54634669527991   -4.96226023416710
H        -3.10622130390029   -7.36819031821276   -4.79482047576151
H        -1.33589291002298    3.70087043412239   -6.99909257831821
O        -0.81438325458408    2.93661216392698   -6.72424267336166
H        -1.05491216179032    2.15701793868429   -7.27972173178754
H        -0.17139381802097    0.37467563150197   -8.23157493417530
O        -1.06668985765780    0.61383441562591   -7.94956132514886
H        -1.24572563113472    0.08982309925495   -7.15295702059264
H       -10.39174708422410    4.03945741554014   -2.77737628584811
O       -10.46411064452199    3.26327293365680   -2.20646376391571
H        -9.63455430024616    3.23290104113895   -1.69817583989238
H         4.60062400356822    4.01532632428963    1.71806374279967
O         4.38808308645469    3.09555841272546    1.99672756721492
H         5.10185286053416    2.51643323172969    1.71656340587904
H         6.51139199779638    1.32732971526766   -4.21775555035906
O         6.20505906331865    0.70406657356838   -3.52435604914081
H         6.23470728357000    1.19963518732899   -2.68067129770321
H         9.63695276871579   -2.30807810552971   -0.91859963727845
O         9.91649568932418   -2.09427853203633   -1.81760708210520
H         9.11809937588922   -1.75367759448034   -2.26325524118582
H         9.97586730763427   -3.40361252014881   -3.08759775281909
O         9.70875159765140   -4.05491801866847   -3.76317582346590
H         9.31819195658501   -3.54625239523104   -4.48442798587963
H        -7.71330515869349   -8.59698378363941   -1.70289564249099
O        -6.97296655855414   -8.00522308549907   -1.82869861128625
H        -7.34743379704433   -7.09083595800378   -1.81993255087415
H         4.20139441486192    6.01753463569516   -3.82510870214972
O         4.86304202059480    6.71795161042176   -3.73558764222393
H         5.69845504542842    6.26211275396295   -3.59983154804605
H         0.09484791852982   -8.21901668188423   -5.22999461728218
O         0.11539163183434   -9.20198143858570   -5.09752455341626
H         0.26769694944676   -9.56648691603982   -5.96946063726393
H        -2.34449300897919   -8.71449861411146   -2.73754678209420
O        -2.10769237419780   -8.45182789023263   -3.64662210683679
H        -1.46156459349936   -9.07197471231561   -4.00335302980698
H         2.16584572579594  -10.87178172585524   -3.50284319720489
O         2.12342782654550   -9.91707589383601   -3.47872395683160
H         1.34065332184967   -9.64320652879256   -4.00734373091143
H         6.86827502113571    3.25931140932297   -4.57165013812439
O         6.92621885798546    2.58079890752941   -5.27216983147762
H         6.13452229467639    2.71628713134504   -5.81508611681700
H        -3.58758529974416   -3.76002450504791    7.69584955160380
O        -3.69755925664118   -2.97162238728970    7.16577170856630
H        -3.44475929778978   -3.21136436160459    6.24800171397141
H        -0.62169729454218   -3.40795892035894   -6.74208089811210
O         0.01199266290995   -2.67959733185444   -6.74706028422717
H        -0.46746718103334   -1.90164373664662   -6.40760773364181
H         0.62939444962691    0.40972560328375    8.73960292273816
O         0.63656740183656   -0.30504986713499    8.09902799846012
H        -0.28627174666142   -0.59117569790144    8.00871592242200
H        -5.74753141698433    7.34258761154885   -4.29797386626096
O        -6.29356033631510    6.74569948823553   -4.83300951438572
H        -6.55829099121278    6.00217703212025   -4.24687257520339
H        -4.07087436100031    9.15724541362325   -3.30702430049593
O        -4.49450286301193    8.29036551139937   -3.36029677014455
H        -4.16876290455286    7.80424683859576   -2.58397453425313
H        -9.67054727322024    5.78003294412257   -4.68700627139124
O       -10.20805774573371    4.97894268506741   -4.52100284407013
H       -11.08582862737813    5.18042078609009   -4.84709500394806
H         2.78383177974138    6.45695188227172    6.13342559772830
O         1.82374302083175    6.55706996520018    6.22822883731585
H         1.47743783423201    5.64468786614328    6.12557774552445
H         4.84201790266152    8.48206229495114    0.08146967505618
O         5.15607222770019    8.48255722809542    1.00357259175240
H         5.56051520255180    7.61730034442381    1.13615536118705
H         4.14034183160820   -7.48924593584109   -4.34753198537712
O         3.38236042886398   -7.77182780766892   -4.89108208596222
H         3.09804879151144   -8.61121873177803   -4.51447383253154
H         0.40487816382802    8.60899763855107    4.22236794128312
O         1.08132674017551    7.96279642389255    3.99510367563201
H         1.30438747146950    7.46849878406063    4.80997496430362
H         5.26805091607677    4.12494756157315   -3.15908842533414
O         6.22930750732551    4.09252769088971   -3.10247929526126
H         6.43373238272944    3.50926750970257   -2.35489865472132
H        -2.59292120324495   -1.58532057376647    7.55123993191317
O        -2.08084025740582   -0.79362268585815    7.77283017555002
H        -2.70588654980039   -0.16548161075049    8.14508294567224
H        -8.98720730455780    7.91468281046827   -4.18079693056678
O        -8.92019188003864    7.33516608680610   -4.94101730113828
H        -7.96326810407911    7.16656130915615   -5.07025050482199
H         3.50512285764525   -9.04143489723843    1.08443029808308
O         2.82989222117230   -8.40754525297572    1.33169828514144
H         3.30639913044895   -7.60359087839595    1.61250682868047
H         3.61666868194898    8.11108463972535    1.82395548000290
O         2.82246303611010    7.55210336500055    1.93323471533311
H         2.37632962112720    7.78738435234244    2.75952575156024
N        -2.41047481369984    7.91767104864579   -5.60240575427005
H        -2.30908194708360    8.75962406967793   -6.15311128601161
H        -1.69949023974124    7.93443200176254   -4.87951495325569
H        -3.30625561241114    7.96853459262439   -5.12731839185584
