# Supplementary material for: Computer Generated Realistic Interstellar Icy Grain Models: Physicochemical Properties and Interaction with NH3
Source: ACS Earth Space Chem. 2022 Apr 19;6(5):1286–98. doi: 10.1021/acsearthspacechem.2c00004 (PMC9125691; doi:10.1021/acsearthspacechem.2c00004)
Supplement: Supplementary file 1 — sp2c00004_si_001.zip [file sp2c00004_si_001.zip › NH3_binding_energy_sampling/77-37.7-Y.xyz]

604
 energy: -1022.789443704407 gnorm: 0.000033211527 xtb: 6.3.3 (5b13467)
H         0.20192957083888    2.98255384852622   -0.67697487742417
O         0.72436426411343    2.31431052099018   -1.17123172179324
H         1.66309926598529    2.44262922203526   -0.89673872012883
H        -0.07799003560695   -1.35850437080176    3.14818545985273
O         0.31487310543034   -0.65877428777787    2.60398703895771
H        -0.16106226146353    0.15568488272941    2.83778591328790
H        -2.39742974196164    2.36391755366525   -0.53503790497734
O        -2.18822097849544    1.89173653547400    0.28833248203854
H        -2.20348802074411    0.94439458928099    0.06180735296301
H        -4.66321627147077    0.49855864510300    2.17967512960175
O        -4.98095364140886   -0.43480093227208    2.19149247795017
H        -4.47580449956463   -0.91164774724839    1.52475927874607
H         0.06301341616802   -0.35814287000274    0.94926791995756
O        -0.13424157687486   -0.12090407227723    0.02250015198708
H         0.20542462884379    0.77590688236405   -0.09679528304310
H        -0.15698212613108   -3.62971080038072    3.77232843176013
O        -0.43596337663544   -2.80037366478003    4.19421021900835
H         0.21057740651234   -2.63036089398840    4.89573086062325
H        -4.88547708177172    2.48311638147530    1.33016745934675
O        -4.24700399641972    2.07194570971534    1.94485206266149
H        -3.40360147080528    2.05516706952148    1.43287364328533
H        -3.24733462490789    3.85298670836862   -2.20967380826934
O        -2.51071316759705    3.25463373271553   -1.97975435316214
H        -2.15136181090080    2.96879709945902   -2.83959743070744
H        -0.12821215731113   -3.85394596400361    0.49721014083274
O         0.21231625419684   -3.03740281821393    0.91630873142944
H        -0.57457239251299   -2.55043657653188    1.22852627419268
H        -2.37941353007289   -1.58827269006314    2.46557939214718
O        -2.19109042156261   -2.05404368900433    1.62437114770451
H        -2.44826208582783   -1.46578160033835    0.89531180836049
H         2.07105894359479   -1.49207481842187   -1.12440234184614
O         2.30277870831859   -1.74684593900481   -0.20751723862547
H         1.51298753408325   -2.17344994790799    0.17615675947125
H        -1.38952401492354    1.77440122911301    1.91228165175856
O        -1.48343189836483    1.37528479657253    2.78746437406504
H        -1.46787933061207    2.08725090294892    3.45302920457534
H         0.20653818686465   -2.75041374010936   -1.57466679565191
O        -0.54894060569579   -2.13862272352148   -1.62879377863477
H        -0.36919508756745   -1.41255881361433   -0.99443576416049
H        -3.43908027520239   -2.97162683302251   -0.39688542798847
O        -2.72224332833665   -3.46387529641716   -0.81821201707472
H        -2.01167442579543   -2.83335389360322   -1.03578727933026
H         2.77117274626651    0.07470363075097    2.93248640535202
O         2.87059904591792   -0.10964502053977    3.89392476175776
H         2.96179478630089    0.78302945012132    4.29943786506699
H        -3.52598698053749    6.33378251883689   -0.53828878902961
O        -3.28926273561623    6.99781670212745   -1.23779350062596
H        -3.14438289008142    7.84110024456420   -0.76527455919346
H         3.90096112849770    0.53207658422693    1.18508616670666
O         2.95074854854918    0.34895619847536    1.30154938271760
H         2.71324852079005   -0.40166925370200    0.72025271178220
H        -5.78169387746312    0.79922850880769   -1.60653155746344
O        -4.87103545545463    1.12565955103023   -1.48007375705154
H        -4.98114723292145    1.95378009567589   -0.96769726931476
H        -1.20902669426645    5.35005104215043    2.21055121581580
O        -1.83484482974875    4.60201633709972    2.09516058748189
H        -1.90755576686775    4.18289870484348    2.95787413225136
H         3.49356621917538    2.71340133900282    0.42649648322985
O         3.24556152304364    2.66953678596591   -0.51275181186049
H         3.57854978580668    1.82721143053968   -0.86297270669007
H         1.48816135492945   -4.74464183851072   -2.25807308800724
O         1.55298082318273   -3.96806578876982   -1.68412271434697
H         2.34776411261803   -3.50668854155744   -2.03455950071920
H        -0.92244965269872   -0.12997142116212   -2.55035745287184
O        -0.28771082242458    0.52205467438350   -2.87407128666991
H        -0.02678010981007    1.10391368046567   -2.13668415717436
H         1.69610183700672   -4.73517994555972   -0.18650744196431
O         1.80225375482225   -5.37333602358552    0.55533283662516
H         1.33825501186291   -6.18368329729896    0.25813920984751
H        -1.22853545813208   -3.31016703221388   -2.88639105572822
O        -1.05589395985723   -3.99319716570819   -3.54780460715225
H        -0.92994905008319   -4.84057209895382   -3.07956430216204
H        -2.78236198119052    3.25397638302262    4.70535773081392
O        -1.80143534857990    3.25065335506952    4.67196222311959
H        -1.50721379029754    2.84884249946535    5.50725112301590
H         0.95249105520608    4.99056531184148    4.07834562155487
O         0.00875602598272    5.22543143403556    4.13459290777926
H        -0.46196391565324    4.42546847524401    4.40125346099924
H        -1.73410598773723   -4.69767559035913   -0.37951177444408
O        -0.96953392416902   -5.23982443985196   -0.09546111449302
H        -1.31769063607857   -5.92627412074336    0.48287296800552
H        -3.91505429451919    5.78828593737853   -2.59322396080148
O        -4.26683888111742    4.95540235369785   -2.92507640537127
H        -4.11049343463838    4.92172563023829   -3.89294640062506
H        -2.43424060510003   -3.73855789443129    1.92937657343330
O        -2.45313027279914   -4.64338801145962    2.30383087694302
H        -1.51345965971272   -4.88185659163178    2.44439730509380
H        -4.69803709845861   -3.02270375558503   -2.90504974286203
O        -3.84594777040614   -3.25585592198849   -3.31170736998765
H        -3.51517619398473   -4.04969475862831   -2.84673377844137
H         0.33799195808470    1.32230227642036    4.61391164114408
O         0.84783794148992    2.07960077828939    4.28058586999626
H         0.89279278553593    2.74179602037506    4.98473933263622
H        -4.65912540279001   -5.21457249055099   -1.57959514057843
O        -5.36103204506876   -4.86167529398165   -1.00562038204021
H        -5.14792201899769   -5.21668887429707   -0.12172795207023
H         2.32274306172781   -6.52920094154651   -4.04802231454222
O         1.98529417397535   -6.20089914546773   -3.19448813194400
H         2.41931388960829   -6.77492416394012   -2.53119712790222
H         0.46418305559721   -3.42369588701915   -4.01210451977593
O         1.26717954784739   -3.05714166662362   -4.43502932325402
H         0.94784375456157   -2.68377277205259   -5.28277326201613
H         1.96227621886424   -1.80623975644592    2.97739294063961
O         2.11636584628930   -2.73728067929008    2.75958448618354
H         1.43045281965045   -2.94932947959611    2.09213629889522
H        -3.01702060548507   -1.85251891613126   -3.21478714767335
O        -2.59425985651551   -0.96646332353690   -3.14904058601167
H        -3.24943250305476   -0.31987927882242   -3.46747718140696
H        -3.18721823003196    4.92916058744932    1.08331239856770
O        -3.97001628138147    5.30036246431064    0.62805600193931
H        -4.38771148938231    5.85667109033773    1.33383908910032
H         0.87567325524321    2.20199568489919    2.59121021020241
O         0.97481383225022    2.19519479562376    1.61978637064803
H         1.70341127465126    1.57411795983884    1.45583829919911
H         0.19353904435904    5.60958512859922   -0.75188716515988
O         0.71344945999112    6.27251054019020   -1.26097875564682
H         0.85770595739396    7.07027336056990   -0.70256817707654
H         0.34189063216714    6.97973271804331    2.60981650491419
O        -0.02501862406922    6.61049041648743    1.78873966515642
H         0.63853775223925    5.94185491191390    1.52117240058730
H        -2.48099174520450    0.16446915853697    3.33875797415495
O        -2.70425784037638   -0.65004294429547    3.84274441241970
H        -1.94359861124574   -0.69119019680252    4.46422506617389
H        -0.89512883188816    0.49878673561735    6.02349828056539
O        -0.62293276071719   -0.02183123978383    5.24940268207151
H         0.09162290900326   -0.62458454972601    5.53481549377855
H         0.70560910105327   -5.04570288566690    1.97230929196985
O         0.16304320394210   -5.15583762556092    2.77650366268387
H         0.30686487595688   -6.07680785724543    3.04778976925228
H        -2.12520563920290   -8.13570913957740    0.43696397630441
O        -1.80282117282824   -7.64913662943715    1.22300153909793
H        -2.58905260688291   -7.33692873078182    1.67852054872993
H        -0.37655088712585    6.81838510468334   -2.31755813270250
O        -1.12295550284442    7.23863877626574   -2.81760815296821
H        -1.91278387650241    7.11226170402303   -2.25386410793641
H        -1.11041137540590    4.26247636692543    0.57767918038606
O        -0.73848095719378    4.32115562517480   -0.31924698241011
H        -1.44650543763098    4.08212066396544   -0.95058386450203
H        -4.41002316559917    2.69708107976739    3.50747194454430
O        -4.41095715980711    2.86544350948989    4.47251552742796
H        -4.49325336812146    1.98151118809910    4.87965695133300
H         2.02038599593226   -3.63686904541339    4.23777526270112
O         1.95686651036664   -4.11026909436984    5.09045439202868
H         2.46389808165344   -3.57417782279555    5.72160488436754
H         4.68388536966076   -3.24796523266369    0.83333986662358
O         4.52335311781132   -3.17122665922700   -0.13303744503419
H         3.66486070042727   -2.69284205703206   -0.21579423412152
H        -2.72447905531543   -0.79393511485706   -1.35541234973294
O        -3.05229294065551   -0.52578280234791   -0.48062952185473
H        -3.85167990610719    0.00197140661201   -0.68680053260372
H        -1.61871274621673   -0.80297916832931   -4.63505934702275
O        -1.11131758218588   -0.58672944414672   -5.43864573056178
H        -0.40156097894822    0.00945943708009   -5.15248698361239
H         1.79238023888781   -1.76089572343276   -3.38162603940966
O         1.88507610661531   -1.01505583010770   -2.75756142443457
H         1.10804166699672   -0.43714803307681   -2.88763439936099
H         3.65970112546050   -3.17714376800690    2.54500790054580
O         4.61855368145591   -3.40698599490295    2.47150443743181
H         4.67263052448461   -4.36724989828993    2.59718732780864
H         3.42033438562228   -6.17662294605088    3.11340728603938
O         3.77633342806141   -5.97626773084806    2.21325089560617
H         3.03962262202467   -5.62831993736622    1.67065281164170
H        -3.34431122535190    1.56882642166801   -4.17847221524612
O        -4.18965308368902    1.09858755416079   -3.98837167853896
H        -4.40684007361787    1.24337487618344   -3.03144869302917
H        -5.08047492538098    4.10131607448286    0.06909058263529
O        -5.52059904877367    3.23598587665337   -0.03563301758739
H        -6.45072448110139    3.35699887655282   -0.31690590892027
H         6.73128546130165   -1.23522113563610   -1.36722669766542
O         5.95965173462658   -1.08567683511311   -0.81459791428948
H         5.53965016021762   -1.95307767955697   -0.61802928225079
H         4.59010246294151   -3.21842834070480   -2.47678188009148
O         3.72245898241043   -3.04620465000621   -2.89278177240369
H         3.72555082476545   -3.66399599101960   -3.64966870712957
H         4.43244850496477   -2.35174137826440    5.61616708221641
O         4.08962431919499   -2.81788078856450    6.40913055024042
H         4.42340971625016   -3.72322215612330    6.32605160817606
H        -0.75627690326654    6.44685339524658    4.98453892922231
O        -1.37570548285284    6.97462602050301    5.54104393009653
H        -1.48837535674730    7.85474204363506    5.12697861901565
H         4.69690815692744   -0.18741760717986   -1.46889806675304
O         3.93017995334261    0.35576796234875   -1.73173150872844
H         3.23693124034824   -0.24373275419193   -2.06189690706962
H        -0.74135595657293    4.47999182341999   -4.03398238600089
O        -1.52340587034610    5.02405025977646   -4.24210814045755
H        -1.37148903841879    5.88971926764785   -3.81736613756567
H         0.65987576312253    3.15797976249534   -2.65595115175624
O         0.66682916550957    3.53512680564454   -3.56445479668421
H         0.71420515632665    2.77208368890413   -4.15040015069247
H        -5.38852939645943   -5.24079806434644    1.78581679271071
O        -4.69227328182875   -5.83584809857145    1.43018939376892
H        -3.85148383419839   -5.42046053088700    1.70091111103024
H         7.87750315759421   -1.74033821192217   -4.03889572369864
O         7.62004361433262   -1.42825385931950   -3.13882821430064
H         7.13374629940409   -0.58367171616487   -3.29408698466115
H         3.69572797791423   -5.11811787329880   -5.29873176279436
O         4.45896494063819   -4.74606194644014   -4.81782773710361
H         4.84298452704712   -5.45789598465851   -4.27284771889810
H        -3.78506097472647   -0.03353699584441    4.93248362324632
O        -4.38524457293093    0.42931697518317    5.56688755905905
H        -5.04623362189881   -0.22878680538679    5.85670977102150
H         3.46025649557680   -5.99399019621681   -0.53043737935591
O         4.33298104100979   -5.74594016994113   -0.84747882219844
H         4.40866684124664   -4.78370327800210   -0.70230608618092
H         4.99767980867439   -0.38332442889045   -4.16437739932940
O         4.46241415876427   -1.09442856902790   -4.55496095551515
H         4.13578377625953   -1.67785579524621   -3.83746076760129
H        -1.17330126410040    1.52843934688505   -3.93716742117146
O        -1.82377349832711    2.14909920366411   -4.32278179947755
H        -1.46548738525100    2.48220840921541   -5.16812550246950
H         4.88043320325832   -6.37191018633329   -2.32551503470160
O         5.21271363701932   -6.69673277032683   -3.19149280123608
H         6.03096353942105   -7.17737487556141   -3.00554509811056
H         8.73547430544882   -5.14382974896812   -2.92627338735935
O         8.04436328794367   -5.56157153678233   -2.36774723036515
H         8.07815450500394   -6.51885120818758   -2.47076775011268
H         2.33976198844785    4.66983660520028    0.45771557990023
O         1.75751873566582    4.65051465388076    1.22644658384217
H         1.40113751758627    3.73055917925489    1.30234552715387
H        -4.41851941015391   -2.68495938130315    4.22592947507185
O        -5.31231856017188   -2.34453597716800    4.02419824513048
H        -5.17488499681278   -1.56306743573732    3.44910032856600
H        -5.85008864489682   -3.24226175896113    1.31141371934252
O        -6.31318633123868   -3.79962326724648    1.97941885461756
H        -6.12409318775886   -3.36504235103861    2.83027135304283
H         1.68250318060443    3.39633981498556    6.87096349410052
O         1.05966220611489    3.91030588903876    6.33506334650631
H         0.27770423378671    4.07330655742147    6.90507485317194
H         4.99774748520765   -2.22538405358626    3.61060094740514
O         5.01879303086488   -1.50817095597608    4.27572251451700
H         4.20735537447344   -0.95074447424878    4.11943185761728
H         2.38511893852353   -5.63190614392757    4.82954517524706
O         2.76398302843987   -6.51612197753529    4.56882718745321
H         2.01814160270037   -7.09654450724772    4.39456339094683
H         2.25134419197433   -4.55928365334327   -6.79844411995791
O         2.08235694762598   -5.04840344258940   -5.98322941750439
H         1.81803027659328   -4.35764263004766   -5.32706505950727
H         6.43446639761984   -4.15667290036951   -0.50944012655854
O         7.18775091688407   -4.56039670209785   -0.04688494722523
H         7.69498185384269   -4.98211934259265   -0.76829063314480
H        -1.72137402823428    4.43326005376472    7.70475888330094
O        -0.82439054218804    4.54214498007978    8.08976331995865
H        -0.64957994411155    5.50436508750295    8.09561219032472
H        -5.11703630673313    5.65392919545729   -5.59266154452222
O        -4.51025984206817    4.88989428113251   -5.61435552288361
H        -3.75235215351612    5.10489083257574   -6.17925750727649
H         3.27658650268324   -2.56912901930011   -8.44345643927009
O         3.18870998968026   -3.10310944016001   -7.64306433570616
H         4.06523601298163   -3.07957037893331   -7.21393847549806
H        -0.65576298551969    8.78081363325663   -2.27035016768545
O        -0.53124115438981    9.60927280830002   -1.75172414919756
H         0.22937413052341    9.43139273096901   -1.17336756096264
H         2.06383683389162   -0.96793384145074    5.20729434226881
O         1.49163846056104   -1.49437092963968    5.79503660343148
H         1.58617547511836   -1.14960736045318    6.69230322102699
H         5.20104740835757   -2.07080522123325   -5.69893744581486
O         5.54662226733109   -2.83669426616793   -6.22205985123987
H         5.27262586890999   -3.62703828665880   -5.70523604841389
H         5.68949168802181   -5.27346037738074    4.67850309132583
O         5.16753998426589   -5.18931062331524    5.50546032915069
H         4.44513781402347   -5.82013998520363    5.41878799800152
H        -3.97492507707340    1.09247255261386    7.00599046919589
O        -3.78297389203627    1.56810256294798    7.85026481810339
H        -4.65934927148087    1.95279529345330    8.11147002516424
H        -1.84640916232982    9.56712657312139   -0.73750657611797
O        -2.70750715057137    9.44333321731472   -0.26378608461305
H        -3.31807605587863   10.06963728065437   -0.65635800660167
H        -5.94777869595655    4.64750557821656   -2.93609892702916
O        -6.85655105354509    4.52922038405228   -3.28050888640320
H        -6.76638607194519    3.82732120959032   -3.95811136353576
H         0.08719481166273   -7.11201088900913   -1.15281190319906
O         0.55115549095176   -7.54942189780178   -0.40585532511282
H        -0.12802408984394   -7.74388848655828    0.24311063080672
H        -7.63758859837309    3.74921921924346   -1.97198978296469
O        -7.90008500224673    3.16178373617070   -1.23269874874574
H        -7.75684947021530    2.25333915616419   -1.57272322130439
H         3.97163094492229   -0.95169455853034    6.98198545997486
O         3.98149261922228    0.01249062560851    6.97646579076353
H         4.79260311910457    0.30294691533171    6.54289934264672
H         2.26007622532163    5.74736314969548   -1.17451767976937
O         3.19541716928597    5.45377016691025   -1.06348894132504
H         3.37020722929117    4.91428878261109   -1.85699843150571
H         6.54504217043738   -5.98437209235425    0.66354976250049
O         6.17597930684872   -6.72127887668689    1.19622074445121
H         5.27137203145759   -6.44417073948133    1.42282574819614
H        -3.86933210375596    4.67156578719085    7.78675882299189
O        -3.30190823040536    4.21158565176096    7.12617462087977
H        -3.49587583598325    3.26751346341149    7.23197480771005
H         5.75746072355905   -7.99944248374613    0.12655901356756
O         5.46951290369644   -8.68532062350526   -0.51229559194980
H         4.64011244134263   -8.35892907887174   -0.90532824193106
H        -0.55748341945780    1.98466024316178    7.69349988769749
O        -1.19177109608544    1.92174859300796    6.95934410756174
H        -2.05990912389882    1.77852149934968    7.35581450442185
H        -6.38460884232161   -0.16679496159734    1.06015696242032
O        -6.70587586439439   -0.24982574283859    0.14753880471892
H        -7.62487494445875   -0.51956617215150    0.16634877277000
H        -5.37659811131037   -3.10833902693349   -0.59382073462048
O        -5.12419710713283   -2.40743153092243    0.03325822411632
H        -5.69336895431036   -1.63367087200650   -0.15339092935271
H         4.32343041583785    5.52333906630783    0.32338120611649
O         4.65367158603667    5.62183865353495    1.22975028623286
H         3.95695435718483    6.14194556498310    1.67309816612324
H        -9.04807168682953   -1.78574921808728   -2.25655609188824
O        -8.50001506879210   -1.58529239176709   -1.47043073646497
H        -8.62749571622114   -2.32238275849229   -0.83334136965957
H        -5.52524885254822    3.43116327838015   -5.52606048320768
O        -6.04307849917336    2.72026220422768   -5.11232239519340
H        -5.37681169414359    2.13421334186696   -4.69879933465979
H         3.17637532032167   -0.93380292183746   -5.65948695430948
O         2.32038760810653   -1.05275953904640   -6.12552709889131
H         2.40517048260473   -1.90131757778972   -6.59978370274011
H         8.10951506521026   -1.39795808933725   -6.03441698776296
O         8.11740805192716   -2.26259579499628   -5.57914342733463
H         7.26084786029190   -2.66164070042832   -5.82991328705173
H         7.61731854196264    0.94312521119646   -6.31255362768216
O         7.42787957296302    0.09545343693291   -6.72692154294602
H         6.44645351072366    0.04617909014486   -6.76280823772726
H        -7.86546269209582   -3.73676038341842    0.92493073400612
O        -8.54426844248762   -3.62921441273015    0.24102775209623
H        -8.44623189186182   -4.38796784689994   -0.36152966667643
H        -2.41280008066584    8.69223702684457    1.30952848880019
O        -2.28622847156160    8.11632318050629    2.07630451640408
H        -1.48994570268355    7.58511970768577    1.90062894739763
H        -4.44816855348604    6.38204819146295    3.49671050941816
O        -4.62100481848399    6.80933182610125    2.64278246148589
H        -3.85502739745948    7.39173314105897    2.49762430314756
H         3.39977390222481    3.39902441578978   -3.57762226817654
O         3.24710319201367    4.36825686807417   -3.48470638639617
H         2.28205130271181    4.43372339836056   -3.58987763137339
H        -6.11992119916287   -1.64705422068448   -3.44548950409370
O        -6.20344585236637   -2.22735075207890   -2.66231875324839
H        -6.98675170533868   -1.91965856541298   -2.15296588805060
H         6.46614573657361    0.99235620688991    4.73760403263793
O         6.07394720874587    1.53090229911384    5.44172286270986
H         6.26053050641357    2.44975476298569    5.14903226644608
H         1.35925884696866    1.67864669391742   -5.82315823780129
O         1.16394042365387    1.08183607053719   -5.06993048201008
H         1.52730888221016    0.21899998444294   -5.34041505656251
H        -2.48917308482950    2.90804261534002   10.48385881177869
O        -2.27769173902230    2.00038011946067   10.21081481746217
H        -2.87513337270644    1.80056926395212    9.47817467602176
H         7.62571597714420   -0.55405642235639    3.08012406243581
O         6.87565743111904    0.02137625285274    3.24931228371299
H         6.18305795995349   -0.57898556949863    3.62785389260967
H        -5.66730316022613   -8.09821951835843   -0.71016615357505
O        -4.93257176700897   -8.16817337792661   -0.06376294136121
H        -4.93556199163354   -7.35121649507064    0.45877113970481
H        -5.18103296632060   -0.15941423126181   -4.71681397383872
O        -5.79859752015739   -0.87056988452957   -4.95738508615231
H        -6.63644555751827   -0.42808815637090   -5.15489709071118
H         1.88565866932569   -0.24039089011079   -7.51807954756888
O         1.68428989661585    0.23226600889506   -8.36162272963967
H         2.26082768119395   -0.17266856508373   -9.01501833543189
H         4.86700663954889   -1.43541682131076   -9.30891012268049
O         3.94203352226241   -1.20555544967675   -9.59099341634851
H         3.92197238354169   -1.32171820666845  -10.54023187389443
H         7.55929036821521   -2.62886059981432    4.19523293496791
O         7.70628946087527   -2.66463309662085    3.23580009869636
H         7.21197080625656   -3.45462201363577    2.96326187036016
H         6.71399769946654   -5.95129594593169    2.67649736936351
O         6.77616257881243   -5.27712076826230    3.37858711516343
H         7.65219996587461   -5.36292136404100    3.79589240100690
H        -2.28966257693125    8.96897334245613    3.59474708763310
O        -2.22519454271940    9.29537914376627    4.51201077642353
H        -3.10672766501237    9.17139149634864    4.91210044395543
H        -7.39277655834524    1.52904134663324   -5.25045045421720
O        -7.96819344101492    0.78500483540344   -5.00637972945029
H        -8.86955639707231    1.18521014793711   -4.92967137782040
H         6.92061412721262   -1.12770584232733   -8.40879939575065
O         6.33874747935977   -1.84844524582121   -8.67356080883524
H         6.11029051038448   -2.29897737412534   -7.84210468309673
H        -1.67599082462586    6.20143194167875   -7.01790087290742
O        -2.07456226655605    5.37617771741240   -6.74531273508618
H        -1.82580093819799    5.24402992358605   -5.78171071036347
H         0.00150455493263    3.25773449112805    9.02329040906470
O         0.19739387959352    2.33771333512013    9.27793470065313
H        -0.60083518024994    2.07308655191076    9.78414012611056
H         6.75056807868754   -2.83103196471380   -2.71081543116588
O         6.22009542135326   -3.57537844842123   -2.37001530785520
H         6.68848903199101   -4.38613394768752   -2.61680406718525
H        -4.08313598810896   -3.11434686870094   -4.94808439625447
O        -4.23782843015005   -3.00092338205115   -5.91274118661125
H        -4.78443441184424   -2.20733753160092   -5.96791118335946
H         1.98085395830779    2.12243903671275    8.46717516496984
O         2.64558467827555    2.23695047811610    7.77841889097505
H         3.06635511420277    1.36650553169000    7.65856425588217
H        -6.91448580342197   -5.24394990883584   -1.40132715067964
O        -7.83027230340477   -5.51279268301903   -1.64701287038277
H        -7.96372092031358   -5.10932542767684   -2.52959495820600
H        -3.79833641913353    5.19468946208630    5.71881135287264
O        -3.78956123608118    5.95360002074472    5.11345801843417
H        -2.86475705312683    6.28450608684749    5.19050664895810
H        -7.88818474805862    0.04647910428560   -1.96713545659511
O        -7.39827127844326    0.77017313350147   -2.38029988018852
H        -7.62669014072631    0.76006867937939   -3.33346792295836
H         5.83482695473867    0.07645959530709    0.40908192633006
O         5.61338107366184    0.79795960472082    1.02993042799670
H         6.12327663962990    0.60295581813734    1.84291978735979
H        -6.21452100107291    3.26056760107148    7.39852347320029
O        -6.08725119822350    2.74199943847956    8.22719382785542
H        -6.68764395314147    1.98084603852935    8.13776319032832
H         2.27087699863948   -8.12285513818525   -0.84967210093753
O         2.94759030939013   -8.10995665478978   -1.54619967832479
H         2.72190073468698   -8.82328392387327   -2.15987649333433
H        -2.75136651365667   -4.00291237985364   -6.20243426952128
O        -1.99806232026332   -4.56985229398614   -5.97125370385227
H        -1.72130598265740   -4.27894914705206   -5.07399756051531
H        -5.64291464730213    3.71279401057225    5.31190705759566
O        -6.29049835351222    4.10829341617470    5.93160319886677
H        -6.13529422474791    5.05347310052194    5.91059755757381
H        -1.02691609558519   -7.15907814931864   -3.17161364031690
O        -0.55396461178955   -6.49010261919503   -2.64292455542177
H         0.35371123359270   -6.42136017920549   -3.02343073795868
H         4.44447109380111    1.95954794297876    5.12920324870334
O         3.50286502735112    2.19866387454538    5.00929525410433
H         3.11787957879165    2.21619006145216    5.89063337810228
H         4.12038229556789    4.58857914557457    6.29971518352448
O         4.20380794544656    5.32164787016336    5.68538947932817
H         3.62991291083865    5.09100306402653    4.91448158600311
H         2.76504006032856    3.56404727858474    3.92220076901867
O         2.59066182683570    4.50534077531053    3.76188647528533
H         2.46673076616676    4.60830317290594    2.79634977370444
H         9.38981356928731    0.15619437168001   -1.07453187657921
O         8.58433642493438    0.32000596037892   -0.58042464959187
H         8.40750941883062   -0.49870833528667   -0.08752503751945
H        -2.09735348129017    5.27165038595275   10.65076647298788
O        -2.81760711087933    4.64224529874539   10.88385113700680
H        -3.03373715282783    4.81763659715165   11.79993685610377
H         7.96722319258201   -3.06320197823600    0.32279482718997
O         8.38964836081889   -2.21742220354051    0.57859142647155
H         8.32310098251145   -2.21279082372761    1.54085290555908
H         5.37266251342881    3.60945162161016    3.52343400588548
O         6.02985165287981    3.87151855527041    4.19029393461812
H         5.61783476408985    4.58930590970202    4.69318750531690
H        -4.20765231270104    4.96970670951425    9.78814736669268
O        -4.84075680151833    5.12209139977790    9.06647119684795
H        -5.45325049434476    4.37381485601364    9.06281743193942
H        -7.01722659068909   -3.51847165028525   -3.48934114494525
O        -7.63817688891688   -4.12970374716218   -3.93809962605142
H        -7.11741077525290   -4.57150304887051   -4.64067889781061
H         0.03127315794546    6.08379835764729   10.76241533471420
O        -0.83248213378357    6.41939870552674   10.51757798250877
H        -0.72134178019415    6.84227250088033    9.64744319402444
H         2.58661141719177    1.44948234669858   -4.10577903403788
O         3.46578850235300    1.80062735251564   -3.86807844005316
H         3.78533136186569    1.28595165966141   -3.09700543000631
H        -6.97419835404879   -0.26769644229590    7.21894667804192
O        -7.48214264197686    0.51097084996299    7.50014597550404
H        -8.10488728739770    0.69560460166522    6.79595418764506
H        -2.75255508746068   -9.91862954526522   -0.83882569928451
O        -2.68893727609750   -8.97696393084243   -0.99832051617080
H        -3.59457434309832   -8.61004778321490   -0.75732334189794
H       -10.07029865718897    3.03932537105412   -4.89561309241229
O       -10.18855378489906    2.12178036013581   -4.61564788775473
H       -10.40359382652054    2.20537688191208   -3.66567789385924
H        -2.07192117747500   -3.07477236420540    4.61018603567584
O        -2.94710489911793   -3.51449910379301    4.67981137308870
H        -2.94160304947764   -4.13128591426832    3.92266206413430
H        -0.18896299785733   -8.03153465634420    2.47774418468452
O         0.63790177879070   -7.82334438629481    2.92587522833086
H         1.35555160288894   -8.11902438233438    2.33822845418530
H         6.70285764701602   -2.43500416301028    6.38953433346465
O         7.15134017069452   -3.14495234454130    5.92531781253941
H         6.52022187845671   -3.87874201078668    5.88592368617899
H        -5.27530880746233   -2.05354082398047    6.94101000265693
O        -5.95172774541847   -1.55475219121426    6.45797071016535
H        -5.93544898437512   -1.93039709176327    5.54813936272395
H         0.83393086425517    2.99093493881839   -7.11331767728912
O         1.75136832356176    2.65975297286754   -7.17057919477950
H         1.73662539925715    1.91260155445985   -7.79675644804630
H        -4.43321940189901    8.49385525344789    6.75885407282151
O        -4.49476713633131    8.47865622874557    5.80365232409145
H        -4.38171358585599    7.54294593843092    5.53697232639809
H        -2.05552887604591   10.26916487904507   -2.72995139432845
O        -2.95689300916832   10.45390583617186   -3.03091149622667
H        -2.88369976842179   11.08529097475232   -3.74596824822978
H         9.40449526766132   -4.11993290590209    4.03809695793203
O         9.12537173302713   -4.79843595184266    4.66056475027766
H         8.69558634487353   -4.32646604478723    5.38481741386547
H        -0.74256978274121   -6.03985630181886   -5.84732819609309
O        -0.03941621041490   -6.60745609215071   -5.51498871201199
H         0.79634583872096   -6.14594401846333   -5.73182438280480
H         1.83314254603836    8.22074092313498    0.66963472778925
O         1.52479865359640    8.55060144926510   -0.20451827746198
H         2.33751704393056    8.58631356230560   -0.73795961306218
H         3.49598616893458    2.88582843458307   -6.66197275479247
O         4.32355143468394    2.59394415180352   -6.25381815803197
H         4.07869242465009    2.32029738318329   -5.34476101599560
H         3.73415021145000    7.07727344209714   -1.22486005535724
O         3.93984867031767    8.01221784179949   -1.44181715679821
H         4.30996863133108    7.95380744314040   -2.33449817026841
H         4.38963328989453   -0.05076592109764   -7.91487563862686
O         4.76749929133729    0.09409931400403   -7.04557783993158
H         4.58645759379614    1.02590787948017   -6.80064136639923
H         6.02762573866701    1.88152292339737   -0.47769403999646
O         6.59318850445179    2.07385719786412   -1.23954125097522
H         7.41750004603940    1.59402605431048   -1.04527890658210
H         6.67762315651321   -8.48262720252228   -1.61768494583833
O         7.31398988971037   -8.27167711771670   -2.35384091740321
H         7.68248396834814   -9.10556216049992   -2.64044861443973
H        -5.30972937732510   -5.82803554922080   -5.41272991667599
O        -5.92661515627790   -5.15555621415424   -5.72704666100659
H        -5.37502936453403   -4.38737387280633   -5.96301851377520
H         0.65728080531982    7.09039541300495    7.56104171167387
O        -0.24551302582153    7.15596507254582    7.91735226266435
H        -0.79246000499243    7.20686020658168    7.09677302766634
H        -8.90359555353303   -2.87166840639978   -4.10452033453529
O        -9.42371856878975   -2.06305759390071   -3.93643196212724
H        -9.13698371931387   -1.39767152036659   -4.56573290968427
H        -2.41747619092709   -6.03202479145261   -2.14967001048804
O        -3.29586162711358   -5.74575739254702   -2.41757022700043
H        -3.48336897834728   -6.11937271824687   -3.30367095107516
H        -2.99491590264653   -5.94120860211421   -5.41528904913603
O        -3.59517741963996   -6.55102903439988   -4.94353446865520
H        -3.11373615866107   -7.37169119822655   -4.77745385472508
H        -1.39251773470522    3.68673153249249   -6.98091687716248
O        -0.85258273432315    2.93024013520311   -6.71144025094195
H        -1.09069109793110    2.14575733167813   -7.26165523382939
H        -0.20878416499035    0.37755129433189   -8.21731180437087
O        -1.10479419660145    0.61274838378579   -7.93377818847611
H        -1.27979822890874    0.08898839551913   -7.13588752170081
H       -10.42362721504981    4.01559698876671   -2.73051287094317
O       -10.49189592077087    3.23654578879858   -2.16303460888409
H        -9.66210768773235    3.20866215940205   -1.65474641483450
H         4.57641448964350    4.03062477993227    1.72223327910282
O         4.37123570875725    3.10717767754141    1.99841782904658
H         5.08838295426537    2.53431945144334    1.71476736944765
H         6.48251337485075    1.34934620804262   -4.22198858733103
O         6.17947308625530    0.72440776145173   -3.52876821709378
H         6.21009478017883    1.21922203498412   -2.68445167992708
H         9.62711991991962   -2.28014141163764   -0.93504661621035
O         9.90337633758555   -2.06563867967718   -1.83492196510511
H         9.10295445342872   -1.72602491905308   -2.27768036434545
H         9.96250167265940   -3.37337123375730   -3.10560389291632
O         9.69547496746726   -4.02477076408132   -3.78119621443256
H         9.30135124652299   -3.51645171569911   -4.50073372351784
H        -7.70828935521996   -8.61498186807436   -1.67318278622856
O        -6.96995926610880   -8.02119120236061   -1.80122885128769
H        -7.34682104946734   -7.10780717854273   -1.79051193443890
H         4.16050499910393    6.03333797215519   -3.81830225806211
O         4.82240143997260    6.73426928741110   -3.73691622674022
H         5.65806280323762    6.28022360603566   -3.59657532370351
H         0.08836644197481   -8.21369841152521   -5.22274023013343
O         0.11182062735251   -9.19667979818213   -5.09112685481254
H         0.26282574501960   -9.56011575971467   -5.96373368922501
H        -2.34247653133024   -8.71718152666542   -2.72377110344918
O        -2.10912578287451   -8.45335118965125   -3.63343305530950
H        -1.46228440138280   -9.07149361252360   -3.99233500583988
H         2.17146878863190  -10.86207273687341   -3.50349225703134
O         2.12673891631016   -9.90748439866044   -3.47890746498054
H         1.34153813530866   -9.63537701439351   -4.00478883700476
H         6.83333267847790    3.28169773821532   -4.57493688582981
O         6.89152868286977    2.60459314370479   -5.27701519686350
H         6.09779866850312    2.73869374188935   -5.81710155122766
H        -3.56772545332390   -3.77403427129703    7.71683685466991
O        -3.68187221346133   -2.98558966130395    7.18771068276652
H        -3.43096202217473   -3.22376369976054    6.26899533834185
H        -0.64531005621649   -3.40346769510871   -6.72894539803328
O        -0.01449094191371   -2.67256209093422   -6.73626462819739
H        -0.49531011917778   -1.89694325858653   -6.39351989800118
H         0.64041678820978    0.40676370951489    8.75136671310112
O         0.64803337161139   -0.30805348896614    8.11096707201709
H        -0.27428870407101   -0.59637280804613    8.02227727829370
H        -5.83321567901196    7.32830762163172   -4.24544008201582
O        -6.33695619957830    6.71062504710966   -4.80707017918255
H        -6.62374671789921    5.97894311676849   -4.21665212123921
H        -4.27616523358655    9.06166710469402   -3.25630964921679
O        -4.81270623266708    8.26609245309786   -3.15051567663497
H        -4.40428442860316    7.78537747539132   -2.41218249216012
H        -9.71147755146878    5.76072309508447   -4.64128099251617
O       -10.24545344767809    4.95632712666907   -4.47831080634696
H       -11.12600477212951    5.15814667195294   -4.79663547400070
H         2.81193137200440    6.40069842466688    6.22967711740138
O         1.85239050753638    6.50090813639561    6.33515972557107
H         1.49811107731454    5.59409285163630    6.20498253393879
H         4.80845284400718    8.49491997770217    0.08866478678253
O         5.13962622465812    8.49983703876060    1.00428752571365
H         5.53023383488113    7.62867300069441    1.13826037135568
H         4.13448180851696   -7.47346884081752   -4.35165347044501
O         3.37574099395994   -7.75776473645368   -4.89330298295109
H         3.09478393972088   -8.59814601974838   -4.51637568668303
H         0.97390600940668    8.70574541547288    4.31835249806181
O         1.21224089590860    7.80463608587753    4.00889131099446
H         1.41952806648562    7.29527654695841    4.81443060220485
H         5.23405300361876    4.14376210021881   -3.15712189751525
O         6.19553147335151    4.11131724230006   -3.10571399281066
H         6.40373927611212    3.53015657209626   -2.35745831566488
H        -2.57965189220293   -1.59659781219083    7.57089913667121
O        -2.06906845304491   -0.80405115432717    7.79289765994301
H        -2.69522266050131   -0.17751734011447    8.16592076508102
H        -9.02664495872587    7.89932076318241   -4.13971891481643
O        -8.96381897056895    7.31594808879463   -4.89747298654940
H        -8.00675563186527    7.15094170209750   -5.03225200866979
H         3.51948723543721   -9.03126564013624    1.08107039137182
O         2.84301406106396   -8.39945832367406    1.33024931434476
H         3.31792936574679   -7.59434063086077    1.61060582218046
H         3.57827744319530    8.11458154337384    1.85144905171874
O         2.80895980241076    7.52043268259737    1.91181974870140
H         2.34605509640775    7.66668170245420    2.76059303916362
N         0.47690597330953   10.19641535970176    5.04202581675633
H        -0.52682112450014   10.09810273697228    4.90845199551535
H         0.76610596229656   11.05843258932909    4.60021344639930
H         0.64831739061072   10.28084890371989    6.03528848770894
