# Supplementary material for: Computer Generated Realistic Interstellar Icy Grain Models: Physicochemical Properties and Interaction with NH3
Source: ACS Earth Space Chem. 2022 Apr 19;6(5):1286–98. doi: 10.1021/acsearthspacechem.2c00004 (PMC9125691; doi:10.1021/acsearthspacechem.2c00004)
Supplement: Supplementary file 1 — sp2c00004_si_001.zip [file sp2c00004_si_001.zip › NH3_binding_energy_sampling/78-40.1-N.xyz]

604
 energy: -1022.791441310668 gnorm: 0.000049595849 xtb: 6.3.3 (5b13467)
H         0.22120018050915    2.95605873319983   -0.74466022305777
O         0.74366909343762    2.28125015535437   -1.22937875635982
H         1.68258701860301    2.40965376199411   -0.95543257356496
H        -0.07493275917425   -1.35393014085002    3.11430238371665
O         0.32070171524782   -0.65843823644467    2.56650918356206
H        -0.15584769980787    0.15778371732452    2.79241941792330
H        -2.38111575665821    2.34314374374039   -0.60192684744182
O        -2.17165007071452    1.87805636289598    0.22606712148237
H        -2.19096998314343    0.92891937547100    0.00675576551708
H        -4.65419532496193    0.50725966525670    2.12274016962345
O        -4.97385619530924   -0.42509613516763    2.14220553986850
H        -4.47015825118297   -0.90862854438160    1.47916146898515
H         0.07209772739879   -0.37193574999292    0.90868292306497
O        -0.12333059956076   -0.14165787445601   -0.02016017842270
H         0.21858080628945    0.75306463583732   -0.14717234923789
H        -0.16173730220164   -3.61899797335143    3.75696656655066
O        -0.43878859654594   -2.78526730248744    4.17149939584140
H         0.20667664994210   -2.61210149746526    4.87323409277773
H        -4.87062171664270    2.48524289070911    1.25726287141427
O        -4.23314244393659    2.07874102755415    1.87597874840234
H        -3.38998030953891    2.05386468013895    1.36362917956105
H        -3.22480331835877    3.81876400019853   -2.29040128842722
O        -2.49689153827876    3.21469072203103   -2.04783844627063
H        -2.12958320263796    2.93217947239972   -2.90576737927170
H        -0.12686687333433   -3.87025530159125    0.48425087094524
O         0.21470204057727   -3.05110051959154    0.89752025173998
H        -0.57192359891626   -2.55987644268045    1.20362130920053
H        -2.37693019842539   -1.58317027559981    2.42957782283234
O        -2.18737623105678   -2.05578634305003    1.59262280421774
H        -2.44257989769220   -1.47343438851534    0.85806628617661
H         2.08106817568308   -1.52735756592503   -1.15268451812956
O         2.30997826614359   -1.77406610149006   -0.23272867818800
H         1.51864737728627   -2.19669648995252    0.15225005579788
H        -1.38021140833157    1.77155733339815    1.85002189794969
O        -1.47247959755168    1.38125961820705    2.72943437078459
H        -1.45742935853161    2.09876041845816    3.38862646899476
H         0.21402287822594   -2.78499820212408   -1.59630762659057
O        -0.54011047055578   -2.17210847475032   -1.65629512634407
H        -0.35978546838907   -1.44109343126467   -1.02810272252869
H        -3.43480939431125   -2.98700333683439   -0.42337174697367
O        -2.71800887587371   -3.48478480285684   -0.83814034928169
H        -2.00585956169370   -2.85784887785744   -1.06081391213636
H         2.77738810552418    0.07117971718865    2.89210625189018
O         2.87461063843877   -0.10451375024693    3.85532321557348
H         2.96760810511437    0.79094723211206    4.25358751855199
H        -3.47937307802059    6.31195840686738   -0.67528307712722
O        -3.22494200375066    6.97630887768700   -1.36810560989848
H        -3.09805438174976    7.81709019825803   -0.88703004172279
H         3.91115677596360    0.51019043750420    1.14315532184941
O         2.95980606569588    0.33257829643845    1.25892477183482
H         2.72111032477283   -0.42309466230257    0.68422806424295
H        -5.76624103940321    0.77958272349838   -1.66800042688474
O        -4.85499735723467    1.10384814412100   -1.54031294980669
H        -4.96343542497232    1.93677482211664   -1.03628568764631
H        -1.18957310124987    5.34598288635201    2.12375184264050
O        -1.81721877647008    4.60114331814960    2.00982198275948
H        -1.89841623216590    4.18771425623746    2.87456407960290
H         3.51140145741017    2.68446451655119    0.36658559691392
O         3.26482885869792    2.63712510963513   -0.57262647118529
H         3.59528850526233    1.79137348167817   -0.91777493542713
H         1.49153722175275   -4.78722500287890   -2.26069199605676
O         1.55786164496258   -4.00635952729052   -1.69272378393128
H         2.35418764589174   -3.54990641121013   -2.04616792658333
H        -0.90834435901473   -0.17038121612734   -2.59757252690379
O        -0.26849573863945    0.47629591621530   -2.92216372395908
H        -0.01090591430612    1.06306674078065   -2.18828510290754
H         1.69620875978317   -4.76170479492677   -0.18905872722509
O         1.79928511183312   -5.39377374095938    0.55844256730680
H         1.33389802183896   -6.20547624068221    0.26703669871152
H        -1.22069670368428   -3.35135342823890   -2.90620811436815
O        -1.04803513857905   -4.04044709841583   -3.56125004736443
H        -0.92522930372832   -4.88411308725675   -3.08565021685023
H        -2.76960289214055    3.28080268560243    4.62928985982692
O        -1.78827023027584    3.27610851631636    4.59750461697952
H        -1.49820801004252    2.87836198152457    5.43662184909966
H         0.97931129661556    4.99063791333259    3.99611090658743
O         0.03389204797730    5.22664609654741    4.04409925549990
H        -0.44137178417103    4.42680926560199    4.30659874865919
H        -1.73340571189812   -4.71720991528901   -0.38831553837247
O        -0.97062750543501   -5.25855030866876   -0.09799497380265
H        -1.32171234509933   -5.93996700189495    0.48451768451002
H        -3.83553384750530    5.73231327615479   -2.73797679333268
O        -4.24175357273551    4.91158508936138   -3.03135167977987
H        -4.11600930997503    4.84369481411926   -4.00582469990099
H        -2.43553142379407   -3.73760468538721    1.91088047920840
O        -2.45730618952441   -4.63892552968479    2.29346438203349
H        -1.51847518247878   -4.87879726817429    2.43719087616795
H        -4.68905863440402   -3.05556378658529   -2.93321583134332
O        -3.83664128109472   -3.29418757563897   -3.33593450080329
H        -3.50907582858179   -4.08525445044141   -2.86413781818851
H         0.34497987247556    1.33872316456766    4.55940355681341
O         0.85373887903396    2.09529466831124    4.22168592239772
H         0.90301763341833    2.75873997653582    4.92422415594403
H        -4.65798800990404   -5.23657238128956   -1.58955275021210
O        -5.35980567775275   -4.87716417951101   -1.01949854232939
H        -5.14916149660777   -5.22581146675751   -0.13252456625489
H         2.32499282640022   -6.58815822079478   -4.03477862679789
O         1.98708468327631   -6.25224652099695   -3.18438479614626
H         2.41851682517887   -6.82211225011624   -2.51588532912685
H         0.47415103986527   -3.47819565073709   -4.02757747387282
O         1.27903927353935   -3.11713609311815   -4.45154880759101
H         0.96228636879252   -2.74978783693986   -5.30300922327005
H         1.96316948342553   -1.80771691377164    2.95128776640752
O         2.11599465104917   -2.74066045422486    2.74126271292799
H         1.43075770713381   -2.95702275259228    2.07440409433944
H        -3.00476788751412   -1.89129660788172   -3.24914905249408
O        -2.57965754750168   -1.00614883443391   -3.18834990018579
H        -3.23160462210708   -0.35979143563708   -3.51492499841782
H        -3.16632210798754    4.92617252531809    0.98392798191006
O        -3.94142338855582    5.30441873881269    0.52218392874667
H        -4.35806354356765    5.86401627873110    1.22536363413137
H         0.88793489916039    2.19938678330093    2.53091946098391
O         0.99128091384856    2.18874202200122    1.56004344592037
H         1.71573135153128    1.56119377381133    1.40114912196629
H         0.21154762324546    5.58180568043394   -0.85656829484723
O         0.73798912913703    6.24261791830942   -1.36310018468880
H         0.88496561869912    7.03862714562300   -0.80384244997591
H         0.37044889901453    6.98298852477319    2.49525348877006
O         0.00894613579452    6.60062621102122    1.67848110541706
H         0.66922744035703    5.92353171688959    1.42380926435937
H        -2.47545769076891    0.17681978091642    3.28876059620805
O        -2.70096486025467   -0.63272987051312    3.79931061231216
H        -1.94142243081962   -0.67058954367143    4.42225372185530
H        -0.89332596447897    0.52935081186032    5.97359544983610
O        -0.61927521520747    0.00413645414050    5.20315575790305
H         0.09180228639868   -0.59971489087828    5.49514273340115
H         0.70086282437417   -5.05206958279635    1.97044669746222
O         0.15689939212169   -5.15388693491410    2.77481577639803
H         0.29765022914915   -6.07305820732097    3.05377757440407
H        -2.13458390751580   -8.14745916269623    0.45538424589858
O        -1.81252776448417   -7.65507389277755    1.23797096629259
H        -2.59893528205737   -7.33743980901683    1.68941649779186
H        -0.30659558439981    6.83526075361598   -2.43783753520984
O        -1.04613978753193    7.27563014073689   -2.93226845737472
H        -1.83960617691333    7.12799904920310   -2.37859426542397
H        -1.09189706352385    4.24804746796490    0.49020314310218
O        -0.71913738944243    4.30267567378659   -0.40629597472871
H        -1.42584076055313    4.05387096090644   -1.03722075748333
H        -4.39756969062489    2.71581468507122    3.43315909510097
O        -4.39764774104101    2.89325954254852    4.39659482832382
H        -4.48412066403220    2.01326336421967    4.81166431266593
H         2.01517901887360   -3.62797996873256    4.22675831222660
O         1.94869463252259   -4.09380829895032    5.08333506042099
H         2.45624382603357   -3.55403338217924    5.71088573769653
H         4.68578464695277   -3.27319058253888    0.82406859097174
O         4.52721564925078   -3.20346945231290   -0.14312387612001
H         3.66985165391256   -2.72413786331578   -0.23138276015776
H        -2.71292161555801   -0.81864515745910   -1.39789497265953
O        -3.04116267217626   -0.54231174411652   -0.52563312850612
H        -3.83926362406617   -0.01489581399107   -0.73805773506280
H        -1.60096483048456   -0.85748986663265   -4.67536829281461
O        -1.09088468990104   -0.65060803235479   -5.47953234977019
H        -0.38117939589196   -0.05217777005730   -5.19815036771438
H         1.80611637965082   -1.81376307275349   -3.40809416780942
O         1.89946682203819   -1.06360059195220   -2.78920064647653
H         1.12404131691342   -0.48485743943921   -2.92593211371836
H         3.65861206332568   -3.18617854962600    2.53324244331857
O         4.61711178551161   -3.41852220992160    2.46364949165051
H         4.66873253147681   -4.37795368392594    2.59687627519472
H         3.41100064370015   -6.17994807114589    3.12563944435786
O         3.76918323931740   -5.98734583440335    2.22468120106128
H         3.03409222702854   -5.64277649816431    1.67770706477409
H        -3.32200179434505    1.52159553429841   -4.24280679666726
O        -4.16718221081316    1.05212489319746   -4.04842885955281
H        -4.38580238766231    1.20868332683696   -3.09435355584482
H        -5.05967007192169    4.09560679964486   -0.02212681539696
O        -5.50187989564661    3.23040363563146   -0.11372663547431
H        -6.43051912390287    3.34891849486251   -0.40181582281893
H         6.74168145346002   -1.28325237401235   -1.38929829757547
O         5.96985072773561   -1.12699118524654   -0.83872300240736
H         5.54725540600797   -1.99182544975726   -0.63610378304829
H         4.59812409795809   -3.27107706365718   -2.48657232496383
O         3.73148757271817   -3.09995585832989   -2.90509494895231
H         3.73412427015837   -3.72354901314579   -3.65726878911766
H         4.42821708893412   -2.33728401354088    5.59904972875650
O         4.08253766776536   -2.79578943035112    6.39511419042872
H         4.41411682329942   -3.70267641926797    6.32028303686049
H        -0.73395257223867    6.30556362528219    4.98292523369309
O        -1.32977810702646    6.88730646257912    5.51582065562848
H        -1.33909212820472    7.76121085164344    5.06857828153177
H         4.70994337804975   -0.23157363438071   -1.50319323493098
O         3.94471729161381    0.31162069667452   -1.77045171103377
H         3.25103709554899   -0.28880474116083   -2.09854137111865
H        -0.68622300875037    4.38971177466068   -3.99568834943706
O        -1.49970616880111    4.90145090047911   -4.16152036552686
H        -1.32417801054307    5.80141415530395   -3.84722358827969
H         0.69844674838635    3.09964878623158   -2.71892732314230
O         0.71908777638770    3.47477252988528   -3.62826677073888
H         0.74397439323275    2.71279763736735   -4.21692755292229
H        -5.39327414142289   -5.23365382788644    1.77479989799203
O        -4.69780403926095   -5.83331720397092    1.42550878656296
H        -3.85650747189671   -5.41769928046736    1.69419737756297
H         7.89157884432327   -1.81364686752966   -4.05469517196436
O         7.63336736208872   -1.49334802582410   -3.15758715104138
H         7.14951022820472   -0.64898547385325   -3.32097416747211
H         3.70357316569581   -5.19056378233440   -5.29463732731632
O         4.46690111476872   -4.81683770131441   -4.81506094590066
H         4.84810384958640   -5.52543358012600   -4.26400226147895
H        -3.78329429525639   -0.00447000177113    4.88129764994754
O        -4.38363632957282    0.46583812239470    5.50988372368733
H        -5.04641399555264   -0.18827518805237    5.80482316680301
H         3.45768895191646   -6.02740856908191   -0.51981059261013
O         4.33188521944803   -5.78408030265618   -0.83645405809047
H         4.40940681084601   -4.82083281248045   -0.69961457382708
H         5.01569365032236   -0.45057781605423   -4.19633634907877
O         4.47945603789821   -1.16357850089316   -4.58182216168465
H         4.14983244197910   -1.74030759291009   -3.86036501311837
H        -1.15009609934875    1.47632386020695   -3.99888398656925
O        -1.80065755654226    2.09327055361228   -4.38837122803391
H        -1.44195524491678    2.42515870850626   -5.23409687925365
H         4.88030218736778   -6.42348264419199   -2.30872696288178
O         5.21331350807120   -6.75609482108471   -3.17141274705244
H         6.02999853706051   -7.23730564736032   -2.98013287028456
H         8.73928612497730   -5.20969581995069   -2.91256574828301
O         8.04630827044642   -5.62110619138348   -2.35166601732752
H         8.07774750231726   -6.57926916641804   -2.44699206278086
H         2.36083926604146    4.64523718214805    0.37570727437388
O         1.77975435360914    4.63553041592623    1.14569726125005
H         1.42017343001772    3.71646437791768    1.23037498729774
H        -4.42142278013018   -2.66029976351312    4.19562469745770
O        -5.31394937176102   -2.31909308208114    3.98962452114146
H        -5.17349438902064   -1.54284488028543    3.40833238956743
H        -5.84918906538590   -3.23783222791211    1.28311517079908
O        -6.31470450358657   -3.78854206112694    1.95493979878322
H        -6.12616072953405   -3.34747231271356    2.80252594423534
H         1.69453636581772    3.44253708976130    6.79427368477209
O         1.07418809287093    3.95670013822204    6.25601302884603
H         0.29041857548231    4.11530624520966    6.82496179521888
H         4.99728480858941   -2.22922744408252    3.59341419318761
O         5.01902882448055   -1.50611346906013    4.25225741915492
H         4.20917254700165   -0.94852636742616    4.09026631962195
H         2.37366925398436   -5.61900869060453    4.83553456802977
O         2.75106104512774   -6.50603007160601    4.58266001687798
H         2.00427126126234   -7.08620631031991    4.41162829768102
H         2.26323201252507   -4.64099623212346   -6.80128926768960
O         2.09197329577048   -5.12290728665020   -5.98223140267174
H         1.82785395767112   -4.42601693745469   -5.33248180756650
H         6.43664074166208   -4.19714106151822   -0.50830202370730
O         7.18808088828551   -4.59866408399559   -0.04083977511083
H         7.69556845439697   -5.02773134138168   -0.75775208991379
H        -1.71604669247489    4.48000841927794    7.61937030310762
O        -0.81763189722892    4.57836854643360    8.00579948391970
H        -0.63391950090330    5.53703630507901    8.02376692395719
H        -5.05924076667052    5.57342953720028   -5.74882549285570
O        -4.49159646537078    4.78843697354848   -5.69639272164776
H        -3.66007892134829    4.96824177834438   -6.19360816493874
H         3.29589651044481   -2.66697565845097   -8.46068725254216
O         3.20584117992793   -3.19443890911103   -7.65617030973145
H         4.08170213580824   -3.16914844372746   -7.22599790930695
H        -0.59371810969075    8.80077231579124   -2.35967295780690
O        -0.47680940481144    9.62941645860854   -1.83822060304995
H         0.28097532837368    9.44936650866400   -1.25607935925458
H         2.06381498682955   -0.95144244448993    5.17507213917779
O         1.48850533420571   -1.47115040913590    5.76553847423019
H         1.58215296872291   -1.11966897596361    6.66034811828140
H         5.21746775514820   -2.15088950493327   -5.71696771871564
O         5.56255160616622   -2.92191458464798   -6.23271422406554
H         5.28506744769811   -3.70729930098532   -5.71027692668225
H         5.67954619081681   -5.26953289523656    4.68741800766041
O         5.15616794969422   -5.17697938746785    5.51258937832577
H         4.43264284406795   -5.80708369706869    5.43007736259404
H        -3.97370114734223    1.13886752928274    6.94526869589000
O        -3.78163886805888    1.62043419340817    7.78595230841612
H        -4.65708639817174    2.01017953382456    8.04255011368111
H        -1.80479694481343    9.55265434653126   -0.84610598126473
O        -2.67376809979155    9.42333278339157   -0.38809148260924
H        -3.27654241950140   10.05935609207875   -0.77633746356273
H        -5.91835309877926    4.61545023008330   -3.02979918483381
O        -6.82657691057780    4.50331322820050   -3.37717025983378
H        -6.73828590750530    3.79296087804396   -4.04719550155097
H         0.08329629799775   -7.14230780555310   -1.13890440894641
O         0.54478331749982   -7.57435769483994   -0.38723969635256
H        -0.13621629059653   -7.76216649759985    0.26177353015874
H        -7.61159505424052    3.73136431855124   -2.06445433780330
O        -7.87623930501231    3.15246864933924   -1.31920130063378
H        -7.73655469710278    2.23993565006264   -1.65038621409581
H         3.96763642139009   -0.92441968661902    6.95296032166369
O         3.97974555756455    0.03965513509744    6.93799297457880
H         4.79332921908701    0.32381542956270    6.50498709514012
H         2.28523658805407    5.71038528502045   -1.26634095563820
O         3.21905435611205    5.41718073161547   -1.14596484296854
H         3.39764651705661    4.87006781839879   -1.93461088119198
H         6.54054658498468   -6.01544250741062    0.68000019339385
O         6.16876100256097   -6.74688739067580    1.21824503179214
H         5.26432444280210   -6.46583646969693    1.44061348276647
H        -3.85897854318756    4.72710995387992    7.69365623847224
O        -3.29264404973844    4.25831827897415    7.03869675000728
H        -3.48866574096408    3.31615807133771    7.15551711068439
H         5.74881402265085   -8.03295636568350    0.15807209583248
O         5.46028795835405   -8.72333345589982   -0.47559053640589
H         4.63239938341814   -8.39820568607384   -0.87284870904176
H        -0.55567469617748    2.02884774223461    7.63124101821529
O        -1.18792378380246    1.96183881254205    6.89558400724280
H        -2.05742868758017    1.82500353297056    7.29156526759327
H        -6.37663864967621   -0.16366998418200    1.00678785571934
O        -6.69572576583283   -0.25235551992216    0.09404517033945
H        -7.61513360005272   -0.52081411773607    0.11210886395345
H        -5.37177724508274   -3.12057158570927   -0.62212038733430
O        -5.11905011636589   -2.41500599908114   -0.00033536698340
H        -5.68578935502156   -1.64148710762984   -0.19501577361599
H         4.34288410853362    5.49702217770300    0.24066918953075
O         4.67576940143613    5.60425124664926    1.14546626232057
H         3.98150535832697    6.11858004711080    1.59320418905012
H        -9.03698341063471   -1.80242549563809   -2.30234676546335
O        -8.49036235749318   -1.59675404498732   -1.51647547561451
H        -8.62062267391027   -2.32868486855145   -0.87407183826960
H        -5.50479522443930    3.37221174923435   -5.60252534640424
O        -6.02585605079443    2.66416597489135   -5.18356210451751
H        -5.35824660321267    2.08247915995316   -4.76725862277845
H         3.19526013356952   -1.00889312972384   -5.69064952190127
O         2.33953930774591   -1.12992263844935   -6.15624227105171
H         2.42302953494159   -1.98197210777150   -6.62433363072202
H         8.12812341321348   -1.48800965762861   -6.05236416309734
O         8.13302910310152   -2.34873488607486   -5.58965611832779
H         7.27600240004825   -2.74779435918243   -5.83903403206636
H         7.64183712016405    0.85212547511643   -6.35131854991384
O         7.45111605240951    0.00113113146742   -6.75813053853793
H         6.46956675604606   -0.04566149439042   -6.79630920903190
H        -7.86495724021786   -3.73084013274685    0.89713863488147
O        -8.54236155588235   -3.62703695036815    0.21129423749483
H        -8.44512450084926   -4.39076473413294   -0.38511564866346
H        -2.37369887715162    8.68250244513609    1.18191380527945
O        -2.22483652254675    8.09995973206631    1.93949381448430
H        -1.45658017685660    7.54181235656383    1.72184354748963
H        -4.42315410442003    6.40395018944382    3.39533516902930
O        -4.58932284594178    6.82553979069879    2.53582207705163
H        -3.82284695515343    7.40708195669541    2.39567551652661
H         3.43125088143228    3.34055901156786   -3.64156157122269
O         3.28226856259977    4.31099814921959   -3.55292114681379
H         2.31791043843235    4.37655749081024   -3.66679917877005
H        -6.10623616154911   -1.68108652741830   -3.48744278965894
O        -6.19289014306985   -2.25453146206365   -2.69935866078600
H        -6.97634448324955   -1.94053908102574   -2.19431953671188
H         6.47137717814610    0.99427775234471    4.69651708171795
O         6.07814157851081    1.53956958300510    5.39492296455807
H         6.26949127746153    2.45541265204778    5.09733280098098
H         1.38364792806825    1.60749778911889   -5.87916187076548
O         1.18745975918140    1.01728327011132   -5.12001909368478
H         1.54834756705415    0.15147431791631   -5.38389250788911
H        -2.48965227254377    2.97725541082998   10.41187251228401
O        -2.27961950725165    2.06708427749558   10.14559837377271
H        -2.87653653864922    1.86382173939535    9.41355646170038
H         7.63013811032398   -0.56758743764168    3.05408427175713
O         6.88097311866646    0.01077610404951    3.21732683821119
H         6.18656270818011   -0.58546063522486    3.59936749910047
H        -5.67464425952027   -8.11070357182600   -0.69833643333622
O        -4.94122229156235   -8.17712391520380   -0.05005886135952
H        -4.94318352918161   -7.35591364795967    0.46573372033601
H        -5.16147416645180   -0.20673019114040   -4.76925833419408
O        -5.78089660528791   -0.91834024656469   -5.00396901205536
H        -6.61683743010963   -0.47502054532478   -5.20759129078710
H         1.90904202446520   -0.32700202928711   -7.55733735435431
O         1.71061921908010    0.13835246095938   -8.40527728860692
H         2.28749496929655   -0.27331554884264   -9.05406144386608
H         4.89132927957615   -1.54500749723691   -9.33281143339053
O         3.96728361832854   -1.31548334181305   -9.61774723360772
H         3.94835273821595   -1.43710120620685  -10.56632529339937
H         7.55662125907210   -2.63385206081675    4.18620094252321
O         7.70473606690155   -2.67709521648544    3.22723903587705
H         7.20973265148666   -3.46855365006248    2.96018182932861
H         6.70578873827111   -5.96611152550826    2.69290888430030
O         6.76852898675661   -5.28630339499852    3.38954889507150
H         7.64356286249770   -5.37113112881096    3.80914569261052
H        -1.79053498718748    8.90845440190756    3.38467228665870
O        -1.54345352748624    9.22105967862561    4.28034197229543
H        -2.39259419149223    9.35702112658875    4.73431109341275
H        -7.36876049042881    1.48122344607463   -5.31830155484674
O        -7.94732859349922    0.74036334369145   -5.06965968404641
H        -8.84721123567186    1.14380561067163   -4.99914717900470
H         6.94404893027802   -1.23406301785390   -8.43118391170339
O         6.36140906424673   -1.95596030830775   -8.69098142367053
H         6.13004649422222   -2.39879292876725   -7.85623904110745
H        -2.16254849383567    6.28869844646499   -6.63379221965631
O        -2.10974084280846    5.31430605154398   -6.67150052730945
H        -1.80915688051130    5.08404283647763   -5.75372626169754
H         0.00403711229603    3.30705130270164    8.95307595608812
O         0.19804060496379    2.38873635142209    9.21550610658818
H        -0.60207897887558    2.13047308276865    9.72216323735607
H         6.75972221641873   -2.89049561405881   -2.71987301700402
O         6.22698554896690   -3.63056534903059   -2.37334511036226
H         6.69342892312657   -4.44455914766205   -2.61313332561435
H        -4.07083572040923   -3.16518494387873   -4.97414531138550
O        -4.22362719136008   -3.05985693011637   -5.93995554262054
H        -4.76735050767371   -2.26486932237989   -6.00316715744808
H         1.98107547792113    2.16962600717564    8.40661253945031
O         2.64624267132457    2.27534002802745    7.71675931042415
H         3.06629584220688    1.40311958002504    7.60834046668209
H        -6.91363832870084   -5.25898887854540   -1.41500856639778
O        -7.82964933911269   -5.52755519667460   -1.66004780145337
H        -7.96043665562956   -5.13106498862205   -2.54624159618717
H        -3.81278524892936    5.24069960286228    5.60593406935781
O        -3.77645007386077    6.00518092456631    5.01015032354569
H        -2.84147262601380    6.29637214666037    5.10357157309721
H        -7.87343970403302    0.02936204683304   -2.02608333946342
O        -7.38167091634888    0.74944255953250   -2.44328438912564
H        -7.60699821979852    0.73161873631818   -3.39737690607830
H         5.84514646722582    0.04534466075484    0.37475428789201
O         5.62444477909749    0.77202992423240    0.99009841625515
H         6.13306403411956    0.58132440721613    1.80506332359302
H        -6.20922685521062    3.31523847605453    7.31553833777937
O        -6.08436341436409    2.80293051516625    8.14827863758829
H        -6.68644279084806    2.04249618126787    8.06442316328790
H         2.26338057644962   -8.15584161689901   -0.82369234394090
O         2.94171479041938   -8.15034471893056   -1.51873637382870
H         2.71542318006320   -8.86795637721957   -2.12719562114524
H        -2.73900415865875   -4.06741298112753   -6.21895574500150
O        -1.98794123919355   -4.63477576723410   -5.98147731688873
H        -1.71165608284340   -4.33669578677606   -5.08648132190568
H        -5.63280858821866    3.74863233423634    5.22650326514998
O        -6.28180226682823    4.15200822657385    5.83949689086557
H        -6.11469986699077    5.09531324407062    5.81994479156885
H        -1.02762141519237   -7.20308781520828   -3.15887683327295
O        -0.55376597207218   -6.53119105038432   -2.63466923896270
H         0.35449340643569   -6.46747579930008   -3.01463402322179
H         4.45067222772548    1.97119538937268    5.07591805791159
O         3.51011898277089    2.21325007421341    4.95258947011290
H         3.12428215080489    2.23610968608618    5.83364743244858
H         4.12235263070544    4.62162017431122    6.22814599745495
O         4.20556224379942    5.34730185281501    5.60512487553932
H         3.63872599341147    5.10230849029049    4.83507284538506
H         2.77774871082724    3.56869706112801    3.85584312011474
O         2.60337795278814    4.50804321578188    3.68208289342713
H         2.48572560101659    4.59908424724015    2.71472629206452
H         9.40299446945257    0.10381245551784   -1.10338320929167
O         8.59753940018726    0.27384998917971   -0.61128400891017
H         8.41773963672913   -0.54082428844753   -0.11272651195185
H        -2.09393541246692    5.33620052019527   10.56276997654326
O        -2.81844483222961    4.71182617048416   10.79748881188529
H        -3.03739565876394    4.89611464318476   11.71112787189699
H         7.97046400797333   -3.10056548576462    0.31777074331500
O         8.39413874286129   -2.25358859340259    0.56764424135204
H         8.32624697312964   -2.24142341418298    1.52973547277215
H         5.38467587253715    3.60458822004921    3.46158103260524
O         6.04067830340924    3.87355053175382    4.12668635122372
H         5.62921034601300    4.59637092639469    4.62241603668812
H        -4.20175792185507    5.03841281043669    9.69547200692615
O        -4.83329824655136    5.18608920327943    8.97141495752902
H        -5.44719000294067    4.43910316041371    8.97326307811058
H        -7.00844876221284   -3.55031409779512   -3.51738012297061
O        -7.63006274279969   -4.16403146214101   -3.96181058267718
H        -7.10920321061254   -4.61263907015814   -4.66003132031176
H         0.03704715518662    6.13748379747352   10.68022670759413
O        -0.82580304944416    6.47083722115296   10.42953530489249
H        -0.70714769018768    6.89462103614500    9.56028969768511
H         2.60888761941464    1.39051835401816   -4.15921525681403
O         3.48845010346182    1.74069597866806   -3.92032935890949
H         3.80455833597455    1.22983522209541   -3.14563319630545
H        -6.97666941036516   -0.21218730877133    7.16380784948088
O        -7.48342836282152    0.56996190458720    7.43736259854864
H        -8.10457197941715    0.74996401750594    6.73058524032008
H        -2.76416935416714   -9.93919382082909   -0.80686480409039
O        -2.69780053274192   -8.99898431043034   -0.97366380652192
H        -3.60302131011977   -8.62789791808143   -0.73755312852444
H       -10.04310037395826    3.00249495058232   -4.98162949892898
O       -10.16538210127453    2.08790784922936   -4.69410686540937
H       -10.38126798383977    2.17946473662402   -3.74528764615193
H        -2.07641612917376   -3.05260872138943    4.58713315915527
O        -2.95281867327254   -3.48945031757650    4.65874690869662
H        -2.94750817544632   -4.11253217409904    3.90671575173996
H        -0.20184205076755   -8.03123731069983    2.49882690611231
O         0.62472919754588   -7.82119101858057    2.94664384817189
H         1.34267797609833   -8.12362755292962    2.36280898845116
H         6.69639498011010   -2.42012365497081    6.37768869896189
O         7.14409881450120   -3.13436155456695    5.91935370403061
H         6.51166808398009   -3.86728148170276    5.88479857144035
H        -5.28137062914243   -2.00391735065956    6.90392015398987
O        -5.95541385001529   -1.50723530826444    6.41541176037010
H        -5.93872345873072   -1.89075537590981    5.50888602980512
H         0.86871908633735    2.91930171398510   -7.17906336256997
O         1.78096540029221    2.57302659805669   -7.22822104987715
H         1.76157179631218    1.82620948152539   -7.85432837029735
H        -3.92979866890956    8.75027977478331    6.55569904380724
O        -3.92682115144929    8.74064556008816    5.59836141300933
H        -4.05398423095244    7.81113618923526    5.33803660402241
H        -1.95841680063017   10.35557996778149   -2.78829050083231
O        -2.85922778660769   10.55452618607520   -3.08550549313115
H        -2.80069647633084   11.32894692990627   -3.64406609615062
H         9.39869079375591   -4.13042473190037    4.04432791390643
O         9.11648512841315   -4.80302920896627    4.67176938606872
H         8.68685927143486   -4.32405258318875    5.39148676178737
H        -0.73580324066705   -6.10641685800686   -5.84337029024518
O        -0.03452586006224   -6.67279939531321   -5.50499447167215
H         0.80264997466648   -6.21507644903378   -5.72445843160849
H         1.85907566180149    8.20594321342499    0.56154100532725
O         1.55828277884797    8.52426115244621   -0.31848332940313
H         2.37373598262253    8.55209831119956   -0.84877349572470
H         3.52527864164213    2.80138400347443   -6.72441758110241
O         4.35173619299447    2.51163254725200   -6.31193446455201
H         4.10399508308295    2.24586096942690   -5.40154144905337
H         3.76494131182542    7.03551130972423   -1.32232024106157
O         3.97281838348797    7.96920168372636   -1.54308048213199
H         4.34509283628537    7.90369556394560   -2.43473895754469
H         4.41432696574079   -0.14730326862761   -7.95036316263930
O         4.79170702365173    0.00439667106153   -7.08198284734549
H         4.61166352390672    0.93864129527937   -6.84550413156581
H         6.04490963578078    1.84083823369170   -0.52602093399022
O         6.61231525607419    2.02744111267114   -1.28783817302656
H         7.43495068173385    1.54631944264145   -1.08935903425103
H         6.67102055630445   -8.53269364514285   -1.58047607343121
O         7.30923226678834   -8.32915352363651   -2.31708354705209
H         7.67604009944547   -9.16619248246323   -2.59658016610269
H        -5.30315771412484   -5.87972767991719   -5.41877935611043
O        -5.91801839709857   -5.20837928980921   -5.73938522263997
H        -5.36426046931943   -4.44340705996434   -5.98079721276299
H         0.70132405340774    7.15877610112960    7.50397008467037
O        -0.20066720687654    7.19244028834227    7.86185057408340
H        -0.75489574319521    7.20218106272773    7.04351139991184
H        -8.89218118706563   -2.90402369368928   -4.14091191737997
O        -9.41063361163446   -2.09289103470294   -3.98000467044066
H        -9.12115546362697   -1.43316517328682   -4.61404690423296
H        -2.41715959704698   -6.06443270625812   -2.14909273011344
O        -3.29451816893622   -5.77835691189136   -2.42049784409357
H        -3.48134563885115   -6.15830807909595   -3.30410852338316
H        -2.98899549884634   -5.99831385810341   -5.41615429138135
O        -3.59125319410584   -6.60303816524479   -4.94025812516835
H        -3.11198578821946   -7.42350990800113   -4.76725175431541
H        -1.34655182391061    3.62920296577212   -7.05591475468215
O        -0.82459572887842    2.86707567168226   -6.77598941870157
H        -1.06562542567201    2.08334796114670   -7.32538940751869
H        -0.18281076144814    0.29414921514447   -8.26493610223135
O        -1.07784448415363    0.53519310555893   -7.98369760291977
H        -1.25583908413093    0.01711605457637   -7.18298954182870
H       -10.39773047686515    3.99728892419188   -2.82648500096125
O       -10.46927440290808    3.22536534636441   -2.24972178692759
H        -9.63912637294145    3.19895081954725   -1.74217887580196
H         4.59976422026415    4.00983856800960    1.65185227340921
O         4.38775751716228    3.09212895587830    1.93761813001721
H         5.10132829682214    2.51108436276160    1.66094336237629
H         6.50435039436078    1.27811690954107   -4.26596210306128
O         6.19895353548716    0.65997102044954   -3.56758864225387
H         6.22944762612998    1.16181713476299   -2.72765335658062
H         9.63448569841023   -2.33194643282808   -0.94340162339680
O         9.91295468556738   -2.12479027436508   -1.84429603974238
H         9.11397443424312   -1.78769057445430   -2.29155630131542
H         9.97116526674515   -3.44353546278908   -3.10456813940419
O         9.70342339507779   -4.09991014696964   -3.77497221821056
H         9.31192592848838   -3.59671340939503   -4.49954443148546
H        -7.71526105118732   -8.63022379321804   -1.66099428510248
O        -6.97519879243106   -8.03925761775048   -1.79204880017216
H        -7.34985922705199   -7.12491072936535   -1.78966313261226
H         4.19375982299349    5.97066263200766   -3.90559242717939
O         4.85538406168729    6.67184103628848   -3.82208227828329
H         5.69102926516045    6.21717453801294   -3.68384557275833
H         0.08877501960217   -8.27686863251432   -5.19974006461099
O         0.10968685820348   -9.25881554717737   -5.05997668479333
H         0.26107791469354   -9.62977193319942   -5.92934770935778
H        -2.34760805364884   -8.75429566876424   -2.70088273390326
O        -2.11190603569282   -8.49835281158593   -3.61215990477540
H        -1.46604678399544   -9.12099960899888   -3.96500138004497
H         2.16233067699090  -10.91625671125214   -3.45525163098758
O         2.11972811632189   -9.96140689013949   -3.43819249225660
H         1.33629047244721   -9.69164846169186   -3.96794265976203
H         6.86040246344666    3.20749061802450   -4.63464724661986
O         6.91769654082142    2.52378939398682   -5.33015618253060
H         6.12534994323924    2.65505636525031   -5.87316111116526
H        -3.57988221115691   -3.72252367349577    7.69674153481446
O        -3.69063757335146   -2.93811570437261    7.16093150615536
H        -3.43882914754187   -3.18463300300408    6.24468499568886
H        -0.63056558079267   -3.47735793517877   -6.74679128193846
O         0.00295703995286   -2.74891874231277   -6.75791963851704
H        -0.47628679657166   -1.96856003097683   -6.42372442329748
H         0.63736312604222    0.45577948875085    8.70459289937559
O         0.64396040414305   -0.26373966142915    8.06934413863803
H        -0.27891704978931   -0.55073235932917    7.98223019545739
H        -5.75511557002906    7.28994806628122   -4.37770145733118
O        -6.30233461888678    6.68910891813143   -4.90706030054846
H        -6.56606776198735    5.95007169210805   -4.31484855886905
H        -4.07699832892184    9.11245459733263   -3.40294676890801
O        -4.49980045531819    8.24479797818506   -3.44988369442262
H        -4.17369598243078    7.76474944254629   -2.66996941347173
H        -9.67910111233595    5.72374280924654   -4.74984690324919
O       -10.21624881311933    4.92380253560044   -4.57726778842559
H       -11.09443409178879    5.12266379702460   -4.90384887570673
H         2.78747815725168    6.48389079051449    6.05099093028631
O         1.82747637764466    6.58450321970556    6.14615268280861
H         1.48125876830048    5.67130860602999    6.05068456638041
H         4.83829633101275    8.46431039180815   -0.01822648613972
O         5.15341646084564    8.47174692128859    0.90348334259085
H         5.55819181000341    7.60758328584464    1.04204794685389
H         4.13511136629598   -7.53968216303303   -4.32736646907181
O         3.37657120053386   -7.82646945750565   -4.86792633481463
H         3.09287953633417   -8.66309272251405   -4.48474965814392
H         0.40586685462071    8.62113598748194    4.12669189604162
O         1.08219869039096    7.97340526273916    3.90347084816674
H         1.30630274628364    7.48523926664741    4.72174489767858
H         5.26159714299519    4.08330547290632   -3.22672183922278
O         6.22292532495806    4.05147026555228   -3.17100276580564
H         6.42832857847887    3.47386295967840   -2.41931236596814
H        -2.58586514378292   -1.54874870943474    7.53480761293629
O        -2.07370925130267   -0.75530929865047    7.74990135270927
H        -2.69846923090213   -0.12455022877259    8.11818724255314
H        -8.99564411656001    7.86225843130977   -4.26033846291520
O        -8.92935778270568    7.27711846729336   -5.01630375328485
H        -7.97255397557970    7.10776700714558   -5.14537857896104
H         3.50644260772538   -9.05151008009043    1.11672656725395
O         2.83135312272774   -8.41594085041331    1.36003707612767
H         3.30800150277021   -7.60981935203971    1.63431745872784
H         3.61502869917629    8.10605686314900    1.72837179071643
O         2.82107286178029    7.54773683342034    1.84272301270593
H         2.37583230736311    7.78907554057726    2.66774661360045
N        -2.41722816448241    7.85658000201951   -5.69113557994977
H        -3.31243251586820    7.91118708550696   -5.21536270405877
H        -2.31633994648502    8.69427256236025   -6.24840175792913
H        -1.70537749525826    7.87872497670527   -4.96923787847224
