# Supplementary material for: Computer Generated Realistic Interstellar Icy Grain Models: Physicochemical Properties and Interaction with NH3
Source: ACS Earth Space Chem. 2022 Apr 19;6(5):1286–98. doi: 10.1021/acsearthspacechem.2c00004 (PMC9125691; doi:10.1021/acsearthspacechem.2c00004)
Supplement: Supplementary file 1 — sp2c00004_si_001.zip [file sp2c00004_si_001.zip › NH3_binding_energy_sampling/79-29.3-N.xyz]

604
 energy: -1022.786016322617 gnorm: 0.000043859862 xtb: 6.3.3 (5b13467)
H         0.22530660584396    2.98810538193126   -0.71547608004981
O         0.74223187579631    2.31486649763650   -1.20836217987103
H         1.68338149110818    2.44197923481095   -0.94207869473844
H        -0.03808695085609   -1.31941332474213    3.14776169320048
O         0.35223033032373   -0.62506602913011    2.59470570988841
H        -0.12038456467371    0.19203287175210    2.82613470849547
H        -2.37504571355090    2.37891950220868   -0.54964282546026
O        -2.15933078518512    1.91374107804454    0.27598027628041
H        -2.18082177983309    0.96429929248161    0.05856815734420
H        -4.62554346693325    0.54377324319463    2.19915280335379
O        -4.94634850661044   -0.38828480107820    2.22012190548809
H        -4.44697371132593   -0.87230798656295    1.55426571758070
H         0.08827191059424   -0.33832966869851    0.94017382265426
O        -0.11456268815283   -0.10819672935093    0.01268517061668
H         0.22652972006895    0.78653601356982   -0.11661882238845
H        -0.11952539995212   -3.58487205789622    3.79227614939977
O        -0.39257165486802   -2.75067907421916    4.20825861328898
H         0.25889196226388   -2.57656414363575    4.90427997950778
H        -4.84843853696877    2.52187294540858    1.33378563760617
O        -4.20604682274427    2.11382275984167    1.94626195112947
H        -3.36690052418309    2.09004873441630    1.42812239169902
H        -3.23243549257671    3.85705934409897   -2.22962490208783
O        -2.49511136625348    3.25925479081665   -2.00024051434852
H        -2.14412382944227    2.96397543591987   -2.86039655912671
H        -0.11662915250490   -3.83680402663787    0.51874426565798
O         0.22954582860839   -3.01760251536074    0.92788878564804
H        -0.55357256140754   -2.52594163125213    1.24249461192877
H        -2.34540716341029   -1.54798186145519    2.48513860149666
O        -2.16504135849985   -2.02120376517430    1.64600356441746
H        -2.42640212224342   -1.43810798141928    0.91439715911541
H         2.07737652517303   -1.49573057056593   -1.13930882647853
O         2.31529624418042   -1.74308122414927   -0.22201536771838
H         1.52722815217018   -2.16427490703252    0.17123202033098
H        -1.35099986626852    1.80794662731801    1.89572398771530
O        -1.43762506267898    1.41606590800568    2.77475871935893
H        -1.41664598509368    2.13262691184878    3.43542694845350
H         0.20557698253230   -2.75194145050521   -1.56496850819282
O        -0.54809103145758   -2.13790399232252   -1.61896346318987
H        -0.36159604101025   -1.40761696956171   -0.99149633495986
H        -3.43157461704702   -2.95188718392673   -0.35767603604225
O        -2.71948125981388   -3.44960597020246   -0.78068194067435
H        -2.00867749508838   -2.82305685832700   -1.00849626120630
H         2.81306806295808    0.10372149727876    2.89853365101788
O         2.91964247565119   -0.07276389979164    3.86045218144098
H         3.01634774608910    0.82264647786200    4.25853505928605
H        -3.49182570560559    6.35236392907480   -0.57694772887190
O        -3.25659692358314    7.00898669532355   -1.28408778756192
H        -3.10798705385610    7.85680032113357   -0.82087823765386
H         3.93101510989757    0.54154698480080    1.13875190110583
O         2.98074166097449    0.36415491528649    1.26294017639373
H         2.73639630792003   -0.39165642814354    0.69113724120542
H        -5.77175578416782    0.81605828156097   -1.58127688873499
O        -4.85919063817887    1.14098258978945   -1.46490719342692
H        -4.96306327726181    1.97357139224189   -0.95851578780676
H        -1.15751195492487    5.38101917279702    2.16652713261397
O        -1.78559930566256    4.63524854942541    2.05892122884965
H        -1.85904680988345    4.22318161560621    2.92513372112367
H         3.52472175640440    2.71668844601103    0.36502280815414
O         3.26990250916925    2.66781006410030   -0.57207465682923
H         3.59671754280542    1.82131260033922   -0.91843741884037
H         1.47596217275051   -4.75572834509183   -2.24103496278669
O         1.54759099346069   -3.97437708186261   -1.67442798102555
H         2.34117688559238   -3.51866223512093   -2.03474470597945
H        -0.92282006146136   -0.13680869718841   -2.55466527281147
O        -0.28868330765263    0.51084628819526   -2.88833480866748
H        -0.02068831913398    1.09761141399328   -2.15757623392396
H         1.69968901358248   -4.72944237639680   -0.17140352252050
O         1.80976221332833   -5.36172253063494    0.57481576478370
H         1.34086191866556   -6.17304263076543    0.28816987232821
H        -1.24118209716851   -3.31828117927867   -2.86097404359564
O        -1.07531799246758   -4.00720987926768   -3.51798905819388
H        -0.94857842412816   -4.85108125482308   -3.04363328821462
H        -2.71406636884296    3.31798750343025    4.68812927767399
O        -1.73321066068774    3.30902787838109    4.64526310001975
H        -1.43622373689575    2.91397302854617    5.48359302064310
H         1.02870879211448    5.02394346512301    4.01885526992217
O         0.08385088579559    5.25980504577315    4.07340179343443
H        -0.38921675826488    4.46112071523201    4.34347069771826
H        -1.73175446776946   -4.68276531827266   -0.33871372910644
O        -0.96665003893863   -5.22497725992136   -0.05621218239492
H        -1.31242446009228   -5.90518686929281    0.53087848512272
H        -3.89782399721808    5.79089841054900   -2.62468998473949
O        -4.25415028774898    4.95598491584623   -2.94640095035232
H        -4.10597551975493    4.91368021621812   -3.91525799097383
H        -2.41142177606649   -3.70204063880851    1.96723535234889
O        -2.43011585434355   -4.60404583259641    2.34847984754306
H        -1.49019452028806   -4.84381819548562    2.48484102485760
H        -4.70967307873881   -3.01983932577221   -2.85576547880514
O        -3.86141613350014   -3.25904085901493   -3.26694029937419
H        -3.52960265120922   -4.04999709479975   -2.79777374569547
H         0.39692244788970    1.37344570374820    4.58835531004594
O         0.90445752868802    2.12838575894234    4.24525035306770
H         0.95949900579626    2.79290838414576    4.94671175218471
H        -4.66742734866991   -5.20064890812812   -1.51218180219958
O        -5.36391984297777   -4.84069620458029   -0.93603904201719
H        -5.14522546195541   -5.18877400697462   -0.05070544268505
H         2.29165281213763   -6.55812881165145   -4.02195030163631
O         1.96171302027601   -6.22140449970881   -3.16876589221213
H         2.39886532000752   -6.79116002543916   -2.50383405401760
H         0.44288510532564   -3.44643412831777   -3.99838302614772
O         1.24370477716267   -3.08581712081613   -4.43051161701668
H         0.91896558483312   -2.71883769109320   -5.27898398989556
H         1.99853684085620   -1.77501234223401    2.96611274615275
O         2.14872324241644   -2.70800139764079    2.75403071836604
H         1.45669492765773   -2.92368027198009    2.09412551825206
H        -3.02747545696655   -1.85777192161471   -3.18802877267650
O        -2.60150576413155   -0.97245131100673   -3.13329822827706
H        -3.25730260565618   -0.32665887367904   -3.45200903203043
H        -3.14601180604793    4.95874061038390    1.05359889830429
O        -3.92974443791108    5.33194522911596    0.60220372444970
H        -4.33736930760216    5.89612018274170    1.30804408146568
H         0.92135340182914    2.23292004208310    2.55429781398584
O         1.01515418914766    2.22072460918953    1.58226345483710
H         1.73860940633860    1.59370471536877    1.41746471079052
H         0.22334295059942    5.61360069405813   -0.81494016081883
O         0.74313499714404    6.27009212958607   -1.33274805890734
H         0.89219391644198    7.07318879659999   -0.78363397723233
H         0.40600049207053    7.01694331803143    2.52293602502617
O         0.03713497596020    6.63288885590297    1.71020516572637
H         0.69605583930237    5.95694216625749    1.44983610775965
H        -2.43570146404894    0.21212460057046    3.34414941416493
O        -2.65571090938073   -0.59848182145043    3.85533553756084
H        -1.89151740737245   -0.63455605605787    4.47299694738670
H        -0.82876098549539    0.56630256534015    6.01323796238649
O        -0.56252073081635    0.03876931829571    5.24094193372363
H         0.15033546557827   -0.56497443150022    5.52769768924846
H         0.72488304866249   -5.01880799240582    1.99740428214222
O         0.18798942425259   -5.12033103500482    2.80646413130715
H         0.33092814952170   -6.03932003186578    3.08474681901719
H        -2.12725545245819   -8.11252678949429    0.50966697395504
O        -1.79728332255028   -7.62045433480921    1.28907123555402
H        -2.57896578537666   -7.30182153837836    1.74797644252259
H        -0.35436519896443    6.81145867479691   -2.38623706207844
O        -1.10314054471533    7.23048624395390   -2.88295578755868
H        -1.88916240279767    7.11115245758008   -2.31225402185931
H        -1.07487008016557    4.28144591465281    0.53729379338440
O        -0.70876614812914    4.33429223311383   -0.36226762349053
H        -1.42126916669219    4.09048796052087   -0.98713214314214
H        -4.35498563783643    2.75290653530032    3.50624608133830
O        -4.34518944670785    2.93075052341718    4.46908268206296
H        -4.42855301756631    2.05145725489754    4.88603898876763
H         2.06101735371959   -3.59472690544027    4.24099817116369
O         2.00299211991183   -4.06133087318867    5.09773003290389
H         2.51498959876076   -3.52085071730897    5.72111502523316
H         4.69967767312217   -3.24309977642774    0.81339807680036
O         4.53224215200168   -3.17354252727544   -0.15243229840205
H         3.67441028527693   -2.69355959121449   -0.23257496752802
H        -2.71767332868570   -0.78428841258256   -1.34007357796790
O        -3.03754229608747   -0.50708339556382   -0.46520284545063
H        -3.83744550143391    0.02056413547976   -0.66951583190137
H        -1.63700964263249   -0.82472880026369   -4.62786072273151
O        -1.13502027339188   -0.61657850618896   -5.43700566567772
H        -0.42121547658124   -0.02046797430841   -5.16107963250643
H         1.78102550843192   -1.78259637557150   -3.39197048606054
O         1.88081971693671   -1.03150796266041   -2.77529711605879
H         1.10425014958059   -0.45277595533125   -2.90422200352220
H         3.68879339244213   -3.15463485380436    2.53204848327583
O         4.64635496756898   -3.38809327404698    2.45287289627631
H         4.69849701057190   -4.34735692676337    2.58669508017376
H         3.44448427058927   -6.14837824288709    3.12751975991155
O         3.79432432528193   -5.95687902537093    2.22294993302568
H         3.05460918102873   -5.61110721035545    1.68309612039908
H        -3.35177251615083    1.55654486219520   -4.17804383931811
O        -4.19701457064437    1.09055093345587   -3.97768497118092
H        -4.40665318942465    1.24384509468296   -3.02033671452942
H        -5.04845973829352    4.13085815470261    0.06108444581377
O        -5.49094155137712    3.26578391654509   -0.03424761796518
H        -6.42325839036923    3.38669053433792   -0.30825304024304
H         6.73642502965504   -1.25524415801826   -1.41936619328310
O         5.96933162634014   -1.09830399304130   -0.86246801878568
H         5.54826208448922   -1.96275170348942   -0.65504577457621
H         4.58091728017808   -3.24117367544375   -2.49620945619985
O         3.71078127007091   -3.06950576614385   -2.90722439447718
H         3.70608756348160   -3.69388083627328   -3.65869132354377
H         4.48746608649796   -2.30565662454385    5.59029917566042
O         4.14947867195477   -2.76425998050355    6.38952438774906
H         4.47946873780241   -3.67137845442377    6.31144717558396
H        -0.67480884882746    6.34093549394175    5.01965360666901
O        -1.26540389626663    6.92324421476595    5.55694937545058
H        -1.27790842422671    7.79712035592122    5.11023632465946
H         4.70449981238294   -0.20183085880978   -1.51477428282299
O         3.93751292182998    0.34168907862891   -1.77639059665203
H         3.23995053897920   -0.25855214694317   -2.09612460272885
H        -0.73880298780001    4.46025337370147   -4.07836620031088
O        -1.52089094751666    5.00473004188760   -4.28508181128561
H        -1.36345981992556    5.87371796828244   -3.86946216631052
H         0.66877266676787    3.14535782812358   -2.69997822911183
O         0.67059172936980    3.51537930128839   -3.61139465776763
H         0.71063333789329    2.74740737271491   -4.19147493334388
H        -5.37139087411125   -5.19610134691180    1.85862954780791
O        -4.67976582653106   -5.79634218973763    1.50254400147145
H        -3.83565034649223   -5.38143288289563    1.76352887017685
H         7.86085921232307   -1.78657998025189   -4.09545807538888
O         7.61117274632982   -1.46598039835199   -3.19618191596699
H         7.12630185387207   -0.62133172846519   -3.35497410025904
H         3.65928661270263   -5.16169183668661   -5.29508020435711
O         4.42731479084539   -4.78794751255455   -4.82318940775584
H         4.81330353668178   -5.49636040864912   -4.27511609996730
H        -3.73016283949636    0.03111616552323    4.94774254784260
O        -4.32558499443824    0.50244964540981    5.57933755265423
H        -4.98457747544121   -0.15086530596793    5.88345358798532
H         3.45760839415959   -5.99660621761771   -0.51802437157281
O         4.32853933420561   -5.75371044425168   -0.84390446450160
H         4.40814608121138   -4.79056684047445   -0.70719320923881
H         4.98439636137147   -0.42184140576804   -4.21068251097107
O         4.44374705274604   -1.13424125367466   -4.59124346681399
H         4.12094804492140   -1.71086076560312   -3.86646931047694
H        -1.17914480759033    1.51100899143108   -3.95317037064014
O        -1.83030579130332    2.13103262891013   -4.33864457927171
H        -1.47779172900620    2.45551528976207   -5.18976121447860
H         4.86281183908227   -6.39405164525818   -2.32050134349030
O         5.18757264292459   -6.72709948140624   -3.18622096477644
H         6.00582991796162   -7.20853557638350   -3.00241267651852
H         8.71690522522122   -5.18323290134450   -2.96049411237657
O         8.02870081224136   -5.59390469315495   -2.39325317760510
H         8.05876636622877   -6.55216810683717   -2.48815746602622
H         2.37672747522611    4.67689055471829    0.38515781923810
O         1.80322739943139    4.66717361510754    1.16066120470699
H         1.44290036931962    3.74887488870484    1.24843041721280
H        -4.37487693985887   -2.62308416395864    4.26974471054529
O        -5.26922353531925   -2.28259184121667    4.07067008925105
H        -5.13384468598271   -1.50531454191136    3.48954751062908
H        -5.83029467770868   -3.20026114252632    1.37095295101481
O        -6.29017441968440   -3.75065101626981    2.04678396289022
H        -6.09303822275004   -3.30960678395521    2.89263881490118
H         1.76812336950491    3.47691479785879    6.80976858403140
O         1.14468816275029    3.99097409923623    6.27528569039252
H         0.36593690727140    4.15302711375750    6.85188699891876
H         5.03786299405880   -2.19804572460589    3.57917389659709
O         5.06660221216608   -1.47493291026276    4.23753344830397
H         4.25533573325913   -0.91671068629542    4.08351075671385
H         2.42439445684033   -5.58589954074467    4.84666279046087
O         2.79835608869147   -6.47359898218048    4.59034503913331
H         2.04924368383808   -7.05300040181705    4.42710308975161
H         2.20517113511325   -4.61094657433228   -6.78861884612681
O         2.04103909147431   -5.09262577288888   -5.96801040298297
H         1.78375094236189   -4.39559307372802   -5.31570683599988
H         6.43725659539057   -4.16845671797052   -0.53472512401854
O         7.19295376058833   -4.57037489110707   -0.07456531347831
H         7.69333634066915   -4.99987311501568   -0.79615657304136
H        -1.63389147895818    4.51568158756511    7.66908959991467
O        -0.72730762996645    4.61467177085682    8.03627400421630
H        -0.54962468807643    5.57392756446148    8.06261589976923
H        -5.12283570061398    5.63499466091702   -5.61307493303558
O        -4.51829598615150    4.86908763924340   -5.63274931493959
H        -3.76440383101007    5.07682744557984   -6.20564670278975
H         3.22406203735648   -2.63791745557011   -8.45814214021017
O         3.14054633234995   -3.16473124921111   -7.65256140638375
H         4.02039960165447   -3.14056399052912   -7.23034420460020
H        -0.62779826058330    8.77568683752510   -2.35271002837706
O        -0.49746847868239    9.60788964380309   -1.84165813525311
H         0.26816524704411    9.43465042358931   -1.26893749870929
H         2.11989588922196   -0.91799603414369    5.18908832794806
O         1.55080557993742   -1.43877986322708    5.78446508291631
H         1.65006346639521   -1.08551378489184    6.67818196278940
H         5.17074235882108   -2.12267172109483   -5.73254881349960
O         5.51009087440344   -2.89397767094918   -6.25172187508557
H         5.23756508625350   -3.67910237109081   -5.72618621807164
H         5.72822334323931   -5.23929425367294    4.66756731077649
O         5.21296300420857   -5.14658303650039    5.49773432815839
H         4.48782081950049   -5.77567109180473    5.42202066672646
H        -3.90067583197598    1.17664789256165    7.01407438259839
O        -3.69668428273855    1.65289350170099    7.85382157002914
H        -4.56562764107811    2.04878269154025    8.12188296551238
H        -1.80427762388677    9.57941098142427   -0.81711599870096
O        -2.66154782360570    9.45984491576087   -0.33535210622484
H        -3.27347263836304   10.08749579166488   -0.72332640945369
H        -5.93636446436699    4.65340589602967   -2.94173041759025
O        -6.84800308661458    4.53539885592572   -3.27847489830221
H        -6.76524759736140    3.82744190387073   -3.95070144340832
H         0.07612953166489   -7.10918054007714   -1.10523801849952
O         0.54446016872020   -7.54182295896023   -0.35826359328516
H        -0.13031547293780   -7.72863464020252    0.29752676227540
H        -7.62147268216723    3.76881210426506   -1.95737341794491
O        -7.88001171499031    3.18849237083550   -1.21114618101893
H        -7.74220762095990    2.27673147891926   -1.54450037448048
H         4.04068420417310   -0.89270188277286    6.94799201475153
O         4.05364677829814    0.07127369241181    6.93267661756762
H         4.86315887647685    0.35505828316400    6.49199057540170
H         2.28755374324054    5.74226601824076   -1.25371936536042
O         3.22312915367072    5.44747559451407   -1.14498394251425
H         3.39141584423886    4.90021973951223   -1.93500849296208
H         6.55118748133771   -5.98653405513564    0.65274453539041
O         6.18382560135290   -6.71782789982113    1.19419523563752
H         5.28185882385164   -6.43592196092436    1.42547715773656
H        -3.77257655158969    4.76682839343562    7.76282463962602
O        -3.21626784410330    4.29619749793503    7.09756883647748
H        -3.40903998069376    3.35483445745298    7.22218750918728
H         5.75361385419329   -8.00351562638425    0.13853318726459
O         5.45887556833742   -8.69372156455807   -0.49253870658180
H         4.62739237952293   -8.36812400598544   -0.88181486966868
H        -0.47557853393599    2.06721259695834    7.66892846926290
O        -1.11315860715015    1.99464486716388    6.93782396029948
H        -1.97980725116064    1.86384319965839    7.34281262915567
H        -6.35709737449462   -0.12532433861546    1.09780719752450
O        -6.68577600212002   -0.21489115181448    0.18835204829765
H        -7.60540152904314   -0.48159700213675    0.21681529735319
H        -5.37106043917256   -3.08376928718446   -0.53899397149953
O        -5.11128830193869   -2.37825407827639    0.07980101476100
H        -5.67994271300217   -1.60447964785633   -0.10836862796664
H         4.35722937795197    5.52767000435642    0.23165681869646
O         4.69916149611843    5.63417052081663    1.13317445127258
H         4.00982556393278    6.14958858639362    1.58755798426326
H        -9.05088911304451   -1.76378910878167   -2.18478753293386
O        -8.49610621686267   -1.55842808589404   -1.40470601502717
H        -8.62103782200946   -2.28959972902862   -0.76028108046971
H        -5.53716473617746    3.41421383533183   -5.52475654747262
O        -6.05400709954878    2.70852162778069   -5.10103110679987
H        -5.38647557386586    2.12377805860311   -4.68770257653778
H         3.14992085744685   -0.97910364482932   -5.68737128176330
O         2.29006803970928   -1.09906557761574   -6.14595248587128
H         2.36849198492060   -1.95190670385626   -6.61361203832680
H         8.07880480450876   -1.46177219305968   -6.09559920291207
O         8.08740212728873   -2.32246302869089   -5.63296503835038
H         7.22782024173592   -2.72103007226685   -5.87396670336524
H         7.59167967243980    0.87850629204482   -6.38988578292252
O         7.39639290157170    0.02795589746692   -6.79550754036805
H         6.41458685002249   -0.01854254903888   -6.82359670238686
H        -7.85018838620922   -3.69137805395479    1.00399018815297
O        -8.53373663019759   -3.58757458243051    0.32418914787551
H        -8.44262354906313   -4.35183595883499   -0.27242238293783
H        -2.34815143538710    8.71887568743690    1.23210105803252
O        -2.19406073093347    8.13536844777830    1.98824941718447
H        -1.42740922490323    7.57785339514858    1.76428306943460
H        -4.37673547947897    6.44136508743879    3.46950740357586
O        -4.55189222190067    6.86154940811620    2.61084214604959
H        -3.78753430573827    7.44378608577870    2.46159343073366
H         3.40276595989954    3.37063194563504   -3.64327587946067
O         3.25366572950392    4.34111492698089   -3.55618814415370
H         2.28815613070833    4.40844189085353   -3.65637602904500
H        -6.13153835870313   -1.64435759142796   -3.39701969867539
O        -6.21078366431652   -2.21780487804961   -2.60842260484422
H        -6.98924398781100   -1.90346014856988   -2.09564752625898
H         6.52480915334833    1.02479521606858    4.66731469405551
O         6.13916265589625    1.57010318267618    5.36978995775937
H         6.32685148731022    2.48604325246825    5.06989442158618
H         1.33980051593341    1.63760232470165   -5.85940169722202
O         1.14873371662068    1.04801425076633   -5.09942196205532
H         1.50693652856098    0.18160552217780   -5.36544380043130
H        -2.34736221246690    2.98829691947752   10.46016740103472
O        -2.14964985457229    2.06372964220957   10.21262762320910
H        -2.75788893652944    1.86010751810948    9.49121376312445
H         7.66683009676865   -0.53916241233601    3.01504772938160
O         6.91962974758763    0.03995951478385    3.18428511811482
H         6.22821261417353   -0.55507960646873    3.57373752599708
H        -5.67775612040776   -8.07363654403792   -0.61094924015984
O        -4.93832417066514   -8.14045681574816    0.03039267937729
H        -4.93486100531699   -7.31913553767022    0.54608899889345
H        -5.19777785372333   -0.17046515690536   -4.68799842805940
O        -5.81928574699086   -0.88165525636395   -4.91800011955872
H        -6.65733751440449   -0.43827013776282   -5.11260278641369
H         1.84733405575244   -0.29722213703638   -7.54193848602058
O         1.64111538584609    0.16917774495741   -8.38780094469446
H         2.21126399257081   -0.24311237512145   -9.04220450110345
H         4.81133834734116   -1.51666573200308   -9.34511506652461
O         3.88503633851460   -1.28586016375412   -9.62204617287354
H         3.85730224950202   -1.40994534786785  -10.57009578701849
H         7.60236513022129   -2.60441225889602    4.14814317770349
O         7.74191227296321   -2.64858063455058    3.18791462555665
H         7.24328711099296   -3.43942700573551    2.92588475511312
H         6.73555919867651   -5.93696675418003    2.66384383183013
O         6.80518528291403   -5.25690874841455    3.35948677220105
H         7.68396801624603   -5.34200761620191    3.77112445135232
H        -1.74504808436108    8.94454962569720    3.42974981168905
O        -1.48915693913044    9.25718314505582    4.32295475683701
H        -2.33375465773902    9.39303442827456    4.78535975450532
H        -7.40839830590328    1.52040617286952   -5.21892865954246
O        -7.98417296747972    0.78023580513112   -4.96423290838269
H        -8.88368248829474    1.18388400496291   -4.88391678255341
H         6.87275286495132   -1.20780784123385   -8.46313180746866
O         6.28654441369067   -1.92881394533183   -8.71735852741213
H         6.06311033526629   -2.37171953290248   -7.88045363592523
H        -1.69118417270568    6.15969251207846   -7.06944346378817
O        -2.08993628886538    5.33782706661805   -6.78705400456196
H        -1.83445972079287    5.21291238982567   -5.82435808972002
H         0.09696964522159    3.34276753510531    8.98520454521443
O         0.29415898648866    2.42396407618313    9.24284245482423
H        -0.50414024195799    2.16548949364275    9.75760944448443
H         6.74073602432907   -2.86259128101950   -2.74976229116508
O         6.21050730334497   -3.60227577338782   -2.39869218661384
H         6.67463201172825   -4.41660328734199   -2.64180652563947
H        -4.11059505864787   -3.13070730260244   -4.90254359010436
O        -4.27220282569372   -3.02486965217602   -5.86694597901015
H        -4.81696637028413   -2.23019422157891   -5.92461155692810
H         2.06703274715684    2.20544566518420    8.41847386587617
O         2.72865551357630    2.30888139849534    7.72436810400198
H         3.14477579383956    1.43541344080173    7.61289636217120
H        -6.92145546316208   -5.22138114681025   -1.31659360439973
O        -7.83985991251540   -5.48953586283915   -1.55316891151535
H        -7.97882011095114   -5.09300823739856   -2.43801798132503
H        -3.74677423767755    5.27864358487989    5.67540882665567
O        -3.71656972944290    6.04096007812274    5.07572307743597
H        -2.78105609207392    6.33286166867870    5.16107885228581
H        -7.88312548319567    0.06721121418104   -1.91935848863521
O        -7.39425031127760    0.78588126973778   -2.34245656167805
H        -7.63003536850040    0.76835351958933   -3.29369241958190
H         5.85736581588987    0.07430922904197    0.35240095301011
O         5.64313976768185    0.80176095441643    0.96893576832701
H         6.15859137881541    0.61118075877000    1.77965725848566
H        -6.12787425866725    3.35486784128372    7.40701576440337
O        -5.99664846143812    2.84059174257763    8.23703353711580
H        -6.59995489395333    2.08124284620851    8.15790508187807
H         2.25930681844720   -8.12435662280615   -0.80984976670140
O         2.93064289601787   -8.11935041544127   -1.51168084109646
H         2.69814903256495   -8.83719355974692   -2.11749456471630
H        -2.79111029025700   -4.03402889061951   -6.15941827086406
O        -2.03765402945421   -4.60119334080870   -5.92928506671540
H        -1.75333768497843   -4.30376791766459   -5.03653003965348
H        -5.57235319199134    3.78722989461382    5.31140346713052
O        -6.21886937086764    4.19085359721917    5.92655250122591
H        -6.04464620404559    5.13301342574452    5.91268924361796
H        -1.05336531806784   -7.16986523938556   -3.11518904847496
O        -0.57434482665761   -6.49784106859045   -2.59591581107372
H         0.33068036421869   -6.43533057121340   -2.98367933744998
H         4.50765575242775    2.00221866925589    5.06703063349910
O         3.56616228541491    2.24379598467886    4.95167813805049
H         3.18813566017426    2.26891776766536    5.83619276494810
H         4.19094474319215    4.65368732091644    6.22122041132249
O         4.27289328106520    5.37742209283277    5.59575504559475
H         3.69670108742724    5.13431083290547    4.83196672581094
H         2.82454418185535    3.60059072643201    3.86143525472845
O         2.65108073999089    4.54026852741294    3.68897071372457
H         2.52301243817421    4.63148674312474    2.72303583879196
H         9.40137644855642    0.13037352905524   -1.15865894485915
O         8.59996885895238    0.30081314402534   -0.66018447594663
H         8.42463017057190   -0.51306880185216   -0.15876154636329
H        -1.95728014072798    5.29987195068846   10.54236375151759
O        -2.68603622988230    4.67396849372698   10.72294564972332
H        -2.97301645778732    4.87210913864035   11.63814768258807
H         7.97962326390308   -3.07254295708813    0.27656844392813
O         8.40645320449400   -2.22588446349335    0.52199880206936
H         8.34729215237003   -2.21310487399598    1.48469151635491
H         5.42770797929297    3.63512292759961    3.44272838829805
O         6.09074608738113    3.90355497814711    4.10092393507609
H         5.68369548548204    4.62564433228247    4.60175674693688
H        -4.03827016505191    5.06783242256177    9.72273671117447
O        -4.71962625800737    5.24142076060720    9.04136609112076
H        -5.33216205544344    4.49515208664181    9.06448896299765
H        -7.03479419962437   -3.51326542570345   -3.41824866649984
O        -7.66103074208802   -4.12618418866521   -3.85727108400455
H        -7.14695038263211   -4.57559743409622   -4.55991985323244
H         0.20412154318349    6.07562639021573   10.66650775821653
O        -0.64655031760953    6.47779887734391   10.48471546119671
H        -0.55457206611560    6.92222230106904    9.62398812135662
H         2.57948966137274    1.41931803856984   -4.14972027174060
O         3.46125727793167    1.77019208975831   -3.92105479091018
H         3.78524978454076    1.26022598216408   -3.14866436760638
H        -6.90154958485557   -0.17349932555007    7.25993513506291
O        -7.40805205350149    0.60659720931082    7.53933234183428
H        -8.03208716727954    0.79021542261742    6.83608292990321
H        -2.76964789379805   -9.90419077052895   -0.74617364677837
O        -2.70442066420061   -8.96414245989225   -0.91431824145683
H        -3.60704810664418   -8.59233895647178   -0.66943505356175
H       -10.07843762131583    3.04212354162925   -4.85633841481593
O       -10.19730292234376    2.12733054248749   -4.56776830911410
H       -10.40487156981559    2.21955455753883   -3.61693490954777
H        -2.02693296992529   -3.01657750138382    4.63941929537489
O        -2.90247820835487   -3.45372214029500    4.71903733992770
H        -2.90455232943888   -4.07669668830777    3.96712522581002
H        -0.17554258958878   -7.99718408768089    2.53501285123425
O         0.65546501731041   -7.78799578101979    2.97494061618681
H         1.36759394499892   -8.09083555632920    2.38427818063955
H         6.76313799590022   -2.38971790828445    6.34735510610170
O         7.20591995364719   -3.10469678366464    5.88534753410292
H         6.57233919314428   -3.83688399141573    5.85709302491653
H        -5.20908910335585   -1.96541995105664    6.98582727597337
O        -5.88864940364394   -1.47050380726824    6.50325571079658
H        -5.87954862066122   -1.85372063415825    5.59675732876955
H         0.80847237652343    2.94058613276078   -7.15666340483573
O         1.72449705217611    2.60615982595963   -7.21782161000751
H         1.70285470578688    1.85382114312447   -7.83759954345959
H        -3.85122777557959    8.78601950059646    6.62380882666051
O        -3.86047293974741    8.77741167322894    5.66644010473203
H        -3.98931221907741    7.84765427135111    5.40748494135989
H        -2.02615736742579   10.26520659095728   -2.81280738265404
O        -2.92927565524834   10.44825374088508   -3.10940760210794
H        -2.86017352949629   11.07553508537601   -3.82843826329529
H         9.44178565523326   -4.10248755472194    3.98981562836697
O         9.16527793716593   -4.77495561648741    4.61994508635397
H         8.74234030015291   -4.29567293264349    5.34344370322839
H        -0.78577265799285   -6.07414079950240   -5.80233809428515
O        -0.08188020714987   -6.64119580029320   -5.47063664205300
H         0.75363937978959   -6.18410412954090   -5.69747030231159
H         1.87742528584282    8.23783951683743    0.57375166106261
O         1.56886229688741    8.55418188609524   -0.30404529953555
H         2.37962295272778    8.58471237715112   -0.84088732572258
H         3.47358113888593    2.83091604493497   -6.72461200636662
O         4.30341655712864    2.54053030060314   -6.31998072044940
H         4.06451900268414    2.27479858447247   -5.40700727392830
H         3.76659221276203    7.06580339945009   -1.32653464099579
O         3.97450928677229    7.99898632446187   -1.54912731990901
H         4.33615944138973    7.93430846924569   -2.44493319640771
H         4.34883840073731   -0.11894505921237   -7.95918331556250
O         4.73366115358846    0.03236655282815   -7.09403171784322
H         4.55730167904133    0.96675792856941   -6.85587558825818
H         6.04944255762686    1.87027591953245   -0.55096111919102
O         6.60962342337252    2.05548198878183   -1.31854569100554
H         7.43392016550621    1.57442601679104   -1.12701197030949
H         6.65917604319369   -8.50403390907022   -1.60846897021228
O         7.29064997687912   -8.30111414074632   -2.35110150901592
H         7.65498024500226   -9.13839081319468   -2.63309581968299
H        -5.34900599391603   -5.84437538055473   -5.33494092795953
O        -5.96615280100446   -5.17263955208337   -5.65032916421664
H        -5.41401216760459   -4.40821285478463   -5.89691722412089
H         0.78691270358019    7.19550642917053    7.52417760917768
O        -0.11034550104205    7.23147750853884    7.89271669280725
H        -0.67465450597444    7.23787166225601    7.08195059843505
H        -8.92379839724895   -2.86565278609951   -4.02460299884715
O        -9.44016163839673   -2.05402249005257   -3.85950896255348
H        -9.15611818888331   -1.39487288870522   -4.49653877789683
H        -2.43269559747147   -6.02988590159991   -2.09222741251515
O        -3.31208645115140   -5.74298096670530   -2.35610869265145
H        -3.50751086297384   -6.12365870106764   -3.23745042747068
H        -3.03447474112530   -5.96489176169090   -5.35416395908521
O        -3.63305992228402   -6.56879774682366   -4.87281497074052
H        -3.15290688254684   -7.38951290757844   -4.70327728286923
H        -1.41479572034633    3.64433581247455   -7.01332426244753
O        -0.87507619963907    2.88860036472512   -6.74131269163295
H        -1.11963500174556    2.10016350635195   -7.28305256194461
H        -0.25051793503786    0.32133596705136   -8.23049281889261
O        -1.14353226696369    0.56189048551824   -7.94205734698755
H        -1.31425213097685    0.04517524260105   -7.13865775460650
H       -10.41213300702236    4.03773790938104   -2.69689783178981
O       -10.47854046635990    3.26368709681890   -2.12240299988162
H        -9.64509432151068    3.23742873981482   -1.62004614465792
H         4.62541989797439    4.04090061200507    1.64036206375812
O         4.41579354943183    3.12258391105909    1.92639556206418
H         5.12775940652322    2.54224652109197    1.64445743112904
H         6.47404663615083    1.30588601466374   -4.29421240732631
O         6.17412065074307    0.68799057164386   -3.59340524441486
H         6.21299292972683    1.18962938228590   -2.75352868295269
H         9.63238375813780   -2.30544690772138   -1.00034287619326
O         9.90241206757705   -2.09924425129409   -1.90404636696805
H         9.09960768768817   -1.76116012403310   -2.34360843917904
H         9.94797694346533   -3.41798600385663   -3.16423039758894
O         9.67373505408166   -4.07421563023304   -3.83219257182156
H         9.27579062085221   -3.57080154366388   -4.55306378200155
H        -7.72758537706884   -8.59209218266314   -1.55406238953357
O        -6.98844395600274   -8.00174060035853   -1.69288431277542
H        -7.36239248711363   -7.08709924233179   -1.68684331796257
H         4.16962250831582    6.00048593127457   -3.91278463131505
O         4.83379439146271    6.70017941045572   -3.83955314058822
H         5.66956619237667    6.24460073878947   -3.70491198643382
H         0.04324183929133   -8.24532021807872   -5.16546927424523
O         0.06476572340029   -9.22720637639800   -5.02571329825341
H         0.20803819803234   -9.59847457908364   -5.89632383759991
H        -2.37024631834261   -8.71996981706595   -2.64423867371327
O        -2.14291874980710   -8.46457867998302   -3.55784942441824
H        -1.50070310100185   -9.08778324702781   -3.91629093086368
H         2.13129697513583  -10.88546604263323   -3.43947478630779
O         2.08974317450469   -9.93056157188704   -3.42284111021264
H         1.30130743828809   -9.66050898142858   -3.94491751128348
H         6.82820043205706    3.23435192114648   -4.66623716950794
O         6.87876363860251    2.55105180249774   -5.36277926775446
H         6.08144851583302    2.68297574347609   -5.89810156053011
H        -3.50049596874963   -3.68555926063846    7.76334345196738
O        -3.61843552628911   -2.90205675489790    7.22781112817690
H        -3.37382503625587   -3.14809139089820    6.30967515205866
H        -0.68719736784608   -3.44569060611995   -6.70686700543522
O        -0.05430507532519   -2.71674620899183   -6.72518870610107
H        -0.53027182045145   -1.93686865301296   -6.38538210880962
H         0.72680903687850    0.49275282869867    8.72846640321560
O         0.72873528292117   -0.23020532152289    8.09667919573387
H        -0.19570592532364   -0.51451235300514    8.01708613137423
H        -5.82360169951305    7.32287631565974   -4.27494289989123
O        -6.33334103078266    6.70188958968756   -4.82743711942678
H        -6.61804782666658    5.97625739444378   -4.22857948998053
H        -4.25401042825758    9.05967790026120   -3.31224562419197
O        -4.79189289473247    8.26644663872540   -3.19580077371133
H        -4.37944849105049    7.79086684120078   -2.45650296103123
H        -9.70940127208496    5.76441797009298   -4.62756737460855
O       -10.24452272933066    4.96305403814635   -4.45381383500469
H       -11.12690135608649    5.16493381455081   -4.76699776201075
H         2.85866723213696    6.51662038860129    6.05422735760145
O         1.89981376367329    6.61812509548088    6.15723768032362
H         1.55106999322770    5.70513444985909    6.06781878789957
H         4.85230706855211    8.49449993469827   -0.03236740865366
O         5.17791569684404    8.50184416762694    0.88564430713341
H         5.58151431808735    7.63659822273823    1.02061377923777
H         4.09808781863919   -7.51037247980752   -4.33148128590988
O         3.33436529470325   -7.79682428927232   -4.86492927133958
H         3.05364369073289   -8.63306404481442   -4.47871763210216
H         0.45852358616960    8.65513616649286    4.15182977491662
O         1.13298294222272    8.00737819905029    3.92289015716900
H         1.36362192573487    7.51902895600657    4.73933981159827
H         5.24227055978161    4.11236826494494   -3.24384537176951
O         6.20399380885366    4.07868574909285   -3.19851646593713
H         6.41626167495771    3.50222631970133   -2.44773738503094
H        -2.50966660223378   -1.51107538674087    7.59183822703984
O        -1.99202711856443   -0.72004744830593    7.80126086878271
H        -2.61003240373697   -0.08555886499393    8.17511766119876
H        -9.01405082700546    7.90517987801359   -4.14938526348530
O        -8.95895272442438    7.31501443010668   -4.90246473765605
H        -8.00350778712966    7.14588760789555   -5.04336644892351
H         3.51962285831918   -9.02032844828325    1.11873484744393
O         2.84683404542144   -8.38433950269643    1.36722335796074
H         3.32616511471132   -7.57840722026514    1.63759920844911
H         3.64502697701779    8.13768405029449    1.72591294925140
O         2.85345460590828    7.57799063469262    1.84791697341315
H         2.41417916210834    7.82107730289204    2.67575341959118
N        -3.44437885684509    5.42392326038240   13.24845891087431
H        -2.88667110022707    6.24578148557740   13.44397148321574
H        -3.28903632454778    4.75185299071971   13.98859407194560
H        -4.41925866833110    5.69461038412578   13.26664296782165
