# Supplementary material for: Computer Generated Realistic Interstellar Icy Grain Models: Physicochemical Properties and Interaction with NH3
Source: ACS Earth Space Chem. 2022 Apr 19;6(5):1286–98. doi: 10.1021/acsearthspacechem.2c00004 (PMC9125691; doi:10.1021/acsearthspacechem.2c00004)
Supplement: Supplementary file 1 — sp2c00004_si_001.zip [file sp2c00004_si_001.zip › NH3_binding_energy_sampling/8-42.4-Y.xyz]

604
 energy: -1022.791626240184 gnorm: 0.000037438174 xtb: 6.3.3 (5b13467)
H         0.20945061936894    2.98101871808111   -0.68464016184268
O         0.73792980830395    2.31798513614470   -1.17894595317655
H         1.67203836762399    2.44110409308645   -0.89079558119703
H        -0.07464852429437   -1.35599662541955    3.14471017760828
O         0.31561045697244   -0.65673882016711    2.59833855240614
H        -0.15890741385964    0.15807902510738    2.83210708804585
H        -2.39686176376349    2.35949738343071   -0.54602629885759
O        -2.18748200394155    1.88974012841264    0.27858725923075
H        -2.19950786999301    0.94178328654705    0.05395459138299
H        -4.66120813343402    0.49430173873505    2.17008550509523
O        -4.97797996099852   -0.43924216419592    2.18228207156687
H        -4.47126965405611   -0.91631816177290    1.51686165684310
H         0.06800195370032   -0.35753839862391    0.94302798924723
O        -0.13327160436156   -0.11935219292611    0.01710837562168
H         0.21282956180110    0.77476518832133   -0.10260700706656
H        -0.15006160567860   -3.62514311993900    3.77042934926225
O        -0.43136401362329   -2.79658315952436    4.19227697637231
H         0.21549124995918   -2.62420628496030    4.89297476641845
H        -4.88621352291983    2.47753464280731    1.31803885925948
O        -4.24720602349076    2.06886263873338    1.93370706527033
H        -3.40371286859294    2.05144387333082    1.42182704654636
H        -3.24686676880389    3.84587351018291   -2.22258959713747
O        -2.50886019656587    3.24978139135002   -1.99117001904313
H        -2.14906380361420    2.96233900459633   -2.85039530059117
H        -0.11943696898783   -3.85375663560409    0.49573228315514
O         0.21936308011594   -3.03657460242171    0.91455633562194
H        -0.56793475998115   -2.54987552343544    1.22564541357459
H        -2.37476699393622   -1.58896809863086    2.45988156948796
O        -2.18653381865621   -2.05565031172252    1.61925041028483
H        -2.44239543651551   -1.46784982017241    0.88944257072391
H         2.07821090752886   -1.49083359259283   -1.12756011191411
O         2.30983688959931   -1.74852238941433   -0.21205759920197
H         1.51979249317150   -2.17223959718613    0.17320997124952
H        -1.38821238445032    1.77425383225216    1.90316817580297
O        -1.48531534779903    1.37718249148024    2.77886981630450
H        -1.46853128277059    2.08927266954373    3.44367977278221
H         0.21602486385300   -2.75132321794589   -1.57695485428466
O        -0.54051473104437   -2.14084269068593   -1.63235319239708
H        -0.36196480003701   -1.41393218551078   -0.99841894521030
H        -3.42995912910562   -2.97682517116366   -0.40157155145245
O        -2.71254078177153   -3.46848145592660   -0.82252413170439
H        -2.00225682074237   -2.83739130660252   -1.03962952287056
H         2.77806594306335    0.08107049989422    2.92517850337623
O         2.87071623631229   -0.10109719241768    3.89086128918370
H         2.96223975142038    0.79219777902582    4.29162367171450
H        -3.53153623759896    6.32791728478203   -0.55424494222384
O        -3.29358345366839    6.99108104278594   -1.25418148247536
H        -3.15269509178884    7.83602319588616   -0.78348241067217
H         3.89061466994633    0.54800900768123    1.19182442334614
O         2.93633019015045    0.35197212046271    1.30984487238031
H         2.71360620742638   -0.39548728407323    0.72215227671526
H        -5.77757314656563    0.78903713307872   -1.61754484800696
O        -4.86755409045151    1.11726638071012   -1.49106076584565
H        -4.97932683790533    1.94543977150290   -0.97930676192409
H        -1.21535244373470    5.34719273976434    2.20111427468202
O        -1.84039222905273    4.60035094631177    2.08447686121891
H        -1.91740146120513    4.18045778737865    2.94647302775792
H         3.60958830797029    2.73175876154457    0.44574050329911
O         3.26933650631771    2.67167475891625   -0.46699119668689
H         3.60199773799452    1.83717510498500   -0.83272027716607
H         1.50098955415072   -4.74528691846131   -2.25769515952999
O         1.56340354470970   -3.96809026562965   -1.68453371081049
H         2.35790065302363   -3.50525920098625   -2.03360485807914
H        -0.91557458772597   -0.13398499041519   -2.55587565247133
O        -0.28338133211971    0.52036576737327   -2.88007002624287
H        -0.02112489026628    1.10092988385451   -2.14260445133428
H         1.70768746934928   -4.73233567160014   -0.18514150002485
O         1.81404439598512   -5.36997158853915    0.55714796563344
H         1.35135938008895   -6.18107801096987    0.26037510109683
H        -1.21696937179802   -3.31502187404242   -2.88900290480348
O        -1.04359797966780   -3.99852565980074   -3.54978764639280
H        -0.91630757845619   -4.84514677318981   -3.08051241996506
H        -2.78465691065883    3.25779003483235    4.69414826225209
O        -1.80341704014166    3.25770284885366    4.66153817059959
H        -1.51073563954837    2.85448170600320    5.49707589387282
H         0.95790141927259    4.98598685074937    4.06835933813962
O         0.01209700841858    5.21867259182979    4.12136999421484
H        -0.46013272547345    4.41478124708298    4.37693147137856
H        -1.72300538437732   -4.70055783903484   -0.38128482492321
O        -0.95806936888413   -5.24179064333692   -0.09660705750334
H        -1.30543129954709   -5.92745114703102    0.48309350845175
H        -3.91760115934279    5.77970965695456   -2.60933080536127
O        -4.26782705023496    4.94564872220425   -2.93971103565335
H        -4.11137688009214    4.91070516540188   -3.90759367492087
H        -2.42606677629851   -3.73992416128378    1.92614235210714
O        -2.44393299007696   -4.64443433377131    2.30143586651124
H        -1.50391193651796   -4.88109728066717    2.44315274075110
H        -4.68722968977562   -3.03277487519870   -2.91069390088397
O        -3.83464566923000   -3.26509279779402   -3.31673438312710
H        -3.50278423681265   -4.05776463376096   -2.85048529869995
H         0.33787349346309    1.32815980054397    4.60755170433601
O         0.84084103826568    2.09048658099972    4.27471631526959
H         0.89034464676962    2.74780553967304    4.98261124676115
H        -4.64615120671259   -5.22285681881317   -1.58281242738273
O        -5.34907961829683   -4.87038367312817   -1.00980581748812
H        -5.13602728689099   -5.22406151422331   -0.12533521849038
H         2.33963253867137   -6.53059131119158   -4.04449302906549
O         2.00091235325411   -6.20192708059280   -3.19167117278738
H         2.43540931290603   -6.77408802409048   -2.52711432138382
H         0.47614303652159   -3.42778497484526   -4.01366828609977
O         1.27879933264334   -3.06121719200676   -4.43723094420462
H         0.95932039612363   -2.68851812516584   -5.28513865586246
H         1.97025268926369   -1.79872728715505    2.97320817583415
O         2.12235099604700   -2.73129917416676    2.75983173433272
H         1.43837264565928   -2.94381676330107    2.09087940694034
H        -3.00763154285798   -1.86055836867062   -3.22049704886949
O        -2.58634167043778   -0.97370895462678   -3.15572782427097
H        -3.24234699737687   -0.32866994490929   -3.47530796826904
H        -3.19295926685896    4.92390352608977    1.06893391438064
O        -3.97464081096644    5.29696632891523    0.61396090563833
H        -4.39097871211838    5.85399823855824    1.31992507253472
H         0.87677800184116    2.20466261511924    2.58192281099581
O         0.97569434790357    2.20214241602300    1.61117385221131
H         1.70870817211682    1.58342086162125    1.44504001928452
H         0.18890140064073    5.60704244819249   -0.76672525818311
O         0.70908864906233    6.27055221316489   -1.27523641949363
H         0.84958241181822    7.06989905055674   -0.71896345353673
H         0.33753280803825    6.98684505698350    2.58311006457990
O        -0.02299121482560    6.60704788957224    1.76492622010800
H         0.64091664908553    5.93573183917059    1.50402632823625
H        -2.47973155499043    0.16429321986832    3.33116354311076
O        -2.70195026792032   -0.64963153427580    3.83630671786325
H        -1.94127607716632   -0.68894503093251    4.45792275679665
H        -0.89617141621423    0.50370600221034    6.01696466953470
O        -0.62171781034757   -0.01567036863821    5.24288001589999
H         0.09345660097752   -0.61763885609732    5.52910187261325
H         0.71580929070106   -5.04175503581334    1.97321068427373
O         0.17225189846157   -5.15239430088296    2.77668630770461
H         0.31776931224046   -6.07262995463329    3.04935044196570
H        -2.10939202148036   -8.13804005175468    0.43902919829721
O        -1.78838362389714   -7.65035950435615    1.22489505043121
H        -2.57537508895272   -7.33849646365449    1.67932818102776
H        -0.38138944364832    6.81448322979931   -2.33356002975717
O        -1.12782304904304    7.23432416671750   -2.83335153960442
H        -1.91808258136444    7.10664138107643   -2.27046715189491
H        -1.11415216805012    4.25913090943963    0.56490512444031
O        -0.74126593056516    4.32167420319106   -0.33098540573054
H        -1.44682446976716    4.07790841837941   -0.96361647470042
H        -4.41173515910192    2.69476808942435    3.49568519169283
O        -4.41182289488433    2.86521638656935    4.46036694727401
H        -4.49401430986511    1.98189179926438    4.86912762168804
H         2.02696621425328   -3.62845074210001    4.23766605729693
O         1.96375666955759   -4.10127755163581    5.09092086868446
H         2.46966651354372   -3.56348352889373    5.72148793367227
H         4.69186851074213   -3.23914590718922    0.83514787354114
O         4.53101984250022   -3.16739537275354   -0.13162095457536
H         3.67316465581454   -2.68695683882624   -0.21540790868303
H        -2.71789454771415   -0.79929274838136   -1.36192734494055
O        -3.04700558604401   -0.53015703200485   -0.48797583911736
H        -3.84710004573969   -0.00422962207724   -0.69552038627549
H        -1.60979494367511   -0.81047596904222   -4.64099127557419
O        -1.10238214319340   -0.59410898518901   -5.44455871595047
H        -0.39344768620657    0.00318298225879   -5.15853590921638
H         1.80015070216846   -1.76304035648911   -3.38509880843340
O         1.89126792379065   -1.01634067340225   -2.76228221858489
H         1.11468560301504   -0.43883959617395   -2.89325971221472
H         3.66765766841354   -3.16728357276577    2.54559792419801
O         4.62648895957933   -3.39782990996287    2.47308258071802
H         4.68037303199287   -4.35773660183553    2.60012592158653
H         3.43114114356566   -6.16780769121140    3.11717794782359
O         3.78743260289947   -5.96937074703442    2.21671213723962
H         3.05111633774244   -5.62150051059221    1.67344479239005
H        -3.33922065301450    1.55928548566318   -4.18853995909378
O        -4.18432013811727    1.08848552505942   -3.99871674223553
H        -4.40224821187759    1.23355660670540   -3.04201189006751
H        -5.08345004589706    4.09448568781648    0.05445623202519
O        -5.52144955235145    3.22819820532535   -0.04916394457621
H        -6.45168356555432    3.34665838796922   -0.33148227289050
H         6.73822953297171   -1.24569795254734   -1.38366707983696
O         5.97090938669855   -1.09148391194582   -0.82857890128378
H         5.54487859122254   -1.95368914028717   -0.62475308264158
H         4.59953231149319   -3.21401340792177   -2.47489361118162
O         3.73267366108253   -3.04417830472303   -2.89283988811579
H         3.73765293308119   -3.66293514807093   -3.64870516144643
H         4.43641107966605   -2.33736824076759    5.61528576216967
O         4.09440588947592   -2.80283783570756    6.40961655722393
H         4.42886592676274   -3.70796052902471    6.32775686859065
H        -0.76086804086732    6.28807671060703    5.06699282248438
O        -1.35807341012171    6.86383825953147    5.60468392984347
H        -1.37255614115530    7.74061575116471    5.16279275985011
H         4.70220797450141   -0.17446793370197   -1.46867224391705
O         3.93567012516440    0.36231872558145   -1.74233144810406
H         3.24400015870235   -0.24266199653758   -2.06327567687422
H        -0.74080460427493    4.47374929845861   -4.04550473636240
O        -1.52347895467371    5.01645878620065   -4.25504542549302
H        -1.37330749826687    5.88303624203556   -3.83198127118932
H         0.66470662988481    3.15593072341157   -2.66441823234671
O         0.66872148325622    3.53251874707323   -3.57339704123341
H         0.71768589760994    2.76886060572872   -4.15850532590760
H        -5.37797203826201   -5.24645611194013    1.78209737456607
O        -4.68063702834547   -5.84081407371307    1.42749663169980
H        -3.84059101173553   -5.42396665375999    1.69849192376915
H         7.88781886628240   -1.73297013276569   -4.03633074063955
O         7.63243474791807   -1.41706241304271   -3.13677091266629
H         7.13874883791817   -0.57648295810591   -3.29690008946517
H         3.71122290550353   -5.11845143019181   -5.29597787402617
O         4.47420547725810   -4.74508465689191   -4.81563365353909
H         4.85815552956193   -5.45553783265422   -4.26885134192944
H        -3.78479062845561   -0.03329678138256    4.92384527051228
O        -4.38658777561141    0.42997173700110    5.55646964832249
H        -5.04645527275889   -0.22883476819650    5.84724128043462
H         3.47395349265311   -5.98962892310750   -0.52718302055778
O         4.34652035966243   -5.74046000779980   -0.84379734995110
H         4.41998238088006   -4.77778073929763   -0.69838860549012
H         5.00469102235086   -0.38051849174545   -4.16599643775494
O         4.47182674517403   -1.09360424461037   -4.55688189807778
H         4.14445239489419   -1.67532068026460   -3.83828493389490
H        -1.16880365984179    1.52247038859895   -3.94513411279506
O        -1.81971017752301    2.14206959812578   -4.33202226698274
H        -1.46117861798222    2.47421651622232   -5.17760352112487
H         4.89559096851300   -6.36704782755154   -2.32013925631421
O         5.22941885715067   -6.69233235773483   -3.18551557224293
H         6.04798950564621   -7.17176506709323   -2.99815374248582
H         8.74988554527562   -5.13491060707872   -2.91905620241705
O         8.05911028270492   -5.55245255195847   -2.36056312148536
H         8.09346235854385   -6.50993095101969   -2.46228048099487
H         2.34271357929993    4.66633715886492    0.44991164635395
O         1.75805562353717    4.65431242785651    1.21725622683699
H         1.40356909954062    3.73155827659660    1.29441629074460
H        -4.41351047977069   -2.68657864507542    4.21993989794699
O        -5.30771052363016   -2.34772223332121    4.01705788548590
H        -5.17090750962773   -1.56661413091056    3.44140518131536
H        -5.84212933744944   -3.24907962532216    1.30505252819840
O        -6.30514238591919   -3.80626747807891    1.97323813146034
H        -6.11707991581304   -3.37060483800934    2.82379514258645
H         1.68122011516485    3.42111113362115    6.85576418637732
O         1.05923082087771    3.93833647084638    6.32234404020744
H         0.27467422702459    4.08886143028577    6.89233202833366
H         5.00371870188888   -2.21016892740618    3.61050548988699
O         5.02152754076487   -1.49416816838543    4.27639683631383
H         4.20972480724198   -0.93788824369824    4.11636017246844
H         2.39440347287182   -5.62206089113940    4.83202529893046
O         2.77460905618462   -6.50634247312922    4.57287551411496
H         2.02963061472445   -7.08789981667291    4.39876191568476
H         2.26713704742895   -4.56361300849292   -6.79730416428095
O         2.09856375836911   -5.05212675435636   -5.98167658709359
H         1.83242930867653   -4.36099738987022   -5.32641449732500
H         6.44439826612058   -4.14774723384874   -0.50373787361727
O         7.19992076861121   -4.54795346269994   -0.04186391501916
H         7.70689494403756   -4.97089629918647   -0.76260092895869
H        -1.73260000406403    4.43961650821338    7.69151638841801
O        -0.83425609463769    4.53913166049871    8.07791768398462
H        -0.65453820972980    5.49839293758699    8.10186875617434
H        -5.11728312226660    5.64009188317645   -5.60858996471281
O        -4.50906774170665    4.87714542336584   -5.62857463831740
H        -3.75133845746055    5.09239256915264   -6.19360415594267
H         3.29091255919447   -2.57350986111347   -8.44380019698732
O         3.20340609837678   -3.10700808761562   -7.64308624356668
H         4.07937529671982   -3.08150541288051   -7.21308605083533
H        -0.66504968695423    8.77709730346136   -2.28801610520545
O        -0.54280012155585    9.60627567625685   -1.76986942324486
H         0.21919587047145    9.43228922082939   -1.19250892516037
H         2.06585836760393   -0.95897082760296    5.20265803092630
O         1.49362256826389   -1.48476205321958    5.79166918932490
H         1.58795916570043   -1.13897195801696    6.68849474175447
H         5.21243134234530   -2.06941175384706   -5.69784850688491
O         5.56051771859588   -2.83511834277838   -6.22002585974023
H         5.28639826945233   -3.62546351892726   -5.70317269858734
H         5.69780580892839   -5.25905074798391    4.68306817478975
O         5.17576673096755   -5.17533088699411    5.50991576861912
H         4.45381641763427   -5.80665733342712    5.42315665462878
H        -3.97782955393782    1.09452271815326    6.99603582027717
O        -3.78694495981798    1.57060766831330    7.84015387231642
H        -4.66361267407338    1.95522722001752    8.10019375788457
H        -1.85728038345542    9.56420821825568   -0.75640537663271
O        -2.71764956240822    9.43755366311895   -0.28182341421798
H        -3.32947730792349   10.06475633470009   -0.67074379603388
H        -5.94845192887837    4.63529678251779   -2.95135393954129
O        -6.85677043715185    4.51554620924264   -3.29633783200756
H        -6.76512438804092    3.81292239489567   -3.97305364048539
H         0.10252799577886   -7.11284010794441   -1.15017459831746
O         0.56658303969284   -7.54931208480278   -0.40279184086406
H        -0.11259675762965   -7.74350008837962    0.24625545795503
H        -7.63755109843588    3.73586966874327   -1.98752429222427
O        -7.89939444549609    3.14905328760582   -1.24751928015218
H        -7.75492661774932    2.24032175577134   -1.58642128725305
H         3.97094845130265   -0.93682520931420    6.97969290368816
O         3.98185336867776    0.02747397980579    6.97466143438225
H         4.79203148103188    0.31630649173670    6.53877499022454
H         2.25603089829101    5.74765688746462   -1.18635536720520
O         3.19303656226795    5.46021584686219   -1.07332021676579
H         3.37025957771190    4.91555681864244   -1.86290698485143
H         6.55764349246147   -5.97334857317134    0.66997640692451
O         6.18937555782879   -6.71035192572271    1.20276163156250
H         5.28408810638906   -6.43441289483681    1.42852717126606
H        -3.87651646298306    4.67783601440877    7.76971177221938
O        -3.30870948744469    4.21575601312188    7.11133871968424
H        -3.50125501807864    3.27207357799889    7.22133068289635
H         5.77370590644785   -7.99031876990221    0.13425898440379
O         5.48777973232370   -8.67711563892824   -0.50454257624397
H         4.65771999965691   -8.35275572835652   -0.89797488858642
H        -0.56254718943348    1.99311947774529    7.68479533589093
O        -1.19538034409590    1.92907552871834    6.94948509549618
H        -2.06389721109213    1.78581596837590    7.34529847666289
H        -6.38095220546403   -0.17489464574449    1.04997029002130
O        -6.70162728912464   -0.25853248807214    0.13716250211375
H        -7.62001446227623   -0.53037421501966    0.15560693379899
H        -5.36729889918638   -3.11665591645029   -0.59993341147171
O        -5.11667970774670   -2.41447167982930    0.02643107633011
H        -5.68679300591399   -1.64186400384268   -0.16174800708116
H         4.32212033005503    5.56648700069455    0.30996585210791
O         4.64833687100447    5.70960971006200    1.21181012358318
H         3.92740799407383    6.19525508021358    1.65060022470686
H        -9.03959904423624   -1.80120785687894   -2.26687043928260
O        -8.49247338850537   -1.59895839725003   -1.48056779311312
H        -8.61924368360791   -2.33559002739126   -0.84275094993788
H        -5.52213148812460    3.41680000573377   -5.53977532382997
O        -6.03927066154124    2.70588985505630   -5.12526745793707
H        -5.37241900612146    2.12107326930365   -4.71080772761442
H         3.18620224844793   -0.93569160433659   -5.66095657297793
O         2.33112740004817   -1.05559832621306   -6.12871878367955
H         2.41692918334560   -1.90493290109149   -6.60125641650787
H         8.12016796628306   -1.39291424009152   -6.03230889075474
O         8.12911729524057   -2.25676872563055   -5.57557237872178
H         7.27318905033162   -2.65735570661672   -5.82679418337779
H         7.62444723530969    0.94786969977078   -6.31352979724829
O         7.43719902333984    0.09937225258062   -6.72696834292210
H         6.45576099853432    0.04806460797706   -6.76370111142579
H        -7.85655802719671   -3.74682275910989    0.91757846247174
O        -8.53497632110112   -3.64100911099677    0.23298863777543
H        -8.43539427531702   -4.40037325245005   -0.36854947410153
H        -2.41423549251933    8.68627954455990    1.28226287007322
O        -2.26284006505588    8.09855151019330    2.03582288387997
H        -1.49254901477711    7.54552682439268    1.81313957693570
H        -4.45015203622401    6.38385841244192    3.48521926745020
O        -4.62039821254973    6.80995129917140    2.62877105149807
H        -3.85719912986796    7.39617375655437    2.48933467535854
H         3.40279602178415    3.39983106950965   -3.58398673476791
O         3.24839824685879    4.36946013828690   -3.49150221709836
H         2.28332607148337    4.43254669539263   -3.59842003849094
H        -6.11079563661437   -1.65974756707190   -3.45383071357719
O        -6.19408598855535   -2.23915369700410   -2.67001057385094
H        -6.97825405326171   -1.93209474348206   -2.16163584785920
H         6.45262986112932    1.02085609566133    4.71040619673717
O         6.07371455428549    1.55727710809304    5.42470288015918
H         6.25605697481943    2.47751521377518    5.13669005138033
H         1.36523490187616    1.67405658799917   -5.82975845725979
O         1.16942030606565    1.07800983512194   -5.07629803505606
H         1.53543215251928    0.21560138986366   -5.34452973329370
H        -2.49736192786880    2.91438951860079   10.47392632688085
O        -2.28404693077983    2.00689411031644   10.20124956319023
H        -2.88077264135676    1.80639161871933    9.46827021362695
H         7.62223425030054   -0.54029596818990    3.07588740201660
O         6.88202660855059    0.04578243468863    3.25037382042573
H         6.18223317268897   -0.54971993586042    3.61875944047368
H        -5.65069453051067   -8.10707522792659   -0.71087798570158
O        -4.91641204122904   -8.17527890711867   -0.06381364667034
H        -4.92088926543801   -7.35769557702885    0.45775252225702
H        -5.17310887411457   -0.17216733854685   -4.72623143615626
O        -5.78950636044290   -0.88444555089596   -4.96643670515140
H        -6.62789195480610   -0.44346333472970   -5.16495131247166
H         1.89595775238347   -0.24572749357075   -7.52195889362605
O         1.69461520735858    0.22583907067817   -8.36622151020053
H         2.27189282244380   -0.17927924821759   -9.01882852099859
H         4.88029210771050   -1.43853693721996   -9.30940628617627
O         3.95539988343669   -1.20978372054835   -9.59244859449592
H         3.93593590823224   -1.32748686306542  -10.54150936338772
H         7.56402980588092   -2.61033913133224    4.19691257933680
O         7.71485755397610   -2.64977085337798    3.23819078645197
H         7.21873360323472   -3.43899567253136    2.96666031569681
H         6.72480333742202   -5.93791393529259    2.68274318028800
O         6.78604589217906   -5.26282369122535    3.38394779665790
H         7.66169100396962   -5.34723563953774    3.80200978737044
H        -1.82938050871955    8.89849260487479    3.48643815874678
O        -1.58242155048066    9.20387699605875    4.38484255675713
H        -2.43166716517443    9.33537249242926    4.83980601641901
H        -7.38705229388018    1.51245435308866   -5.26327569958015
O        -7.96152475844205    0.76787165572914   -5.01869752324341
H        -8.86354026670452    1.16676260594995   -4.94309710234124
H         6.93260105116701   -1.12686665234233   -8.40802195526140
O         6.35232586338729   -1.84899111129874   -8.67237543374946
H         6.12354324707227   -2.29869985389880   -7.84050828191151
H        -1.67600769900011    6.19110018150505   -7.03211545761986
O        -2.07365374663358    5.36557675093339   -6.75901652665577
H        -1.82530157390533    5.23441757316942   -5.79526470684691
H        -0.00685397295059    3.26447615980363    9.01474711906893
O         0.19154554528177    2.34536166876297    9.27112225681615
H        -0.60718889220501    2.08008555438368    9.77631867290053
H         6.76018359746521   -2.82597524818454   -2.71144979931609
O         6.23151610249435   -3.57002946482475   -2.36891484581376
H         6.70081658926415   -4.38095427198156   -2.61296050931232
H        -4.07063986221265   -3.12579474388814   -4.95328939402659
O        -4.22490186293850   -3.01365557222026   -5.91820066581476
H        -4.77264706954963   -2.22095458798239   -5.97456924922421
H         1.97394421809096    2.13813392799796    8.45853206972733
O         2.63892859034837    2.25192001825960    7.76979062782374
H         3.06146460368451    1.38185972400086    7.65358640458845
H        -6.90157896040273   -5.25539903369795   -1.40615901590135
O        -7.81683628111850   -5.52580716837589   -1.65222663902701
H        -7.95020043195303   -5.12359370885710   -2.53537078294495
H        -3.83419728681593    5.20611985328382    5.68592398849796
O        -3.80176092858442    5.97499651922949    5.09565596418721
H        -2.86797103014876    6.26956804485612    5.18987148350379
H        -7.88256561467617    0.03298453226994   -1.97853060238427
O        -7.39366071825991    0.75714322360680   -2.39213100913893
H        -7.62119431791050    0.74540051281758   -3.34548551352737
H         5.80360061713719    0.02071603497005    0.41574392693357
O         5.52814717665305    0.74188067308889    1.00903090329760
H         6.05392916718298    0.64762338045494    1.82241657952936
H        -6.22147712113279    3.25953961165849    7.38403295402133
O        -6.09390960666819    2.74173262080247    8.21301873861216
H        -6.69312377102129    1.97961891642380    8.12423119503162
H         2.28793294783782   -8.12017207115730   -0.84397616003405
O         2.96520484343506   -8.10736162066837   -1.54000462055307
H         2.74072914050871   -8.82162473619609   -2.15300410546218
H        -2.73666421158208   -4.01384822721906   -6.20560398278694
O        -1.98261227401941   -4.57931730904553   -5.97330940110967
H        -1.70707777718315   -4.28712795595095   -5.07605458768862
H        -5.64921103406083    3.70984207841432    5.29757580363674
O        -6.29896938710336    4.10617442118282    5.91437664405912
H        -6.13610284299734    5.05033146669956    5.90073609423310
H        -1.00994852881337   -7.16397247298478   -3.17010952039229
O        -0.53850143146285   -6.49362839378998   -2.64189845560151
H         0.36951561992999   -6.42413304847936   -3.02137625998355
H         4.44128508004758    1.97378531313497    5.12049948482902
O         3.50021537212454    2.21704737330202    5.00376780713868
H         3.11572016675950    2.22690966492219    5.88549122248044
H         4.10071495348770    4.61474641338750    6.29483279204739
O         4.18840493910040    5.34145742479591    5.67353861646405
H         3.61785364222499    5.10228989021976    4.90370231635970
H         2.76365899376231    3.57238645394975    3.91510247571501
O         2.58667907235910    4.51254279203866    3.74788630626883
H         2.46443475593150    4.61002744836109    2.78117274469854
H         9.37583702970038    0.19686619251513   -0.99179338305576
O         8.62386344203716    0.38753040331268   -0.42695361030301
H         8.39784735603889   -0.46069730685068   -0.00738369321855
H        -2.11084943347430    5.27389824629119   10.64098994162076
O        -2.83239144065249    4.64487233023454   10.87232170224158
H        -3.05135827513233    4.82226653846082   11.78730793505546
H         7.97516768836952   -3.04869479673646    0.32532860903755
O         8.39649911203220   -2.20255140375843    0.58237563949589
H         8.32781747284427   -2.20014987445508    1.54473516436734
H         5.41136400737948    3.63212519672501    3.51544007080344
O         6.05314839523209    3.91568641919113    4.19487205570732
H         5.60884292938957    4.61293417844819    4.70003160182192
H        -4.21852904601892    4.97346539257192    9.77403625639907
O        -4.85152932754421    5.12394064364733    9.05187437360869
H        -5.46238051360650    4.37447322059145    9.04879943283726
H        -7.00528231992036   -3.53252244836460   -3.49621282555925
O        -7.62507918719390   -4.14499016939916   -3.94487526864401
H        -7.10309848272542   -4.58694382165748   -4.64646083684942
H         0.01702955384144    6.08281644573826   10.76162700604238
O        -0.84738918892219    6.41482909776355   10.51461422691348
H        -0.73175774427258    6.84479541881562    9.64797989025777
H         2.59329305996810    1.44959491166671   -4.10966505396908
O         3.47160028836194    1.80284045001166   -3.87293278073169
H         3.79021977576989    1.28955957131727   -3.09857669670878
H        -6.97538041016282   -0.26982711186911    7.20789958619346
O        -7.48515864990283    0.50811171131744    7.48779426428904
H        -8.10732367046309    0.69119524859937    6.78270384109452
H        -2.73312923830872   -9.92339814383840   -0.83513757526020
O        -2.67088004405374   -8.98186757202921   -0.99594887397139
H        -3.57715784447603   -8.61596556136047   -0.75591118720913
H       -10.06709808256005    3.01929772383560   -4.91188428754002
O       -10.18412096972434    2.10187000426139   -4.63103998919113
H       -10.40006896046013    2.18604361954868   -3.68135261141122
H        -2.06657806478150   -3.07268473496877    4.60650159369221
O        -2.94148424146239   -3.51325258580130    4.67573233743011
H        -2.93428833280946   -4.13098206042350    3.91937972752648
H        -0.17506946845385   -8.02857484372941    2.48123737861740
O         0.65120072132850   -7.81909136015901    2.92985142935440
H         1.36967136136623   -8.11404322075827    2.34287863358300
H         6.70552309870201   -2.41733869475473    6.39059848031347
O         7.15652041485331   -3.12740544507641    5.92896658295978
H         6.52608539321978   -3.86174840053613    5.88877753619615
H        -5.27324801503419   -2.05297487434883    6.93366597269404
O        -5.95008785109468   -1.55587913008939    6.44944952615456
H        -5.93248828752742   -1.93267827298587    5.54013824319294
H         0.83932666955010    2.98416021109403   -7.12172349382383
O         1.75754487651398    2.65501608483778   -7.17841044472008
H         1.74417787116692    1.90658195353112   -7.80312574156428
H        -3.96509183923594    8.70805207347468    6.66076039835546
O        -3.96223370793349    8.70593878350118    5.70339649241415
H        -4.08660515556196    7.77823381833386    5.43563152667233
H        -2.06570446168729   10.26364562597213   -2.74901010769157
O        -2.96728927561660   10.44494724879493   -3.05129186174637
H        -2.89536946941321   11.07743091279904   -3.76547670350456
H         9.41072846505694   -4.10058286969171    4.04425637486781
O         9.13425351410025   -4.77900650838591    4.66796671242140
H         8.70130419370016   -4.30741511635878    5.39061891458209
H        -0.72506130411987   -6.04737913921574   -5.84665662318900
O        -0.02133498301199   -6.61378760921859   -5.51351267292955
H         0.81392655971874   -6.15110423561041   -5.72978276044311
H         1.81628541737397    8.23096085308801    0.65361701055386
O         1.51522100458930    8.55223487692922   -0.22479151323045
H         2.33083371801409    8.58888036664287   -0.75384225760969
H         3.50181875326339    2.88312491261236   -6.66772076755815
O         4.32966451949550    2.59416272948458   -6.25796271120882
H         4.08360283464643    2.31956450758761   -5.34912159000171
H         3.72797707242978    7.07984124307109   -1.23844057674307
O         3.93471464855158    8.01590412593239   -1.45169720471215
H         4.30266319998599    7.95990609172441   -2.34528695154496
H         4.39964015105711   -0.05288484578870   -7.91699826837609
O         4.77781666072927    0.09395065315781   -7.04815131809259
H         4.59436279200712    1.02536923238826   -6.80377853194745
H         5.99267727249660    1.88906253500469   -0.44935398354706
O         6.55410441537431    2.02999523163971   -1.22955335455173
H         7.37863409267366    1.56901798006344   -0.99928542776904
H         6.69612237410328   -8.47380969262583   -1.60856221283565
O         7.33327983272545   -8.26273018156164   -2.34419210764278
H         7.70296216410669   -9.09651563701875   -2.62956925057952
H        -5.29301557898873   -5.84177119927603   -5.41567908330105
O        -5.91064507150460   -5.17055945226039   -5.73126385920203
H        -5.35997073555854   -4.40185435612743   -5.96766096262327
H         0.67356457864899    7.12908428601554    7.59231491370167
O        -0.22810274826737    7.15670490786397    7.95123290389044
H        -0.78323980169684    7.16996853946281    7.13337648408639
H        -8.89219763943725   -2.88911324524545   -4.11345790376650
O        -9.41357972121641   -2.08101409760065   -3.94674040059912
H        -9.12734688878935   -1.41603186198684   -4.57668877097980
H        -2.40291738274001   -6.03759605713948   -2.15022362621717
O        -3.28158940780413   -5.75313911179011   -2.41917958025468
H        -3.46776040197328   -6.12805984169411   -3.30496125378794
H        -2.97788293696667   -5.95160386610960   -5.41643991378129
O        -3.57773252479576   -6.56176636972361   -4.94463393964968
H        -3.09520311617579   -7.38147713483650   -4.77697436035017
H        -1.38876968309758    3.67650187885111   -6.99221075661460
O        -0.84756161120490    2.92152410199013   -6.72120329742129
H        -1.08390731931242    2.13578246298838   -7.27048251341598
H        -0.19894576132879    0.36818557015020   -8.22351466760182
O        -1.09551373629141    0.60243922347847   -7.94096691940706
H        -1.27036957579545    0.07924764442514   -7.14263708275065
H       -10.42330510372400    3.99744498060863   -2.74831495990468
O       -10.49090694774038    3.21912556452854   -2.17974792893760
H        -9.66145748366812    3.19295646926476   -1.67087334137677
H         4.57806210438422    4.11636403002927    1.73293494493383
O         4.50841821625503    3.16514793860541    1.96082409701867
H         5.36719209731526    2.78489106890034    1.70716671109335
H         6.48841206419498    1.35454275494446   -4.22258315250515
O         6.18778371254869    0.72481238636096   -3.53388239751653
H         6.20905659698575    1.21395693740619   -2.68416971676294
H         9.63477869429997   -2.26132941084844   -0.92875573038654
O         9.91316737597890   -2.04019531642573   -1.82642155963880
H         9.11082129329289   -1.71279873671547   -2.27449480292956
H         9.97550388462963   -3.35837418109793   -3.09994055386003
O         9.70958116342554   -4.01170213563142   -3.77348766337642
H         9.31464039362855   -3.50651944372983   -4.49485160813886
H        -7.69026283652055   -8.62790656853027   -1.67490303646238
O        -6.95274172303549   -8.03315614795044   -1.80315367278015
H        -7.33093399624343   -7.12031930092613   -1.79358269228648
H         4.15923005236604    6.03401326123105   -3.82700698246114
O         4.82044782232857    6.73575021898972   -3.74463055867259
H         5.65662700570688    6.28305318225125   -3.60542439549526
H         0.10860971485249   -8.21940892081440   -5.21873112316075
O         0.13349990582872   -9.20220474048348   -5.08599389674565
H         0.28571451380650   -9.56638022578385   -5.95807945400308
H        -2.32345807109136   -8.72345038579925   -2.72125140237567
O        -2.09002112333108   -8.46053396685684   -3.63117345711945
H        -1.44173969625489   -9.07797590751109   -3.98866032774131
H         2.19417940317647  -10.86270993120369   -3.49459059180381
O         2.14837603296506   -9.90813189551517   -3.47156886773341
H         1.36300834505326   -9.63775211065124   -3.99808739680492
H         6.83588587477264    3.28672567324001   -4.57330009326985
O         6.89748001125690    2.61424807281540   -5.27867422328972
H         6.10253433749386    2.74383437718322   -5.81828085067556
H        -3.56375957901969   -3.77031796596307    7.71269439444435
O        -3.67885010193025   -2.98272600440175    7.18250542523088
H        -3.42662852540885   -3.22153137289157    6.26429645086592
H        -0.63122483789942   -3.41176085232146   -6.73126031260853
O        -0.00171651611870   -2.67971733845838   -6.73947595676453
H        -0.48384525903988   -1.90460333938897   -6.39741193491582
H         0.63729263649988    0.41794258867609    8.74575574662258
O         0.64673652843594   -0.29746350568637    8.10595850836189
H        -0.27496278613117   -0.58759270802057    8.01698556103437
H        -5.83712803808372    7.31485161813483   -4.26392906441915
O        -6.33936962861552    6.69565539293581   -4.82518909651957
H        -6.62561940623386    5.96427142399526   -4.23411459043988
H        -4.28363048275505    9.05172409314712   -3.27564256774546
O        -4.81894281877581    8.25535629238802   -3.16925066466368
H        -4.41023165794834    7.77603034024172   -2.43033070922134
H        -9.71257209023375    5.74137167233640   -4.66030440457529
O       -10.24542989225104    4.93638056036610   -4.49668224153041
H       -11.12604255110701    5.13640228125055   -4.81598056129815
H         2.76213781042746    6.47304293310705    6.13143386796976
O         1.80227935831210    6.56818254787098    6.23000559035123
H         1.45915179535455    5.65433496985023    6.12788127482435
H         4.79388029639787    8.50757248352456    0.07573676377261
O         5.11558907161656    8.51363293065776    0.99500688120481
H         5.50855138111529    7.64273860578907    1.13098964983948
H         4.15301059226168   -7.47218485762481   -4.34551422562641
O         3.39539035138067   -7.75843028932915   -4.88768557189235
H         3.11500382429721   -8.59851718031813   -4.50965923950924
H         0.36797560003624    8.61403403553796    4.22471121919843
O         1.04798681816770    7.97120559466828    3.99822532532294
H         1.27285753147268    7.47761813520785    4.81284238074035
H         5.23512767101655    4.13533137800609   -3.13857228082201
O         6.19442995545454    4.08296704572025   -3.06986727472433
H         6.37372424615317    3.47398707386596   -2.33434961730105
H        -2.57881308327204   -1.59145819317624    7.56506028177915
O        -2.06951933454905   -0.79780791700303    7.78596464300562
H        -2.69657762572686   -0.17179463572954    8.15841685549490
H        -9.03108945092229    7.88173823654271   -4.16090442269683
O        -8.96700420052348    7.29729412210111   -4.91772107851834
H        -8.00966021619759    7.13354467213937   -5.05189641974637
H         3.53637822390082   -9.02454900189351    1.08850571274221
O         2.85842187379275   -8.39376209317935    1.33611633851746
H         3.33148614873551   -7.58730459113725    1.61616767103824
H         3.57114138831958    8.13635288292751    1.82113865535562
O         2.78022997620571    7.57326158882831    1.93231036519904
H         2.33564231128766    7.80231972734374    2.76125327423804
N         7.26134184312413    2.99696621632321    1.51633723598548
H         7.45953887561454    3.78534074091346    0.91420438683913
H         7.93954335450067    2.27445120316517    1.31176127384085
H         7.40769551161793    3.30120502980941    2.47143040392366
