# Supplementary material for: Computer Generated Realistic Interstellar Icy Grain Models: Physicochemical Properties and Interaction with NH3
Source: ACS Earth Space Chem. 2022 Apr 19;6(5):1286–98. doi: 10.1021/acsearthspacechem.2c00004 (PMC9125691; doi:10.1021/acsearthspacechem.2c00004)
Supplement: Supplementary file 1 — sp2c00004_si_001.zip [file sp2c00004_si_001.zip › NH3_binding_energy_sampling/80-36.8-N.xyz]

604
 energy: -1022.790047270301 gnorm: 0.000040956646 xtb: 6.3.3 (5b13467)
H         0.19328456509085    2.99036221072345   -0.69470287188348
O         0.71539391515915    2.32311765431543   -1.18998637659773
H         1.65477675930044    2.45214004854403   -0.91791606863068
H        -0.07815047814880   -1.36109809249218    3.11894159563942
O         0.31258468223873   -0.65907255484370    2.57606882713713
H        -0.16440782443010    0.15371137536089    2.81319126013418
H        -2.40554539922089    2.36933903030412   -0.55253747716890
O        -2.19492208729524    1.89566147087313    0.26971413271562
H        -2.20912772524681    0.94882443653167    0.04104089913094
H        -4.66678856992527    0.49467481400774    2.16023871678026
O        -4.98364000576256   -0.43896505553629    2.16949476637983
H        -4.47851366455146   -0.91353618107742    1.50115933326416
H         0.05897346189057   -0.35468760362885    0.92235898411034
O        -0.14077124814370   -0.11520600645325   -0.00332350375046
H         0.19950829267022    0.78154338455294   -0.12185721616731
H        -0.15481032412582   -3.63363083284028    3.73711619406881
O        -0.43421242703774   -2.80556028079455    4.16116816135067
H         0.21258918443032   -2.63701030612729    4.86288292446695
H        -4.89214177947885    2.48131658401326    1.31618875210675
O        -4.25225301114723    2.06925745523360    1.92882569410225
H        -3.40974926509079    2.05425506066694    1.41544804779651
H        -3.25766252266638    3.86252162082701   -2.22226548840762
O        -2.52036203433592    3.26401912850348   -1.99440913116984
H        -2.16169983728401    2.98080266644108   -2.85566169055203
H        -0.12924193748254   -3.84924585498716    0.46126138471171
O         0.21038217848459   -3.03332950856563    0.88198610877719
H        -0.57656545772114   -2.54819840924647    1.19680635600029
H        -2.38059111602785   -1.59121936859704    2.43818249413900
O        -2.19316990066250   -2.05435197695743    1.59519016456975
H        -2.45123785661651   -1.46381179951320    0.86836288465100
H         2.06694057922180   -1.48039954139163   -1.15528423552465
O         2.29881230627055   -1.73737851502314   -0.23902265456005
H         1.50988079424721   -2.16628413803903    0.14346436771118
H        -1.39539129219662    1.77435079623550    1.89248615713285
O        -1.48725886333136    1.37304543323922    2.76685674244201
H        -1.47183370113951    2.08267436280638    3.43472286696540
H         0.20306946240257   -2.73971422502907   -1.60818380408802
O        -0.55386533332587   -2.12936388615855   -1.66050987031936
H        -0.37427584885047   -1.40451798332002   -1.02443288655480
H        -3.44156792857067   -2.96768399627130   -0.42681725112313
O        -2.72555596192092   -3.45764152597591   -0.85234087134604
H        -2.01486842018323   -2.82604281002796   -1.06664980748324
H         2.76915177316487    0.07614569382800    2.90395936040224
O         2.86878480911886   -0.11034477754205    3.86496975332260
H         2.96050161897774    0.78099657329061    4.27299091413431
H        -3.53874000755189    6.33824454238773   -0.54322907549655
O        -3.30160852846986    7.00354925692427   -1.24112926720718
H        -3.15920451333944    7.84690257119176   -0.76786555066344
H         3.89619119061256    0.53855677898497    1.15694789233993
O         2.94590897856125    0.35540582249233    1.27383778554508
H         2.70874200013860   -0.39427227351137    0.69101138801341
H        -5.78944759624384    0.80452990874272   -1.62413481449364
O        -4.87890934417063    1.13128926212335   -1.49769756144579
H        -4.98933592788473    1.95800797049776   -0.98308962831956
H        -1.21816103245975    5.34585473758831    2.20374172537573
O        -1.84306853400477    4.59886330266395    2.08518509776800
H        -1.91945286590845    4.17692330770344    2.94620662086844
H         3.48659593399372    2.71990569150861    0.40478551028178
O         3.23652010291672    2.68047131668791   -0.53384205075440
H         3.57047537707394    1.84030845506379   -0.88896778858957
H         1.48568764576855   -4.73067126888039   -2.29808038727125
O         1.54902794725070   -3.95527307369424   -1.72263685768052
H         2.34464664479454   -3.49305903486318   -2.07149889865990
H        -0.92998987263211   -0.11776311787657   -2.57422840887307
O        -0.29667985970294    0.53532883010947   -2.89802485761267
H        -0.03466302995917    1.11594991731558   -2.16015659954890
H         1.69544725577049   -4.72640359406093   -0.22697334528274
O         1.80220446895894   -5.36626794011407    0.51332500051972
H         1.33956754601285   -6.17658357485574    0.21448138606035
H        -1.23265008016339   -3.29718053925532   -2.92075842824986
O        -1.06360423121398   -3.97832104224369   -3.58566631464661
H        -0.93256871669887   -4.82638092625361   -3.11902186096293
H        -2.78413809792076    3.24736005240615    4.69190151406332
O        -1.80298662203562    3.24496863931128    4.65690874047607
H        -1.50914542692103    2.84015885778957    5.49131058686682
H         0.95728007897857    4.97701717630672    4.06637298232949
O         0.01110774054247    5.20847313789322    4.12084930498065
H        -0.46002744727181    4.40390052863563    4.37574149087976
H        -1.73585582463928   -4.69176244393980   -0.41587797182791
O        -0.97045411195599   -5.23459687083579   -0.13558059348734
H        -1.31653800080943   -5.92206787865261    0.44284250308669
H        -3.92881731293006    5.79775015540956   -2.60008061150753
O        -4.27978027106081    4.96497784761881   -2.93303289835180
H        -4.12489295825072    4.93408220888932   -3.90143656025968
H        -2.43390079123833   -3.73975567692405    1.89635995473772
O        -2.45152551487548   -4.64604635975294    2.26725020435995
H        -1.51147679808608   -4.88361709952431    2.40724407561330
H        -4.70338412886989   -3.01224585127926   -2.93436975735164
O        -3.85228327978355   -3.24533071805062   -3.34361014777749
H        -3.51993969157233   -4.03831095104752   -2.87817914086281
H         0.33659815127837    1.31687573550745    4.59221190810490
O         0.84158078245078    2.07856020127063    4.26072978069518
H         0.89131175924373    2.73479012129119    4.97007025735658
H        -4.66086346669145   -5.20867363435852   -1.61380187256457
O        -5.36268376390184   -4.85775816040571   -1.03884480249949
H        -5.14867558173612   -5.21457115871374   -0.15573941035437
H         2.32112371293549   -6.51090788584153   -4.09286376479755
O         1.98131301203346   -6.18496813624470   -3.23934160887968
H         2.41760215684734   -6.75879693657307   -2.57696609231795
H         0.45135779620105   -3.40367732746560   -4.05552503085230
O         1.25864630183512   -3.04021118022880   -4.47309392659816
H         0.95788257864977   -2.64260629495938   -5.31126217453655
H         1.96187135857415   -1.80608876034545    2.94503614313749
O         2.11627352854288   -2.73639334278648    2.72448428327843
H         1.43016624715524   -2.94718994167604    2.05701255831505
H        -3.02450013057371   -1.83990303895595   -3.24237500440870
O        -2.60139670306077   -0.95437084489574   -3.17695038301017
H        -3.25763658289230   -0.30628266842052   -3.49088905058365
H        -3.19792876053817    4.92767482851907    1.07399720548255
O        -3.98061017153883    5.30205770628568    0.62190717816398
H        -4.39506020590880    5.85731535588872    1.33052887090799
H         0.87121981027796    2.20154144697517    2.57092901140735
O         0.97044521488400    2.20014067080246    1.59960689987642
H         1.69808795433817    1.57858957888090    1.43204569609603
H         0.18096964858604    5.61710703391640   -0.76473758559785
O         0.70113538183166    6.28143391688437   -1.27166782098094
H         0.84382948385849    7.07902637776817   -0.71299591702675
H         0.33640261050779    6.98375326040156    2.58956861372119
O        -0.02679898874864    6.60592113013805    1.77145284589729
H         0.63752302181308    5.93698111939423    1.50636078933656
H        -2.48326705490504    0.15899490912910    3.31624416265730
O        -2.70431560603659   -0.65738262247051    3.81787313846013
H        -1.94323161422247   -0.69873654248679    4.43890553175492
H        -0.89503870901334    0.48796475626109    6.00016903237808
O        -0.62194366559962   -0.02882581884034    5.22361742943773
H         0.09262397192343   -0.63256731463325    5.50720637849075
H         0.70749642758222   -5.04398102040543    1.93255883645757
O         0.16496713042478   -5.15684598962506    2.73639947576303
H         0.31052400427269   -6.07810252182122    3.00580089055215
H        -2.12256694447434   -8.13247385142772    0.39145936040378
O        -1.79961442767804   -7.64739720975249    1.17800132898733
H        -2.58535068687346   -7.33774034023284    1.63611025927322
H        -0.39100210766770    6.82998654272944   -2.32687759598183
O        -1.13824638511843    7.25201380584687   -2.82329176083608
H        -1.92747490294617    7.12264558312342   -2.25950038055093
H        -1.12124620829299    4.26421493137156    0.56364653176187
O        -0.74928378231606    4.32866487584397   -0.33255547266808
H        -1.45620519996999    4.08914486345641   -0.96537481105810
H        -4.41388484944532    2.68989019994017    3.49385571513504
O        -4.41183346537757    2.85639875958233    4.45910742968280
H        -4.49408737873355    1.97170650904889    4.86476161292006
H         2.02309423045871   -3.63994993394520    4.20050861411795
O         1.96029902573964   -4.11563004880592    5.05191928186117
H         2.46796449527691   -3.58113940487066    5.68401648047277
H         4.68297680560771   -3.23920680416282    0.79444361389459
O         4.52070633867607   -3.16054064243946   -0.17136151699292
H         3.66221276975830   -2.68210905381440   -0.25200545477020
H        -2.72993115305041   -0.78617174586800   -1.38046678772890
O        -3.05758919559990   -0.52087388084468   -0.50496975699869
H        -3.85765427412242    0.00683347418013   -0.70891924710345
H        -1.62488812531961   -0.78695854125798   -4.65868276846190
O        -1.11349985412075   -0.58121590784419   -5.46241488156325
H        -0.40922092065968    0.02587417865610   -5.18310951472183
H         1.79056400697057   -1.74180183674676   -3.41305809512269
O         1.87712977194968   -0.99986966264961   -2.78481151987937
H         1.10097544463004   -0.42122177116583   -2.91686127131400
H         3.66011864997942   -3.17446647157765    2.50740298819979
O         4.61910564226447   -3.40278183613797    2.43259772453477
H         4.67491909099932   -4.36323439926169    2.55557896130077
H         3.42409126434976   -6.17527877312237    3.06790538534077
O         3.77873802780444   -5.97261853886467    2.16772372297847
H         3.04146838522806   -5.62323460430901    1.62705461921928
H        -3.35485065698051    1.58325186596350   -4.19688604691863
O        -4.19901355129294    1.11001928056023   -4.00665218405991
H        -4.41620614589949    1.25375811020542   -3.04965711371762
H        -5.09049814849245    4.10282192350953    0.05947617717869
O        -5.52909559806002    3.23704581801066   -0.04703360012150
H        -6.45979365392777    3.35743023422716   -0.32704160838299
H         6.72519713182981   -1.21741663012417   -1.40423610877224
O         5.95525943239542   -1.07084022675023   -0.84816764368531
H         5.53642912528914   -1.93927169394969   -0.65473021114376
H         4.58562889564333   -3.20148918587826   -2.51502632316437
O         3.71582893269106   -3.03133351337938   -2.92751259973667
H         3.72107835503341   -3.64383106642206   -3.68865982547861
H         4.43507453779199   -2.35621829551146    5.58012703210630
O         4.09271283171995   -2.82500652640163    6.37170191003527
H         4.42800822363160   -3.72956772849501    6.28631725560801
H        -0.75819832271811    6.27554205374077    5.07231825925339
O        -1.35469151852016    6.84905369470268    5.61319540911623
H        -1.36881268810477    7.72778722411097    5.17504813471483
H         4.69111779299270   -0.17205210577587   -1.49964467495502
O         3.92238368038486    0.37074304233967   -1.75729388776938
H         3.23075290532353   -0.22831524529778   -2.09130082191630
H        -0.75501620592989    4.49594629341836   -4.04791089289624
O        -1.53886684595754    5.03919446061852   -4.25146546312533
H        -1.38634081113865    5.90460255767577   -3.82706304281886
H         0.64908754386435    3.17090317732196   -2.67496029476738
O         0.65372686229923    3.55132785381026   -3.58158495643887
H         0.70386056613266    2.79099078588050   -4.17106872783029
H        -5.38702409198645   -5.24449260030372    1.75161180216385
O        -4.69061367541927   -5.83749023948551    1.39273948999014
H        -3.84990741903963   -5.42248935316699    1.66449019634818
H         7.86919778630436   -1.71559930162187   -4.07751444780720
O         7.61244468899914   -1.40652801578675   -3.17535855836094
H         7.12581784505262   -0.56175852095620   -3.32893607346648
H         3.68935205717348   -5.09829772883049   -5.34242490460403
O         4.44850105207661   -4.72494398538739   -4.85814807860400
H         4.83748142009233   -5.43689348972214   -4.31694071271109
H        -3.78607402170681   -0.04453771318178    4.91040036308524
O        -4.38642822718498    0.41675203898651    5.54539406480857
H        -5.04603692359412   -0.24267099140853    5.83542042543698
H         3.46062025983002   -5.98262689379482   -0.57502942161722
O         4.33230682941238   -5.73287162732252   -0.89334961366708
H         4.40781425171180   -4.77093984460844   -0.74542423735662
H         4.99105646883441   -0.35976832510538   -4.19587026285186
O         4.45390843119533   -1.06992668495011   -4.58473346331284
H         4.13082660957574   -1.65548947804880   -3.86890043791723
H        -1.18262434820473    1.54528013051093   -3.95850930530627
O        -1.83604748325487    2.16394181263619   -4.34181869123849
H        -1.47837560112027    2.50212886419557   -5.18668544505113
H         4.87933957955628   -6.35460191137121   -2.37301176170196
O         5.20944506554546   -6.67868620688079   -3.24011476474627
H         6.02994891866414   -7.15657459359632   -3.05683376336267
H         8.73225442348986   -5.11986584631057   -2.97425543636752
O         8.04238114196750   -5.54050244421041   -2.41589986111705
H         8.07762789099448   -6.49731212242334   -2.52193977154187
H         2.33008915066259    4.67627945893948    0.43906147646164
O         1.75175313103617    4.65492329533118    1.21096143371113
H         1.39469248185879    3.73430265859217    1.28503470911166
H        -4.41700603999301   -2.69438260675137    4.19752328339436
O        -5.31135035103205   -2.35471570830194    3.99691227850585
H        -5.17523744885143   -1.57102273820373    3.42463771834607
H        -5.85083174706141   -3.24485225035657    1.28318086636629
O        -6.31275806873497   -3.80471760674041    1.94974699558627
H        -6.12334832598771   -3.37237784951737    2.80177715071950
H         1.68538336249784    3.40064349703610    6.84590985385194
O         1.06147821568423    3.91770004459205    6.31466209688658
H         0.27913719295220    4.06846312264984    6.88767002132639
H         4.99851204992597   -2.22403069287750    3.57412410008096
O         5.01918615303102   -1.50852192515114    4.24113021349972
H         4.20720774281270   -0.95167965541355    4.08714720426117
H         2.39003142523801   -5.63613562692423    4.78664932041500
O         2.76932925751077   -6.51924345102891    4.52277551466055
H         2.02389760372064   -7.10008299441099    4.34830722439587
H         2.27678438153036   -4.50815404618413   -6.84715608804077
O         2.07411684806547   -5.01237795308205   -6.04820671538886
H         1.81459528551775   -4.33043829606777   -5.38222257854483
H         6.43344780364163   -4.14196382130907   -0.55344157512821
O         7.18648213454899   -4.54726223715879   -0.09174679421253
H         7.69415539393877   -4.96591500806799   -0.81471094701498
H        -1.72612130833694    4.41767351009148    7.69159211349843
O        -0.82700911936604    4.51467524977233    8.07661794543151
H        -0.64631858244951    5.47382236801596    8.10420198786951
H        -5.13353111920187    5.67041097657602   -5.59782565121733
O        -4.52647722214745    4.90676949320092   -5.62152310593033
H        -3.76913481732338    5.12371415837110   -6.18681235477300
H         3.25746540544800   -2.45900844553544   -8.45750764016271
O         3.17213326292946   -3.05479934244232   -7.69637370171376
H         4.04876365884335   -3.04459278930882   -7.26908869713397
H        -0.67302427599151    8.79267087644931   -2.27271610941868
O        -0.54998860158398    9.61930552310222   -1.75078595372180
H         0.21331311203806    9.44309383666315   -1.17591988001047
H         2.06496755688757   -0.97397417905445    5.17770889094662
O         1.49291568232155   -1.50218255741760    5.76385870250893
H         1.58791141668780   -1.16023630980222    6.66224898747956
H         5.19156374045074   -2.04180517699763   -5.73795328098318
O         5.54044859999892   -2.80824112558070   -6.25734849310657
H         5.26484937774620   -3.59879619638480   -5.74463951207275
H         5.69413885560900   -5.27410297387187    4.63321813254998
O         5.17249595384732   -5.19240017854580    5.46065062704070
H         4.45107254487617   -5.82420614472275    5.37327465636761
H        -3.97469179681307    1.07586086337439    6.98735188724121
O        -3.78198940919540    1.54838110482835    7.83285517284713
H        -4.65793130024497    1.93279007741278    8.09596814802733
H        -1.86280590474168    9.57411490116498   -0.73598849539551
O        -2.72267797744329    9.44571892369728   -0.26081665107908
H        -3.33448874848258   10.07535290335590   -0.64581295792916
H        -5.96042889258019    4.65601035570313   -2.94314327526625
O        -6.86970180220936    4.53726364795556   -3.28616876600817
H        -6.77958985242275    3.83792572365434   -3.96635478215719
H         0.08694174872980   -7.10180100954626   -1.19696232341985
O         0.55209494926158   -7.54175512718685   -0.45277358985596
H        -0.12551438151087   -7.73821809513468    0.19724750519845
H        -7.64847552199224    3.75370445935075   -1.97930336744346
O        -7.90929919425124    3.16385634123914   -1.24121371539346
H        -7.76592447606424    2.25660888091953   -1.58413992703991
H         3.97408800411926   -0.95987550593207    6.95041493156059
O         3.98253432296092    0.00430882369995    6.94593501044726
H         4.79382311100949    0.29639982725923    6.51384253656391
H         2.24781914974627    5.75868828576953   -1.18886478752084
O         3.18327853493151    5.46585568430287   -1.07579268583301
H         3.35966040208312    4.92893089865987   -1.87155003852472
H         6.54669965329124   -5.97307977673246    0.61528235306707
O         6.17858843766688   -6.71195922859996    1.14613838764433
H         5.27408697010073   -6.43617475914354    1.37445587502057
H        -3.86978916960430    4.65623543147200    7.77452097322178
O        -3.30375034334944    4.19613060999811    7.11315227876116
H        -3.49656601066804    3.25223035254269    7.22030638407141
H         5.76063957003201   -7.98767572085401    0.07402411636898
O         5.47201256939971   -8.67241287468698   -0.56585961482698
H         4.64287754399090   -8.34474865745049   -0.95805998302129
H        -0.55762729639098    1.97056659229384    7.67342621200895
O        -1.19172616951843    1.90822169605512    6.93889728701224
H        -2.05967720417107    1.76494248696069    7.33597547035726
H        -6.38872428112088   -0.16915887846581    1.04058985273072
O        -6.71065480854891   -0.25071386686478    0.12803820032605
H        -7.62960316654211   -0.52056525702810    0.14724359523615
H        -5.37983263333246   -3.10530788424912   -0.62220809455636
O        -5.12670182768668   -2.40571806127683    0.00588206372013
H        -5.69739978056424   -1.63212807650710   -0.17714201124395
H         4.30885460853020    5.53560266141361    0.30804757028251
O         4.64338756301124    5.63311627979616    1.21343260745544
H         3.94913303949660    6.14160090268658    1.66801154470287
H        -9.05404828137181   -1.78178330899367   -2.27763361131340
O        -8.50424196765568   -1.58365747788241   -1.49220244355715
H        -8.63127317883625   -2.32191365320815   -0.85634798302869
H        -5.53943622624490    3.44742965807791   -5.53663915733628
O        -6.05597723673060    2.73439511856130   -5.12456018924466
H        -5.38839182783970    2.14833884790957   -4.71361991499152
H         3.15838570702030   -0.90447262234002   -5.68740859463535
O         2.30131374173605   -1.03928068274660   -6.14416486928036
H         2.43019602703827   -1.85008672136280   -6.67300737335779
H         8.09970553217939   -1.36706105801348   -6.07121349499512
O         8.10963008222548   -2.23202793915885   -5.61596352365028
H         7.25349961572966   -2.63121921795545   -5.86915931265450
H         7.60108505720792    0.97460122820123   -6.34623453486245
O         7.41272384780963    0.12588807725587   -6.75847449339892
H         6.42979475796709    0.07756522730759   -6.80031305694636
H        -7.86644974160476   -3.74015252618196    0.89768511138977
O        -8.54553084734404   -3.63123303176855    0.21424714974835
H        -8.44798801977338   -4.38880196456301   -0.38973200809384
H        -2.41674422417064    8.68889486073425    1.29996388756747
O        -2.26496835295844    8.09773100245605    2.05077541100249
H        -1.49476719657290    7.54578780578381    1.82511644692667
H        -4.44999909112483    6.37909736326663    3.49768353405727
O        -4.62155187580493    6.80802716165961    2.64291381429468
H        -3.85854981013551    7.39482410499548    2.50441919954555
H         3.38807339370720    3.41887265980451   -3.59767718835924
O         3.23405398561539    4.38750494309162   -3.49745379765688
H         2.26951054331130    4.45230177727034   -3.60661277745958
H        -6.12738520386462   -1.63646905419561   -3.46939986413643
O        -6.20908202025062   -2.21993772266823   -2.68848280741936
H        -6.99206254884895   -1.91468575781088   -2.17669536700576
H         6.46458679608059    0.99230266043931    4.70814208566123
O         6.07134150142247    1.52820177445095    5.41376334494364
H         6.25831460785512    2.44805963269074    5.12564266311472
H         1.34589269110947    1.70154514834056   -5.84755483909003
O         1.15023073973094    1.10197716433537   -5.09557157891646
H         1.51869027563607    0.24250327915444   -5.36989818246849
H        -2.48686339001127    2.88172708338237   10.46967878201765
O        -2.27477610440360    1.97512459026556   10.19295079441918
H        -2.87304620229404    1.77803279477627    9.46035280270694
H         7.62430244446643   -0.54740843535724    3.04544021790052
O         6.87343245739018    0.02617498960255    3.21737835820699
H         6.18232051571798   -0.57659803355235    3.59472878025596
H        -5.66567289898595   -8.09539096503388   -0.75189112814645
O        -4.92959999375350   -8.16604843992598   -0.10709426732080
H        -4.93329784173982   -7.35099808320540    0.41847810423363
H        -5.19080554520424   -0.14516158571941   -4.73772642266525
O        -5.80702451155679   -0.85671376019306   -4.98120712000902
H        -6.64595828507097   -0.41445883659280   -5.17515889408703
H         1.80257065173176   -0.16254546203133   -7.54007400964601
O         1.45404127192129    0.28359538917800   -8.33976633192193
H         1.36011714509056   -0.44413265705025   -8.98852680313843
H         4.89864426157614   -1.41333813576639   -9.33747678765463
O         3.96250689546702   -1.14420323252551   -9.51166705403416
H         3.88813246867081   -0.94250833860386  -10.44227676306753
H         7.56060128330034   -2.62656114170777    4.15566572920688
O         7.70616623865374   -2.65901260408574    3.19591110388820
H         7.21309752612744   -3.44908443874131    2.92147284452781
H         6.71737027775175   -5.94543393572042    2.62826576717077
O         6.77911485028926   -5.27334433754472    3.33235343954305
H         7.65579476773498   -5.35899436257460    3.74848204607087
H        -1.82793950396046    8.89222657426661    3.50394380489031
O        -1.57955746239362    9.19377718240121    4.40318626601826
H        -2.42796083991254    9.32433674108906    4.85990180671031
H        -7.40475830496907    1.54246151924981   -5.26437749080998
O        -7.97903237229745    0.79694372277930   -5.02184465354813
H        -8.88071887681678    1.19630718280347   -4.94296291982348
H         6.92594343122489   -1.09245273663928   -8.42801309062824
O         6.37057385891270   -1.83132358605876   -8.69849153726135
H         6.11326467390631   -2.26699781304270   -7.86861775381700
H        -1.69376364880281    6.22528074106522   -7.02525677408862
O        -2.09481628474823    5.40111569197926   -6.75316475622785
H        -1.84250099229971    5.26430356398070   -5.79159285148262
H         0.00145981043255    3.23598337512690    9.00752873030541
O         0.19907074712289    2.31538405851694    9.25920139964022
H        -0.59865802156158    2.04909139136535    9.76544699082021
H         6.74472525267634   -2.80994137870669   -2.75151257069461
O         6.21602267349566   -3.55596961859855   -2.41065686373038
H         6.68509548284342   -4.36512855497364   -2.66121926219531
H        -4.09176904236486   -3.09841264871558   -4.97648591411870
O        -4.24379568114793   -2.98313293551461   -5.94179852174754
H        -4.79215913633459   -2.19029643091447   -5.99515837331092
H         1.98086110466776    2.11139701420804    8.44339160727174
O         2.64372780596674    2.22672920226083    7.75288777146735
H         3.06643133496266    1.35721986665168    7.63378098799771
H        -6.91629623966504   -5.24030878876183   -1.43362063734301
O        -7.83183576798965   -5.50982787566532   -1.67932742622216
H        -7.96718429588042   -5.10378972880971   -2.56028674978903
H        -3.83071149451665    5.19258671499302    5.69300776839081
O        -3.79902446287202    5.96315979375258    5.10497219392196
H        -2.86501775530413    6.25758310013879    5.19892934511931
H        -7.89561723948421    0.05076115405098   -1.98455011356065
O        -7.40630616199012    0.77555210826583   -2.39644444697298
H        -7.63623117021105    0.76841967823400   -3.34927611972602
H         5.82967840019329    0.08807757367061    0.37793404094892
O         5.60738781545457    0.80668324242485    1.00209620754615
H         6.11944377888726    0.60958891348691    1.81327699497136
H        -6.21627399121520    3.24064264381021    7.38759900092352
O        -6.08733343619847    2.71931977948566    8.21417669572321
H        -6.68740572357225    1.95812538468705    8.12371618680025
H         2.27387229155216   -8.11217078827443   -0.89831223869755
O         2.94815182173999   -8.09543995391915   -1.59704707223078
H         2.72356528879794   -8.80850075166055   -2.21129275542083
H        -2.76747711392165   -3.98251476190105   -6.22944488618065
O        -2.00346434171685   -4.54052968814411   -6.00850657154886
H        -1.73328548837531   -4.26448889413511   -5.10313879414207
H        -5.64733907845246    3.69888391569190    5.30184983421671
O        -6.29604255714174    4.09279960320247    5.92117832262963
H        -6.13267238617558    5.03693015115596    5.91129306664045
H        -1.02769943920154   -7.14553069263659   -3.21554566178902
O        -0.55635107072414   -6.47478265431593   -2.68795205498100
H         0.35282010862991   -6.40664095181269   -3.06568177463923
H         4.44166535461540    1.95777937240751    5.10369379696845
O         3.49965672006982    2.19681308374317    4.98562951064614
H         3.11654163821586    2.21004251211600    5.86805581638171
H         4.10728419427619    4.59449188144022    6.28560723520095
O         4.18665651057883    5.32708636791040    5.67024547958424
H         3.61838004994444    5.08888717631971    4.89907195367244
H         2.76032167590949    3.56245635855335    3.90538145491643
O         2.58180679390594    4.50300661625325    3.74307088252899
H         2.46145895232830    4.60494668083511    2.77703703349502
H         9.38243750615489    0.17530143140824   -1.10965444767943
O         8.57841592387820    0.33704404630064   -0.61238410199886
H         8.40278999595241   -0.48399775134468   -0.12301615767106
H        -2.09885156734249    5.24018075829564   10.64503386213419
O        -2.82043548092719    4.61062589257603   10.87509277056138
H        -3.03769955696620    4.78470269821810   11.79113245302102
H         7.96526761680505   -3.04974866915535    0.28127842810836
O         8.38676308745969   -2.20429319683665    0.53936716367967
H         8.32142544577015   -2.20256376918102    1.50167251572297
H         5.36567703134788    3.61224522702618    3.50424578460095
O         6.02212875575709    3.87523038635326    4.17132604692206
H         5.61001278874707    4.59193758186344    4.67534726413391
H        -4.20798099508850    4.94464971249519    9.78057444555264
O        -4.84210098425625    5.09777386333096    9.05991408901923
H        -5.45350163524479    4.34879642274150    9.05553893753773
H        -7.02285140682428   -3.50912177167546   -3.51703217477858
O        -7.64342931048397   -4.11987143052951   -3.96712018486606
H        -7.12354131019986   -4.55941618957168   -4.67123968626258
H         0.02967672633566    6.04798523471510   10.76509906507410
O        -0.83527601954922    6.38050223201913   10.52062638075670
H        -0.72085251643405    6.81429452349953    9.65572157454147
H         2.57549599896627    1.46849490341996   -4.13171483761524
O         3.45235480212819    1.82234339133254   -3.88986314378398
H         3.77533524116356    1.30367778776601   -3.12353179678094
H        -6.97262211522414   -0.28780470775565    7.19912569911414
O        -7.48130942783310    0.48943404993119    7.48271887298371
H        -8.10478118103571    0.67554241612570    6.77958552412588
H        -2.74856094753542   -9.91229278214892   -0.88888226182316
O        -2.68683721527309   -8.97028368294825   -1.04731329707894
H        -3.59236708201118   -8.60514298196869   -0.80292187340903
H       -10.08346838428375    3.04908605133976   -4.90295866119229
O       -10.19998439692682    2.13062158249891   -4.62516780137968
H       -10.41462236254429    2.21174163628651   -3.67486896744113
H        -2.06950380574800   -3.08293266568239    4.57828008747400
O        -2.94428450105801   -3.52357933409894    4.64722326366685
H        -2.93887329321809   -4.13864453168592    3.88882725819034
H        -0.18405469818577   -8.03223956623241    2.43093252188183
O         0.64307828090901   -7.82388509605441    2.87838366849258
H         1.36054650884978   -8.11759179146185    2.28950480371324
H         6.70613316553526   -2.43948759500460    6.35148984129877
O         7.15469499508117   -3.14745082776008    5.88434870712174
H         6.52453184769824   -3.88196890993618    5.84371423953282
H        -5.27171293369596   -2.07076465443355    6.91522419583559
O        -5.94894088553283   -1.57148988099113    6.43381280749983
H        -5.93348540983679   -1.94511301637050    5.52328342826922
H         0.81932063737395    3.02120717075344   -7.13034157117253
O         1.73757244934081    2.69183040125499   -7.18544377993662
H         1.72203714104624    1.95346441431622   -7.81870135078541
H        -3.95783585512556    8.69096273985837    6.68108133918385
O        -3.95757665279785    8.69213915103785    5.72370969614089
H        -4.08250546433600    7.76543627221937    5.45294235130577
H        -2.07439096371433   10.28146927113667   -2.72574787673685
O        -2.97648136599451   10.46409266881481   -3.02569181228622
H        -2.90558173658985   11.09959799578169   -3.73730944351537
H         9.40743975087633   -4.11547594443071    3.99232318373849
O         9.12882877699360   -4.79581747158098    4.61301517563797
H         8.70002866811816   -4.32599891775345    5.33923767809632
H        -0.74608190624957   -6.01723272790413   -5.88939844650562
O        -0.04071746334711   -6.58393491024944   -5.56135974913189
H         0.79336297522366   -6.12048978717741   -5.77857733011118
H         1.81582017588491    8.23212830430360    0.66382943095669
O         1.51117603442626    8.55688086777211   -0.21214678472772
H         2.32510663311518    8.59656814162764   -0.74376651512947
H         3.48247718633043    2.91314580527894   -6.68479188342611
O         4.31161208022790    2.63035453914525   -6.27386262118007
H         4.06599166033800    2.34517607820017   -5.36957795959942
H         3.72172336279616    7.08866946960622   -1.23662398238844
O         3.92670032662604    8.02532024407884   -1.44698118524324
H         4.29496886839396    7.97202298843486   -2.34097299107399
H         4.36309061543193   -0.04579731578597   -7.94082723774408
O         4.75557376469016    0.12014494323507   -7.07649909513782
H         4.56592230176482    1.04978307921116   -6.84087038120756
H         6.02053004994703    1.89422325574913   -0.50300196512796
O         6.58512710113516    2.09144014453755   -1.26411782406234
H         7.40995959946174    1.61081179876827   -1.07394352721304
H         6.67947017454276   -8.46545643348780   -1.67249854399532
O         7.31409616963283   -8.25164669039527   -2.40910142639371
H         7.68506643589788   -9.08385387500836   -2.69731813180005
H        -5.31530092134993   -5.81272565894557   -5.44781254329243
O        -5.93197528061574   -5.14005873140061   -5.76185479512789
H        -5.38193236116310   -4.37010786927655   -5.99457158404176
H         0.68103227083010    7.10578262935635    7.59859216425868
O        -0.22012015070190    7.13171343754077    7.95925425154017
H        -0.77651179943857    7.14923186141859    7.14240465346429
H        -8.91067620810333   -2.86224640842558   -4.12907567749612
O        -9.43100809238963   -2.05454386164578   -3.95806736875564
H        -9.14588936789363   -1.38701884387938   -4.58582711871904
H        -2.41868626962181   -6.02255696736913   -2.18752935001342
O        -3.29699468455854   -5.73546770147860   -2.45499256215049
H        -3.48625431693478   -6.10909729718711   -3.34001518782608
H        -2.99768113528584   -5.92719191748433   -5.45432480693271
O        -3.59800470174548   -6.53612201302741   -4.98422322660284
H        -3.11707099107332   -7.35705901711844   -4.81650144344642
H        -1.40814419499907    3.71283813545666   -6.99442168558731
O        -0.86991583448301    2.95583042301115   -6.72548231771551
H        -1.12018423235020    2.16977919599029   -7.27566727481815
H        -0.27909900186077    0.49536108163376   -8.15676810659941
O        -1.21593900944597    0.66298516428276   -7.92511806866832
H        -1.38329416524945    0.13837868482040   -7.12713891859821
H       -10.43565702069135    4.01929686329501   -2.73458621928036
O       -10.50223176306042    3.23838082300904   -2.16942885371019
H        -9.67227446350768    3.21054304680697   -1.66150641495549
H         4.57309465196898    4.03449958505442    1.70174072887322
O         4.36590835007617    3.11249438341665    1.97787392896291
H         5.08124362409716    2.53793548907710    1.69245623971459
H         6.47112936710944    1.37258281976982   -4.25176411555487
O         6.17054844687098    0.74700346582768   -3.55752709623696
H         6.20174599324833    1.24100177162210   -2.71328901374662
H         9.62299436867339   -2.26116405042331   -0.97654684617714
O         9.89818511353621   -2.04370356593889   -1.87595635764395
H         9.09680673055560   -1.70463223529367   -2.31772207444390
H         9.95742145978651   -3.34855811029946   -3.15089792781035
O         9.68968352837547   -3.99899796786134   -3.82704479998993
H         9.29452815514741   -3.48929542404259   -4.54527103668092
H        -7.70623300395314   -8.61186718369513   -1.71391938247692
O        -6.96905304701427   -8.01666088596489   -1.84226785475709
H        -7.34723987268473   -7.10386573623733   -1.82754198074894
H         4.14609445093732    6.05419945019398   -3.83266308479158
O         4.80635532707258    6.75593167708199   -3.74449650072489
H         5.64332734344910    6.30178920402539   -3.61228803694112
H         0.08764558823458   -8.19374161982708   -5.26998583291660
O         0.10922502321109   -9.17648883251893   -5.14138091436182
H         0.26245529994345   -9.53826505865051   -6.01428115616534
H        -2.34282169585795   -8.70523769612885   -2.77085393850977
O        -2.11028246193576   -8.43858305745657   -3.68016072026721
H        -1.46347160510123   -9.05576243219971   -4.04080974148216
H         2.17428324184972  -10.84432031136126   -3.55914576422510
O         2.12781175057503   -9.88986317382189   -3.53257120694824
H         1.34133449830854   -9.61785284448958   -4.05593148576832
H         6.81939113849791    3.30845214109096   -4.59994596324700
O         6.87835171508101    2.63166605794545   -5.30162265747005
H         6.08404199728429    2.76356804321940   -5.84200819155398
H        -3.56179727773502   -3.79177681806358    7.68485486898629
O        -3.67746140714966   -3.00235137763847    7.15752380096809
H        -3.42685381083081   -3.23793120795813    6.23817414333055
H        -0.72389620129028   -3.40016607033381   -6.70192637179723
O        -0.08753338504675   -2.67608945943603   -6.79714392561107
H        -0.51999505590639   -1.88359866319221   -6.42361355161653
H         0.64399478939242    0.38982210282073    8.72590169450061
O         0.65103729881013   -0.32318722888556    8.08332244263496
H        -0.27123970905262   -0.61184257081495    7.99557272105961
H        -5.84991541352744    7.34067935680564   -4.24543618330643
O        -6.35388724116260    6.72381965838516   -4.80777729896340
H        -6.63937534840342    5.99061753611846   -4.21887004847914
H        -4.29406393040722    9.07254207303170   -3.25343995398637
O        -4.82965988636122    8.27610376627549   -3.14874098770934
H        -4.41957392267933    7.79397418676691   -2.41245328194978
H        -9.72728590910482    5.77011239766086   -4.64085111137116
O       -10.26020288541631    4.96456162216265   -4.47980076224597
H       -11.14137687587328    5.16671781093201   -4.79619645900893
H         2.76575027559524    6.45411963223162    6.13236534968626
O         1.80575518753634    6.54994661316214    6.23224217617719
H         1.46238490509257    5.63692254946053    6.12663731355827
H         4.79260802170948    8.50766280633695    0.08036141559797
O         5.11107683205128    8.50563283877710    1.00100201826550
H         5.51896069907047    7.64122377714750    1.12822201409422
H         4.13192655373452   -7.45091031810299   -4.40258900029441
O         3.37155767897404   -7.73430386149271   -4.94281666436028
H         3.09392305710419   -8.57666322735442   -4.56783357066429
H         0.37126603337472    8.60423438016687    4.23705073122151
O         1.04893666864812    7.96067626982244    4.00587681992977
H         1.27666217544112    7.46507261624144    4.81849264239768
H         5.22157769989627    4.16218964816190   -3.17817242707206
O         6.18301314455789    4.13527188993171   -3.12374414341704
H         6.39275800539624    3.54904317893704   -2.38001577729648
H        -2.57635738349884   -1.61299086585213    7.54376273868728
O        -2.06598328304754   -0.82039789035007    7.76582344888086
H        -2.69142174757974   -0.19548852512370    8.14287234608284
H        -9.04373382807801    7.90865574916260   -4.13472259269289
O        -8.98145610269534    7.32630230948111   -4.89330024015353
H        -8.02437148389473    7.16320075440803   -5.03025303083446
H         3.52407910015085   -9.02435902101145    1.02808934981317
O         2.84691656154029   -8.39362722301173    1.27819219336646
H         3.32140661868095   -7.58910043142767    1.56125167646740
H         3.57577782878433    8.12575056114045    1.82560862191223
O         2.78551536252246    7.56173099987321    1.93746596190593
H         2.34062147030282    7.79455859414969    2.76506573455723
N         0.74015799822320   -2.01961428856122   -9.55702385762547
H         1.30902904291945   -2.71946685794944  -10.01334226860373
H        -0.11423039886430   -1.91533878462662  -10.08820889659880
H         0.48819899322086   -2.37756148474764   -8.63675419208712
