# Supplementary material for: Computer Generated Realistic Interstellar Icy Grain Models: Physicochemical Properties and Interaction with NH3
Source: ACS Earth Space Chem. 2022 Apr 19;6(5):1286–98. doi: 10.1021/acsearthspacechem.2c00004 (PMC9125691; doi:10.1021/acsearthspacechem.2c00004)
Supplement: Supplementary file 1 — sp2c00004_si_001.zip [file sp2c00004_si_001.zip › NH3_binding_energy_sampling/81-38.2-Y.xyz]

604
 energy: -1022.789912211783 gnorm: 0.000041287269 xtb: 6.3.3 (5b13467)
H         0.21493952891584    2.97990044125155   -0.68756157826960
O         0.73542832709178    2.31165405997278   -1.18364004433728
H         1.67574810105995    2.44186437757165   -0.91625367080221
H        -0.02990707734926   -1.34496245971392    3.15584304133572
O         0.35852270251912   -0.64735032911950    2.60587976149957
H        -0.11823267060320    0.16662577548335    2.84084428430595
H        -2.38262600079868    2.35767575262865   -0.52550346195842
O        -2.16347189358582    1.89018766691932    0.29782032121501
H        -2.18193604185446    0.94152633276142    0.07718329913811
H        -4.62585248378888    0.49798626541430    2.21794053803438
O        -4.94262042670556   -0.43526030555141    2.23206422856247
H        -4.43788853687365   -0.91330320068342    1.56608512431851
H         0.09269684316491   -0.35445200608690    0.95335724030077
O        -0.10897203329999   -0.12186183505131    0.02616392790132
H         0.22588100123396    0.77589945890232   -0.09810340279312
H        -0.09787560438449   -3.61473667557099    3.79073142131128
O        -0.37648725628118   -2.78500267763312    4.21170092191323
H         0.27556323281888   -2.60806662652052    4.90650330673804
H        -4.85668445586747    2.48047550503813    1.36001573208370
O        -4.21216685767445    2.07268181369878    1.97013178291663
H        -3.37308755998551    2.05555180247333    1.45217929727407
H        -3.24649418073572    3.83954579848312   -2.19832677772804
O        -2.50603674520331    3.24447701415576   -1.97203293493292
H        -2.15386698734238    2.95473046721287   -2.83351560728158
H        -0.09551245096902   -3.85147909263004    0.51520859198702
O         0.24692578556895   -3.03324306399514    0.92923525873140
H        -0.53858299257787   -2.54610465048019    1.24550578230735
H        -2.33449997443563   -1.58198851171790    2.49358917903716
O        -2.15169996416899   -2.05187872014346    1.65215548631556
H        -2.41611864652568   -1.46683721099575    0.92324886727000
H         2.08808268524213   -1.49313162888886   -1.13110114248430
O         2.32729411603338   -1.74413465450678   -0.21512381519232
H         1.54076306114983   -2.16984298828284    0.17632647441778
H        -1.35571297178874    1.78259729693610    1.91856938489371
O        -1.43911128801179    1.38490561911043    2.79516015427690
H        -1.42512313505510    2.09762644287089    3.46034082770374
H         0.22226388704301   -2.75605411720903   -1.56278499771702
O        -0.53436921434692   -2.14555471698281   -1.61431237359497
H        -0.35155355257116   -1.41697845705244   -0.98367940980971
H        -3.41440876210629   -2.97849907736651   -0.35704772837334
O        -2.69983106736259   -3.47101637887382   -0.78217775515645
H        -1.99218450492247   -2.83985994960971   -1.00711528217217
H         2.81503583612878    0.09066756254660    2.91471563810279
O         2.92283012828155   -0.08939257467865    3.87589887790604
H         3.01406835950083    0.80508869392268    4.27713003632861
H        -3.51755522216001    6.32603351251982   -0.53477479732958
O        -3.28522175062430    6.98697024184142   -1.23914272854961
H        -3.14077407693913    7.83329923779215   -0.77200383544909
H         3.93195738097653    0.54215648099469    1.15650042851822
O         2.98267140324153    0.35941216804266    1.28010433216184
H         2.74166983611347   -0.39442372739053    0.70434866574206
H        -5.77147115159753    0.78373742069577   -1.56304066271360
O        -4.86041223347793    1.11264625867694   -1.44634235158461
H        -4.96808790973797    1.94252553761945   -0.93609778637634
H        -1.17964630192189    5.35283910204077    2.20603594331230
O        -1.80363607164040    4.60459048141067    2.09370326765458
H        -1.87701921787770    4.18794941997501    2.95786510608245
H         3.51545828774811    2.71886345641885    0.39266506219306
O         3.26168500435590    2.67318803347530   -0.54483768304929
H         3.59207832801337    1.82959620097762   -0.89479295012971
H         1.50208931538179   -4.75095158227640   -2.24801704257000
O         1.57012012889632   -3.97220065908386   -1.67742316293168
H         2.36139857244040   -3.51080353157694   -2.03556439861291
H        -0.91815191676106   -0.14161287828869   -2.54083724139397
O        -0.28662551483200    0.51011264477709   -2.87149763158129
H        -0.02173544287340    1.09505009946744   -2.13810036042706
H         1.72531649582302   -4.73295768380541   -0.17791869445447
O         1.83812228260568   -5.36828772449577    0.56540487001447
H         1.37302486269381   -6.18031771020838    0.27466123255584
H        -1.22166485599119   -3.32302308921341   -2.86194846865623
O        -1.05257110186969   -4.00847731273367   -3.52182353143250
H        -0.92208102064704   -4.85369703103015   -3.05101623118037
H        -2.72695594188137    3.27010805402318    4.71885216623762
O        -1.74613670044322    3.26734314776275    4.67393179508185
H        -1.44776081766154    2.86937493911375    5.51059035567158
H         1.00730076668139    4.99690999054315    4.05675991853141
O         0.06165407445534    5.22897812528026    4.11175430859201
H        -0.40939488677995    4.42752761697795    4.37792896423228
H        -1.70615013524203   -4.70114098280103   -0.34649779623619
O        -0.93876164196126   -5.24177103526390   -0.06683422202056
H        -1.28179219236558   -5.92555103106392    0.51762950685133
H        -3.92072767567250    5.77193839327760   -2.58456502159562
O        -4.27311174614763    4.93701826100079   -2.91060057550776
H        -4.12426089223867    4.89993541275952   -3.87949595908365
H        -2.39054323529820   -3.73457972564578    1.96208003529029
O        -2.40388106319136   -4.64022702132666    2.33586204776415
H        -1.46272624724472   -4.87453712550872    2.47376255379045
H        -4.69171704988375   -3.04069665674828   -2.85578481710475
O        -3.84237507695547   -3.27451831475165   -3.26790905590792
H        -3.50695867537946   -4.06567909513722   -2.80179997210315
H         0.39169105233040    1.34194728107850    4.60833287727248
O         0.90050085787841    2.09890971093008    4.27063297435677
H         0.94618999857108    2.76220314940157    4.97366485535469
H        -4.63939381313818   -5.22785745667684   -1.52205603418091
O        -5.33805754694728   -4.87428670794666   -0.94464901209517
H        -5.11780176921287   -5.22438168052995   -0.06057708740795
H         2.32634725494940   -6.54122562893759   -4.03714740262853
O         1.99474678391867   -6.21013555376781   -3.18241848167995
H         2.43457620656702   -6.78078812299592   -2.52009112817155
H         0.46306314916192   -3.43849592690070   -3.99941832334570
O         1.26239097012909   -3.07255908262803   -4.42983146868053
H         0.93607205939009   -2.70297680034036   -5.27657893812229
H         2.00939635914244   -1.79149809067708    2.97343054839167
O         2.16410982793168   -2.72288301405876    2.75720284924312
H         1.47354735638451   -2.93825861150775    2.09561049516106
H        -3.01482063727469   -1.86949956687660   -3.18284197140784
O        -2.59265297524937   -0.98265466100883   -3.12451340690041
H        -3.25159365012234   -0.33822111881939   -3.43961802914573
H        -3.16578087159698    4.92654977989971    1.08952881526858
O        -3.95055147157454    5.29875104026005    0.63916428755043
H        -4.36105915283456    5.85785716510561    1.34777238800261
H         0.91364704680088    2.21282089791289    2.57962357696661
O         1.00867694705966    2.20630636041101    1.60752954028573
H         1.73453150379796    1.58290173575511    1.44005904475191
H         0.20106709066184    5.60562531628583   -0.77535912517783
O         0.71819012193902    6.26681060179804   -1.28998381168080
H         0.86312219666940    7.06809201134299   -0.73718650200538
H         0.37719789717316    6.99497732192816    2.56861891563324
O         0.01059616167202    6.61337266048746    1.75380316439600
H         0.67204748440122    5.94090047899221    1.49103981905795
H        -2.43671016872848    0.17226925367455    3.35960529419074
O        -2.64789872736572   -0.64321480888922    3.86545792713776
H        -1.88385628221979   -0.67370994340803    4.48380802444080
H        -0.83338571044080    0.51969592506073    6.02218726524551
O        -0.55715563179138   -0.00296074727270    5.24878624696918
H         0.15455930236774   -0.60428609444037    5.53952751744865
H         0.75137550781003   -5.03631889362104    1.98915646592820
O         0.21519164387193   -5.14492263420253    2.79783940612702
H         0.36264679266463   -6.06477113303139    3.07089795213998
H        -2.08586722078267   -8.13699644384885    0.48675109300668
O        -1.75857952982382   -7.64765412458892    1.26903680162512
H        -2.54204531809976   -7.33344720766598    1.72794562135237
H        -0.38193166962171    6.80788394613201   -2.34121716139886
O        -1.13253260466548    7.22557531153491   -2.83624675599892
H        -1.91813802642421    7.10011485865010   -2.26617387126336
H        -1.09101054389738    4.26162667337626    0.57091333294409
O        -0.72493250749154    4.32012643840321   -0.32840108471581
H        -1.43640415850314    4.07586451552065   -0.95424705792087
H        -4.36702284270377    2.69480849501625    3.53905167773014
O        -4.35553291862642    2.87012282332161    4.50217322915937
H        -4.42960019124411    1.99128143000613    4.92041856996945
H         2.08053056850374   -3.61691916098162    4.23951148930423
O         2.02486198827476   -4.08807195204405    5.09402039406685
H         2.53299932455043   -3.54706705150743    5.72005463158502
H         4.71815213757416   -3.23713407774379    0.81413105556835
O         4.55060669591955   -3.16436369887074   -0.15138272968496
H         3.69060759896210   -2.68783608199305   -0.22973295921327
H        -2.71034325113686   -0.80282660943741   -1.33002519393344
O        -3.03134251006802   -0.53194433390196   -0.45367641981870
H        -3.83371857207247   -0.00681418751005   -0.65479892404355
H        -1.62891595792186   -0.82357989802930   -4.61756237685973
O        -1.12736001018114   -0.60988543226122   -5.42559890471382
H        -0.41662489341114   -0.01147194709254   -5.14676836835278
H         1.79338014943679   -1.77119522511411   -3.38530416675592
O         1.88976793662728   -1.02256967446169   -2.76515735329366
H         1.11046053330157   -0.44680317023723   -2.89131758486538
H         3.70643358439103   -3.16092995061855    2.53306698183931
O         4.66510205663632   -3.38973861282208    2.45325709970260
H         4.72159787903602   -4.34937200091363    2.58243134345374
H         3.47627169717394   -6.15879690278014    3.11473393585849
O         3.82518460069430   -5.96161212574995    2.21115037239878
H         3.08401472689771   -5.61668483473806    1.67268156416133
H        -3.35502300538721    1.54741433433871   -4.15684049487067
O        -4.19795723811466    1.07642977971070   -3.95875853918444
H        -4.40867880168652    1.22447808206039   -3.00064721893981
H        -5.06355218601489    4.09488305814335    0.09362812516803
O        -5.50170239393003    3.22825334412246   -0.00763794754985
H        -6.43498003026681    3.34645466301477   -0.27891607885125
H         6.74613008240698   -1.22997391258144   -1.40910367476612
O         5.97834650277231   -1.07922998331684   -0.85145204039002
H         5.56107851835325   -1.94650814602435   -0.64833797517144
H         4.60004303848156   -3.22086442545700   -2.49541737512366
O         3.72916322722410   -3.05154109845151   -2.90577890546739
H         3.72754411935701   -3.67236973975650   -3.66017540449051
H         4.50048820144263   -2.32225806188705    5.59532013240577
O         4.16552600768139   -2.78594687290265    6.39299251663936
H         4.49911751686597   -3.69132901383860    6.30987676661177
H        -0.70062921130737    6.30280620158263    5.06320804721828
O        -1.29121214149690    6.88212108193129    5.60376640369840
H        -1.30854197132379    7.75695052700401    5.15911849179470
H         4.70930771729083   -0.18569491138567   -1.50016442977129
O         3.93995198572933    0.35545202079540   -1.75957357987369
H         3.24510492724214   -0.24642615425680   -2.08214822009212
H        -0.75504056387117    4.46268513118639   -4.04397609282310
O        -1.53949112123176    5.00446778583505   -4.24875380861890
H        -1.38645839872699    5.87219078403866   -3.82881687291058
H         0.65827215526702    3.14837916965580   -2.67117657850441
O         0.65881117571609    3.52235079798914   -3.58102899348564
H         0.70216298193367    2.75707339245902   -4.16440161484548
H        -5.34428506834502   -5.23979370569121    1.84927607126359
O        -4.65102992932337   -5.83694231569536    1.49076536412396
H        -3.80816808108628   -5.41927608421976    1.75093924650445
H         7.87354819822734   -1.74397815369526   -4.08733736487375
O         7.62228313932834   -1.42867857256245   -3.18662270277107
H         7.13345903834295   -0.58555920211501   -3.34164749319113
H         3.68775022685315   -5.13297185230860   -5.30324439956172
O         4.45401471827376   -4.75794763769496   -4.82948223040080
H         4.84308380774882   -5.46703955547104   -4.28452857584796
H        -3.70919668739014   -0.01538011647088    4.99578152800147
O        -4.30727066255273    0.43828395955895    5.63406965039851
H        -4.91181649818781   -0.24564649008337    5.97272200494379
H         3.48891188647467   -5.99026613278747   -0.52996745537840
O         4.35898025196155   -5.74223439919246   -0.85427135673652
H         4.43420756802301   -4.77929607969789   -0.71352393127098
H         4.99070263677654   -0.39201906969188   -4.19703751388084
O         4.45366238872760   -1.10535785923284   -4.58095277387153
H         4.13313432706556   -1.68651965533609   -3.85883573093554
H        -1.18179419267157    1.51095915832843   -3.93200688891007
O        -1.83579197995803    2.12933865743826   -4.31524906914999
H        -1.48441441682448    2.45946319940499   -5.16461393220900
H         4.89641206960807   -6.37318043363641   -2.33384551996711
O         5.22280621395228   -6.70099980110658   -3.20094027761970
H         6.04321829057027   -7.17951684736898   -3.01912751722810
H         8.74507265461838   -5.14151038212867   -2.96766532124872
O         8.05876829287020   -5.55814173319111   -2.40241880759106
H         8.09329154234265   -6.51575630900664   -2.50198252061195
H         2.35863051789564    4.67335269954114    0.42116827704824
O         1.78555378325218    4.65764136648641    1.19685442196349
H         1.42901092577392    3.73740818568689    1.28057516575997
H        -4.35492264536983   -2.67626405563012    4.27062607519508
O        -5.25238840242180   -2.33537262165227    4.08750262450337
H        -5.12471079037562   -1.55402339461792    3.51026142434702
H        -5.81167381550491   -3.24404705879896    1.37280134454504
O        -6.26737872983947   -3.79942362058029    2.04751570075657
H        -6.07354895021029   -3.35899830795340    2.89456117118382
H         1.75257675053507    3.44197206497976    6.84060125719923
O         1.12757630971302    3.95726915800269    6.30963252569411
H         0.34632216533872    4.10812784843619    6.88552790343678
H         5.05070169419945   -2.20293019465042    3.58501746104723
O         5.07578645488113   -1.48297718860088    4.24698961162696
H         4.26201824945331   -0.92760858841288    4.09489918578815
H         2.45359325011670   -5.60882211942266    4.83596248763693
O         2.83140082229117   -6.49402739401435    4.57649171729666
H         2.08494405107220   -7.07571102590598    4.40930462388021
H         2.23140352210909   -4.58243085655922   -6.79441353403425
O         2.06933331820613   -5.06856142682169   -5.97601602657296
H         1.80860397121504   -4.37558766223158   -5.32069242967409
H         6.46030608575753   -4.14838185428557   -0.53777253042911
O         7.21768441239533   -4.54907631416083   -0.07927450365632
H         7.72021585981580   -4.97282127287501   -0.80277813649523
H        -1.64970593896981    4.46412773194446    7.69751242621211
O        -0.74671607784691    4.55934447180645    8.08139944195381
H        -0.56591464846903    5.51787614574678    8.10176258466328
H        -5.14438031068934    5.62384950066986   -5.57426301763701
O        -4.53638453889242    4.86077745194524   -5.59765450787090
H        -3.78323619922077    5.07476231944614   -6.16919273633986
H         3.24148495215449   -2.59717844885824   -8.45476500238161
O         3.16037291753680   -3.12818143584805   -7.65168133713848
H         4.03997048589437   -3.10159268195909   -7.22910741229523
H        -0.66415944056804    8.77059719236142   -2.29938908341566
O        -0.53745071322881    9.60129995353043   -1.78500407407606
H         0.22857615635738    9.42890378569387   -1.21256828789229
H         2.12665764241305   -0.94280822514034    5.20407594221241
O         1.56229772216541   -1.47425196103618    5.79457505076696
H         1.64371846449999   -1.12383808610837    6.69089129413752
H         5.18539293674397   -2.08509941848737   -5.72645043774402
O         5.52842427282911   -2.85248420851321   -6.24904253616850
H         5.25934923046130   -3.64121875736576   -5.72719058686936
H         5.75542075034834   -5.24582447248194    4.65964084548976
O         5.23952855561613   -5.15974777591230    5.49019323744281
H         4.51722668094727   -5.79163076767694    5.41080179025800
H        -3.87003542585001    1.16601552947099    7.07871715922209
O        -3.69498230976091    1.76879813497573    7.83478776937458
H        -4.58189947896266    2.08770487321107    8.12289427545974
H        -1.84459305297178    9.56225972728332   -0.76069773090858
O        -2.70140397155559    9.43665773255739   -0.27980080503730
H        -3.31619035960766   10.06310152424381   -0.66517601206910
H        -5.95393026021561    4.62654450866346   -2.90724692936661
O        -6.86478406093863    4.50609118087946   -3.24525825040525
H        -6.77857158284633    3.80127223908150   -3.92029055418358
H         0.11312565070986   -7.11605556589255   -1.12329501917394
O         0.58313069373570   -7.55009565746373   -0.37810445434515
H        -0.09108997942418   -7.74274065057530    0.27654990145145
H        -7.63501891809121    3.72971472100168   -1.92746573248049
O        -7.89179345513031    3.14500102136394   -1.18416726086701
H        -7.74878202616392    2.23534893185753   -1.52085931225895
H         4.04596488318035   -0.91863109749466    6.95850966365631
O         4.05423634182183    0.04560555862571    6.95078957023249
H         4.86154119086549    0.33581842420143    6.50994701636368
H         2.26489307603699    5.74590020775223   -1.21277069770919
O         3.20194235893343    5.45510125513457   -1.10548729540937
H         3.37267718723122    4.91214280108639   -1.89792354269364
H         6.58246644564098   -5.97123666471633    0.64135206762521
O         6.21852845429698   -6.70664227052280    1.17960168167641
H         5.31516811935770   -6.43004454564578    1.41175649778474
H        -3.77892737558130    4.73618360503569    7.78197724424107
O        -3.21088003715507    4.28846382780381    7.11780320991721
H        -3.38050500035822    3.33459064297352    7.24090174680971
H         5.79407430075232   -7.98960769419646    0.11807646468367
O         5.50246488563912   -8.67856014112241   -0.51580197133685
H         4.66977259087132   -8.35495183719441   -0.90416382831777
H        -0.47299568065538    2.00967397536416    7.68677948353298
O        -1.09737892215968    1.93904843495639    6.94613058473368
H        -1.95144123263295    1.70670569415553    7.33086765583609
H        -6.35152043871636   -0.17167999706870    1.11044673607324
O        -6.68061053030871   -0.26048135737293    0.20075605600755
H        -7.59963296278114   -0.52898798245206    0.23023542621624
H        -5.35420384049951   -3.11784176640326   -0.54004451583736
O        -5.09675416690824   -2.41543357341003    0.08294751905906
H        -5.66871740244039   -1.64250587177738   -0.09965988288467
H         4.33524686676158    5.53413311440283    0.27192915479444
O         4.67671130454385    5.63811414159457    1.17393474028655
H         3.98485879361239    6.14824046183511    1.63052870409643
H        -9.03881280201000   -1.80864481350868   -2.17987601656606
O        -8.48490659506821   -1.60421865410494   -1.39900066225601
H        -8.60674164548892   -2.33806831801471   -0.75725740508582
H        -5.54843257751881    3.40082097573301   -5.49583581381726
O        -6.06208136387956    2.69067255416629   -5.07569036553956
H        -5.39199412051991    2.10743164868035   -4.66438548122498
H         3.15916181872900   -0.95118137899740   -5.67660311681628
O         2.29999983897255   -1.07317460341405   -6.13591708378577
H         2.38244643626141   -1.92353362432529   -6.60733546990345
H         8.09033637399891   -1.40917478205157   -6.08586138181040
O         8.10289435605486   -2.27195207404957   -5.62718655735590
H         7.24513654467564   -2.67329402414734   -5.87012141960188
H         7.59241946604974    0.93001625991658   -6.36970166022326
O         7.40123646871171    0.08040576467232   -6.77924153481461
H         6.41964978050188    0.02949149507124   -6.80778977142175
H        -7.82914699941093   -3.74372917914849    1.00108601179504
O        -8.51368703199022   -3.64157904375653    0.32213290954596
H        -8.41796902038974   -4.40218817214780   -0.27838987882717
H        -2.38453955396272    8.69008437199370    1.28448547775271
O        -2.22749840714876    8.10426303939822    2.03819098917961
H        -1.45866923878980    7.55084526459828    1.81172317209096
H        -4.40481523979739    6.39388335810265    3.50923999850979
O        -4.58119207005591    6.81715534093807    2.65195586549605
H        -3.81916975380588    7.40331472655027    2.50681032280213
H         3.39145453166483    3.39025158715025   -3.61297662166264
O         3.23792332463039    4.35962953288185   -3.52172458270689
H         2.27206529204141    4.42289694711983   -3.62148080160644
H        -6.11976475957988   -1.66955672510610   -3.39091594353275
O        -6.19674467157129   -2.24755787811335   -2.60542080563261
H        -6.97604831850812   -1.93848609735324   -2.09061655540651
H         6.52239884647876    1.02126651775171    4.68831948649273
O         6.13423793550198    1.56141553204984    5.39344063534621
H         6.31748435697980    2.47960957323482    5.09730510928161
H         1.33685685417896    1.65782702059007   -5.83731296037438
O         1.14845938649230    1.06394572916695   -5.08002598664654
H         1.51059185564008    0.20038710733471   -5.34985242360781
H        -2.41733645770264    2.93486834756252   10.44552369570312
O        -2.22062969601954    2.02064728453599   10.18594829220626
H        -2.73783713051003    1.85795274523128    9.37937857980333
H         7.67203853050992   -0.52992228603561    3.02893203983360
O         6.92229674836950    0.04509913418315    3.20091780436127
H         6.23336387079139   -0.55473973462607    3.58722403441065
H        -5.63667246019730   -8.10916878623105   -0.63404918762734
O        -4.89735901404699   -8.17558151132654    0.00750040281244
H        -4.89771306316527   -7.35619862683050    0.52631827262899
H        -5.19261139931542   -0.18572050311010   -4.67491376704850
O        -5.81066254259248   -0.89874728385363   -4.90862673494189
H        -6.65074391718799   -0.45830022475812   -5.10118590993188
H         1.85359869891717   -0.26710834400966   -7.52840095649736
O         1.64544691119841    0.20201216285536   -8.37225971522102
H         2.21766419311782   -0.20472031028197   -9.02832150537017
H         4.82372558905801   -1.46477186353150   -9.33640890612697
O         3.89641279938783   -1.23710592198419   -9.61249096587537
H         3.86938355203025   -1.35708072541879  -10.56108408543266
H         7.61715005491393   -2.60007595576712    4.15248208459613
O         7.75737924340104   -2.63951682670567    3.19217124260481
H         7.26213590874563   -3.43120039601316    2.92632377995304
H         6.76626548253938   -5.92985280887587    2.65279785294917
O         6.83245366963152   -5.25289286610206    3.35182893891222
H         7.71167807384840   -5.33556848690195    3.76301115077276
H        -1.78290587483684    8.90887680158253    3.48329853905949
O        -1.52855156544608    9.21906392354734    4.37782865199073
H        -2.37406596812377    9.34822309484622    4.84066993331758
H        -7.41091357901956    1.49704130155325   -5.19870601543198
O        -7.98347424734192    0.75299261940419   -4.94805620793240
H        -8.88471471315773    1.15233678512163   -4.86561567545983
H         6.88346825424795   -1.15011823676631   -8.45258586177347
O         6.30081755729891   -1.87281173331031   -8.71018655165359
H         6.07918970417153   -2.32038536521759   -7.87528938600737
H        -1.71479910686855    6.17107513180728   -7.02758444347024
O        -2.10967830441733    5.34600488664504   -6.74913271583464
H        -1.85394728147674    5.21800432719924   -5.78686263351249
H         0.07323972997643    3.28210661873964    9.01420877270255
O         0.27446102012609    2.36581916343669    9.28019596204810
H        -0.52855587569183    2.10044291597026    9.77934943112584
H         6.75813888698472   -2.83107672324108   -2.74672538993097
O         6.23137174585108   -3.57487834627291   -2.39909024997030
H         6.69919050208169   -4.38587546581423   -2.64616391539592
H        -4.09180164847854   -3.13986514375723   -4.90289506284951
O        -4.25375284790244   -3.03051228901548   -5.86685213097957
H        -4.80199238069736   -2.23795426375732   -5.92097798162717
H         2.05328288726827    2.15674910440282    8.44638251855748
O         2.71333425913990    2.26963089146343    7.75247684796405
H         3.13998855672111    1.40212700439217    7.63532027855669
H        -6.89343530655032   -5.25975800542322   -1.32695287078488
O        -7.81055862331772   -5.53124768389336   -1.56488409152210
H        -7.95115485772643   -5.13097021778985   -2.44784561515906
H        -3.76667524763497    5.23204471870239    5.70659555513507
O        -3.74219011547579    5.99664560754133    5.10782403754401
H        -2.80790255576925    6.29022432600326    5.19494552043641
H        -7.87939273726401    0.02712020498226   -1.90527106028138
O        -7.39379624982524    0.74950899037949   -2.32576376195846
H        -7.62969874095051    0.73497685855309   -3.27692281645913
H         5.86071908085568    0.08752242081603    0.36850307279769
O         5.64312150889587    0.81119862746290    0.98826774389155
H         6.15911660027607    0.61938680012377    1.79827253494810
H        -6.23451379082041    3.25093572717570    7.45306513255767
O        -6.07091849376439    2.79797361750340    8.31243303820965
H        -6.55972931798742    1.96132287563908    8.29073661943116
H         2.30033126759042   -8.12230236482555   -0.83234363345829
O         2.97220070227012   -8.11131500546740   -1.53357235628001
H         2.74304722919022   -8.82722425961897   -2.14293513392786
H        -2.76787177680755   -4.03127012038603   -6.16357514582997
O        -2.01192505457591   -4.59612568531061   -5.93585040138078
H        -1.72901723966719   -4.30123858767955   -5.04180192009178
H        -5.58945873267710    3.70669843648217    5.35499323837901
O        -6.24265194518789    4.10245290088957    5.96856587737564
H        -6.07043823775471    5.04527578901722    5.96093933411725
H        -1.01593000048206   -7.17276148544501   -3.13375005566812
O        -0.53999860534850   -6.50127310451872   -2.61100431489133
H         0.36462615348809   -6.43239031157936   -2.99858330019262
H         4.50123792446892    1.98754791209962    5.09214660407830
O         3.55871700347404    2.22532975317361    4.97750735847581
H         3.17920326762546    2.24539365366747    5.86127826586030
H         4.17137497278244    4.63231147117227    6.25750157894107
O         4.25053479894203    5.35922714254735    5.63543192727956
H         3.67568261538888    5.11713401643533    4.87018881813691
H         2.80982486150461    3.58357078777583    3.89269466768781
O         2.63339873443779    4.52342411027166    3.72466729035554
H         2.50447865375476    4.61847443465895    2.75915305933783
H         9.40460221381144    0.16669075167150   -1.14148891003081
O         8.60246089684268    0.33125405278645   -0.64222498950568
H         8.43057249130720   -0.48575703384948   -0.14474272765439
H        -2.00542481825896    5.30158254003608   10.64844055886867
O        -2.72229368262178    4.67196976125475   10.89190173189737
H        -2.93484458057198    4.86041922397209   11.80603133560616
H         7.99739655001603   -3.04920469884099    0.27886848839420
O         8.42033898130694   -2.20175975134788    0.52823922027611
H         8.36084933331241   -2.19345093248480    1.49094170303154
H         5.41388805585390    3.63188773681862    3.47490703799593
O         6.07522728393693    3.89985786790252    4.13509597574887
H         5.66482395873222    4.61820252838378    4.63858227924915
H        -4.11922890301027    4.99930499225044    9.79990986933267
O        -4.76015772251898    5.16111448647237    9.08781633794869
H        -5.36976454313192    4.41114638958874    9.07827662526532
H        -7.01459751014268   -3.54240162698779   -3.42068309487722
O        -7.63769646582553   -4.15670072606706   -3.86244466572609
H        -7.12136588322834   -4.60019254927500   -4.56717503461388
H         0.12296740672737    6.11325264843766   10.75038741917230
O        -0.74332107921718    6.44655937670606   10.51178584880677
H        -0.63593999180846    6.87149640403347    9.64141631531344
H         2.57723767437152    1.43762379780132   -4.12822331037943
O         3.45752504674319    1.79123162645283   -3.89803711379698
H         3.78355188416571    1.27955606650773   -3.12767441382599
H        -6.50734935253316   -0.46852012814096    7.63326376456792
O        -6.92627270368111    0.15990143225252    8.25127759108846
H        -7.86062423007295   -0.04675510687435    8.24479995421335
H        -2.72047072264070   -9.92575450080272   -0.77749983384223
O        -2.65941729860139   -8.98458866570545   -0.94084859686335
H        -3.56378919036361   -8.61802074621898   -0.69454402235241
H       -10.08794252569605    3.00462571009079   -4.82994733757596
O       -10.20293815609543    2.08807972050453   -4.54538844815785
H       -10.41063690763820    2.17544695803754   -3.59405560726491
H        -2.01060689263228   -3.06117952089073    4.62820644112627
O        -2.88024191864712   -3.51076029370801    4.70375557461516
H        -2.87748506053684   -4.12876703871275    3.94775895865877
H        -0.13486198728147   -8.02178566228730    2.51213279406783
O         0.69470036975068   -7.81128979699252    2.95421911737381
H         1.40874864951005   -8.10747567289752    2.36242027243868
H         6.77652248161853   -2.39888996789892    6.35196894298937
O         7.22287412128483   -3.11007261085470    5.88755943926158
H         6.59253038075307   -3.84487633914041    5.85555583163423
H        -4.99684769634823   -2.12986981498347    7.01846832326098
O        -5.72928134028264   -1.64571928520951    6.60255782954537
H        -5.76115090103480   -1.97415087196047    5.67574532231434
H         0.79986735706955    2.96409272832197   -7.12867898625818
O         1.71746833647637    2.63421978641232   -7.19138700230012
H         1.69924608441840    1.88455870028626   -7.81447524559609
H        -3.89014589354689    8.72687213469745    6.67529453917364
O        -3.89798095677904    8.72293491376830    5.71793841924062
H        -4.02234399883253    7.79356638116455    5.45395313199319
H        -2.06937021103426   10.25568251789193   -2.75307482669382
O        -2.97312835754603   10.43606885855399   -3.04936286587168
H        -2.90642991995937   11.06686272447913   -3.76553477046444
H         9.46353609597742   -4.08893390492165    3.98764885878818
O         9.19014205878869   -4.76539586601376    4.61486714308620
H         8.76481810094473   -4.29118033499351    5.34029508752025
H        -0.75318635677152   -6.06370866557190   -5.81538802974613
O        -0.04663092447472   -6.62899580546625   -5.48630530833441
H         0.78674110740724   -6.16692622485054   -5.71101747305376
H         1.84282542177076    8.23129698882408    0.62530011724748
O         1.53329660347372    8.55036717279104   -0.25112173169528
H         2.34406603263286    8.58682847112837   -0.78754406460632
H         3.46537863421828    2.86473937815753   -6.69663842161725
O         4.29646515377569    2.57624437566892   -6.29319748356819
H         4.05859301330519    2.30543633492816   -5.38144360151348
H         3.73790501867814    7.07658852137462   -1.27960941919986
O         3.94191891372823    8.01163758586886   -1.49798724035852
H         4.30377851519405    7.95258062178293   -2.39408819599930
H         4.35443448037315   -0.07526007577247   -7.94424615379248
O         4.73862422919130    0.07381400819104   -7.07842885050909
H         4.55779328363365    1.00626277217719   -6.83592385111910
H         6.04440210098111    1.88854970900865   -0.52683640868194
O         6.60401309042907    2.07952488029388   -1.29340776320522
H         7.43043456749607    1.60144063308131   -1.10368066061207
H         6.70212408623506   -8.47831202220383   -1.63088395484348
O         7.33277838289452   -8.26929599547400   -2.37247744236990
H         7.70040927452600   -9.10373661474734   -2.65856920068573
H        -5.31747739333669   -5.85700385044244   -5.34785792600140
O        -5.93776971001533   -5.18687913770627   -5.66046271710021
H        -5.38922193432544   -4.41859859246476   -5.90316752937669
H         0.75439538741851    7.15126616209078    7.57389824670521
O        -0.14362090451933    7.18121910019095    7.94153148079620
H        -0.70657887044470    7.18866949636787    7.12889804704729
H        -8.90595340240904   -2.90101247407170   -4.02477127218455
O        -9.42674178105713   -2.09292787592883   -3.85631688125037
H        -9.14515312981418   -1.42904230698011   -4.48951876923235
H        -2.40055744803418   -6.04379614794606   -2.10574839235430
O        -3.28153014704125   -5.76037446039079   -2.36806227189474
H        -3.47498358741525   -6.13735661919372   -3.25141519650763
H        -3.00258032654761   -5.96661849239224   -5.36729233364201
O        -3.59830956735128   -6.57570732677987   -4.88888343623188
H        -3.11422062747634   -7.39485382337307   -4.72312234050441
H        -1.42665496495085    3.65693871122997   -6.98261539791683
O        -0.88333090102590    2.90245011151673   -6.71427151413354
H        -1.12453087250935    2.11538053826879   -7.25942216620999
H        -0.24703781288192    0.34471581097379   -8.21450987666138
O        -1.14127099167497    0.57970747968533   -7.92531391819286
H        -1.30964730025656    0.05890486459898   -7.12404655078141
H       -10.42657809236771    3.98920944129231   -2.66581414067438
O       -10.48969835786123    3.21192143698197   -2.09536849994470
H        -9.65621986389079    3.18698871828811   -1.59278691866662
H         4.60996440712763    4.04240033282764    1.67410274579748
O         4.40503139581052    3.12184301404603    1.95641176504246
H         5.11945435448870    2.54613890518527    1.67126538126004
H         6.47244505619552    1.34275258322513   -4.27237282219164
O         6.17540519862219    0.72024027392508   -3.57440931275308
H         6.21157856256159    1.21834209305562   -2.73230212398893
H         9.64676215674397   -2.26865024608201   -0.99417516475236
O         9.91607622223035   -2.05727147290390   -1.89688954801860
H         9.11188893606692   -1.72073123399544   -2.33513687531705
H         9.96793806550288   -3.36990951476283   -3.16291448676899
O         9.69700563695407   -4.02438821787109   -3.83395438586218
H         9.29677255637320   -3.51955584976791   -4.55257541238715
H        -7.68445278680120   -8.63256644087650   -1.58026165252819
O        -6.94764411581281   -8.03853369004348   -1.71563865501452
H        -7.32549708022750   -7.12543534411752   -1.70595041422260
H         4.14624487677315    6.02483000585122   -3.87042752494013
O         4.80734527679861    6.72713259215721   -3.79434048829491
H         5.64504350066268    6.27472610177562   -3.66100595214180
H         0.08583235335394   -8.23376227938424   -5.18861996573359
O         0.11194648030364   -9.21620771408105   -5.05338303676379
H         0.25698473978005   -9.58272778752557   -5.92571160304520
H        -2.32583064393611   -8.73101798168785   -2.66996933026310
O        -2.09961881227841   -8.47069510696659   -3.58241782542432
H        -1.45427059141831   -9.08914850990392   -3.94344159007551
H         2.18581141161382  -10.87215900220367   -3.47470540804788
O         2.13972455260723   -9.91756376315444   -3.45328249193591
H         1.35031998386130   -9.64863599824229   -3.97451516997848
H         6.81768467083912    3.27438292340301   -4.63570887378468
O         6.87157939323067    2.59448997861402   -5.33534806389956
H         6.07371602811028    2.72514869283008   -5.87017930575650
H        -3.30243112474965   -3.89636075337060    7.75888918491844
O        -3.46994660818480   -3.10790740121071    7.24549959110279
H        -3.27497636513681   -3.32961045868020    6.30951591759838
H        -0.66660712590820   -3.43074793222423   -6.70807301322412
O        -0.03692360410097   -2.69897174285645   -6.72299207422271
H        -0.51640665348915   -1.92274501934419   -6.37967950902986
H         0.65093626723160    0.40002860681339    8.73645718846022
O         0.61403650362243   -0.32533447633898    8.10953699350357
H        -0.33354709981573   -0.53200067449476    7.99784673491231
H        -5.85320118382539    7.30235485318583   -4.22881612870190
O        -6.36003720661829    6.68156258483324   -4.78420466723573
H        -6.64128393735275    5.95182319051763   -4.18861723563413
H        -4.29159742344885    9.04214992910870   -3.25816611551419
O        -4.82584870974172    8.24592724339993   -3.14557362133868
H        -4.41155922760145    7.76889774179724   -2.40820093955146
H        -9.73142919355142    5.72764592971399   -4.58924826072130
O       -10.26294938593677    4.92304606579437   -4.41942708621954
H       -11.14625345585150    5.12249030206404   -4.73153039940755
H         2.83024030317765    6.49004141337941    6.09885054413100
O         1.87106846247638    6.58646931220521    6.20371303140100
H         1.52649974826234    5.67235410659189    6.10888850854366
H         4.81704712443999    8.50423625005111    0.02121678020915
O         5.14289691523445    8.50910024305055    0.93916097897600
H         5.54970163301093    7.64480429003405    1.07052718417693
H         4.13731182356686   -7.48391914666195   -4.35017764847691
O         3.37517420581899   -7.77158546773255   -4.88522827300420
H         3.09817160718045   -8.61082157608189   -4.50287006641829
H         0.42196441471036    8.62607162082853    4.20447285414904
O         1.10011460558709    7.98282068111616    3.97360463286324
H         1.33152327619615    7.49141573697055    4.78786472751819
H         5.22750826035820    4.13881619143583   -3.20972138398487
O         6.18937668227343    4.10912492060381   -3.16445007048189
H         6.40409293346081    3.53046466567144   -2.41607724504456
H        -2.40027488239423   -1.54541056784000    7.42049279760544
O        -2.08613568802920   -0.69145769964528    7.73966053074137
H        -2.70841364472253   -0.47283767911232    8.46285279025704
H        -9.04636693666585    7.86911409585362   -4.10107115032889
O        -8.98831838723436    7.28303009456468   -4.85711666276975
H        -8.03203714097947    7.11872962945764   -4.99825402623741
H         3.56493832386444   -9.02105499570450    1.09262013233035
O         2.88926312725728   -8.38968268441193    1.34506874192486
H         3.36487146180890   -7.58249395134635    1.61826892947116
H         3.61105037484292    8.13435236272106    1.77768358403683
O         2.82231412443539    7.57014549797943    1.89684834841679
H         2.38138283383026    7.80744435071347    2.72549133481331
N        -4.04109855791857   -0.49215566018769    9.68891476099545
H        -3.69968284012277    0.14722094584839   10.39595766732183
H        -4.17876062361437   -1.39382802695367   10.12537934909978
H        -4.94591450199096   -0.15966923618732    9.37622732136622
