# Supplementary material for: Computer Generated Realistic Interstellar Icy Grain Models: Physicochemical Properties and Interaction with NH3
Source: ACS Earth Space Chem. 2022 Apr 19;6(5):1286–98. doi: 10.1021/acsearthspacechem.2c00004 (PMC9125691; doi:10.1021/acsearthspacechem.2c00004)
Supplement: Supplementary file 1 — sp2c00004_si_001.zip [file sp2c00004_si_001.zip › NH3_binding_energy_sampling/82-33.9-Y.xyz]

604
 energy: -1022.788267318692 gnorm: 0.000029728294 xtb: 6.3.3 (5b13467)
H         0.20424332158185    2.98320248784149   -0.69281950825028
O         0.72889712347724    2.31739233584227   -1.18725272099907
H         1.66697543934380    2.44608927015969   -0.91112519899894
H        -0.07572098708615   -1.36472621213312    3.12453039196065
O         0.31661986660201   -0.66205932644286    2.58351190057453
H        -0.16306859305916    0.14987312478297    2.81776479565399
H        -2.39508294011659    2.35947639574946   -0.55795538334457
O        -2.18630200904774    1.88730845627052    0.26551904086834
H        -2.19949748965180    0.93994043182206    0.03798510975752
H        -4.66277871028597    0.48648140802085    2.15001080157467
O        -4.97948969333736   -0.44706618302510    2.15918800528727
H        -4.47160639980136   -0.92261318020664    1.49355707708632
H         0.06753923937271   -0.36031292011002    0.92856765633524
O        -0.12957564267615   -0.12040679898275    0.00246319029779
H         0.21085104612531    0.77609194396982   -0.11540104200944
H        -0.15375789521352   -3.63597534680934    3.74490613101994
O        -0.43427759414214   -2.80748684316307    4.16776256792790
H         0.21047837113372   -2.63884665582316    4.87123401813340
H        -4.88717112736237    2.47211739401833    1.30310410671231
O        -4.24860997173305    2.06190871705886    1.91822766117776
H        -3.40473584977977    2.04618706175321    1.40707037684724
H        -3.24337679816934    3.85032533437914   -2.23175021316014
O        -2.50543163736750    3.25399234965498   -2.00075870039143
H        -2.14472195032104    2.96837591845810   -2.86027184266973
H        -0.11553903355785   -3.85544863511855    0.47111028658570
O         0.22187219651014   -3.03809207730632    0.89181964809568
H        -0.56720085371130   -2.55412133232507    1.20258725331893
H        -2.37671103405720   -1.59683718350036    2.43731555189980
O        -2.18594118173102   -2.06062284654770    1.59574393943976
H        -2.44183769051350   -1.47173745087630    0.86682270694066
H         2.08151209439810   -1.48882135551588   -1.14401016179783
O         2.31117726208724   -1.74129489827827   -0.22593189632943
H         1.52228899924068   -2.17261672602700    0.15463511723742
H        -1.39204933300917    1.76837707240623    1.89048623178404
O        -1.48585087945951    1.36870224133759    2.76537791194001
H        -1.47297230648175    2.07928663525887    3.43217476527100
H         0.21926328179008   -2.74929145551094   -1.60102362930822
O        -0.53661043129179   -2.13746472262532   -1.65298323642559
H        -0.35807248663782   -1.41346249965932   -1.01646942375807
H        -3.42672211830508   -2.97698291626940   -0.42918428612836
O        -2.70990046350917   -3.46817355333743   -0.85135078465572
H        -1.99858168324865   -2.83746617049000   -1.06643282710810
H         2.77052424940910    0.07471283358849    2.91700054483950
O         2.86812887906419   -0.10975631709849    3.87852145092792
H         2.95746626375667    0.78219429343532    4.28539994646761
H        -3.53072299531830    6.32796315791404   -0.55738888718703
O        -3.29196629274694    6.99275442837576   -1.25544378945446
H        -3.15178013366671    7.83665092129209   -0.78253618749560
H         3.90287918500757    0.53531134920394    1.17274538488692
O         2.95223261610515    0.35270076259049    1.28636516033844
H         2.71683324575211   -0.39859284539659    0.70451687742493
H        -5.77431803804857    0.79091365138389   -1.63739400308893
O        -4.86459946931268    1.11929321583040   -1.50971392359460
H        -4.97708525176448    1.94612924850019   -0.99593844135245
H        -1.21809814383442    5.34064111925542    2.19849526763012
O        -1.84216386486609    4.59328397208849    2.07856822019053
H        -1.92101183316488    4.17188964971389    2.93966982480815
H         3.49400391163308    2.71563726564467    0.41661211115974
O         3.24844094442963    2.67550797407721   -0.52324384191010
H         3.58222230562260    1.83398564284339   -0.87535095646909
H         1.50419899885813   -4.73890492135680   -2.28176239501879
O         1.56861006405606   -3.96281408967433   -1.70652678097279
H         2.36254865646806   -3.50076103653016   -2.05712666776007
H        -0.91063977675856   -0.13085977239724   -2.57440856931201
O        -0.27858907247655    0.52542693528367   -2.89519254078583
H        -0.01980179246932    1.10468717737041   -2.15544007040810
H         1.71032892342974   -4.73329709994761   -0.21087444904454
O         1.81539843503530   -5.37123823953735    0.53136416655018
H         1.35382925460016   -6.18241087730081    0.23130349255810
H        -1.20868569017008   -3.31407629546458   -2.91420523926452
O        -1.03713911142279   -3.99016831039445   -3.58251936260110
H        -0.90823015590952   -4.84199215050885   -3.12416546507586
H        -2.79022003157406    3.24404884597933    4.68397128105213
O        -1.80893027830309    3.24315082221827    4.65211022271257
H        -1.51727977483670    2.83899509885873    5.48761786290837
H         0.95191545913774    4.97579297245255    4.06788672332337
O         0.00545514304414    5.20685490484595    4.11886274142940
H        -0.46604375493149    4.40231957240700    4.37338114103890
H        -1.71918255759988   -4.70168962840203   -0.41076328549498
O        -0.95396862216232   -5.23941757810423   -0.12131085578274
H        -1.30225043957692   -5.93199201910319    0.44956550080120
H        -3.91420765547355    5.78484751018582   -2.61433062501076
O        -4.26380801927105    4.95160262963514   -2.94751425390548
H        -4.10576263230449    4.91931092922545   -3.91520123395189
H        -2.42619483727561   -3.74690980716672    1.89763938012841
O        -2.44496582050253   -4.65138492204781    2.27260884539011
H        -1.50499593424846   -4.88963328945148    2.41253958305008
H        -4.68144602289927   -3.02972245031106   -2.93462727713162
O        -3.83017497870861   -3.25612486325368   -3.34607719683314
H        -3.49329467192436   -4.05263333042076   -2.88967831878188
H         0.33251319151620    1.31584032826725    4.59596287933494
O         0.83769845056339    2.07786634331989    4.26527141991243
H         0.88466553637021    2.73466574596927    4.97422274707016
H        -4.64067289539437   -5.22159301076553   -1.62080188290884
O        -5.34378047426484   -4.87016583357664   -1.04698388466231
H        -5.13158451848251   -5.22657181650778   -0.16327023701394
H         2.34687982625596   -6.51789343598276   -4.06889038079639
O         2.01344079618344   -6.19083004445979   -3.21383124739411
H         2.44357852664343   -6.77063395430443   -2.55348718732225
H         0.47424238389569   -3.41524912197977   -4.04893818468385
O         1.28488785381193   -3.05126466924485   -4.46030887266342
H         0.98224151441654   -2.68172850367767   -5.31707489384371
H         1.96399901555357   -1.80805371473543    2.95773292952369
O         2.12086905348794   -2.73827836071703    2.73905498352998
H         1.43689701389315   -2.95146136745098    2.06974744245263
H        -2.99916584827010   -1.85495091473595   -3.24438668578134
O        -2.58035632907219   -0.96710268078957   -3.17580525644514
H        -3.23620620727434   -0.32250022633660   -3.49562079974370
H        -3.19403086396077    4.91969424773836    1.06259452901012
O        -3.97527718834274    5.29354796177319    0.60755749193010
H        -4.39243298254921    5.84896978093970    1.31446008949654
H         0.87228630533039    2.19837592243145    2.57544745127173
O         0.97539355325594    2.19678186013872    1.60447857833170
H         1.70312194442269    1.57441431132653    1.44009373637675
H         0.18982814256862    5.60916314977156   -0.76672538565774
O         0.71135825879829    6.27332779301244   -1.27279050045876
H         0.85141634097000    7.07160665916785   -0.71442423284360
H         0.33420210714445    6.98024451834177    2.58655830240581
O        -0.02597381563297    6.60166790298330    1.76744969692187
H         0.63917123753800    5.93229107943542    1.50559227069831
H        -2.48282009903361    0.15446000780683    3.31333606320295
O        -2.70529345012823   -0.66085292082579    3.81590391534417
H        -1.94562975649177   -0.70180321289614    4.43859519403125
H        -0.90283426890968    0.48756723214375    6.00176616723729
O        -0.62667771950065   -0.02909830514940    5.22632324431638
H         0.08706901681341   -0.63268049689998    5.51252393694603
H         0.71492439830482   -5.04867113972810    1.94494617049865
O         0.17158889848363   -5.15968535242219    2.74869424365730
H         0.31565264490269   -6.08113854128764    3.01851141731958
H        -2.10482214082120   -8.14087222950498    0.39962558436367
O        -1.78683313735158   -7.65402204997581    1.18777612194184
H        -2.57566914433383   -7.34477916349174    1.64065467987596
H        -0.37824233394830    6.81976363464036   -2.33164344942991
O        -1.12423967238018    7.24030310558694   -2.83126676477575
H        -1.91510629113536    7.11138882082100   -2.26951403198194
H        -1.11522908544137    4.25721002644762    0.55974056349724
O        -0.74067544888564    4.32158895489068   -0.33541662225137
H        -1.44539303315604    4.07977053406532   -0.96992027118981
H        -4.41568985224873    2.68376237228527    3.48189288035849
O        -4.41679327630158    2.85164604525686    4.44693791338281
H        -4.49952031191619    1.96730734676022    4.85342051085923
H         2.02333698797201   -3.64049188496422    4.21581164863326
O         1.95831620768741   -4.11420001382827    5.06818591091142
H         2.46390681271374   -3.57848213039047    5.70070303211294
H         4.69337687132298   -3.24107585786495    0.81760826198907
O         4.53518710486233   -3.16186983979639   -0.14892292061638
H         3.67529331325427   -2.68646356390303   -0.23301033928310
H        -2.71409191654988   -0.79785849981290   -1.38247302120416
O        -3.04436228763063   -0.52998179800776   -0.50836646165425
H        -3.84465887406670   -0.00450663086083   -0.71595904481941
H        -1.59863802340158   -0.80226788996414   -4.66335625354101
O        -1.09201501131565   -0.57433412731601   -5.46393940916537
H        -0.38443509281910    0.02082374890987   -5.17065026003613
H         1.80514462844276   -1.75687991347975   -3.40209715063152
O         1.89789283409541   -1.01033941231320   -2.77796878395480
H         1.12032768303533   -0.43366246235838   -2.90803278394711
H         3.66552135585416   -3.17513326366551    2.52708705101017
O         4.62505159208027   -3.40263359965266    2.45585458687932
H         4.68005886429303   -4.36336762889877    2.57884649009194
H         3.43032457665918   -6.17517435776865    3.09036426705884
O         3.78825629527988   -5.97121446456951    2.19196006064705
H         3.05134916308200   -5.62656873469236    1.64714869227786
H        -3.33267389315489    1.56824731793691   -4.20402341663532
O        -4.17880705895017    1.09794515376410   -4.01686554699468
H        -4.39722038303730    1.23962024346212   -3.05975889851420
H        -5.08300178917251    4.09248252094550    0.04370320386249
O        -5.52061980456025    3.22633160011103   -0.06313887627309
H        -6.45059871142775    3.34547510584167   -0.34581633712039
H         6.74143168840242   -1.22208439374085   -1.37597703137506
O         5.96859567183845   -1.07360861412721   -0.82470635302189
H         5.54934835258395   -1.94208704360717   -0.62997334971544
H         4.60638629939696   -3.20874968243304   -2.49434275462451
O         3.73971602552872   -3.03573706106499   -2.91184895460395
H         3.74232959705559   -3.65292920970808   -3.66929457681127
H         4.43090035776718   -2.35259257894005    5.60111135178654
O         4.08723959343392   -2.81999995847150    6.39286054316364
H         4.42224498139116   -3.72488360089638    6.30914990673486
H        -0.76747634919030    6.27428439709386    5.06687075735950
O        -1.36594611947295    6.84819826509209    5.60515888374576
H        -1.37933969570629    7.72630997180348    5.16585754975334
H         4.70514878863740   -0.17776471796755   -1.48092947543135
O         3.93766934617665    0.36444650574353   -1.74404896411031
H         3.24679795712826   -0.23633027637419   -2.07726074819006
H        -0.73532366135694    4.48321183065925   -4.05046614938105
O        -1.51789556047106    5.02635245928144   -4.25921609822222
H        -1.36820631498885    5.89189252418589   -3.83378031296632
H         0.66539119983961    3.16161137373964   -2.67168103915529
O         0.67366715510543    3.54065236613490   -3.57931626217151
H         0.72385702129306    2.77845845107875   -4.16628032471417
H        -5.37767153044634   -5.25290980142053    1.74593604303168
O        -4.67986126765000   -5.84542581738468    1.38969604239215
H        -3.83995420962701   -5.43027126819382    1.66381615817894
H         7.89392361599049   -1.72193163108790   -4.04652406757963
O         7.63496570942533   -1.41093927919057   -3.14643678069111
H         7.14708106234456   -0.56744733735829   -3.30154052669627
H         3.70823544892593   -5.10796008760578   -5.31686439951524
O         4.47417497938887   -4.73362600163761   -4.84229269886101
H         4.86137937588214   -5.44335675627399   -4.29659018567880
H        -3.79009558353252   -0.04792362795097    4.90378750719234
O        -4.39289934205613    0.41367498810489    5.53649270584723
H        -5.05279843502097   -0.24615509022813    5.82500139759936
H         3.47703010402698   -5.98849658679691   -0.55611932414296
O         4.35199252280772   -5.73797323367640   -0.86505472859676
H         4.42342410460264   -4.77556313701853   -0.72053748168351
H         5.01295618834283   -0.37036685895040   -4.17419356358753
O         4.48008223187587   -1.08132806286788   -4.56773574895682
H         4.15173059262988   -1.66750276090076   -3.85292101233880
H        -1.16383213564367    1.53076444024909   -3.95740999764212
O        -1.81359174464419    2.15227635768476   -4.34338562915745
H        -1.45390113486156    2.48579520178312   -5.18795884458506
H         4.90199225765715   -6.36019287815822   -2.34580441934322
O         5.23848084661820   -6.68029497402211   -3.21183889734287
H         6.05510280340849   -7.16287862550412   -3.02404522802446
H         8.75639116684295   -5.12544301521522   -2.93619267777578
O         8.06535888863011   -5.54450201074284   -2.37885236628636
H         8.09965978187429   -6.50166166719662   -2.48337240357468
H         2.33614501122897    4.67116453824320    0.44510595717921
O         1.75528171726585    4.65095143820306    1.21499613086091
H         1.39886617195111    3.72993899956566    1.28986265247471
H        -4.41697868126959   -2.69990366286269    4.19200200622997
O        -5.31095422672323   -2.36048737611282    3.98886516428120
H        -5.17355668345064   -1.57787492370028    3.41552574635335
H        -5.84166750854923   -3.25472727581265    1.27393870569033
O        -6.30644696672821   -3.81306077460530    1.93986420239069
H        -6.11880790590010   -3.38018664878501    2.79192603215021
H         1.67273934703569    3.40356432834141    6.85143379349905
O         1.05025266565173    3.91992926072359    6.31780278564102
H         0.26585843123611    4.07029863462246    6.88808689450618
H         4.99979872487951   -2.22306618838206    3.59690849994947
O         5.01853189149708   -1.50599050611427    4.26252076534991
H         4.20630994191009   -0.95044420084641    4.10567566892704
H         2.38964413023184   -5.63577512160603    4.80566466467581
O         2.77120264212070   -6.51858494763781    4.54493757710809
H         2.02713139700001   -7.10014480521052    4.36675555775809
H         2.23186353268040   -4.59044474612295   -6.80162566492636
O         2.07366532102309   -5.07745058954517   -5.98397349357676
H         1.80757157326095   -4.38512556914063   -5.33143169417917
H         6.44822499890472   -4.14560283185030   -0.52245083347135
O         7.20210195361946   -4.54718595664182   -0.05902339763575
H         7.71108012047675   -4.96775709820642   -0.77988384003826
H        -1.74217344908314    4.41897368370217    7.68544959440016
O        -0.84435805992134    4.51738402124521    8.07318025335582
H        -0.66456394725840    5.47666358060128    8.09997318507365
H        -5.10970134947958    5.65290602244285   -5.61554767673861
O        -4.50165638497673    4.88985418668094   -5.63721459376556
H        -3.74294755227739    5.10695092729324   -6.20027620674552
H         3.29343262529798   -2.56526487592946   -8.45078737460512
O         3.20561367789733   -3.10433288429125   -7.65433420489564
H         4.08040580763436   -3.07900669955594   -7.22320927285805
H        -0.66170284023634    8.78224821557286   -2.28110779704236
O        -0.54059275273754    9.60980453936958   -1.76028307250220
H         0.22071659418222    9.43474920088638   -1.18239527590052
H         2.06068157300393   -0.97283912582542    5.18975741915460
O         1.48719268047037   -1.50022588122934    5.77516423179225
H         1.57958085940350   -1.15714755134897    6.67334245828306
H         5.22091539453512   -2.05563208163874   -5.71330370171576
O         5.57010588932457   -2.82020356787717   -6.23562203977542
H         5.29381878631203   -3.61163874050846   -5.72182835574649
H         5.69455980293230   -5.27040530473483    4.66203058421342
O         5.17075728851794   -5.18827699788868    5.48807753264454
H         4.44966948572066   -5.82029652481568    5.39887297911327
H        -3.98600240698241    1.07465493469110    6.97850113901211
O        -3.79625732174596    1.54866081238335    7.82396605637835
H        -4.67333778638407    1.93242538152780    8.08396579709952
H        -1.85667126302077    9.56502657547442   -0.74895948360183
O        -2.71786125475387    9.43663684407374   -0.27636252605500
H        -3.32904016661800   10.06524534007627   -0.66400669812720
H        -5.94433402786390    4.64098323788947   -2.96203887103792
O        -6.85220741258464    4.52164597053757   -3.30841613668868
H        -6.75940518471550    3.82102322623523   -3.98697727132651
H         0.10966357517194   -7.11303905638201   -1.18660793928010
O         0.57231428486802   -7.54634252195896   -0.43530694747783
H        -0.10973152885438   -7.74551419989130    0.20900166015282
H        -7.63450432025757    3.73843656041456   -2.00262291612689
O        -7.89744072988138    3.14963416648830   -1.26456913087404
H        -7.75204425134119    2.24183653265572   -1.60533495225487
H         3.96404313071144   -0.95491721409614    6.96835872837806
O         3.97218960880721    0.00931317794386    6.96307304235306
H         4.78446631163172    0.30111317280287    6.53270016694216
H         2.25767144345899    5.75179392811724   -1.18435316949085
O         3.19344073777704    5.46040687962788   -1.06907123457183
H         3.37216422130972    4.92184628275902   -1.86291004735906
H         6.55986296140138   -5.97431008237554    0.64820881897231
O         6.19153350846529   -6.71183582160471    1.18032778037866
H         5.28525952545345   -6.43734406919894    1.40362030911990
H        -3.88632832752821    4.65608197407799    7.76153985557440
O        -3.31784895620727    4.19574431619034    7.10247842794587
H        -3.51010919313246    3.25175011211336    7.21016171470194
H         5.77640962372551   -7.98973373122926    0.10621679115979
O         5.49202730869246   -8.67523385095149   -0.53428422125651
H         4.66129767355655   -8.35175512084674   -0.92768234984667
H        -0.57174755908808    1.97268681413479    7.67392420554528
O        -1.20362867283197    1.90973962714689    6.93759059580445
H        -2.07259444575716    1.76554226614331    7.33210058873476
H        -6.38035956306938   -0.18039446233652    1.02586530158531
O        -6.70072218152209   -0.26112541077146    0.11263594089361
H        -7.61889868829541   -0.53365089658762    0.13021035754417
H        -5.36348714018674   -3.11828035496751   -0.62966923548528
O        -5.11497057080369   -2.41677613072833   -0.00164810551061
H        -5.68524084017526   -1.64423947516805   -0.18910744155106
H         4.31421716987439    5.53234813788191    0.31884035409663
O         4.64651757698622    5.63170944944447    1.22478359189005
H         3.95030189900227    6.13951655777441    1.67713365909629
H        -9.03565535821767   -1.79904829929823   -2.29696343341285
O        -8.48920888719670   -1.59843286640070   -1.51005296408358
H        -8.61598960368922   -2.33674532326269   -0.87394009448458
H        -5.51452449569954    3.42953674582392   -5.55292955953720
O        -6.03199277097279    2.71697668175173   -5.14157601655254
H        -5.36528899655038    2.13190221760275   -4.72705314800728
H         3.20012283356779   -0.92073243005324   -5.67452472569856
O         2.34649155409471   -1.03436921951014   -6.14549553588673
H         2.42294774367200   -1.88714259728781   -6.61380864194845
H         8.12913690655114   -1.37677870092290   -6.04108694013589
O         8.13741356986711   -2.24193437919694   -5.58688468416473
H         7.28169279853545   -2.64184117206842   -5.83980687556632
H         7.63451524696134    0.96440612894578   -6.31616412384544
O         7.44769143012770    0.11722043534248   -6.73259859393652
H         6.46636257882835    0.06592356493609   -6.77039893321943
H        -7.85542030816199   -3.75166425763562    0.88263398579970
O        -8.53290018758870   -3.64462129635180    0.19719165509752
H        -8.43196819003928   -4.40264088104713   -0.40576450940735
H        -2.41614875118267    8.68178422879310    1.28643520630662
O        -2.26624068500599    8.09171987554530    2.03843516904861
H        -1.49502601442998    7.53991567907260    1.81588181913383
H        -4.45464888819482    6.37314111680230    3.48083909447030
O        -4.62382781284169    6.80109880320314    2.62508217582167
H        -3.86071533386688    7.38812055583784    2.48831234846898
H         3.40715028652717    3.40937178090276   -3.58587204592798
O         3.25235506091452    4.37831766033255   -3.49032675539700
H         2.28760995779312    4.44178934156438   -3.59969012571865
H        -6.10526003065681   -1.65255673648965   -3.47953670148153
O        -6.19086377983012   -2.23599792840014   -2.69927429877053
H        -6.97453788731286   -1.92957921005057   -2.18981981020037
H         6.46016480566481    0.99605219062548    4.73123625307813
O         6.06467154561327    1.53298775312016    5.43482723220858
H         6.25199794645957    2.45245293879632    5.14590428830064
H         1.37483398479329    1.68789748421731   -5.83876975963767
O         1.17954710992804    1.09035033103100   -5.08633126637413
H         1.54550711477188    0.22815733988840   -5.35745859995005
H        -2.51039711466263    2.88611153400570   10.46297498870303
O        -2.29669275427257    1.97931195580778   10.18822927208831
H        -2.89240409737676    1.78065712983102    9.45394832536248
H         7.62575004241923   -0.54525955533093    3.07418565585025
O         6.87424411272905    0.02855074506700    3.24271211547985
H         6.18215692893801   -0.57419362714402    3.61880713628887
H        -5.64597754283292   -8.10704749243508   -0.75471886430893
O        -4.91502219323599   -8.17759972478414   -0.10472360823447
H        -4.91908766145772   -7.36056291764475    0.41746606102164
H        -5.16659537857345   -0.15859717247491   -4.74662806776160
O        -5.78379496900284   -0.86924302848527   -4.99027892691273
H        -6.62194271905781   -0.42740063232841   -5.18794009735678
H         1.90695199193786   -0.22745702603459   -7.53563495726360
O         1.70657587044173    0.24677147758559   -8.37908463631770
H         2.28611796686252   -0.15691890839266   -9.03060676446968
H         4.89147963479546   -1.41862682007827   -9.31973179472882
O         3.96737393957705   -1.18947752589973   -9.60501340886830
H         3.95405766267499   -1.29709552137136  -10.55533965348739
H         7.56078417296071   -2.62224507397845    4.18645424712159
O         7.70959533375732   -2.65568642923639    3.22721740092044
H         7.21780659935281   -3.44653435484144    2.95237295527402
H         6.72383371719605   -5.94305190690539    2.66128226251701
O         6.78430322784475   -5.26985206970496    3.36471212014545
H         7.65957722723158   -5.35574103326624    3.78334195108572
H        -1.83439714448692    8.88831216285580    3.49195510159377
O        -1.58896700083579    9.19143625615208    4.39146287169722
H        -2.43886025545295    9.32154586182767    4.84556596987167
H        -7.37949617319972    1.52472401655452   -5.28336098133797
O        -7.95421786576368    0.77894398673629   -5.04275778902738
H        -8.85640432029303    1.17758747870219   -4.96630976442299
H         6.94386802271203   -1.10646821828775   -8.41701645753285
O         6.36404032005964   -1.82793883880120   -8.68419741571887
H         6.13318992917320   -2.27930271141517   -7.85368984768733
H        -1.66680962899126    6.20781135925436   -7.03352939793862
O        -2.06466286498647    5.38150155922468   -6.76307605909153
H        -1.81743748386362    5.24802911429163   -5.79934647429883
H        -0.01781833498397    3.24042394498319    9.00811233483618
O         0.17991761868796    2.32044221474212    9.26186755635708
H        -0.61925703575122    2.05400762389893    9.76574318538592
H         6.76694902463814   -2.81668497319861   -2.72194138014783
O         6.23684090716245   -3.56186719241056   -2.38276735895599
H         6.70603326560296   -4.37208073896954   -2.62990666333352
H        -4.08268675574662   -3.10819661936049   -4.97393104703007
O        -4.24217362436344   -2.98204321145465   -5.93749048490500
H        -4.78477529323816   -2.18519605625264   -5.98518639098138
H         1.96417476728054    2.11646577442122    8.45137136822652
O         2.62917730213862    2.23167639588512    7.76289506468303
H         3.05281666496628    1.36228552532928    7.64599441589599
H        -6.89583768778926   -5.25446966307834   -1.44491094916855
O        -7.81149858741150   -5.52292877984219   -1.69263215514759
H        -7.94369374292153   -5.11977201581719   -2.57497495928788
H        -3.84122046524121    5.18990209374215    5.67934857281252
O        -3.80824771548535    5.95998913402560    5.09069787951445
H        -2.87467699852835    6.25491566448905    5.18709554832332
H        -7.87889438188028    0.03523880387569   -2.00307697410790
O        -7.38961019216547    0.76027326389576   -2.41466482391819
H        -7.61629075830940    0.75125416087851   -3.36808435629293
H         5.83892833338902    0.08580003164388    0.40028672322799
O         5.61526972135958    0.80592815548204    1.02227928095899
H         6.12423958104316    0.60952109800193    1.83567658003793
H        -6.23060319448087    3.23812555472402    7.36916978155313
O        -6.10394441341093    2.71813773843068    8.19691595872414
H        -6.70286431461457    1.95612564041141    8.10543665905605
H         2.28870223224843   -8.11851750413398   -0.87922794236878
O         2.97243344123062   -8.10471810309767   -1.56869136316983
H         2.74978771621488   -8.81546297634481   -2.18779707603907
H        -2.71871504865040   -3.79595891376178   -6.20560089560797
O        -1.93920404457489   -4.36405196922463   -6.08774565225232
H        -1.62756685617695   -4.20568774322554   -5.17335099178867
H        -5.65552185134415    3.69406628600354    5.28475016948510
O        -6.30642854211199    4.08858496281440    5.90143098025394
H        -6.14336223103619    5.03275695946681    5.89095895931837
H        -1.00209532095663   -7.14920180055186   -3.20988019319332
O        -0.53272464810053   -6.48958147005938   -2.66588734527965
H         0.37125076087510   -6.41428428670078   -3.05114505015483
H         4.43536842429073    1.96064361059894    5.11954416676935
O         3.49378681043917    2.19971687551898    4.99830824166020
H         3.10771231985868    2.21278841680785    5.87945390005081
H         4.09545084655997    4.59849742849596    6.29699664862404
O         4.17627418014109    5.33037899008042    5.68095775489774
H         3.61043965262215    5.09075846293192    4.90843145107159
H         2.75627294440518    3.56263884365775    3.91428992022810
O         2.57794167245788    4.50290376656835    3.74991420349671
H         2.46024236281669    4.60321020048188    2.78344407755515
H         9.39690533567340    0.17334945449638   -1.07616091803686
O         8.59069232245461    0.33572362344029   -0.58271178804061
H         8.41392766451814   -0.48441244118446   -0.09199545201759
H        -2.12448301883023    5.24522757815891   10.63660680264898
O        -2.84631259267538    4.61548825954646   10.86530425314088
H        -3.06632911086263    4.79039478388276   11.78052495373341
H         7.97749615658616   -3.04982715510647    0.31354370363513
O         8.39776948222411   -2.20352357188888    0.57172691163722
H         8.32941921201985   -2.20103895967500    1.53385872256748
H         5.36290413140239    3.61361207777026    3.52097209021905
O         6.01757928202689    3.87872564710225    4.18891763943992
H         5.60291494424152    4.59502057652198    4.69146369318890
H        -4.23087013130900    4.94669675040341    9.76614553183265
O        -4.86303416047391    5.09858231602640    9.04351311047172
H        -5.47364696638038    4.34895291070042    9.03798993599579
H        -6.99589176888175   -3.52766044558402   -3.53351636437999
O        -7.61296856960301   -4.13865146507795   -3.98870579371989
H        -7.08549525016965   -4.58775405776847   -4.67961712047980
H         0.00299197823973    6.05448737817439   10.76219127368332
O        -0.86130166099480    6.38652271878950   10.51474303116445
H        -0.74446957152186    6.81901091781038    9.64950826756386
H         2.59865775073073    1.45893184621376   -4.11989463880482
O         3.47593918393732    1.81273978387874   -3.87847102959902
H         3.79536860725792    1.29569793306673   -3.10887526040022
H        -6.98328352111300   -0.29112382481608    7.18299674220989
O        -7.49364144993526    0.48597836237456    7.46413294580631
H        -8.11498815618812    0.67061158117948    6.75873217763365
H        -2.72589222561873   -9.92331317403193   -0.88041912345957
O        -2.66371761276300   -8.98056333160901   -1.03380283544290
H        -3.57056998157268   -8.61704721814679   -0.79740960055581
H       -10.06021973259872    3.02871672895235   -4.93208017151267
O       -10.17731244221383    2.11049256454832   -4.65375520343302
H       -10.39443606543478    2.19244230391240   -3.70405962086360
H        -2.07061974831990   -3.08567299093722    4.58058951389423
O        -2.94543541824355   -3.52652268854687    4.64754562835163
H        -2.93676279937594   -4.14257359065802    3.88961581078160
H        -0.17500616110244   -8.03532939444925    2.44429410584790
O         0.64984551410999   -7.82669986247423    2.89602734895095
H         1.36982471557988   -8.11999472324580    2.30996494320482
H         6.69888650453290   -2.43336137681428    6.37969020958854
O         7.15005000595068   -3.14124373109183    5.91493130122786
H         6.52069540905896   -3.87642696536970    5.87269618129173
H        -5.28042104469130   -2.07308811539566    6.90626705295542
O        -5.95664255692242   -1.57481082502227    6.42236910105858
H        -5.93783393961848   -1.94944014999026    5.51219985205256
H         0.84898549794182    3.00082530851345   -7.12873652849333
O         1.76726709396336    2.67219541101122   -7.18519000379150
H         1.75518477871438    1.92458041425881   -7.81116145813172
H        -3.97371826481044    8.68939557891964    6.66282636792869
O        -3.97060732758999    8.68946715545164    5.70545502453897
H        -4.09394765326094    7.76229139456508    5.43548128964085
H        -2.06265588512566   10.26960307536156   -2.74004185211639
O        -2.96381621661295   10.45117152936080   -3.04341588238390
H        -2.89097166615175   11.08611940371041   -3.75531700546159
H         9.40906412449218   -4.10917706873567    4.03079149731652
O         9.13059546131988   -4.78888407769974    4.65221602672822
H         8.69786245390963   -4.31874804896524    5.37588720999795
H        -0.55939574576946   -6.72257199888751   -6.25410537505579
O         0.01116995849803   -6.76404236496634   -5.45978779554057
H         0.80462515831253   -6.23557559088454   -5.67145508581101
H         1.81822639399394    8.22736592913594    0.66375476873857
O         1.51624324062578    8.55093440752826   -0.21364189503437
H         2.33182965482597    8.59052002465489   -0.74261052935414
H         3.50988610588511    2.90016856559565   -6.67159032221745
O         4.33741919121935    2.61096928101472   -6.26148381344710
H         4.09104717675865    2.33391119361773   -5.35387397232851
H         3.73086726466462    7.08306511372359   -1.22963845775059
O         3.93611987894748    8.01947483414800   -1.44086819755760
H         4.30688329326782    7.96538398153234   -2.33368503885634
H         4.41111768807681   -0.03381554371091   -7.92588810847925
O         4.78956863546176    0.11278617144790   -7.05710361096425
H         4.60424001382598    1.04320561571455   -6.81098697669560
H         6.03138180940844    1.89094162352235   -0.48316714083413
O         6.59820656690307    2.08715861305716   -1.24306446790743
H         7.42273013279301    1.60748248648426   -1.04875973361510
H         6.70145201415485   -8.46860430430671   -1.63632921829323
O         7.34032064087558   -8.25587331451648   -2.37002534829582
H         7.70827325728709   -9.08939588033988   -2.65837262064709
H        -5.19262156514709   -5.82512781366082   -5.43150095973132
O        -5.84895487082894   -5.18752614194039   -5.73915978789746
H        -5.33562988951750   -4.39614581259760   -5.98438385285310
H         0.66345551911836    7.10886097974076    7.59634796323159
O        -0.23878173939266    7.13496419791540    7.95426136286351
H        -0.79272916839780    7.15069715471297    7.13572752303153
H        -8.88387457363872   -2.88147836598624   -4.14926734925624
O        -9.40635830795211   -2.07507949138780   -3.98002607237438
H        -9.11991244327219   -1.40685543069195   -4.60645112394921
H        -2.40022758979123   -6.02849261470010   -2.19021980748848
O        -3.28037821406824   -5.75364413907729   -2.46605557578111
H        -3.43606456952953   -6.10585601466929   -3.36638081703200
H        -2.80481836007171   -5.84214784186079   -5.47569387764837
O        -3.41734178826372   -6.46765835749679   -5.04372190494397
H        -2.92226194658853   -7.27523264592626   -4.85441637884338
H        -1.37918418088405    3.69288412461625   -6.99982158980107
O        -0.83887001024056    2.93681529880830   -6.73014208700623
H        -1.07412915761976    2.15275498556811   -7.28220040872571
H        -0.18645566812658    0.38753421537560   -8.23671479805426
O        -1.08449858662119    0.62056166723254   -7.95730155323753
H        -1.26062787515268    0.09823332083653   -7.15848764462402
H       -10.41944357515247    4.00131358939456   -2.76618696994844
O       -10.48733872813120    3.22089958283284   -2.20053894939531
H        -9.65885216760689    3.19389881665811   -1.69008761521990
H         4.57613066428425    4.03295805579323    1.71528005648634
O         4.36819383392650    3.11136198035330    1.99173937351019
H         5.08462030532040    2.53643346204211    1.70977669544312
H         6.49460556038786    1.36602040186069   -4.22750672041237
O         6.19086682988830    0.74023444533220   -3.53548543620072
H         6.21955709813660    1.23363716582321   -2.69044378583484
H         9.63857562444329   -2.26257167065820   -0.93954133318739
O         9.91657320777695   -2.04510107318474   -1.83817378414293
H         9.11614082896055   -1.70750608185900   -2.28245102242300
H         9.98040723680638   -3.35153878725915   -3.11114374772633
O         9.71638045255891   -4.00244969210888   -3.78830305645594
H         9.32194458996603   -3.49409587724675   -4.50764270736697
H        -7.68442333423224   -8.62629646424222   -1.72020714283749
O        -6.94776460549522   -8.03112073863311   -1.85150522680451
H        -7.32550311771963   -7.11849915642338   -1.83769530916274
H         4.16390165995859    6.04530739734558   -3.82217601804693
O         4.82377732974930    6.74752648073854   -3.73529989516704
H         5.66045289734534    6.29455632888942   -3.59740759572931
H         0.16247301323513   -8.28467467688268   -5.18173535851341
O         0.14334564714569   -9.28925933317003   -5.05374484643846
H         0.24569288089704   -9.65617931291959   -5.93116830307826
H        -2.31195733449527   -8.71484902952159   -2.77273038256568
O        -2.08176645761512   -8.45093069778946   -3.68159424160749
H        -1.41299833624737   -9.05370112205354   -4.03115902586619
H         2.22797149039660  -10.85787903864028   -3.50742485067419
O         2.18182424094581   -9.90324390618036   -3.49479776647081
H         1.38096871410886   -9.64631814028696   -4.01121449287093
H         6.84277087996422    3.29988712269650   -4.57729696580223
O         6.90359942179870    2.62392807557690   -5.28006629845025
H         6.11058514994225    2.75668852136447   -5.82154326297726
H        -3.57179636657242   -3.79193344371196    7.68294150972048
O        -3.68624168955716   -3.00298671929461    7.15462321431223
H        -3.43280298248038   -3.23950756826157    6.23613514350946
H        -0.56002205846667   -3.33866422684663   -6.75438313455532
O         0.07625211437567   -2.60853981765047   -6.79337923636606
H        -0.40022539283079   -1.83400476996043   -6.44461319979513
H         0.62731643261403    0.39455395212437    8.73238150020346
O         0.63727401534664   -0.31903688296464    8.09052236290000
H        -0.28432282155899   -0.60906355376396    8.00012680583962
H        -5.83156435566753    7.32401391558161   -4.26772323224685
O        -6.33304892492563    6.70606261771168   -4.83108980260548
H        -6.61994123210617    5.97330026498363   -4.24211930066960
H        -4.27975652828231    9.05850832697221   -3.27297581619312
O        -4.81496430773654    8.26167369880528   -3.16942430678155
H        -4.40721131940655    7.78073461025777   -2.43102418776000
H        -9.70646644848491    5.75028759679066   -4.67315944557112
O       -10.23927850314376    4.94457497821498   -4.51277344067507
H       -11.11980064174987    5.14581251774311   -4.83156042103824
H         2.75303692009974    6.45685824751468    6.13737247993419
O         1.79267313781281    6.55226113901593    6.23400389582191
H         1.45026303678243    5.63876024557313    6.12886263701990
H         4.79696193534612    8.50427412723921    0.08901857334984
O         5.11300149601805    8.50384708922964    1.01042860146191
H         5.52035136578208    7.63958523354453    1.14041702676302
H         4.15996684166131   -7.46295795693674   -4.37303540420213
O         3.40526725099799   -7.74998198900237   -4.91832168927186
H         3.12168141819044   -8.58872808951719   -4.53886721334228
H         0.36282120509056    8.60277155901512    4.23211401102345
O         1.04193830310984    7.95972072267436    4.00376918470706
H         1.26735343054001    7.46502588223112    4.81763378114539
H         5.23909415499095    4.15546770861281   -3.16175323466640
O         6.20047196935912    4.12689176389058   -3.10688240626046
H         6.40847554615707    3.54340809783775   -2.36033677656578
H        -2.58717213877139   -1.61255822384611    7.54233008100104
O        -2.07838213275972   -0.81917893597758    7.76543252047885
H        -2.70586662056689   -0.19450397344608    8.13941541942582
H        -9.02617623980034    7.88968865355327   -4.16728432647514
O        -8.96093210705759    7.30697839539533   -4.92534405282549
H        -8.00332915914335    7.14415303573123   -5.05878836235964
H         3.53713449572744   -9.02689445189749    1.05274271092708
O         2.86054145075194   -8.39788317196708    1.30858889132760
H         3.33437836662719   -7.59153340544817    1.58634462275912
H         3.57489239871597    8.12397868615454    1.83136336743569
O         2.78468646880232    7.55955909745751    1.94094648356558
H         2.33695877005871    7.79268670180850    2.76698164281859
N        -1.54780432028937   -6.75000532139579   -7.71755687440063
H        -1.79285372734527   -5.77306442771367   -7.59256498188430
H        -2.41084792028139   -7.27771009760523   -7.74033663569624
H        -1.09937332948643   -6.84382549589480   -8.61894712035808
