# Supplementary material for: Computer Generated Realistic Interstellar Icy Grain Models: Physicochemical Properties and Interaction with NH3
Source: ACS Earth Space Chem. 2022 Apr 19;6(5):1286–98. doi: 10.1021/acsearthspacechem.2c00004 (PMC9125691; doi:10.1021/acsearthspacechem.2c00004)
Supplement: Supplementary file 1 — sp2c00004_si_001.zip [file sp2c00004_si_001.zip › NH3_binding_energy_sampling/83-41.2-Y.xyz]

604
 energy: -1022.792218909905 gnorm: 0.000033128879 xtb: 6.3.3 (5b13467)
H         0.19209563115408    2.96531516562422   -0.68568369476446
O         0.71611346586121    2.29766355562106   -1.17889872169619
H         1.65420944223129    2.42637459737176   -0.90386721265625
H        -0.09305010191336   -1.37119864828268    3.12426650643759
O         0.31228259464744   -0.66701009486913    2.59406013112902
H        -0.17302886219656    0.14317553379504    2.82440173215727
H        -2.40675291853576    2.34562612762187   -0.54772213113752
O        -2.19494408610765    1.87389778824206    0.27523701857575
H        -2.21513013361132    0.92615056924964    0.04979560210121
H        -4.67480747819471    0.48075602374516    2.16413185488189
O        -4.99442412808186   -0.45148631495156    2.17275485828579
H        -4.48575392362206   -0.93055367194681    1.51053910641349
H         0.05410846811872   -0.37454416615753    0.94169411911306
O        -0.14000135623625   -0.13961117648996    0.01330294691889
H         0.19472349922340    0.75886050365346   -0.10586840776675
H        -0.19784316876620   -3.62477911528718    3.75599248852310
O        -0.48310706130085   -2.78569252613957    4.15115229109980
H         0.13202000940972   -2.59725528878100    4.87351593448429
H        -4.89713417266727    2.46474458573543    1.31529339225159
O        -4.25741226942974    2.05517183458581    1.92950165709714
H        -3.41468694708333    2.03796852785011    1.41751733582193
H        -3.25448594217559    3.83527584787870   -2.22227690673401
O        -2.51661526643406    3.23849801484977   -1.99154668897856
H        -2.15779711274789    2.95134106267051   -2.85122099573982
H        -0.13597988968795   -3.87139174256992    0.48749144122151
O         0.20488518286788   -3.05631473998269    0.91010600137617
H        -0.58400184421407   -2.56854934694801    1.21796017923286
H        -2.39365696870670   -1.60864968446587    2.45265088507540
O        -2.19682704092837   -2.07226830739778    1.61118748099716
H        -2.45815642797706   -1.48544042633334    0.88266719703612
H         2.06421611575005   -1.50890117515327   -1.12998856526183
O         2.29444024804102   -1.76398511521656   -0.21255843745958
H         1.50328499140770   -2.19067820085855    0.16881599732885
H        -1.40430333930239    1.75879755660768    1.90032539470970
O        -1.49028278218602    1.35906107830231    2.77590877054506
H        -1.48577867372761    2.07032154073370    3.44272927240004
H         0.20051318824494   -2.76774245590295   -1.58385981078895
O        -0.55426280139580   -2.15548259445532   -1.63930645133489
H        -0.37644606016708   -1.42983361994523   -1.00410776832915
H        -3.44727333184744   -2.99231470557569   -0.41077559699920
O        -2.72836170014538   -3.48214497790807   -0.83177075565798
H        -2.01931761532824   -2.84976259215003   -1.04759691786304
H         2.75698289419047    0.05707118708675    2.92505611260847
O         2.86093249420672   -0.12427795755085    3.88703420991772
H         2.94918345959769    0.77024164810650    4.29006547339109
H        -3.53698800066085    6.31538145424064   -0.55115514580621
O        -3.29715274661024    6.97881303473945   -1.25034827719658
H        -3.15634114375528    7.82324976981530   -0.77863792907812
H         3.88994100779130    0.51473194683526    1.18014515677198
O         2.94007785171604    0.33075359903120    1.29757057450412
H         2.70179178600109   -0.41825337193767    0.71413470865740
H        -5.78905052335470    0.77927671862827   -1.62166641443165
O        -4.87866393971762    1.10681683214673   -1.49529577410265
H        -4.99029646189146    1.93464556404758   -0.98277506341126
H        -1.22407752886868    5.32844299789250    2.20489815645132
O        -1.84771103954168    4.58097791568245    2.08495750927904
H        -1.92957709475552    4.16184529034002    2.94705611251004
H         3.48327180339879    2.69486131417139    0.42261757578669
O         3.23786205377794    2.65362637985649   -0.51707629228636
H         3.56993705048728    1.81130039895951   -0.86849072257517
H         1.48253352744621   -4.76112150887705   -2.26505632407730
O         1.54885259661867   -3.98554801539363   -1.68988445446159
H         2.34258561010734   -3.52347547885984   -2.04158413526777
H        -0.92885605545891   -0.14801634959968   -2.56204997587234
O        -0.29273140436953    0.50388872531042   -2.88360171055902
H        -0.03465167178447    1.08575179885114   -2.14552059996607
H         1.68948783797295   -4.75274495550281   -0.19250509301452
O         1.79524533209180   -5.39062232993467    0.54987002648046
H         1.33006928638363   -6.20037720097313    0.25196825541350
H        -1.23454068019920   -3.32806634331971   -2.89773503296318
O        -1.05788024897417   -4.01061470147797   -3.55854329092173
H        -0.93443230626985   -4.85816007380549   -3.09001796353144
H        -2.79662477442297    3.23768189501231    4.69273173808004
O        -1.81484894556945    3.23429745959258    4.65849487642656
H        -1.52680331137823    2.83429979652382    5.49777959470750
H         0.94667457592537    4.96214569652493    4.07289609482583
O         0.00103632021250    5.19523793346130    4.12241076587888
H        -0.47399771257075    4.39320348911321    4.37936873108885
H        -1.73880395292369   -4.71472308175491   -0.39261910656569
O        -0.97403518841663   -5.25701328310867   -0.10853099159906
H        -1.32508615605952   -5.94201192382484    0.47004909128880
H        -3.92327591332181    5.77010289495799   -2.60718869365003
O        -4.27334054900272    4.93640349503698   -2.93869598106336
H        -4.11738558079977    4.90298893143800   -3.90671860670764
H        -2.44068258590749   -3.76174544843984    1.90654613819503
O        -2.45400545805580   -4.67423255843539    2.26207617907806
H        -1.51739157043039   -4.90067299087870    2.43026646946060
H        -4.70279299377101   -3.04055584023464   -2.92030298320035
O        -3.84982109248611   -3.27335538100302   -3.32567083660163
H        -3.52023626240852   -4.06749874262385   -2.86032745806830
H         0.31420763207387    1.31055889699942    4.60243995575717
O         0.84052800438014    2.06088573237815    4.27698010786325
H         0.87421265557525    2.72619139250341    4.97884199580303
H        -4.66523018620105   -5.23317438428710   -1.59455707780475
O        -5.36778896105085   -4.87950757954514   -1.02220308549434
H        -5.15675721623632   -5.23461203835797   -0.13737384462708
H         2.32109840684868   -6.54482966991308   -4.05571795260556
O         1.98380474668708   -6.21631230813157   -3.20219636796862
H         2.41605197713860   -6.79142464381079   -2.53896747349544
H         0.46131799814073   -3.44034934597892   -4.02083578920834
O         1.26493359713848   -3.07325494526909   -4.44244318134472
H         0.94619239181636   -2.70040898092199   -5.29074971790978
H         1.94669872069750   -1.82913509051127    2.97264767678474
O         2.09289492073241   -2.76515770428733    2.77047352954639
H         1.41751079534869   -2.97255855898342    2.08995432275615
H        -3.02180895854502   -1.87050902666748   -3.22774837373218
O        -2.59881976111801   -0.98433281748453   -3.16217204143309
H        -3.25433616043036   -0.33803847895242   -3.48066943813344
H        -3.20119372037378    4.90867391785800    1.07063111943328
O        -3.98163951982669    5.28369397195884    0.61530218068585
H        -4.39789750264629    5.84008324645329    1.32221552810371
H         0.86294450606644    2.18371026628350    2.58458352196849
O         0.96619473730262    2.18151981516801    1.61345661192074
H         1.69153656898804    1.55692121454219    1.44887740270329
H         0.18230702101758    5.59119729990986   -0.76259049470848
O         0.70536624720470    6.25351808651323   -1.26958747387089
H         0.84595877551855    7.05273728462296   -0.71267561145390
H         0.33129292731527    6.96691370884248    2.58854648677357
O        -0.02897643283561    6.58799603705563    1.76964160199711
H         0.63462910422013    5.91684069686664    1.50913458978033
H        -2.49552580547953    0.14844064807575    3.32295554487916
O        -2.71938940553874   -0.66934081779395    3.82006383518608
H        -1.96633529708121   -0.70993836196095    4.44981567283334
H        -0.95937146480995    0.49348207594024    6.00390167573372
O        -0.65475453984006   -0.02014964845194    5.23600355514535
H         0.05465335701028   -0.61968443942735    5.53574667494590
H         0.69846116057313   -5.05631743902337    1.97384221470134
O         0.16834807288944   -5.16631241156199    2.78619865908190
H         0.29553502235461   -6.09510110177260    3.03923713298461
H        -2.13252987832613   -8.15379648676305    0.42552589905923
O        -1.80811040193083   -7.66793244405080    1.21114829842902
H        -2.59357466192949   -7.35482035794736    1.66767251220363
H        -0.38540207928443    6.80042493210097   -2.32863198020901
O        -1.13107485877873    7.22119981899155   -2.82811192491865
H        -1.92184170002295    7.09439884068737   -2.26551012765237
H        -1.12321240539471    4.24319707477145    0.56654207659128
O        -0.74874058312076    4.30473724938644   -0.32901458911807
H        -1.45493384053776    4.06418576226991   -0.96247878428936
H        -4.42474502608581    2.67634153785730    3.49556717284562
O        -4.42210301245639    2.84888503389287    4.45918899048526
H        -4.50238696583388    1.96644156235465    4.87182930578600
H         1.93833094551314   -3.64975998620520    4.26473085498343
O         1.89942971177176   -4.09412874739236    5.13553190233051
H         2.50216425530476   -3.57755500666035    5.70371887198936
H         4.67403577012088   -3.26249343035173    0.83008954835996
O         4.51520821147911   -3.18653463951652   -0.13600389756657
H         3.65638347872110   -2.70878602756947   -0.22131521113580
H        -2.73205524708270   -0.81155039954372   -1.36868153049630
O        -3.05884378129192   -0.54201927432381   -0.49398050677409
H        -3.86043288303918   -0.01743424126446   -0.69988186477554
H        -1.62250469520039   -0.82060494310101   -4.64670397838575
O        -1.11335628442912   -0.60398309072696   -5.44919911992649
H        -0.40447256298109   -0.00766447171483   -5.16158680152049
H         1.78830109024136   -1.77727844015052   -3.38826257716200
O         1.88052949008380   -1.03184267276114   -2.76342709958025
H         1.10313236722233   -0.45433716722130   -2.89429537138167
H         3.64180748193461   -3.19691197233463    2.54528914389177
O         4.60216091460591   -3.42180315251805    2.47202198908979
H         4.66055035798546   -4.38274969577441    2.59115629202676
H         3.40419044556930   -6.18747949501808    3.10879975469060
O         3.76525059833346   -5.99080722552449    2.21155734395657
H         3.03045468058198   -5.64679473397003    1.66251922260733
H        -3.34921173777762    1.55134114965382   -4.19089804885993
O        -4.19407572389316    1.08024880563171   -4.00207584044920
H        -4.41336034270504    1.22450764064596   -3.04537163023393
H        -5.09238121120299    4.08332716800009    0.05378789497034
O        -5.53023278760027    3.21736392123812   -0.05280023635731
H        -6.46089576997730    3.33674537703086   -0.33342975750182
H         6.72407009019266   -1.24945137112850   -1.36920738439803
O         5.95302696653682   -1.10071527627602   -0.81539252962477
H         5.53252710095779   -1.96827550847980   -0.62117603008011
H         4.58612324502010   -3.23435569996127   -2.48126134771250
O         3.71854077949218   -3.06225284785891   -2.89728312214624
H         3.72200781846133   -3.67950171914076   -3.65473456932561
H         4.39260387242971   -2.37473893546103    5.59667141074128
O         4.04000442419198   -2.86409897338889    6.37331640327322
H         4.41644448634564   -3.75434074961800    6.29308452667599
H        -0.76932250051630    6.26579276170727    5.07087424264843
O        -1.36503782064582    6.84175519451777    5.60926255455877
H        -1.37857965072068    7.71896382292092    5.16850177460789
H         4.68962003629921   -0.20348470066377   -1.47263146104847
O         3.92269215542746    0.33966388895492   -1.73453203162303
H         3.23019928662917   -0.25949351759302   -2.06751113896890
H        -0.74671873733257    4.46272921062597   -4.04392007662728
O        -1.52886928396893    5.00613392403076   -4.25277108608485
H        -1.37836713698564    5.87214963571294   -3.82853165265182
H         0.65287053171567    3.14068543218807   -2.66463203594347
O         0.66238375519549    3.51859200001952   -3.57261890622497
H         0.70919672864039    2.75585407555870   -4.15906683077333
H        -5.39952322991642   -5.25938497700621    1.77126980255923
O        -4.70535706613906   -5.85417249487048    1.41068969496763
H        -3.86312455416538   -5.44171834850440    1.67963993402672
H         7.87405923544976   -1.75504570441334   -4.03818509112384
O         7.61502902643320   -1.44293516767936   -3.13832367984291
H         7.12913934750461   -0.59834913763663   -3.29482019981144
H         3.69479438617811   -5.13276887476320   -5.30422760290389
O         4.45736541740553   -4.76109428037083   -4.82167578930271
H         4.84070101855957   -5.47348416249451   -4.27715566480236
H        -3.80210406772127   -0.05106143211967    4.91789032510367
O        -4.39996440926947    0.41556223913848    5.54875503193346
H        -5.05599046238278   -0.24007059109839    5.84497788664367
H         3.45245401064224   -6.01020058026261   -0.53917403386021
O         4.32825842512375   -5.76273832214215   -0.84816648250987
H         4.40178630529049   -4.79988274835109   -0.70679633999814
H         4.99422013394447   -0.39856074507855   -4.16735402957793
O         4.45962655966160   -1.10978153231200   -4.55843746396438
H         4.13195032379228   -1.69336809422357   -3.84166210844704
H        -1.17780332309626    1.51076102234913   -3.94810759148638
O        -1.82742785156258    2.13226046560343   -4.33346387781729
H        -1.46909106849518    2.46503695167085   -5.17894690056385
H         4.87713442513099   -6.38763377621486   -2.32823928956262
O         5.21042724966137   -6.71161129675516   -3.19394962546879
H         6.02846887565005   -7.19252476119447   -3.00777629175564
H         8.73193737596114   -5.15757235504162   -2.92438986057930
O         8.04077406229010   -5.57578826453117   -2.36612272293568
H         8.07471611322173   -6.53293708480066   -2.47036747962720
H         2.32838404398022    4.65241136653938    0.44832070041247
O         1.74985662786091    4.63328103087624    1.21997829415836
H         1.39067619529357    3.71349370477350    1.29555643714068
H        -4.45159184023763   -2.71173938101141    4.21089468093421
O        -5.34468960667877   -2.35383562983453    4.01249155231794
H        -5.19459119893068   -1.57596523934245    3.43680883979819
H        -5.85872164364375   -3.26033394237764    1.29766261839055
O        -6.32266065367427   -3.81771805093053    1.96410875861767
H        -6.13589690334576   -3.38252318644921    2.81597363379688
H         1.66587675922035    3.39897892061810    6.85669129389789
O         1.04406903063041    3.91325023559861    6.32208223136885
H         0.25876710885060    4.06434488068972    6.89283259913866
H         4.98338366066753   -2.24170506388069    3.60908101117471
O         5.00033234069095   -1.52882695104694    4.27959241270193
H         4.19333512576203   -0.96606340243418    4.11583943159456
H         2.33512672116864   -5.62589591108939    4.83306775285170
O         2.72346626383412   -6.50245897436516    4.56959940138101
H         1.98566668523717   -7.08902375678522    4.38005908384794
H         2.25203797909922   -4.57509918064623   -6.80549295324997
O         2.08326246778415   -5.06405345997866   -5.99013736946205
H         1.81689245717075   -4.37350922942210   -5.33459603570178
H         6.42817615099400   -4.17170377680638   -0.51230735479225
O         7.18011718371867   -4.57543883771896   -0.04734924769696
H         7.68904414718660   -4.99689312100540   -0.76794940357270
H        -1.74318971382653    4.40883201549408    7.69537621539260
O        -0.84291535517258    4.50931940833639    8.08070491137722
H        -0.66616597843308    5.46878104681033    8.10677193258568
H        -5.12155637338918    5.63539694304620   -5.60690505678618
O        -4.51374444271298    4.87202320660574   -5.62762116382941
H        -3.75603218687932    5.08719349760962   -6.19260191208141
H         3.27868904203621   -2.58449665915544   -8.44904098791511
O         3.19019747532785   -3.11813661214356   -7.64846349443071
H         4.06635078516460   -3.09470233353671   -7.21881595529869
H        -0.66596292754467    8.76347474178790   -2.28062357227848
O        -0.54287055510429    9.59159716899240   -1.76125325668823
H         0.21831800519778    9.41622905495913   -1.18342839042215
H         2.03108326852289   -0.95710307402401    5.17584035934160
O         1.46978651334728   -1.47034992589260    5.78641848997560
H         1.57917275059359   -1.10459185790464    6.67411898396502
H         5.20004425504318   -2.08584703672319   -5.70202683177657
O         5.54710692631217   -2.85161075929216   -6.22416037233853
H         5.27192870742817   -3.64212062329424   -5.70826394054442
H         5.67795896397058   -5.29030755128237    4.67519823872365
O         5.15123173462665   -5.20896738177160    5.50056851102850
H         4.43064483826970   -5.84133670806666    5.40923989805185
H        -3.96226187036969    1.06696276841594    7.02427219845675
O        -3.80036287646579    1.60025502383448    7.83511916346595
H        -4.68930608815836    1.95639418993301    8.08382186516634
H        -1.85881261506930    9.55016506645949   -0.74852536218628
O        -2.71961079971700    9.42335958523443   -0.27508284190788
H        -3.33053048063205   10.05216159622072   -0.66282011158132
H        -5.95513028890541    4.62807802879286   -2.95128523137984
O        -6.86319721094418    4.51020872099103   -3.29735226396417
H        -6.77229391570565    3.80815910312445   -3.97468712393901
H         0.08295284576580   -7.12914183180732   -1.16275581608986
O         0.54586822037598   -7.56526658719004   -0.41412353126032
H        -0.13579269965487   -7.76156412508567    0.23190383533203
H        -7.64590785764545    3.72926571455125   -1.98953043140391
O        -7.90837025022882    3.14191025948175   -1.25029736960027
H        -7.76499509882153    2.23332536222654   -1.59002052072856
H         3.95730034494843   -0.97427711099719    6.97253329019204
O         3.96279206918751   -0.01060466444944    6.97535754499696
H         4.77081084678288    0.28800913182266    6.54081596403948
H         2.25021488329585    5.73069336066363   -1.18154177861415
O         3.18570364235459    5.43744706303867   -1.06676451810851
H         3.36275187675060    4.89836851497058   -1.86054622936130
H         6.53848659910351   -5.99906954581813    0.66202022892964
O         6.16926641057663   -6.73443112050007    1.19706998983220
H         5.26286144451625   -6.45930542972331    1.41748583214501
H        -3.88356694966672    4.65788149537426    7.76872788637554
O        -3.31472133608000    4.20011471052827    7.10962280798759
H        -3.50077738550342    3.25243961908263    7.22517592712452
H         5.75086908325941   -8.01490917049343    0.12374071681628
O         5.46334475045667   -8.70085872505503   -0.51456539247525
H         4.63449392701229   -8.37503008901261   -0.90941437314675
H        -0.58087909906993    1.97425270803548    7.68564722226610
O        -1.20710787313644    1.91887507811060    6.94533169649335
H        -2.07147851156445    1.73409966039698    7.33716813866147
H        -6.39337527989834   -0.18736790682523    1.04263045636738
O        -6.71552232018319   -0.26864621717679    0.12982587218312
H        -7.63394755252197   -0.54014535825730    0.14965496935986
H        -5.38453542311806   -3.12744503495742   -0.60887334011218
O        -5.13013350187053   -2.42488397589929    0.01550979616137
H        -5.70174604993584   -1.65259576205748   -0.16965533666140
H         4.30760969333427    5.50995862935500    0.32010520556471
O         4.64052073905089    5.60863891163533    1.22594396289118
H         3.94607263780884    6.11960889642854    1.67777010415768
H        -9.05400129150613   -1.80609888121295   -2.27618476872323
O        -8.50597607114485   -1.60559875127479   -1.49016709294780
H        -8.63411176117783   -2.34224745434666   -0.85249191209594
H        -5.52871430418714    3.41268855286476   -5.54138131367974
O        -6.04681559494829    2.70170925002113   -5.12823257390967
H        -5.38118608636362    2.11556198361849   -4.71399300397768
H         3.17470271121430   -0.94951106075981   -5.66526338442982
O         2.31916647303161   -1.06876221804386   -6.13176334906972
H         2.40454928887275   -1.91713822162289   -6.60630516337038
H         8.10906950447932   -1.41219100452712   -6.03302702561896
O         8.11619270597734   -2.27658325363678   -5.57722083950786
H         7.26032568933033   -2.67597404975153   -5.83002293491628
H         7.61609635705661    0.92897411399413   -6.31240572830423
O         7.42736885427478    0.08079311631229   -6.72598949583302
H         6.44600948201147    0.03152103028455   -6.76399422285991
H        -7.87447265520353   -3.75570760227812    0.90768955074128
O        -8.55140127301910   -3.64828366853982    0.22172294075696
H        -8.45323945577545   -4.40814245590095   -0.37921809501896
H        -2.41800310018938    8.67021638138417    1.28849471159003
O        -2.26759497583035    8.08106523745810    2.04107494373445
H        -1.49759122221407    7.52791748134475    1.81822895140898
H        -4.45835054694429    6.36643976699024    3.48810826860620
O        -4.62672524266925    6.79363583051552    2.63161988350701
H        -3.86320118560200    7.37982563776829    2.49441543309559
H         3.39449973300907    3.38323278308308   -3.58156844535699
O         3.24148382446077    4.35234789836644   -3.48695250261974
H         2.27668131080423    4.41743339855257   -3.59557344274761
H        -6.12491276636708   -1.66557496167437   -3.46220979266075
O        -6.20833610647631   -2.24615661034640   -2.67941767861706
H        -6.99250256640752   -1.93957004664977   -2.17038083429374
H         6.45060522988984    0.97608584149951    4.73743380352984
O         6.05552892433024    1.51182227633483    5.44215143273136
H         6.24252613414772    2.43170608879740    5.15249384204924
H         1.35720190881170    1.66248824232345   -5.83055610156591
O         1.16234732649174    1.06593275862182   -5.07689357185456
H         1.52465618236492    0.20275946134673   -5.34775615540025
H        -2.50865240701104    2.87181609628528   10.47601476212535
O        -2.30604594384618    1.96412201853088   10.19641160849098
H        -2.89818136607589    1.78837298913587    9.45046411413743
H         7.61282614617925   -0.56882785737542    3.08046776783613
O         6.86115207616530    0.00403044699247    3.25136658660778
H         6.17001604249284   -0.59757786263633    3.62807009848658
H        -5.67289449009354   -8.11705685358766   -0.72759177581874
O        -4.93800378709396   -8.18646405582890   -0.08129450509826
H        -4.94322460595166   -7.37042918958823    0.44298121484133
H        -5.18449107391972   -0.17770546703062   -4.73249285389547
O        -5.80111902152527   -0.88905246532262   -4.97454471913790
H        -6.63926912018083   -0.44710020335838   -5.17209250907510
H         1.88594609920712   -0.25636840782778   -7.52509277986383
O         1.68591241616964    0.21674077025512   -8.36859238507102
H         2.26287004229674   -0.18818934887955   -9.02161023047776
H         4.87004848465990   -1.45032850850488   -9.31245880341092
O         3.94532965466255   -1.22059376824316   -9.59519081386213
H         3.92615197875986   -1.33626746340942  -10.54452802700761
H         7.54742118469591   -2.64468115658712    4.19439439282369
O         7.69264560436267   -2.67971772376503    3.23495889667867
H         7.20062646516531   -3.47084343672124    2.96183845902446
H         6.70130232442751   -5.96592258309268    2.67640821637941
O         6.76216492428406   -5.29373716655580    3.38126177282158
H         7.63960568589910   -5.37833681613275    3.79625571819451
H        -1.83407782247044    8.87895170662064    3.49334566309837
O        -1.58663493282146    9.18337725878766    4.39181171268181
H        -2.43569431449834    9.31427156277529    4.84747523067655
H        -7.39634491290099    1.50987547334283   -5.26810519429061
O        -7.97151569752289    0.76546770012187   -5.02483790610093
H        -8.87320484094471    1.16519513727306   -4.94889040581405
H         6.92279949912027   -1.14189505087567   -8.40954713538210
O         6.34128463200608   -1.86269395203225   -8.67484250630440
H         6.11215809449085   -2.31351555475208   -7.84378973714045
H        -1.67898578827511    6.18431522228588   -7.02878528054196
O        -2.07675111975654    5.35839168243211   -6.75705210461081
H        -1.82985374687749    5.22643267468815   -5.79317484021166
H        -0.01840326324333    3.22599797361416    9.01774637344313
O         0.18038564280884    2.30536639210462    9.26980526813389
H        -0.62086267496151    2.04056670965984    9.77203403448125
H         6.74592545714123   -2.84589777047337   -2.71183653067023
O         6.21592720951857   -3.59033317006183   -2.37023628008647
H         6.68392252235803   -4.40092850197448   -2.61849773871436
H        -4.08539165239527   -3.13242923665993   -4.96228066338377
O        -4.23790796126380   -3.01865208882605   -5.92726589749171
H        -4.78560284302879   -2.22582889797413   -5.98308715269679
H         1.95411941662797    2.11050495574958    8.46100646567460
O         2.61817382673243    2.21553484171457    7.76942110215817
H         3.04759319371700    1.34904168617368    7.65914009013839
H        -6.92034622536019   -5.26312139562111   -1.41882769193365
O        -7.83543625756941   -5.53290833134854   -1.66612914251942
H        -7.96827055165800   -5.12904077441243   -2.54846729223294
H        -3.84291913825967    5.18581439251361    5.68868250601417
O        -3.81057835073845    5.95486792326848    5.09752398847309
H        -2.87702494828606    6.24870940934690    5.19300861742285
H        -7.89455497137206    0.02693152368040   -1.98462073106279
O        -7.40467488053610    0.75078403956585   -2.39775192151638
H        -7.63247316466983    0.74026686719460   -3.35099123153580
H         5.82554365291572    0.06156194878622    0.40653776486594
O         5.60253816730594    0.78196628988738    1.02839313361532
H         6.11222592647597    0.58725250645842    1.84117209793647
H        -6.24509070468269    3.24498239701758    7.37344904797275
O        -6.12588302769664    2.73144578334232    8.20600255419646
H        -6.71628082026716    1.96380911687210    8.11421339422118
H         2.26240436704261   -8.13946313715378   -0.85930182711649
O         2.94313135463061   -8.12690717101040   -1.55197082688321
H         2.71913285668921   -8.83921984933182   -2.16762223203905
H        -2.75156008101528   -4.02045727129449   -6.21537497926759
O        -1.99764475234847   -4.58648680288704   -5.98370345830299
H        -1.72277972600393   -4.29604469983558   -5.08577160786661
H        -5.65992151820690    3.69244653212307    5.29613338870316
O        -6.31550072799788    4.09107237150369    5.90529109986997
H        -6.14371878821481    5.03371343847424    5.90075587574318
H        -1.03014029182078   -7.17688580201471   -3.18157325105270
O        -0.55664022896534   -6.50797174850339   -2.65300897724784
H         0.35026423822696   -6.43841091545142   -3.03441942753296
H         4.42914443664202    1.94537595395274    5.12533174634959
O         3.48712366959239    2.18183833534504    5.00414468192305
H         3.10094969744524    2.20500723970478    5.88477890684710
H         4.09133394860655    4.58567606265373    6.29942376738042
O         4.17630034143798    5.31460023634540    5.68061714593036
H         3.60772543190477    5.07635162050461    4.90944639905103
H         2.74882539217513    3.54686814664545    3.91709985055757
O         2.57463414374000    4.48769123831612    3.75331698572751
H         2.45393595976701    4.58827307200317    2.78707204789349
H         9.38171880546432    0.14326098009448   -1.07224293301599
O         8.57619653528560    0.30610796785694   -0.57780533801128
H         8.39914433073806   -0.51379867595772   -0.08708325179033
H        -2.12281252878247    5.24216136556859   10.64420555441459
O        -2.84107898467064    4.61031570684775   10.87636466005679
H        -3.06684891257406    4.79371713209157   11.78844066543433
H         7.95900343612479   -3.07819381029049    0.32226985680150
O         8.38021180535400   -2.23210979767435    0.57919790237864
H         8.31354526586874   -2.22798658384617    1.54128803234223
H         5.35718944852413    3.59345556380299    3.52346720214908
O         6.01095275751095    3.85423671331560    4.19423911972170
H         5.59932171595638    4.57488650547114    4.69336779093320
H        -4.23159336136591    4.94276951314942    9.77565038533356
O        -4.86408499713125    5.10097884724778    9.05508356618237
H        -5.47574114398903    4.35210934397854    9.04510520226380
H        -7.02098230735576   -3.53764425339014   -3.50705027374585
O        -7.64120070918589   -4.14855550993207   -3.95720880789689
H        -7.11956695364558   -4.59021874593924   -4.65906439170926
H         0.00684624159524    6.05347595632526   10.76508657773859
O        -0.85768169133291    6.38577926023447   10.51904319267762
H        -0.74265211836754    6.81621378027017    9.65256644448252
H         2.58231895441973    1.43384789314494   -4.11246594752935
O         3.46097123247506    1.78530563222052   -3.87230847167606
H         3.77944586863966    1.26988536670930   -3.10157904377503
H        -6.98957169225671   -0.29358528662814    7.20345848294965
O        -7.50071435739373    0.48286935912207    7.48031474968238
H        -8.12235318433441    0.66645637056623    6.77485777999055
H        -2.75849379191590   -9.93640783897481   -0.85276546146371
O        -2.69398751974437   -8.99476302273519   -1.01207085166735
H        -3.60021842837801   -8.62770116611378   -0.77163360857772
H       -10.07465470132134    3.01933619958043   -4.91583552098976
O       -10.19251595187673    2.10159745810195   -4.63636021921888
H       -10.40906355781505    2.18466124740171   -3.68668183798793
H        -2.15714349356931   -3.04888789596995    4.50585331458479
O        -3.01622771429531   -3.51094820583712    4.59331297301194
H        -2.99488440092443   -4.16386966063832    3.87084736669965
H        -0.19889493466446   -8.04833245673546    2.47192416561654
O         0.62941976768194   -7.83741437126651    2.91648643371226
H         1.34504092225505   -8.13713479032584    2.32843577727458
H         6.68975075213426   -2.44793778739327    6.38739919039951
O         7.13685479364108   -3.15922396355553    5.92441879541463
H         6.50790142607354   -3.89432201520223    5.88443537150282
H        -5.27897911820901   -2.10241129751506    6.95098564275576
O        -5.93208458455732   -1.60116790281313    6.45580511822706
H        -5.91372418342238   -1.97194328341321    5.53938948690969
H         0.83278106225227    2.97464076446776   -7.12121415344624
O         1.75043106747722    2.64355003545692   -7.17680033599647
H         1.73680028873638    1.89685589231544   -7.80358594999406
H        -3.97141078026996    8.68675182465420    6.66639383635182
O        -3.96705786175641    8.68552410446391    5.70902238502516
H        -4.09301125768097    7.75809462773127    5.44066673440825
H        -2.06516079217294   10.25228741365974   -2.74043123657701
O        -2.96643992023579   10.43442880537466   -3.04300818632502
H        -2.89384033760831   11.06829898537633   -3.75588835125715
H         9.39426342066399   -4.13654506522945    4.03762040245391
O         9.11095514484908   -4.81346787097853    4.65990209271364
H         8.68529396321980   -4.33948127244282    5.38504202199542
H        -0.74258112389554   -6.05684329355520   -5.85799103393678
O        -0.03932835685622   -6.62385089264671   -5.52475339607792
H         0.79632144639173   -6.16216309154486   -5.74122740760456
H         1.81561393645101    8.20887429461783    0.66344804803111
O         1.51377561958550    8.53156016341766   -0.21418398520646
H         2.32899300515016    8.56975510956809   -0.74372757246825
H         3.49433262415615    2.87009248477334   -6.66686642682628
O         4.32154163315930    2.57914210181669   -6.25720294585074
H         4.07534113293429    2.30488049112565   -5.34879896352982
H         3.72527533548127    7.05944135683949   -1.23022561492843
O         3.93223653182600    7.99517675897629   -1.44244093304232
H         4.30159437410910    7.93989489527941   -2.33573416323563
H         4.39083544849366   -0.06629197109351   -7.91836624408836
O         4.76740216295575    0.07910278092486   -7.04855269699836
H         4.58557674601112    1.01088500619068   -6.80433395118014
H         6.01869790430174    1.86609993958569   -0.47925478187449
O         6.58556543783058    2.05924589047422   -1.23973043611262
H         7.40971914973097    1.57928437549776   -1.04492902922001
H         6.67378905993506   -8.49833310475834   -1.61958453721269
O         7.31095911056571   -8.28609555789682   -2.35429698514816
H         7.67984726305761   -9.11938708430019   -2.64221723563451
H        -5.31053354418521   -5.84637480047562   -5.42893635276460
O        -5.92681174277261   -5.17400120037740   -5.74455149443853
H        -5.37511064357916   -4.40566018938141   -5.97945397944715
H         0.66476572937441    7.10217436074549    7.59794108493185
O        -0.23665706381101    7.12954155071014    7.95717326150949
H        -0.79214459256761    7.14350790760444    7.13964194549041
H        -8.90692803867057   -2.89119830582713   -4.12443493037016
O        -9.42747495394039   -2.08267211455841   -3.95734592256003
H        -9.13988766793325   -1.41730106606363   -4.58624346482136
H        -2.42259380034571   -6.05067048348397   -2.16158736744934
O        -3.29954875581708   -5.76288031424764   -2.43215865005734
H        -3.48641623508694   -6.13760594503073   -3.31783905570328
H        -2.99526135229639   -5.95903150734895   -5.42929315365777
O        -3.59570311253536   -6.56906151972477   -4.95825146032243
H        -3.11435959399357   -7.38961599146340   -4.79156096899439
H        -1.39387751614047    3.66960859335215   -6.99144057085781
O        -0.85394667195298    2.91334059349783   -6.72118429066663
H        -1.09128595452153    2.12884702526258   -7.27179834215629
H        -0.20796380802754    0.36084656265623   -8.22678368138043
O        -1.10409411980147    0.59621331850018   -7.94390754295010
H        -1.28043387664407    0.07181390389320   -7.14673849265527
H       -10.43063545285997    3.99520618294762   -2.75092414383381
O       -10.49933034920151    3.21579040357080   -2.18402719298967
H        -9.67060597720822    3.18808505588579   -1.67408861506742
H         4.56708531148731    4.01263249193797    1.71865856838267
O         4.36135808375025    3.09096269396311    1.99765191081494
H         5.07651194199339    2.51634636011563    1.71226130316629
H         6.47828230067259    1.33432002082460   -4.22325926783561
O         6.17478188135010    0.70955662366596   -3.52989600462820
H         6.20433153690173    1.20480002135497   -2.68598238336696
H         9.62029526900873   -2.29387574789890   -0.93288887136269
O         9.89752100260009   -2.07847318080068   -1.83215648150931
H         9.09739543465512   -1.73987674066008   -2.27622214611511
H         9.95895179727349   -3.38678805253433   -3.10328236490561
O         9.69182993237522   -4.03860112410089   -3.77832734134137
H         9.29921406409120   -3.53067086365649   -4.49898985094121
H        -7.71229229510832   -8.63444472770741   -1.69062416260510
O        -6.97418569004286   -8.04074830606706   -1.82060946454035
H        -7.35120421334906   -7.12736791522448   -1.80922327811902
H         4.15457457199614    6.01809666832460   -3.82199068028415
O         4.81571255561390    6.71918565565005   -3.73602305392662
H         5.65192937018426    6.26520641504736   -3.59889364704849
H         0.08838920830035   -8.23041669444020   -5.23287047152106
O         0.11307431302891   -9.21330060657191   -5.10115633019163
H         0.26371521168286   -9.57678547428942   -5.97380614244364
H        -2.34645050391499   -8.73473179941985   -2.73644571388240
O        -2.11006291729221   -8.47034211888743   -3.64532384918352
H        -1.46398519255808   -9.08967256338547   -4.00338198560153
H         2.17088458027619  -10.87780877496841   -3.51157505247940
O         2.12604770329493   -9.92319477018984   -3.48701532580458
H         1.34118672829854   -9.65152626567599   -4.01385164846179
H         6.82928728525525    3.26732862064697   -4.57563172849716
O         6.88796889187800    2.58951159879371   -5.27683718920011
H         6.09532630012259    2.72370091256828   -5.81854905997651
H        -1.91211880955848   -3.40909295174304    7.39209089258379
O        -2.83371520851444   -3.08484696837163    7.26767144040574
H        -3.03944719475516   -3.30011759871203    6.34402549761537
H        -0.64481115468123   -3.42030517556687   -6.73916882994866
O        -0.01386873308812   -2.68940217538120   -6.74508867471884
H        -0.49573085343936   -1.91390444685342   -6.40355035246203
H         0.69487974021581    0.29712843900392    8.77200420155147
O         0.61817498702230   -0.46062326230941    8.18847776880446
H        -0.34210426243509   -0.55214018898017    8.00925352371061
H        -5.83981724514589    7.30936339419913   -4.26100017509995
O        -6.34213753595734    6.69119774087075   -4.82329840402085
H        -6.63000489432200    5.95969132420813   -4.23311382980399
H        -4.28461719829826    9.04344253925062   -3.26954040035885
O        -4.82042767310386    8.24717862155360   -3.16491205169744
H        -4.41319785050432    7.76685974392208   -2.42585541848787
H        -9.71708301208018    5.74077389176826   -4.66102648686955
O       -10.25071385046390    4.93605155180068   -4.49878070257016
H       -11.13123218002808    5.13756093186479   -4.81741853930575
H         2.75332891716618    6.44550536197898    6.13709300896171
O         1.79347832708166    6.54223947557053    6.23486282687708
H         1.44808292498046    5.62967409853019    6.13126892331400
H         4.79453624184465    8.48108260290473    0.08576827792558
O         5.11182563682891    8.48107225438164    1.00675788673572
H         5.51808301599558    7.61643780169318    1.13717750000621
H         4.13358684188803   -7.48928286083850   -4.35682041009706
O         3.37552802121867   -7.77304042361936   -4.89943778602211
H         3.09393285915484   -8.61382654349797   -4.52383753207577
H         0.36325285649709    8.59129082205912    4.23104270023082
O         1.04215954840974    7.94761058926402    4.00348516997731
H         1.26653741543470    7.45369605034997    4.81803199152717
H         5.22763653837117    4.12812613506457   -3.15987880930441
O         6.18903663427480    4.09709825525447   -3.10621620951871
H         6.39668855393853    3.51517759627513   -2.35849189731861
H        -2.37124928820654   -1.51376481055323    7.53851792688558
O        -2.04205748880814   -0.61487976006813    7.77195532449841
H        -2.52740294605535   -0.34315002103950    8.55146360211941
H        -9.03334225018813    7.87966981862850   -4.15831750369551
O        -8.96942498867001    7.29629445794686   -4.91597700520879
H        -8.01226373059145    7.13170717413265   -5.04995871990308
H         3.51102466525377   -9.04840057981230    1.07133441631167
O         2.83594757055956   -8.41710403898148    1.32571117306945
H         3.31142151371562   -7.61182712023959    1.60293133077610
H         3.57333748814407    8.10491015156790    1.83002334311913
O         2.78353232239118    7.54039946042840    1.94122376158979
H         2.33532807290361    7.77626956267094    2.76633237888424
N        -0.15734817687632   -3.65618126887798    7.46805868357132
H         0.37836712974798   -3.96143617157055    6.66219701069234
H         0.00960314349068   -4.32467095027350    8.20874587890898
H         0.24002397315224   -2.77272190251000    7.76705835150352
