# Supplementary material for: Computer Generated Realistic Interstellar Icy Grain Models: Physicochemical Properties and Interaction with NH3
Source: ACS Earth Space Chem. 2022 Apr 19;6(5):1286–98. doi: 10.1021/acsearthspacechem.2c00004 (PMC9125691; doi:10.1021/acsearthspacechem.2c00004)
Supplement: Supplementary file 1 — sp2c00004_si_001.zip [file sp2c00004_si_001.zip › NH3_binding_energy_sampling/84-41.5-N.xyz]

604
 energy: -1022.792100459295 gnorm: 0.000033552822 xtb: 6.3.3 (5b13467)
H         0.18973752763619    2.94735971050583   -0.70678438336461
O         0.70919946044945    2.27585861232228   -1.19930534863723
H         1.64905293567492    2.40247965413527   -0.92844553212610
H        -0.08957871423192   -1.37359256154919    3.14066808937731
O         0.30328282268901   -0.67662175150485    2.59264549972022
H        -0.17141369157201    0.13913863880744    2.82404910210787
H        -2.41116470029362    2.33671348887041   -0.55436245868827
O        -2.19916444436705    1.86877704243825    0.27072459446841
H        -2.21975131377070    0.92002769041406    0.04962289562572
H        -4.67316651234054    0.49174971755329    2.17715486365475
O        -4.99320738251448   -0.44046716349272    2.19483437017018
H        -4.49237158649266   -0.92242766351767    1.52851481573993
H         0.04660061435710   -0.38467405338292    0.93742734830399
O        -0.15222146562187   -0.15107718304885    0.01001447113897
H         0.18925058763483    0.74408611962871   -0.11490890065226
H        -0.17418267892271   -3.64080313874451    3.77703065026886
O        -0.44853246375189   -2.80784208746908    4.19498073989986
H         0.19996868025245   -2.63730798725700    4.89453657426574
H        -4.89313676363682    2.47267180530865    1.31817371281334
O        -4.25306387202625    2.06383916338996    1.93276212337259
H        -3.41199717681083    2.04110273882289    1.41751772769071
H        -3.26121248428429    3.82014970711342   -2.23367089463217
O        -2.52459415529232    3.22200962780816   -2.00260887520114
H        -2.16988104151258    2.92932142466380   -2.86214672082939
H        -0.15538765654607   -3.88215765607981    0.50413601402136
O         0.18901906365866   -3.06344522843865    0.91654655496721
H        -0.59584282086657   -2.57350866210465    1.22918631373460
H        -2.39477663393084   -1.60016058690509    2.46676843054541
O        -2.20920808785727   -2.06982700992553    1.62718994389591
H        -2.46812190249971   -1.48512420295250    0.89597823159546
H         2.04485901220516   -1.53482850500101   -1.13689822281991
O         2.27901444972005   -1.78473353171974   -0.21944147254129
H         1.48943951292693   -2.20796218993737    0.16895726131487
H        -1.39856288625150    1.75719373256239    1.89276168978037
O        -1.48857597219529    1.36335871665470    2.77068434571803
H        -1.47003976388420    2.07822202618211    3.43282416695301
H         0.17501167226619   -2.79033013118597   -1.57498233464262
O        -0.57734483225579   -2.17500930273743   -1.63106846398752
H        -0.39426387383708   -1.44771430405023   -0.99939454223030
H        -3.46719275722120   -2.99489316279050   -0.38563954244049
O        -2.75237786446347   -3.49069062398000   -0.80610241984878
H        -2.04106795323485   -2.86327674745928   -1.02917680172149
H         2.76190943732141    0.05150907571599    2.90942647118812
O         2.86407329149008   -0.12753370740994    3.87139499906322
H         2.95919382659261    0.76661090030797    4.27234179455208
H        -3.52892749258556    6.30995344885967   -0.57429780838077
O        -3.29033649316335    6.96901179718870   -1.27783512480781
H        -3.14451518757904    7.81545705286321   -0.81123246810226
H         3.88771911450578    0.49562896848716    1.15635899780160
O         2.93691495396366    0.31767683529803    1.27565317797104
H         2.69532555483929   -0.43643435206223    0.70034045914090
H        -5.80262076692215    0.77592734253919   -1.60731962545395
O        -4.89073062420092    1.10088736889702   -1.48527199909935
H        -4.99751277216656    1.93159944597323   -0.97654465803222
H        -1.20669223640680    5.33044321816978    2.17628304255865
O        -1.83427252087993    4.58481596077113    2.06428201734340
H        -1.91108459044172    4.16980040934525    2.92866308463751
H         3.48439740805784    2.67323824585791    0.38802362916171
O         3.23390949019833    2.62746646944042   -0.55035422309163
H         3.56244173038928    1.78221157999701   -0.89809562687658
H         1.44797461279720   -4.79201622905848   -2.25097716826285
O         1.51831410089471   -4.01196497551819   -1.68323839522542
H         2.31321794772894   -3.55507695001203   -2.03833384198937
H        -0.94901525467398   -0.17234664705856   -2.56197677511997
O        -0.31317312496507    0.47662292262702   -2.89007336236446
H        -0.04936621111020    1.06103216974476   -2.15600158487619
H         1.66396641280240   -4.77200220480385   -0.18030853089631
O         1.77200308441393   -5.40644142056105    0.56381241045158
H         1.30352190633096   -6.21710969917161    0.27231045298336
H        -1.26602767206420   -3.35422255850669   -2.87890796463217
O        -1.09421306170676   -4.03889813981806   -3.53853362346799
H        -0.97168224595329   -4.88625342289546   -3.06887890728276
H        -2.77531690195346    3.25719709924687    4.68339699120038
O        -1.79415559135976    3.25137505373707    4.64654722907890
H        -1.50026525163785    2.85168048925272    5.48342533411706
H         0.97121470689625    4.96791564094945    4.03722170411318
O         0.02609193812851    5.20350454544150    4.09112938885055
H        -0.44782556257632    4.40292109528684    4.35354488702433
H        -1.76636539890734   -4.72625016665832   -0.36397512145146
O        -1.00163035693551   -5.26635909544436   -0.07715105314085
H        -1.34980404135899   -5.95229948946652    0.50196918432761
H        -3.92550734057830    5.75513959713653   -2.62583109859570
O        -4.27981468037751    4.92088265924683   -2.95136697813498
H        -4.12791017606826    4.88175487232674   -3.91984131457795
H        -2.45668848826811   -3.75295896787288    1.94149753962058
O        -2.47707323062800   -4.65504986658059    2.32203481820615
H        -1.53771294379544   -4.89634950595023    2.45965877134606
H        -4.73298557936942   -3.05578629924184   -2.88922805182548
O        -3.88240073988135   -3.29191629600149   -3.29723329293560
H        -3.55306944940720   -4.08625703613953   -2.83135964120442
H         0.33811729217135    1.31455069334243    4.59230299922817
O         0.84575334746778    2.07166411137161    4.25410422610973
H         0.89858759188229    2.73324554115520    4.95822270479496
H        -4.69634842486530   -5.24066033067531   -1.55327855232048
O        -5.39515633383833   -4.88200916935969   -0.97878037589858
H        -5.18085288281522   -5.23412552838172   -0.09398760427597
H         2.27669551946892   -6.58113766538320   -4.04750860909966
O         1.95659678235151   -6.25729325584814   -3.19044225551256
H         2.38363466200153   -6.84185633133048   -2.53054278010212
H         0.42485655950738   -3.47931815517192   -4.00985626838709
O         1.22847415900486   -3.11974424113503   -4.43889230977147
H         0.90518225036643   -2.74739335422093   -5.28553605703261
H         1.94746077426253   -1.82750153828726    2.96678820741286
O         2.09938933279669   -2.75960930324645    2.75247858159428
H         1.41031928507291   -2.97400597685179    2.08889256656014
H        -3.04975820376923   -1.89174369269596   -3.20978946676534
O        -2.62443760645549   -1.00612311118697   -3.15043079564450
H        -3.27939957852535   -0.35998493505994   -3.46995285363298
H        -3.19025452579855    4.91086045647674    1.05332608832611
O        -3.97196314426710    5.28527405752067    0.59964485909697
H        -4.38328642500769    5.84709814532841    1.30491555397102
H         0.87132038280630    2.18130175616085    2.56338629830212
O         0.96958439685285    2.17265240344159    1.59189847106987
H         1.69377842724249    1.54615060956875    1.42813587853179
H         0.18728114311513    5.57312138495414   -0.79752751378551
O         0.70953286778489    6.23133907359213   -1.31057445928062
H         0.85565536605514    7.03288959198731   -0.75840540175742
H         0.35472261589245    6.96554401781444    2.54575749137975
O        -0.01103109237561    6.58315345323951    1.73088968911010
H         0.64981313645347    5.90910620456057    1.47032740298309
H        -2.48883359460952    0.15723449725163    3.33157162302119
O        -2.71189310404485   -0.65399898560027    3.84038368252914
H        -1.94957612370819   -0.69388707925093    4.45982279005948
H        -0.89371313080234    0.50115650858115    6.00965865979956
O        -0.62345248810919   -0.02188624293361    5.23633850230813
H         0.08864377818301   -0.62688352555578    5.52331533861486
H         0.67938302696174   -5.06893815197101    1.98177330956424
O         0.13981974182427   -5.17223404207565    2.78885201575005
H         0.28044070436621   -6.09276156732146    3.06371826780476
H        -2.16286394637952   -8.15918405029711    0.47123583691866
O        -1.83791276285536   -7.66713166004449    1.25338788624078
H        -2.62291180198718   -7.35248369936205    1.70923777936686
H        -0.38350742536465    6.77590795502819   -2.36759098341523
O        -1.13005895070724    7.19637976566880   -2.86623097845062
H        -1.91872245493406    7.07494066210496   -2.29963415948583
H        -1.11686588374119    4.23581632431200    0.54412914461173
O        -0.74644626439168    4.29201831013330   -0.35334689794302
H        -1.45584753194267    4.04991888672801   -0.98255369875285
H        -4.40960915083400    2.69652254776083    3.49331422376250
O        -4.40453494737641    2.87066495315192    4.45721702334624
H        -4.48955579673951    1.98943476501755    4.86994991917546
H         2.00510001485669   -3.65166512497315    4.23622370296236
O         1.94287285299701   -4.12010275981472    5.09163072641062
H         2.45310992520691   -3.58221163236871    5.71856610505337
H         4.65907432016324   -3.28779727356146    0.82198131920042
O         4.49632887247764   -3.21476024148838   -0.14450263509396
H         3.63847847817170   -2.73511810634943   -0.22675928649456
H        -2.74911260813194   -0.82431280224091   -1.35705974168129
O        -3.07256832009084   -0.54905702213992   -0.48282827306567
H        -3.87232740778514   -0.02200538556194   -0.68928670205216
H        -1.65370442802678   -0.85391612883150   -4.64052420971141
O        -1.14731063133705   -0.64272768611959   -5.44624169423013
H        -0.43584806576433   -0.04669673239834   -5.16450810742501
H         1.75817467891845   -1.81511980643369   -3.39205955410467
O         1.85603221129477   -1.06550363209877   -2.77354354004598
H         1.07936913066798   -0.48679621796270   -2.90277021595896
H         3.64058822612772   -3.20499065172786    2.53607151545860
O         4.59864579141416   -3.43763057111405    2.46044549613819
H         4.65013020644613   -4.39748448748890    2.59132043306400
H         3.39495706091431   -6.20071392408839    3.12049787902309
O         3.74936061754763   -6.00452709822118    2.21869871397716
H         3.01108646331405   -5.65945057526466    1.67612159367710
H        -3.37107524169556    1.52623287229511   -4.19006249113692
O        -4.21701231723362    1.05941187751048   -3.99523155326173
H        -4.43113862632268    1.20906654683768   -3.03834635043671
H        -5.08845519998803    4.08544035758996    0.04904565987321
O        -5.53006954523966    3.22041536630206   -0.04952416003970
H        -6.46102671089714    3.34139591179673   -0.32876768349777
H         6.70571968559882   -1.29151230935933   -1.39417881401799
O         5.93545849858490   -1.13669213527086   -0.84112833403082
H         5.51390917962593   -2.00199906285022   -0.63797889966800
H         4.55584863262775   -3.27418563703677   -2.48785561982269
O         3.68781245964721   -3.10111207328458   -2.90281639668100
H         3.68612772119671   -3.72307840130114   -3.65556457614915
H         4.42533950830126   -2.36594542703875    5.60076178039480
O         4.08351301668368   -2.82664888203186    6.39713092907495
H         4.41400641690716   -3.73355376976681    6.31798379068492
H        -0.73725227758596    6.28084873195939    5.03611139587552
O        -1.33032797836110    6.86087125141634    5.57369767527521
H        -1.34223135270305    7.73616711324671    5.12871920250872
H         4.67344083830498   -0.23856059139801   -1.49597203790283
O         3.90750064318944    0.30549852612559   -1.75960580229108
H         3.21154652421209   -0.29394531059832   -2.08416830136443
H        -0.75950257347565    4.43025777119305   -4.06896577401350
O        -1.54084245581008    4.97507644373702   -4.27738171681450
H        -1.38565956096580    5.84282334308845   -3.85838673507005
H         0.64214391430124    3.11116525788277   -2.68858596404958
O         0.64837884051091    3.48429274222669   -3.59868547681693
H         0.69070178859618    2.71829086650683   -4.18117982810491
H        -5.41600379273912   -5.24715507389978    1.81530987048995
O        -4.72246170334367   -5.84538492483313    1.46018509644557
H        -3.87952177051965   -5.43177426605521    1.72659893013710
H         7.84261117602285   -1.81318899412709   -4.06735302117724
O         7.58823333348411   -1.49599835681688   -3.16842875596518
H         7.10388784471454   -0.65083326479168   -3.32640661871421
H         3.64800395278771   -5.17949097226079   -5.29619355516209
O         4.41895466080830   -4.81534608526477   -4.82124310630184
H         4.79658439480755   -5.52575881165148   -4.26953867358555
H        -3.78912137161219   -0.02887207376010    4.92991840472620
O        -4.38622699530317    0.43976067753573    5.56265442545672
H        -5.04777107106097   -0.21501705971467    5.85898649053525
H         3.42447419061201   -6.03771715910385   -0.52606576092355
O         4.29615568358023   -5.79250730144035   -0.84868906410479
H         4.37488247302670   -4.83024901085214   -0.70576845212413
H         4.96569665389371   -0.44918561828290   -4.19182619182007
O         4.42784969984697   -1.16120339963928   -4.57728309501959
H         4.10131249093227   -1.73946786080178   -3.85539373000661
H        -1.19938542337752    1.48023106378580   -3.95560313222420
O        -1.84864473840270    2.10179414847881   -4.34170906135678
H        -1.49270071131160    2.42900928762285   -5.19031400349797
H         4.83396818587923   -6.42988322829546   -2.32293944196975
O         5.16408422019962   -6.75991090801972   -3.18847503092851
H         5.98227309174679   -7.24060913270595   -3.00114662840600
H         8.69421280658445   -5.21425015620275   -2.93988260943691
O         8.00230172492241   -5.62701555708931   -2.37872082941275
H         8.03434135007593   -6.58513716589261   -2.47482720172002
H         2.33550574987808    4.63348886123329    0.40940442607160
O         1.75873020131851    4.62069750016625    1.18248734209787
H         1.39824929352334    3.70197682100959    1.26504283239022
H        -4.43120554042350   -2.68217292278668    4.23905145729021
O        -5.32458751624695   -2.33999603012263    4.03838667328194
H        -5.18679899666500   -1.56194660376161    3.45897260629910
H        -5.87331037635279   -3.24977569667483    1.33181491779051
O        -6.33640689254107   -3.80187423749163    2.00396841901861
H        -6.14324619699953   -3.36398653914461    2.85214574529601
H         1.69911645731526    3.41078982853285    6.82722132394281
O         1.07633109549520    3.92633686625638    6.29317644610041
H         0.29553991153874    4.08423224970730    6.86648035975346
H         4.98457004468092   -2.25180290825464    3.59261389182734
O         5.01003458018459   -1.53058863198263    4.25332240273373
H         4.19933426419431   -0.97236944251478    4.09738939440068
H         2.36585290847223   -5.64491688616628    4.83692329542637
O         2.74196447655964   -6.53104762789335    4.57929361142479
H         1.99418674203805   -7.11059333563113    4.41018843315558
H         2.21515248538745   -4.61834938499832   -6.79630177879548
O         2.04833816117235   -5.11570336793738   -5.98508038863053
H         1.77789797093572   -4.42728303803306   -5.32755513776425
H         6.40289608164270   -4.20790031827931   -0.52091106031324
O         7.15719150634094   -4.61064004612427   -0.05930236701263
H         7.66074925264576   -5.03789410143162   -0.77986440296238
H        -1.70675281788637    4.44697271879735    7.67189969595896
O        -0.80633605306534    4.54383351320018    8.05403732961143
H        -0.62231604284998    5.50248614084866    8.07398730843813
H        -5.13703378269487    5.60853606327223   -5.61970910890638
O        -4.53176071513747    4.84313609405120   -5.63886147161597
H        -3.77571245618657    5.05290714640633   -6.20810858908491
H         3.22575438334488   -2.65042614391208   -8.45377799363847
O         3.14149852238985   -3.18483595919545   -7.65308627031693
H         4.01823771432356   -3.15472267099168   -7.22401848037495
H        -0.65787914828471    8.74004693335101   -2.32859971725998
O        -0.53031184831146    9.57038077160318   -1.81384985715803
H         0.23304235203676    9.39573655540530   -1.23859822806900
H         2.05921444478448   -0.97798481473959    5.19276139547274
O         1.48672389127774   -1.49960491829355    5.78420825562186
H         1.58431571825740   -1.15078092312182    6.67965827150723
H         5.15979282884468   -2.14383118914442   -5.71810987126023
O         5.49989793689957   -2.91365937429619   -6.23955875645670
H         5.22895383453490   -3.69989934411836   -5.71537584775406
H         5.67086932119788   -5.29600261555052    4.67421935143996
O         5.15171061049317   -5.20569765539652    5.50218382796604
H         4.42744359303289   -5.83522461596263    5.42144883016794
H        -3.96910416737850    1.10830791204840    6.99837560670227
O        -3.77277432247031    1.58707202923730    7.83961003423280
H        -4.64684414219336    1.97648057124911    8.10158905351652
H        -1.84167516945860    9.53821207583317   -0.79556896507611
O        -2.70090190296787    9.41662738334619   -0.31773223745115
H        -3.31137407937675   10.04539958001259   -0.70624228375137
H        -5.96228669584451    4.61777990877864   -2.95549377607051
O        -6.87232542288858    4.50067785613872   -3.29666954515739
H        -6.78642445528716    3.79496987979508   -3.97090561810617
H         0.04758567369856   -7.15047703770639   -1.13179726192088
O         0.51335995082752   -7.57972568278000   -0.38064355874107
H        -0.16604097340502   -7.77448000637837    0.26785714246706
H        -7.65161322514966    3.72942305965754   -1.98172059409641
O        -7.91252741450259    3.14663509689190   -1.23824644520430
H        -7.77378116412956    2.23592273305484   -1.57427612431428
H         3.97170385970528   -0.95728029614206    6.96133995664148
O         3.98396350363175    0.00682085752592    6.94903784846365
H         4.79561308227692    0.29217760605705    6.51323547135810
H         2.25350127663207    5.70390056940161   -1.22642653542221
O         3.18856840791198    5.40874093682912   -1.11410007398532
H         3.36074231586312    4.86443710705295   -1.90532326306719
H         6.51201145235772   -6.02992253898806    0.66108678232956
O         6.14231615043326   -6.76326148893998    1.19784851881417
H         5.23944700721765   -6.48226592771344    1.42702774817823
H        -3.84928533602471    4.69434520394287    7.75725212211784
O        -3.28615579787138    4.22709037373649    7.09840434811336
H        -3.48238772108573    3.28474801956430    7.21320987293747
H         5.71710604224336   -8.04540673870486    0.13524245520658
O         5.42746725385281   -8.73200159912304   -0.50193403946520
H         4.59418035800581   -8.40890435343217   -0.89008122765174
H        -0.54748163875314    1.99550705661462    7.67051321159305
O        -1.18323543630558    1.93028577542116    6.93769855671672
H        -2.05092264519204    1.79297279617924    7.33752379270547
H        -6.40061199815824   -0.17479095681543    1.06678581414901
O        -6.72434585297979   -0.26014311628133    0.15531062419530
H        -7.64369116377516   -0.52857415108156    0.17749626069667
H        -5.40462977067264   -3.12788859665440   -0.57482909186447
O        -5.14845546575724   -2.42320559928072    0.04671918151824
H        -5.71684906033694   -1.64968373702640   -0.14269981835545
H         4.31660032661569    5.48499613384340    0.26765857340814
O         4.65406493604681    5.58829853937141    1.17123754166860
H         3.96272934931116    6.10257393152909    1.62385908544181
H        -9.07791386986101   -1.80274083119873   -2.23381841766920
O        -8.52696342592880   -1.59955744658147   -1.45039092375202
H        -8.65442150874457   -2.33329954749997   -0.80925465724959
H        -5.55086545876223    3.38742425669928   -5.54078929868989
O        -6.06941720300408    2.68037861616492   -5.12150856138405
H        -5.40371602058842    2.09420937319601   -4.70727760320727
H         3.13864229533320   -1.00274710216273   -5.67799349120432
O         2.28114442190971   -1.12142326018374   -6.14141031666808
H         2.36010562148719   -1.97292705674759   -6.61026930639014
H         8.06931733253373   -1.48153374736956   -6.06564935138705
O         8.07597437618644   -2.34421598962956   -5.60660251816362
H         7.21758935394438   -2.74172219523366   -5.85245424029496
H         7.58282723560835    0.85869432973712   -6.35449773649165
O         7.38920595781196    0.00950002675320   -6.76380767331388
H         6.40757507238658   -0.03656447371339   -6.79643478691084
H        -7.89140521755006   -3.74077858069337    0.95364806977467
O        -8.57169105081424   -3.63429599283958    0.27106328189405
H        -8.47775310927698   -4.39655413935805   -0.32789382241230
H        -2.39472611647948    8.67078961566534    1.24838350606842
O        -2.24336724693358    8.08501465568569    2.00345293966759
H        -1.47581610327507    7.52837606850188    1.78046963211377
H        -4.43213336005310    6.38573344274841    3.46823163628308
O        -4.60362935291179    6.80870675562299    2.61047143344749
H        -3.83876724973492    7.39157705640125    2.46607463896948
H         3.38036889811368    3.34046043468029   -3.61858806341511
O         3.23060907503818    4.31056271906561   -3.52893997649073
H         2.26553281296297    4.37800076381981   -3.63335718404075
H        -6.15341415909768   -1.67861556433214   -3.43230352351929
O        -6.23545730746474   -2.25387901502481   -2.64542610116945
H        -7.01708548733999   -1.94231937495784   -2.13586247698151
H         6.46520274891926    0.96800635895135    4.69850555603346
O         6.07558459866767    1.51101984150587    5.40062591188692
H         6.26528524537925    2.42788187644376    5.10499178321588
H         1.32815134749664    1.61446065665439   -5.84991516586735
O         1.13418835295909    1.02238269878250   -5.09258986245599
H         1.49312353635629    0.15681997421058   -5.35973752722443
H        -2.46747028918578    2.93578635403277   10.46338723066689
O        -2.25903193507462    2.02637265796671   10.19324215710811
H        -2.85967202306528    1.82557098103496    9.46357213934993
H         7.61547229329772   -0.58952368905650    3.04617362787811
O         6.86714028397771   -0.01137124385795    3.21380330670784
H         6.17435842607493   -0.60824461267185    3.59802104641920
H        -5.71012069798932   -8.11694156043340   -0.66526112151027
O        -4.97467850696315   -8.18534945124158   -0.01975290793393
H        -4.97375689774746   -7.36544500555728    0.49783133757422
H        -5.21430507334638   -0.19977777678676   -4.71432736468083
O        -5.83444522720308   -0.91035141111906   -4.94953303085160
H        -6.67194126435397   -0.46687819345356   -5.14627633044202
H         1.84377462960909   -0.31454273976427   -7.53649180884865
O         1.64151849269884    0.15400497298679   -8.38197907851914
H         2.21466683688496   -0.25595642473440   -9.03511591132090
H         4.81667333807647   -1.52771101441509   -9.33016990887674
O         3.89075254578515   -1.29901571374368   -9.61014779790255
H         3.86869854502663   -1.41395093056530  -10.55948634614160
H         7.54680663711040   -2.65884251671538    4.17179534964340
O         7.69021389401138   -2.69952516368349    3.21196973839737
H         7.19342856285376   -3.49005294816530    2.94541146979176
H         6.68754126257827   -5.98701474761459    2.67316146111505
O         6.75409319983207   -5.30860182221193    3.37063115216080
H         7.63081033640232   -5.39514346167308    3.78641067123876
H        -1.80056246984153    8.88918446021102    3.44952275505557
O        -1.54895448422205    9.19691908667732    4.34574208548568
H        -2.39584919430909    9.33405402072062    4.80339266638079
H        -7.42304403918974    1.49201826436158   -5.24970779235432
O        -7.99947468318959    0.75082317863831   -4.99968588794601
H        -8.89965180458095    1.15360639785700   -4.92240840912435
H         6.87345726326382   -1.21976889450021   -8.43865820751080
O         6.28940511504072   -1.94100700319733   -8.69729943916813
H         6.06243661245125   -2.38541986171369   -7.86223625006758
H        -1.69909512314001    6.13925556653014   -7.05883287892561
O        -2.09822878997849    5.31599728798137   -6.78107856025055
H        -1.84754115761144    5.18829266271289   -5.81755838433797
H         0.01912136584551    3.26940567524290    8.99344060971009
O         0.21408659497755    2.35016518687314    9.25200531389081
H        -0.58364010974677    2.09066673043700    9.76183016555134
H         6.71657960481810   -2.89411879241113   -2.73027612712277
O         6.18455395430671   -3.63550174403000   -2.38557734767259
H         6.65154774081226   -4.44858023989856   -2.62725099853306
H        -4.12590247185156   -3.15887487556366   -4.93321619262281
O        -4.28319444804362   -3.04884149832537   -5.89796073024043
H        -4.82857922337149   -2.25462332580411   -5.95505944817388
H         1.99316283850117    2.13317266703025    8.43398483218087
O         2.65517285790471    2.24053709005378    7.74133749281706
H         3.07415797281062    1.36842056426609    7.62831002777727
H        -6.95134662108553   -5.26248392104900   -1.36770080582172
O        -7.86917463510721   -5.52866647578157   -1.60853122936782
H        -8.00396666550093   -5.13051984996685   -2.49322894509072
H        -3.81271056629558    5.21421967662118    5.67143753428771
O        -3.77917094126752    5.98011471911354    5.07737681325254
H        -2.84391341493023    6.27163312027746    5.16728922053088
H        -7.91207312801358    0.02757469133289   -1.95716698546399
O        -7.42160116676899    0.74808332320699   -2.37537159044720
H        -7.65297679244471    0.73351637990723   -3.32779005257529
H         5.81781115051544    0.03186084215708    0.37728363940484
O         5.60053063591377    0.75720586631457    0.99523194974813
H         6.11242842743619    0.56404841699659    1.80763775835845
H        -6.20186877610219    3.28440865090183    7.38622641019092
O        -6.07311506102379    2.76922020613830    8.21662834617566
H        -6.67610520102472    2.00946562690246    8.13328879796207
H         2.22915986775202   -8.16205342001714   -0.82836558694784
O         2.90273142948229   -8.15785159889155   -1.52807680841117
H         2.66294175955920   -8.87610146295369   -2.13248607552173
H        -2.80556850923224   -4.05102344408058   -6.18890458736146
O        -2.04788167013524   -4.61317384464417   -5.96156530969629
H        -1.77037124782790   -4.32654515330959   -5.06307708270895
H        -5.63551248475580    3.72426363515401    5.29573072866430
O        -6.28128922067344    4.12561083216975    5.91332921754513
H        -6.11462593493071    5.06903551925085    5.89544146803388
H        -1.07702856131686   -7.20460857474825   -3.13863333989620
O        -0.59672391718019   -6.53403935279563   -2.61571954530438
H         0.30305811938673   -6.46938002574429   -3.00988716633676
H         4.44649659208147    1.94393115668238    5.09111677254788
O         3.50536472138183    2.18604922812605    4.97277180916235
H         3.12374854093364    2.20722005305349    5.85573046422206
H         4.12424240836889    4.59118850263624    6.25288085695628
O         4.20586354770654    5.31823052757201    5.63124556129385
H         3.63460064328314    5.07641691469384    4.86343181058901
H         2.76833777729377    3.54553616754036    3.88364556820195
O         2.59380013188111    4.48555253510423    3.71400145687739
H         2.47122282304244    4.58019976719515    2.74758046390164
H         9.36908664212070    0.09452014940786   -1.11694162407662
O         8.56455055846816    0.26226899517330   -0.62266744946195
H         8.38781650455890   -0.55302991964238   -0.12402331601701
H        -2.07031059791891    5.29414551304787   10.61953236305818
O        -2.79371764892694    4.66911192496911   10.85594397952610
H        -3.00850163979534    4.85107618820616   11.77103558683025
H         7.94163925953869   -3.11393812653000    0.30082776457792
O         8.36691307734118   -2.26783449474157    0.55077578741713
H         8.30356418847761   -2.25834188093538    1.51327201141053
H         5.37295628217629    3.58244965131409    3.47700471468481
O         6.03248123012703    3.84867154434368    4.13963601741622
H         5.62375503746574    4.57004366839976    4.63987881683190
H        -4.18241447373720    4.99958364093841    9.76166027192086
O        -4.81732985077490    5.14958489042531    9.04105750924617
H        -5.43159528995891    4.40292331049945    9.04366346517912
H        -7.05534792048894   -3.54808645402500   -3.46406310546697
O        -7.67975090641615   -4.15883935451349   -3.90833377708677
H        -7.16213161561091   -4.60687204351128   -4.60941131101822
H         0.06155323894663    6.09482300471392   10.72890819155494
O        -0.80259202571649    6.42881273261994   10.48359773379820
H        -0.68835044464939    6.85534283503125    9.61508709982714
H         2.55996509668885    1.39088972045698   -4.13524475574645
O         3.44087103572780    1.74079222930698   -3.90167211481797
H         3.76115897058221    1.22868566641318   -3.12915940756262
H        -6.97158494818480   -0.24240195885253    7.22695512014041
O        -7.47668610388258    0.53907518152360    7.50539707214684
H        -8.10111760190978    0.72163347593036    6.80218005854905
H        -2.79823888110615   -9.94656021322797   -0.79546760672241
O        -2.73287022162071   -9.00479015638201   -0.95376841611228
H        -3.63748199831528   -8.63617365384093   -0.71490829844440
H       -10.09520194672477    3.01163952586599   -4.89409962593007
O       -10.21474446832297    2.09576812325440   -4.60927536479481
H       -10.42703899559517    2.18438707481239   -3.65918696648875
H        -2.08456975767440   -3.07614431836371    4.61806754241170
O        -2.96074370138167   -3.51283542254760    4.69251039461870
H        -2.95916149011184   -4.13385393203818    3.93867335134874
H        -0.22243820693045   -8.04870022172189    2.50580596118263
O         0.60649575095663   -7.84008629269019    2.95008712474240
H         1.32094487039846   -8.14158521395891    2.36152482754971
H         6.69730799355820   -2.45197455567197    6.36833714654428
O         7.14227972294710   -3.16486727933695    5.90524791372800
H         6.50940340080884   -3.89748048003367    5.87201361339134
H        -5.27795819814849   -2.03386898140554    6.95351642160391
O        -5.95410736417876   -1.53542976349252    6.46972576619989
H        -5.94208576329873   -1.91633275513509    5.56205132377214
H         0.80212267944169    2.92153991504564   -7.14502339590413
O         1.71853581036072    2.58738368793515   -7.20318541419972
H         1.69966998495050    1.83752387678646   -7.82587697213041
H        -3.92475445869667    8.72074733628824    6.63236551488316
O        -3.92584737299860    8.71444494775164    5.67501402443946
H        -4.05520555520165    7.78617624286850    5.41175572686720
H        -2.05447330771206   10.23071624943031   -2.79032133447678
O        -2.95647823564657   10.41403851399566   -3.09003693516053
H        -2.88493302249079   11.04399408944311   -3.80649031655062
H         9.38744834687447   -4.15560768601057    4.01719586961879
O         9.10786225504683   -4.83041969161445    4.64342376478536
H         8.68182751362225   -4.35390208846897    5.36691975446271
H        -0.82383784819936   -6.05157877502015   -5.79991854529172
O        -0.12730101606902   -6.59622525256778   -5.42052988954779
H         0.71081047191751   -6.17111649145647   -5.68063536797650
H         1.83457175845064    8.19325258666289    0.60751897369294
O         1.52956057570724    8.51212660587911   -0.27052574587112
H         2.34261707925564    8.54506611107248   -0.80377730582079
H         3.46543034853029    2.81101434463003   -6.70144432622739
O         4.29335070622624    2.51864095784236   -6.29426950927303
H         4.05043883481302    2.25071408751847   -5.38297077998201
H         3.73243181043526    7.02805636612428   -1.28807540445870
O         3.94090089601180    7.96207426388781   -1.50640381997013
H         4.30662218289930    7.90079839577966   -2.40079463009389
H         4.34662502303470   -0.13325428508153   -7.94216693147324
O         4.72776711595052    0.01396827263166   -7.07472031085195
H         4.55045205164549    0.94755667415145   -6.83343100435753
H         6.01346065934066    1.83081011416056   -0.51934572025369
O         6.57685786225615    2.01849944008197   -1.28396795705318
H         7.40061356137506    1.53744010954446   -1.09016074056003
H         6.63038229260636   -8.53899876192792   -1.61012202144610
O         7.26396591803011   -8.33391663497021   -2.35105780978309
H         7.63389145570135   -9.17009314127964   -2.62889690361018
H        -5.35996500635097   -5.87300085352590   -5.38046394636204
O        -5.97615145464852   -5.19987714083618   -5.69525031419311
H        -5.42329349314225   -4.43492268577258   -5.93785927654112
H         0.71033099296771    7.12554122488978    7.55284456198498
O        -0.18993267515152    7.15778348098092    7.91512235674886
H        -0.74803380044080    7.17080079273596    7.09937890918327
H        -8.94230529472318   -2.89888432148606   -4.07638454589896
O        -9.45930386188983   -2.08765767250998   -3.91094009626914
H        -9.17285952331988   -1.42681245621733   -4.54510918511537
H        -2.46045538724182   -6.06809638336336   -2.12513167152919
O        -3.33683330035912   -5.77673621751675   -2.39410109084160
H        -3.52796289113259   -6.15779167635445   -3.27667437506099
H        -3.04553275741932   -5.99431848627022   -5.39034261887884
O        -3.64594109281146   -6.59666264350845   -4.91132242925783
H        -3.16642375669955   -7.41899943048491   -4.74470291326289
H        -1.42163667081297    3.62393549732661   -7.00954542795257
O        -0.88281997294510    2.86738429090950   -6.73785417420130
H        -1.12522008183388    2.08074464977073   -7.28310743886148
H        -0.25144367916103    0.30499324743429   -8.23246699133585
O        -1.14565278040416    0.54441818580004   -7.94713985864543
H        -1.32012034671165    0.02478449807123   -7.14638134247307
H       -10.43897230829825    3.99983848910748   -2.73314786007656
O       -10.50761562045166    3.22402412441494   -2.16129213538228
H        -9.67660140371486    3.19647957675447   -1.65516096607101
H         4.57867673569386    3.99369194737950    1.67260438989720
O         4.36817478977428    3.07446975280209    1.95522998511350
H         5.08136050281052    2.49514836060468    1.67422548008239
H         6.45519874862223    1.27911129123423   -4.26241115858922
O         6.15226308986192    0.65846858292923   -3.56526763792586
H         6.18710918914438    1.15723467003447   -2.72344196741367
H         9.60001053158292   -2.34221528284774   -0.96586974169978
O         9.87369177776765   -2.13397478682552   -1.86802450293785
H         9.07309182641087   -1.79353478749661   -2.30964978246448
H         9.92574299001111   -3.44810068736310   -3.13171520094386
O         9.65441855911549   -4.10171489559968   -3.80352460050319
H         9.26039409317701   -3.59520489245381   -4.52432994197450
H        -7.75496622749330   -8.63320376735116   -1.62128532708424
O        -7.01602504943199   -8.04105339134830   -1.75308094197853
H        -7.39085390360506   -7.12713446932161   -1.74560835762874
H         4.14752379399099    5.97155539672448   -3.87601443463693
O         4.81106298946990    6.67119716954389   -3.79705833080798
H         5.64648693763249    6.21556595394552   -3.66052431728558
H        -0.01319701971499   -8.24861944988341   -5.09973351141764
O         0.09708555456870   -9.22285994670253   -5.03659992859026
H         0.59940716404182   -9.41487474008046   -5.85884349119022
H        -2.38558551318974   -8.76058545200734   -2.69077097801235
O        -2.15698357496638   -8.49070931564403   -3.59909171894076
H        -1.52279771209232   -9.11350175021779   -3.97244670072439
H         2.16059785910148  -10.84703126456628   -3.57732135567173
O         2.04241460437069   -9.90916441810071   -3.43776999541617
H         1.24376287102723   -9.63744377825097   -3.96992133526582
H         6.81064690565502    3.20857580669398   -4.62651098274436
O         6.86424908002661    2.52745357415280   -5.32500725650992
H         6.06947544896520    2.66145656123301   -5.86357207750804
H        -3.57337339541173   -3.75533397369303    7.73280978827302
O        -3.68622056607186   -2.96921175891432    7.19995682468650
H        -3.43900954571706   -3.21309270420393    6.28175251169053
H        -0.69503818562872   -3.46669530010957   -6.72130020723282
O        -0.06013791980561   -2.73875232355202   -6.73723121047350
H        -0.53680234469028   -1.95963885373897   -6.39661798446992
H         0.65037717620497    0.41865941544750    8.73298478766213
O         0.65362438818701   -0.29909425617592    8.09569671065322
H        -0.26983049202304   -0.58536084513420    8.01221227088983
H        -5.84438029233135    7.29178588608405   -4.27944571115591
O        -6.35106811388477    6.67227116224286   -4.83632948289729
H        -6.63865440620801    5.94477319240127   -4.24113525754394
H        -4.27979215029715    9.02602092171526   -3.30380687490892
O        -4.81772626104669    8.23209137856349   -3.19246095955701
H        -4.40857298557705    7.75434528584739   -2.45281043071770
H        -9.72818562120354    5.73314662906301   -4.65475994735250
O       -10.26368616569576    4.93101675307344   -4.48590697284789
H       -11.14472779154079    5.13343069960755   -4.80252841123000
H         2.78962079520948    6.45457507709272    6.08759016208219
O         1.83020748117818    6.55475688038134    6.18831252064950
H         1.48317526190268    5.64213198840031    6.09109787298346
H         4.81163941938779    8.45311547437646    0.01584065929192
O         5.13239112255906    8.45711459880903    0.93559313025839
H         5.53671811875151    7.59199560559493    1.06910060546090
H         4.11266192030819   -7.57095152440003   -4.32848709394107
O         3.37053984870978   -7.89733246037246   -4.87055846481536
H         3.02360336283845   -8.66427870852970   -4.39236432786926
H         0.39918072929801    8.59862777899459    4.18021341147661
O         1.07418412083100    7.95093457522776    3.95271368767250
H         1.30151035150748    7.46074284200480    4.76875714634278
H         5.21773572502498    4.08174010286574   -3.20834388860394
O         6.17925426628079    4.04769275839564   -3.15911065421601
H         6.38833186673593    3.46921600032459   -2.40900191987431
H        -2.57930973910370   -1.58139071206688    7.57292607291952
O        -2.06571055669727   -0.78879919739018    7.78773833043145
H        -2.68831885556591   -0.15891131916573    8.16115081071859
H        -9.03556335632197    7.87273087475369   -4.16652413133252
O        -8.97679710966326    7.28483198494642   -4.92109302958893
H        -8.02073225964120    7.11666577198805   -5.05844311347174
H         3.47783846475309   -9.06726336682601    1.10294763089312
O         2.80578887102691   -8.43047013747892    1.35111180003080
H         3.28478412734373   -7.62612554332244    1.62577753510998
H         3.59675382530220    8.08962796461540    1.76682259837438
O         2.80485405711679    7.52917638857233    1.88413439243045
H         2.36208637800857    7.76996210161185    2.71067939594298
N         1.81720557900995   -9.07893838746208   -7.11883274231202
H         2.47367320319084   -8.53418503701969   -6.56427201403366
H         1.42909828084193   -8.45689850331100   -7.81649148433940
H         2.34335546198827   -9.79387695056247   -7.60387829821423
