# Supplementary material for: Computer Generated Realistic Interstellar Icy Grain Models: Physicochemical Properties and Interaction with NH3
Source: ACS Earth Space Chem. 2022 Apr 19;6(5):1286–98. doi: 10.1021/acsearthspacechem.2c00004 (PMC9125691; doi:10.1021/acsearthspacechem.2c00004)
Supplement: Supplementary file 1 — sp2c00004_si_001.zip [file sp2c00004_si_001.zip › NH3_binding_energy_sampling/85-33.1-N.xyz]

604
 energy: -1022.787649294187 gnorm: 0.000032558476 xtb: 6.3.3 (5b13467)
H         0.19960114371409    2.94869798538139   -0.67941493872916
O         0.72291421718726    2.28303610550040   -1.17536031936273
H         1.66156075065264    2.41083853644816   -0.90110722805434
H        -0.07617819301101   -1.38827599124098    3.13521525624426
O         0.32294198154938   -0.68897890747917    2.59261054182235
H        -0.15662558779568    0.12311985371469    2.82492929119654
H        -2.40008418446910    2.32687473659665   -0.53840968850564
O        -2.19049218148313    1.85431893700763    0.28466748550806
H        -2.20287933919061    0.90716706549003    0.05599927550161
H        -4.66304911217554    0.45126894644880    2.17515887717058
O        -4.97752176459627   -0.48314409767539    2.18759204405079
H        -4.47575058535684   -0.95612059474910    1.51537155877831
H         0.06487879368445   -0.39699517281248    0.93948166342842
O        -0.13767325875648   -0.15412278420900    0.01493979575017
H         0.20622189600559    0.74084419495491   -0.10329984195692
H        -0.21359525918690   -3.55767096640459    3.66240200279560
O        -0.47233096663843   -2.77326609003697    4.18309051237346
H         0.20652974240769   -2.65581363824402    4.86278843076893
H        -4.88833356167292    2.43892125728845    1.32823310178651
O        -4.24910817399121    2.02728473255938    1.94186048187836
H        -3.40625418698410    2.01186029335854    1.42874837475659
H        -3.25086813483531    3.81835054636209   -2.21035585173025
O        -2.51269035635755    3.22164579337800   -1.98086940395858
H        -2.15428126583147    2.93569863852662   -2.84128423524857
H        -0.10260618590798   -3.89389747217827    0.50419017468824
O         0.22244022064659   -3.05478069052335    0.88793971238459
H        -0.57008745051139   -2.58677141370487    1.21013434257201
H        -2.37663503006743   -1.62109766014611    2.45243213036186
O        -2.19350336959322   -2.08287413277300    1.60857840150960
H        -2.44773703528037   -1.49336500118164    0.87974902252875
H         2.07444996226693   -1.52369592214590   -1.13471981399583
O         2.30810620624883   -1.77586735403724   -0.21800826468633
H         1.51916278291905   -2.20803853172359    0.16463926475518
H        -1.39332798128145    1.73250616402176    1.90704617768891
O        -1.48630235685134    1.33367087543046    2.78249691444460
H        -1.46964365646279    2.04449908257990    3.44868514598301
H         0.20629009489358   -2.78556128693401   -1.58438777954267
O        -0.54563994300346   -2.16941293286486   -1.64473764544110
H        -0.36799887662009   -1.44898841579552   -1.00377896629238
H        -3.43520216372776   -3.00670721643113   -0.41230205406780
O        -2.71857817112789   -3.49886727455131   -0.83329924372215
H        -2.00546591589882   -2.87006720132053   -1.04767580051101
H         2.77040184516483    0.03409651658434    2.92493296406816
O         2.87260932645558   -0.14890652603817    3.88654274298230
H         2.96282278643575    0.74377215398196    4.29139132612639
H        -3.53311602974944    6.29557757260768   -0.53451623454074
O        -3.29524042486168    6.96060698278040   -1.23253578058764
H        -3.15373198950403    7.80422479903079   -0.75957063021390
H         3.89996410426780    0.49696657575579    1.17763688548326
O         2.94990516851477    0.31436185333331    1.29476713706349
H         2.71207129434504   -0.43613923783266    0.71206727355232
H        -5.78280948284772    0.76069391364326   -1.61271011187723
O        -4.87266187049786    1.08828262821064   -1.48536733232262
H        -4.98378111053654    1.91474270701273   -0.97079107265625
H        -1.21482319191072    5.30607500687441    2.21563561643764
O        -1.83972816976841    4.55911931496648    2.09749031271635
H        -1.91660683651254    4.13764610269036    2.95864935781246
H         3.49136889336315    2.67779981127155    0.42329388289692
O         3.24435200392014    2.63891917967268   -0.51608747753151
H         3.57644345878073    1.79725028097532   -0.86967088367822
H         1.49207441662416   -4.77572078314505   -2.26847850032310
O         1.55728632723780   -3.99891519556251   -1.69530416690460
H         2.34983019695751   -3.53671457844412   -2.04754000407828
H        -0.92074034830812   -0.16465766180753   -2.55866605986950
O        -0.28998359177721    0.49182967023884   -2.88154690422224
H        -0.02894084327608    1.07053701960870   -2.14218651845706
H         1.69661251713136   -4.77430987467647   -0.17861710696027
O         1.81126098543542   -5.42485622569600    0.54963419146771
H         1.34351431788023   -6.22801778677976    0.24051173647786
H        -1.22390699088209   -3.34256632218671   -2.89932197672790
O        -1.05186982168901   -4.02326712158996   -3.56328730275394
H        -0.92403836576192   -4.87178611200333   -3.09701758115660
H        -2.78273187953142    3.20981212200889    4.70397862913318
O        -1.80152173499705    3.20844226101460    4.67065289955402
H        -1.50834319936310    2.80345805398019    5.50502258275029
H         0.95948156939916    4.93909973951972    4.08004841389394
O         0.01336050039935    5.17086880350613    4.13434637931938
H        -0.45816427814156    4.36633213240903    4.38859797696733
H        -1.72586020229388   -4.73423361943993   -0.39141523957682
O        -0.96114746245281   -5.27635975934526   -0.11112523734259
H        -1.30587379781698   -5.96569954103045    0.46555560418330
H        -3.92140377545041    5.75342591860660   -2.59119540699106
O        -4.27223033658917    4.92026198636549   -2.92317367164183
H        -4.11712587271147    4.88791702771362   -3.89143156637009
H        -2.51236244416093   -3.73595606861321    1.88500656831595
O        -2.52427617180619   -4.63850143719786    2.26736553290790
H        -1.57592078736648   -4.87054535439336    2.37347650144692
H        -4.69418415863056   -3.05907278534332   -2.91693666646895
O        -3.84226847419123   -3.28945643053988   -3.32515886900804
H        -3.50926390376906   -4.08379600611256   -2.86207458404953
H         0.33831026492694    1.27955032652504    4.60753926042440
O         0.84442007799754    2.04122979318627    4.27719368415445
H         0.89239000885194    2.69792965641181    4.98604610945744
H        -4.65355467947242   -5.25055674033929   -1.59668130331101
O        -5.35569423045109   -4.89897147569250   -1.02198466688325
H        -5.14221425005120   -5.25841398613060   -0.13920659659012
H         2.32940098089917   -6.55503403544268   -4.06813877898806
O         1.99154264675632   -6.22792791827042   -3.21451799187196
H         2.42470354251208   -6.80353168060142   -2.55163113728543
H         0.46848569412646   -3.45182831684216   -4.02483826700654
O         1.27017554056099   -3.08276479958148   -4.44837949404997
H         0.94929233704500   -2.70918297182285   -5.29528882084191
H         1.95613296369471   -1.85258095798899    2.95791065592383
O         2.10618407760352   -2.78816662786271    2.75802323571544
H         1.42755429194442   -3.00836427377321    2.08207499245000
H        -3.01443325792263   -1.88641410624164   -3.22483009627660
O        -2.59378726839104   -0.99926099771996   -3.15777762249458
H        -3.24995048860597   -0.35379440178059   -3.47568592993577
H        -3.19369472080786    4.88650287582940    1.08428440628092
O        -3.97574936214382    5.26095491596099    0.63125520278264
H        -4.39109887998071    5.81638797597254    1.33903995914186
H         0.87509354201332    2.16246570630190    2.58709506640163
O         0.97588502534040    2.16136190621065    1.61598831366597
H         1.70176902157772    1.53722287036939    1.44965862074151
H         0.18639979183063    5.57456840658225   -0.75235402583933
O         0.70754671086318    6.23859559877120   -1.25900631742330
H         0.84899946829890    7.03664002674235   -0.70073573466768
H         0.33944982820301    6.94441305034665    2.60120935749876
O        -0.02303031263012    6.56599981037648    1.78307615122756
H         0.64130888404824    5.89661292461478    1.51911302129254
H        -2.48071098807365    0.11894053624941    3.33471352941216
O        -2.70455898029796   -0.69561664694777    3.83834912475444
H        -1.93939296653505   -0.74206183899364    4.45392573971224
H        -0.89322347792577    0.45543061366554    6.01721737279021
O        -0.61957342873900   -0.06177471399426    5.24161414581180
H         0.09296753392534   -0.66716216047817    5.52493453433385
H         0.70502141210350   -5.25170561252841    2.04072044730294
O         0.06229590601305   -5.01613098650906    2.73000602585351
H         0.09099329933834   -5.66540285751152    3.45849686730658
H        -2.11177800384361   -8.17078688915403    0.42145257079543
O        -1.79244256391869   -7.67474850182764    1.20228574040158
H        -2.58034464869386   -7.37901641805360    1.66510340238355
H        -0.38425488214434    6.78614253554533   -2.31549613519795
O        -1.13100742027658    7.20766950667146   -2.81301754412461
H        -1.92080662069184    7.07866279784604   -2.24978654696495
H        -1.11672778958198    4.22277657711653    0.57637223887870
O        -0.74392638290105    4.28766949304440   -0.31940047605377
H        -1.44995529441753    4.04623183241245   -0.95272593355630
H        -4.41110283379403    2.65066462945739    3.50489895511539
O        -4.41012966898743    2.81840628692259    4.47016446575761
H        -4.49234872967715    1.93411107007200    4.87649162643643
H         1.99634387523428   -3.66879268474388    4.24329404521649
O         1.95651846316844   -4.12895291775615    5.10626809788145
H         2.49784461475111   -3.58881031707171    5.70779575888985
H         4.68683586896649   -3.27899004719131    0.82001107426432
O         4.52819945060416   -3.19928159248257   -0.14615325833023
H         3.66777673038258   -2.72351013661552   -0.22899485138471
H        -2.72278477646142   -0.83007996736358   -1.36446000500746
O        -3.05166168831739   -0.56082045343373   -0.49029848645813
H        -3.85196231178608   -0.03478048367857   -0.69684174574276
H        -1.61809194798744   -0.83281564506942   -4.64383993779556
O        -1.11208888093615   -0.61280086336597   -5.44730400878059
H        -0.40201814178073   -0.01784378734397   -5.15962648676379
H         1.79459576562106   -1.78889317685287   -3.39176208075994
O         1.88775258717568   -1.04162957355425   -2.76936076525713
H         1.10835629544065   -0.46687016533975   -2.89701502758512
H         3.65759219087060   -3.21544875888696    2.53330675490102
O         4.61810870332142   -3.43935177991021    2.46105380135398
H         4.67375666781847   -4.40207275127812    2.57455143622267
H         3.43856314819639   -6.21565481157494    3.08316029647252
O         3.80204928310373   -6.00000095207381    2.18788800547551
H         3.06146814874449   -5.66817889379844    1.63930073028892
H        -3.34600371179076    1.53731291125481   -4.18323569435585
O        -4.19154072522740    1.06690966963433   -3.99417651894095
H        -4.40813776570557    1.20880820586282   -3.03688030271372
H        -5.08587855954917    4.06043115871457    0.06921610741849
O        -5.52437489742398    3.19452276010843   -0.03527744502304
H        -6.45455115139411    3.31398009128839   -0.31772618396002
H         6.73213791909218   -1.26097732499081   -1.37859055476283
O         5.96144737920861   -1.11201379008717   -0.82447296359089
H         5.54131566034980   -1.98013107595721   -0.62932826647073
H         4.59393484854043   -3.24401361853133   -2.49165965715489
O         3.72690274852666   -3.07053467127341   -2.90812705856207
H         3.72910305277380   -3.68860426439202   -3.66470521103535
H         4.43625216056939   -2.39212538422331    5.60237327593475
O         4.09107388991640   -2.86628658490799    6.39081943911213
H         4.43585172406212   -3.76770073356185    6.30594713328887
H        -0.75722695887302    6.23833530038899    5.08390720811281
O        -1.35412746847464    6.81223540951689    5.62397499673282
H        -1.36824736870641    7.69051912491823    5.18485128664069
H         4.69696846834789   -0.21487615706832   -1.47789491513485
O         3.92999145128015    0.32877647598410   -1.73928936287985
H         3.23717385763638   -0.27107000525792   -2.07044773827522
H        -0.74677088121746    4.45034240237830   -4.03419517551133
O        -1.52954095119322    4.99402946304045   -4.24066622306542
H        -1.37819268500931    5.85942385640726   -3.81569696205803
H         0.65634496528515    3.12737873804021   -2.65918718756436
O         0.66315251108412    3.50713214201171   -3.56654205952617
H         0.71081836287777    2.74528023253667   -4.15415681566090
H        -5.39023621367657   -5.28946386652699    1.76419937856566
O        -4.69620338984430   -5.88331914207428    1.40530066874139
H        -3.85499348067035   -5.46114517827383    1.67280124921419
H         7.87919928395512   -1.75951858818091   -4.05137936454865
O         7.62212844756985   -1.44877722725833   -3.15067578286204
H         7.13432270411377   -0.60498029059482   -3.30453952901972
H         3.70074009176549   -5.13959467842400   -5.31629998131059
O         4.46426357408429   -4.76743520916273   -4.83587713018152
H         4.84864152234510   -5.47966418461820   -4.29158124434435
H        -3.78302536276348   -0.08054710697776    4.92490957112038
O        -4.38443252307077    0.38018313871196    5.56054259133638
H        -5.04717324681266   -0.27724104321999    5.84656932985341
H         3.46694640016638   -6.02477961902378   -0.54993858909800
O         4.33969970875548   -5.77488699987046   -0.86625461392728
H         4.41329942005868   -4.81289196418601   -0.72033988360197
H         4.99760207902781   -0.40629046629791   -4.17370535810834
O         4.46282692709200   -1.11654918228040   -4.56602354205872
H         4.13707064791243   -1.70281297379325   -3.84991439255430
H        -1.17630129137708    1.49811117788969   -3.94169332397660
O        -1.82658606357717    2.12038418644361   -4.32548541563220
H        -1.46912460715950    2.45404612337241   -5.17098940309713
H         4.88647672546660   -6.39807775941422   -2.34596585215503
O         5.22091555201129   -6.71899776993280   -3.21269304128071
H         6.03882613096121   -7.20030546769762   -3.02727403467871
H         8.74151455107039   -5.16421248777009   -2.94506289748268
O         8.05157199226919   -5.58326717895596   -2.38633909652093
H         8.08505558984850   -6.54034999536467   -2.49180334884950
H         2.33496674214508    4.63525333623832    0.45453172246419
O         1.75630144524490    4.61482511203699    1.22610370953351
H         1.39935047011446    3.69395443180360    1.30095239262685
H        -4.40292371725753   -2.74239324358396    4.21740030450533
O        -5.29491874182224   -2.39885563245973    4.01917658161387
H        -5.16127745654649   -1.61692194951679    3.44312120494846
H        -5.84652939733687   -3.28532068227477    1.29877219224555
O        -6.31204729909246   -3.84157007508575    1.96620898157645
H        -6.11988093492227   -3.41188494128671    2.81784677415121
H         1.68551023601636    3.36590148018693    6.86184489440296
O         1.06165195067914    3.88205889059573    6.32986541438486
H         0.27888555022768    4.03334373595329    6.90205514565284
H         4.99881782686917   -2.26420395336782    3.59948865149854
O         5.01974278777112   -1.54869414920516    4.26745377713488
H         4.20908485143453   -0.99023976827760    4.11005090739891
H         2.38213854715620   -5.67637549807964    4.78076178040891
O         2.73196284182614   -6.55845914830105    4.50126145964505
H         1.97159300144674   -7.06489477884423    4.18406419002949
H         2.25521859238352   -4.57936098368373   -6.81487469490369
O         2.08743323434673   -5.07031613604583   -6.00059307228374
H         1.82242275294871   -4.38165432954256   -5.34250010797124
H         6.43926294981753   -4.18405512736565   -0.52527823247501
O         7.19460676506409   -4.58555318142246   -0.06408223272577
H         7.70126551754323   -5.00650811821789   -0.78634246768800
H        -1.72647420746635    4.38243384008870    7.70430449523883
O        -0.82786970707231    4.47956742265739    8.09046986192162
H        -0.64700827725256    5.43880833982480    8.11677138648833
H        -5.12406935223279    5.62305354962613   -5.58931698778668
O        -4.51611694651830    4.85998495939649   -5.61173663631937
H        -3.75897363722556    5.07638858644360   -6.17714201497481
H         3.27862049328953   -2.58503001108597   -8.45664925068529
O         3.19111025889352   -3.12049358234592   -7.65726655981177
H         4.06757278287499   -3.09750813386779   -7.22805871312300
H        -0.66671594699395    8.74877960062273   -2.26334378426582
O        -0.54387060003364    9.57604182846731   -1.74236248719661
H         0.21878064283884    9.40035947086682   -1.16649823741070
H         2.06516661933586   -1.00853483431057    5.19544508644618
O         1.49796143828051   -1.53628521283999    5.78714257890275
H         1.59091963881860   -1.18591810291760    6.68233981442527
H         5.20264001919884   -2.09031375223435   -5.71143889044452
O         5.54949977957656   -2.85460135573551   -6.23601415311352
H         5.27582610603023   -3.64638832460341   -5.72088125259636
H         5.69461077007149   -5.31218110788363    4.65961967564650
O         5.16733941406625   -5.23335430235506    5.48472415864214
H         4.45061966020941   -5.86900039230582    5.39265436616013
H        -3.97461032172629    1.03954308825324    7.00060800493539
O        -3.78224012456231    1.51026713928439    7.84743939954697
H        -4.65795781861877    1.89666648031389    8.10884734681756
H        -1.85761832924033    9.53165265491167   -0.72827515803776
O        -2.71771392474919    9.40377260741061   -0.25348887756437
H        -3.32950262746378   10.03253777357120   -0.63994891851094
H        -5.95311483053649    4.61068694861129   -2.93426150379478
O        -6.86186235234248    4.49212616356271   -3.27848008884427
H        -6.77104778542939    3.79158950863705   -3.95754282448602
H         0.09067412446964   -7.14454167417318   -1.17099979378421
O         0.55949596018956   -7.58634661352671   -0.43028919980373
H        -0.11347767184422   -7.78506376213908    0.22382887408896
H        -7.64154815784206    3.70896972746506   -1.97143513018701
O        -7.90257680313854    3.12007389890674   -1.23273457191462
H        -7.75923721410642    2.21227599511531   -1.57469710263201
H         3.97593423976887   -0.99444754321338    6.97080106431653
O         3.98432899697191   -0.03051015909483    6.96803939712494
H         4.79429029896805    0.26282925122491    6.53408963411991
H         2.25356773613901    5.71614741958263   -1.17426633075891
O         3.18938695982627    5.42404199208062   -1.06097292539431
H         3.36602215110825    4.88578422542584   -1.85552812843675
H         6.55302941645558   -6.01334991933610    0.64377206744191
O         6.18706410457532   -6.75102507463615    1.17681749397170
H         5.28084289782647   -6.47612409888706    1.40306729745168
H        -3.87057932775106    4.62102941786223    7.78510149164373
O        -3.30372172303497    4.15996561887575    7.12510067337182
H        -3.49786433692378    3.21649502676957    7.23180090242179
H         5.76715080387168   -8.02758468698399    0.10192262156993
O         5.48103817630945   -8.71219880825383   -0.53896364710620
H         4.64983118006438   -8.38739775987594   -0.93029805512582
H        -0.55890168051911    1.93752278653265    7.68982121021658
O        -1.19227101405928    1.87281798829028    6.95497488058092
H        -2.06104497531472    1.73139213908735    7.35084299775120
H        -6.38517651070403   -0.21172644204030    1.05484073153147
O        -6.70494580585468   -0.29115262583820    0.14167867111254
H        -7.62323723861537   -0.56367399814405    0.15773148295145
H        -5.37049954068148   -3.15066885684005   -0.60359368895602
O        -5.12145113910551   -2.44823500332827    0.02374781350111
H        -5.69147555151589   -1.67594579501482   -0.16510717656593
H         4.31351653503561    5.49460116096705    0.32422450825103
O         4.64772060975293    5.59325688457319    1.22956787424500
H         3.95292994903835    6.10171223322819    1.68339104298451
H        -9.04586345088780   -1.82660640074420   -2.26543060076269
O        -8.49860255412047   -1.62656230411256   -1.47858890673735
H        -8.62445834287635   -2.36585347543455   -0.84354836749430
H        -5.52985108442086    3.39955383074751   -5.52669829605434
O        -6.04693287244408    2.68791126565045   -5.11339920488165
H        -5.37982259771948    2.10136859408424   -4.70168647786371
H         3.17653385657779   -0.95584538059209   -5.66923970045730
O         2.32091683576887   -1.07366873463744   -6.13630775562090
H         2.40565139665726   -1.92197080357543   -6.61107555543392
H         8.11038080419793   -1.41343043905074   -6.04640706671865
O         8.11929401896668   -2.27868724822901   -5.59242476779277
H         7.26308660908580   -2.67838426605422   -5.84370190015745
H         7.61560436814220    0.92788590509366   -6.32018345874902
O         7.42714624617427    0.08077730092250   -6.73605664136118
H         6.44576674115383    0.03014388715955   -6.77182415782672
H        -7.86085273335617   -3.78183689841692    0.91059694833205
O        -8.54053089852419   -3.67424473322099    0.22760625430569
H        -8.44069457211429   -4.43136642843646   -0.37697984625428
H        -2.41315353017142    8.64806888421772    1.30800080380603
O        -2.26161179454721    8.05780194017285    2.05956744225491
H        -1.49143107829945    7.50549390415421    1.83473653304065
H        -4.44766906795722    6.34009602073661    3.50604951045252
O        -4.61875049221960    6.76851315305915    2.65098666506098
H        -3.85555190047059    7.35498864886552    2.51230613994241
H         3.39620102661399    3.37388190114860   -3.57909167764832
O         3.24229601526113    4.34287947755047   -3.48266090184247
H         2.27733848926269    4.40698062346326   -3.59012659306084
H        -6.11818003098321   -1.68326052018914   -3.45496112136014
O        -6.20085120365687   -2.26400158787555   -2.67208419820293
H        -6.98494263766558   -1.95859404942314   -2.16292801437368
H         6.46606506082341    0.95481015699989    4.73037123515992
O         6.07255035354835    1.49099495569181    5.43571292609354
H         6.25930097703986    2.41072535919137    5.14681506586889
H         1.35718364342553    1.65494150429780   -5.82846150284833
O         1.16309574134464    1.05727765391570   -5.07569476684708
H         1.52657864461291    0.19480208562006   -5.34759835773032
H        -2.48905217832726    2.84862331764682   10.48321910952264
O        -2.27721994123028    1.94167867532519   10.20722501401733
H        -2.87504122422189    1.74468190837526    9.47421469464922
H         7.62663322280009   -0.58671156471916    3.07017789768512
O         6.87548932682062   -0.01352488766435    3.24238662380963
H         6.18433132043914   -0.61657880556791    3.61865949293852
H        -5.65678987678919   -8.13880875706521   -0.73143807438303
O        -4.92352659236315   -8.21067374945577   -0.08410735884247
H        -4.92540722576240   -7.39326809350520    0.43825812875415
H        -5.18121186972490   -0.19202934212831   -4.72418044996403
O        -5.79833432813676   -0.90330144699567   -4.96537163067752
H        -6.63664097152686   -0.46146531254257   -5.16214627319796
H         1.88506694575470   -0.26000105978013   -7.52671536798159
O         1.68306535616571    0.21441043553923   -8.36925724315061
H         2.25958484326171   -0.18896348940483   -9.02363559434640
H         4.86741111334998   -1.44829847523693   -9.32028200714177
O         3.94234962042579   -1.21813206350144   -9.60185985598539
H         3.92186913080497   -1.33380810286052  -10.55114682958667
H         7.56369494881825   -2.66405711558483    4.18104478019171
O         7.70966143455023   -2.69772055318067    3.22159517401887
H         7.21636157871758   -3.48783685355515    2.94746406289806
H         6.71794322562767   -5.98291635168762    2.65804007338252
O         6.78112464829694   -5.31213961410495    3.36409916575080
H         7.65880467368114   -5.39836368532120    3.77741594924835
H        -1.82586423248330    8.85340083178196    3.51221158305415
O        -1.57830825260027    9.15562965552910    4.41149271341490
H        -2.42715292653821    9.28680176987547    4.86718760541990
H        -7.39513086310700    1.49512951333086   -5.25387985421053
O        -7.96960934524692    0.75013717006145   -5.01056788587841
H        -8.87146561490902    1.14897584712205   -4.93333618612278
H         6.92080302125446   -1.14045082146018   -8.41989643625797
O         6.33951728688672   -1.86118279447712   -8.68589029007054
H         6.11164994517518   -2.31358723015374   -7.85522240116163
H        -1.68392828580540    6.17672684663709   -7.01460237093601
O        -2.08191870814112    5.35074199940262   -6.74338659056093
H        -1.83261823760146    5.21660242097835   -5.78040014107995
H         0.00053643025505    3.20168181749146    9.02255291450255
O         0.19707788635210    2.28093482899777    9.27486980912287
H        -0.60126145573669    2.01594797452790    9.78094451032237
H         6.75414056348508   -2.85427976671514   -2.72523025155889
O         6.22471521765252   -3.59934825367802   -2.38487184329488
H         6.69296519899903   -4.40958789690239   -2.63361608416926
H        -4.07984930290171   -3.14574133662113   -4.96070020289241
O        -4.23536536101913   -3.03037369560438   -5.92509213007540
H        -4.78296615277806   -2.23741760164300   -5.97833062156403
H         1.98001845345299    2.07763936279555    8.46131758757688
O         2.64306506042071    2.19213162359866    7.77092815602177
H         3.06649154370306    1.32294278581194    7.65286949234265
H        -6.90773408705467   -5.28442238358036   -1.41712280605970
O        -7.82404958624280   -5.55270397060932   -1.66244610495552
H        -7.95783919330514   -5.14866535325075   -2.54463783564372
H        -3.83011234899058    5.15534056108496    5.70282242581069
O        -3.79803769893942    5.92567802309810    5.11463426889082
H        -2.86408151117510    6.22015970721200    5.20881775214471
H        -7.88814748636669    0.00586385408608   -1.97332813399223
O        -7.39946229537201    0.73138933939430   -2.38478523201696
H        -7.62750346409958    0.72255703286256   -3.33812647576075
H         5.83468602196225    0.04730999690379    0.40018600584499
O         5.61326035710971    0.76737668165815    1.02317372274139
H         6.12367373807500    0.57019162396248    1.83515572401365
H        -6.21550570211850    3.20480704440558    7.39809771181383
O        -6.08703384830619    2.68357752620793    8.22491870251647
H        -6.68795200758583    1.92304852054058    8.13449457972246
H         2.28906371941069   -8.15312834044821   -0.87080110283484
O         2.95874748978648   -8.13706555912046   -1.57450947713260
H         2.73063638406737   -8.85171715921202   -2.18551766039055
H        -2.74731399226687   -4.03030840068829   -6.21650447262207
O        -1.99284181164446   -4.59620395177251   -5.98696277316867
H        -1.71657800266502   -4.30751161716507   -5.08864061285008
H        -5.64620410144958    3.66110492888677    5.31156944327376
O        -6.29448363164688    4.05512284902586    5.93135108998258
H        -6.13291681724609    4.99953142653689    5.91908297343237
H        -1.01950139291955   -7.18924007085281   -3.19361615370415
O        -0.54854707505709   -6.51932216232519   -2.66470840215230
H         0.36057683115387   -6.45084053318947   -3.04182449514749
H         4.44329724514338    1.92166141906943    5.12273297802591
O         3.50148421207371    2.16075664370107    5.00413978852742
H         3.11761067012678    2.17493574930243    5.88612564936449
H         4.10762219362832    4.55898136315677    6.30212655368247
O         4.18719058797833    5.29120839545177    5.68637434098716
H         3.61976059019322    5.05212065274353    4.91477000348465
H         2.76238350237541    3.52475454158147    3.92160498824865
O         2.58423163446922    4.46526766455572    3.75869180273209
H         2.46439256472844    4.56639313569049    2.79246388819159
H         9.38932382134982    0.13347391170754   -1.08422572079322
O         8.58494878280220    0.29624354472561   -0.58789389279744
H         8.40834130939262   -0.52459606478656   -0.09831276129841
H        -2.10188278791655    5.20717587086871   10.65650315297627
O        -2.82321621526634    4.57734456029326   10.88678501605433
H        -3.04215268609724    4.75341764172318   11.80204507527066
H         7.97124669739775   -3.08959286184764    0.30683925073008
O         8.39285011027830   -2.24379355548571    0.56490873486610
H         8.32652491080890   -2.24190980776630    1.52708519308599
H         5.36868230621610    3.57369691865522    3.52305255612754
O         6.02408148854645    3.83689277590701    4.19124019067230
H         5.61167217505271    4.55472590076905    4.69338012841724
H        -4.21025219437252    4.91090661106428    9.79078034214765
O        -4.84372987979632    5.06344546543718    9.06946055481995
H        -5.45532151764208    4.31464199738831    9.06517793592393
H        -7.01301859816740   -3.55576763733379   -3.50196907391025
O        -7.63382773201039   -4.16597341931057   -3.95213678208603
H        -7.11252338895545   -4.60648628367109   -4.65526366056365
H         0.02636764969264    6.01651129896109   10.77733901792803
O        -0.83882758415462    6.34769767884727   10.53194314258184
H        -0.72417207626669    6.78100239574695    9.66679539287419
H         2.58507010893917    1.42436088952169   -4.11201105265813
O         3.46328351038876    1.77722129329165   -3.87264243292167
H         3.78393384689790    1.25975433377960   -3.10380440814338
H        -6.97419245235532   -0.32280154015807    7.20984529512264
O        -7.48246002416972    0.45448174195892    7.49390642096934
H        -8.10492804843012    0.64168845535982    6.79016002806268
H        -2.73890188427895   -9.95559983781243   -0.86273077102991
O        -2.67827108102809   -9.01394968772824   -1.02317983195601
H        -3.58334745025688   -8.64881150840449   -0.77937997745296
H       -10.07430820840153    3.00200197781996   -4.89537488147214
O       -10.19144734793583    2.08377524944197   -4.61720794405429
H       -10.40648097903708    2.16502418026029   -3.66710346432146
H        -2.07239990894895   -3.14966136747619    4.61701531003123
O        -2.92819304240997   -3.62716554396588    4.69251045678936
H        -2.93663875092798   -4.17621141981108    3.88028291299810
H        -0.12141723117006   -7.82882537448256    2.48249895053255
O         0.73737978584222   -7.79196024393417    2.91371281224212
H         1.38517890439555   -8.14967844324910    2.28618444678457
H         6.70706978896799   -2.47439848034753    6.37629433802619
O         7.15641858448288   -3.18330808456559    5.91144160479957
H         6.52711894606854   -3.91804889748869    5.86895194433000
H        -5.27403739398125   -2.10068951290826    6.92919585375877
O        -5.95423040289305   -1.60662096473488    6.44602923370648
H        -5.93386143901746   -1.98096468888012    5.53603513125757
H         0.82966496112522    2.96893509214353   -7.11621374478164
O         1.74764873309353    2.63947310195229   -7.17424729411103
H         1.73383029061982    1.89296609944530   -7.80134849558004
H        -3.95874525982369    8.65456477288956    6.68794340681443
O        -3.95736001216441    8.65514131464299    5.73057857568971
H        -4.08210782458319    7.72831803669430    5.46018189644334
H        -2.06760018262409   10.23714936561582   -2.71890495110372
O        -2.96950576148545   10.41946898546824   -3.01955921382682
H        -2.89829246309510   11.05415675755195   -3.73186623921589
H         9.41106387148976   -4.15288986863800    4.01943494787244
O         9.13289662634603   -4.83138782868621    4.64232143585830
H         8.70389869241683   -4.35970690460688    5.36708177381996
H        -0.73653335750172   -6.06477215958607   -5.86592171500494
O        -0.03285439181346   -6.63328354429815   -5.53639271857925
H         0.80255373508690   -6.17010969207105   -5.75062427985660
H         1.81998191797914    8.19122601205169    0.67571240075301
O         1.51612235115619    8.51542781840106   -0.20072992848418
H         2.33041859070763    8.55463726921802   -0.73172711823687
H         3.49184216991459    2.86600858670015   -6.66543228449425
O         4.31999624964294    2.57569762559372   -6.25731167331051
H         4.07533561195114    2.29882524768213   -5.34917353602572
H         3.72744137372274    7.04641746502686   -1.22227610656539
O         3.93288757166552    7.98283034577160   -1.43333097134055
H         4.30148199107301    7.92902677034601   -2.32707287368868
H         4.38862194872164   -0.06738779841694   -7.92343868456858
O         4.76699753455654    0.07721098911601   -7.05430344380107
H         4.58443550146029    1.00816892449209   -6.80790181154887
H         6.02629515561927    1.85262552685836   -0.48323225632323
O         6.59188861888298    2.04890236433389   -1.24398889039727
H         7.41640903908338    1.56845535729658   -1.05160006605913
H         6.68774671512626   -8.50634347163713   -1.64318618972571
O         7.32485101476933   -8.29373830730212   -2.37852191355301
H         7.69221394134814   -9.12721484585281   -2.66773917938368
H        -5.30377822308726   -5.85972652532709   -5.42958538727579
O        -5.92158908295746   -5.18733914003908   -5.74247534369475
H        -5.37069454221406   -4.41831136111383   -5.97732027480815
H         0.67978738404379    7.07079281291266    7.61063798411263
O        -0.22166305458077    7.09628349733892    7.97062075295045
H        -0.77737321559801    7.11347583783842    7.15321718270653
H        -8.90061833444875   -2.90968468484456   -4.11508048329722
O        -9.42149745334159   -2.10178090259676   -3.94549333229639
H        -9.13576993890051   -1.43535864411727   -4.57414875132832
H        -2.41210501509376   -6.06518069655682   -2.16557996237690
O        -3.29007445110250   -5.77899301557098   -2.43535585546117
H        -3.47622992331070   -6.15311064406447   -3.32134278700468
H        -2.98816540502219   -5.97089761776887   -5.43291299413967
O        -3.58861807689869   -6.58190029965281   -4.96313567970707
H        -3.10615012231852   -7.40196953486940   -4.79649688766422
H        -1.39790138036174    3.66160163262642   -6.98245665666364
O        -0.85685481398541    2.90577313926643   -6.71359835393196
H        -1.09344102238833    2.12156664818158   -7.26513456398235
H        -0.21028467347477    0.35660406490532   -8.22440485119711
O        -1.10628845908168    0.59086405069521   -7.94001403238170
H        -1.28087566941878    0.06488451519448   -7.14345584624129
H       -10.42803328661059    3.97374629958755   -2.72885413880874
O       -10.49540678046806    3.19409321742667   -2.16206534013015
H        -9.66532688399937    3.16610402157619   -1.65438788633085
H         4.57740410710848    3.99459890413015    1.71969925277936
O         4.37064743117714    3.07324492896135    1.99792902931018
H         5.08497376011534    2.49773649030432    1.71182153907965
H         6.48087815695952    1.32897544451042   -4.22863110201163
O         6.17838629203770    0.70295236093198   -3.53626169751582
H         6.20900831562526    1.19604003200546   -2.69112092334069
H         9.63006348371450   -2.30280386212678   -0.94910362361545
O         9.90630522299713   -2.08481786865066   -1.84813171512693
H         9.10502392067871   -1.74679172880844   -2.29057962551601
H         9.96652796015048   -3.39096714973007   -3.12189899624555
O         9.70029780480945   -4.04151119054459   -3.79851776425818
H         9.30495663396420   -3.53266376432712   -4.51700791707632
H        -7.69895440103785   -8.65555637256115   -1.69613675109111
O        -6.96143944588660   -8.06067875574044   -1.82359768016421
H        -7.33893877746029   -7.14780675187187   -1.81007739040211
H         4.15395354156451    6.00965768609354   -3.81623945545940
O         4.81446442504836    6.71136438925529   -3.73006007489603
H         5.65121935882853    6.25774637242399   -3.59483336459612
H         0.09642328639127   -8.23963871198733   -5.24508552324266
O         0.12077074607894   -9.22286504316647   -5.11599050826608
H         0.27303918073789   -9.58387970649371   -5.98937143404094
H        -2.33307399400798   -8.74945998271726   -2.74634055441726
O        -2.10161508563364   -8.48500907605854   -3.65652969138679
H        -1.45295036332887   -9.10113032745379   -4.01551987053572
H         2.18113579632516  -10.88909500681895   -3.52981562367378
O         2.13889721681697   -9.93433745867816   -3.50806069187103
H         1.35184545022280   -9.66177881729830   -4.03079823261825
H         6.82946603294998    3.26287887365437   -4.57837856291946
O         6.88818507403827    2.58701207766525   -5.28141250024106
H         6.09413378146707    2.72061282222523   -5.82117646982026
H        -3.66241773415808   -3.83591163332768    7.70216966466467
O        -3.69711321022317   -3.03904954037939    7.17492316266970
H        -3.44406709869809   -3.28805642711424    6.25990508334088
H        -0.64206743974874   -3.42791164052618   -6.74199497189707
O        -0.01285221503561   -2.69551529156580   -6.74949048477762
H        -0.49473442179016   -1.92163969196211   -6.40452585142555
H         0.64331842453012    0.35786305156202    8.74194383184622
O         0.65079186398555   -0.36124037379040    8.10605926281997
H        -0.27260576866735   -0.64436479731595    8.01339634093582
H        -5.84200329793065    7.29412274082420   -4.23890866436570
O        -6.34506382826520    6.67675699369842   -4.80143283251753
H        -6.63100463135885    5.94373569647274   -4.21228986058796
H        -4.28673726700202    9.02752265205370   -3.24707592144856
O        -4.82230378903899    8.23109478369278   -3.14235074299891
H        -4.41293345524397    7.74945281239388   -2.40534194526470
H        -9.71853211151704    5.72315528617048   -4.63604173989291
O       -10.25157481013541    4.91793820214441   -4.47408944506444
H       -11.13223052769669    5.11901449986706   -4.79261231047971
H         2.76595078836704    6.41830859913757    6.14635427905132
O         1.80591892671076    6.51423242188533    6.24589471678650
H         1.46251398345600    5.60130164696759    6.13993057499497
H         4.79730266928620    8.46664052004878    0.09449946810215
O         5.11538278047111    8.46548266708546    1.01524048669595
H         5.52281617472795    7.60103667305925    1.14365806863830
H         4.14245285690254   -7.49613825096564   -4.37335005316877
O         3.38519452939738   -7.78050483048433   -4.91697701983132
H         3.10376145694027   -8.62112674930519   -4.54086675199778
H         0.37251056113726    8.56639429256001    4.24720186516754
O         1.05076861498347    7.92296483931707    4.01736961717484
H         1.27763509655563    7.42800845716322    4.83057870436946
H         5.22948775378714    4.11882452820486   -3.15894256250404
O         6.19097400254786    4.08973156538243   -3.10609779821411
H         6.40025005776876    3.50572621664253   -2.36033251938627
H        -2.57984931812584   -1.64761331734046    7.56071801025683
O        -2.06651733560491   -0.85915265601111    7.78613337684359
H        -2.69085184452399   -0.22850680912774    8.15596988210647
H        -9.03555788567303    7.86196480218434   -4.13126022410364
O        -8.97257036615309    7.27945807323017   -4.88965785391493
H        -8.01543655613309    7.11584115910938   -5.02545441751225
H         3.56098815098777   -9.06253180400667    1.03971967666338
O         2.87576259251487   -8.43467869399258    1.27320963497476
H         3.33659915353712   -7.63122401000993    1.57655763139472
H         3.57917979087536    8.08621135431202    1.83911963194753
O         2.78902763912388    7.52206368135033    1.95074426046562
H         2.34324358162233    7.75563683327464    2.77766322234627
N        -0.39389883537251   -5.97847643750295    5.21124774252477
H        -1.32519503527811   -5.67840150009514    5.46472043791831
H         0.26890931112909   -5.34351077980794    5.64205002429771
H        -0.24298548041936   -6.90336425584828    5.58764375383388
