# Supplementary material for: Computer Generated Realistic Interstellar Icy Grain Models: Physicochemical Properties and Interaction with NH3
Source: ACS Earth Space Chem. 2022 Apr 19;6(5):1286–98. doi: 10.1021/acsearthspacechem.2c00004 (PMC9125691; doi:10.1021/acsearthspacechem.2c00004)
Supplement: Supplementary file 1 — sp2c00004_si_001.zip [file sp2c00004_si_001.zip › NH3_binding_energy_sampling/86-29.0-N.xyz]

604
 energy: -1022.786016501286 gnorm: 0.000040009192 xtb: 6.3.3 (5b13467)
H         0.19399009452774    2.97191145012869   -0.69232336882530
O         0.71265928115076    2.30131179867949   -1.18665352690749
H         1.65247740227104    2.42473283774028   -0.91411666968478
H        -0.10129973067875   -1.36491075673216    3.13624935969557
O         0.29393281467573   -0.66619015782400    2.59225111670153
H        -0.17970238031359    0.14945487501746    2.82599788146981
H        -2.40877064531999    2.36571234698763   -0.54721571383199
O        -2.19999294572715    1.89406979640732    0.27660160492930
H        -2.22077266545516    0.94628846074890    0.05132179716784
H        -4.67941078070820    0.51401119000852    2.17267924375298
O        -5.00165704962622   -0.41757641039953    2.18579170909919
H        -4.50012480952191   -0.89778139661210    1.51869129052883
H         0.04103993032561   -0.36690923754307    0.93723060673049
O        -0.15751744129849   -0.12831935811777    0.01109399700036
H         0.18797015223602    0.76580848253951   -0.11021618942757
H        -0.19182090038566   -3.63424257243527    3.76230492444905
O        -0.46555685417796   -2.80302112551616    4.18422368698195
H         0.18273410401716   -2.63683071224954    4.88501346942788
H        -4.89377242074394    2.49893871804875    1.32180377298091
O        -4.25571716285408    2.08619864643900    1.93584743350558
H        -3.41380501676821    2.06369550031287    1.42175306311800
H        -3.25285143434815    3.85791360334114   -2.22183303148449
O        -2.51788882031298    3.25746466177265   -1.99177079204231
H        -2.16216867334938    2.96731956463085   -2.85186517087404
H        -0.16649928405565   -3.86184360082776    0.48876982208695
O         0.17757690282369   -3.04568575363560    0.90627160570840
H        -0.60719134042697   -2.55577285999453    1.21874820391370
H        -2.40608025412460   -1.58356766795472    2.45739516378007
O        -2.22080764294794   -2.05051687433731    1.61635442165480
H        -2.47589878215289   -1.46186695471318    0.88692098374704
H         2.04084325310668   -1.51255306393198   -1.13856634590881
O         2.27171022169042   -1.76531993800475   -0.22084349552316
H         1.48112589826957   -2.19028104214658    0.16327410066746
H        -1.40154067916828    1.77362924923471    1.89913052286767
O        -1.49449811689874    1.37669641482119    2.77538147864758
H        -1.47496964976768    2.08887264325598    3.44029595201262
H         0.16935823190370   -2.76266107650703   -1.58593428766002
O        -0.58269571883834   -2.14629352708706   -1.63868088166070
H        -0.39825023220005   -1.42156336208334   -1.00455720507481
H        -3.47562373036882   -2.96323985785763   -0.40238675322863
O        -2.76213169698288   -3.45977233116871   -0.82406806504399
H        -2.04813956862472   -2.83382941128126   -1.04346404403296
H         2.75368329750575    0.05512829930190    2.91583820197778
O         2.85336025104280   -0.12767545040987    3.87749025417168
H         2.94978843814127    0.76468116635018    4.28184792817397
H        -3.51843967799700    6.34135365840863   -0.55248266750171
O        -3.27749678255521    7.00304416636573   -1.25271724338067
H        -3.13044155506597    7.84706582302320   -0.78217518676713
H         3.88307215054703    0.50433565825232    1.16669846067008
O         2.93167362670086    0.32813957204372    1.28409992111309
H         2.68937745539178   -0.42292651478199    0.70480679288328
H        -5.80163790655775    0.81656102118059   -1.61249897241626
O        -4.88935839844471    1.13909094707837   -1.48747778211351
H        -4.99514133041157    1.96784625412390   -0.97544997126307
H        -1.20297741582976    5.34550364558920    2.19808512086895
O        -1.83225821287740    4.60192166514060    2.08212679701862
H        -1.91101349267698    4.18315935588550    2.94450503871952
H         3.48576978417654    2.68547555042356    0.40689049740704
O         3.23683910413186    2.64489839132469   -0.53202856513988
H         3.56402106042362    1.80045230160139   -0.88339380007765
H         1.44212787311206   -4.76461893973874   -2.26731206862835
O         1.50999480187643   -3.98622683125960   -1.69549551551570
H         2.30625596024966   -3.52942910577927   -2.04807914880086
H        -0.94794634439556   -0.13842234969862   -2.56238886876043
O        -0.31178476631132    0.51188008276414   -2.88704854257426
H        -0.04702546486828    1.09186444142674   -2.14993000580705
H         1.65183244305758   -4.75320559627639   -0.19630365627831
O         1.75388266981247   -5.38936141155777    0.54762798555328
H         1.28822626704035   -6.19922503581453    0.25017770066375
H        -1.26981523484669   -3.31849755651360   -2.89295727762601
O        -1.10149564418745   -4.00098590829238   -3.55574076971244
H        -0.97658208958775   -4.85008204788033   -3.08948285149733
H        -2.78036322460806    3.26509015359038    4.69375234309744
O        -1.79918565801285    3.25774800537355    4.65873556421178
H        -1.50742062638511    2.85361781079911    5.49419162285135
H         0.97097253227474    4.97081443894627    4.06110820993768
O         0.02625416291871    5.20825941261722    4.11490429993518
H        -0.44972506784694    4.40739881807974    4.37264957457038
H        -1.77925000222933   -4.69909488403060   -0.38531334659769
O        -1.01629447794391   -5.24208696703880   -0.09941338624574
H        -1.36627254351630   -5.92948010839458    0.47664174045007
H        -3.91224795453681    5.79591856530421   -2.60710572162713
O        -4.26831940986668    4.96400392438372   -2.93664994941680
H        -4.11437446367721    4.92821995612282   -3.90494153185015
H        -2.47125837863903   -3.73449363779976    1.92305534240823
O        -2.49436782988891   -4.63803658617517    2.30008319695045
H        -1.55549387661613   -4.88186149627132    2.43774766880100
H        -4.73750296877001   -3.01271999252265   -2.90811123680652
O        -3.88712862550342   -3.24889201853694   -3.31628442958965
H        -3.55890498171038   -4.04505059156195   -2.85298855745609
H         0.32942260017526    1.31629286113555    4.59993942772788
O         0.83869424352072    2.07410946534450    4.26588261231619
H         0.89209121439962    2.73236213895540    4.97302073046707
H        -4.70727342621900   -5.20224651741261   -1.58174912128228
O        -5.40700452653619   -4.84554453182423   -1.00712199667087
H        -5.19438180253599   -5.20104664628851   -0.12333166094059
H         2.26411057712163   -6.56094387863381   -4.05440375330170
O         1.93159391678551   -6.22288397637564   -3.20177763542408
H         2.36021391057940   -6.80182469108160   -2.53801195819056
H         0.42110423683563   -3.43893011679785   -4.02192459773339
O         1.22413848967419   -3.07285412773207   -4.44525207867097
H         0.90525022955412   -2.70243847177803   -5.29433458135226
H         1.93484243649770   -1.82209644617605    2.96357756309585
O         2.08494096829344   -2.75387065347073    2.74674358272245
H         1.39748355484285   -2.96428824483183    2.08019605814254
H        -3.05114789936634   -1.85055564975591   -3.22119833235306
O        -2.62505535235635   -0.96582721001251   -3.15623694149994
H        -3.27764512869934   -0.31729937141366   -3.47548325275508
H        -3.18548237918359    4.93476333875043    1.06982131650270
O        -3.96569552225492    5.31274158331220    0.61649271812769
H        -4.37699641890304    5.87243728126997    1.32338147906197
H         0.86815957708637    2.19047983486514    2.57559596124166
O         0.96796097290623    2.18593308098661    1.60430322308512
H         1.69100523775384    1.55842022681519    1.43889218863433
H         0.19653000033507    5.59777181612435   -0.77245100544806
O         0.72089031966743    6.25732975236890   -1.28162871080172
H         0.86775766895969    7.05601297467133   -0.72564053299829
H         0.36132273139962    6.97578913789754    2.57713146437333
O        -0.00408474162160    6.59764030359359    1.76016055109666
H         0.65576738147869    5.92331749952273    1.49760947701341
H        -2.49781296846121    0.17035980505257    3.32953397048659
O        -2.72376766468067   -0.64225405175465    3.83493039746880
H        -1.96224246683175   -0.68662706380892    4.45506813234971
H        -0.90642194454810    0.49945923687716    6.01189798911699
O        -0.63624993368383   -0.02092600319142    5.23683741933888
H         0.07448681738919   -0.62846899375960    5.52205306087466
H         0.66171127307089   -5.05710094657325    1.96283349738849
O         0.12002742862570   -5.16255919082487    2.76857115911444
H         0.25902608887769   -6.08422009228069    3.04024955971462
H        -2.18438488696277   -8.13394267124404    0.43554079967203
O        -1.86056683372637   -7.64782615798328    1.22162265584337
H        -2.64579649670308   -7.33109333364479    1.67562445175334
H        -0.36881939206838    6.80846159822319   -2.33827017442873
O        -1.11364296019288    7.23292648742768   -2.83622563602035
H        -1.90354012182931    7.11022794097673   -2.27169007740054
H        -1.11285958647755    4.25750365060656    0.56145679628329
O        -0.74076572700100    4.31731357504084   -0.33503112673372
H        -1.44917471077015    4.07865409462393   -0.96670173478165
H        -4.41349361768269    2.71276740626028    3.49844161525986
O        -4.41016601655774    2.88288953427413    4.46313245874826
H        -4.49737968375627    2.00005971363491    4.87192630689708
H         1.98662266427212   -3.65211254614640    4.22574407946783
O         1.92149602718698   -4.12338460969009    5.07948273813373
H         2.43258807586363   -3.58933857741765    5.70897166917834
H         4.64798409566842   -3.27752749711685    0.81810020581343
O         4.48698934569043   -3.19881624283504   -0.14795879399036
H         3.62975365867497   -2.71842007431489   -0.23011925101324
H        -2.75158008672235   -0.79121546572003   -1.36319554272983
O        -3.07662731588136   -0.51916044922955   -0.48845664175520
H        -3.87444612876032    0.01084446062206   -0.69459475581596
H        -1.65028417715870   -0.80914280961025   -4.64465840451401
O        -1.14420324610053   -0.59386471872236   -5.44925746539862
H        -0.42984115779099   -0.00287787667723   -5.16407195502649
H         1.75786388765876   -1.78212971588964   -3.39417379154971
O         1.85544197571780   -1.03514598596153   -2.77160924783360
H         1.08072205164543   -0.45449200626781   -2.90161721346832
H         3.62615342600845   -3.20133784764707    2.53056708299602
O         4.58390918381364   -3.43535621386687    2.45705958772417
H         4.63257783690971   -4.39639532399401    2.58087981117896
H         3.37329168308607   -6.19831846194813    3.10111221647157
O         3.72973938117774   -5.99823415583925    2.20142656781144
H         2.99324459769524   -5.65097091352990    1.65761076015160
H        -3.36372309494709    1.57224077413392   -4.18830539193887
O        -4.21161614281952    1.10714589828158   -3.99694042048259
H        -4.42645515236314    1.25292180867083   -3.03973236047815
H        -5.08351464397588    4.11746779940131    0.05891996517851
O        -5.52704220856898    3.25388450948687   -0.04367933024699
H        -6.45707355734919    3.37810620753326   -0.32435524490517
H         6.70143139492227   -1.27765791540268   -1.38769793254845
O         5.93185721415371   -1.12253516949290   -0.83371972950406
H         5.50741435689940   -1.98775759089705   -0.63547393458034
H         4.54970103183145   -3.25224802992752   -2.49266235122420
O         3.68293248440609   -3.07510985508477   -2.90841608377991
H         3.68139047740968   -3.69568171310064   -3.66345561777873
H         4.40711107519605   -2.37671277851470    5.59993352868402
O         4.06340061431925   -2.84015849682300    6.39402071561392
H         4.39202829456652   -3.74743288663727    6.31096621272262
H        -0.73657371237985    6.28292263931179    5.06281832617343
O        -1.32939498822988    6.86202995013546    5.60179841452017
H        -1.33866216942489    7.73913337582760    5.16035545817629
H         4.67216880713448   -0.22000913912264   -1.48767141429462
O         3.90760081917886    0.32698725390212   -1.74936472369422
H         3.21132836653026   -0.26977485001694   -2.07865887433338
H        -0.74700349686668    4.47022391044125   -4.05029062645419
O        -1.52673104794624    5.01796091482450   -4.25746656532751
H        -1.36988245122617    5.88355474063321   -3.83483929606220
H         0.64976093720862    3.14270628655501   -2.67309951508512
O         0.65782703495461    3.51979879413238   -3.58149296330086
H         0.70045192537441    2.75613277429322   -4.16713310610066
H        -5.43293885862695   -5.22166074406420    1.78527266503332
O        -4.74012881677519   -5.82035660907005    1.42935346884023
H        -3.89676007965545   -5.40908634149855    1.69851624668449
H         7.84198475988656   -1.79089841605382   -4.06027894572270
O         7.58811102452370   -1.47598156216936   -3.16014925348152
H         7.10502948590808   -0.62981081630799   -3.31569283928528
H         3.64187139605819   -5.15087645593591   -5.31037942620705
O         4.40772371003888   -4.78027389527990   -4.83203241352534
H         4.78861233419262   -5.49406363948602   -4.28696846726623
H        -3.80092177023859   -0.01959633012474    4.92480897916712
O        -4.39837799299159    0.44738150431276    5.55866400813609
H        -5.06178942986350   -0.20732976763612    5.85071201349330
H         3.41012621841158   -6.02294818883793   -0.54971250569010
O         4.28732513974285   -5.77559940963238   -0.85464036191944
H         4.36193497737963   -4.81314659256848   -0.71404692407254
H         4.96848246167263   -0.42125620897943   -4.18256436527441
O         4.42878010186152   -1.12913437112533   -4.57240939944223
H         4.10077329102778   -1.71206980457215   -3.85470962028928
H        -1.19360549627380    1.52091306621340   -3.94966395710027
O        -1.84074377856701    2.14589133099652   -4.33412865835974
H        -1.48243577831352    2.47519944750128   -5.18100055291483
H         4.82603348993222   -6.40655590714751   -2.33674062448449
O         5.15997807210463   -6.72745497566020   -3.20322532668901
H         5.97240991104511   -7.21694342476751   -3.01727456158174
H         8.68570265142212   -5.19762683488405   -2.94521413313423
O         7.99475077254420   -5.61081835116465   -2.38352490050565
H         8.02103790811394   -6.56825491719993   -2.48677665052686
H         2.34080045492794    4.64876054649700    0.43448000286407
O         1.76260811471197    4.63403986450114    1.20650981622998
H         1.40030260959727    3.71559793761747    1.28457855946535
H        -4.44746786240126   -2.66892051146470    4.22159051100190
O        -5.33987129495880   -2.32407435587742    4.02092906212032
H        -5.19939517914416   -1.54393536648082    3.44489203617717
H        -5.88578530023045   -3.22157477842631    1.30942552581783
O        -6.35114241549122   -3.77562322764502    1.97860267891160
H        -6.15835846885770   -3.34144329915572    2.82879748490028
H         1.69091684125904    3.40045748023198    6.84600804688998
O         1.07001332600925    3.91960994188491    6.31326158323655
H         0.28853035126795    4.07646829776152    6.88578082971973
H         4.96996594003388   -2.25569821121268    3.59372126905953
O         4.99572362710385   -1.53719606105699    4.25760463229205
H         4.18669339179680   -0.97660149377048    4.10208307096283
H         2.34188224215200   -5.64839241759330    4.81904052428069
O         2.71676842656995   -6.53445790365504    4.55968446915318
H         1.96830301892068   -7.11115768295227    4.38415177054575
H         2.19907666091013   -4.58294437774945   -6.81069379857958
O         2.02953401777917   -5.07090877548147   -5.99517357880977
H         1.76938108538810   -4.38053373041576   -5.33811299231321
H         6.39167181088203   -4.19793341743834   -0.52550248732903
O         7.14493772267206   -4.60258914204517   -0.06371828506331
H         7.64840557544970   -5.02815365171398   -0.78549228028160
H        -1.71441259602918    4.44013751513796    7.68906405311256
O        -0.81469205024899    4.53359107106316    8.07362956324223
H        -0.62853758687061    5.49174343388776    8.09738675828144
H        -5.11899447922527    5.66457241227906   -5.60371653244273
O        -4.51565072660143    4.89781545008723   -5.62491767037602
H        -3.75779390897939    5.10828262992394   -6.19159400257329
H         3.23302160266616   -2.59906438476742   -8.45835732132995
O         3.14209942354210   -3.13183110096735   -7.65762033873226
H         4.01891947966341   -3.11505795463154   -7.22896607351753
H        -0.63949492103655    8.77282299717078   -2.29132657019389
O        -0.51108607769530    9.60084682430360   -1.77292615237675
H         0.25099840950848    9.42213143017690   -1.19721463116060
H         2.04465077179055   -0.98231396231733    5.19324888572858
O         1.46993595705784   -1.50463840542352    5.78201120926581
H         1.56752616852436   -1.15981926442293    6.67896802298728
H         5.16178469542468   -2.11144503483471   -5.71617965373917
O         5.50375451839223   -2.87919172018370   -6.23867224186966
H         5.22462539643870   -3.66811215766851   -5.72140405833394
H         5.64836332456110   -5.30501365747959    4.66326849681521
O         5.12831413626041   -5.21800649851840    5.49120679156246
H         4.40226036174846   -5.84479896821874    5.40536543546595
H        -3.98241789575926    1.10904057363091    6.99757471591429
O        -3.78673484061881    1.58368410954960    7.84135885468528
H        -4.66040843423685    1.97386324967802    8.10330246069062
H        -1.82400683659785    9.56698880462985   -0.75711107201819
O        -2.68435382017929    9.44548581850365   -0.28117002910919
H        -3.29283276284564   10.07683915253632   -0.66861733410434
H        -5.95106326802039    4.66434936529647   -2.94495464887363
O        -6.86080124146610    4.55037969538203   -3.28810635609105
H        -6.77489370523911    3.84733076001747   -3.96518310367845
H         0.03189130300955   -7.12382853180540   -1.16074132722133
O         0.49240827015068   -7.55766355301129   -0.40958116550582
H        -0.18928387004125   -7.75220129878140    0.23641428466198
H        -7.64374841481017    3.77526498638160   -1.97793318306381
O        -7.90767689010487    3.18999630018174   -1.23742954541529
H        -7.76976647608077    2.28040522606745   -1.57682688022150
H         3.95414607622282   -0.97276688431118    6.96534093711774
O         3.96868567873743   -0.00863264346221    6.95815844381045
H         4.78117060182831    0.27694822449378    6.52400813294013
H         2.26392249205709    5.72600866540724   -1.19714648627664
O         3.19818079948348    5.42878285607667   -1.08428510451879
H         3.37069279919793    4.88724536855510   -1.87747955690086
H         6.49503475214776   -6.02506128044137    0.64759970426630
O         6.12407445850176   -6.75880740651544    1.18306506875945
H         5.22021726714590   -6.47763490933510    1.40787192954506
H        -3.85673145579097    4.69158365000144    7.77169620977981
O        -3.29339147524704    4.22592675237574    7.11197885842648
H        -3.49164690997318    3.28349720931368    7.22239384130025
H         5.69233304752196   -8.03668649899148    0.10995794668111
O         5.40182829154740   -8.72401687298015   -0.52556879635140
H         4.57161049774918   -8.39644398821534   -0.91944550171894
H        -0.56008857824553    1.98628249692691    7.67941930198546
O        -1.19482122170405    1.92565890889581    6.94536907334559
H        -2.06342456582180    1.78823227445894    7.34308944727747
H        -6.40586502518122   -0.14424341175861    1.05632843398930
O        -6.72875814083506   -0.22496126868958    0.14410103892479
H        -7.64863810757593   -0.49164308292112    0.16399833320897
H        -5.41329912404720   -3.09225104661232   -0.59612000710101
O        -5.15777253811366   -2.39124238803128    0.02973991810805
H        -5.72345502669597   -1.61535093698835   -0.15801751706613
H         4.32410716581637    5.49654724429160    0.29959178654837
O         4.66012686948256    5.59585889585989    1.20417742371353
H         3.96874737612144    6.10926953148779    1.65762950694610
H        -9.08125076071020   -1.75291383213554   -2.25542796567060
O        -8.53170242286420   -1.55394398053049   -1.46996553537668
H        -8.66135319112155   -2.29024663872804   -0.83231816006208
H        -5.53779863699796    3.44366638213030   -5.53457761381284
O        -6.05862996342452    2.73614670120971   -5.11891363376608
H        -5.39461864318873    2.14686923294838   -4.70613379175919
H         3.14259423611634   -0.96358830197586   -5.67505430814415
O         2.28576202172366   -1.07710079536849   -6.14088893116406
H         2.36458886566779   -1.92737600576055   -6.61332531286226
H         8.07271635031968   -1.45202183117786   -6.05643402420098
O         8.07724045129585   -2.31609668395631   -5.60017424242961
H         7.21817055145982   -2.71142835196761   -5.84890809654017
H         7.59189713946029    0.89181285579230   -6.33577487620471
O         7.39809463922868    0.04479307385421   -6.74937526564686
H         6.41636970170978   -0.00021511367628   -6.78378733346332
H        -7.90385888172362   -3.70658461961996    0.92571084219023
O        -8.58323774211436   -3.59653292329156    0.24274842560985
H        -8.48915264390258   -4.35608905354262   -0.35952485000795
H        -2.38238788997611    8.69219320562828    1.28218227578474
O        -2.23361615849842    8.10305369525387    2.03514817462931
H        -1.46689987974897    7.54560300614513    1.81116449341778
H        -4.42834978092728    6.40217298280960    3.48884384851708
O        -4.59767171519955    6.82930209128300    2.63272496076267
H        -3.83115663041286    7.41089142522587    2.49187474808322
H         3.39003999530904    3.37054362390350   -3.59694574028732
O         3.24196061168514    4.34068257954298   -3.50312362609449
H         2.27727364995507    4.41022079892169   -3.60950086876384
H        -6.15389791235849   -1.62994118244589   -3.44832338501296
O        -6.23940560586176   -2.20849450694787   -2.66411785178496
H        -7.02074061092468   -1.89655172176419   -2.15455291477029
H         6.45526077117326    0.95653871729537    4.71545516074620
O         6.06580529974944    1.49765988951493    5.41920919079777
H         6.25795683735017    2.41522861051775    5.12737644782089
H         1.33833457305199    1.65743020140410   -5.83917026311448
O         1.14176983582817    1.06291209051147   -5.08454350745391
H         1.49967782978671    0.19756023576836   -5.35493887916614
H        -2.48323933045743    2.91895706306404   10.47272153378761
O        -2.27644382825635    2.01009216298675   10.19951162652143
H        -2.87584357022275    1.81365000818783    9.46762793368275
H         7.60514783612751   -0.59642467005864    3.05808237764542
O         6.85809112624003   -0.01726762258931    3.22806488989212
H         6.16325318266815   -0.61457150775965    3.60772985993907
H        -5.72910837061782   -8.07988753209334   -0.70748029209053
O        -4.99558201638114   -8.15377772155528   -0.06037904443019
H        -4.99255250602094   -7.33541698229132    0.45986730119121
H        -5.20969791072215   -0.14752290914523   -4.72246317533912
O        -5.83136853707465   -0.85570508426107   -4.96105369054489
H        -6.66724127377237   -0.40938169222260   -5.15807599538419
H         1.85301063587502   -0.26519972319818   -7.53291895044210
O         1.65301582033582    0.20833948395792   -8.37647792678914
H         2.22631527862790   -0.20033320989563   -9.03037942736539
H         4.82686203958953   -1.47580136749375   -9.32635533159727
O         3.90322551126641   -1.23980155209216   -9.60782697108353
H         3.88048450763208   -1.35952144198357  -10.55654897974212
H         7.53008388678421   -2.67050641880371    4.17557241696793
O         7.67589255484590   -2.70730726613907    3.21600804014353
H         7.17758345059762   -3.49515646531175    2.94433191010753
H         6.66589924391983   -5.98902064553013    2.65988497992151
O         6.73356034105311   -5.31527866545584    3.36226363992257
H         7.60980774100236   -5.40600892234570    3.77764023010537
H        -1.79170018189829    8.90012776340003    3.48520489594292
O        -1.54130562647001    9.20372771354854    4.38320669909425
H        -2.38883497541849    9.34049877671651    4.83976026791580
H        -7.41407314951691    1.55115694634429   -5.25451055717896
O        -7.99277821488293    0.81020845112679   -5.00887987656374
H        -8.89210227597950    1.21469495911301   -4.93143283150952
H         6.88244615949243   -1.17859932301590   -8.42867830309453
O         6.29681934090745   -1.89670824481148   -8.69225732631274
H         6.06682494480166   -2.34544190747427   -7.86011749914201
H        -1.67715382621479    6.19407317863802   -7.03423811225905
O        -2.07975291134680    5.37116805015079   -6.76047816009241
H        -1.83021828160671    5.23809824796061   -5.79738410829952
H         0.00664048960477    3.25344349003745    9.00865424768161
O         0.19924274260916    2.33281743283263    9.26406117209500
H        -0.60003010382789    2.07282682562748    9.77114655563618
H         6.71235727396471   -2.87583273264877   -2.72962759044103
O         6.17847770458203   -3.61607340597401   -2.38591663215801
H         6.63951699481976   -4.43061077050390   -2.63412739145280
H        -4.12637953221625   -3.10813027566487   -4.95249030965472
O        -4.28321690594730   -2.99412024764730   -5.91675728575214
H        -4.82603952547018   -2.19795452305242   -5.97096239349782
H         1.97933285722329    2.11516868838122    8.44796893150345
O         2.64284260720445    2.22440630830183    7.75708497070081
H         3.06030959756465    1.35196750684552    7.64073728799125
H        -6.96277222487034   -5.22080175328075   -1.40026469849401
O        -7.88052902005324   -5.48474985335787   -1.64420931161922
H        -8.01290562562428   -5.08182535723256   -2.52721302861580
H        -3.81525602676945    5.22008923883374    5.68808276606254
O        -3.77922067723350    5.98864003849165    5.09762947458384
H        -2.84341194064860    6.27761891219407    5.19011995550079
H        -7.91207812660949    0.07395249027237   -1.96912787648297
O        -7.41960463995548    0.79525962146813   -2.38349194579839
H        -7.64898307669176    0.78500473981512   -3.33643728289127
H         5.81352980171689    0.04039153209131    0.38881254180407
O         5.59665573313675    0.76336536751277    1.00994141482938
H         6.10708223510949    0.56550268899122    1.82203273977417
H        -6.21143485823170    3.28811776783611    7.39064632777627
O        -6.08544804983610    2.76923021512118    8.21920402502641
H        -6.68969070233353    2.01098040608614    8.13145921979554
H         2.20728671512860   -8.14412427115189   -0.86066027219209
O         2.89503289144275   -8.11951327957855   -1.54444324187620
H         2.66679372015351   -8.81520904082067   -2.18504401087065
H        -2.80123034222347   -4.00217273010705   -6.20789158795430
O        -2.04923118029298   -4.57142839472755   -5.97895735087726
H        -1.77004755555032   -4.28416067097989   -5.08137067502947
H        -5.64061047781977    3.73531656648507    5.30308587091604
O        -6.28659723406772    4.13553344794629    5.92127736492703
H        -6.11773157120675    5.07864256268313    5.90757316279115
H        -1.08446629714756   -7.16610512524342   -3.17780792489187
O        -0.60932930927179   -6.49797728664683   -2.64979451677809
H         0.29984472937629   -6.43684882877659   -3.02980596275483
H         4.43819559116738    1.93537802104865    5.10826810829852
O         3.49780559739580    2.18030008339340    4.98965768087205
H         3.11478262140258    2.19804380634740    5.87204591641569
H         4.11939345392833    4.57815750921425    6.28054479568515
O         4.20298355111156    5.30807384234766    5.66254761862625
H         3.63299483169576    5.07038811276464    4.89245511719655
H         2.76550652002500    3.54554754416110    3.90476698353791
O         2.59280823129882    4.48658805947099    3.73887130844863
H         2.47242191112049    4.58544779189856    2.77256079659314
H         9.36681610618718    0.10095481717563   -1.09984800969718
O         8.56380889550628    0.27004074234339   -0.60343269926679
H         8.38296098192073   -0.54804349316294   -0.11076714189259
H        -2.08133709840642    5.27591774667549   10.63941829016181
O        -2.80642858276560    4.65141257490198   10.87212765659114
H        -3.02230175671524    4.83009497961884   11.78760188893563
H         7.93099352677412   -3.10963185581856    0.30201117709274
O         8.35807178588427   -2.26566658904141    0.55695906991701
H         8.29266293181393   -2.26045331622124    1.51926529559955
H         5.37122499108788    3.57840470083739    3.50266106998224
O         6.02973016225444    3.84071636310273    4.16798423755057
H         5.62139365097594    4.56097268316606    4.67005153270905
H        -4.19263328036804    4.98904646857505    9.77679592270621
O        -4.82624428104087    5.14349707072187    9.05599170289515
H        -5.44175676204660    4.39786368937446    9.05414906196084
H        -7.06009287863855   -3.49700986868519   -3.48950373249612
O        -7.68475206070974   -4.10519470583391   -3.93717539570015
H        -7.16655733639592   -4.55073039833994   -4.63949587312626
H         0.05176849498023    6.07151738473225   10.75588515843004
O        -0.81117577803615    6.40868892800727   10.51068512032351
H        -0.69454457020892    6.83824794994018    9.64395180736047
H         2.56689499670980    1.42435294685197   -4.12373137214766
O         3.44739514426014    1.77268718574809   -3.88613679329100
H         3.76594584412451    1.25549817735228   -3.11626695143328
H        -6.98795849748380   -0.23645459766038    7.21528078804118
O        -7.49231088404065    0.54455619833364    7.49644382734989
H        -8.11465342275025    0.73181449046547    6.79260552226117
H        -2.82137941386713   -9.91550811086193   -0.83741257116478
O        -2.75381624214345   -8.97364872542614   -0.99340746439363
H        -3.65802879745443   -8.60326001529705   -0.75481136573601
H       -10.08381880115503    3.07480494183851   -4.89719114046877
O       -10.20622732397624    2.15806069484423   -4.61641531672913
H       -10.41953257867663    2.24325137028317   -3.66623472467192
H        -2.10230305041741   -3.06941398238563    4.60320701842975
O        -2.97963780023971   -3.50455437295627    4.67431669687241
H        -2.97776018713623   -4.12212329155202    3.91758987176871
H        -0.24637376419224   -8.03589836071691    2.47142063675891
O         0.58072193943398   -7.83274684450867    2.92151921817366
H         1.29752750548849   -8.13098899688552    2.33408957952915
H         6.67708356191658   -2.47065523971322    6.37085001864108
O         7.12215420362531   -3.18284922025847    5.90678893974538
H         6.48759536793250   -3.91373899950357    5.86801630414789
H        -5.29767734636041   -2.03020404784124    6.93719413369573
O        -5.97233403987178   -1.52869301521311    6.45449493603929
H        -5.95894135946472   -1.90538431506127    5.54503688537648
H         0.81723853930461    2.97100169397875   -7.13002376492392
O         1.73321271819780    2.63603532975567   -7.18818261004020
H         1.71431448763673    1.88778943299945   -7.81310568359446
H        -3.92168128966675    8.72254367283451    6.66377556916449
O        -3.92172287660092    8.72051728193161    5.70640284195901
H        -4.05204047971556    7.79358809435954    5.43886053386481
H        -2.03210202793250   10.26819301787432   -2.74924904289745
O        -2.93314286244616   10.45515862973684   -3.04966713014759
H        -2.85868358802839   11.08744844789483   -3.76376766079918
H         9.36794344937091   -4.16983294493694    4.01683615529971
O         9.08783427890807   -4.84628269701358    4.64109238204946
H         8.66003917953653   -4.37161750942193    5.36475637915215
H        -0.79911021594831   -6.04780025875530   -5.85623427545316
O        -0.10291696182118   -6.62222714674428   -5.52161505886511
H         0.73732162143024   -6.16958054101806   -5.73647097149743
H         1.84691326742147    8.20866726623468    0.64647983193799
O         1.54410225407760    8.53226055562994   -0.23059353731261
H         2.35808553596026    8.56516929641420   -0.76247262412423
H         3.47920557151709    2.85358126787202   -6.68188988136038
O         4.30614627874436    2.55960796854675   -6.27392620509368
H         4.06093634399473    2.28663084850341   -5.36476808073838
H         3.74558984659294    7.04747528661741   -1.25050404918956
O         3.95636167967349    7.98202650565263   -1.46455133518692
H         4.32364758701796    7.92344736434427   -2.35852228614779
H         4.35722091681243   -0.08859980270767   -7.93268401156466
O         4.73780894063951    0.05633085631778   -7.06456444588951
H         4.56080676876424    0.98895465866352   -6.82048358308259
H         6.01473151803274    1.84215463700374   -0.49962126749298
O         6.58044077896560    2.03288332909226   -1.26173831426154
H         7.40236854573414    1.54817603780466   -1.06893770252118
H         6.60972677009224   -8.52553770771223   -1.63004211680474
O         7.25202773243177   -8.31915988262343   -2.36286694027246
H         7.60916538210029   -9.15611214270576   -2.65445320025022
H        -5.36552229252856   -5.81670216901434   -5.41290875182633
O        -5.98047461808877   -5.14174799463763   -5.72612755060149
H        -5.42576875851347   -4.37638606245820   -5.96398324612718
H         0.70829155762997    7.11400635072951    7.58546181689227
O        -0.19253755115631    7.14686692658531    7.94635956062862
H        -0.74912065378132    7.16430027878333    7.12961899475123
H        -8.94413792914428   -2.84158890124138   -4.10241116725608
O        -9.46038764107228   -2.03037099360896   -3.93460074953566
H        -9.17111584488439   -1.36703963981352   -4.56490481578279
H        -2.47043438766599   -6.03099341998356   -2.15578189415839
O        -3.34802053320063   -5.73984478754275   -2.42156017969972
H        -3.53866881984558   -6.11432249309268   -3.30681556654776
H        -3.05056317669358   -5.94243576995826   -5.41844325993679
O        -3.65502320695710   -6.54699658767389   -4.94571432414374
H        -3.17730768352534   -7.36962499102080   -4.77613768992203
H        -1.40611690212828    3.67722971873042   -6.99570943726440
O        -0.86918844086723    2.91901115505962   -6.72534531625673
H        -1.11091611968972    2.13463975188444   -7.27446263640220
H        -0.23929719613801    0.36190150532150   -8.22990780741922
O        -1.13354967740138    0.60247298486576   -7.94525213401129
H        -1.31054913256859    0.07959308181220   -7.14718534632458
H       -10.42932224471524    4.05463225647469   -2.73283245798551
O       -10.50075654369602    3.27672384420556   -2.16416738546437
H        -9.67035963469787    3.24506688874184   -1.65716084920691
H         4.58094756613319    3.99876800218354    1.69873939693667
O         4.36818128176671    3.07924082700794    1.97841079691342
H         5.07965096915953    2.49892877222575    1.69492693775854
H         6.46188333352900    1.30551366439266   -4.24419587875682
O         6.15637744175618    0.68323681309120   -3.54980245386947
H         6.19108419962372    1.17839566747784   -2.70600803498771
H         9.59299429859326   -2.33624268093624   -0.95822077216597
O         9.86963163903286   -2.12257431926239   -1.85819601587239
H         9.06994643671178   -1.78075203183708   -2.30062922447597
H         9.92042526404754   -3.43224149862545   -3.12839031655880
O         9.65046899315790   -4.08298189460500   -3.80338493503146
H         9.25638145384779   -3.57375469335104   -4.52230879357142
H        -7.77472824111171   -8.58738418247881   -1.66776611221678
O        -7.03335619345212   -7.99785322821655   -1.79769531189410
H        -7.40503810068038   -7.08242414735652   -1.78741821400215
H         4.16309802740635    6.00102803375852   -3.84204176004915
O         4.82791684633004    6.69902682375753   -3.75890082060663
H         5.66204277502008    6.24082083231526   -3.62289240643330
H         0.01088240224584   -8.24852943500488   -5.22640393435231
O         0.01041814729047   -9.22764354561707   -5.08395421939925
H         0.18728965281403   -9.60621434681092   -5.94477275393221
H        -2.40377250648467   -8.72013103291755   -2.72576756249158
O        -2.18181152583619   -8.45426760090340   -3.63666436996212
H        -1.53172485686433   -9.06665045574508   -4.00285562688363
H         2.24365229979622  -10.81280830364419   -3.48163472274587
O         2.10992713134121   -9.84733996509401   -3.46953864397594
H         1.28762216243843   -9.65919445249197   -3.95915380644577
H         6.82147016231060    3.23634297609946   -4.59962825083140
O         6.87554519099136    2.55835112799968   -5.30100138297399
H         6.08158783584479    2.69504872323074   -5.84012856696725
H        -3.59751016402512   -3.75857282676320    7.71217158626195
O        -3.70861945634988   -2.97006809923249    7.18249477503046
H        -3.45994869170733   -3.21026606259877    6.26364783388044
H        -0.69076098816749   -3.41630740611235   -6.73655849687173
O        -0.05809911836719   -2.68678014741279   -6.74712583708499
H        -0.53578407100102   -1.90970924915571   -6.40377807864179
H         0.63222608644682    0.40293896826515    8.73743514447270
O         0.63547522774157   -0.31251419726781    8.09757436253442
H        -0.28834173922990   -0.59651713032088    8.01071879900947
H        -5.82551635367396    7.34350087589077   -4.25709868922458
O        -6.33287059019712    6.72764627204015   -4.81743008097214
H        -6.62240114330719    5.99785459843081   -4.22598875572647
H        -4.25885384776371    9.07036114756363   -3.27168717356796
O        -4.79901544244341    8.27739676006578   -3.16433327291804
H        -4.39179467998422    7.79532356981281   -2.42639452765398
H        -9.71155941165861    5.79455048420989   -4.64587443513241
O       -10.24918384192786    4.99292721134051   -4.48127706096218
H       -11.12910581113862    5.19851725811088   -4.79893476451919
H         2.78867578078864    6.44489679225070    6.12103846822279
O         1.82931001874814    6.54683838866183    6.22083012880538
H         1.48051773962214    5.63540712351910    6.11879598011824
H         4.82537444550475    8.46476798147673    0.06116223295008
O         5.14468180974033    8.46445138926090    0.98145850344266
H         5.54666882056095    7.59777944640764    1.11208951346884
H         4.06719541763076   -7.51226614606552   -4.36500627964956
O         3.30931228643931   -7.78572681133844   -4.91079540904700
H         3.00488460434964   -8.61772258820678   -4.52260528458478
H         0.40595019736455    8.60193347768948    4.21870695477065
O         1.08024408517310    7.95404757543564    3.98972096847254
H         1.30503806633321    7.45973742775640    4.80397170401286
H         5.22824492929024    4.10566968990338   -3.18077410284253
O         6.18960084047785    4.07093152592673   -3.12900011428304
H         6.39624360594227    3.48781672899683   -2.38179068525220
H        -2.59927744943411   -1.58586614664697    7.56307067458508
O        -2.08446718413720   -0.79546916515804    7.78291866302198
H        -2.70668418601879   -0.16561812530518    8.15704215123753
H        -9.01556364909145    7.93042402898763   -4.14738353843053
O        -8.95677396294786    7.34581288645530   -4.90450166851287
H        -8.00075454568816    7.17601536087907   -5.04066813318215
H         3.45431993922986   -9.05252443425842    1.06149049170436
O         2.78349325548984   -8.42448880125218    1.33450578096544
H         3.26314696771977   -7.61805497842988    1.60141226616650
H         3.60682700739768    8.09654445257930    1.80843811650789
O         2.81341658314455    7.53746657640536    1.92209001497628
H         2.36991705487935    7.77556376459521    2.74898391933295
N         2.52527712987678  -12.58816768471848   -3.49748139120223
H         3.08470384956144  -12.84529270724988   -4.30099509084107
H         1.69892844952024  -13.17262021125076   -3.49276707387952
H         3.06236453158986  -12.80139868805987   -2.66617658156489
