# Supplementary material for: Computer Generated Realistic Interstellar Icy Grain Models: Physicochemical Properties and Interaction with NH3
Source: ACS Earth Space Chem. 2022 Apr 19;6(5):1286–98. doi: 10.1021/acsearthspacechem.2c00004 (PMC9125691; doi:10.1021/acsearthspacechem.2c00004)
Supplement: Supplementary file 1 — sp2c00004_si_001.zip [file sp2c00004_si_001.zip › NH3_binding_energy_sampling/87-35.0-N.xyz]

604
 energy: -1022.788672154357 gnorm: 0.000032329393 xtb: 6.3.3 (5b13467)
H         0.19941714215803    2.96967254734612   -0.68761575559501
O         0.72629412975031    2.30277489087954   -1.17828970335226
H         1.66457203768063    2.43957364374851   -0.90678470902491
H        -0.03998581178281   -1.34837503303544    3.16600753147790
O         0.34617223956630   -0.64791367218019    2.61771392084327
H        -0.13736182092974    0.16312641517495    2.84709783933907
H        -2.39533532970286    2.33192003604574   -0.53783483310244
O        -2.18041714117159    1.86761636653887    0.28856473156494
H        -2.18935864571355    0.91838987765892    0.06872864448980
H        -4.64166973248291    0.46755206860772    2.19375287161749
O        -4.95230422543647   -0.46792247613871    2.21222170503333
H        -4.44466880279601   -0.94553934391625    1.54787639761280
H         0.08896855637427   -0.36131026909213    0.96120831193913
O        -0.11266670991307   -0.13059469822884    0.03373054629450
H         0.22130391216437    0.76717247325101   -0.09278354456473
H        -0.10213733187535   -3.61517429260098    3.80516105107594
O        -0.38596377416110   -2.78485738454109    4.22235993847387
H         0.26051308508419   -2.60653440613851    4.92182199837159
H        -4.88111279161333    2.44478482630178    1.33140227221804
O        -4.23784494296851    2.04339175745314    1.94753024174575
H        -3.39580498156041    2.02862622876807    1.43334199045286
H        -3.25869826043076    3.80376955668064   -2.22066806583656
O        -2.51631259082809    3.21372253132292   -1.98752055127880
H        -2.15719300429746    2.92333606612888   -2.84610479023805
H        -0.07579671122022   -3.86181701553276    0.53342223356524
O         0.25927638050123   -3.03852965744505    0.94521293184806
H        -0.53107887928154   -2.55648617974450    1.25562059799947
H        -2.34187651096086   -1.59964378291155    2.48936539099151
O        -2.15128079721701   -2.06886511158157    1.65084634747450
H        -2.41386364092928   -1.48761188333340    0.91822191480920
H         2.10217180420352   -1.49367751925490   -1.10849856081755
O         2.33689766657868   -1.73866461982649   -0.18972678243911
H         1.55164208866825   -2.17094448894969    0.19735861115756
H        -1.37981608970665    1.76662760611924    1.91150759832785
O        -1.46770068733724    1.37348610073100    2.78998190875684
H        -1.45672384950753    2.08958038051282    3.45088334437791
H         0.24591293950335   -2.76959698409087   -1.54758065780913
O        -0.51338425383871   -2.16257959353540   -1.60459783404932
H        -0.33809845782845   -1.43226985823322   -0.97431728740796
H        -3.39531643147003   -3.00885111404013   -0.36176161525048
O        -2.67649709308507   -3.49883802333741   -0.78178387286377
H        -1.96986765460194   -2.86569937488490   -1.00408530824130
H         2.79683347790397    0.10618109063887    2.93621184606562
O         2.89915701914790   -0.06998154267573    3.89880619706376
H         2.98466618776504    0.82575828536969    4.29813973529780
H        -3.55477747506006    6.29323598847054   -0.56540704982361
O        -3.32241352592493    6.95374904836044   -1.26960973541898
H        -3.18576958727091    7.80232335656148   -0.80411037980714
H         3.91994522192839    0.55948524918770    1.18403561033583
O         2.97088320547573    0.37193753627240    1.30273205689328
H         2.73794977614437   -0.38555078100968    0.72801305295106
H        -5.76896218383096    0.73441801106348   -1.59284632174328
O        -4.86074374136142    1.06894058695960   -1.46995421544427
H        -4.97663825265995    1.89931085378889   -0.96272120170104
H        -1.22598380815655    5.34235078415150    2.18964690761425
O        -1.84589053703186    4.59021258171517    2.07828347787413
H        -1.91903042704982    4.17556702875262    2.94314032452471
H         3.49505892264164    2.73125220123284    0.41179260739134
O         3.24611769898197    2.68184498412402   -0.52673216205866
H         3.58399466494338    1.83963867957717   -0.87323829764065
H         1.54149546013080   -4.75792536226105   -2.21831792613708
O         1.60194133095812   -3.97586982282592   -1.65117223368446
H         2.39268319048245   -3.51195699444847   -2.00667264120109
H        -0.90406734814623   -0.16512014684354   -2.53919535158091
O        -0.27596599608659    0.49094869989150   -2.86793296191742
H        -0.01827905617074    1.07861021827061   -2.13436215674364
H         1.75362970278408   -4.73311055564051   -0.14749815345800
O         1.86667608348025   -5.36493525233797    0.59829118848509
H         1.40707152503399   -6.18090691638720    0.30709517344033
H        -1.18667393807493   -3.35013368085126   -2.85191801376910
O        -1.00899933221656   -4.03458756332497   -3.51022877665321
H        -0.87631773014286   -4.87950405417954   -3.03806347951324
H        -2.77617668277233    3.25676390654023    4.69809889070632
O        -1.79502638724708    3.26126659589448    4.66262787408135
H        -1.49791036787596    2.86576995869091    5.50033233676018
H         0.95315474914637    5.00562185675201    4.05395634449424
O         0.00553052427051    5.23142059386354    4.10672306345070
H        -0.46019216031675    4.42616220576244    4.36942426237637
H        -1.67702456429854   -4.72519967574485   -0.33492984935679
O        -0.90594375314554   -5.25402543264147   -0.04607866909729
H        -1.24479283727201   -5.94475402527165    0.53440626639553
H        -3.94261500705740    5.73106603362261   -2.61667476961837
O        -4.28820525712624    4.89283087849029   -2.94135507780255
H        -4.13417595732828    4.85355187287882   -3.90950200366203
H        -2.38035608023409   -3.75417883480227    1.96723114113399
O        -2.39314051175297   -4.65491474879050    2.35102203194679
H        -1.45140996246281   -4.88854698874573    2.48720781946327
H        -4.65729764390912   -3.08856444529107   -2.86699440228971
O        -3.80428418090440   -3.31672766629969   -3.27410033835054
H        -3.46587970355123   -4.10579933451969   -2.80590580360788
H         0.35766191265787    1.34644975892896    4.61411807757236
O         0.85720751352294    2.10863796633614    4.27538301232663
H         0.90274266177272    2.77158807947037    4.97867830050418
H        -4.59898242942408   -5.26976743169439   -1.52710171257981
O        -5.30347830102439   -4.92023136050032   -0.95356379712821
H        -5.08472558614393   -5.26777401781245   -0.06813539506948
H         2.38816485621557   -6.54814925101831   -3.99831366923718
O         2.05138069184160   -6.21510644898212   -3.14644325043699
H         2.48838165744318   -6.78310005020534   -2.48001356269374
H         0.50550332713090   -3.45690951892964   -3.98027468836055
O         1.30450907646992   -3.08536348937131   -4.40686358284380
H         0.98054044133360   -2.72168607513260   -5.25697891295847
H         2.00182090601443   -1.78103389637739    2.99514616979903
O         2.16341459244235   -2.71202153380462    2.78330040886820
H         1.47802596910484   -2.93481366077769    2.11854085034294
H        -2.98597772273096   -1.90729488333478   -3.18736415915883
O        -2.57078551858430   -1.01703737668610   -3.12795106814812
H        -3.23151857740656   -0.37837958889531   -3.45037535439387
H        -3.20358604472504    4.90028512257124    1.06479687086055
O        -3.98872137015860    5.26569449586950    0.60964975265232
H        -4.40669481221988    5.82435210882660    1.31346412214109
H         0.88459372789781    2.21570811883733    2.58448225373255
O         0.98401843047622    2.20669619033984    1.61317836515820
H         1.71492656103730    1.58747829620390    1.45112239831227
H         0.16921771675440    5.59502574980211   -0.78269703448553
O         0.68500997456209    6.25807434523932   -1.29603546699267
H         0.82217765576018    7.06180638687960   -0.74481612062777
H         0.31779869376018    6.99425590797573    2.55873016705514
O        -0.04311660855654    6.60674432166934    1.74414246776451
H         0.62515026024892    5.93934483351418    1.48521780152032
H        -2.45538452889198    0.15786672542460    3.35152488673356
O        -2.67109917871755   -0.65452821483661    3.86174769440489
H        -1.90874232987496   -0.68584346051224    4.48170050815421
H        -0.86730756678603    0.52244280462776    6.03116407529017
O        -0.59105162742921    0.00085831834761    5.25906184218454
H         0.12741445300108   -0.59602044764242    5.54747949269193
H         0.76803242417905   -5.03733807637324    2.01373597649188
O         0.22945707311320   -5.14472995072332    2.82100120396913
H         0.37771135421934   -6.06430448892718    3.09531162558392
H        -2.00622373195190   -8.08017844980824    0.49762762387167
O        -1.69936816154200   -7.62872463867093    1.31880943024711
H        -2.49520552237674   -7.34526958686751    1.77459834583016
H        -0.41193231649506    6.78941574159186   -2.35533225574716
O        -1.16221726137843    7.20153190053843   -2.85545372667382
H        -1.95028403583088    7.07236634165081   -2.28981844416764
H        -1.12276600117584    4.24611310470324    0.55941072201177
O        -0.75182988082829    4.30523625402826   -0.33760900726451
H        -1.45752691907787    4.05432186628855   -0.96752757480931
H        -4.40277828594674    2.67712927245574    3.50659555623492
O        -4.40128936494353    2.85280686151560    4.47028469962096
H        -4.47720875032775    1.97135257181005    4.88420726834074
H         2.07662379889603   -3.60295536763745    4.26773872845806
O         2.01797614699412   -4.07002045083168    5.12423304213127
H         2.52266069645595   -3.52600559951528    5.75033360516197
H         4.73170803845086   -3.21555804062240    0.85658093873298
O         4.56943291198784   -3.14522070858364   -0.10999349829948
H         3.70649746388059   -2.67535630905448   -0.19441238040825
H        -2.69893878181552   -0.83380946373880   -1.33558067538558
O        -3.02719425627674   -0.56077323418701   -0.46236351386707
H        -3.83147853293960   -0.04175524512312   -0.67123175268385
H        -1.59871540184339   -0.85669623133401   -4.61738551126969
O        -1.09518428012463   -0.64034258283728   -5.42332947106663
H        -0.38874899173402   -0.03807968805316   -5.14199141589674
H         1.82188381848370   -1.77963049695957   -3.36294155519263
O         1.91025896830110   -1.02804778965386   -2.74484087600800
H         1.12810163004334   -0.45795455266711   -2.87743890134100
H         3.70978159655821   -3.14150649486741    2.56917892667981
O         4.67041254833807   -3.36388207141434    2.49614599990591
H         4.73161841097463   -4.32320695815432    2.62703651904810
H         3.49460484257374   -6.13843699575928    3.15765058446043
O         3.84824308188072   -5.93950432169722    2.25642468217049
H         3.10709570758100   -5.60369632054837    1.71173651460349
H        -3.34167185677849    1.50551392966897   -4.17390314146733
O        -4.18345835273777    1.03070562594745   -3.97941896492712
H        -4.39983540327327    1.17953444524452   -3.02302855420779
H        -5.09150617311315    4.05343801475305    0.05941807806726
O        -5.52426316400400    3.18379554469833   -0.03813001852330
H        -6.45586232336787    3.29485406996403   -0.31907913296907
H         6.75961015849328   -1.20178798746224   -1.36086358581110
O         5.98788664737354   -1.05375677595523   -0.80791014357851
H         5.57478485797663   -1.92314880722025   -0.60453218324357
H         4.63238508302414   -3.20910428082795   -2.45392048179985
O         3.76315124759961   -3.04543988175161   -2.87000907954965
H         3.76903081803376   -3.66925613345839   -3.62202944250587
H         4.48164452944359   -2.28937336461204    5.63351028273264
O         4.14381928439621   -2.75243878747963    6.43031741392242
H         4.48386345618828   -3.65597048865922    6.35258398610833
H        -0.77034621303959    6.30198815444174    5.04879582892242
O        -1.37023727739111    6.87664746375971    5.58469286635715
H        -1.39061643092039    7.75105455412928    5.13827921387692
H         4.71707421213124   -0.17028192440174   -1.46638185698012
O         3.94567166258001    0.36553295042983   -1.73105463265099
H         3.25672368135293   -0.24174784184760   -2.05637777970204
H        -0.76132861323287    4.43699973733150   -4.05366699747180
O        -1.54806848901004    4.97352042428279   -4.26361628039188
H        -1.40204382027393    5.84348900335469   -3.84607113050000
H         0.65242204332698    3.13490543210257   -2.66942469681239
O         0.65540549265064    3.50680452379609   -3.57999127300721
H         0.70736710412995    2.74040812140604   -4.16127566381699
H        -5.32435610215392   -5.27386546509370    1.84233832273291
O        -4.62626935947412   -5.86983061447617    1.49253061844713
H        -3.78529620562550   -5.44836611740442    1.75381980742726
H         7.90550782278972   -1.71611795522009   -4.03116327853160
O         7.64735253750597   -1.39957739912803   -3.13279945877928
H         7.15409371371993   -0.56016912723201   -3.29308087059641
H         3.74787688392304   -5.13398329463577   -5.26113730725431
O         4.50935022286664   -4.75273563164828   -4.78440332851669
H         4.89939366104368   -5.45814775636991   -4.23531226453656
H        -3.75543603763207   -0.03921209252966    4.94835090353898
O        -4.35861747979864    0.42385425110777    5.57971809555178
H        -5.01361623343519   -0.23734586568488    5.87587159514948
H         3.52678145861382   -5.98060234660675   -0.48814219193525
O         4.39780694331588   -5.72747643121790   -0.80614413399472
H         4.46525090141590   -4.76372229425369   -0.66845381130872
H         5.01513719997751   -0.38263592739413   -4.16072743706521
O         4.48420828987475   -1.09974595012607   -4.54588733106347
H         4.16365226170644   -1.68180319192470   -3.82428414513764
H        -1.17073127385295    1.48290005412635   -3.93603244409627
O        -1.82602114392260    2.09721127489598   -4.32383478243493
H        -1.47221255221031    2.42643512463197   -5.17263930695106
H         4.94709314404624   -6.35926597294907   -2.28157588262411
O         5.28169799712121   -6.68581569859868   -3.14598657915163
H         6.10321100617744   -7.15991128263482   -2.95793880389204
H         8.79174357121325   -5.10558599522361   -2.89706221942478
O         8.10507029834153   -5.52441958500905   -2.33410117949323
H         8.14535008224664   -6.48216081584883   -2.43081685850351
H         2.32559286064224    4.67989022312110    0.42867247846185
O         1.74786764213510    4.66229708978208    1.20099407573741
H         1.39712062882766    3.73986811732314    1.28444544799528
H        -4.36882149196000   -2.70053291378694    4.26062647686917
O        -5.26569416364190   -2.36825873061741    4.05823594821657
H        -5.13515866437107   -1.58945222595898    3.47799605574002
H        -5.80175267889467   -3.28722705128783    1.35227998393053
O        -6.26069895123838   -3.84246598319170    2.02516682307873
H        -6.07194080963773   -3.40106503389819    2.87264682504406
H         1.69373144270379    3.46040224326248    6.84748049003177
O         1.06615647018874    3.96858626633790    6.31198139724160
H         0.28303463715346    4.11906677065363    6.88397610621119
H         5.04227842623878   -2.17270162159235    3.62619279290973
O         5.05922204213081   -1.45021163541830    4.28596330420874
H         4.24312463093823   -0.90072545105477    4.12769476874899
H         2.45698512065000   -5.59127699479575    4.87195307562158
O         2.84275056213647   -6.47404240782780    4.61740819672704
H         2.10136931197156   -7.06104600257498    4.44558257608221
H         2.29678586304132   -4.59562203176232   -6.76276640781219
O         2.13412442719552   -5.08058916596084   -5.94389767135428
H         1.86457258734576   -4.38849258974947   -5.29154353142928
H         6.48697746927192   -4.11994857381321   -0.48286785109720
O         7.24468228015667   -4.51373553398479   -0.01897843714316
H         7.75360604763297   -4.93693224084815   -0.73834247088678
H        -1.72401076200400    4.46226585800295    7.68603766553989
O        -0.82537434659082    4.56907806388716    8.06960781741900
H        -0.65118197702271    5.52961371085044    8.08791601424036
H        -5.14860591202911    5.56727686140722   -5.61202133473875
O        -4.53568939325957    4.80802666862997   -5.62907863765334
H        -3.78080580657180    5.02473505435048   -6.19737475781313
H         3.30412744592679   -2.60895047525865   -8.42264189332684
O         3.22126092837275   -3.13792197370740   -7.61846229207756
H         4.09825744694189   -3.10587527725882   -7.19093859520183
H        -0.70709420207199    8.75056186774102   -2.31961985983788
O        -0.58898039052781    9.58301732355486   -1.80593782329223
H         0.17553509103810    9.41724196205524   -1.22958170660967
H         2.10174958262204   -0.92709005522553    5.21993468817101
O         1.53369858976542   -1.45314326911452    5.81182012695265
H         1.62735011519927   -1.10211404380108    6.70677871559012
H         5.22879354421228   -2.07851090905983   -5.68457530928118
O         5.57981142810839   -2.84500671666277   -6.20301012573997
H         5.31225106703803   -3.63414599796798   -5.68064831202637
H         5.75909831324973   -5.20742360483546    4.71331863429245
O         5.23790852008994   -5.12175988882374    5.54064445563705
H         4.52020925679490   -5.75866467687964    5.45917228820441
H        -3.95039204092246    1.09900750456891    7.01472142067958
O        -3.76037676582645    1.58074653810218    7.85573890025057
H        -4.63869961174340    1.96163322826717    8.11579938989716
H        -1.90103353788562    9.53857799623732   -0.78944748065853
O        -2.75961996412574    9.40891500047086   -0.31247225593024
H        -3.37606846728488   10.03054488007655   -0.70303093566935
H        -5.96701157980295    4.57210780153433   -2.94727089722229
O        -6.87543590763858    4.44466374090242   -3.28919520343388
H        -6.78102405549051    3.73900802881760   -3.96238642789279
H         0.15985174575488   -7.13045064584363   -1.09692021283340
O         0.63422710363003   -7.55152886796079   -0.34735867531924
H        -0.04114761173978   -7.75725069678339    0.30180008122474
H        -7.64810747390823    3.66761172119928   -1.97427464452397
O        -7.90439947006192    3.08322301757276   -1.23037111561729
H        -7.75518903157043    2.17358966223235   -1.56474341258589
H         4.01164719218614   -0.88341043715312    6.99111397316857
O         4.01388982902525    0.08077000957221    6.97801421200833
H         4.82278207450334    0.37402183559063    6.54227616990776
H         2.23461604998382    5.74673452116560   -1.20913782697754
O         3.17251082483396    5.46173423694849   -1.09488790197904
H         3.35156083092697    4.91793663692056   -1.88505454755647
H         6.61360742671311   -5.93875040387596    0.70206852683057
O         6.25140729794091   -6.67441298650674    1.24094433087596
H         5.34463881740761   -6.40315514916185    1.46632400028791
H        -3.86923754991234    4.68725516077160    7.76822951318579
O        -3.30046120108514    4.22485302158920    7.11087393952806
H        -3.48680664851447    3.28068759838544    7.22688563767367
H         5.84041850198613   -7.96325049763822    0.17909794724776
O         5.55739444625166   -8.65524651812525   -0.45511171412099
H         4.72372634605251   -8.33911016068842   -0.84797056854946
H        -0.53902548844151    2.02303169833317    7.69000314898923
O        -1.17323997102384    1.95007495483616    6.95660423401553
H        -2.03989347297527    1.80419084791502    7.35553677958452
H        -6.35998571697382   -0.21840287629143    1.08173396667330
O        -6.68220746485906   -0.30900070813684    0.17017629186131
H        -7.59889508009411   -0.58623072957384    0.19215033041913
H        -5.33126826480903   -3.16353424561024   -0.55413457313278
O        -5.08489664215513   -2.45611499031305    0.06810150503612
H        -5.65976394950727   -1.68807606802657   -0.12407399267483
H         4.29803047747009    5.55172182431205    0.28808243977063
O         4.63305454474396    5.66024556394692    1.19197367558837
H         3.93559354567064    6.16776218828607    1.64274810506550
H        -9.01627106423505   -1.87956307356881   -2.21963265802841
O        -8.46904621956071   -1.66945469057245   -1.43542457664522
H        -8.58945377349813   -2.40347707666272   -0.79354436821550
H        -5.53951206797865    3.34182984231419   -5.52997466345896
O        -6.05120508806338    2.63010190346029   -5.11012530100262
H        -5.37966114850369    2.05167946541988   -4.69425337719279
H         3.19538840084125   -0.95685578268820   -5.64917615144832
O         2.33967909466766   -1.08464289306130   -6.11335580238571
H         2.42959605842932   -1.93610649650221   -6.58156460057559
H         8.13158087601579   -1.38537439855768   -6.02944595769995
O         8.14681079796172   -2.24665271729146   -5.56813493350122
H         7.29300404760707   -2.65418305248366   -5.81484216270287
H         7.62088276432739    0.95021657224085   -6.32243437189839
O         7.43726632997341    0.09837009177805   -6.73073677626353
H         6.45620282575133    0.04111511829917   -6.76461324304479
H        -7.81320489665010   -3.79977182820554    0.97222683040555
O        -8.49472174126505   -3.70321982997036    0.28933550799969
H        -8.39065389427825   -4.46444116239849   -0.30903665907890
H        -2.44765065501331    8.66863998171892    1.25512170984787
O        -2.29126607655968    8.08569215133379    2.01136194585954
H        -1.51763731709765    7.53670459518737    1.79028012587518
H        -4.46387641074375    6.36588983509193    3.47584291158874
O        -4.63886328974639    6.78580891994442    2.61729922475106
H        -3.87983903258705    7.37626478762673    2.47278677774736
H         3.38929421252487    3.39174490204477   -3.59594331570645
O         3.22910373093712    4.36043932125769   -3.50759037709087
H         2.26359846576828    4.41739112586846   -3.61394959197331
H        -6.09107790141016   -1.72706556364561   -3.41446921211517
O        -6.16940003416380   -2.30238122806969   -2.62706392162856
H        -6.95402148691479   -1.99678856183629   -2.11877022092465
H         6.48757886046154    1.06423926346705    4.72896941538806
O         6.09146425407531    1.60438410797791    5.42974452841554
H         6.27205954678285    2.52262783832612    5.13272667935977
H         1.35829769844428    1.64035137781136   -5.82728246193659
O         1.16932978499576    1.04760456307390   -5.06927581143939
H         1.53816899909191    0.18540913149817   -5.33478222159192
H        -2.47260785608330    2.94747769662256   10.47886524837199
O        -2.25464603379867    2.03971152827684   10.21069367445650
H        -2.85185477873694    1.83170773832662    9.48023191392498
H         7.65635878741267   -0.48342315966397    3.08022072965644
O         6.90192841925510    0.08707932455765    3.24683613964777
H         6.21492056136207   -0.51675921664316    3.63040720568253
H        -5.58998809252134   -8.14211591513072   -0.62267647017207
O        -4.85715481811929   -8.20438320166711    0.02443400683778
H        -4.88295812235560   -7.39533877626315    0.55789764513376
H        -5.16607682269237   -0.24047648550356   -4.69740957391712
O        -5.77895543192479   -0.95778026228060   -4.93150586503740
H        -6.62032533501994   -0.52299190425668   -5.13092978289230
H         1.89642589421115   -0.28562384322125   -7.51022196200626
O         1.69015284794320    0.18035811722699   -8.35638523670260
H         2.26838354931633   -0.22469840231002   -9.00821417077367
H         4.88407567375340   -1.46932440631895   -9.29811078706813
O         3.95710823808291   -1.24758619914990   -9.58018469585745
H         3.93600202831053   -1.37127215964193  -10.52844843190782
H         7.60767903757167   -2.55200282447514    4.20948366231101
O         7.75312800192178   -2.59245271890601    3.25000478493472
H         7.26496074956409   -3.38834523125598    2.98344184932906
H         6.78513243484837   -5.89042505618003    2.71424071528629
O         6.84390167864970   -5.21108476113198    3.41180514351990
H         7.72121555791584   -5.28798550829860    3.82795932589684
H        -1.85875849999370    8.89663573460574    3.45666219993138
O        -1.61178145047572    9.20842253302844    4.35279325447355
H        -2.46074605086117    9.33735515711504    4.80895156372472
H        -7.39176151648677    1.42745598940716   -5.23832552429374
O        -7.96105535029804    0.68079880176361   -4.98798449122987
H        -8.86532300861411    1.07457418568656   -4.91254972593362
H         6.93675970972929   -1.14028992968801   -8.40343589188949
O         6.35978296265376   -1.86701929670693   -8.66241445663725
H         6.13624508891893   -2.31395207829521   -7.82763736387928
H        -1.71438062790567    6.13161467134136   -7.04723586687343
O        -2.10627094463361    5.30523622628392   -6.76843526260947
H        -1.85478877339541    5.18109684493736   -5.80466178907271
H         0.01229582905676    3.30474598981548    9.01172569059446
O         0.21642271145132    2.38801835792116    9.27215546304650
H        -0.57924902982231    2.12099134550895    9.78122010137091
H         6.78944794784783   -2.80684704624565   -2.69401333130831
O         6.26529061726230   -3.55256933735406   -2.34684693476815
H         6.73895044814531   -4.36168394080142   -2.58905530341852
H        -4.04548833536380   -3.18862249533348   -4.91081313390352
O        -4.20376096484525   -3.08255558171244   -5.87576628885325
H        -4.75630992040195   -2.29348563711971   -5.93488046061116
H         1.99891528279809    2.18814235398043    8.45672774816323
O         2.66062928647583    2.30161402188735    7.76481199685308
H         3.08901521807854    1.43383471261164    7.65340467835557
H        -6.85390709915892   -5.31577781026270   -1.34532292776285
O        -7.76812114420974   -5.59343875091652   -1.58807455317276
H        -7.90587464979063   -5.19637602319273   -2.47308722548297
H        -3.83516328490880    5.20426897430661    5.68164337838911
O        -3.80902306057225    5.96967597451003    5.08661290122759
H        -2.87691190522999    6.27103287947935    5.17707186134269
H        -7.87007124836638   -0.03663896573477   -1.94433952174394
O        -7.38662469211545    0.68818606863071   -2.36306602082945
H        -7.61630543669543    0.66978669684831   -3.31584596160466
H         5.85583349979097    0.11503018596130    0.40805916651689
O         5.63007567072219    0.83885761422685    1.02494204386699
H         6.14315829978453    0.65221246212165    1.83804225731674
H        -6.20632114701172    3.25231182387916    7.39626694428700
O        -6.07351384328422    2.73972602875875    8.22769140383448
H        -6.66833662503822    1.97357713797652    8.14466016923087
H         2.35020926423045   -8.11997840754814   -0.79213731442574
O         3.02917228941511   -8.10772799673097   -1.48684838984981
H         2.80767950642950   -8.82578212358364   -2.09679619119710
H        -2.70920204956834   -4.07514665604086   -6.16132172502876
O        -1.94977870855339   -4.63297453275497   -5.92878210635787
H        -1.67481567736325   -4.33604689689110   -5.03291872774565
H        -5.64190249714764    3.69463714477001    5.30592738322907
O        -6.29274420982212    4.09011518581620    5.92207029078624
H        -6.13575664898016    5.03518498767600    5.90302632279572
H        -0.95661128673094   -7.19783558905192   -3.11368781418361
O        -0.48848362612919   -6.51869827029226   -2.59235676529575
H         0.41828162646526   -6.44898281113885   -2.97290809800681
H         4.45851397117668    2.01983650039061    5.11704980352640
O         3.51505624707196    2.25215927792275    4.99735685399950
H         3.13217355996902    2.27032303395998    5.87979921788481
H         4.10710079867477    4.66523543882866    6.27429951459198
O         4.18131176515708    5.39250055780673    5.65199743931208
H         3.61402115030052    5.14326282215391    4.88358336662883
H         2.76536709887977    3.60194377576210    3.90502971423279
O         2.58081594033397    4.53977555771970    3.73381180260898
H         2.45885025559569    4.63160714207965    2.76701082884251
H         9.40774540066431    0.21206530353693   -1.08218920687919
O         8.60209155406089    0.37322896156405   -0.58744196389176
H         8.43238819427898   -0.44382765320292   -0.08918746558879
H        -2.10030573579578    5.31010432036696   10.63182915204075
O        -2.81747724592269    4.67792612599575   10.86837680952423
H        -3.03522927073133    4.85913398493163   11.78291157231167
H         8.01264814114514   -3.00854191610600    0.33892664346899
O         8.42882284601865   -2.15771605891991    0.58861034536880
H         8.36393029117228   -2.14768132948709    1.55093696409203
H         5.37010544151014    3.66531734681286    3.50164957119921
O         6.02561414224595    3.93954571007112    4.16508476990684
H         5.60867049130062    4.65759079153295    4.66323327917783
H        -4.20804401216635    4.99212824467211    9.77173662093760
O        -4.84376033805449    5.13433912913017    9.05025512277918
H        -5.44996601587840    4.38113809828335    9.05315416404666
H        -6.97411807174124   -3.60531100760621   -3.44438360460356
O        -7.59104133809048   -4.22466556604166   -3.88762093157017
H        -7.06755989754179   -4.66715901607023   -4.58804502166909
H         0.02275192481323    6.13317989376402   10.74279587025492
O        -0.84451776742726    6.45780156801702   10.49592732740444
H        -0.73359149989975    6.88403491583909    9.62681492012845
H         2.59026409132137    1.43242080260190   -4.11096944295741
O         3.46652468827731    1.79293300431955   -3.87597679836418
H         3.79173304310423    1.28449564334163   -3.10308023004824
H        -6.93882614989789   -0.28274833744728    7.24136293632544
O        -7.45285846790388    0.49338956023239    7.51836816824438
H        -8.07762703940525    0.66913101875862    6.81371172454046
H        -2.60517473891450   -9.72388294990566   -0.67178123699092
O        -2.50417286022836   -8.79504131115365   -0.95594914112818
H        -3.40938047959294   -8.43001890337455   -0.79449209407156
H       -10.08024667528552    2.91956524358086   -4.88879909894152
O       -10.19094653113645    2.00305294680806   -4.60243485524568
H       -10.40502099104820    2.09134818954762   -3.65270017832165
H        -2.01912944823672   -3.06927330727049    4.64371611329513
O        -2.89082945656219   -3.51521580520564    4.71772896817297
H        -2.88086072755987   -4.13658428293105    3.96387922637595
H        -0.10327829105108   -8.02178715823676    2.53837495818990
O         0.72267791925084   -7.80949528314438    2.98792946301232
H         1.44095493387097   -8.10184621239955    2.39976262597743
H         6.75299345141967   -2.35044598238857    6.40430407945454
O         7.20649122254081   -3.05947596680275    5.94358160824267
H         6.58130353918007   -3.79863063905899    5.90974270212405
H        -5.22612484976503   -2.05668788492803    6.97296905929878
O        -5.90753376399651   -1.56695322654974    6.48766803737173
H        -5.88932558306649   -1.94842282554412    5.58032771207369
H         0.82028591158305    2.93982450513080   -7.12544685566464
O         1.74027723491320    2.61571295532307   -7.18180614628538
H         1.73055614846735    1.86407032856349   -7.80281441250588
H        -3.98515280156427    8.71081701450945    6.63706660906357
O        -3.98547100538193    8.70311771836363    5.67972364581054
H        -4.10433310298347    7.77309519851768    5.41768544952866
H        -2.11858874303747   10.22571364333295   -2.78555330837879
O        -3.02204922907516   10.39939002958567   -3.08666591634024
H        -2.95594788882687   11.02866883847116   -3.80424177336746
H         9.46426322413686   -4.02949746892531    4.05896280207302
O         9.19167713474011   -4.70581352141953    4.68666348091299
H         8.75917695896669   -4.23234435550931    5.40829891491305
H        -0.68438356086781   -6.09341553714894   -5.79636096335198
O         0.02423905936729   -6.65323416638046   -5.46279382555812
H         0.85589442072648   -6.18683386687254   -5.68330125409998
H         1.78720944460111    8.23447950361657    0.62042379267052
O         1.47997853184189    8.54899639650016   -0.25841638798645
H         2.29331600983595    8.58929900880993   -0.79078090888506
H         3.48382289663946    2.85833320635871   -6.67789091566205
O         4.31445663140236    2.57678118936910   -6.26868654916622
H         4.07306707559577    2.30627363484652   -5.35778480145428
H         3.69961550542763    7.08627084786221   -1.27073188626801
O         3.89847478160822    8.02215375543481   -1.49020628285294
H         4.26616215407070    7.96315829608089   -2.38398075118724
H         4.39827949834302   -0.07973987926880   -7.91236360480064
O         4.77656028629630    0.07455858640444   -7.04484989524789
H         4.58844633426039    1.00644591982478   -6.80620290931325
H         6.03401937543367    1.91419005931398   -0.49084823413404
O         6.59675162864135    2.10744251745361   -1.25453478519501
H         7.42495045682273    1.63453419612330   -1.05936849985232
H         6.76192225487459   -8.45061651462048   -1.56310567899745
O         7.39654086036835   -8.23947709498061   -2.30086937063143
H         7.76990433295688   -9.07257537569172   -2.58344561522633
H        -5.25097116267241   -5.91511769038441   -5.35503559716598
O        -5.87471352558171   -5.24961781057833   -5.67131843021728
H        -5.32970426408919   -4.47889106224401   -5.91426466458931
H         0.66492139711961    7.16561615043292    7.56608064743488
O        -0.23613389923680    7.18907525425898    7.92714142452663
H        -0.79317743654867    7.19498549136306    7.11056410441939
H        -8.86621986861781   -2.97714450893854   -4.06059434422218
O        -9.39250852003748   -2.17164161673962   -3.89675768910554
H        -9.11216180324339   -1.50811879884605   -4.53089734187965
H        -2.35585966531909   -6.07747021165569   -2.09246495871435
O        -3.23468065907706   -5.79502360357546   -2.36430447475265
H        -3.41941433093593   -6.17805821939771   -3.24725007272571
H        -2.93596992220155   -6.01307163048457   -5.35914270640657
O        -3.53281939320509   -6.62227931059741   -4.88326161945599
H        -3.04353916451077   -7.43753996593119   -4.70725631318979
H        -1.41147513266642    3.61899855760994   -6.99407764006161
O        -0.86520158233286    2.86890256135260   -6.71972594107488
H        -1.09748591909305    2.07862083622054   -7.26435632532844
H        -0.20393680051120    0.31133896875733   -8.20996280647797
O        -1.10104099888206    0.54207933870341   -7.92617484493008
H        -1.27099456401804    0.02165219346034   -7.12499266056157
H       -10.43733638896793    3.90754887905422   -2.72975078403563
O       -10.49863785391475    3.13201648235213   -2.15665650295667
H        -9.66779303714749    3.11396457707013   -1.64972549558100
H         4.57394569994142    4.06536825942107    1.69567174666675
O         4.37278755035806    3.14471352197031    1.98026486554105
H         5.09177259298821    2.57203654182873    1.70027274245204
H         6.48650397183700    1.36161284014268   -4.23262779167615
O         6.18905432650903    0.73946478099477   -3.53457369330468
H         6.21780383328569    1.23988732252814   -2.69364593228632
H         9.66444249324818   -2.22144253905127   -0.92671891843580
O         9.93768732891075   -2.00990911239049   -1.82821480003076
H         9.13367328623155   -1.68044101022553   -2.27209584407829
H        10.00481392085688   -3.32619772347295   -3.09071914643149
O         9.74174481963855   -3.98415401097391   -3.76140924736713
H         9.34231907327937   -3.48393410920562   -4.48367718307304
H        -7.63349216677533   -8.68925185118710   -1.60444398334780
O        -6.89365614708765   -8.09554574176453   -1.72086122988736
H        -7.27286698216620   -7.18291338328875   -1.72267099427432
H         4.12922661075181    6.03022019349624   -3.85649480170266
O         4.78518153902669    6.73700824210214   -3.77745817867204
H         5.62514701939510    6.29021167616407   -3.63947449009360
H         0.16563727652811   -8.25752150755266   -5.15808430379066
O         0.20360251151857   -9.23913450089550   -5.02309865446386
H         0.35239614553331   -9.60484171327177   -5.89492696472198
H        -2.22698491170728   -8.71631739273192   -2.65791992589207
O        -2.02401657791030   -8.49611809625616   -3.59104591236976
H        -1.37469393831539   -9.12091030755602   -3.93131344698808
H         2.26787878581511  -10.87788449159516   -3.41881016290861
O         2.22360253895135   -9.92294892810739   -3.40949829815378
H         1.43258487812505   -9.66050279457673   -3.93194898412626
H         6.82187446020594    3.29462437384231   -4.59921113276645
O         6.88392851714618    2.61319368846378   -5.29659010367980
H         6.08833833189101    2.73722122720724   -5.83635168117287
H        -3.50346847599828   -3.75899276490676    7.75744725762205
O        -3.62580917892476   -2.97550196481156    7.22283959543040
H        -3.37382888498347   -3.21774160415867    6.30536977738258
H        -0.60829446090468   -3.46345911672020   -6.69474607938753
O         0.01615717886321   -2.72697073799745   -6.70924444458439
H        -0.47051767771412   -1.95340009374982   -6.37052169360889
H         0.67360548056756    0.46070332043640    8.75652228287865
O         0.68538103661513   -0.25831006109482    8.12076888238627
H        -0.23486054543343   -0.55425146446829    8.03605401243681
H        -5.87546193604287    7.24507980218440   -4.27495152872204
O        -6.37523718666959    6.61960409642298   -4.83143966050422
H        -6.65554970272331    5.88984892523766   -4.23558575407232
H        -4.33039036151044    8.99700446106175   -3.30015526609904
O        -4.86039990961075    8.19787186433584   -3.18799061687556
H        -4.44692227007921    7.72538051738568   -2.44734951304181
H        -9.74209542027869    5.64521968620903   -4.65292073008922
O       -10.26955475647697    4.83784379210747   -4.48355521219863
H       -11.15208480422617    5.03064364415898   -4.80200222123642
H         2.75300817822835    6.51424850378481    6.10457719627338
O         1.79246157442045    6.60463800391072    6.20412844007810
H         1.45515650829044    5.68831506302297    6.10753151313774
H         4.76202466333160    8.52457604822916    0.03230768120896
O         5.08145348144380    8.53343356965410    0.95251390317033
H         5.49465949933109    7.67278853335054    1.08784781465285
H         4.20650975358402   -7.48036820619257   -4.29871126207243
O         3.44993862637822   -7.77302649039183   -4.83867646081521
H         3.17395611830821   -8.61275322686303   -4.45638817282103
H         0.34281596312788    8.63027503802253    4.19084961615143
O         1.02489908964186    7.98938631041167    3.96526986531215
H         1.25628573233576    7.50277921218530    4.78230745441107
H         5.21824856828464    4.15235878249314   -3.18464496325833
O         6.17998090808263    4.12967174633463   -3.13328137898017
H         6.39419104408023    3.55368335617473   -2.38269139027052
H        -2.53359076227780   -1.57502788562173    7.59511005256228
O        -2.02849049327337   -0.77709962928746    7.81006933807740
H        -2.65814659173893   -0.15278968417562    8.18102660220455
H        -9.07262048884950    7.79273334981672   -4.16727305798408
O        -9.00685625816811    7.20418290109014   -4.92075602406034
H        -8.04884899710926    7.04580705390329   -5.05659976704877
H         3.61189339608811   -9.00585446029469    1.14271938293086
O         2.93213761453733   -8.37815339195003    1.39315196232640
H         3.40153963631893   -7.56721054031456    1.66479121862606
H         3.54880442488653    8.15103339787819    1.78212133417053
O         2.76249583354167    7.58271807862325    1.89939492137425
H         2.31638216585938    7.82005825568267    2.72509853561202
N        -3.57048778195185  -10.99256088647097    0.22408279169399
H        -4.30041572549563  -10.31161400980599    0.41715085948183
H        -3.27149135663743  -11.38212126016607    1.10889541450514
H        -3.98810601896452  -11.73975216902963   -0.31550928150345
